# Supplementary material for: The Greatwall kinase safeguards the genome integrity by affecting the kinome activity in mitosis
Source: Oncogene. 2020 Sep 25;39(44):6816–40. doi: 10.1038/s41388-020-01470-1 (PMC7605441; doi:10.1038/s41388-020-01470-1)
Supplement: Supplementary file 2 — Table S1 [file 41388_2020_1470_MOESM2_ESM.xlsx]

## Sheet: B.7_Limma Paired
Accession Uniprot	Description	Coverage (%)	X..Peptides	X..PSMs	X..Unique.Peptides	X..Protein.Groups	X..AAs	MW..kDa.	calc..pI	Modifications	FC_Proteome.Mastl_KOvsWT	Log10FC_Proteome.Mastl_KOvsWT	pVal_Proteome.Mastl_KOvsWT	Adj.pVal_Proteome.Mastl_KOvsWT	Ratio Rep 1 (127/126)	Ratio Rep 2 (129/128)	Ratio Rep 3 (131/130)	Abundances..Grouped...126	Abundances..Grouped...127	Abundances..Grouped...128	Abundances..Grouped...129	Abundances..Grouped...130	Abundances..Grouped...131	Abundances..Grouped..Standard.Error......126	Abundances..Grouped..Standard.Error......127	Abundances..Grouped..Standard.Error......128	Abundances..Grouped..Standard.Error......129	Abundances..Grouped..Standard.Error......130	Abundances..Grouped..Standard.Error......131	Abundances..Grouped..Count..126	Abundances..Grouped..Count..127	Abundances..Grouped..Count..128	Abundances..Grouped..Count..129	Abundances..Grouped..Count..130	Abundances..Grouped..Count..131	Abundance..F1..126..Sample..Proteome1	Abundance..F3..126..Sample..Proteome2	Abundance..F1..127..Sample..Proteome1	Abundance..F3..127..Sample..Proteome2	Abundance..F1..128..Sample..Proteome1	Abundance..F3..128..Sample..Proteome2	Abundance..F1..129..Sample..Proteome1	Abundance..F3..129..Sample..Proteome2	Abundance..F1..130..Sample..Proteome1	Abundance..F3..130..Sample..Proteome2	Abundance..F1..131..Sample..Proteome1	Abundance..F3..131..Sample..Proteome2	Abundances.Count..F1..126..Sample..Proteome1	Abundances.Count..F3..126..Sample..Proteome2
Q8C0P0	Serine/threonine-protein kinase greatwall OS=Mus musculus GN=Mastl PE=2 SV=2	5.54913	5	20	4	1	865	95.914	5.57		0.161408	-0.792076	3.1981e-08	0.000250187	0.178	0.147459	0.215226	206.3	36.7	220.4	32.5	212.8	45.8	113.11	96.72	102.98	89.72	131.85	83.13	2	2	2	2	2	2	371.3	41.3	61.8	11.6	380.8	59.9	53.2	11.9	411.1	14.4	72.8	18.9	2	1
Q8C7J6	Potassium channel tetramerisation domain containing 12b OS=Mus musculus GN=Kctd12b PE=1 SV=1	9.24658	2	6	2	1	292	33.264	5.95		0.638451	-0.194872	0.000132285	0.517435	0.716	0.588315	0.829611	123.2	88.2	147.2	86.6	120.9	100.3	111.23	106.31	116.15	102.53	119.21	108.69	2	2	2	2	2	2	220.1	26.3	154.5	21.9	268	26.3	149.3	23.8	222.9	19	177.3	23.2	2	1
O55242	Sigma non-opioid intracellular receptor 1 OS=Mus musculus GN=Sigmar1 PE=1 SV=1	9.41704	2	7	2	1	223	25.234	5.91		0.642856	-0.191886	0.000357693	0.932744	0.779	0.600766	0.762011	191.1	148.9	208.9	125.5	224.8	171.3							1	1	1	1	1	1	191.1		148.9		208.9		125.5		224.8		171.3		2
Q9R001	A disintegrin and metalloproteinase with thrombospondin motifs 5 OS=Mus musculus GN=Adamts5 PE=2 SV=2	6.88172	6	19	6	1	930	101.779	8.72		0.643363	-0.191544	0.000703577	0.998734	0.74	0.638071	0.756783	433.8	321.2	479.1	305.7	405.4	306.8							1	1	1	1	1	1	433.8		321.2		479.1		305.7		405.4		306.8		4
O08712	Tumor necrosis factor receptor superfamily member 11B OS=Mus musculus GN=Tnfrsf11b PE=1 SV=1	7.98005	3	10	3	1	401	45.893	8.31		0.540265	-0.267393	0.000782917	0.998734	0.561	0.528595	0.713749	348.9	195.8	367.2	194.1	266.2	190	96.79	98.52	93.44	90.19	78.1	100.42	2	2	2	2	2	2	110.1	587.7	59.4	332.2	124.6	609.9	70.3	317.8	119.2	413.2	55.1	325	2	2
Q59IW6	Protein Abi3bp OS=Mus musculus GN=Abi3bp PE=1 SV=1	0.763359	1	2	1	1	1179	129.459	9.57		0.578004	-0.238069	0.000809414	0.998734	0.631	0.590706	0.695752	94	59.3	111.9	66.1	87.1	60.6							1	1	1	1	1	1	94		59.3		111.9		66.1		87.1		60.6		1
P04095	Prolactin-2C2 OS=Mus musculus GN=Prl2c2 PE=1 SV=1	18.75	4	15	4	1	224	25.351	5.9		0.475632	-0.322729	0.0016545	0.998734	0.404	0.461348	0.77555	626.1	252.8	443.7	204.7	413.9	321	69.28	65.21	61.52	53.75	80.67	60.9	2	2	2	2	2	2	932.9	319.4	369.3	136.2	636.8	250.7	282.5	126.9	650	177.8	459.3	182.8	4	2
P29319	Ephrin type-A receptor 3 OS=Mus musculus GN=Epha3 PE=1 SV=1	3.15361	3	16	2	1	983	109.885	7.2		0.695833	-0.157495	0.00168546	0.998734	0.783	0.739227	0.781698	233.9	183.1	225.1	166.4	257.9	201.6	93.67	100.49	93.22	85.23	55.22	87.74	2	2	2	2	2	2	388.9	79	313.2	53	373.4	76.7	266.6	66.1	358.6	157.2	326.6	76.5	3	2
Q91VY5	Lysine-specific demethylase 4B OS=Mus musculus GN=Kdm4b PE=2 SV=1	1.19705	1	1	1	1	1086	121.527	7.42	Acetyl [N-Term]	0.686085	-0.163622	0.00231959	0.998734	0.763	0.610879	0.930736	19.8	15.1	23.9	14.6	23.1	21.5							1	1	1	1	1	1	19.8		15.1		23.9		14.6		23.1		21.5		1
Q5HZI1	Microtubule-associated tumor suppressor 1 homolog OS=Mus musculus GN=Mtus1 PE=1 SV=2	2.89256	4	8	4	1	1210	134.296	6.86		0.759779	-0.119313	0.00295912	0.998734	0.945	0.744608	0.836562	256.2	242.2	292.1	217.5	283.9	237.5							1	1	1	1	1	1	256.2		242.2		292.1		217.5		283.9		237.5		4
Q8K007	Extracellular sulfatase Sulf-1 OS=Mus musculus GN=Sulf1 PE=2 SV=1	5.86207	6	31	6	1	870	100.858	9.01		0.72695	-0.138495	0.0042283	0.998734	0.813	0.621208	1.02113	661.4	537.8	824.2	512	591.7	604.2	24.52	18.47	17.88	8.12	41.52	12.48	2	2	2	2	2	2	776	546.7	608.1	467.6	928.4	720	541.4	482.6	765.4	418	657.5	550.9	5	4
Q9CZX7	Type 2 phosphatidylinositol 4,5-bisphosphate 4-phosphatase OS=Mus musculus GN=Tmem55a PE=1 SV=1	7.393	2	3	2	1	257	28.019	8.68		1.34923	0.130085	0.00444888	0.998734	1.311	1.42378	1.76667	34.4	45.1	32.8	46.7	33	58.3							1	1	1	1	1	1		34.4		45.1		32.8		46.7		33		58.3		1
Q7TPM1	Protein PRRC2B OS=Mus musculus GN=Prrc2b PE=1 SV=1	21.6689	28	166	1	1	1486	160.814	8.16		1.43688	0.15742	0.00453249	0.998734	1.891	1.23387	1.70732	11.9	22.5	12.4	15.3	12.3	21							1	1	1	1	1	1	11.9		22.5		12.4		15.3		12.3		21		1
E9Q3V2	UDP-N-acetylglucosamine transporter (Fragment) OS=Mus musculus GN=Slc35a3 PE=4 SV=1	6.93069	1	1	1	1	202	21.675	11.47		0.758692	-0.119934	0.00552878	0.998734	0.858	0.755869	0.904348	22.5	19.3	21.3	16.1	23	20.8							1	1	1	1	1	1	22.5		19.3		21.3		16.1		23		20.8		1
Q91V88	Nephronectin OS=Mus musculus GN=Npnt PE=1 SV=1	4.99109	3	6	3	1	561	61.45	8.35		0.66635	-0.176298	0.00577782	0.998734	0.751	0.644572	0.821138	227.7	170.9	191.6	123.5	196.8	161.6							1	1	1	1	1	1	227.7		170.9		191.6		123.5		196.8		161.6		2
Q68FE6	Protein FAM65A OS=Mus musculus GN=Fam65a PE=1 SV=2	4.66067	5	25	5	1	1223	132.27	5.88		1.27473	0.105419	0.00582924	0.998734	1.349	1.15114	1.79137	347.9	469.2	360.6	415.1	313	560.7	19.67	8.3	27.75	14.56	15.52	5.86	2	2	2	2	2	2	299.5	396.3	441.6	496.7	289.8	431.3	372.4	457.9	347.4	278.7	537.4	583.9	5	3
Q80UP8	Sodium-dependent phosphate transporter 2 OS=Mus musculus GN=Slc20a2 PE=1 SV=2	5.4878	3	16	3	1	656	70.82	6.48		1.26326	0.101493	0.00599909	0.998734	1.437	1.05756	1.77987	97.5	140.2	116.4	123.1	95.4	169.8	5.22	6.91	17.98	20.79	24.46	7.08	2	2	2	2	2	2	93.9	101.1	133.3	147	101.6	131.2	105	141.2	111.9	78.9	161.3	178.3	2	3
Q8R4R6	Nucleoporin NUP53 OS=Mus musculus GN=Nup35 PE=1 SV=2	18.4615	5	47	5	1	325	34.764	9.25		1.26746	0.102934	0.00602028	0.998734	1.414	1.07102	1.80471	635.7	899.1	747.7	800.8	615.5	1110.8	4.67	3.78	11.43	11.14	34.45	0.53	2	2	2	2	2	2	614.7	656.7	875.1	923.1	687.2	808.1	737.7	863.9	765.5	465.6	1115	1106.6	6	5
Q8K0U4	Heat shock 70 kDa protein 12A OS=Mus musculus GN=Hspa12a PE=1 SV=1	1.48148	1	2	1	1	675	74.825	6.77		1.31151	0.117772	0.00654765	0.998734	1.405	1.37643	1.56667	26.2	36.8	26.3	36.2	24	37.6							1	1	1	1	1	1	26.2		36.8		26.3		36.2		24		37.6		1
Q9JLC4	VPS10 domain-containing receptor SorCS1 OS=Mus musculus GN=Sorcs1 PE=2 SV=1	0.856898	1	2	1	1	1167	129.55	7.55		0.540709	-0.267037	0.00726786	0.998734	0.722	0.719608	0.408643	89.5	64.6	102	73.4	131.9	53.9							1	1	1	1	1	1		89.5		64.6		102		73.4		131.9		53.9		1
A2AI05	NADPH-dependent diflavin oxidoreductase 1 OS=Mus musculus GN=Ndor1 PE=2 SV=1	1.83946	1	2	1	1	598	67.141	6.61		1.24031	0.0935303	0.00746525	0.998734	1.442	1.25792	1.41202	20.8	30	22.1	27.8	23.3	32.9							1	1	1	1	1	1		20.8		30		22.1		27.8		23.3		32.9		1
Q8VEZ2	Olfactory receptor OS=Mus musculus GN=Olfr1269 PE=2 SV=1	7.44337	1	1	1	1	309	34.545	8.18		0.766695	-0.115377	0.00854532	0.998734	0.843	0.717678	1	35.7	30.1	37.9	27.2	39.9	39.9							1	1	1	1	1	1	35.7		30.1		37.9		27.2		39.9		39.9		1
Q8BWS5	G protein-regulated inducer of neurite outgrowth 3 OS=Mus musculus GN=Gprin3 PE=1 SV=1	8.38794	5	15	5	1	763	80.435	7.02		0.713726	-0.146469	0.00938527	0.998734	0.878	0.706322	0.787397	142.3	124.9	200.9	141.9	182.5	143.7	76.03	84.81	85.8	75.92	85.24	85.31	2	2	2	2	2	2	218.8	65.8	199.8	50	322.7	79	218	65.7	292.5	72.5	230.3	57	4	2
Q9ER38	Torsin-3A OS=Mus musculus GN=Tor3a PE=1 SV=2	12.4675	4	12	4	1	385	43.785	6.28		1.22173	0.0869749	0.00950467	0.998734	1.395	1.06196	1.65263	244	340.4	267.9	284.5	230.3	380.6	20.43	37	18.29	13.74	45.46	12.45	2	2	2	2	2	2	208.7	279.2	251.3	429.4	302.6	233.3	256.9	312.2	304.4	156.3	347.1	414.1	3	2
P51943	Cyclin-A2 OS=Mus musculus GN=Ccna2 PE=1 SV=2	16.1137	4	21	4	1	422	47.239	6.21		1.36744	0.135908	0.00984686	0.998734	1.358	1.22614	2.06232	267.3	362.9	306	375.2	271.2	559.3	22.09	22.52	11.81	22.73	32.85	31.62	2	2	2	2	2	2	225.5	309	305.1	420.7	280.5	331.6	314.9	435.5	334.2	208.2	434.2	684.3	3	2
Q6J9G1	Tyrosine-protein kinase STYK1 OS=Mus musculus GN=Styk1 PE=2 SV=2	4.4289	2	7	2	1	429	48.09	8.29		0.79954	-0.0971597	0.0099654	0.998734	0.897	0.795327	0.961336	110.3	99	107	85.1	113.8	109.4	21.54	17.51	39.74	36	21.25	39.94	2	2	2	2	2	2	93.5	127.1	86.7	111.2	76.9	137	63.4	106.7	96.7	130.9	78.5	140.3	1	2
P52800	Ephrin-B2 OS=Mus musculus GN=Efnb2 PE=1 SV=1	19.9405	5	32	5	1	336	37.179	8.97		0.808579	-0.0922778	0.0102921	0.998734	0.982	0.79206	0.912831	404.3	396.9	423.2	335.2	430.2	392.7	75.81	73.79	80.7	74.35	68.83	78.36	2	2	2	2	2	2	621.1	187.6	604	189.8	664.7	181.7	511.5	159	639.5	220.8	610.3	175.1	7	3
P11214	Tissue-type plasminogen activator OS=Mus musculus GN=Plat PE=1 SV=3	4.29338	2	7	2	1	559	63.055	8.15		1.20359	0.0804787	0.0118867	0.998734	1.377	1.13696	1.495	106.3	146.4	121.2	137.8	120	179.4	24.21	4.35	26.44	4.98	30.05	15.37	2	2	2	2	2	2	124.5	88.1	141.9	150.9	143.8	98.5	132.9	142.6	145.5	94.5	159.9	198.9	2	1
Q9CZK6	Ankyrin repeat and SAM domain-containing protein 3 OS=Mus musculus GN=Anks3 PE=1 SV=2	1.52672	1	1	1	1	655	72.037	5.58		1.26778	0.103043	0.0119252	0.998734	1.478	1.29944	1.42424	16.1	23.8	17.7	23	19.8	28.2							1	1	1	1	1	1		16.1		23.8		17.7		23		19.8		28.2		1
Q810L3	E3 ubiquitin-protein ligase CHFR OS=Mus musculus GN=Chfr PE=1 SV=1	1.65663	1	4	1	1	664	73.824	5.35		0.773404	-0.111594	0.0122554	0.998734	0.816	0.787654	0.965937	35.4	28.9	40.5	31.9	41.1	39.7							1	1	1	1	1	1	35.4		28.9		40.5		31.9		41.1		39.7		1
Q60992	Guanine nucleotide exchange factor VAV2 OS=Mus musculus GN=Vav2 PE=1 SV=1	2.18894	1	1	1	1	868	99.851	6.84		1.2246	0.0879958	0.0128085	0.998734	1.49	1.16434	1.4214	24.7	36.8	28.6	33.3	29.9	42.5							1	1	1	1	1	1		24.7		36.8		28.6		33.3		29.9		42.5		1
Q9D1J1	Adaptin ear-binding coat-associated protein 2 OS=Mus musculus GN=Necap2 PE=1 SV=1	18.797	4	22	4	1	266	28.58	7.94		1.22066	0.0865947	0.0128537	0.998734	1.582	1.03345	1.49402	321.7	508.8	415.5	429.4	351.2	524.7	44.25	56.5	41.22	38.82	78.48	44.23	2	2	2	2	2	2	422.3	221	712	305.5	536.6	294.4	547.2	311.5	546.1	156.3	688.8	360.6	3	3
Q8VHN8	Protein syndesmos OS=Mus musculus GN=Nudt16l1 PE=1 SV=2	5.21327	1	2	1	1	211	23.399	9.26		0.855696	-0.0676804	0.0137505	0.998734	0.996	0.78819	1.07194	69.3	69	77.9	61.4	69.5	74.5							1	1	1	1	1	1	69.3		69		77.9		61.4		69.5		74.5		1
Q9Z183	Protein-arginine deiminase type-4 OS=Mus musculus GN=Padi4 PE=2 SV=3	1.95195	1	2	1	1	666	74.368	7.15		0.795856	-0.0991652	0.0141166	0.998734	1.074	0.639004	0.986111	18.9	20.3	24.1	15.4	21.6	21.3							1	1	1	1	1	1	18.9		20.3		24.1		15.4		21.6		21.3		1
Q6PAR0	Kelch domain-containing protein 10 OS=Mus musculus GN=Klhdc10 PE=1 SV=1	5.01139	2	10	2	1	439	48.981	9.32		0.83425	-0.0787036	0.0144256	0.998734	0.973	0.714912	1.12022	18.8	18.3	22.8	16.3	18.3	20.5							1	1	1	1	1	1	18.8		18.3		22.8		16.3		18.3		20.5		1
O88509	DNA (cytosine-5)-methyltransferase 3B OS=Mus musculus GN=Dnmt3b PE=1 SV=2	2.79395	2	9	1	1	859	97.166	8.31		0.828964	-0.0814644	0.0144666	0.998734	1.005	0.784872	0.968613	115.8	116.5	144.1	113.1	137	132.7	105.04	112.64	118.06	109.92	112.4	114.99	2	2	2	2	2	2	201.9	29.8	209.2	23.7	264.4	23.8	201.1	25.2	245.8	28.1	240.6	24.8	1	1
Q3U308	Cytoplasmic tRNA 2-thiolation protein 2 OS=Mus musculus GN=Ctu2 PE=1 SV=1	18.2879	7	26	7	1	514	56.069	7.08		1.245	0.0951682	0.0148204	0.998734	1.319	1.10884	1.77153	323.5	426.7	381.3	422.8	291.5	516.4	22.99	26.73	15.15	29.42	36.61	19.31	2	2	2	2	2	2	270.9	376.1	346	507.3	340.4	422.1	334.8	510.7	366.9	216	445.9	586.9	4	5
Q68FH4	N-acetylgalactosamine kinase OS=Mus musculus GN=Galk2 PE=1 SV=1	6.76856	3	14	3	1	458	50.47	6.9		1.26757	0.102972	0.0150904	0.998734	1.314	1.41786	1.46755	203.4	267.3	194.8	276.2	195.7	287.2	124.11	125.34	125.59	131.23	130.94	126.4	2	2	2	2	2	2	381.9	24.9	504.2	30.4	367.8	21.8	532.4	19.9	376.9	14.5	543.9	30.5	3	1
V9GX38	Protein Gm17190 OS=Mus musculus GN=Gm17190 PE=1 SV=1	11.2045	3	28	1	1	357	37.703	8.85		1.20012	0.0792238	0.0151303	0.998734	1.411	1.01392	1.62162	43.5	61.4	50.3	51	44.4	72							1	1	1	1	1	1	43.5		61.4		50.3		51		44.4		72		1
O08665	Semaphorin-3A OS=Mus musculus GN=Sema3a PE=1 SV=2	9.97409	7	40	6	1	772	88.757	7.42		0.739609	-0.130998	0.0154349	0.998734	0.772	0.680886	1.03338	923.8	713.2	911.9	620.9	692.1	715.2	19.63	28.12	27.32	36.12	3.89	31.43	2	2	2	2	2	2	795.6	1052	571.4	855	735.8	1088.1	462.3	779.5	711.1	673	556.2	874.1	5	8
Q8BW00	Probable peptidyl-tRNA hydrolase OS=Mus musculus GN=Ptrh1 PE=2 SV=1	3.92157	1	2	1	1	204	22.147	9.85		1.35073	0.130567	0.0160501	0.998734	1.21	1.45	1.88618	14.3	17.3	12	17.4	12.3	23.2							1	1	1	1	1	1		14.3		17.3		12		17.4		12.3		23.2		1
Q8VCD7	Lysine-specific demethylase 4C OS=Mus musculus GN=Kdm4c PE=1 SV=1	1.51803	1	1	1	1	1054	119.889	7.05		0.812259	-0.0903056	0.0166082	0.998734	0.835	0.8064	1.06916	55	45.9	62.5	50.4	53.5	57.2							1	1	1	1	1	1	55		45.9		62.5		50.4		53.5		57.2		1
H3BL08	Ceramide synthase 6 OS=Mus musculus GN=Cers6 PE=4 SV=1	2.55102	1	2	1	1	392	45.687	7.87		1.40224	0.146822	0.0166293	0.998734	1.346	1.14054	2.41109	127.1	171.1	141.6	161.5	95.6	230.5							1	1	1	1	1	1		127.1		171.1		141.6		161.5		95.6		230.5		1
Q91WV7	Neutral and basic amino acid transport protein rBAT OS=Mus musculus GN=Slc3a1 PE=1 SV=1	1.31387	1	4	1	1	685	78.069	5.66		0.752758	-0.123345	0.0167416	0.998734	0.929	0.828048	0.74466	172.7	160.4	201.8	167.1	206	153.4	47.3	46.7	60.55	44.43	42.04	46.93	2	2	2	2	2	2	230.4	114.9	213.3	107.4	288.2	115.4	219.6	114.6	267.3	144.8	204.3	102.5	1	1
Q3US59	Protein Gm28047 OS=Mus musculus GN=Gm28047 PE=2 SV=1	12.5604	5	22	4	1	414	44.764	8.51	Acetyl [N-Term]	1.20965	0.0826592	0.0171122	0.998734	1.36	1.12667	1.55172	65.4	88.9	82.1	92.5	69.6	108	48.15	58.97	57.36	56.11	37.92	55.82	2	2	2	2	2	2	43.1	87.6	51.8	125.9	48.8	115.4	55.8	129.2	50.9	88.2	65.4	150.7	1	1
Q9JJ66	Cell division cycle protein 20 homolog OS=Mus musculus GN=Cdc20 PE=1 SV=2	18.4369	7	31	7	1	499	54.782	9.16		1.33738	0.126255	0.0173043	0.998734	1.557	1.07351	1.92109	658.9	1026.1	699.2	750.6	531	1020.1	12.62	4.92	25.87	22.45	18.86	18.11	2	2	2	2	2	2	600.1	717.7	990.4	1061.8	571.3	827.1	631.4	869.7	601.8	460.2	889.5	1150.8	7	6
Q8CJ12	G-protein coupled receptor 64 OS=Mus musculus GN=Gpr64 PE=2 SV=1	1.1893	1	3	1	1	1009	110.129	7.21		0.722907	-0.140918	0.0177139	0.998734	0.804	0.538767	1.17032	40.4	32.5	50.3	27.1	41.1	48.1							1	1	1	1	1	1	40.4		32.5		50.3		27.1		41.1		48.1		1
P06869	Urokinase-type plasminogen activator OS=Mus musculus GN=Plau PE=1 SV=1	14.3187	6	13	6	1	433	48.236	8.16		0.721565	-0.141725	0.0181321	0.998734	0.863	0.711181	0.821247	211.2	182.4	285.3	202.9	216.5	177.8	121.47	119.86	118.17	115.92	140.83	120.18	2	2	2	2	2	2	392.7	29.8	336.9	27.8	523.6	46.9	369.3	36.6	432.1	0.9	328.9	26.7	4	1
P61226	Ras-related protein Rap-2b OS=Mus musculus GN=Rap2b PE=1 SV=1	40.4372	6	37	3	1	183	20.491	4.81		1.27108	0.104173	0.0195258	0.998734	1.314	1.08819	1.92832	461.8	606.8	481.9	524.4	375.3	723.7	62.46	62.13	69.64	70.93	44.6	66.82	2	2	2	2	2	2	257.8	665.7	340.2	873.3	244.6	719.2	261.4	787.4	256.9	493.6	381.8	1065.7	3	3
Q60988	SCL-interrupting locus protein homolog OS=Mus musculus GN=Stil PE=1 SV=1	2.6149	2	8	2	1	1262	138.67	6.42		0.835514	-0.0780463	0.0196862	0.998734	1.004	0.780578	0.999305	127	127.5	162.7	127	143.8	143.7							1	1	1	1	1	1	127		127.5		162.7		127		143.8		143.7		2
Q9DBL2	Ganglioside-induced differentiation-associated protein 2 OS=Mus musculus GN=Gdap2 PE=1 SV=1	2.40964	1	2	1	1	498	56.233	5.39		0.864486	-0.063242	0.0214472	0.998734	1.057	0.79955	1.02625	38.5	40.7	44.4	35.5	41.9	43							1	1	1	1	1	1	38.5		40.7		44.4		35.5		41.9		43		1
Q8BYR2	Serine/threonine-protein kinase LATS1 OS=Mus musculus GN=Lats1 PE=1 SV=3	4.0744	4	8	4	1	1129	126.179	8.73		0.843652	-0.0738369	0.0218604	0.998734	1.04	0.79108	0.979654	191.1	198.8	213	168.5	196.6	192.6	106.64	102.58	91.23	74.68	86.9	86.26	2	2	2	2	2	2	335.2	47	343	54.6	350.4	75.6	257.4	79.5	317.4	75.8	310	75.1	3	1
Q08639	Transcription factor Dp-1 OS=Mus musculus GN=Tfdp1 PE=1 SV=1	14.1463	3	16	3	1	410	45.203	6.1		0.853318	-0.0688893	0.0220735	0.998734	0.994	0.848329	0.989061	104.7	104.1	116.7	99	109.7	108.5							1	1	1	1	1	1	104.7		104.1		116.7		99		109.7		108.5		2
Q5FWH2	Putative E3 ubiquitin-protein ligase UNKL OS=Mus musculus GN=Unkl PE=2 SV=2	1.23796	1	3	1	1	727	79.586	7.99		1.24074	0.0936813	0.022818	0.998734	1.583	1.12903	1.43458	33.6	53.2	46.5	52.5	42.8	61.4	34.09	56.09	49.37	34.21	62.69	48.29	2	2	2	2	2	2	41.7	25.5	74.3	32.1	62.8	30.3	65.2	39.8	61.7	23.8	82.3	40.4	1	1
Q80TS3	Adhesion G protein-coupled receptor L3 OS=Mus musculus GN=Adgrl3 PE=1 SV=3	3.05791	5	10	5	1	1537	170.971	6.71		0.729307	-0.13709	0.0231987	0.998734	0.886	0.71946	0.816825	462.4	409.8	400.3	288	422	344.7							1	1	1	1	1	1	462.4		409.8		400.3		288		422		344.7		4
A0A087WR82	Protein Gm4064 OS=Mus musculus GN=Gm4064 PE=4 SV=1	3.68421	1	3	1	1	380	43.141	10.29		1.42246	0.153042	0.0234162	0.998734	2.355	1.10915	1.47955	21.7	51.1	28.4	31.5	26.9	39.8							1	1	1	1	1	1		21.7		51.1		28.4		31.5		26.9		39.8		1
Q61337	Bcl2-associated agonist of cell death OS=Mus musculus GN=Bad PE=1 SV=1	7.84314	1	7	1	1	204	22.067	9.17		1.3195	0.120409	0.0238115	0.998734	1.661	1.33974	1.38592	24.5	40.7	31.2	41.8	35.5	49.2							1	1	1	1	1	1	24.5		40.7		31.2		41.8		35.5		49.2		1
P58801	Receptor-interacting serine/threonine-protein kinase 2 OS=Mus musculus GN=Ripk2 PE=1 SV=1	9.6475	5	23	5	1	539	60.362	7.2		0.834303	-0.0786761	0.023983	0.998734	0.989	0.785714	1.00349	423.5	418.8	457.8	359.7	401.1	402.5	101.75	91.51	85.85	80.61	105.53	83.48	2	2	2	2	2	2	728.2	118.8	689.8	147.8	735.8	179.9	564.8	154.7	700.5	101.8	640	164.9	5	3
O35710	Nocturnin OS=Mus musculus GN=Noct PE=1 SV=3	7.92541	3	7	3	1	429	48.27	7.27		0.835416	-0.0780972	0.0256887	0.998734	0.872	0.865447	1.03803	97.2	84.7	92.9	80.4	89.4	92.8	111.29	108.72	102.17	95.34	111.03	96.31	2	2	2	2	2	2	173.6	20.7	149.9	19.6	160.1	25.8	134.6	26.2	159.5	19.2	156	29.6	3	1
Q8BGQ1	Spermatogenesis-defective protein 39 homolog OS=Mus musculus GN=Vipas39 PE=1 SV=1	5.29532	2	6	2	1	491	56.59	7.17		1.34841	0.129823	0.0261276	0.998734	1.554	1.42599	1.4859	60.7	94.3	83.1	118.5	78	115.9							1	1	1	1	1	1		60.7		94.3		83.1		118.5		78		115.9		2
Q6KAQ7	ZZ-type zinc finger-containing protein 3 OS=Mus musculus GN=Zzz3 PE=1 SV=2	0.879121	1	2	1	1	910	102.243	5.86		0.866626	-0.0621684	0.0262366	0.998734	0.974	0.832438	1.0782	79.7	77.6	93.1	77.5	84.4	91							1	1	1	1	1	1	79.7		77.6		93.1		77.5		84.4		91		1
Q62507	Cochlin OS=Mus musculus GN=Coch PE=1 SV=2	2.53623	1	2	1	1	552	59.912	8.44		1.23578	0.0919402	0.0273127	0.998734	1.249	1.15293	1.75939	88.7	110.8	92.2	106.3	71.9	126.5							1	1	1	1	1	1		88.7		110.8		92.2		106.3		71.9		126.5		1
Q61490	CD166 antigen OS=Mus musculus GN=Alcam PE=1 SV=3	9.43396	5	16	5	1	583	65.051	6.15		0.875042	-0.057971	0.0277785	0.998734	0.987	0.795902	1.14477	442.6	437	488	388.4	441.4	505.3	70.14	70.96	73.62	61.96	93.43	63.26	2	2	2	2	2	2	662.1	223.1	656.2	217.7	742.1	234	558.5	218.2	733	149.8	731.4	279.3	5	2
P43346	Deoxycytidine kinase OS=Mus musculus GN=Dck PE=1 SV=1	15.7692	4	8	4	1	260	30.348	5.43		1.22205	0.0870905	0.0281742	0.998734	1.282	1.06507	1.79449	156.7	200.9	179.8	191.5	134.3	241	30.99	45.15	19.79	36.73	13.74	41.55	2	2	2	2	2	2	122.4	191.1	136.8	265.1	154.6	204.9	141.8	241.3	147.4	121.3	170.2	311.8	3	2
Q8CI19	Platelet-derived growth factor C OS=Mus musculus GN=Pdgfc PE=1 SV=2	2.6087	1	6	1	1	345	38.717	7.17		0.819837	-0.0862726	0.0281842	0.998734	0.94	0.855362	0.92033	34.9	32.8	40.1	34.3	36.4	33.5							1	1	1	1	1	1		34.9		32.8		40.1		34.3		36.4		33.5		1
P35288	Ras-related protein Rab-23 OS=Mus musculus GN=Rab23 PE=1 SV=2	50.211	10	35	10	1	237	26.662	6.79	Acetyl [N-Term]	0.823693	-0.0842348	0.0284848	0.998734	0.942	0.873234	0.912119	938.7	884.3	1090.2	952	1104.9	1007.8	63.05	57.11	54.09	39.48	41.24	48.92	2	2	2	2	2	2	1357.2	520.2	1241.4	527.2	1507.1	673.2	1217.7	686.2	1427.2	782.7	1356.5	659.2	9	5
Q9D7F7	Charged multivesicular body protein 4c OS=Mus musculus GN=Chmp4c PE=2 SV=1	9.91379	2	5	2	1	232	26.263	6.98		1.22426	0.0878722	0.0294138	0.998734	1.566	1.03411	1.5217	102.9	161.1	111.4	115.2	106	161.3							1	1	1	1	1	1	102.9		161.1		111.4		115.2		106		161.3		2
Q9QZS8	SH2 domain-containing protein 3C OS=Mus musculus GN=Sh2d3c PE=1 SV=1	4.68384	3	4	3	1	854	94.264	7.53		1.67473	0.223945	0.0301005	0.998734	1.868	1.32895	2.53988	15.2	28.4	30.4	40.4	16.3	41.4							1	1	1	1	1	1		15.2		28.4		30.4		40.4		16.3		41.4		1
P60882	Multiple epidermal growth factor-like domains protein 8 OS=Mus musculus GN=Megf8 PE=2 SV=2	0.430262	1	6	1	1	2789	297.292	6.8		0.826452	-0.0827825	0.0305465	0.998734	0.948	0.825408	0.968483	123.3	116.9	147.2	121.5	152.3	147.5	89.23	86.38	88.48	67.16	73.52	73.04	2	2	2	2	2	2	201.1	45.5	188.3	45.5	239.3	55.1	179.2	63.8	231.4	73.1	223.6	71.3	1	1
Q5PRE5	Proline and serine-rich protein 1 OS=Mus musculus GN=Proser1 PE=1 SV=1	2.30011	2	5	2	1	913	91.921	9.11		1.3101	0.117306	0.0307451	0.998734	1.737	1.20047	1.44823	55.8	96.9	85.8	103	76.3	110.5							1	1	1	1	1	1		55.8		96.9		85.8		103		76.3		110.5		2
O08543	Ephrin-A5 OS=Mus musculus GN=Efna5 PE=1 SV=1	6.57895	1	2	1	1	228	26.322	6.42		0.856648	-0.0671977	0.0308105	0.998734	0.903	0.800718	1.16766	54.5	49.2	55.7	44.6	50.1	58.5							1	1	1	1	1	1	54.5		49.2		55.7		44.6		50.1		58.5		1
Q61850	Forkhead box protein C2 OS=Mus musculus GN=Foxc2 PE=2 SV=2	16.5992	6	32	6	1	494	52.841	8.5		1.20965	0.0826599	0.0313706	0.998734	1.38	1.11035	1.55145	512.7	707.3	513.8	570.5	538.4	835.3	29.9	29.92	47.65	54.34	33.86	48.78	2	2	2	2	2	2	404.3	621.1	557.7	857	340.7	686.9	351.3	789.7	409.5	667.3	547.2	1123.5	3	4
Q9WTZ1	RING-box protein 2 OS=Mus musculus GN=Rnf7 PE=3 SV=1	19.469	1	2	1	1	113	12.699	5.44	Acetyl [N-Term]	0.805676	-0.0938397	0.0313972	0.998734	1.01	0.719544	0.966387	81.7	82.5	114.1	82.1	107.1	103.5							1	1	1	1	1	1	81.7		82.5		114.1		82.1		107.1		103.5		1
E9Q456	Tropomyosin alpha-1 chain OS=Mus musculus GN=Tpm1 PE=1 SV=1	51.6129	18	219	4	1	248	28.651	4.77		1.14545	0.0589753	0.0319679	0.998734	1.319	1.01066	1.51348	633.2	835.3	712.8	720.4	645.2	976.5	59.16	40.43	61.86	67.54	42.94	61.67	2	2	2	2	2	2	368.3	898.1	596.5	1074.1	401	1024.6	376.4	1064.5	449.3	841.1	550.7	1402.4	5	6
Q14DL3	Leucine-rich repeat and IQ domain-containing protein 3 OS=Mus musculus GN=Lrriq3 PE=2 SV=1	2.68562	1	1	1	1	633	75.316	9.48		1.28179	0.107817	0.032051	0.998734	1.261	1.14669	1.95549	41	51.7	48.4	55.5	33.7	65.9							1	1	1	1	1	1		41		51.7		48.4		55.5		33.7		65.9		1
Q6PDZ2	TATA box-binding protein-associated factor RNA polymerase I subunit C OS=Mus musculus GN=Taf1c PE=1 SV=1	1.19617	1	3	1	1	836	91.965	9.04		1.47745	0.169511	0.0321341	0.998734	1.608	1.03846	2.59358	26	41.8	36.4	37.8	18.7	48.5							1	1	1	1	1	1		26		41.8		36.4		37.8		18.7		48.5		1
D3Z5L6	MFS-type transporter SLC18B1 OS=Mus musculus GN=Slc18b1 PE=2 SV=2	2.39651	1	6	1	1	459	48.976	5.34		0.873106	-0.058933	0.032564	0.998734	1.015	0.825806	1.06508	43.7	44.4	46.5	38.4	46.1	49.1	81.55	72.23	75.42	68.77	91.36	75.18	2	2	2	2	2	2	68.9	18.5	67	21.7	71.3	21.7	57	19.7	75.8	16.3	75.2	23	1	1
G3XA48	Isopentenyl-diphosphate Delta-isomerase 1 OS=Mus musculus GN=Idi1 PE=4 SV=1	20.4947	4	20	1	1	283	32.457	7.02		1.32592	0.122519	0.0325803	0.998734	1.397	1.00683	2.22472	588	821.6	629.2	633.5	494.4	1099.9	6.67	13.19	14.45	16.64	14.72	16.01	2	2	2	2	2	2	560.2	615.7	745	898.2	564.9	693.5	559	708.1	545.9	443	975.4	1224.5	4	5
P29351	Tyrosine-protein phosphatase non-receptor type 6 OS=Mus musculus GN=Ptpn6 PE=1 SV=2	3.02521	2	10	2	1	595	67.517	7.81		1.20381	0.0805578	0.0330393	0.998734	1.598	1.09674	1.33621	70.2	112.2	92	100.9	81.2	108.5							1	1	1	1	1	1		70.2		112.2		92		100.9		81.2		108.5		1
Q7TN79	A-kinase anchor protein 7 isoform gamma OS=Mus musculus GN=Akap7 PE=1 SV=2	2.86624	1	1	1	1	314	35.46	7.87		0.806362	-0.0934698	0.0330984	0.998734	0.819	0.899761	0.954839	82.5	67.6	83.8	75.4	93	88.8							1	1	1	1	1	1	82.5		67.6		83.8		75.4		93		88.8		1
Q9D975	Sulfiredoxin-1 OS=Mus musculus GN=Srxn1 PE=2 SV=1	8.08824	1	4	1	1	136	14.14	8.02		1.27661	0.106058	0.0341537	0.998734	1.723	0.983871	1.6511	37.8	65	43.4	42.7	36.4	60.1	33.53	13.15	40.94	24.18	77.79	23.39	2	2	2	2	2	2	46.7	28.8	59	71.1	55.9	30.8	50	35.4	56.5	16.4	70.1	50.2	1	1
P27671	Ras-specific guanine nucleotide-releasing factor 1 OS=Mus musculus GN=Rasgrf1 PE=1 SV=2	1.50555	2	4	2	1	1262	144.011	7.17		1.67758	0.224684	0.034315	0.998734	1.17	2.46122	2.20174	205	239.8	119.9	295.1	183.9	404.9							1	1	1	1	1	1		205		239.8		119.9		295.1		183.9		404.9		1
Q91WL8	WW domain-containing oxidoreductase OS=Mus musculus GN=Wwox PE=1 SV=1	8.21256	3	7	3	1	414	46.483	7.02		0.857898	-0.0665644	0.0345837	0.998734	1.087	0.791667	0.985063	218.2	237.2	276	218.5	261.1	257.2							1	1	1	1	1	1	218.2		237.2		276		218.5		261.1		257.2		3
Q61263	Sterol O-acyltransferase 1 OS=Mus musculus GN=Soat1 PE=1 SV=2	2.22222	1	10	1	1	540	63.757	9.01		1.17829	0.0712525	0.0346582	0.998734	1.28	1.08299	1.58459	117.9	150.9	121.7	131.8	119.4	189.2	14.87	37.67	28.47	46.5	12.49	41.61	2	2	2	2	2	2	105.5	130.3	110.7	191.1	97.2	146.2	88.5	175.2	108.9	130	133.5	244.8	2	1
Q4VAA7	Sorting nexin-33 OS=Mus musculus GN=Snx33 PE=1 SV=1	6.09756	3	8	3	1	574	65.273	6.79		1.13174	0.0537482	0.0359546	0.998734	1.317	1.04078	1.41906	102.9	135.6	122.6	127.6	108.1	153.4	105.57	102.31	98.38	99.65	94.98	107.03	2	2	2	2	2	2	26.1	179.8	37.5	233.7	37.3	207.8	37.7	217.6	35.5	180.7	37.3	269.5	1	3
Q9D5R3	Centrosomal protein of 83 kDa OS=Mus musculus GN=Cep83 PE=2 SV=2	3.17919	2	4	2	1	692	81.948	6.61		0.854499	-0.0682884	0.0363171	0.998734	0.929	0.83521	1.07937	84.8	78.8	97.7	81.6	94.5	102							1	1	1	1	1	1	84.8		78.8		97.7		81.6		94.5		102		2
Q8BST6	E3 ubiquitin-protein ligase pellino homolog 2 OS=Mus musculus GN=Peli2 PE=1 SV=2	1.90931	1	2	1	1	419	46.243	7.21		1.406	0.147986	0.0363177	0.998734	1.367	1.05486	2.58798	32.7	44.7	40.1	42.3	23.3	60.3							1	1	1	1	1	1		32.7		44.7		40.1		42.3		23.3		60.3		1
Q8R2R6	Mitochondrial ribosome-associated GTPase 1 OS=Mus musculus GN=Mtg1 PE=2 SV=2	6.13497	2	5	2	1	326	36.655	9.28		0.863524	-0.0637255	0.0368738	0.998734	1.006	0.788925	1.08936	134.4	135.2	153.5	121.1	152.2	165.8							1	1	1	1	1	1	134.4		135.2		153.5		121.1		152.2		165.8		2
Q3UHN9	Bifunctional heparan sulfate N-deacetylase/N-sulfotransferase 1 OS=Mus musculus GN=Ndst1 PE=1 SV=2	2.83447	2	3	2	1	882	100.662	7.77		0.838731	-0.0763775	0.0371378	0.998734	1.043	0.726098	1.04587	27.8	29	38.7	28.1	32.7	34.2							1	1	1	1	1	1	27.8		29		38.7		28.1		32.7		34.2		1
P23198	Chromobox protein homolog 3 OS=Mus musculus GN=Cbx3 PE=1 SV=2	40.4372	8	142	7	1	183	20.842	5.22		1.15799	0.0637033	0.0373215	0.998734	1.225	1.06214	1.60274	3454.6	4230.8	3662.6	3890.2	3303.1	5294	13.69	21.08	23.18	27.61	15.29	23.44	2	2	2	2	2	2	3120.3	3788.9	3600.1	4861.5	3062.4	4262.8	3130.6	4649.8	3660.3	2945.9	4416.4	6171.6	10	9
Q5SX19	N-acetylglucosaminyl-phosphatidylinositol de-N-acetylase OS=Mus musculus GN=Pigl PE=2 SV=1	5.15873	1	2	1	1	252	28.165	8.34		0.868639	-0.0611606	0.0379101	0.998734	1.036	0.802893	1.05745	46.6	48.3	55.3	44.4	47	49.7							1	1	1	1	1	1	46.6		48.3		55.3		44.4		47		49.7		1
Q9DAI4	Zinc finger and BTB domain-containing protein 43 OS=Mus musculus GN=Zbtb43 PE=2 SV=2	1.92719	1	2	1	1	467	52.618	5.68		0.846098	-0.0725795	0.0380103	0.998734	0.966	0.864734	0.973262	17.8	17.2	20.7	17.9	18.7	18.2							1	1	1	1	1	1	17.8		17.2		20.7		17.9		18.7		18.2		1
Q3UDK1	TRAF-type zinc finger domain-containing protein 1 OS=Mus musculus GN=Trafd1 PE=1 SV=1	10.1724	4	28	4	1	580	64.242	5.48		0.888269	-0.0514556	0.0388658	0.998734	1.066	0.80791	1.0931	135.8	144.7	159.3	128.7	145	158.5							1	1	1	1	1	1	135.8		144.7		159.3		128.7		145		158.5		3
Q9DC11	Plexin domain-containing protein 2 OS=Mus musculus GN=Plxdc2 PE=1 SV=1	4.33962	2	8	2	1	530	59.578	6.6		0.685207	-0.164179	0.0390907	0.998734	0.818	0.626328	0.842956	147.9	121	216.5	135.6	129.9	109.5	22.14	13.56	28.85	26.43	0.22	10.53	2	2	2	2	2	2	124.7	171	109.4	132.6	172.3	260.6	110.3	161	130.1	129.7	101.3	117.6	2	2
Q61937	Nucleophosmin OS=Mus musculus GN=Npm1 PE=1 SV=1	51.0274	12	672	12	1	292	32.54	4.77		1.14753	0.0597628	0.0392172	0.998734	1.318	1.01214	1.52049	13784.7	18172.8	15022.5	15204.8	13852.8	21063.1	16.35	23.84	17.32	28.58	1.46	28.97	2	2	2	2	2	2	12191.1	15378.2	15108.7	21236.9	13182.4	16862.5	12132.5	18277.2	13996.1	13709.5	16748.9	25377.3	17	19
Q60847	Collagen alpha-1(XII) chain OS=Mus musculus GN=Col12a1 PE=2 SV=3	16.7628	46	235	46	1	3120	340.004	5.64		0.791393	-0.101608	0.0393389	0.998734	0.888	0.748722	1.0012	5102.6	4529.9	5534.9	4144.1	4180.5	4185.5	34.9	33.35	24.88	21.07	56.12	25.14	2	2	2	2	2	2	6361.9	3843.2	5598.2	3461.6	6508.5	4561.3	4761.6	3526.5	5839.4	2521.6	4929.5	3441.5	45	31
Q6NS57-2	Isoform 2 of Mitogen-activated protein kinase-binding protein 1 OS=Mus musculus GN=Mapkbp1	1.12657	2	2	2	1	1509	163.456	6.67		1.27728	0.106287	0.0402072	0.998734	1.343	0.975884	2.1342	53.3	71.6	62.2	60.7	46.2	98.6							1	1	1	1	1	1		53.3		71.6		62.2		60.7		46.2		98.6		1
Q9DD24	WW domain-binding protein 5 OS=Mus musculus GN=Wbp5 PE=2 SV=1	9.61538	1	2	1	1	104	12.656	4.84		1.47509	0.168818	0.0403585	0.998734	1.925	1.08102	2.07127	45.1	86.8	43.2	46.7	46.3	95.9							1	1	1	1	1	1	45.1		86.8		43.2		46.7		46.3		95.9		1
A3KGF9	Uncharacterized protein C15orf52 homolog OS=Mus musculus PE=1 SV=1	1.83486	1	2	1	1	545	58.652	9.55		1.20975	0.0826947	0.0409493	0.998734	1.542	1.10367	1.39706	60	92.5	62.7	69.2	68	95							1	1	1	1	1	1	60		92.5		62.7		69.2		68		95		1
Q8K330	Protein phosphatase Slingshot homolog 3 OS=Mus musculus GN=Ssh3 PE=1 SV=1	10.4777	4	11	4	1	649	72.182	5.57		1.15074	0.0609765	0.0415393	0.998734	1.294	1.00193	1.57806	174.5	225.8	207.3	207.7	165.9	261.8	18.64	18.89	20.6	35.68	11	33.87	2	2	2	2	2	2	151.5	197.5	195.6	255.9	177.1	237.5	155.3	260.1	178.8	153	199.1	324.5	2	2
E9Q1P8	Interferon regulatory factor 2-binding protein 2 OS=Mus musculus GN=Irf2bp2 PE=1 SV=1	27.3684	12	54	11	1	570	59.255	8.69		1.13821	0.0562206	0.0416516	0.998734	1.277	1.04151	1.4884	669.7	855.3	705.9	735.2	651.1	969.1	15.26	20.89	24.41	35.23	12.65	33.45	2	2	2	2	2	2	597.4	741.9	729	981.7	584	827.7	552.1	918.4	592.9	709.4	739.9	1198.3	10	7
P39689	Cyclin-dependent kinase inhibitor 1 OS=Mus musculus GN=Cdkn1a PE=1 SV=4	13.2075	2	3	2	1	159	17.774	8.94	Acetyl [N-Term]	1.48866	0.172797	0.0417429	0.998734	1.629	1.37444	1.97896	85.6	139.4	66.5	91.4	90.3	178.7							1	1	1	1	1	1		85.6		139.4		66.5		91.4		90.3		178.7		1
P35428	Transcription factor HES-1 OS=Mus musculus GN=Hes1 PE=1 SV=1	3.5461	1	2	1	1	282	29.73	9.61		0.815005	-0.0888395	0.0418129	0.998734	0.999	0.784024	0.92792	109	108.9	135.2	106	109.6	101.7							1	1	1	1	1	1	109		108.9		135.2		106		109.6		101.7		1
Q920E5	Farnesyl pyrophosphate synthase OS=Mus musculus GN=Fdps PE=1 SV=1	27.4788	10	197	10	1	353	40.556	5.66		1.30369	0.115175	0.0419404	0.998734	1.411	0.993547	2.1226	3865.8	5453.4	4401.2	4372.8	3772.4	8007.3	36.16	43.94	38	46.9	30.1	45.19	2	2	2	2	2	2	2877.3	4854.3	3758.9	7147.9	3218.5	5583.9	2922.7	5822.8	2969.4	4575.3	5448.8	10565.9	12	16
Q5SPX1	Coiled-coil domain-containing protein 157 OS=Mus musculus GN=Ccdc157 PE=1 SV=1	1.67131	1	1	1	1	718	79.746	7.08		1.33988	0.127067	0.0423009	0.998734	1.267	1.16738	2.18431	76.9	97.4	69.9	81.6	51	111.4							1	1	1	1	1	1		76.9		97.4		69.9		81.6		51		111.4		1
Q9R0Y1	Acid-sensing ion channel 5 OS=Mus musculus GN=Asic5 PE=2 SV=1	4.24242	1	1	1	1	495	56.487	7.74		0.855214	-0.0679252	0.0423384	0.998734	1.049	0.851942	0.939597	75.3	79	82.4	70.2	89.4	84							1	1	1	1	1	1	75.3		79		82.4		70.2		89.4		84		1
Q8C7V8	Coiled-coil domain-containing protein 134 OS=Mus musculus GN=Ccdc134 PE=2 SV=1	15.7205	3	7	3	1	229	26.478	8.53		0.835024	-0.078301	0.0425329	0.998734	1.028	0.711599	1.06852	49.8	51.2	63.8	45.4	61.3	65.5							1	1	1	1	1	1	49.8		51.2		63.8		45.4		61.3		65.5		2
O70439	Syntaxin-7 OS=Mus musculus GN=Stx7 PE=1 SV=3	28.3525	6	52	6	1	261	29.802	5.78	Acetyl [N-Term]	0.874204	-0.0583874	0.0425692	0.998734	1.03	0.836484	1.04076	721.4	743.3	872.7	730	829.2	863	60.65	50.72	74.56	54.21	56.89	60.16	2	2	2	2	2	2	1030.8	412	1009.9	476.7	1332.9	412.6	1009.8	450.2	1162.7	495.6	1230.1	495.9	6	5
Q6P5E6	ADP-ribosylation factor-binding protein GGA2 OS=Mus musculus GN=Gga2 PE=1 SV=1	15.257	7	19	7	1	603	66.007	7.3		1.18708	0.0744811	0.0426295	0.998734	1.265	1.0447	1.69984	208.5	263.7	210.3	219.7	186.9	317.7	1.66	9.79	19.23	26.91	7.91	7.7	2	2	2	2	2	2	206.1	211	282	245.5	181.7	238.9	177.9	261.5	197.4	176.5	300.4	335	2	4
F6RPJ9	Insulin-degrading enzyme (Fragment) OS=Mus musculus GN=Ide PE=1 SV=1	27.2543	27	98	2	1	987	114.188	6.27		1.15584	0.062897	0.0431605	0.998734	1.491	0.958662	1.45083	170.6	254.3	215.3	206.4	186.1	270	13.06	20.13	20.82	34.67	3.34	26.17	2	2	2	2	2	2	154.8	186.3	218.1	290.5	183.6	247	155.8	257	181.7	190.5	220	319.9	1	1
P60840	Alpha-endosulfine OS=Mus musculus GN=Ensa PE=1 SV=1	37.1901	4	37	3	1	121	13.327	7.24	Acetyl [N-Term]	1.38815	0.142435	0.0433272	0.998734	1.477	1.11756	2.175	791.8	1169.9	716.2	800.4	526.3	1144.7	1.65	8.58	21.03	1.7	77.61	4.02	2	2	2	2	2	2	782.6	801.1	1098.9	1240.8	822.7	609.7	810	790.8	815.2	237.5	1177.2	1112.1	7	4
Q64092	Transcription factor E3 OS=Mus musculus GN=Tfe3 PE=1 SV=2	11.014	8	42	6	1	572	61.499	5.59	Acetyl [N-Term]	1.17945	0.0716778	0.0437456	0.998734	1.261	1.00661	1.73597	498.8	628.8	589.6	593.5	479.5	832.4	0.09	5.68	11.44	15.63	20.56	12.78	2	2	2	2	2	2	499.1	498.5	603.5	654	541.9	637.3	527.9	659.1	549.2	409.8	757.2	907.7	6	4
Q8BJS4-3	Isoform 3 of SUN domain-containing protein 2 OS=Mus musculus GN=Sun2	28.8984	16	56	16	1	699	78.131	6.9		1.19611	0.0777726	0.0439852	0.998734	1.218	1.08917	1.73184	1545.4	1882.4	1839.1	2003.1	1491.3	2582.7	18.77	21.92	20.04	37.4	12.31	37.11	2	2	2	2	2	2	1340.3	1750.6	1590.6	2174.2	1578.5	2099.6	1473.3	2532.9	1621.2	1361.5	1905	3260.5	15	12
Q8K4F6	Probable 28S rRNA (cytosine-C(5))-methyltransferase OS=Mus musculus GN=Nsun5 PE=2 SV=2	10.7527	4	6	4	1	465	50.998	9.19		0.854711	-0.0681808	0.0441858	0.998734	0.984	0.814698	1.04586	273.2	268.8	284.4	231.7	305.3	319.3							1	1	1	1	1	1	273.2		268.8		284.4		231.7		305.3		319.3		2
P42567	Epidermal growth factor receptor substrate 15 OS=Mus musculus GN=Eps15 PE=1 SV=1	20.0669	14	62	1	1	897	98.41	4.6		0.237587	-0.624177	0.0442019	0.998734	0.748	0.458824	0.0524642	12.7	9.5	8.5	3.9	62.9	3.3							1	1	1	1	1	1		12.7		9.5		8.5		3.9		62.9		3.3		1
Q8BVH9	Methyltransferase-like protein 6 OS=Mus musculus GN=Mettl6 PE=2 SV=2	3.19149	1	3	1	1	282	32.766	7.33		0.82719	-0.0823949	0.0451545	0.998734	0.96	0.803013	0.986171	200.6	192.5	258.9	207.9	253.1	249.6							1	1	1	1	1	1	200.6		192.5		258.9		207.9		253.1		249.6		1
Q8VDM1	Zinc finger CCCH-type with G patch domain-containing protein OS=Mus musculus GN=Zgpat PE=2 SV=1	9.00196	5	18	5	1	511	56.376	5.33		1.13714	0.0558153	0.0455127	0.998734	1.279	1.03744	1.48819	108.7	139	120.2	124.7	101.6	151.2	6.24	0.61	18.77	20.53	27.48	14.64	2	2	2	2	2	2	113.5	103.9	139.6	138.4	104.2	136.1	106.6	142.8	121.4	81.9	135.5	166.8	2	3
P0CL69	Zinc finger protein 703 OS=Mus musculus GN=Znf703 PE=1 SV=1	5.55556	2	11	2	1	594	58.694	8.79		1.13568	0.0552556	0.0455812	0.998734	1.383	1.06122	1.34126	52.4	72.4	58.8	62.4	58.9	79	46.87	48.83	23.71	50.16	66.99	53.58	2	2	2	2	2	2	69.7	35	97.4	47.4	68.6	48.9	84.6	40.3	86.8	31	109	49.1	2	1
Q8CG73	Protein fantom OS=Mus musculus GN=Rpgrip1l PE=1 SV=2	2.45253	3	9	3	1	1264	144.911	5.43		1.12934	0.052824	0.0456376	0.998734	1.283	1.03194	1.45946	69	88.6	81.4	84	74	108	53.7	39.05	63.24	27.95	67.03	32.82	2	2	2	2	2	2	95.2	42.8	113	64.1	117.8	45	100.6	67.4	109	38.9	133	82.9	2	1
Q8C9M2	Coiled-coil domain-containing protein 15 OS=Mus musculus GN=Ccdc15 PE=2 SV=2	1.11111	1	2	1	1	810	93.469	8.09		1.28721	0.109649	0.0458606	0.998734	1.374	1.13253	1.84034	11.5	15.8	16.6	18.8	11.9	21.9							1	1	1	1	1	1		11.5		15.8		16.6		18.8		11.9		21.9		1
Q9Z0F6	Cell cycle checkpoint control protein RAD9A OS=Mus musculus GN=Rad9a PE=1 SV=1	5.9126	2	7	2	1	389	42.032	5.72		1.29426	0.112022	0.0459676	0.998734	1.218	1.06393	2.24872	98.3	119.6	109.5	116.5	78.4	176.3	92.77	94.85	92.99	109.86	77.89	105.63	2	2	2	2	2	2	33.8	162.7	39.4	199.9	37.5	181.5	26	207	35.2	121.5	44.6	307.9	1	2
O88455	7-dehydrocholesterol reductase OS=Mus musculus GN=Dhcr7 PE=1 SV=1	6.36943	3	10	3	1	471	53.883	8.35		1.16154	0.0650351	0.0462818	0.998734	1.256	1.01636	1.64748	250.2	314.4	268.9	273.3	222.4	366.4	4.69	1.37	23.33	38.19	2.99	29.67	2	2	2	2	2	2	258.5	241.9	317.4	311.3	224.5	313.2	199.5	347.1	227.1	217.7	289.5	443.2	3	1
P10078-2	Isoform 2 of Zinc finger protein 28 OS=Mus musculus GN=Zfp28	1.13507	1	1	1	1	881	99.681	9.17		1.40202	0.146755	0.0466486	0.998734	1.953	1.16265	1.62979	52.9	103.3	49.8	57.9	47	76.6							1	1	1	1	1	1		52.9		103.3		49.8		57.9		47		76.6		1
Q8CFY5	Protoheme IX farnesyltransferase, mitochondrial OS=Mus musculus GN=Cox10 PE=2 SV=1	2.7088	1	2	1	1	443	48.852	9.06		0.867099	-0.0619315	0.0467874	0.998734	1.047	0.764645	1.09335	76.6	80.2	97.3	74.4	78.2	85.5							1	1	1	1	1	1	76.6		80.2		97.3		74.4		78.2		85.5		1
Q8BLF1	Neutral cholesterol ester hydrolase 1 OS=Mus musculus GN=Nceh1 PE=1 SV=1	8.82353	3	12	3	1	408	45.711	7.05		1.43115	0.155685	0.046834	0.998734	1.342	1.16375	2.52081	344	461.5	285.8	332.6	211.4	532.9							1	1	1	1	1	1		344		461.5		285.8		332.6		211.4		532.9		3
P61460	DEP domain-containing protein 5 OS=Mus musculus GN=Depdc5 PE=1 SV=2	0.502828	1	2	1	1	1591	180.264	6.74		1.23425	0.0914025	0.047192	0.998734	1.505	1.03041	1.62749	37.4	56.3	55.9	57.6	45.1	73.4							1	1	1	1	1	1	37.4		56.3		55.9		57.6		45.1		73.4		1
Q62441	Transducin-like enhancer protein 4 OS=Mus musculus GN=Tle4 PE=1 SV=4	5.30401	4	18	1	1	773	83.735	7.5		0.784124	-0.105615	0.0472081	0.998734	0.962	0.727273	0.924769	66.6	64.1	101.2	73.6	86.4	79.9							1	1	1	1	1	1	66.6		64.1		101.2		73.6		86.4		79.9		1
Q5RL57	A kinase (PRKA) anchor protein 8-like OS=Mus musculus GN=Akap8l PE=2 SV=1	16.8487	9	22	9	1	641	71.255	5.06		1.1678	0.0673689	0.0474096	0.998734	1.261	1.01662	1.66837	795.5	1002.9	914.7	929.9	706.5	1178.7	31.64	33.46	32.7	39.9	3.15	42.74	2	2	2	2	2	2	617.5	973.5	765.6	1240.2	703.2	1126.2	667.5	1192.2	722.3	690.8	822.5	1534.9	6	7
Q6P9J5	KN motif and ankyrin repeat domain-containing protein 4 OS=Mus musculus GN=Kank4 PE=1 SV=1	0.787402	1	3	1	1	1016	110.336	4.88		0.631717	-0.199477	0.0475677	0.998734	0.924	0.61086	0.599462	18.5	17.1	22.1	13.5	37.2	22.3							1	1	1	1	1	1		18.5		17.1		22.1		13.5		37.2		22.3		1
Q8R2V3	Zinc finger protein 445 OS=Mus musculus GN=Znf445 PE=2 SV=2	1.0142	1	2	1	1	986	114.702	9.32		0.819085	-0.0866711	0.0476423	0.998734	0.928	0.795455	1	13.8	12.8	17.6	14	17.5	17.5							1	1	1	1	1	1	13.8		12.8		17.6		14		17.5		17.5		1
P20065	Thymosin beta-4 OS=Mus musculus GN=Tmsb4x PE=1 SV=1	26	1	2	1	1	50	5.676	5.06		2.24784	0.351766	0.0481159	0.998734	4.084	2.5	1.49377	44.3	180.9	62.2	155.5	40.1	59.9							1	1	1	1	1	1		44.3		180.9		62.2		155.5		40.1		59.9		1
Q8CD10	Calcium uptake protein 2, mitochondrial OS=Mus musculus GN=Micu2 PE=1 SV=2	12.037	4	14	4	1	432	49.445	9.45		1.50728	0.178193	0.0483777	0.998734	1.104	1.50414	2.76936	351.8	388.3	386.2	580.9	244.1	676	2.89	8.56	53.83	88.11	25.52	79.29	2	2	2	2	2	2	359	344.6	364.8	411.8	239.2	533.2	219	942.8	288.2	200.1	297	1055	3	3
Q9QYB5	Gamma-adducin OS=Mus musculus GN=Add3 PE=1 SV=2	14.8725	11	47	11	1	706	78.728	5.95		1.17115	0.0686144	0.0486525	0.998734	1.313	1.02662	1.59952	853.5	1121	893.9	917.7	744.6	1191	7.27	11.39	5.54	6.4	21.41	1.38	2	2	2	2	2	2	897.4	809.6	1211.3	1030.7	858.9	928.9	876.2	959.2	857.3	631.9	1202.6	1179.4	9	8
Q8K3K8	Optineurin OS=Mus musculus GN=Optn PE=1 SV=1	22.6027	13	50	13	1	584	66.976	5.26	Acetyl [N-Term]	1.15391	0.0621704	0.0492097	0.998734	1.244	1.00302	1.6531	714	888.3	794.1	796.5	658.4	1088.4	19.72	24.4	34.12	39.04	12.18	34.32	2	2	2	2	2	2	614.5	813.6	735.1	1041.6	602.5	985.6	576.6	1016.3	601.7	715.1	824.3	1352.5	10	10
Q8R2U7	Leucine-rich repeat-containing protein 42 OS=Mus musculus GN=Lrrc42 PE=1 SV=1	9.73872	4	7	4	1	421	47.918	7.4		0.841388	-0.0750039	0.049442	0.998734	1.065	0.777934	0.96548	155.9	166	213.9	166.4	185.4	179							1	1	1	1	1	1	155.9		166		213.9		166.4		185.4		179		2
Q9WU60	Attractin OS=Mus musculus GN=Atrn PE=1 SV=3	0.910364	1	2	1	1	1428	157.954	7.27		0.783605	-0.105903	0.049893	0.998734	1.018	0.589484	1.07629	65.8	67	98.9	58.3	85.2	91.7							1	1	1	1	1	1	65.8		67		98.9		58.3		85.2		91.7		1
O54926	Apoptosis regulatory protein Siva OS=Mus musculus GN=Siva1 PE=1 SV=1	6.28571	1	4	1	1	175	18.757	7.43		1.17323	0.0693837	0.0499887	0.998734	1.451	0.950272	1.57218	106.8	155	146.8	139.5	114.3	179.7	16.02	4.24	13.64	27.53	11.75	17.75	2	2	2	2	2	2	94.7	118.9	150.3	159.6	132.6	160.9	112.3	166.6	123.8	104.8	157.1	202.2	1	1
P70414	Sodium/calcium exchanger 1 OS=Mus musculus GN=Slc8a1 PE=1 SV=1	0.824742	1	2	1	1	970	107.967	5		0.815391	-0.0886341	0.0501145	0.998734	0.966	0.887179	0.849225	129.8	125.4	156	138.4	167.8	142.5							1	1	1	1	1	1		129.8		125.4		156		138.4		167.8		142.5		1
Q9R1Q8	Transgelin-3 OS=Mus musculus GN=Tagln3 PE=1 SV=1	8.54271	2	123	1	1	199	22.456	7.33		0.866455	-0.062254	0.0505174	0.998734	1.009	0.813772	1.06317	63.4	64	63.9	52	64.9	69							1	1	1	1	1	1	63.4		64		63.9		52		64.9		69		1
Q9QZA0	Carbonic anhydrase 5B, mitochondrial OS=Mus musculus GN=Ca5b PE=2 SV=2	5.99369	2	5	2	1	317	36.6	7.31		0.890949	-0.0501471	0.0509615	0.998734	1.057	0.831287	1.08042	164.2	173.6	187.3	155.7	182.8	197.5							1	1	1	1	1	1	164.2		173.6		187.3		155.7		182.8		197.5		2
Q5FWI3	Transmembrane protein 2 OS=Mus musculus GN=Tmem2 PE=1 SV=1	7.08604	9	23	9	1	1383	153.704	7.78		0.864315	-0.0633281	0.0513622	0.998734	0.991	0.836202	1.04588	822.6	815.4	819.3	685.1	778.1	813.8							1	1	1	1	1	1	822.6		815.4		819.3		685.1		778.1		813.8		9
Q3UTQ7	PR domain zinc finger protein 10 OS=Mus musculus GN=Prdm10 PE=1 SV=2	1.60473	1	2	1	1	1184	133.662	6.77		1.36592	0.135426	0.0515122	0.998734	1.343	1.12	2.27527	63.9	85.8	82.5	92.4	46.5	105.8							1	1	1	1	1	1		63.9		85.8		82.5		92.4		46.5		105.8		1
Q9EPL9	Peroxisomal acyl-coenzyme A oxidase 3 OS=Mus musculus GN=Acox3 PE=1 SV=2	3.42857	2	4	2	1	700	78.354	7.12		1.17734	0.0709012	0.0516879	0.998734	1.252	1.13161	1.5468	236.7	296.3	285.7	323.3	229.7	355.3							1	1	1	1	1	1		236.7		296.3		285.7		323.3		229.7		355.3		2
Q9DBG5	Perilipin-3 OS=Mus musculus GN=Plin3 PE=1 SV=1	43.0206	14	121	14	1	437	47.233	5.62	Acetyl [N-Term]	1.16624	0.0667889	0.0517779	0.998734	1.258	0.994147	1.70336	2109.6	2653.2	2357.7	2343.9	2010.5	3424.6	6.74	11.61	10.91	24.41	2.48	21.12	2	2	2	2	2	2	2009	2210.2	2435.4	2871	2175.8	2539.5	1939.3	2748.6	2045.7	1975.3	2913.2	3936	14	12
Q8BZZ3	NEDD4-like E3 ubiquitin-protein ligase WWP1 OS=Mus musculus GN=Wwp1 PE=1 SV=2	6.42702	6	14	3	1	918	104.628	6.38		1.15603	0.0629688	0.0529335	0.998734	1.34	0.998428	1.55036	99.4	133.2	127.2	127	98.3	152.4							1	1	1	1	1	1		99.4		133.2		127.2		127		98.3		152.4		2
Q9Z2F7	BCL2/adenovirus E1B 19 kDa protein-interacting protein 3-like OS=Mus musculus GN=Bnip3l PE=1 SV=1	6.88073	1	1	1	1	218	23.751	5.85		1.53376	0.185757	0.053535	0.998734	1.305	1.3189	2.81481	32.8	42.8	25.4	33.5	16.2	45.6							1	1	1	1	1	1		32.8		42.8		25.4		33.5		16.2		45.6		1
Q9D8X5	CCR4-NOT transcription complex subunit 8 OS=Mus musculus GN=Cnot8 PE=2 SV=1	4.79452	1	4	1	1	292	33.552	4.81		0.839674	-0.0758892	0.0536876	0.998734	0.854	0.851593	1.09358	145.4	124.1	128.7	109.6	132.5	144.9							1	1	1	1	1	1	145.4		124.1		128.7		109.6		132.5		144.9		1
Q9D8U2	Transmembrane protein 41A OS=Mus musculus GN=Tmem41a PE=2 SV=1	3.78788	1	2	1	1	264	29.351	8.81		0.841433	-0.0749806	0.0542463	0.998734	1.018	0.812274	0.967005	114.6	116.7	110.8	90	118.2	114.3							1	1	1	1	1	1	114.6		116.7		110.8		90		118.2		114.3		1
P52482	Ubiquitin-conjugating enzyme E2 E1 OS=Mus musculus GN=Ube2e1 PE=1 SV=1	18.6528	3	25	1	1	193	21.32	8.53		0.785941	-0.10461	0.0551705	0.998734	0.88	0.708543	1.04575	13.3	11.7	19.9	14.1	15.3	16							1	1	1	1	1	1	13.3		11.7		19.9		14.1		15.3		16		1
P06537	Glucocorticoid receptor OS=Mus musculus GN=Nr3c1 PE=1 SV=1	18.0077	10	65	10	1	783	85.998	6.35		1.14935	0.0604535	0.0551802	0.998734	1.344	1.06752	1.42069	552.1	742.1	707.9	755.7	630.4	895.6	3.98	8.84	19.78	23.92	2.28	11.18	2	2	2	2	2	2	536.6	567.7	695.7	788.5	608.9	806.9	627.9	883.5	640.6	620.3	824.8	966.4	8	8
Q91VU6	DDB1- and CUL4-associated factor 11 OS=Mus musculus GN=Dcaf11 PE=1 SV=1	4.00729	2	4	2	1	549	61.953	6.44		0.879459	-0.0557843	0.0562808	0.998734	1.094	0.842356	0.990848	140.1	153.3	168.1	141.6	163.9	162.4							1	1	1	1	1	1	140.1		153.3		168.1		141.6		163.9		162.4		2
Q80TE4	Signal-induced proliferation-associated 1-like protein 2 OS=Mus musculus GN=Sipa1l2 PE=1 SV=3	1.21951	2	4	2	1	1722	189.294	6.79		1.17162	0.0687872	0.0567135	0.998734	1.362	1.1621	1.36467	227.6	309.9	226.4	263.1	255.3	348.4							1	1	1	1	1	1	227.6		309.9		226.4		263.1		255.3		348.4		2
Q8BKA3	Serine/arginine repetitive matrix protein 4 OS=Mus musculus GN=Srrm4 PE=1 SV=1	2.30263	1	3	1	1	608	67.82	11.62		1.16122	0.0649132	0.0577269	0.998734	1.243	1.07979	1.56612	157.5	195.8	155.4	167.8	153.5	240.4							1	1	1	1	1	1	157.5		195.8		155.4		167.8		153.5		240.4		1
S4R2A9	Protein transport protein Sec31A (Fragment) OS=Mus musculus GN=Sec31a PE=4 SV=1	23.9829	20	95	1	1	934	101.032	8.41		0.867095	-0.0619335	0.0580477	0.998734	1.031	0.823219	1.03179	29.5	30.4	37.9	31.2	34.6	35.7							1	1	1	1	1	1	29.5		30.4		37.9		31.2		34.6		35.7		1
Q8C3W1	Uncharacterized protein C1orf198 homolog OS=Mus musculus PE=2 SV=1	36.9565	11	97	11	1	322	35.295	5.24		1.14947	0.0604988	0.0584028	0.998734	1.288	1.04464	1.51617	1574.7	2027.4	1736.1	1813.6	1404	2128.7	2.14	7.66	15	21.67	12.14	19.04	2	2	2	2	2	2	1550.8	1598.5	1917.6	2137.2	1552	1920.2	1535.6	2091.5	1524.5	1283.4	1842	2415.3	12	8
Q91XX9	Protein Pcdhga9 OS=Mus musculus GN=Pcdhga9 PE=1 SV=1	3.43348	3	6	1	1	932	101.145	5.12		0.882449	-0.0543102	0.0585034	0.998734	1.128	0.775544	1.05506	48.6	54.8	59.7	46.3	56.3	59.4							1	1	1	1	1	1	48.6		54.8		59.7		46.3		56.3		59.4		1
Q9Z2V6	Histone deacetylase 5 OS=Mus musculus GN=Hdac5 PE=1 SV=2	0.808625	1	2	1	1	1113	120.867	6.2		1.15518	0.0626485	0.058576	0.998734	1.201	1.11354	1.54724	94.4	113.4	96	106.9	81.5	126.1							1	1	1	1	1	1		94.4		113.4		96		106.9		81.5		126.1		1
Q9ERL0	Btk-PH-domain binding protein OS=Mus musculus GN=Mllt1 PE=1 SV=1	5.48446	3	9	3	1	547	60.748	8.7	Acetyl [N-Term]	1.11999	0.0492138	0.0586579	0.998734	1.342	1.04053	1.35088	120.2	161.3	143.1	148.9	136.8	184.8	46	48.13	39.5	41.73	68.1	53.03	2	2	2	2	2	2	159.3	81.1	216.2	106.4	183	103.1	192.9	105	202.6	70.9	254.1	115.5	2	1
P56389	Cytidine deaminase OS=Mus musculus GN=Cda PE=1 SV=2	19.863	2	7	2	1	146	16.121	5.58	Acetyl [N-Term]	1.70291	0.231191	0.0591638	0.998734	1.371	1.31469	3.67806	65.2	89.4	91.2	119.9	35.1	129.1							1	1	1	1	1	1		65.2		89.4		91.2		119.9		35.1		129.1		1
P09242	Alkaline phosphatase, tissue-nonspecific isozyme OS=Mus musculus GN=Alpl PE=1 SV=2	2.8626	1	1	1	1	524	57.478	7.01		1.28848	0.110077	0.0592233	0.998734	1.266	1.04651	2.16822	14.3	18.1	17.2	18	10.7	23.2							1	1	1	1	1	1		14.3		18.1		17.2		18		10.7		23.2		1
Q9ESC8	AF4/FMR2 family member 4 OS=Mus musculus GN=Aff4 PE=1 SV=1	7.24138	7	16	7	1	1160	126.562	9.36		1.11664	0.0479136	0.0592304	0.998734	1.247	1.01206	1.48103	168.7	210.4	190.7	193	171.3	253.7	15.13	7.12	10.98	3.74	39.96	2.54	2	2	2	2	2	2	186.8	150.7	221	199.8	205.5	175.9	187.9	198.1	219.7	122.9	258.3	249.2	5	2
B0R0Y8	SH3 domain-containing kinase-binding protein 1 (Fragment) OS=Mus musculus GN=Sh3kbp1 PE=4 SV=1	33.4928	5	10	1	1	209	22.396	9.48		0.86265	-0.0641652	0.0594397	0.998734	1.012	0.72	1.18243	40.3	40.8	52.5	37.8	44.4	52.5							1	1	1	1	1	1	40.3		40.8		52.5		37.8		44.4		52.5		1
Q8BH73	Glutaminyl-peptide cyclotransferase-like protein OS=Mus musculus GN=Qpctl PE=1 SV=1	2.61097	1	2	1	1	383	42.665	9.29		0.801935	-0.0958609	0.0599086	0.998734	1.101	0.835088	0.753333	74.5	82	85.5	71.4	90	67.8							1	1	1	1	1	1	74.5		82		85.5		71.4		90		67.8		1
Q9CXU9	Eukaryotic translation initiation factor 1b OS=Mus musculus GN=Eif1b PE=2 SV=2	64.6018	6	80	1	1	113	12.816	7.37	Acetyl [N-Term]	0.821946	-0.0851566	0.0601072	0.998734	1.111	0.740683	0.905941	44.1	49	64.4	47.7	60.6	54.9							1	1	1	1	1	1	44.1		49		64.4		47.7		60.6		54.9		1
Q8CEQ9	Protein 4932414N04Rik OS=Mus musculus GN=4932414N04Rik PE=2 SV=1	1.32979	1	1	1	1	752	87.2	6.77		0.861817	-0.064585	0.060255	0.998734	1.103	0.726736	1.07246	48.7	53.7	67.7	49.2	55.2	59.2							1	1	1	1	1	1	48.7		53.7		67.7		49.2		55.2		59.2		1
Q9Z248	Zinc finger protein AEBP2 OS=Mus musculus GN=Aebp2 PE=1 SV=2	8.33333	3	11	3	1	504	52.93	5.33		1.37579	0.138552	0.0602555	0.998734	1.369	1.31933	1.93534	17.6	24.1	23.8	31.4	23.2	44.9							1	1	1	1	1	1		17.6		24.1		23.8		31.4		23.2		44.9		1
E9Q2I4	Protein Elmsan1 OS=Mus musculus GN=Elmsan1 PE=1 SV=1	9.27456	8	20	8	1	1089	119.646	9.19		0.891575	-0.0498422	0.0605471	0.998734	1.056	0.854074	1.05543	427.9	451.7	493.4	421.4	488.9	516							1	1	1	1	1	1	427.9		451.7		493.4		421.4		488.9		516		6
Q2LKU9	NACHT, LRR and PYD domains-containing protein 1a OS=Mus musculus GN=Nlrp1a PE=1 SV=1	1.35364	1	3	1	1	1182	134.221	7.18		1.21033	0.0829025	0.0610462	0.998734	1.33	1.00381	1.78246	115	153	157.4	158	120.9	215.5							1	1	1	1	1	1		115		153		157.4		158		120.9		215.5		1
Q62179	Semaphorin-4B OS=Mus musculus GN=Sema4b PE=1 SV=2	0.972053	1	1	1	1	823	91.335	8.15		1.24917	0.0966205	0.0611	0.998734	1.474	1.1275	1.5743	109.4	161.3	120	135.3	139.3	219.3							1	1	1	1	1	1	109.4		161.3		120		135.3		139.3		219.3		1
O54790	Transcription factor MafG OS=Mus musculus GN=Mafg PE=1 SV=1	5.55556	1	6	1	1	162	17.866	10.04		0.845453	-0.0729106	0.0611452	0.998734	0.936	0.777277	1.11523	351.7	329.2	354.7	275.7	374.9	418.1							1	1	1	1	1	1	351.7		329.2		354.7		275.7		374.9		418.1		1
Q5SQY2	Biorientation of chromosomes in cell division protein 1 OS=Mus musculus GN=Bod1 PE=3 SV=1	24.8555	3	10	2	1	173	18.352	5.9		0.88227	-0.0543986	0.0612104	0.998734	1.068	0.793399	1.08824	67.7	72.3	81.8	64.9	68	74							1	1	1	1	1	1	67.7		72.3		81.8		64.9		68		74		1
Q5SXC4	Protein Vezf1 OS=Mus musculus GN=Vezf1 PE=1 SV=1	1.5444	1	2	1	1	518	56.521	9.57		0.778381	-0.108808	0.061491	0.998734	0.708	0.898876	0.995402	140.6	99.5	106.8	96	130.5	129.9							1	1	1	1	1	1	140.6		99.5		106.8		96		130.5		129.9		1
Q9CR88	28S ribosomal protein S14, mitochondrial OS=Mus musculus GN=Mrps14 PE=1 SV=1	28.9062	3	6	3	1	128	14.911	11.39		1.26076	0.100634	0.06158	0.998734	1.372	1.01089	1.94025	43.3	59.4	45.9	46.4	31.8	61.7							1	1	1	1	1	1		43.3		59.4		45.9		46.4		31.8		61.7		1
Q9D394	Protein RUFY3 OS=Mus musculus GN=Rufy3 PE=1 SV=1	7.24947	3	18	2	1	469	52.973	5.49		0.887622	-0.0517718	0.0619801	0.998734	1.073	0.833046	1.05031	187.3	201	231.8	193.1	210.7	221.3	107.66	107.16	100.3	98.14	92.1	99.95	2	2	2	2	2	2	329.8	44.7	353.3	48.7	396.2	67.4	327.1	59.1	348	73.5	377.7	64.9	3	1
Q8BN21	Serine/threonine-protein kinase VRK2 OS=Mus musculus GN=Vrk2 PE=1 SV=2	14.1153	6	12	6	1	503	58.082	9.04		0.881169	-0.054941	0.0622886	0.998734	1.052	0.826639	1.05615	666.8	701.6	819.1	677.1	790.7	835.1							1	1	1	1	1	1	666.8		701.6		819.1		677.1		790.7		835.1		7
Q61581	Insulin-like growth factor-binding protein 7 OS=Mus musculus GN=Igfbp7 PE=1 SV=3	12.4555	2	14	2	1	281	28.951	8.31		0.841721	-0.0748318	0.0623789	0.998734	1.021	0.74023	1.0597	43.4	44.3	43.5	32.2	40.2	42.6	79.51	73.74	77.7	60.73	65.34	72.45	2	2	2	2	2	2	67.8	19	67.4	21.2	67.4	19.6	46.1	18.4	58.7	21.6	64.5	20.8	1	1
O89084	cAMP-specific 3',5'-cyclic phosphodiesterase 4A OS=Mus musculus GN=Pde4a PE=2 SV=2	5.80569	5	11	2	1	844	93.499	5.26		0.799521	-0.0971703	0.0628346	0.998734	0.833	0.829985	0.992509	49.7	41.4	64.7	53.7	53.4	53							1	1	1	1	1	1	49.7		41.4		64.7		53.7		53.4		53		1
Q6ZPQ6	Membrane-associated phosphatidylinositol transfer protein 2 OS=Mus musculus GN=Pitpnm2 PE=1 SV=2	2.3221	3	6	2	1	1335	147.942	7.93		0.860684	-0.0651562	0.0628752	0.998734	1.137	0.787425	0.956376	25.6	29.1	33.4	26.3	29.8	28.5							1	1	1	1	1	1	25.6		29.1		33.4		26.3		29.8		28.5		1
Q9CZP7	Hsp90 co-chaperone Cdc37-like 1 OS=Mus musculus GN=Cdc37l1 PE=2 SV=1	8.65672	3	10	3	1	335	38.414	5.39		0.89339	-0.0489588	0.0631164	0.998734	1.055	0.84268	1.07669	224.7	237.1	265.7	223.9	234.7	252.7	95.34	91.79	99.9	95.49	114.6	91.88	2	2	2	2	2	2	376.1	73.2	390.9	83.2	453.3	78	375	72.7	424.8	44.5	416.8	88.5	2	1
Q6PH08	ERC protein 2 OS=Mus musculus GN=Erc2 PE=2 SV=2	7.52351	7	34	2	1	957	110.571	7.03		1.29059	0.110789	0.063316	0.998734	2.02	0.904789	1.57885	117.6	237.6	173.3	156.8	157.9	249.3							1	1	1	1	1	1	117.6		237.6		173.3		156.8		157.9		249.3		1
A2A7S8-2	Isoform 2 of Uncharacterized protein KIAA1522 OS=Mus musculus GN=Kiaa1522	3.27103	3	6	3	1	1070	110.587	10.07		1.18752	0.0746407	0.0636448	0.998734	1.298	1.04508	1.65797	148.5	192.7	193	201.7	164.9	273.4	3.29	13.58	7.8	7.57	28.27	12.05	2	2	2	2	2	2	151.9	145	211.2	174.2	203.7	182.4	212.5	190.9	197.8	131.9	296.7	250.1	2	2
Q91V92	ATP-citrate synthase OS=Mus musculus GN=Acly PE=1 SV=1	33.1806	31	333	31	1	1091	119.651	7.44		1.15766	0.0635829	0.0641175	0.998734	1.252	0.972801	1.70989	6718.7	8414	7831.1	7618.1	6123.1	10469.8	13.36	17.87	18.28	24.41	12.38	19.3	2	2	2	2	2	2	6083.8	7353.5	7350.7	9477.3	6819.1	8843.1	6303.3	8932.9	6659.3	5587	9040.6	11899	36	35
Q03350	Thrombospondin-2 OS=Mus musculus GN=Thbs2 PE=1 SV=2	3.58362	3	5	2	1	1172	129.798	4.82		0.849013	-0.0710859	0.0645884	0.998734	1.026	0.77972	1.02691	22.9	23.5	28.6	22.3	22.3	22.9							1	1	1	1	1	1	22.9		23.5		28.6		22.3		22.3		22.9		1
F7DBB3	Protein Ahnak2 (Fragment) OS=Mus musculus GN=Ahnak2 PE=1 SV=1	26.8401	26	123	21	1	1576	166.388	5.78		1.22727	0.0889385	0.0645979	0.998734	1.234	1.0761	1.86862	4276.2	5277.9	3916.1	4214.1	3408.4	6369	7.62	4.38	4.26	5.62	31.85	1.5	2	2	2	2	2	2	4506.7	4045.8	5441.4	5114.3	4034	3798.2	4046.5	4381.6	4176.1	2640.7	6436.5	6301.5	32	25
P17879	Heat shock 70 kDa protein 1B OS=Mus musculus GN=Hspa1b PE=1 SV=3	39.4081	21	587	11	1	642	70.133	5.72		1.13344	0.0543985	0.0648776	0.998734	1.321	0.989864	1.49528	2628.9	3472.4	3295.2	3261.8	2905.4	4344.4	5.38	10.95	12.93	19.89	6.39	14.75	2	2	2	2	2	2	2528.8	2729	3203.5	3741.3	2993.9	3596.5	2803.1	3720.5	3036.7	2774.1	3891.4	4797.4	18	14
P41233	ATP-binding cassette sub-family A member 1 OS=Mus musculus GN=Abca1 PE=1 SV=4	1.37107	2	4	2	1	2261	253.749	6.81		0.820754	-0.085787	0.06527	0.998734	0.897	0.936937	0.882845	19.5	17.5	22.2	20.8	23.9	21.1	15.96	21.82	16.56	34.68	31.13	20.11	2	2	2	2	2	2	17.3	21.7	14.8	20.2	19.6	24.8	15.7	25.9	18.6	29.1	18.1	24.1	1	1
Q9D8C8	Protein phosphatase 1 regulatory subunit 35 OS=Mus musculus GN=Ppp1r35 PE=1 SV=1	4.61538	1	2	1	1	260	28.338	6.81		0.865863	-0.0625509	0.0656849	0.998734	1.124	0.777119	0.998079	87.3	98.1	118	91.7	104.1	103.9							1	1	1	1	1	1	87.3		98.1		118		91.7		104.1		103.9		1
P30282	G1/S-specific cyclin-D3 OS=Mus musculus GN=Ccnd3 PE=1 SV=1	10.9589	2	4	2	1	292	32.39	6.52		0.834897	-0.0783673	0.0657557	0.998734	1.003	0.829082	0.939227	58.2	58.4	78.4	65	72.4	68							1	1	1	1	1	1	58.2		58.4		78.4		65		72.4		68		1
P35822	Receptor-type tyrosine-protein phosphatase kappa OS=Mus musculus GN=Ptprk PE=1 SV=1	3.98078	6	14	6	1	1457	164.081	5.95		0.895284	-0.0480392	0.0658567	0.998734	0.974	0.832345	1.18883	296.4	288.6	320.3	266.6	295.5	351.3	107.59	98.1	97.32	73.38	96.29	84.97	2	2	2	2	2	2	521.8	70.9	488.8	88.4	540.8	99.9	405	128.3	496.7	94.3	562.3	140.2	4	2
Q8CIG0	DEP domain-containing protein 1A OS=Mus musculus GN=Depdc1a PE=1 SV=1	1.99005	2	6	2	1	804	92.143	8.66		0.829981	-0.0809317	0.065895	0.998734	0.98	0.779868	1.00431	75.4	73.9	106.3	82.9	92.7	93.1	54.64	48.1	54.64	59.03	50.65	59.39	2	2	2	2	2	2	104.6	46.3	99.1	48.8	147.3	65.2	117.5	48.3	125.9	59.5	132.2	54	1	1
P70371	Telomeric repeat-binding factor 1 OS=Mus musculus GN=Terf1 PE=1 SV=1	7.36342	2	7	2	1	421	48.193	6.8		0.850677	-0.0702351	0.0659198	0.998734	0.908	0.900376	1.01107	46.7	42.4	53.2	47.9	54.2	54.8							1	1	1	1	1	1	46.7		42.4		53.2		47.9		54.2		54.8		1
Q99KX1	Myeloid leukemia factor 2 OS=Mus musculus GN=Mlf2 PE=1 SV=1	37.247	7	38	7	1	247	28.037	6.98		1.1424	0.0578163	0.0662898	0.998734	1.258	0.980854	1.62165	409.7	515.6	496.2	486.7	391.7	635.2	17.88	21.9	13.78	27.46	9.03	21.75	2	2	2	2	2	2	357.9	461.5	435.7	595.4	447.9	544.6	392.2	581.2	416.7	366.7	537.5	732.9	5	6
P61793	Lysophosphatidic acid receptor 1 OS=Mus musculus GN=Lpar1 PE=1 SV=1	3.57143	1	7	1	1	364	41.092	8.53		1.28244	0.108038	0.0664647	0.998734	1.182	1.12353	2.13274	16.5	19.5	17	19.1	11.3	24.1							1	1	1	1	1	1		16.5		19.5		17		19.1		11.3		24.1		1
Q9JM55	Protein Tob2 OS=Mus musculus GN=Tob2 PE=2 SV=1	2.89855	1	1	1	1	345	36.776	7.94		0.820472	-0.0859361	0.0664816	0.998734	1.045	0.638591	1.11088	41.9	43.8	65.3	41.7	48.7	54.1							1	1	1	1	1	1	41.9		43.8		65.3		41.7		48.7		54.1		1
F8WI30	Sorting nexin-7 OS=Mus musculus GN=Snx7 PE=1 SV=1	25.1685	10	27	10	1	445	50.846	4.82		0.861933	-0.0645264	0.0667634	0.998734	1.031	0.79183	1.05265	1101.9	1136.6	1483.4	1174.6	1303	1371.6	31.89	24.34	30.65	15.75	36.63	24.61	2	2	2	2	2	2	1350.4	853.4	1332.2	941	1804.9	1161.9	1305.4	1043.8	1640.5	965.5	1610.3	1133	9	7
O09012-2	Isoform 2 of Peroxisomal targeting signal 1 receptor OS=Mus musculus GN=Pex5	40.1993	17	60	2	1	602	66.765	4.55		1.50381	0.177193	0.0672592	0.998734	1.768	0.948718	2.72174	16.4	29	27.3	25.9	11.5	31.3							1	1	1	1	1	1		16.4		29		27.3		25.9		11.5		31.3		1
Q9CWR7	Metalloreductase STEAP1 OS=Mus musculus GN=Steap1 PE=1 SV=2	10.3245	3	18	3	1	339	39.267	9.19	Acetyl [N-Term]	1.15544	0.0627492	0.0679198	0.998734	1.301	1.02393	1.55499	662.9	862.3	693.7	710.3	682.9	1061.9	25.61	13.45	11.09	1.92	27.26	5.77	2	2	2	2	2	2	783	542.9	944.3	780.3	748.1	639.3	700.7	720	814.6	551.3	1105.2	1018.6	4	3
P63248	cAMP-dependent protein kinase inhibitor alpha OS=Mus musculus GN=Pkia PE=1 SV=2	19.7368	1	2	1	1	76	7.956	4.54		0.775231	-0.110569	0.0680846	0.998734	1	0.755725	0.827731	16.7	16.7	26.2	19.8	23.8	19.7							1	1	1	1	1	1	16.7		16.7		26.2		19.8		23.8		19.7		1
O88393	Transforming growth factor beta receptor type 3 OS=Mus musculus GN=Tgfbr3 PE=1 SV=1	5.29412	4	12	4	1	850	93.769	6		1.27163	0.104362	0.0682611	0.998734	1.287	1.02538	2.09073	74	95.3	78.8	80.8	51.8	108.3	9.36	13.73	14.72	22.23	32.11	23.45	2	2	2	2	2	2	69.1	78.9	86	104.5	70.6	87	68.1	93.5	63.5	40	90.3	126.2	1	1
Q99JT1	Glutamyl-tRNA(Gln) amidotransferase subunit B, mitochondrial OS=Mus musculus GN=Gatb PE=1 SV=1	5.386	2	3	2	1	557	62.079	8.54		0.886309	-0.0524148	0.0682918	0.998734	1.07	0.794066	1.10042	157.6	168.6	171.9	136.5	168.3	185.2							1	1	1	1	1	1	157.6		168.6		171.9		136.5		168.3		185.2		2
O88986	2-amino-3-ketobutyrate coenzyme A ligase, mitochondrial OS=Mus musculus GN=Gcat PE=1 SV=2	8.41346	3	10	3	1	416	44.902	7.33		1.32525	0.122298	0.0690046	0.998734	1.335	1.04953	2.23012	275.4	367.7	244.3	256.4	189.9	423.5	73.18	87.88	80.06	84.61	52.75	89.83	2	2	2	2	2	2	132.9	417.9	139.2	596.2	106	382.6	103	409.8	119.1	260.8	154.5	692.5	2	2
Q924A0	Transcription factor 7-like 2 OS=Mus musculus GN=Tcf7l2 PE=1 SV=2	1.74292	1	2	1	1	459	51.185	8.37		1.23206	0.0906329	0.0693317	0.998734	1.347	1.13	1.64937	203	273.5	282.3	319	244.7	403.6							1	1	1	1	1	1		203		273.5		282.3		319		244.7		403.6		1
Q8BL80	Rho GTPase-activating protein 22 OS=Mus musculus GN=Arhgap22 PE=1 SV=2	6.83761	4	13	4	1	702	77.737	7.88		1.21584	0.0848746	0.0696301	0.998734	1.214	1.14234	1.74058	191.9	232.9	165.8	189.4	159.2	277.1	6.37	12.54	36	44.08	15.59	35.83	2	2	2	2	2	2	183.3	200.6	212.3	253.6	123.6	208	130.4	248.5	141.7	176.8	206.9	347.3	2	3
Q99M71	Mammalian ependymin-related protein 1 OS=Mus musculus GN=Epdr1 PE=2 SV=1	4.91071	1	2	1	1	224	25.469	7.58		0.862119	-0.0644327	0.0697661	0.998734	1.009	0.901876	0.945869	58.7	59.2	69.3	62.5	70.2	66.4							1	1	1	1	1	1	58.7		59.2		69.3		62.5		70.2		66.4		1
Q9ER64	Oxysterol-binding protein-related protein 5 OS=Mus musculus GN=Osbpl5 PE=1 SV=3	0.915332	1	4	1	1	874	98.86	7.44		1.25073	0.0971648	0.069906	0.998734	1.326	1.03814	1.90446	21.6	28.7	23.6	24.5	15.7	29.9	16.37	30.85	21.32	20.78	58.29	23.18	2	2	2	2	2	2	19.1	24.1	22.4	34.9	20	27.1	20.9	28.1	22.1	9.2	25	34.8	1	1
E0CZ38	Protein Gm16039 OS=Mus musculus GN=Gm16039 PE=4 SV=1	10.687	1	6	1	1	131	13.937	4.7		0.862927	-0.064026	0.0699452	0.998734	0.907	0.903509	1.05322	40.7	36.9	45.6	41.2	45.1	47.5	9.38	12.26	23.75	30.89	22.58	16.21	2	2	2	2	2	2	38	43.4	33.7	40.1	37.9	53.2	32.2	50.2	37.9	52.3	42.1	53	1	1
P70312	Hyaluronan synthase 2 OS=Mus musculus GN=Has2 PE=1 SV=4	1.81159	1	2	1	1	552	63.468	8.6		0.760112	-0.119122	0.0702316	0.998734	0.833	0.611154	1.15796	125.9	104.9	129.1	78.9	84.2	97.5							1	1	1	1	1	1		125.9		104.9		129.1		78.9		84.2		97.5		1
Q9CQ01	Ribonuclease T2 OS=Mus musculus GN=Rnaset2 PE=1 SV=1	5.79151	1	2	1	1	259	29.59	6.37		0.870617	-0.060173	0.070392	0.998734	0.945	0.944099	0.993096	80	75.6	80.5	76	86.9	86.3							1	1	1	1	1	1	80		75.6		80.5		76		86.9		86.3		1
Q9DB32	Hydroxyacylglutathione hydrolase-like protein OS=Mus musculus GN=Haghl PE=2 SV=1	3.88693	1	2	1	1	283	31.47	5.55		0.855159	-0.0679533	0.0706133	0.998734	1.022	0.826966	0.993651	73.3	74.9	89	73.6	94.5	93.9							1	1	1	1	1	1	73.3		74.9		89		73.6		94.5		93.9		1
Q3UGR5	Haloacid dehalogenase-like hydrolase domain-containing protein 2 OS=Mus musculus GN=Hdhd2 PE=1 SV=2	12.3552	2	6	2	1	259	28.712	6.05		1.1644	0.0661025	0.0706658	0.998734	1.339	0.966337	1.6366	43.2	57.9	50.5	48.8	37.7	61.7	8.18	0.12	17.64	0.29	63.77	5.15	2	2	2	2	2	2	40.7	45.7	57.9	57.8	56.8	44.2	48.7	48.9	54.7	20.7	59.5	64	2	1
Q8BVY0	Ribosomal L1 domain-containing protein 1 OS=Mus musculus GN=Rsl1d1 PE=1 SV=1	26.5487	9	118	9	1	452	50.39	9.98		1.14145	0.0574572	0.0707534	0.998734	1.191	1.04769	1.60035	2158	2570	2182.7	2286.8	1939.2	3103.4	22.47	22.27	17.32	15.72	65.27	18.71	2	2	2	2	2	2	2500.9	1815.1	2974.7	2165.3	2449.9	1915.4	2541	2032.7	2834.2	1044.2	3513.9	2692.9	12	7
D3Z5X4	Uncharacterized protein OS=Mus musculus GN=Gm7964 PE=4 SV=1	41.6856	19	424	3	1	439	48.436	6.34		1.2003	0.0792904	0.070762	0.998734	1.338	1.07119	1.62008	1543.3	2064.8	2111.2	2261.5	1808	2929.1	3.9	3.39	13.92	15.82	30.5	4.57	2	2	2	2	2	2	1500.7	1585.8	2015.3	2114.2	1903.5	2319	2008.5	2514.5	2197.9	1418	2834.5	3023.6	3	4
Q9JJE4	Progestin and adipoQ receptor family member 4 OS=Mus musculus GN=Paqr4 PE=2 SV=1	5.49451	1	1	1	1	273	29.196	8.79		1.22334	0.0875487	0.0710012	0.998734	1.193	1.15238	1.78841	90.8	108.3	105	121	74.2	132.7							1	1	1	1	1	1		90.8		108.3		105		121		74.2		132.7		1
Q8K3B1	F-box/SPRY domain-containing protein 1 OS=Mus musculus GN=Fbxo45 PE=1 SV=2	9.44056	3	7	3	1	286	30.585	7.85		0.890462	-0.0503849	0.0713691	0.998734	1.114	0.809823	1.05083	138.6	154.4	175.1	141.8	157.4	165.4							1	1	1	1	1	1	138.6		154.4		175.1		141.8		157.4		165.4		2
Q9CY24	Transmembrane protein 179B OS=Mus musculus GN=Tmem179b PE=2 SV=1	4.10959	1	3	1	1	219	23.513	6.95		1.16204	0.0652198	0.0730518	0.998734	1.257	1.00617	1.66707	95.7	120.2	97.2	97.8	82.6	137.7	41.18	51.89	41.61	59	33.56	49.57	2	2	2	2	2	2	67.8	123.5	76.1	164.3	68.6	125.8	57	138.6	63	102.2	89.4	185.9	1	1
Q9R1X4	Protein timeless homolog OS=Mus musculus GN=Timeless PE=1 SV=3	9.44027	8	23	8	1	1197	137.417	5.49		0.896451	-0.0474735	0.0735214	0.998734	0.969	0.8585	1.16218	350.2	339.5	389.4	334.3	364.4	423.5	117.31	110.55	107.57	105.76	138.98	110.83	2	2	2	2	2	2	640.7	59.7	604.9	74.1	685.6	93.2	584.3	84.3	722.5	6.3	755.3	91.6	7	1
E9QNW4	Piezo-type mechanosensitive ion channel component 2 OS=Mus musculus GN=Piezo2 PE=4 SV=2	0.424929	1	1	1	1	2824	325.632	5.64		0.845365	-0.072956	0.073948	0.998734	1.006	0.79881	1.00905	63.3	63.7	84	67.1	66.3	66.9							1	1	1	1	1	1	63.3		63.7		84		67.1		66.3		66.9		1
Q8BG81	Polymerase delta-interacting protein 3 OS=Mus musculus GN=Poldip3 PE=1 SV=1	32.1429	13	127	13	1	420	46.104	10.05		1.13485	0.0549378	0.0740688	0.998734	1.251	1.02651	1.52761	1936.7	2423.6	2403.3	2467	2017.2	3081.5	9.25	11.78	15.98	25.52	5.42	21.59	2	2	2	2	2	2	1810	2063.4	2221.8	2625.4	2131.7	2674.8	2021.8	2912.2	2094.5	1939.9	2611.1	3551.9	13	14
Q9R1C0	Transcription initiation factor TFIID subunit 7 OS=Mus musculus GN=Taf7 PE=1 SV=1	5.57185	2	6	2	1	341	39.102	5.33		0.902896	-0.0443622	0.0745605	0.998734	1.044	0.877395	1.07937	68.9	71.9	78.3	68.7	75.6	81.6							1	1	1	1	1	1	68.9		71.9		78.3		68.7		75.6		81.6		2
Q8VE65	Transcription initiation factor TFIID subunit 12 OS=Mus musculus GN=Taf12 PE=1 SV=1	22.9814	4	17	4	1	161	17.864	7.99		1.12739	0.0520757	0.074721	0.998734	1.224	1.04981	1.49751	424.5	519.5	437.7	459.5	381.5	571.3	47.01	31.22	2.65	3.2	31.69	10.76	2	2	2	2	2	2	565.6	283.4	634.2	404.8	445.9	429.5	469.9	449.1	467	296	614.7	527.8	4	2
Q3TEI4	Uncharacterized protein C15orf39 homolog OS=Mus musculus PE=1 SV=2	4.98534	5	15	5	1	1023	108.156	8.25		1.15077	0.0609875	0.0748098	0.998734	1.293	0.936725	1.68939	195.6	252.9	233.9	219.1	181.9	307.3	33.26	28.89	34.44	23.56	73.33	22.83	2	2	2	2	2	2	241.6	149.6	304.5	201.2	290.8	176.9	255.6	182.6	276.3	87.6	356.9	257.7	4	3
Q8BWJ3	Phosphorylase b kinase regulatory subunit alpha, liver isoform OS=Mus musculus GN=Phka2 PE=1 SV=1	1.37652	2	3	2	1	1235	138.405	6.37		0.886316	-0.0524116	0.0749104	0.998734	0.968	0.775769	1.24439	47.4	45.9	55.3	42.9	44.6	55.5							1	1	1	1	1	1	47.4		45.9		55.3		42.9		44.6		55.5		1
F6YR19	Splicing factor 1 (Fragment) OS=Mus musculus GN=Sf1 PE=4 SV=1	12	1	1	1	1	225	23.198	9.52		1.30268	0.114839	0.0749502	0.998734	1.346	1.07732	2.04615	12.7	17.1	19.4	20.9	13	26.6							1	1	1	1	1	1		12.7		17.1		19.4		20.9		13		26.6		1
Q80UW0	Heparan-sulfate 6-O-sulfotransferase 2 OS=Mus musculus GN=Hs6st2 PE=2 SV=3	8.49673	5	24	4	1	612	69.154	9.76		0.896279	-0.0475566	0.075026	0.998734	1.043	0.845162	1.09682	527.7	550.3	643.9	544.2	576.3	632.1	7.72	12.57	7.57	13.44	3.39	0.85	2	2	2	2	2	2	498.9	556.5	501.4	599.2	609.4	678.3	492.5	595.9	562.5	590.1	628.3	635.9	5	3
Q62108	Disks large homolog 4 OS=Mus musculus GN=Dlg4 PE=1 SV=1	4.55801	3	15	1	1	724	80.423	5.87		0.894009	-0.0486583	0.0754699	0.998734	1.073	0.767327	1.16575	33.1	35.5	40.4	31	36.2	42.2							1	1	1	1	1	1	33.1		35.5		40.4		31		36.2		42.2		1
Q99JF5	Diphosphomevalonate decarboxylase OS=Mus musculus GN=Mvd PE=1 SV=2	17.7057	8	48	8	1	401	44.044	6.3		1.31529	0.119021	0.0762384	0.998734	1.409	0.942449	2.30025	1013.8	1428.7	1049.5	989.1	864.6	1988.8	26.83	26.98	20.19	14.4	50.13	22.18	2	2	2	2	2	2	1206.1	821.5	1701.3	1156.1	1199.3	899.7	1089.9	888.4	1171	558.1	2300.7	1676.9	8	5
Q8JZY4	Mitochondrial ribonuclease P protein 3 OS=Mus musculus GN=Kiaa0391 PE=2 SV=1	1.36986	1	6	1	1	584	66.814	8.79		0.902432	-0.0445853	0.0762872	0.998734	0.996	0.856287	1.15729	187.3	186.5	200.4	171.6	192	222.2	4.83	11.41	17.36	26.17	1.99	11.75	2	2	2	2	2	2	193.7	180.9	171.5	201.6	175.8	225	139.8	203.3	194.7	189.3	203.7	240.6	1	1
Q9JL60	Glucocorticoid modulatory element-binding protein 1 OS=Mus musculus GN=Gmeb1 PE=2 SV=2	3.20285	2	4	2	1	562	61.02	4.79		0.843507	-0.0739112	0.0764363	0.998734	1.028	0.794704	0.986157	301.5	310	305.9	243.1	274.5	270.7							1	1	1	1	1	1	301.5		310		305.9		243.1		274.5		270.7		2
Q922B6	E3 ubiquitin-protein ligase TRAF7 OS=Mus musculus GN=Traf7 PE=2 SV=1	1.6835	1	2	1	1	594	66.444	6.99		0.84444	-0.0734313	0.0770596	0.998734	1.028	0.803536	0.978916	75.5	77.6	101.8	81.8	99.6	97.5							1	1	1	1	1	1	75.5		77.6		101.8		81.8		99.6		97.5		1
Q9CQ13	Coordinator of PRMT5 and differentiation stimulator OS=Mus musculus GN=Coprs PE=1 SV=1	24.8555	3	16	3	1	173	18.654	4.08		1.2048	0.080914	0.0771367	0.998734	1.413	0.941959	1.7638	256.5	362.5	270.5	254.8	226.5	399.5	7.14	3.73	7.01	9.74	29.03	12.73	2	2	2	2	2	2	243.5	269.4	372	352.9	283.9	257.1	237.3	272.4	273	180	363.5	435.4	4	2
Q8JZK9	Hydroxymethylglutaryl-CoA synthase, cytoplasmic OS=Mus musculus GN=Hmgcs1 PE=1 SV=1	24.8077	12	156	11	1	520	57.532	5.99		1.20441	0.0807756	0.0774807	0.998734	1.279	0.959326	1.91128	2405.4	3077.4	2615.9	2509.5	1921.7	3672.9	4.22	1.83	5.81	16.46	24.92	12.91	2	2	2	2	2	2	2477.1	2333.6	3037.6	3117.3	2508.4	2723.3	2217.4	2801.5	2260.2	1583.1	3337.7	4008.1	15	13
Q9D824	Pre-mRNA 3'-end-processing factor FIP1 OS=Mus musculus GN=Fip1l1 PE=1 SV=1	15.8348	7	87	7	1	581	64.92	5.77		1.11384	0.0468219	0.0775517	0.998734	1.215	1.00462	1.52028	1739.9	2113.6	1968.4	1977.5	1674.1	2545.1	53.18	54.92	53.72	60.78	26.5	55.41	2	2	2	2	2	2	1085.6	2394.2	1292.8	2934.3	1220.7	2716.2	1127.6	2827.5	1360.5	1987.8	1547.9	3542.2	8	7
Q8K1N2	Pleckstrin homology-like domain family B member 2 OS=Mus musculus GN=Phldb2 PE=1 SV=2	29.1433	37	239	36	1	1249	141.398	7.68	Acetyl [N-Term]	1.09994	0.0413695	0.0775976	0.998734	1.258	1.00704	1.40987	3796.9	4778.3	4233.9	4263.7	3827.6	5396.4	13.68	9.56	4.33	8.92	13.63	2.22	2	2	2	2	2	2	4164.2	3429.6	5101.3	4455.3	4363.4	4104.4	3994.7	4532.7	4196.6	3458.7	5311.6	5481.2	39	31
P03966	N-myc proto-oncogene protein OS=Mus musculus GN=Mycn PE=2 SV=2	1.7316	1	4	1	1	462	49.542	5.55		2.54692	0.406015	0.0776013	0.998734	8.678	1.10227	2.31888	94.2	817.5	105.6	116.4	103.8	240.7	34.08	87.22	68.97	66.09	91.58	71.11	2	2	2	2	2	2	116.9	71.5	1321.7	313.3	157.1	54.1	170.8	62	171.1	36.6	361.8	119.7	1	1
Q9QZU9	Ubiquitin/ISG15-conjugating enzyme E2 L6 OS=Mus musculus GN=Ube2l6 PE=1 SV=3	6.53595	1	1	1	1	153	17.829	8.09		1.55432	0.19154	0.0776046	0.998734	1.302	1.13668	3.40583	94.6	123.2	101.7	115.6	44.6	151.9							1	1	1	1	1	1		94.6		123.2		101.7		115.6		44.6		151.9		1
Q80VC6	tRNA selenocysteine 1-associated protein 1 OS=Mus musculus GN=Trnau1ap PE=1 SV=2	3.48432	1	2	1	1	287	32.402	4.74		0.847648	-0.0717843	0.0780186	0.998734	1.105	0.740942	0.998962	75.4	83.3	110.4	81.8	96.3	96.2							1	1	1	1	1	1	75.4		83.3		110.4		81.8		96.3		96.2		1
Q9CZJ2	Heat shock 70 kDa protein 12B OS=Mus musculus GN=Hspa12b PE=1 SV=1	1.45985	1	3	1	1	685	76.071	8.47		1.1809	0.0722139	0.0790791	0.998734	1.294	1.04067	1.64133	115.8	149.9	125.4	130.5	93.4	153.3							1	1	1	1	1	1		115.8		149.9		125.4		130.5		93.4		153.3		1
P0C090	Roquin-2 OS=Mus musculus GN=Rc3h2 PE=1 SV=1	4.04381	4	11	3	1	1187	131.213	6.95		0.891781	-0.0497418	0.0792729	0.998734	1.052	0.842801	1.07381	145.7	153.3	151.4	127.6	153.1	164.4							1	1	1	1	1	1	145.7		153.3		151.4		127.6		153.1		164.4		4
Q8K119	Postmeiotic segregation increased 1 (S. cerevisiae) OS=Mus musculus GN=Pms1 PE=1 SV=1	2.61723	2	6	2	1	917	103.53	7.05		0.896161	-0.047614	0.0794576	0.998734	1.035	0.813237	1.14796	179.6	185.9	220.6	179.4	198.7	228.1							1	1	1	1	1	1	179.6		185.9		220.6		179.4		198.7		228.1		2
Q7TMS5	ATP-binding cassette sub-family G member 2 OS=Mus musculus GN=Abcg2 PE=2 SV=1	9.13242	5	16	5	1	657	72.931	8.54	Acetyl [N-Term]	0.879551	-0.0557387	0.0795249	0.998734	1.049	0.863348	1.00842	174.3	182.9	204.9	176.9	213.8	215.6	50.55	48.71	38.06	48.85	70.5	53.39	2	2	2	2	2	2	236.6	112	245.9	119.9	260.1	149.8	238	115.8	320.3	107.2	297	134.2	4	2
Q811J3	Iron-responsive element-binding protein 2 OS=Mus musculus GN=Ireb2 PE=2 SV=2	2.59605	3	10	2	1	963	104.854	6.93		0.792945	-0.100757	0.0796654	0.998734	1.081	0.806283	0.768161	89.1	96.3	95.5	77	129.4	99.4	17.62	9.17	15.48	11.1	33.11	14.51	2	2	2	2	2	2	100.2	78	102.6	90.1	85	105.9	71	83.1	99.1	159.7	109.6	89.2	1	1
Q8CFD5	DNA excision repair protein ERCC-8 OS=Mus musculus GN=Ercc8 PE=2 SV=2	3.52645	1	4	1	1	397	43.661	6.65		0.893849	-0.0487356	0.0803299	0.998734	0.962	0.865196	1.15245	36.5	35.1	40.8	35.3	38.7	44.6							1	1	1	1	1	1	36.5		35.1		40.8		35.3		38.7		44.6		1
Q9D9G7	1700074P13Rik protein OS=Mus musculus GN=1700074P13Rik PE=2 SV=1	6.77291	1	1	1	1	251	28.387	7.69		1.21547	0.084746	0.0805343	0.998734	1.214	1.12649	1.76323	47.7	57.9	41.9	47.2	35.9	63.3							1	1	1	1	1	1		47.7		57.9		41.9		47.2		35.9		63.3		1
P48964	M-phase inducer phosphatase 1 OS=Mus musculus GN=Cdc25a PE=2 SV=2	1.75097	1	2	1	1	514	57.77	6.92		0.846021	-0.0726188	0.0808437	0.998734	0.977	0.775895	1.07292	111.3	108.7	106.2	82.4	96	103							1	1	1	1	1	1	111.3		108.7		106.2		82.4		96		103		1
Q8K135	Dyslexia-associated protein KIAA0319-like protein OS=Mus musculus GN=Kiaa0319l PE=1 SV=1	1.4313	1	2	1	1	1048	115.24	6.16		0.892046	-0.0496128	0.080973	0.998734	1.044	0.749436	1.21788	36.2	37.8	44.3	33.2	35.8	43.6							1	1	1	1	1	1	36.2		37.8		44.3		33.2		35.8		43.6		1
Q8R5K2	Ubiquitin carboxyl-terminal hydrolase 33 OS=Mus musculus GN=Usp33 PE=1 SV=2	2.31023	2	4	2	1	909	102.662	5.73		0.864079	-0.0634463	0.0809733	0.998734	0.979	0.821277	1.07747	175.1	171.4	164.5	135.1	167.8	180.8							1	1	1	1	1	1	175.1		171.4		164.5		135.1		167.8		180.8		1
P13808	Anion exchange protein 2 OS=Mus musculus GN=Slc4a2 PE=1 SV=1	5.57801	4	8	4	1	1237	136.728	6.14		1.17564	0.0702726	0.0811034	0.998734	1.318	1.04382	1.58582	134.3	177	127.8	133.4	117.1	185.7	6.69	14.91	3.48	17.81	42.87	8.53	2	2	2	2	2	2	140.6	127.9	158.3	195.6	131	124.7	116.6	150.2	152.6	81.6	174.5	196.9	1	2
P06837	Neuromodulin OS=Mus musculus GN=Gap43 PE=1 SV=1	60.3524	12	61	12	1	227	23.618	4.73		0.782361	-0.106593	0.0813113	0.998734	1.007	0.750356	0.850691	619.7	624.2	982.2	737	918.9	781.7	59.04	60.09	48.83	41.93	30.79	50.52	2	2	2	2	2	2	878.5	361	889.5	359	1321.3	643	955.5	518.5	1119	718.9	1061	502.5	8	6
Q5Y5T5	Probable palmitoyltransferase ZDHHC8 OS=Mus musculus GN=Zdhhc8 PE=1 SV=1	4.72441	3	6	2	1	762	81.98	9.38		1.15289	0.0617894	0.0818661	0.998734	1.352	0.966428	1.57481	253.8	343.1	306.8	296.5	227.9	358.9	134.4	133.84	133.95	129.35	126.21	131.77	2	2	2	2	2	2	495	12.6	667.8	18.4	597.4	16.2	567.7	25.3	431.2	24.5	693.3	24.5	1	1
E9PUK2	Uncharacterized aarF domain-containing protein kinase 5 OS=Mus musculus GN=Adck5 PE=4 SV=1	2.06186	1	1	1	1	582	66.642	8.76		1.17062	0.0684165	0.0821839	0.998734	1.54	1.09603	1.27576	28.5	43.9	30.2	33.1	33	42.1							1	1	1	1	1	1	28.5		43.9		30.2		33.1		33		42.1		1
Q3TV70	Nuclear receptor 2C2-associated protein OS=Mus musculus GN=Nr2c2ap PE=1 SV=1	14.2857	2	6	2	1	140	15.847	5.26		1.144	0.0584246	0.0823534	0.998734	1.278	0.96374	1.63325	96	122.6	104.8	101	84.8	138.5	62.13	49.41	51.64	42.85	118.23	50.44	2	2	2	2	2	2	138.1	53.8	165.5	79.8	143	66.5	131.6	70.4	155.6	13.9	187.9	89.1	2	1
Q80UG8	Tubulin polyglutamylase TTLL4 OS=Mus musculus GN=Ttll4 PE=2 SV=3	1.08969	1	1	1	1	1193	132.447	9.31		1.2004	0.0793271	0.0825042	0.998734	1.388	1.236	1.3535	25.5	35.4	25	30.9	31.4	42.5							1	1	1	1	1	1	25.5		35.4		25		30.9		31.4		42.5		1
P70266	6-phosphofructo-2-kinase/fructose-2,6-bisphosphatase 1 OS=Mus musculus GN=Pfkfb1 PE=1 SV=2	8.49257	3	6	2	1	471	54.815	6.76		0.671372	-0.173037	0.08273	0.998734	0.915	0.820789	0.541409	123.7	113.1	139.5	114.5	258.4	139.9	131.36	125.8	125.2	112.63	0.16	119.28	2	2	2	2	2	2	238.5	8.8	213.8	12.5	262.9	16	205.6	23.3	258.1	258.7	257.8	21.9	2	1
P17125	Transforming growth factor beta-3 OS=Mus musculus GN=Tgfb3 PE=2 SV=1	4.87805	2	10	2	1	410	46.855	7.78		0.901	-0.0452753	0.0829359	0.998734	1.041	0.876357	1.07696	182.6	190	211.9	185.7	205.3	221.1	47.84	54.95	67.86	71.68	60.94	70.85	2	2	2	2	2	2	120.8	244.3	116.2	263.9	110.2	313.5	91.6	279.9	116.8	293.7	110.3	331.8	1	2
Q7M6Y5	Deuterosome protein 1 OS=Mus musculus GN=Ccdc67 PE=1 SV=3	1.99667	1	24	1	1	601	69.634	6.81		1.26742	0.10292	0.0829633	0.998734	1.293	0.988158	2.13938	58.7	75.9	76	75.1	45.2	96.7							1	1	1	1	1	1		58.7		75.9		76		75.1		45.2		96.7		1
A2CG76	Histone-lysine N-methyltransferase EHMT2 OS=Mus musculus GN=Ehmt2 PE=4 SV=1	10.0895	10	26	10	1	1229	134.602	5.96		1.12104	0.0496216	0.0830461	0.998734	1.311	1.01172	1.42633	476.8	625	605.7	612.8	502.9	717.3	28.47	44.55	32.29	38.33	4.13	35.07	2	2	2	2	2	2	380.8	572.8	428.1	821.9	467.4	744	446.7	778.9	488.2	517.6	539.4	895.2	7	7
Q8VCQ3	Nuclear receptor-binding factor 2 OS=Mus musculus GN=Nrbf2 PE=1 SV=1	10.8014	3	6	3	1	287	32.481	5.76		0.875772	-0.0576089	0.0830777	0.998734	1.004	0.805399	1.11486	205.2	206.1	248.2	199.9	242.9	270.8							1	1	1	1	1	1	205.2		206.1		248.2		199.9		242.9		270.8		3
O88844	Isocitrate dehydrogenase [NADP] cytoplasmic OS=Mus musculus GN=Idh1 PE=1 SV=2	37.1981	15	125	14	1	414	46.644	7.17		1.22732	0.0889567	0.0831235	0.998734	1.248	0.956585	2.07975	2219.2	2768.8	2411.6	2306.9	1753	3645.8	14.38	11	0.27	4.08	59.21	2.75	2	2	2	2	2	2	2444.9	1993.5	2984.1	2553.5	2416.2	2407.1	2240.4	2373.4	2486.9	1019.1	3716.6	3575	17	14
Q80VJ3	2'-deoxynucleoside 5'-phosphate N-hydrolase 1 OS=Mus musculus GN=Dnph1 PE=2 SV=2	35.2601	5	43	5	1	173	18.966	5.38		1.11096	0.0456987	0.0832351	0.998734	1.299	0.979329	1.44679	695.2	903.3	783.7	767.5	730.1	1056.3	16.95	23	3.06	4	21.24	2.31	2	2	2	2	2	2	778.6	611.9	1050.2	756.4	800.6	766.7	745.8	789.2	839.7	620.4	1073.5	1039	5	5
Q80U19	Disheveled-associated activator of morphogenesis 2 OS=Mus musculus GN=Daam2 PE=2 SV=4	14.4395	15	53	12	1	1115	128.289	6.92		1.22317	0.0874876	0.0837549	0.998734	1.307	1.05051	1.7896	1254.2	1639.2	1187.8	1247.8	932.5	1668.8	11.41	14.85	14.12	28.44	15.38	21.19	2	2	2	2	2	2	1153	1355.3	1467.1	1811.3	1069.2	1306.4	996.9	1498.7	1033.9	831.1	1418.8	1918.8	10	11
A2RSX9	Arfip1 protein OS=Mus musculus GN=Arfip1 PE=2 SV=1	28.739	7	36	1	1	341	38.393	6.61		0.877854	-0.0565776	0.0843361	0.998734	1.036	0.887924	0.987633	95.1	98.5	115.1	102.2	113.2	111.8							1	1	1	1	1	1	95.1		98.5		115.1		102.2		113.2		111.8		2
Q62084	Protein phosphatase 1 regulatory subunit 14B OS=Mus musculus GN=Ppp1r14b PE=1 SV=2	34.6939	3	29	3	1	147	15.947	4.86	Acetyl [N-Term]	1.21	0.0827852	0.0849723	0.998734	1.463	1.10763	1.46827	68.1	99.6	79.9	88.5	91.4	134.2	19.73	11.85	5.93	1.52	37.35	6.32	2	2	2	2	2	2	77.6	58.6	108	91.3	83.3	76.6	87.6	89.5	115.6	67.3	140.2	128.2	1	2
O88983	Syntaxin-8 OS=Mus musculus GN=Stx8 PE=1 SV=1	19.4915	4	14	4	1	236	26.908	5.01		0.817343	-0.0875959	0.0863935	0.998734	1.079	0.852704	0.796543	161.3	174.1	173.8	148.2	225.6	179.7	79.28	61.87	62	46.38	9.94	50.45	2	2	2	2	2	2	251.8	70.9	250.2	97.9	250	97.6	196.8	99.6	241.4	209.7	243.8	115.6	3	1
Q9R1X5	Multidrug resistance-associated protein 5 OS=Mus musculus GN=Abcc5 PE=1 SV=2	5.1532	7	35	7	1	1436	161.022	8.6		1.11567	0.0475361	0.0873559	0.998734	1.263	1.08687	1.35855	502.4	634.4	515.7	560.5	532.7	723.7	33.66	26.59	17.39	12.3	24.4	20.15	2	2	2	2	2	2	621.9	382.8	753.6	515.1	579.1	452.3	609.3	511.8	624.6	440.8	826.8	620.6	7	6
Q61733	28S ribosomal protein S31, mitochondrial OS=Mus musculus GN=Mrps31 PE=2 SV=1	19.2708	6	41	6	1	384	43.854	8.51		1.0981	0.0406403	0.0884468	0.998734	1.281	0.995407	1.39371	259	331.9	304.8	303.4	263.9	367.8	0.66	5.18	10.25	5.76	24.24	6	2	2	2	2	2	2	260.2	257.8	319.7	344	282.7	326.9	291.1	315.8	309.2	218.7	352.2	383.4	5	5
Q9CQF6	L-aminoadipate-semialdehyde dehydrogenase-phosphopantetheinyl transferase OS=Mus musculus GN=Aasdhppt PE=1 SV=1	9.06149	2	10	2	1	309	35.741	7.14		1.238	0.0927223	0.0884609	0.998734	1.504	1.24432	1.36095	195.1	293.5	286.1	356	247.4	336.7	17.57	14.31	20.79	26.04	44.91	10.27	2	2	2	2	2	2	219.4	170.9	263.8	323.2	328.1	244	290.4	421.5	325.9	168.8	361.1	312.2	3	1
Q924W7	Suppression of tumorigenicity 5 protein OS=Mus musculus GN=St5 PE=1 SV=1	4.05644	4	9	4	1	1134	126.782	9.11		1.15681	0.063263	0.0885353	0.998734	1.406	1.11135	1.33003	139.6	196.3	186.8	207.6	171.8	228.5	78.03	69.52	65.73	32.67	67.5	50.07	2	2	2	2	2	2	216.7	62.6	292.8	99.8	273.7	100	255.5	159.6	253.8	89.8	309.4	147.6	3	1
O88554	Poly [ADP-ribose] polymerase 2 OS=Mus musculus GN=Parp2 PE=1 SV=3	6.08229	3	6	3	1	559	63.356	8.43		0.882829	-0.0541235	0.0885367	0.998734	0.968	0.820827	1.16291	242.3	234.5	261.2	214.4	262.1	304.8							1	1	1	1	1	1	242.3		234.5		261.2		214.4		262.1		304.8		2
P10148	C-C motif chemokine 2 OS=Mus musculus GN=Ccl2 PE=1 SV=1	5.40541	1	4	1	1	148	16.315	9.77		1.51332	0.179931	0.0887436	0.998734	1.447	1.08959	2.95205	165	238.7	309.2	336.9	173.1	511	47.43	31.13	31.7	17.97	10.7	19.22	2	2	2	2	2	2	109.7	220.4	186.2	291.3	239.9	378.5	294.1	379.7	186.2	160	441.5	580.4	1	1
P68134	Actin, alpha skeletal muscle OS=Mus musculus GN=Acta1 PE=1 SV=1	54.3767	17	3433	1	1	377	42.024	5.39		0.882431	-0.0543191	0.0891857	0.998734	1.08	0.75431	1.13287	42.7	46.1	46.4	35	42.9	48.6							1	1	1	1	1	1	42.7		46.1		46.4		35		42.9		48.6		1
Q8C6E0	Cilia- and flagella-associated protein 36 OS=Mus musculus GN=Cfap36 PE=1 SV=1	5.8309	2	5	2	1	343	39.575	4.93		1.16611	0.0667412	0.0893223	0.998734	1.323	1.08802	1.47831	100.1	132.5	94.3	102.6	87.6	129.5	107.39	107.25	97.18	104.5	100.88	102.23	2	2	2	2	2	2	176.2	24.1	232.9	32	159.1	29.5	178.5	26.8	150	25.1	223.2	35.9	2	1
Q6DFW5	ATPase, Class VI, type 11B OS=Mus musculus GN=Atp11b PE=2 SV=1	5.10638	6	18	6	1	1175	133.451	6.92		0.909889	-0.0410117	0.0902929	0.998734	1.045	0.881502	1.0977	344.8	360.4	394.1	347.4	369.5	405.6	131.04	131.42	132.27	129.7	134.84	132.43	2	2	2	2	2	2	664.2	25.3	695.3	25.5	762.8	25.5	666	28.8	721.8	17.2	785.4	25.8	5	1
A2ADF7	Solute carrier family 25 member 34 OS=Mus musculus GN=Slc25a34 PE=1 SV=1	10.6918	2	2	2	1	318	33.756	9.03		0.828585	-0.0816631	0.0904524	0.998734	0.83	0.902222	1.0199	25.3	21	22.5	20.3	20.1	20.5							1	1	1	1	1	1		25.3		21		22.5		20.3		20.1		20.5		1
Q3U3T8	WD repeat-containing protein 62 OS=Mus musculus GN=Wdr62 PE=1 SV=2	10.7026	13	47	13	1	1523	167.178	5.48		1.12446	0.0509424	0.090695	0.998734	1.225	0.970149	1.60679	826.4	1012	944.7	916.5	798.8	1283.5	24.88	25.27	28.79	36.07	3.42	26.52	2	2	2	2	2	2	681	971.8	831.2	1192.8	752.4	1137.1	682.7	1150.2	779.5	818.1	1042.8	1524.2	5	11
Q505F1	Nuclear receptor subfamily 2 group C member 1 OS=Mus musculus GN=Nr2c1 PE=1 SV=3	1.35593	1	6	1	1	590	65.434	6.64		0.866028	-0.062468	0.0911688	0.998734	1.041	0.920635	0.911846	30.9	32.1	31.5	29	36.3	33.1	30.94	19.38	21.29	19.02	34.82	30.59	2	2	2	2	2	2	37.6	24.1	36.5	27.7	36.3	26.8	32.9	25.1	45.3	27.4	40.2	25.9	1	1
Q3UMB5	Smith-Magenis syndrome chromosomal region candidate gene 8 protein homolog OS=Mus musculus GN=Smcr8 PE=1 SV=2	4.38503	3	5	3	1	935	104.891	5.4		1.68645	0.226974	0.0913013	0.998734	1.271	1.76426	2.86712	67	85.3	105.2	185.6	88.8	254.6	84.68	80.04	89.13	112.93	77.84	116.09	2	2	2	2	2	2	26.9	107.2	37	133.5	38.9	171.5	37.4	333.9	39.9	137.6	45.6	463.6	1	1
Q8VEL2	Myotubularin-related protein 14 OS=Mus musculus GN=Mtmr14 PE=2 SV=2	1.54321	1	2	1	1	648	72.397	6.76		0.897728	-0.0468554	0.0914985	0.998734	1.089	0.818987	1.0893	123.8	134.8	158	129.4	141.1	153.7							1	1	1	1	1	1	123.8		134.8		158		129.4		141.1		153.7		1
Q9CQY2	RNMT-activating mini protein OS=Mus musculus GN=Fam103a1 PE=2 SV=1	12.605	1	4	1	1	119	14.547	8.4		1.17222	0.0690109	0.0914997	0.998734	1.368	0.987374	1.60145	60.1	82.2	79.2	78.2	55.2	88.4							1	1	1	1	1	1		60.1		82.2		79.2		78.2		55.2		88.4		2
Q4KMM3	Oxidation resistance protein 1 OS=Mus musculus GN=Oxr1 PE=2 SV=3	17.2055	12	66	12	1	866	95.852	5.33		1.14993	0.0606731	0.0915345	0.998734	1.379	1.03887	1.42463	504.1	695.4	674.1	700.3	622.9	887.4	27.24	21.54	25.44	10.29	33.42	16.3	2	2	2	2	2	2	601.2	407	801.3	589.5	795.4	552.9	751.3	649.4	770.1	475.7	989.7	785.1	9	7
Q9CZ91	Serum response factor-binding protein 1 OS=Mus musculus GN=Srfbp1 PE=1 SV=1	18.3673	6	37	6	1	441	48.716	9.54		1.12289	0.0503363	0.0916375	0.998734	1.241	1.02463	1.49539	366.1	454.2	373.6	382.8	358.3	535.8	12.88	8.9	2.42	3.44	21.38	2.02	2	2	2	2	2	2	399.4	332.7	482.8	425.6	367.2	380	373.5	392.1	412.4	304.1	528.2	543.5	3	4
Q80YA3	Phospholipase DDHD1 OS=Mus musculus GN=Ddhd1 PE=2 SV=1	3.47349	2	10	2	1	547	61.784	6.61		1.1128	0.0464169	0.0919242	0.998734	1.227	1.01959	1.47909	86.4	106	91.9	93.7	78.9	116.7	17.93	17.69	34.37	34.26	1.52	23.8	2	2	2	2	2	2	75.4	97.3	92.7	119.2	69.6	114.3	71	116.4	78	79.7	97.1	136.4	2	2
Q5RJY2	G2/M phase-specific E3 ubiquitin-protein ligase OS=Mus musculus GN=G2e3 PE=2 SV=2	1.25698	1	4	1	1	716	81.732	7.37		0.892115	-0.0495793	0.0921322	0.998734	0.989	0.760594	1.26752	196.7	194.5	228.9	174.1	188.4	238.8							1	1	1	1	1	1	196.7		194.5		228.9		174.1		188.4		238.8		1
A0A087WSK5	UBX domain-containing protein 4 (Fragment) OS=Mus musculus GN=Ubxn4 PE=4 SV=1	53.4091	2	8	1	1	88	9.277	4.46		0.856822	-0.0671095	0.0921632	0.998734	0.94	0.825736	1.0876	193	181.5	173.3	143.1	181.5	197.4							1	1	1	1	1	1	193		181.5		173.3		143.1		181.5		197.4		2
Q9DBU0	Transmembrane 9 superfamily member 1 OS=Mus musculus GN=Tm9sf1 PE=2 SV=2	11.0561	5	21	5	1	606	68.883	7.09		1.1634	0.0657304	0.0923334	0.998734	1.46	1.01592	1.42572	219.5	320.4	226.2	229.8	210.7	300.4	20.3	22.16	36.01	18.65	42.02	15.6	2	2	2	2	2	2	251	188	370.6	270.2	283.8	168.6	260.1	199.5	273.3	148.1	333.6	267.3	5	2
Q9D478	Outer dense fiber protein 2-like OS=Mus musculus GN=Odf2l PE=2 SV=1	2.02492	1	4	1	1	642	74.105	6.27		1.44694	0.160449	0.0928148	0.998734	1.561	0.950339	2.74194	27.1	42.3	44.3	42.1	18.6	51							1	1	1	1	1	1		27.1		42.3		44.3		42.1		18.6		51		1
Q9DBT3	Coiled-coil domain-containing protein 97 OS=Mus musculus GN=Ccdc97 PE=1 SV=1	14.4118	4	7	4	1	340	38.701	4.6	Acetyl [N-Term]	0.880882	-0.0550825	0.092826	0.998734	1.033	0.801572	1.10848	155.2	160.3	203.6	163.2	181.6	201.3							1	1	1	1	1	1	155.2		160.3		203.6		163.2		181.6		201.3		3
Q99PD7	Sodium/potassium/calcium exchanger 3 OS=Mus musculus GN=Slc24a3 PE=2 SV=3	4.18605	2	24	2	1	645	71.895	5.07		0.889061	-0.0510682	0.0928968	0.998734	0.969	0.90144	1.07966	275.1	266.7	263.8	237.8	267.4	288.7	0.08	5.67	10.16	14.3	4.21	5.75	2	2	2	2	2	2	275	275.3	256	277.4	244.9	282.8	213.8	261.9	275.3	259.4	277	300.5	2	2
Q8K2H1	Periphilin-1 OS=Mus musculus GN=Pphln1 PE=1 SV=1	17.8478	7	35	2	1	381	43.808	8.54		1.12877	0.0526064	0.0931679	0.998734	1.453	1.03566	1.28355	530.7	770.9	689.9	714.5	647.5	831.1	29.5	6.45	26.87	24.05	30.94	23.05	2	2	2	2	2	2	641.4	420	806	735.7	821	558.8	836	593	789.2	505.9	966.6	695.7	5	3
E9Q4T4	Protein Ccdc71l OS=Mus musculus GN=Ccdc71l PE=4 SV=1	3.66972	1	2	1	1	218	24.198	11.52		0.865647	-0.0626589	0.0931943	0.998734	0.929	0.952569	0.984088	70.5	65.5	75.9	72.3	81.7	80.4							1	1	1	1	1	1	70.5		65.5		75.9		72.3		81.7		80.4		1
Q9QZL0	Receptor-interacting serine/threonine-protein kinase 3 OS=Mus musculus GN=Ripk3 PE=1 SV=2	12.963	7	35	7	1	486	53.289	7.53		1.0998	0.0413133	0.0932094	0.998734	1.263	0.968669	1.46026	331.2	418.2	386.2	374.1	330.9	483.2	26.15	17.6	20.18	9.43	49.73	13.27	2	2	2	2	2	2	392.5	270	470.3	366.2	441.3	331.1	399.1	349.2	447.2	214.5	528.5	437.8	5	6
Q5SVD0	Filamin-interacting protein FAM101B OS=Mus musculus GN=Fam101b PE=1 SV=1	6.01852	1	2	1	1	216	23.365	5.9		1.2954	0.112404	0.0932254	0.998734	1.532	1.19284	1.59754	38	58.2	36.3	43.3	48.7	77.8							1	1	1	1	1	1	38		58.2		36.3		43.3		48.7		77.8		1
O88632	Semaphorin-3F OS=Mus musculus GN=Sema3f PE=2 SV=2	6.36943	4	11	3	1	785	88.492	8.25		0.898549	-0.0464583	0.09352	0.998734	1.098	0.856255	1.03599	200.9	220.6	241.4	206.7	219.5	227.4							1	1	1	1	1	1	200.9		220.6		241.4		206.7		219.5		227.4		3
Q62463	Vasopressin V1a receptor OS=Mus musculus GN=Avpr1a PE=1 SV=1	4.49173	2	5	2	1	423	47.151	9.32		0.786436	-0.104337	0.0937486	0.998734	0.938	0.693857	1.00287	118.7	111.4	99.3	68.9	104.5	104.8	95.77	96.84	92.71	99.14	93.65	92.3	2	2	2	2	2	2	199	38.3	187.6	35.1	164.4	34.2	117.2	20.6	173.7	35.3	173.2	36.4	2	1
Q6PIJ4	Nuclear factor related to kappa-B-binding protein OS=Mus musculus GN=Nfrkb PE=1 SV=1	3.39506	4	6	4	1	1296	138.678	9.22		1.17231	0.0690438	0.0937971	0.998734	1.364	1.25788	1.26159	88.4	120.5	104.7	131.7	97.1	122.5	70.35	75.23	44.3	64.64	62.73	54.69	2	2	2	2	2	2	132.3	44.4	184.6	56.4	137.5	71.9	191.9	71.5	140.1	54	169.8	75.1	1	1
Q08509	Epidermal growth factor receptor kinase substrate 8 OS=Mus musculus GN=Eps8 PE=1 SV=2	24.2387	16	93	16	1	821	91.68	7.65		1.25876	0.0999431	0.0945698	0.998734	1.414	1.08528	1.74503	1067.2	1509	962.7	1044.8	1086.8	1896.5	25.86	22.22	28.47	11.38	33.98	15.82	2	2	2	2	2	2	1262.4	872.1	1746.2	1271.9	1156.5	768.9	1128.9	960.7	1347.9	825.7	2108.6	1684.4	15	14
Q61333	Tumor necrosis factor alpha-induced protein 2 OS=Mus musculus GN=Tnfaip2 PE=1 SV=2	4.48625	3	12	3	1	691	78.053	6.07		1.20784	0.0820104	0.0946915	0.998734	1.341	1.0492	1.68131	144.5	193.8	211.4	221.8	152.5	256.4	18.74	10.51	5.79	7.17	39.41	4.5	2	2	2	2	2	2	163.7	125.4	208.2	179.4	220.1	202.8	210.5	233	195	110	264.5	248.2	3	2
Q8R2N0	Thyroid transcription factor 1-associated protein 26 OS=Mus musculus GN=Ccdc59 PE=2 SV=2	18.3333	5	15	5	1	240	28.017	10.13		1.11503	0.0472875	0.0948072	0.998734	1.271	0.948142	1.54499	226.5	287.8	258.4	245	215.6	333.1	16.89	19.66	22.71	34.67	4.79	23.45	2	2	2	2	2	2	199.4	253.5	247.8	327.8	216.9	299.9	184.9	305	222.9	208.3	277.9	388.4	2	3
Q01721	Growth arrest-specific protein 1 OS=Mus musculus GN=Gas1 PE=2 SV=2	23.0321	4	28	4	1	343	35.671	6.04		1.17239	0.0690716	0.0949002	0.998734	1.465	1.09924	1.34353	55.7	81.6	78.6	86.4	71.9	96.6	79.92	74.83	84.71	73.29	74.5	81.98	2	2	2	2	2	2	87.1	24.2	124.7	38.4	125.6	31.5	131.1	41.6	109.7	34	152.6	40.6	3	2
G3UWL2	Serine/threonine-protein phosphatase 2A 65 kDa regulatory subunit A alpha isoform (Fragment) OS=Mus musculus GN=Ppp2r1a PE=4 SV=1	63.6364	7	61	1	1	143	15.914	4.73		1.56795	0.195332	0.0949104	0.998734	1.097	1.6958	2.78307	20.7	22.7	28.6	48.5	18.9	52.6							1	1	1	1	1	1		20.7		22.7		28.6		48.5		18.9		52.6		1
Q6P3Z3	THAP domain-containing protein 4 OS=Mus musculus GN=Thap4 PE=2 SV=1	2.10896	1	2	1	1	569	62.531	9.1		1.20227	0.0800027	0.0950425	0.998734	1.466	1.08696	1.46457	27.7	40.6	39.1	42.5	38.1	55.8							1	1	1	1	1	1	27.7		40.6		39.1		42.5		38.1		55.8		1
Q99MN9	Propionyl-CoA carboxylase beta chain, mitochondrial OS=Mus musculus GN=Pccb PE=1 SV=2	18.854	8	42	8	1	541	58.372	7.66		1.28011	0.107249	0.0952421	0.998734	1.378	1.12756	1.81287	381.9	526.2	606	683.3	427.5	775	8.15	22.78	16.23	33	54.56	30.64	2	2	2	2	2	2	403.9	359.9	441.4	610.9	675.6	536.5	523.8	842.7	592.5	262.6	607.1	942.9	6	7
Q9CQA6	Coiled-coil-helix-coiled-coil-helix domain-containing protein 1 OS=Mus musculus GN=Chchd1 PE=3 SV=1	13.5593	1	3	1	1	118	13.599	10.15		1.26904	0.103475	0.0952918	0.998734	1.971	1.22775	1.13374	31.4	61.9	38.2	46.9	48.6	55.1							1	1	1	1	1	1		31.4		61.9		38.2		46.9		48.6		55.1		1
Q8R4H9	Zinc transporter 5 OS=Mus musculus GN=Slc30a5 PE=1 SV=1	2.75953	2	14	2	1	761	83.718	7.39		1.13043	0.0532453	0.0956256	0.998734	1.171	1.10221	1.50078	74.2	87	72.4	79.8	64.5	96.8	10.57	10.65	28.52	0.71	42.32	6.21	2	2	2	2	2	2	79.8	68.7	93.5	80.4	87	57.8	80.2	79.4	83.8	45.2	101	92.5	2	2
Q6P6M7	O-phosphoseryl-tRNA(Sec) selenium transferase OS=Mus musculus GN=Sepsecs PE=1 SV=2	1.98413	1	6	1	1	504	55.29	8.06		0.863311	-0.0638327	0.0958556	0.998734	1	0.884615	0.975781	122.4	122.5	143	126.5	156.9	153.1	15.94	16.92	43.15	24.04	11.54	23.59	2	2	2	2	2	2	136.2	108.6	137.1	107.8	186.7	99.4	148	105	169.7	144.1	178.7	127.6	1	1
O35615	Zinc finger protein ZFPM1 OS=Mus musculus GN=Zfpm1 PE=1 SV=1	3.01508	3	5	3	1	995	105.917	6.89		1.20367	0.080508	0.0962447	0.998734	1.138	1.18939	1.72932	15.9	18.1	13.2	15.7	13.3	23							1	1	1	1	1	1	15.9		18.1		13.2		15.7		13.3		23		1
Q9DBS2	Tumor protein p63-regulated gene 1-like protein OS=Mus musculus GN=Tprg1l PE=1 SV=1	16.9173	2	7	2	1	266	29.795	7.37		1.15821	0.0637873	0.0964867	0.998734	1.26	0.941558	1.75214	24.2	30.6	30.8	29	23.4	41	4.37	34.02	6.89	50.23	8.46	51.05	2	2	2	2	2	2	23.5	25	23.2	37.9	29.3	32.3	18.7	39.3	24.8	22	26.2	55.8	1	1
Q8BW96	Calcium/calmodulin-dependent protein kinase type 1D OS=Mus musculus GN=Camk1d PE=1 SV=2	15.5844	6	21	6	1	385	42.892	7.17		1.15851	0.0638983	0.0967274	0.998734	1.298	1.01071	1.59101	391.3	508	382.7	386.8	364.8	580.4	55.91	47.58	30.01	28.06	64.07	36.52	2	2	2	2	2	2	546	236.6	678.9	337.1	463.9	301.5	463.5	310	530	199.5	730.3	430.5	7	3
Q9D8Y0	EF-hand domain-containing protein D2 OS=Mus musculus GN=Efhd2 PE=1 SV=1	35.8333	4	12	4	1	240	26.775	5.06	Acetyl [N-Term]	1.12712	0.0519686	0.0967741	0.998734	1.316	1.04883	1.39308	123.5	162.5	153.6	161.1	147.3	205.2	30.69	30.93	17.68	18.35	54.44	33.25	2	2	2	2	2	2	150.3	96.7	198.1	127	172.8	134.4	182	140.2	204	90.6	253.5	157	2	2
Q8K190	SAYSvFN domain-containing protein 1 OS=Mus musculus GN=Saysd1 PE=2 SV=1	15.4255	2	13	2	1	188	20.691	8.6		1.25005	0.0969289	0.0973583	0.998734	1.625	1.2972	1.24317	75.2	122.3	82.1	106.5	113.5	141.1	46.51	43.25	36.35	30.28	4.11	35.88	2	2	2	2	2	2	100	50.5	159.7	84.9	103.2	61	129.3	83.7	116.8	110.2	176.9	105.3	1	1
P20801	Troponin C, skeletal muscle OS=Mus musculus GN=Tnnc2 PE=1 SV=2	5.625	1	2	1	1	160	18.098	4.2		0.891718	-0.0497726	0.0976782	0.998734	1.061	0.77027	1.16477	67.1	71.2	74	57	70.4	82							1	1	1	1	1	1	67.1		71.2		74		57		70.4		82		1
E9QAT0	Fragile X mental retardation protein 1 homolog OS=Mus musculus GN=Fmr1 PE=4 SV=1	46.18	24	288	20	1	589	66.13	8.53		0.887423	-0.0518694	0.0977321	0.998734	0.994	0.814344	1.15923	5841.2	5806	5787.6	4713.1	5530.5	6411.1	5.52	9.67	14.39	18.8	0.74	14.16	2	2	2	2	2	2	5613.2	6069.2	5408.8	6203.1	5198.7	6376.6	4086.7	5339.6	5559.4	5501.5	5769.2	7053.1	32	26
Q5SVL6	Rap1 GTPase-activating protein 2 OS=Mus musculus GN=Rap1gap2 PE=2 SV=1	6.17978	4	10	4	1	712	78.205	6.43		1.11095	0.0456948	0.0981573	0.998734	1.192	1.02228	1.51118	146.6	174.7	152.6	156	138.7	209.6							1	1	1	1	1	1	146.6		174.7		152.6		156		138.7		209.6		2
P59110	Sentrin-specific protease 1 OS=Mus musculus GN=Senp1 PE=2 SV=1	5.3125	3	9	1	1	640	72.465	8.4	Acetyl [N-Term]	0.885333	-0.0528932	0.0982789	0.998734	1.15	0.767588	1.05563	67.4	77.5	79.6	61.1	79.1	83.5							1	1	1	1	1	1	67.4		77.5		79.6		61.1		79.1		83.5		1
Q3U962	Collagen alpha-2(V) chain OS=Mus musculus GN=Col5a2 PE=1 SV=1	32.4649	34	340	31	1	1497	144.929	6.7		0.765687	-0.115949	0.0985338	0.998734	0.924	0.718858	0.907714	4672.3	4315.7	7857.6	5648.5	5538.2	5027.1	2.31	10.22	8.58	20.96	1.99	19.24	2	2	2	2	2	2	4596.1	4748.6	4003.8	4627.6	7381	8334.2	4811.1	6485.8	5616	5460.4	4343.3	5711	41	31
Q60767	Lymphocyte antigen 75 OS=Mus musculus GN=Ly75 PE=1 SV=2	2.95995	4	19	4	1	1723	197.225	6.39		1.10042	0.0415571	0.0985719	0.998734	1.311	0.977549	1.39612	268.9	352.5	329.6	322.2	278.7	389.1	22.33	22.29	22.29	21.61	57.1	17.17	2	2	2	2	2	2	311.3	226.4	408	296.9	381.6	277.7	371.5	273	391.3	166.2	436.4	341.9	4	4
Q8VCR7	Protein ABHD14B OS=Mus musculus GN=Abhd14b PE=1 SV=1	10.4762	2	9	2	1	210	22.437	6.27		1.36516	0.135182	0.0986098	0.998734	1.349	1.07255	2.36152	206.8	278.9	184.7	198.1	115.9	273.7	23.29	36.61	20.78	37.81	72.45	30.93	2	2	2	2	2	2	172.7	240.8	206.7	351.1	157.6	211.9	145.1	251	175.2	56.5	213.8	333.5	2	1
Q8BK63	Casein kinase I isoform alpha OS=Mus musculus GN=Csnk1a1 PE=1 SV=2	24.6291	7	129	1	1	337	38.89	9.57		1.24747	0.0960317	0.0990679	0.998734	1.419	1.30779	1.40547	59.8	84.8	75.7	99	87.8	123.4	70.18	77.88	67.81	70.14	74.42	70.97	2	2	2	2	2	2	89.4	30.1	131.5	38.1	112	39.4	148.1	49.9	134	41.6	185.4	61.5	3	2
O89113	Immediate early response gene 5 protein OS=Mus musculus GN=Ier5 PE=2 SV=1	5.19481	1	7	1	1	308	31.765	5.43		1.28807	0.109941	0.0992466	0.998734	1.237	1.19141	1.95238	30.4	37.5	25.6	30.5	18.9	36.9	29.59	8.47	21.31	19.01	70.34	35.64	2	2	2	2	2	2	36.7	24	39.8	35.3	29.4	21.7	34.6	26.4	28.3	9.5	46.2	27.6	1	1
Q8R003	Muscleblind-like protein 3 OS=Mus musculus GN=Mbnl3 PE=2 SV=1	4.67836	2	6	2	1	342	37.546	8.87		0.893752	-0.048783	0.0992592	0.998734	1.029	0.846927	1.09968	82.2	84.6	89.5	75.8	93.3	102.6							1	1	1	1	1	1	82.2		84.6		89.5		75.8		93.3		102.6		2
Q9CWY4	Gem-associated protein 7 OS=Mus musculus GN=Gemin7 PE=2 SV=1	17.0543	1	2	1	1	129	14.242	7.52		0.882794	-0.0541406	0.0993805	0.998734	1.167	0.83045	0.953405	23.4	27.3	28.9	24	27.9	26.6							1	1	1	1	1	1	23.4		27.3		28.9		24		27.9		26.6		1
Q8BTY1	Kynurenine--oxoglutarate transaminase 1 OS=Mus musculus GN=Ccbl1 PE=1 SV=1	4.00943	1	2	1	1	424	47.533	6.95		0.816609	-0.0879861	0.0995372	0.998734	1	0.723404	1.0107	13.1	13.1	18.8	13.6	18.7	18.9							1	1	1	1	1	1	13.1		13.1		18.8		13.6		18.7		18.9		1
Q9CYI0	Protein Njmu-R1 OS=Mus musculus PE=2 SV=2	10.4326	4	20	4	1	393	44.394	5.05		0.890868	-0.0501865	0.0998627	0.998734	1.122	0.842072	1.00442	128.3	144	158.3	133.3	158.4	159.1	123.23	117.75	109.63	109.49	109.98	114.67	2	2	2	2	2	2	240.1	16.5	263.9	24.1	281.1	35.6	236.5	30.1	281.5	35.2	288.1	30.1	4	1
Q8CD19	LanC-like protein 3 OS=Mus musculus GN=Lancl3 PE=2 SV=2	9.28571	3	13	3	1	420	46.445	7.05		1.16127	0.0649336	0.0999097	0.998734	1.283	1.08856	1.50605	259.8	333.2	313.9	341.7	313.8	472.6	28.28	37.83	38.73	53.53	27.81	45.89	2	2	2	2	2	2	207.8	311.7	244.1	422.4	227.9	399.8	212.4	471.1	252.1	375.5	319.2	625.9	3	3
Q9ERE8	Mesoderm development candidate 1 OS=Mus musculus GN=Mesdc1 PE=1 SV=1	2.48619	1	2	1	1	362	37.762	8.15		0.894675	-0.0483345	0.100188	0.998734	1.086	0.836055	1.05923	144.6	157	153.1	128	145.2	153.8							1	1	1	1	1	1	144.6		157		153.1		128		145.2		153.8		1
Q8BHN9	Uncharacterized protein C14orf79 homolog OS=Mus musculus PE=2 SV=1	6.85358	2	5	2	1	321	34.661	5.67		1.23843	0.0928703	0.100261	0.998734	1.41	1.06289	1.70349	35.5	50	31.8	33.8	34.4	58.6	47.01	37.44	68.6	54.81	100.25	33.55	2	2	2	2	2	2	47.3	23.7	63.3	36.8	47.3	16.4	46.9	20.7	58.7	10	72.5	44.7	1	1
Q9CRD0	OCIA domain-containing protein 1 OS=Mus musculus GN=Ociad1 PE=1 SV=1	28.7449	7	53	7	1	247	27.593	7.81		1.11624	0.0477582	0.100425	0.998734	1.191	1.00401	1.56195	1075.6	1280.8	1147.4	1152	970.2	1515.4	17.27	9.61	15.46	13.87	49.73	19.15	2	2	2	2	2	2	1207	944.3	1367.8	1193.7	1272.8	1021.9	1264.9	1039	1311.3	629	1720.7	1310.2	8	5
Q9DC29	ATP-binding cassette sub-family B member 6, mitochondrial OS=Mus musculus GN=Abcb6 PE=1 SV=1	5.34442	3	6	3	1	842	93.711	8.05		0.873055	-0.0589586	0.100472	0.998734	0.971	0.889031	1.03402	67.7	65.8	78.4	69.7	82.3	85.1	110.71	113.89	115.63	115.23	115.49	106.71	2	2	2	2	2	2	120.7	14.7	118.7	12.8	142.5	14.3	126.4	12.9	149.6	15.1	149.4	20.9	2	1
Q9CWV6	PRKR-interacting protein 1 OS=Mus musculus GN=Prkrip1 PE=1 SV=2	19.8925	3	16	3	1	186	21.478	9.42		0.907329	-0.042235	0.100682	0.998734	1.06	0.824597	1.14686	368.7	391	396.8	327.2	378.6	434.2	89.18	87.85	87.71	78.41	92.16	80.22	2	2	2	2	2	2	601.2	136.2	633.8	148.1	642.9	150.7	508.7	145.8	625.4	131.9	680.5	187.9	4	2
Q99LI5	Zinc finger protein 281 OS=Mus musculus GN=Znf281 PE=1 SV=1	5.03919	4	18	4	1	893	96.625	8.56		0.874063	-0.0584573	0.10089	0.998734	1.079	0.89229	0.931759	214.3	231.1	258.1	230.3	271.1	252.6	5.78	6.61	0.93	10.38	25.46	7.19	2	2	2	2	2	2	223	205.5	241.9	220.3	256.4	259.8	213.4	247.2	222.3	319.9	239.8	265.5	2	2
Q9D3X5	PACRG-like protein OS=Mus musculus GN=Pacrgl PE=1 SV=1	4.03226	1	2	1	1	248	27.273	9.89		0.777372	-0.109371	0.100978	0.998734	0.699	0.839314	1.07482	85.1	59.5	64.1	53.8	54.8	58.9							1	1	1	1	1	1	85.1		59.5		64.1		53.8		54.8		58.9		1
A6H687	SAC3 domain-containing protein 1 OS=Mus musculus GN=Sac3d1 PE=1 SV=1	7.49415	3	5	3	1	427	46.355	9.45		0.884188	-0.0534552	0.101254	0.998734	0.945	0.894804	1.09701	133.9	126.6	155.9	139.5	147.4	161.7							1	1	1	1	1	1	133.9		126.6		155.9		139.5		147.4		161.7		2
Q9CXD9	Leucine-rich repeat-containing protein 17 OS=Mus musculus GN=Lrrc17 PE=2 SV=1	2.48307	1	1	1	1	443	51.819	8.34		0.867789	-0.0615858	0.101401	0.998734	1.143	0.773616	0.991857	46	52.6	61.4	47.5	61.4	60.9							1	1	1	1	1	1	46		52.6		61.4		47.5		61.4		60.9		1
P18052	Receptor-type tyrosine-protein phosphatase alpha OS=Mus musculus GN=Ptpra PE=1 SV=3	3.25694	2	4	1	1	829	93.638	7.05		1.3071	0.11631	0.101629	0.998734	1.167	1.08136	2.37668	29.4	34.3	38.1	41.2	22.3	53							1	1	1	1	1	1		29.4		34.3		38.1		41.2		22.3		53		1
Q6PIC6	Sodium/potassium-transporting ATPase subunit alpha-3 OS=Mus musculus GN=Atp1a3 PE=1 SV=1	16.2883	12	251	1	1	1013	111.62	5.41		0.852726	-0.0691904	0.101658	0.998734	1.035	0.757853	1.06109	79.4	82.2	76.4	57.9	75.3	79.9							1	1	1	1	1	1	79.4		82.2		76.4		57.9		75.3		79.9		1
Q8C551	RAD51-associated protein 1 OS=Mus musculus GN=Rad51ap1 PE=1 SV=2	13.3531	3	10	3	1	337	36.206	9.38		1.20036	0.079313	0.101698	0.998734	1.379	1.16833	1.44011	79.7	110	109.9	128.4	105.2	151.5	4.34	14.01	17.5	15.97	12.5	17.36	2	2	2	2	2	2	82.2	77.3	99.1	120.9	123.5	96.3	113.9	142.9	114.5	95.9	132.9	170.1	2	2
Q62036	Centrosomal protein of 131 kDa OS=Mus musculus GN=Cep131 PE=1 SV=2	7.92453	9	30	9	1	1060	120.24	8.72		1.11078	0.0456262	0.102461	0.998734	1.248	1.09719	1.34347	358.8	447.9	422.9	464	384.6	516.7	14.86	22.02	32.58	48.28	22.45	39.87	2	2	2	2	2	2	321.1	396.5	378.2	517.7	325.5	520.4	305.6	622.4	323.5	445.6	371	662.3	5	6
H3BKH2	cTAGE family member 5 OS=Mus musculus GN=Ctage5 PE=1 SV=1	29.7739	21	51	2	1	796	89.348	5.17		0.83373	-0.0789746	0.102544	0.998734	0.993	0.812654	0.96411	101.8	101.1	121.7	98.9	142.1	137							1	1	1	1	1	1	101.8		101.1		121.7		98.9		142.1		137		2
Q91VH2	Sorting nexin-9 OS=Mus musculus GN=Snx9 PE=1 SV=1	19.6639	9	93	9	1	595	66.504	5.52		1.13932	0.0566465	0.102837	0.998734	1.214	0.991164	1.65059	1193.7	1448.8	1233.6	1222.7	1018.3	1680.8	42	41.62	39.76	36.42	86.9	39.21	2	2	2	2	2	2	1548.2	839.2	1875.2	1022.4	1580.4	886.7	1537.6	907.8	1644.1	392.6	2146.8	1214.8	11	11
Q99L47	Hsc70-interacting protein OS=Mus musculus GN=St13 PE=1 SV=1	23.9892	10	212	10	1	371	41.629	5.26		1.16826	0.0675379	0.10298	0.998734	1.237	0.973923	1.77666	4481.6	5544.7	5180.8	5045.7	3648.2	6481.6	13.3	17.8	27.49	35.67	26.84	24.37	2	2	2	2	2	2	4060.2	4902.9	4847	6242.5	4173.8	6187.9	3773	6318.3	4340.5	2955.9	5364.8	7598.5	14	14
Q9D832	DnaJ homolog subfamily B member 4 OS=Mus musculus GN=Dnajb4 PE=1 SV=1	39.7626	13	135	12	1	337	37.758	8.59		0.877565	-0.0567208	0.103159	0.998734	0.955	0.769141	1.23559	3288	3139.4	3790.2	2915.2	2835.8	3503.9	11.7	12.82	4	0.18	45.43	4.43	2	2	2	2	2	2	3560.1	3015.9	3424	2854.9	3897.3	3683	2919	2911.5	3746.8	1924.7	3613.5	3394.2	14	13
Q9WU56	tRNA pseudouridine synthase A, mitochondrial OS=Mus musculus GN=Pus1 PE=1 SV=2	37.5887	16	93	16	1	423	47.472	8.9		1.12419	0.0508387	0.103453	0.998734	1.239	0.975828	1.57776	1334.9	1653.9	1663.1	1622.9	1337.4	2110.1	12.35	6.73	9.29	14.54	35.24	10.29	2	2	2	2	2	2	1451.5	1218.3	1732.5	1575.2	1553.8	1772.4	1456	1789.8	1670.6	1004.1	1956.5	2263.7	15	11
Q9WVS7	Dual specificity mitogen-activated protein kinase kinase 5 OS=Mus musculus GN=Map2k5 PE=1 SV=1	4.6875	2	5	2	1	448	50.073	6.34		0.81425	-0.089242	0.103578	0.998734	1.08	0.706138	0.950036	98.2	106.1	161.3	113.9	138.1	131.2							1	1	1	1	1	1	98.2		106.1		161.3		113.9		138.1		131.2		1
Q9JHZ2	Progressive ankylosis protein OS=Mus musculus GN=Ankh PE=2 SV=1	2.43902	1	2	1	1	492	54.262	7.88		1.13875	0.0564267	0.103791	0.998734	1.306	1.04613	1.45114	68.3	89.2	67.2	70.3	61.4	89.1							1	1	1	1	1	1	68.3		89.2		67.2		70.3		61.4		89.1		1
Q5U452	MCG14616 OS=Mus musculus GN=2810408M09Rik PE=2 SV=1	13.5246	3	10	3	1	244	27.418	9.07	Acetyl [N-Term]	1.32089	0.120868	0.103825	0.998734	1.179	1.18734	2.21046	140.8	166	116.9	138.8	80.3	177.5	63	61.62	29.16	68.14	21.74	60.81	2	2	2	2	2	2	78.1	203.6	93.7	238.4	92.8	141	71.9	205.6	92.7	68	101.2	253.9	1	2
Q9JJK5	Homocysteine-responsive endoplasmic reticulum-resident ubiquitin-like domain member 1 protein OS=Mus musculus GN=Herpud1 PE=1 SV=1	9.71867	2	23	2	1	391	43.88	5.53		1.14206	0.0576875	0.103898	0.998734	1.27	1.19635	1.3161	43.3	55	43.8	52.4	50.3	66.2							1	1	1	1	1	1	43.3		55		43.8		52.4		50.3		66.2		1
P39053-6	Isoform 6 of Dynamin-1 OS=Mus musculus GN=Dnm1	11.3426	10	29	4	1	864	97.223	7.74		1.13566	0.0552499	0.10396	0.998734	1.325	1.02801	1.44379	171.4	227.1	189.2	194.5	153	220.9	32.64	32.19	38.57	29.69	57.49	25.1	2	2	2	2	2	2	210.9	131.8	278.8	175.4	240.8	137.6	235.4	153.7	215.2	90.8	260.1	181.7	3	2
Q9D2R0	Acetoacetyl-CoA synthetase OS=Mus musculus GN=Aacs PE=2 SV=1	21.131	13	116	13	1	672	75.152	6.71		1.1953	0.0774759	0.104182	0.998734	1.25	0.995543	1.84313	2580.9	3225.1	2490.5	2479.4	1994.6	3676.3	0.82	3.58	9.25	15.73	40.49	7.71	2	2	2	2	2	2	2595.8	2566	3143.4	3306.7	2327.7	2653.4	2203.7	2755.1	2565.7	1423.6	3475.8	3876.8	14	13
Q3UJ81	Nuclear envelope phosphatase-regulatory subunit 1 OS=Mus musculus GN=Cnep1r1 PE=1 SV=1	8.8	1	3	1	1	125	14.257	8.38	Acetyl [N-Term]	0.916925	-0.0376661	0.104209	0.998734	1.065	0.87395	1.11154	96.2	102.5	107.1	93.6	103.1	114.6	116.59	120.32	114.63	105.61	123.86	120.81	2	2	2	2	2	2	175.6	16.9	189.8	15.3	194	20.3	163.5	23.7	193.3	12.8	212.5	16.7	2	1
Q9CQW9	Interferon-induced transmembrane protein 3 OS=Mus musculus GN=Ifitm3 PE=1 SV=1	20.438	2	12	1	1	137	14.945	7.4		1.12382	0.0506975	0.104536	0.998734	1.214	1.07458	1.46058	80.3	97.5	88.5	95.1	72.3	105.6	108.49	108.93	105.45	107.07	101.88	108.34	2	2	2	2	2	2	18.7	141.9	22.4	172.6	22.5	154.4	23.1	167.1	20.2	124.3	24.7	186.5	1	1
Q8BSA9	tRNA wybutosine-synthesizing protein 3 homolog OS=Mus musculus GN=Tyw3 PE=2 SV=1	8.17121	2	8	2	1	257	28.557	7.78		0.890892	-0.0501752	0.104703	0.998734	1.061	0.848677	1.05472	158.4	168	173.8	147.5	186.4	196.6	71.78	68.44	61.11	54.36	52.73	56.25	2	2	2	2	2	2	238.8	78	249.3	86.7	248.9	98.7	204.2	90.8	255.9	116.9	274.8	118.4	1	2
Q8BXN9	Transmembrane protein 87A OS=Mus musculus GN=Tmem87a PE=1 SV=1	6.30631	3	8	3	1	555	63.339	6.67		1.16155	0.065037	0.104779	0.998734	1.279	1.0064	1.63539	92.3	118	93.8	94.4	74.6	122	41.77	51.62	57.44	53.14	21.61	51.78	2	2	2	2	2	2	65	119.5	74.9	161	55.7	131.9	58.9	129.8	63.2	86	77.3	166.6	1	2
O08688	Calpain-5 OS=Mus musculus GN=Capn5 PE=1 SV=1	1.25	1	4	1	1	640	72.909	7.36		1.23218	0.090674	0.105055	0.998734	1.229	0.993174	2.05366	21.6	26.6	29.3	29.1	20.5	42.1	17.31	14.89	35.05	33.35	15.48	7.23	2	2	2	2	2	2	24.3	19	29.4	23.8	22	36.5	22.2	35.9	22.8	18.3	39.9	44.2	1	1
L7N215	Protein Vmn2r51 OS=Mus musculus GN=Vmn2r51 PE=3 SV=1	1.05634	1	1	1	1	852	97.665	7.02		1.28915	0.110303	0.105075	0.998734	1.765	1.05882	1.53947	11.9	21	22.1	23.4	15.2	23.4							1	1	1	1	1	1		11.9		21		22.1		23.4		15.2		23.4		1
Q8BMI4	Flap endonuclease GEN homolog 1 OS=Mus musculus GN=Gen1 PE=1 SV=2	0.991189	1	1	1	1	908	101.715	7.65		0.905473	-0.0431247	0.105096	0.998734	1.079	0.794454	1.16319	54.7	59	61.3	48.7	57.6	67							1	1	1	1	1	1	54.7		59		61.3		48.7		57.6		67		1
Q80YA7	Dipeptidyl peptidase 8 OS=Mus musculus GN=Dpp8 PE=2 SV=1	5.9417	4	13	3	1	892	102.121	5.81		0.869538	-0.0607116	0.105333	0.998734	1.099	0.689116	1.16533	101.8	111.9	147	101.3	112.5	131.1	109.33	104.64	105.25	100.64	119.79	96.13	2	2	2	2	2	2	180.5	23.1	194.7	29.1	256.4	37.6	173.3	29.2	207.7	17.2	220.3	42	3	1
Q8C180	Fibroblast growth factor receptor substrate 2 OS=Mus musculus GN=Frs2 PE=1 SV=3	6.10236	2	3	2	1	508	56.759	6.16		0.885773	-0.0526775	0.105429	0.998734	1.127	0.703704	1.17647	48	54.1	59.4	41.8	49.3	58							1	1	1	1	1	1	48		54.1		59.4		41.8		49.3		58		1
Q9Z0U0	Xenotropic and polytropic retrovirus receptor 1 OS=Mus musculus GN=Xpr1 PE=1 SV=1	6.18705	3	8	3	1	695	81.699	8.24		0.901173	-0.0451917	0.105568	0.998734	1.123	0.824319	1.06185	224.3	251.8	275.5	227.1	268.4	285							1	1	1	1	1	1	224.3		251.8		275.5		227.1		268.4		285		4
P97314	Cysteine and glycine-rich protein 2 OS=Mus musculus GN=Csrp2 PE=1 SV=3	40.4145	6	61	6	1	193	20.912	8.62		0.90924	-0.0413212	0.105792	0.998734	1.038	0.907874	1.07094	949.6	985.7	1000.8	908.6	985.3	1055.2	15.93	12.51	4.88	1.86	13.31	7.02	2	2	2	2	2	2	1056.5	842.6	1072.9	898.5	1035.3	966.2	896.6	920.5	1078	892.5	1107.6	1002.9	8	6
Q812A5	Proline-rich protein 5 OS=Mus musculus GN=Prr5 PE=1 SV=2	4.90956	2	4	2	1	387	42.497	7.84		0.895789	-0.0477943	0.105802	0.998734	1.038	0.867537	1.07238	53.5	55.5	53.6	46.5	52.5	56.3	89.61	89.23	74.14	73.07	91.05	90.64	2	2	2	2	2	2	87.4	19.6	90.6	20.5	81.7	25.5	70.6	22.5	86.3	18.7	92.3	20.2	1	1
Q68EF0	Rab-3A-interacting protein OS=Mus musculus GN=Rab3ip PE=1 SV=1	2.33645	1	2	1	1	428	47.104	6.71		1.27867	0.106759	0.105992	0.998734	1.645	1.01958	1.67401	78.5	129.1	71.5	72.9	68.1	114							1	1	1	1	1	1		78.5		129.1		71.5		72.9		68.1		114		1
P52963	Band 4.1-like protein 4A OS=Mus musculus GN=Epb41l4a PE=2 SV=2	4.37318	2	7	2	1	686	78.485	9.44		0.894074	-0.0486264	0.106282	0.998734	1.044	0.830769	1.10781	46.9	48.9	52	43.2	53.8	59.6	68.15	68.62	72.61	72.92	71.5	65.32	2	2	2	2	2	2	69.5	24.3	72.7	25.2	78.7	25.3	65.4	20.9	81	26.6	87.2	32.1	2	1
Q80WC7	Arf-GAP domain and FG repeat-containing protein 2 OS=Mus musculus GN=Agfg2 PE=1 SV=1	10.2296	3	12	3	1	479	48.937	9.1		1.33996	0.127092	0.106362	0.998734	1.286	1.04	2.41642	168.2	216.2	142.5	148.2	99.9	241.4	27.91	35.54	28.68	35.31	42.38	30.25	2	2	2	2	2	2	135	201.4	161.9	270.6	113.6	171.4	111.2	185.2	129.9	70	189.8	293.1	3	2
Q8C4V1	Rho GTPase-activating protein 24 OS=Mus musculus GN=Arhgap24 PE=1 SV=2	5.08701	3	17	3	1	747	84.047	6.95		1.20915	0.0824807	0.106454	0.998734	1.356	1.04955	1.66701	83	112.6	88.8	93.2	97	161.7	0.94	7.22	9.96	11.68	8.31	1.62	2	2	2	2	2	2	83.6	82.5	106.9	118.4	82.5	95	85.5	100.9	102.7	91.3	159.9	163.6	2	2
Q3UY34	Uncharacterized protein C12orf43 homolog OS=Mus musculus PE=2 SV=1	39.8438	7	21	7	1	256	27.614	8.7		1.15189	0.0614102	0.106514	0.998734	1.22	0.950772	1.76927	404.3	493.2	479.4	455.8	382.7	677.1	11.19	10.36	6.99	26.71	31.79	21.64	2	2	2	2	2	2	372.3	436.3	457.1	529.4	455.7	503.1	369.7	541.9	468.8	296.7	573.5	780.7	4	3
Q7TPV2	E3 ubiquitin-protein ligase DZIP3 OS=Mus musculus GN=Dzip3 PE=1 SV=2	1.24585	1	4	1	1	1204	137.932	5.36		0.863748	-0.0636129	0.106982	0.998734	1.038	0.695423	1.19863	39.5	41	56.8	39.5	43.8	52.5							1	1	1	1	1	1	39.5		41		56.8		39.5		43.8		52.5		1
Q07235	Glia-derived nexin OS=Mus musculus GN=Serpine2 PE=1 SV=2	2.51889	1	2	1	1	397	44.179	9.85		0.917538	-0.0373757	0.107	0.998734	1.094	0.855948	1.10781	92.8	101.5	107.6	92.1	101.1	112							1	1	1	1	1	1	92.8		101.5		107.6		92.1		101.1		112		1
Q99K90	TGF-beta-activated kinase 1 and MAP3K7-binding protein 2 OS=Mus musculus GN=Tab2 PE=1 SV=1	9.95671	5	10	5	1	693	76.395	8.59	Acetyl [N-Term]	0.862239	-0.0643722	0.107235	0.998734	0.942	0.862112	1.05915	62.7	59.1	80.5	69.4	71	75.2	89.09	76.52	76.24	60.32	89	58.67	2	2	2	2	2	2	102.2	23.2	91	27.1	123.9	37.1	99	39.8	115.6	26.3	106.4	44	2	1
Q9D0B5	Thiosulfate sulfurtransferase/rhodanese-like domain-containing protein 3 OS=Mus musculus GN=Tstd3 PE=1 SV=1	5.09554	1	2	1	1	157	17.26	8.13		0.874474	-0.058253	0.107575	0.998734	1.181	0.832797	0.912773	26.5	31.3	31.1	25.9	32.1	29.3							1	1	1	1	1	1	26.5		31.3		31.1		25.9		32.1		29.3		1
Q7TQJ8	Wilms tumor protein 1-interacting protein OS=Mus musculus GN=Wtip PE=1 SV=1	2.76382	1	4	1	1	398	42.227	7.78		1.27422	0.105244	0.108241	0.998734	1.462	1.38378	1.36864	15	22	18.5	25.6	23.6	32.3	21.14	1.29	16.05	24.08	17.04	7.65	2	2	2	2	2	2	12.8	17.3	21.8	22.2	16.4	20.6	21.2	29.9	20.8	26.5	34.1	30.6	1	1
Q9QYK7	RING finger protein 11 OS=Mus musculus GN=Rnf11 PE=1 SV=1	7.79221	1	4	1	1	154	17.446	4.78		0.896047	-0.0476692	0.108348	0.998734	1.152	0.825148	1.01655	162.3	186.9	185.3	152.9	187.3	190.4							1	1	1	1	1	1	162.3		186.9		185.3		152.9		187.3		190.4		1
P97333	Neuropilin-1 OS=Mus musculus GN=Nrp1 PE=1 SV=2	18.3099	13	151	13	1	923	102.935	5.9		0.860195	-0.0654033	0.108799	0.998734	0.94	0.834899	1.08915	1808.5	1699.6	1725	1440.2	1488.5	1621.2	9.72	9.04	10.84	19.04	20.5	15.64	2	2	2	2	2	2	1684.2	1932.9	1590.9	1808.3	1592.8	1857.2	1246.3	1634	1704.2	1272.7	1441.9	1800.5	16	13
Q99JG7	TNFAIP3-interacting protein 2 OS=Mus musculus GN=Tnip2 PE=1 SV=1	2.7907	1	2	1	1	430	49.063	6.44		1.16265	0.065448	0.108985	0.998734	1.481	0.97254	1.46491	29.1	43.1	43.7	42.5	34.2	50.1							1	1	1	1	1	1	29.1		43.1		43.7		42.5		34.2		50.1		1
Q3UJP5	Protein C8orf37 homolog OS=Mus musculus PE=1 SV=1	5.74163	1	2	1	1	209	23.833	6.86		1.20349	0.0804423	0.109639	0.998734	1.18	1.26719	1.56474	54.9	64.8	64	81.1	64.1	100.3							1	1	1	1	1	1		54.9		64.8		64		81.1		64.1		100.3		1
Q99LS3	Phosphoserine phosphatase OS=Mus musculus GN=Psph PE=1 SV=1	40.8889	8	74	8	1	225	25.08	6.14	Acetyl [N-Term]	1.31496	0.118913	0.109757	0.998734	1.223	1.03075	2.42081	1252.2	1532	1473.2	1518.5	789.9	1912.2	49.16	55.43	65.59	66.44	27.09	61.86	2	2	2	2	2	2	816.9	1687.5	931.5	2132.5	790	2156.5	805.1	2231.9	941.2	638.6	1075.8	2748.5	7	5
E9Q5C9	Protein Nolc1 OS=Mus musculus GN=Nolc1 PE=1 SV=1	37.037	25	363	25	1	702	73.654	9.36		1.10689	0.0441032	0.110032	0.998734	1.258	0.998257	1.45011	7222.3	9084.5	7574.2	7561	7161.8	10385.4	16.2	16.04	20.6	27.19	0.99	21.15	2	2	2	2	2	2	6394.8	8049.7	8054.3	10114.6	6471	8677.3	6107.2	9014.8	7111.5	7212.1	8832.4	11938.4	25	23
Q8BKH7	Target of rapamycin complex 2 subunit MAPKAP1 OS=Mus musculus GN=Mapkap1 PE=1 SV=1	1.72414	1	2	1	1	522	58.972	7.53		0.897396	-0.047016	0.11004	0.998734	0.967	0.857748	1.17017	117.2	113.3	118.1	101.3	104.6	122.4							1	1	1	1	1	1	117.2		113.3		118.1		101.3		104.6		122.4		1
Q61147	Ceruloplasmin OS=Mus musculus GN=Cp PE=1 SV=2	0.942507	1	2	1	1	1061	121.074	5.85		0.75185	-0.123869	0.110304	0.998734	1.146	0.520833	0.956386	31.6	36.2	33.6	17.5	32.1	30.7							1	1	1	1	1	1	31.6		36.2		33.6		17.5		32.1		30.7		1
Q6S5J6	Krev interaction trapped protein 1 OS=Mus musculus GN=Krit1 PE=1 SV=1	4.07609	3	26	3	1	736	83.928	8.38		0.89804	-0.0467043	0.111104	0.998734	1.083	0.909091	0.987578	71	76.9	80.3	73	80.5	79.5							1	1	1	1	1	1	71		76.9		80.3		73		80.5		79.5		1
Q8C963	Coiled-coil domain-containing protein 159 OS=Mus musculus GN=Ccdc159 PE=2 SV=1	1.94647	1	4	1	1	411	46.313	6.01		1.44562	0.160055	0.111165	0.998734	1.473	2.09017	1.318	106.9	157.4	135.3	282.8	178.3	235	32.36	39.95	28.54	60.81	16.38	2.2	2	2	2	2	2	2	131.3	82.4	201.8	112.9	162.6	108	404.4	161.2	198.9	157.6	238.7	231.4	1	1
P97474-2	Isoform Ptx2C of Pituitary homeobox 2 OS=Mus musculus GN=Pitx2	5.24691	1	1	1	1	324	35.747	9.58		1.27477	0.105431	0.111274	0.998734	1.383	0.946996	2.12418	19.6	27.1	28.3	26.8	15.3	32.5							1	1	1	1	1	1		19.6		27.1		28.3		26.8		15.3		32.5		1
Q8BTY8	Sec1 family domain-containing protein 2 OS=Mus musculus GN=Scfd2 PE=1 SV=1	2.92398	2	8	2	1	684	74.703	6.81		0.908191	-0.0418229	0.111332	0.998734	1.039	0.89566	1.0802	96.1	99.9	108.3	97	98.5	106.4	87.71	83.07	74.27	50.84	70.06	56.75	2	2	2	2	2	2	155.7	36.5	158.5	41.2	165.1	51.4	131.8	62.1	147.3	49.7	149.1	63.7	2	1
B2RXR6	Serine/threonine-protein phosphatase 6 regulatory ankyrin repeat subunit B OS=Mus musculus GN=Ankrd44 PE=1 SV=1	3.02115	3	6	3	1	993	107.317	6.42		0.889775	-0.0507198	0.111358	0.998734	1.081	0.798503	1.09617	252	272.3	334	266.7	302.6	331.7							1	1	1	1	1	1	252		272.3		334		266.7		302.6		331.7		3
Q52KE7	Cyclin-L1 OS=Mus musculus GN=Ccnl1 PE=1 SV=1	1.69173	1	4	1	1	532	60.096	10.7		1.18585	0.0740296	0.111435	0.998734	1.129	1.04735	1.89322	147.1	166.1	139.4	146	118	223.4	10.09	6.98	18	18.21	34.52	8.17	2	2	2	2	2	2	136.6	157.6	157.9	174.3	121.7	157.2	127.2	164.8	146.8	89.2	210.5	236.3	1	1
Q8BLX4	GDP-fucose transporter 1 OS=Mus musculus GN=Slc35c1 PE=2 SV=1	2.20386	1	2	1	1	363	39.941	8.62		0.874514	-0.0582332	0.11182	0.998734	1.001	0.916476	0.978495	74.8	74.9	87.4	80.1	93	91							1	1	1	1	1	1		74.8		74.9		87.4		80.1		93		91		1
Q8R4K2	Interleukin-1 receptor-associated kinase 4 OS=Mus musculus GN=Irak4 PE=1 SV=1	9.15033	4	13	4	1	459	50.839	5.4		0.918598	-0.0368745	0.11195	0.998734	1.048	0.840909	1.18128	186.6	195.5	206.8	173.9	184.8	218.3	95.73	90	94.99	90.04	109.96	92.07	2	2	2	2	2	2	313	60.3	320	71.1	345.7	67.9	284.7	63.2	328.4	41.1	360.5	76.2	4	1
P33434	72 kDa type IV collagenase OS=Mus musculus GN=Mmp2 PE=2 SV=1	15.4079	8	41	8	1	662	74.055	5.53		0.907266	-0.0422654	0.111987	0.998734	1.018	0.886852	1.11095	497.3	506.1	507.3	449.9	481.3	534.7	45.16	39.64	30.05	20.71	57.39	29.9	2	2	2	2	2	2	656.1	338.5	647.9	364.2	615.1	399.5	515.8	384	676.7	286	647.8	421.7	8	5
Q9WUB0	RanBP-type and C3HC4-type zinc finger-containing protein 1 OS=Mus musculus GN=Rbck1 PE=1 SV=2	3.93701	2	10	2	1	508	57.497	6.19		0.892036	-0.0496178	0.112287	0.998734	1.086	0.821983	1.06765	126.8	137.7	167.4	137.6	149.3	159.4	35.02	33.99	40.5	19.84	36.41	24.93	2	2	2	2	2	2	158.2	95.4	170.8	104.6	215.4	119.5	156.9	118.3	187.8	110.9	187.5	131.3	2	2
Q99MK9-2	Isoform C of Ras association domain-containing protein 1 OS=Mus musculus GN=Rassf1	23.6162	8	18	2	1	271	31.305	8.73		1.23612	0.09206	0.112505	0.998734	1.59	0.920393	1.73239	69.1	109.9	91.7	84.4	56.8	98.4							1	1	1	1	1	1		69.1		109.9		91.7		84.4		56.8		98.4		2
Q62132	Receptor-type tyrosine-protein phosphatase R OS=Mus musculus GN=Ptprr PE=1 SV=1	1.67683	1	1	1	1	656	73.989	7.81		0.917017	-0.0376224	0.112638	0.998734	1.034	0.851091	1.17614	67	69.3	77.9	66.3	70.4	82.8							1	1	1	1	1	1	67		69.3		77.9		66.3		70.4		82.8		1
O88811	Signal transducing adapter molecule 2 OS=Mus musculus GN=Stam2 PE=1 SV=1	22.3709	10	81	9	1	523	57.419	5.07		1.13049	0.0532681	0.113018	0.998734	1.245	0.965728	1.61326	1321.9	1645.9	1453.1	1403.3	1135.9	1832.5	22.46	28.22	25.26	27.17	6.78	25.26	2	2	2	2	2	2	1112	1531.9	1317.4	1974.3	1193.5	1712.6	1133.7	1673	1190.4	1081.5	1505.2	2159.9	12	10
Q6P5D4	Centrosomal protein of 135 kDa OS=Mus musculus GN=Cep135 PE=1 SV=1	2.63158	3	9	3	1	1140	133.263	6.48		0.8819	-0.0545804	0.113131	0.998734	1.017	0.893952	1.01296	106	107.8	120.7	107.9	131.2	132.9	107.53	107.17	109.92	96.73	62.38	90.04	2	2	2	2	2	2	186.6	25.4	189.4	26.1	214.6	26.9	181.7	34.1	189	73.3	217.6	48.3	2	1
Q9JIF3	Solute carrier family 2, facilitated glucose transporter member 8 OS=Mus musculus GN=Slc2a8 PE=1 SV=2	2.51572	1	1	1	1	477	51.474	8.29		0.898594	-0.0464365	0.113451	0.998734	1.061	0.876307	1.04739	52.1	55.3	57.4	50.3	61.2	64.1							1	1	1	1	1	1	52.1		55.3		57.4		50.3		61.2		64.1		1
Q9EQ06	Estradiol 17-beta-dehydrogenase 11 OS=Mus musculus GN=Hsd17b11 PE=2 SV=1	14.4295	4	22	4	1	298	32.86	8.66		1.13161	0.0536965	0.11399	0.998734	1.373	0.936782	1.51237	380.7	522.8	522	489	432.5	654.1	32.36	42.63	26.16	39.11	7.67	40.95	2	2	2	2	2	2	293.6	467.8	365.2	680.4	425.5	618.6	353.8	624.3	409	455.9	464.7	843.5	3	3
O70480	Vesicle-associated membrane protein 4 OS=Mus musculus GN=Vamp4 PE=1 SV=1	19.1489	2	14	2	1	141	16.343	7.36		0.852288	-0.0694139	0.113995	0.998734	1.068	0.831615	0.935262	165.9	177.3	232.8	193.6	217.8	203.7	95.74	95.07	89.68	77.93	72.4	77.83	2	2	2	2	2	2	278.3	53.6	296.4	58.1	380.5	85.2	300.2	86.9	329.3	106.3	315.8	91.6	2	2
Q9DB60	Prostamide/prostaglandin F synthase OS=Mus musculus GN=Fam213b PE=1 SV=1	9.95025	2	4	2	1	201	21.656	6.74		1.43463	0.156741	0.114058	0.998734	3.221	1.0256	1.2	157.3	506.7	269.5	276.4	294	352.8							1	1	1	1	1	1		157.3		506.7		269.5		276.4		294		352.8		1
Q8R2W9	Pantothenate kinase 3 OS=Mus musculus GN=Pank3 PE=2 SV=1	4.59459	2	7	1	1	370	41.094	6.55		1.72472	0.236718	0.114589	0.998734	1.395	1.06459	4.63793	28.6	39.9	41.8	44.5	11.6	53.8							1	1	1	1	1	1		28.6		39.9		41.8		44.5		11.6		53.8		1
Q8CBY3	Leukocyte receptor cluster member 8 homolog OS=Mus musculus GN=Leng8 PE=1 SV=1	2.54777	2	3	2	1	785	86.712	9.32		1.10689	0.0441035	0.11461	0.998734	1.277	1.06218	1.34252	131.1	167.4	154.4	164	152.4	204.6							1	1	1	1	1	1		131.1		167.4		154.4		164		152.4		204.6		1
O54967	Activated CDC42 kinase 1 OS=Mus musculus GN=Tnk2 PE=1 SV=2	3.69668	3	8	3	1	1055	116.901	7.43		0.882719	-0.0541773	0.114676	0.998734	0.98	0.845449	1.1144	121	118.6	152.7	129.1	125	139.3	103.44	103.37	109.2	105.38	125.25	106.79	2	2	2	2	2	2	209.5	32.5	205.2	31.9	270.7	34.8	225.3	32.9	235.8	14.3	244.4	34.1	3	1
Q2YDW2	Protein misato homolog 1 OS=Mus musculus GN=Msto1 PE=1 SV=1	23.0216	11	89	11	1	556	61.192	6.49		1.12128	0.0497131	0.115638	0.998734	1.195	0.981513	1.6139	1338.2	1599	1541.6	1513.1	1203.3	1942	12.23	11.15	9.47	0.62	60.48	6.86	2	2	2	2	2	2	1453.9	1222.5	1725.1	1472.9	1644.8	1438.4	1519.7	1506.4	1718	688.7	2036.2	1847.7	10	9
Q9ERG0	LIM domain and actin-binding protein 1 OS=Mus musculus GN=Lima1 PE=1 SV=3	33.3333	22	265	21	1	753	84.008	6.6		1.12703	0.0519354	0.115788	0.998734	1.203	1.06659	1.49748	4722.5	5683	5752.8	6135.9	4661.7	6980.8	0.5	5.32	7.81	14.34	19.59	9.73	2	2	2	2	2	2	4739.2	4705.7	5469.3	5896.6	5435	6070.6	5513.7	6758.1	5307.3	4016.1	6500.4	7461.2	30	27
Q60680	Inhibitor of nuclear factor kappa-B kinase subunit alpha OS=Mus musculus GN=Chuk PE=1 SV=1	9.12752	5	11	5	1	745	84.674	6.77		1.14566	0.0590545	0.115871	0.998734	1.382	0.954325	1.53121	147	203.1	205.8	196.4	150.6	230.6	3.75	4.8	12.23	6.88	49.46	13.46	2	2	2	2	2	2	150.9	143.1	196.2	210	223.6	188	186.8	205.9	203.2	97.9	252.6	208.7	3	3
Q61469	Lipid phosphate phosphohydrolase 1 OS=Mus musculus GN=Ppap2a PE=1 SV=1	2.82686	1	4	1	1	283	31.871	7.02		0.870365	-0.0602988	0.116592	0.998734	1.166	0.838462	0.905747	33.2	38.7	39	32.7	43.5	39.4	84.34	75.64	69.89	61.84	64.37	75.74	2	2	2	2	2	2	53	13.4	59.4	18	58.2	19.7	47	18.4	63.3	23.7	60.5	18.3	1	1
Q64707	U2 small nuclear ribonucleoprotein auxiliary factor 35 kDa subunit-related protein 1 OS=Mus musculus GN=Zrsr1 PE=1 SV=1	10.514	4	17	3	1	428	51.332	8.97		0.90925	-0.0413169	0.116597	0.998734	1.068	0.798013	1.18442	128.3	137	151	120.5	139.9	165.7							1	1	1	1	1	1	128.3		137		151		120.5		139.9		165.7		1
Q5SU73	Coilin OS=Mus musculus GN=Coil PE=2 SV=1	7.19298	4	7	4	1	570	61.879	9		0.899015	-0.0462329	0.116695	0.998734	1.097	0.806825	1.10201	248.9	273.1	310.6	250.6	299	329.5							1	1	1	1	1	1	248.9		273.1		310.6		250.6		299		329.5		4
A0A087WRA4	Myeloid cell nuclear differentiation antigen-like protein OS=Mus musculus GN=Mndal PE=4 SV=1	4.53608	2	4	1	1	485	54.784	9.29		1.2778	0.106462	0.116801	0.998734	1.402	1.18667	1.68387	10.7	15	15	17.8	15.5	26.1							1	1	1	1	1	1		10.7		15		15		17.8		15.5		26.1		1
Q78XF5	Oligosaccharyltransferase complex subunit OSTC OS=Mus musculus GN=Ostc PE=2 SV=1	8.05369	1	2	1	1	149	16.804	9.13		0.813963	-0.0893952	0.11692	0.998734	0.92	1.05286	0.747368	23.8	21.9	22.7	23.9	28.5	21.3							1	1	1	1	1	1	23.8		21.9		22.7		23.9		28.5		21.3		1
E9Q7F2	E3 ubiquitin-protein ligase RNF169 OS=Mus musculus GN=Rnf169 PE=1 SV=1	1.58501	1	2	1	1	694	75.749	9.35		1.30587	0.115899	0.117175	0.998734	1.676	1.44755	1.23204	10.2	17.1	14.3	20.7	18.1	22.3							1	1	1	1	1	1	10.2		17.1		14.3		20.7		18.1		22.3		1
Q9EQP2	EH domain-containing protein 4 OS=Mus musculus GN=Ehd4 PE=1 SV=1	29.39	14	98	14	1	541	61.441	6.76		1.11328	0.046603	0.117538	0.998734	1.216	0.97266	1.56627	1889.2	2297.3	2282.4	2220	1823.5	2856.1	7.98	4.14	6.45	2.24	62.19	1.33	2	2	2	2	2	2	1995.7	1782.6	2364.6	2230	2386.6	2178.3	2184.8	2255.2	2625.5	1021.6	2883	2829.2	15	11
G3XA30	MCG1618, isoform CRA_c OS=Mus musculus GN=Nsmce4a PE=4 SV=1	11.5486	4	12	4	1	381	43.726	5.3		0.913273	-0.0393995	0.117556	0.998734	1.06	0.816772	1.18144	175.4	185.9	206.3	168.5	190.7	225.3	109.02	105.21	103.66	98.04	119.62	101.43	2	2	2	2	2	2	310.7	40.2	324.2	47.6	357.6	55.1	285.4	51.7	352.1	29.4	386.8	63.7	3	2
O55176	E3 ubiquitin-protein ligase Praja-1 OS=Mus musculus GN=Pja1 PE=1 SV=3	6.7474	4	16	4	1	578	63.866	4.97		1.32285	0.121511	0.117689	0.998734	1.757	0.984012	1.79767	152.7	268.3	262.7	258.5	137.4	247	48.16	71.21	57.71	62.81	25.88	61.68	2	2	2	2	2	2	100.7	204.7	133.2	403.4	155.5	369.9	143.7	373.3	112.3	162.6	139.3	354.8	2	4
G5E837	Host cell factor 2 OS=Mus musculus GN=Hcfc2 PE=4 SV=1	6.5097	4	5	3	1	722	79.385	8.35		0.909745	-0.0410801	0.117763	0.998734	1.028	0.88324	1.11337	164.2	168.8	179	158.1	181.7	202.3							1	1	1	1	1	1	164.2		168.8		179		158.1		181.7		202.3		3
Q9QZQ1-2	Isoform 1 of Afadin OS=Mus musculus GN=Mllt4	34.9584	52	158	43	1	1805	204.426	6.24		1.12321	0.05046	0.118053	0.998734	1.21	0.951963	1.6518	6188.6	7487.8	6934.2	6601.1	5715.7	9441.2	5.6	9.68	12.82	19.9	22.42	13.52	2	2	2	2	2	2	5943.3	6433.8	6975.3	8000.3	6305.7	7562.8	5672.4	7529.9	6621.8	4809.5	8538.7	10343.8	46	43
Q8BG30	Negative elongation factor A OS=Mus musculus GN=Nelfa PE=1 SV=1	25.0943	10	38	10	1	530	57.549	9.11		1.1076	0.0443834	0.118111	0.998734	1.215	1.01243	1.48347	468.6	569.2	554.9	561.8	447.8	664.3	10.77	8.35	22.1	22.53	62.5	20.62	2	2	2	2	2	2	504.3	432.9	602.8	535.6	641.6	468.2	651.3	472.3	645.7	249.9	761.1	567.4	10	6
Q8BWU1	Shadow of prion protein OS=Mus musculus GN=Sprn PE=1 SV=1	7.48299	1	2	1	1	147	14.582	10.35		0.90141	-0.0450776	0.118394	0.998734	1.113	0.84801	1.04176	76	84.6	82.9	70.3	86.2	89.8							1	1	1	1	1	1	76		84.6		82.9		70.3		86.2		89.8		1
Q7TMA2	Zinc finger protein 503 OS=Mus musculus GN=Znf503 PE=1 SV=1	5.06135	2	4	2	1	652	62.997	8.66		0.872815	-0.0590779	0.118424	0.998734	1.014	0.747508	1.17829	22.1	22.4	30.1	22.5	25.8	30.4	46.71	51.77	45.26	59.71	47.87	47.14	2	2	2	2	2	2	29.4	14.8	30.6	14.2	39.8	20.5	32	13	34.6	17.1	40.6	20.3	1	1
Q76LV0	Glutathione peroxidase OS=Mus musculus GN=Gpx4 PE=2 SV=2	30.83	8	41	8	1	253	29.176	10.23		1.14548	0.0589862	0.118669	0.998734	1.168	0.996047	1.73421	1082.9	1265.1	1214.4	1209.6	905.6	1570.5	35.8	35.95	42.13	44.83	7.24	41.88	2	2	2	2	2	2	808.8	1357	943.5	1586.7	852.7	1576.2	826.2	1593	859.3	952	1105.4	2035.6	8	9
Q9DCX1	MAD2L1-binding protein OS=Mus musculus GN=Mad2l1bp PE=2 SV=2	6.52174	2	6	2	1	276	31.12	5.64		0.92032	-0.0360609	0.118973	0.998734	1.092	0.837677	1.14454	231.4	252.6	268.6	225	238	272.4							1	1	1	1	1	1	231.4		252.6		268.6		225		238		272.4		2
P00375	Dihydrofolate reductase OS=Mus musculus GN=Dhfr PE=1 SV=3	42.7807	7	65	7	1	187	21.592	8.53		1.17895	0.0714969	0.120188	0.998734	1.24	0.968617	1.83135	1796.9	2228.7	2064.8	2000	1392.8	2550.7	34.74	41.4	45.98	49.68	12.14	43.39	2	2	2	2	2	2	1355.5	2238.2	1576.3	2881	1393.4	2736.1	1297.4	2702.6	1512.4	1273.2	1768.2	3333.2	6	8
O08539	Myc box-dependent-interacting protein 1 OS=Mus musculus GN=Bin1 PE=1 SV=1	31.9728	15	197	15	1	588	64.43	5.03		1.17133	0.0686789	0.120317	0.998734	1.225	1.00319	1.75528	3048.4	3735.4	3541.8	3553.1	2417.5	4243.4	16.5	21.25	23.88	30.8	22.65	25.65	2	2	2	2	2	2	2692.8	3404	3174	4296.8	2943.8	4139.9	2779.2	4327	2804.7	2030.3	3473.8	5013.1	23	19
P61022	Calcineurin B homologous protein 1 OS=Mus musculus GN=Chp1 PE=1 SV=2	52.3077	9	59	9	1	195	22.418	5.1		1.1044	0.0431253	0.120534	0.998734	1.168	1.06494	1.45435	1001	1168.9	1131.9	1205.4	1024.1	1489.4	12.01	14.34	21.55	33.32	3.37	27.81	2	2	2	2	2	2	916	1086	1050.3	1287.4	959.4	1304.3	921.4	1489.3	1048.5	999.7	1196.5	1782.3	9	9
Q9JHE3	Neutral ceramidase OS=Mus musculus GN=Asah2 PE=1 SV=1	1.32275	1	4	1	1	756	83.456	6.86		0.839426	-0.0760178	0.120634	0.998734	1.112	0.893778	0.799279	59.1	65.7	65.9	58.9	83.2	66.5							1	1	1	1	1	1		59.1		65.7		65.9		58.9		83.2		66.5		1
Q9R078	5'-AMP-activated protein kinase subunit beta-1 OS=Mus musculus GN=Prkab1 PE=1 SV=2	23.3333	4	10	4	1	270	30.289	6.23		1.12716	0.0519858	0.120998	0.998734	1.214	1.11241	1.4236	177	214.9	170.8	190	183.9	261.8	93	96.81	86.77	84.11	114.12	92.92	2	2	2	2	2	2	293.4	60.6	362.1	67.8	275.6	66	303	77	332.3	35.5	433.9	89.8	3	1
Q8K2H3	Protein FAM13B OS=Mus musculus GN=Fam13b PE=1 SV=1	1.2926	1	2	1	1	851	96.995	5.05		0.877073	-0.0569641	0.121547	0.998734	1.047	0.75663	1.1433	55.1	57.7	64.1	48.5	64.9	74.2							1	1	1	1	1	1	55.1		57.7		64.1		48.5		64.9		74.2		1
Q9R1Z8	Vinexin OS=Mus musculus GN=Sorbs3 PE=1 SV=1	7.63984	4	14	4	1	733	82.298	9.2		1.10856	0.0447611	0.121929	0.998734	1.394	1.04069	1.26012	219.1	305.6	267.9	278.8	266.8	336.2	39.2	36.19	29.38	29.49	44.08	32.77	2	2	2	2	2	2	279.9	158.4	383.8	227.4	323.5	212.2	337	220.7	349.9	183.6	414.1	258.3	3	3
Q8K3D3-2	Isoform 2 of DNA repair protein SWI5 homolog OS=Mus musculus GN=Swi5	57.0248	5	15	5	1	121	13.82	5.17		1.14458	0.0586473	0.122136	0.998734	1.315	1.08117	1.41627	352.6	463.6	474.3	512.8	418	592	28.48	34.7	29.75	29.26	54.05	33.58	2	2	2	2	2	2	423.6	281.6	577.3	349.8	574	374.5	618.9	406.7	577.7	258.2	732.5	451.4	5	3
O54781	SRSF protein kinase 2 OS=Mus musculus GN=Srpk2 PE=1 SV=2	24.2291	15	84	11	1	681	76.709	4.91		1.09981	0.0413167	0.122211	0.998734	1.22	0.973902	1.50298	535.8	653.8	639.9	623.2	537.6	808	40.33	38.64	32.17	25.94	61.82	33.96	2	2	2	2	2	2	688.6	383	832.5	475.2	785.4	494.3	737.5	508.9	772.6	302.6	1002.1	614	11	8
P13346	Protein fosB OS=Mus musculus GN=Fosb PE=2 SV=1	9.46746	3	7	3	1	338	35.955	4.91		1.09959	0.0412304	0.122606	0.998734	1.232	1.065	1.35965	113	139.3	132.3	140.9	125.4	170.5	1.06	12.79	0.43	4.67	24.76	2.16	2	2	2	2	2	2	112.2	113.9	151.9	126.7	131.9	132.7	136.3	145.6	147.3	103.4	167.9	173.1	2	2
P63011	Ras-related protein Rab-3A OS=Mus musculus GN=Rab3a PE=1 SV=1	17.2727	3	39	1	1	220	24.954	5.03		0.907585	-0.0421127	0.122854	0.998734	1.058	0.845149	1.12211	42.8	45.3	53.6	45.3	47.5	53.3							1	1	1	1	1	1	42.8		45.3		53.6		45.3		47.5		53.3		1
P34056	Transcription factor AP-2-alpha OS=Mus musculus GN=Tfap2a PE=1 SV=2	2.51716	1	2	1	1	437	47.941	8.02		1.12786	0.0522533	0.122867	0.998734	1.533	0.930748	1.35015	28.9	44.3	36.1	33.6	33.7	45.5							1	1	1	1	1	1	28.9		44.3		36.1		33.6		33.7		45.5		1
Q924N4	Solute carrier family 12 member 6 OS=Mus musculus GN=Slc12a6 PE=1 SV=2	3.56522	5	17	1	1	1150	127.444	7.03		0.874649	-0.0581663	0.122872	0.998734	1.097	0.817778	1.00169	48.6	53.3	67.5	55.2	59.1	59.2							1	1	1	1	1	1	48.6		53.3		67.5		55.2		59.1		59.2		1
Q9CV28	Protein FAM188A OS=Mus musculus GN=Fam188a PE=1 SV=2	13.2883	5	18	5	1	444	49.581	4.78		0.898721	-0.046375	0.123284	0.998734	1.092	0.848313	1.05252	323.3	352.9	406.1	344.5	394.1	414.8	58.95	62.66	56.21	62.25	54.9	55.15	2	2	2	2	2	2	188.5	458	196.5	509.2	244.7	567.5	192.9	496.2	241.1	547.1	253	576.5	3	4
Q9D0K1	Peroxisomal membrane protein PEX13 OS=Mus musculus GN=Pex13 PE=1 SV=1	7.16049	3	13	3	1	405	44.582	7.53		0.879244	-0.0558905	0.123336	0.998734	1.082	0.888814	0.94893	251.1	271.7	297.7	264.6	327	310.3	44.04	36.64	28.05	18.15	10.57	30.4	2	2	2	2	2	2	329.3	172.9	342.1	201.3	356.8	238.7	298.5	230.6	351.5	302.6	377	243.6	3	2
E9PVU7	cAMP-specific 3',5'-cyclic phosphodiesterase 4D OS=Mus musculus GN=Pde4d PE=1 SV=1	11.208	9	15	1	1	803	90.702	5.49		0.879168	-0.055928	0.123762	0.998734	1.034	0.818501	1.07829	441.3	456.2	598.9	490.2	495.6	534.4	77.06	68.91	64.41	66.9	81.32	73.71	2	2	2	2	2	2	681.7	200.8	678.5	233.9	871.6	326.1	722.1	258.3	780.5	210.6	813	255.9	8	3
Q99KK1	Receptor expression-enhancing protein 3 OS=Mus musculus GN=Reep3 PE=1 SV=1	11.811	3	14	3	1	254	29.195	9.58		1.12173	0.0498864	0.123808	0.998734	1.205	1.01025	1.55644	292.4	352.4	322	325.3	251.6	391.6	23.8	24.34	32.28	36.59	6.61	32.13	2	2	2	2	2	2	243.2	341.6	291.7	413	248.5	395.5	241.1	409.4	263.3	239.8	302.6	480.5	3	2
Q3U829	AP-5 complex subunit zeta-1 OS=Mus musculus GN=Ap5z1 PE=2 SV=1	0.991326	1	2	1	1	807	89.35	6.95		1.08497	0.035418	0.124141	0.998734	1.248	1	1.3743	33.5	41.8	38.8	38.8	35.8	49.2							1	1	1	1	1	1	33.5		41.8		38.8		38.8		35.8		49.2		1
Q9QWF0	Chromatin assembly factor 1 subunit A OS=Mus musculus GN=Chaf1a PE=1 SV=1	13.9407	12	42	12	1	911	101.872	5.4	Acetyl [N-Term]	1.09186	0.0381664	0.124245	0.998734	1.219	0.975886	1.46943	879.6	1072	978.7	955.1	845.7	1242.7	29.74	20.52	24.32	17.63	55.33	16	2	2	2	2	2	2	1064.6	694.6	1227.5	916.4	1147	810.4	1074.2	836.1	1176.6	514.8	1383.3	1102.1	8	6
Q8K3X4	Interferon regulatory factor 2-binding protein-like OS=Mus musculus GN=Irf2bpl PE=1 SV=1	17.8065	13	55	12	1	775	80.514	8.24	Acetyl [N-Term]	1.16511	0.0663666	0.124263	0.998734	1.27	0.954093	1.75287	763.3	969.2	995.5	949.8	670.1	1174.6	3.7	3	6.02	5.44	54.32	4.55	2	2	2	2	2	2	743.4	783.3	948.6	989.7	953.1	1037.9	913.3	986.4	927.4	412.7	1136.8	1212.4	11	8
E9PZ21	RNA-binding motif, single-stranded-interacting protein 1 OS=Mus musculus GN=Rbms1 PE=4 SV=1	14.3885	4	17	3	1	417	44.992	8.97		1.10762	0.0443899	0.125042	0.998734	1.206	0.961439	1.57375	338.7	408.4	386.4	371.5	313.2	492.9	9.27	9.66	4.39	13.15	23.86	7.91	2	2	2	2	2	2	316.5	360.9	380.5	436.3	374.4	398.4	336.9	406	366.1	260.4	465.3	520.4	5	3
Q6ZPY7	Lysine-specific demethylase 3B OS=Mus musculus GN=Kdm3b PE=1 SV=2	12.1639	16	73	2	1	1562	170.768	6.92	Acetyl [N-Term]	0.89228	-0.0494988	0.126009	0.998734	1.166	0.783323	1.04431	121.7	141.9	164.3	128.7	151.2	157.9							1	1	1	1	1	1	121.7		141.9		164.3		128.7		151.2		157.9		1
A0A0R4J054	Protein 4921501E09Rik OS=Mus musculus GN=4921501E09Rik PE=4 SV=1	0.991189	1	1	1	1	908	102.075	5.97		1.71343	0.233866	0.1262	0.998734	4.484	1.11888	1.34615	12.6	56.5	14.3	16	20.8	28							1	1	1	1	1	1	12.6		56.5		14.3		16		20.8		28		1
O70374	Protein CBFA2T2 OS=Mus musculus GN=Cbfa2t2 PE=1 SV=3	4.20875	3	8	2	1	594	65.863	7.81		0.895166	-0.0480964	0.126461	0.998734	1.063	0.817308	1.10877	133.8	142.2	176.8	144.5	147.1	163.1	2.59	5.57	13.76	21.63	4.18	13.23	2	2	2	2	2	2	136.2	131.3	136.6	147.8	159.6	194	122.4	166.6	142.8	151.5	147.8	178.3	2	1
Q5XG73	Acyl-CoA-binding domain-containing protein 5 OS=Mus musculus GN=Acbd5 PE=1 SV=1	15.748	7	20	7	1	508	56.578	5.41		1.12791	0.0522741	0.126786	0.998734	1.4	1.08303	1.27034	399.2	559	461.3	499.6	507.5	644.7	75.8	87.71	76.96	49.19	56.46	51.91	2	2	2	2	2	2	613.1	185.2	905.6	212.3	712.4	210.3	673.3	325.8	710.1	304.9	881.4	408.1	7	2
Q58A65	C-Jun-amino-terminal kinase-interacting protein 4 OS=Mus musculus GN=Spag9 PE=1 SV=2	23.7699	27	140	26	1	1321	146.129	5.15		1.1011	0.0418255	0.126875	0.998734	1.218	0.960714	1.53157	2577.4	3139.7	3046.9	2927.2	2496.4	3823.4	8.91	6.79	2.69	5.65	20.24	0.98	2	2	2	2	2	2	2739.8	2414.9	3290.6	2988.9	3104.8	2989	2810.3	3044	2853.6	2139.2	3849.9	3796.9	22	22
Q00420-2	Isoform 2 of GA-binding protein subunit beta-1 OS=Mus musculus GN=Gabpb1	10.0575	4	11	1	1	348	36.944	4.82		0.830532	-0.0806437	0.126893	0.998734	1.087	0.742331	0.953642	41.6	45.2	65.2	48.4	60.4	57.6							1	1	1	1	1	1	41.6		45.2		65.2		48.4		60.4		57.6		1
G3X9X1	MCG13111, isoform CRA_a OS=Mus musculus GN=Kbtbd2 PE=4 SV=1	4.6549	3	6	3	1	623	71.239	5.62		1.2462	0.0955891	0.126922	0.998734	1.341	0.963514	2.01092	68.3	91.6	74	71.3	45.8	92.1							1	1	1	1	1	1		68.3		91.6		74		71.3		45.8		92.1		1
Q91YL3	Uridine-cytidine kinase-like 1 OS=Mus musculus GN=Uckl1 PE=1 SV=1	13.5036	7	16	7	1	548	60.803	7.15		0.912592	-0.0397235	0.127101	0.998734	1.082	0.884343	1.06616	288	311.7	325.1	287.5	331	352.9	106.02	107.17	103.53	92.62	90.06	100.51	2	2	2	2	2	2	503.9	72.1	548	75.5	563	87.1	475.8	99.2	541.7	120.2	603.7	102.1	6	2
Q8BND5	Sulfhydryl oxidase 1 OS=Mus musculus GN=Qsox1 PE=1 SV=1	12.2995	7	30	7	1	748	82.733	7.17		0.905145	-0.043282	0.127311	0.998734	1.026	0.834169	1.16337	511.8	525.1	518.6	432.6	490.3	570.4	58.88	54.38	64.27	58.79	75.33	62.96	2	2	2	2	2	2	724.8	298.7	727	323.2	754.3	282.9	612.5	252.8	751.4	229.1	824.4	316.5	9	4
P70669	Metalloendopeptidase homolog PEX OS=Mus musculus GN=Phex PE=2 SV=1	1.73565	1	4	1	1	749	86.364	8.84		0.854386	-0.0683459	0.127436	0.998734	1.037	0.73057	1.10563	76.3	79.1	115.8	84.6	87.1	96.3							1	1	1	1	1	1	76.3		79.1		115.8		84.6		87.1		96.3		1
O54791	Transcription factor MafF OS=Mus musculus GN=Maff PE=2 SV=1	15.3846	2	10	2	1	156	16.944	9.8		0.903283	-0.044176	0.127535	0.998734	1.146	0.854626	1.01157	73.3	83.9	90.8	77.6	86.4	87.4	48.17	43.55	36.23	31.23	48.34	43.04	2	2	2	2	2	2	98.2	48.3	109.8	58.1	114	67.5	94.8	60.5	116	56.9	114	60.8	1	2
Q99J08	SEC14-like protein 2 OS=Mus musculus GN=Sec14l2 PE=1 SV=1	2.48139	1	2	1	1	403	46.271	7.11		1.14928	0.0604273	0.127546	0.998734	1.626	0.954198	1.3139	17.9	29.1	26.2	25	22.3	29.3							1	1	1	1	1	1		17.9		29.1		26.2		25		22.3		29.3		1
Q9D9S3	RWD domain-containing protein 2A OS=Mus musculus GN=Rwdd2a PE=2 SV=1	5.13699	1	2	1	1	292	33.894	6.01		0.881607	-0.0547249	0.127937	0.998734	1.165	0.809074	0.976445	38.9	45.3	52.9	42.8	46.7	45.6							1	1	1	1	1	1	38.9		45.3		52.9		42.8		46.7		45.6		1
Q3TWL2	Type 1 phosphatidylinositol 4,5-bisphosphate 4-phosphatase OS=Mus musculus GN=Tmem55b PE=1 SV=1	3.87324	1	5	1	1	284	30.027	8.82		1.15344	0.061994	0.128302	0.998734	1.086	1.08171	1.75427	58.3	63.3	56.3	60.9	46.8	82.1							1	1	1	1	1	1		58.3		63.3		56.3		60.9		46.8		82.1		1
Q91VE6	MKI67 FHA domain-interacting nucleolar phosphoprotein OS=Mus musculus GN=Nifk PE=1 SV=1	35.0158	9	108	9	1	317	36.242	10.24		1.09408	0.0390478	0.128422	0.998734	1.226	1.01894	1.40782	1979.1	2425.9	2111.5	2151.5	2058.5	2898	30.63	35.12	37.53	45.61	22.74	36.29	2	2	2	2	2	2	1550.4	2407.8	1823.5	3028.2	1551.2	2671.8	1457.6	2845.4	1727.5	2389.5	2154.3	3641.7	10	11
Q6P2L6-2	Isoform 2 of Histone-lysine N-methyltransferase NSD3 OS=Mus musculus GN=Whsc1l1	12.5191	6	19	1	1	655	73.335	9.14		0.911371	-0.0403049	0.129051	0.998734	1.119	0.829508	1.09524	83.4	93.3	91.5	75.9	88.2	96.6							1	1	1	1	1	1	83.4		93.3		91.5		75.9		88.2		96.6		1
Q9CZT5	Vasorin OS=Mus musculus GN=Vasn PE=2 SV=2	15.4532	9	28	9	1	673	72.216	7.08		0.818677	-0.0868874	0.129122	0.998734	1.087	0.910336	0.744416	230.7	250.8	226.4	206.1	313.4	233.3	6.8	7.22	7.09	7.2	48.1	0.3	2	2	2	2	2	2	241.8	219.6	263.6	238	237.7	215	195.6	216.6	206.8	420	233.8	232.8	6	3
Q80ZM8	Cardiolipin synthase (CMP-forming) OS=Mus musculus GN=Crls1 PE=1 SV=1	6.60066	1	10	1	1	303	32.481	9.86		0.875929	-0.0575309	0.129147	0.998734	0.968	0.941935	0.98916	31.7	30.7	31	29.2	36.9	36.5							1	1	1	1	1	1	31.7		30.7		31		29.2		36.9		36.5		1
Q8BGR6	ADP-ribosylation factor-like protein 15 OS=Mus musculus GN=Arl15 PE=2 SV=1	9.31373	3	7	3	1	204	22.891	5.29		0.920003	-0.0362108	0.130306	0.998734	1.044	0.866331	1.15612	244	254.7	258.1	223.6	246.6	285.1							1	1	1	1	1	1	244		254.7		258.1		223.6		246.6		285.1		2
Q61016	Guanine nucleotide-binding protein G(I)/G(S)/G(O) subunit gamma-7 OS=Mus musculus GN=Gng7 PE=2 SV=2	16.1765	1	2	1	1	68	7.475	8.51		0.889575	-0.0508176	0.130594	0.998734	1.103	0.790834	1.0839	72.1	79.5	85.1	67.3	88.2	95.6							1	1	1	1	1	1	72.1		79.5		85.1		67.3		88.2		95.6		1
B2RRI2	Protein strawberry notch homolog 1 OS=Mus musculus GN=Sbno1 PE=2 SV=1	10.8555	12	34	12	1	1391	153.827	8.07		1.1038	0.0428906	0.130724	0.998734	1.278	0.962402	1.46858	922	1177.9	1180.9	1136.5	972.3	1427.9	3.97	1.09	12.49	0.06	50.35	2.27	2	2	2	2	2	2	947.8	896.1	1187	1168.8	1285.2	1076.6	1136.9	1136	1318.5	626.1	1450.8	1404.9	10	8
Q8BY46	Zinc finger protein 574 OS=Mus musculus GN=Znf574 PE=1 SV=1	2.55556	1	2	1	1	900	99.397	8.1		0.812946	-0.0899381	0.131092	0.998734	0.929	0.792453	0.979969	46.4	43.1	68.9	54.6	64.9	63.6							1	1	1	1	1	1	46.4		43.1		68.9		54.6		64.9		63.6		1
Q9ESN5	Centromere protein K OS=Mus musculus GN=Cenpk PE=1 SV=2	5.90406	2	5	2	1	271	31.666	4.82		0.909632	-0.0411343	0.131481	0.998734	1.037	0.903578	1.07729	146.8	152.4	164.9	149	168.2	181.2	74.97	78.48	90.67	81.53	94.08	83.65	2	2	2	2	2	2	224.7	69	236.9	67.8	270.7	59.2	234.9	63.1	280.1	56.3	288.3	74	2	1
Q9CZP0	Ufm1-specific protease 1 OS=Mus musculus GN=Ufsp1 PE=1 SV=1	12.4424	2	4	2	1	217	23.405	6.7	Acetyl [N-Term]	1.14787	0.0598929	0.131508	0.998734	1.222	0.969283	1.7125	29.1	35.6	29.3	28.4	24	41.1	54.92	64.25	49.87	60.89	23.82	58.05	2	2	2	2	2	2	17.8	40.4	19.4	51.7	19	39.7	16.2	40.7	20	28.1	24.2	57.9	1	2
O54940	BCL2/adenovirus E1B 19 kDa protein-interacting protein 2 OS=Mus musculus GN=Bnip2 PE=1 SV=2	6.44172	2	15	1	1	326	37.745	4.97		0.912716	-0.0396643	0.131509	0.998734	1.077	0.879691	1.07802	354.3	381.4	375.7	330.5	385.8	415.9	75.03	72.23	60.99	55.3	58.87	60.97	2	2	2	2	2	2	542.2	166.3	576.2	186.6	537.8	213.7	459.8	201.3	546.4	225.2	595.2	236.6	2	1
Q9D938	Transmembrane protein 160 OS=Mus musculus GN=Tmem160 PE=2 SV=1	5.31915	1	4	1	1	188	19.575	7.3		0.894398	-0.048469	0.131519	0.998734	1.004	0.830458	1.15162	134.9	135.5	133.3	110.7	120.7	139							1	1	1	1	1	1	134.9		135.5		133.3		110.7		120.7		139		1
P58774-2	Isoform 2 of Tropomyosin beta chain OS=Mus musculus GN=Tpm2	55.6338	25	410	3	1	284	32.938	4.67		0.803013	-0.0952772	0.131601	0.998734	0.936	0.822698	0.902352	522.9	489.7	756.9	622.7	561.2	506.4	18.62	25.7	17.35	22.3	43.09	21.27	2	2	2	2	2	2	591.8	454.1	578.7	400.7	849.7	664	720.9	524.5	732.2	390.2	582.5	430.2	2	4
Q9JKN1	Zinc transporter 7 OS=Mus musculus GN=Slc30a7 PE=1 SV=1	2.6455	1	4	1	1	378	41.763	6.84		0.850289	-0.0704335	0.131846	0.998734	0.972	0.872383	0.973333	82.3	80	100.3	87.5	112.5	109.5							1	1	1	1	1	1	82.3		80		100.3		87.5		112.5		109.5		1
P30561	Aryl hydrocarbon receptor OS=Mus musculus GN=Ahr PE=1 SV=3	5.42453	4	7	4	1	848	94.957	6.47		0.780401	-0.107682	0.132093	0.998734	0.995	0.791209	0.81028	129.7	129.1	209.3	165.6	214	173.4							1	1	1	1	1	1	129.7		129.1		209.3		165.6		214		173.4		3
P97863	Nuclear factor 1 B-type OS=Mus musculus GN=Nfib PE=1 SV=2	7.89474	4	45	3	1	570	63.467	8.66		1.1996	0.0790372	0.132271	0.998734	1.308	0.896729	1.97642	196.9	257.5	272.1	244	169.6	335.2	77.79	70.74	82.22	70.02	2.17	55.3	2	2	2	2	2	2	88.6	305.2	128.7	386.3	113.9	430.3	123.2	364.8	172.2	167	204.1	466.2	2	2
Q3U2I3	FTS and Hook-interacting protein OS=Mus musculus GN=Fam160a2 PE=1 SV=2	3.28205	3	7	3	1	975	106.474	6.76		1.08888	0.0369804	0.132398	0.998734	1.253	1.04931	1.31881	86.3	108.1	101.4	106.4	94.1	124.1	6.23	0.13	5.92	15.68	6.01	11.62	2	2	2	2	2	2	90.1	82.5	108	108.2	97.2	105.7	94.6	118.2	98.1	90.1	113.9	134.3	1	1
E9Q8L9	Rab11 family-interacting protein 1 OS=Mus musculus GN=Rab11fip1 PE=1 SV=1	11.4923	12	23	11	1	1166	124.948	5.8		1.11286	0.0464423	0.132497	0.998734	1.244	1.01276	1.46845	608.7	757.4	689.8	698.6	676.7	993.7	12.73	17.01	9.64	16.3	0.04	17.73	2	2	2	2	2	2	553.9	663.5	666.3	848.5	642.8	736.8	618.1	779.1	676.5	676.9	869.1	1118.3	6	10
Q9R1C6	Diacylglycerol kinase epsilon OS=Mus musculus GN=Dgke PE=2 SV=1	1.77305	1	2	1	1	564	63.593	7.44		0.890491	-0.0503707	0.132503	0.998734	1.155	0.834174	0.98395	110.9	128.1	138.7	115.7	143.3	141							1	1	1	1	1	1	110.9		128.1		138.7		115.7		143.3		141		1
Q9EPK2	Protein XRP2 OS=Mus musculus GN=Rp2 PE=1 SV=3	4.89914	2	10	2	1	347	39.351	5.24		0.911007	-0.0404781	0.133094	0.998734	1.046	0.805635	1.205	324	338.8	347.8	280.2	307.8	370.9	18.53	18.97	28.91	31.04	11.28	19.54	2	2	2	2	2	2	281.5	366.4	293.4	384.3	276.7	418.9	218.7	341.7	283.2	332.3	319.7	422.2	2	2
Q9DBX2	Phosducin-like protein OS=Mus musculus GN=Pdcl PE=1 SV=1	10.6312	3	12	3	1	301	34.385	4.87		1.12355	0.0505923	0.133186	0.998734	1.356	1.03083	1.36284	123.2	167	133	137.1	114.1	155.5	32.14	17.28	32.86	23.87	18.79	14.14	2	2	2	2	2	2	95.2	151.2	146.6	187.4	102.1	163.9	114	160.3	98.9	129.2	140	171.1	2	2
P19096	Fatty acid synthase OS=Mus musculus GN=Fasn PE=1 SV=2	34.2652	72	1116	72	1	2504	272.257	6.58	Acetyl [N-Term]	1.1585	0.0638969	0.1333	0.998734	1.22	0.965324	1.77321	18527.2	22595.7	18459.4	17819.3	15105.9	26786	12.38	17.78	18.33	25.16	21.46	19.22	2	2	2	2	2	2	16904.8	20149.5	19755.5	25435.8	16066.4	20852.3	14648.9	20989.7	17397.8	12814.1	23146.1	30426	90	85
Q9CPY1	39S ribosomal protein L51, mitochondrial OS=Mus musculus GN=Mrpl51 PE=2 SV=1	8.59375	1	3	1	1	128	15.093	11		1.09545	0.0395935	0.133427	0.998734	1.296	0.97271	1.40045	46	59.6	51.3	49.9	44.2	61.9	19.06	8.54	0.97	8.94	19.2	5.14	2	2	2	2	2	2	52.2	39.8	56	63.2	50.9	51.6	46.7	53	50.2	38.2	59.7	64.2	1	1
O35648	Centrin-3 OS=Mus musculus GN=Cetn3 PE=1 SV=1	23.3533	4	12	4	1	167	19.507	4.78		0.904492	-0.0435951	0.13343	0.998734	0.947	0.885353	1.18488	264.5	250.5	260.8	230.9	258	305.7	119.82	112.3	108.13	99.95	94.67	105.43	2	2	2	2	2	2	488.6	40.4	449.5	51.6	460.3	61.4	394	67.7	430.8	85.3	533.6	77.8	4	1
Q8BMZ5	tRNA-splicing endonuclease subunit Sen34 OS=Mus musculus GN=Tsen34 PE=2 SV=2	16.7722	4	13	4	1	316	34.176	7.05		1.0908	0.0377439	0.13348	0.998734	1.282	0.98488	1.37997	220.1	282.2	238.1	234.5	223.7	308.7	49.07	48.31	39.04	39.76	86.29	44.12	2	2	2	2	2	2	296.4	143.7	378.6	185.8	303.9	172.4	300.5	168.6	360.2	87.2	405	212.4	4	2
P52795	Ephrin-B1 OS=Mus musculus GN=Efnb1 PE=1 SV=1	13.913	3	12	3	1	345	37.835	9.03		0.900074	-0.0457216	0.133493	0.998734	1.008	0.909652	1.06786	177.8	179.2	178.2	162.1	168	179.4	84.55	85.85	72.63	73.02	95.88	77.57	2	2	2	2	2	2	284.1	71.5	287.9	70.4	269.8	86.7	245.8	78.4	281.9	54.1	277.8	81	2	2
Q8BGR8	GSK3-beta interaction protein OS=Mus musculus GN=Gskip PE=2 SV=1	7.19424	1	4	1	1	139	15.632	4.41		0.906535	-0.0426155	0.133553	0.998734	1.147	0.786875	1.10849	131.5	150.8	153.9	121.1	148.4	164.5							1	1	1	1	1	1	131.5		150.8		153.9		121.1		148.4		164.5		1
Q9D8U7	DTW domain-containing protein 1 OS=Mus musculus GN=Dtwd1 PE=2 SV=1	5.26316	2	7	2	1	304	34.713	8		0.920672	-0.0358949	0.133738	0.998734	1.131	0.8214	1.12934	105	118.6	124.3	102.1	115.2	130.1	109.75	106.14	100.22	96.54	107.77	99.34	2	2	2	2	2	2	186.4	23.5	207.7	29.6	212.3	36.2	171.8	32.4	202.9	27.4	221.4	38.7	2	1
P70245	3-beta-hydroxysteroid-Delta(8),Delta(7)-isomerase OS=Mus musculus GN=Ebp PE=1 SV=3	4.34783	1	2	1	1	230	26.198	7.56		0.877571	-0.0567175	0.133949	0.998734	0.956	0.885915	1.07194	78.7	75.2	71	62.9	69.5	74.5							1	1	1	1	1	1	78.7		75.2		71		62.9		69.5		74.5		1
Q8BKF1	DNA-directed RNA polymerase, mitochondrial OS=Mus musculus GN=Polrmt PE=1 SV=1	6.54515	7	26	7	1	1207	136.618	9.09		0.878616	-0.0562007	0.134749	0.998734	1.112	0.871749	0.939124	214.5	238.6	223	194.4	257.9	242.2	124.21	122.92	116.19	115.45	94.7	115.72	2	2	2	2	2	2	402.8	26.1	445.9	31.2	406.3	39.8	353.1	35.7	430.6	85.2	440.3	44	6	1
Q9CXF7	Chromodomain-helicase-DNA-binding protein 1-like OS=Mus musculus GN=Chd1l PE=2 SV=1	4	4	7	4	1	900	101.374	6.64		0.912117	-0.0399493	0.134965	0.998734	1.07	0.822188	1.15779	287.3	307.5	320	263.1	313.7	363.2							1	1	1	1	1	1	287.3		307.5		320		263.1		313.7		363.2		3
Q8BW10	RNA-binding protein NOB1 OS=Mus musculus GN=Nob1 PE=1 SV=1	23.3251	8	51	8	1	403	45.435	7.31		1.22803	0.0892078	0.135104	0.998734	1.248	0.998556	1.99465	1242.9	1551.6	1246.6	1244.8	822.6	1640.8	53.18	56.49	56.95	63.1	11.01	61.68	2	2	2	2	2	2	775.5	1710.2	931.8	2171.4	744.6	1748.6	689.4	1800.2	758.5	886.6	925.2	2356.4	7	9
Q8VEH8	Endoplasmic reticulum lectin 1 OS=Mus musculus GN=Erlec1 PE=2 SV=1	6.00414	3	10	3	1	483	54.871	6.25		0.909844	-0.0410332	0.135152	0.998734	1.075	0.857371	1.09724	297.5	319.8	313.4	268.7	321.9	353.2							1	1	1	1	1	1	297.5		319.8		313.4		268.7		321.9		353.2		3
Q63850	Nuclear pore glycoprotein p62 OS=Mus musculus GN=Nup62 PE=1 SV=2	15.7795	7	69	7	1	526	53.222	5.31		1.11295	0.0464749	0.135375	0.998734	1.196	0.968453	1.59831	1364.4	1631.5	1638.8	1587.1	1300	2077.8	55.67	61.33	61.03	67.71	38.69	67.89	2	2	2	2	2	2	827.3	1901.5	923.9	2339	931.6	2346	827.2	2347	944.3	1655.6	1080.3	3075.2	6	6
Q9Z191	Eyes absent homolog 4 OS=Mus musculus GN=Eya4 PE=2 SV=2	7.46753	3	6	3	1	616	66.833	5.14	Acetyl [N-Term]	0.77102	-0.112934	0.135441	0.998734	0.998	0.842458	0.731685	60.7	60.6	89.5	75.4	109.2	79.9	2.1	9.93	0.71	18.28	41.27	5.75	2	2	2	2	2	2	61.6	59.8	64.8	56.3	89.1	90	65.7	85.2	77.3	141	76.7	83.2	1	2
Q8VEB2	Protein salvador homolog 1 OS=Mus musculus GN=Sav1 PE=1 SV=2	8.29016	2	7	2	1	386	44.817	9.06		1.1979	0.0784203	0.135595	0.998734	1.13	1.05688	1.93017	47.2	53.4	54.5	57.6	35.8	69.1	91.68	101.92	85.37	88.88	53.06	95.99	2	2	2	2	2	2	16.6	77.8	14.9	91.8	21.6	87.4	21.4	93.8	22.4	49.3	22.2	116	1	1
Q99LU0	Charged multivesicular body protein 1b-1 OS=Mus musculus GN=Chmp1b1 PE=1 SV=1	8.54271	2	17	2	1	199	22.11	8.1		0.892218	-0.0495292	0.135712	0.998734	1.138	0.86175	0.972299	459	522.4	530.2	456.9	577.6	561.6	28.25	26.49	11.8	6.98	1.36	10.01	2	2	2	2	2	2	550.7	367.3	620.2	424.5	574.4	485.9	479.4	434.3	572.1	583.2	601.3	521.8	4	2
Q91YP1	Pre-miRNA 5'-monophosphate methyltransferase OS=Mus musculus GN=Bcdin3d PE=2 SV=1	3.50877	1	2	1	1	285	32.014	6.65		1.22305	0.0874442	0.136196	0.998734	1.17	1.02532	2.04795	21.2	24.8	23.7	24.3	14.6	29.9							1	1	1	1	1	1		21.2		24.8		23.7		24.3		14.6		29.9		1
F8WID1	Exonuclease 3'-5' domain-containing protein 2 OS=Mus musculus GN=Exd2 PE=4 SV=1	2.92308	2	6	2	1	650	74.285	7.78		0.837169	-0.0771868	0.136376	0.998734	0.971	0.797009	1.01742	52.6	51.1	46.8	37.3	57.4	58.4	87.38	75.77	78.27	66.63	47.14	64.41	2	2	2	2	2	2	85.1	20.1	78.4	23.7	72.7	20.9	54.8	19.7	76.6	38.3	85	31.8	2	1
Q9R226	KH domain-containing, RNA-binding, signal transduction-associated protein 3 OS=Mus musculus GN=Khdrbs3 PE=1 SV=1	15.0289	4	15	3	1	346	38.784	8.1		1.14787	0.059893	0.136419	0.998734	1.432	0.972973	1.45694	80	114.6	96.2	93.6	72	104.9	24.47	20.73	30.72	32.88	5.2	22.86	2	2	2	2	2	2	66.2	93.9	97.8	131.4	75.3	117.1	71.8	115.3	74.7	69.4	87.9	121.8	1	1
Q80YQ1	Thrombospondin 1 OS=Mus musculus GN=Thbs1 PE=2 SV=1	45.5167	43	470	42	1	1171	129.607	4.94		0.797373	-0.0983386	0.136787	0.998734	0.868	0.736604	1.06516	16334.6	14171.1	17698.8	13037	11378.2	12119.6	17.2	23.1	23.19	27.67	14.85	21.37	2	2	2	2	2	2	14348	18321.2	11856.8	16485.5	14797.1	20600.5	10486.2	15587.8	12572.9	10183.5	10288.6	13950.6	59	56
Q9CS74	Protein SGT1 homolog OS=Mus musculus GN=Ecd PE=1 SV=2	9.51638	5	17	5	1	641	71.665	4.94		0.872156	-0.059406	0.137093	0.998734	1.098	0.880561	0.92168	143.6	157.6	164.1	144.5	192.8	177.7	6.45	8.26	3.02	12.82	26.58	4.42	2	2	2	2	2	2	137	150.1	148.4	166.8	167.6	160.6	131.4	157.6	156.6	229.1	172.2	183.3	5	3
B1AZ14	Cordon-bleu protein-like 1 OS=Mus musculus GN=Cobll1 PE=1 SV=1	34.3272	33	158	1	1	1241	133.291	7.36		1.09892	0.040968	0.137115	0.998734	1.316	1.0349	1.30858	164.7	216.7	174.8	180.9	164.3	215	0.43	0.1	10.23	11.92	17.77	6.41	2	2	2	2	2	2	165.2	164.2	216.9	216.6	162.2	187.5	165.7	196.2	185	143.7	205.2	224.7	1	1
Q5SUC9	Protein SCO1 homolog, mitochondrial OS=Mus musculus GN=Sco1 PE=1 SV=1	2.8169	1	2	1	1	284	31.597	8.47		1.19131	0.0760244	0.137186	0.998734	1.233	0.970986	1.89645	46.4	57.2	51.7	50.2	33.8	64.1							1	1	1	1	1	1		46.4		57.2		51.7		50.2		33.8		64.1		1
Q925B0	PRKC apoptosis WT1 regulator protein OS=Mus musculus GN=Pawr PE=1 SV=2	44.1441	10	74	10	1	333	35.887	5.92		1.16102	0.0648389	0.137407	0.998734	1.206	0.926764	1.88103	348.2	419.7	411	380.9	290	545.5	16.72	9.94	9.46	0.72	67.48	5.44	2	2	2	2	2	2	389.3	307	449.2	390.2	438.5	383.5	379	382.9	428.3	151.6	566.5	524.5	6	5
Q8C0E3	Tripartite motif-containing protein 47 OS=Mus musculus GN=Trim47 PE=1 SV=2	18.4087	10	69	10	1	641	69.868	6.4		1.09047	0.0376147	0.137569	0.998734	1.25	0.98429	1.41546	1090.8	1363.1	1336.7	1315.7	1161.6	1644.2	33.71	36.77	36.49	50.16	32.08	47.98	2	2	2	2	2	2	830.8	1350.8	1008.7	1717.4	991.8	1681.6	849	1782.4	898.1	1425.1	1086.4	2202	8	10
Q9CQL6	39S ribosomal protein L35, mitochondrial OS=Mus musculus GN=Mrpl35 PE=2 SV=1	7.44681	1	2	1	1	188	21.488	11.47		1.44536	0.159975	0.137843	0.998734	1.291	0.99285	3.16327	98	126.5	97.9	97.2	44.1	139.5							1	1	1	1	1	1		98		126.5		97.9		97.2		44.1		139.5		1
Q3TAS6	ER membrane protein complex subunit 10 OS=Mus musculus GN=Emc10 PE=2 SV=2	6.97674	2	21	2	1	258	27.036	5.91		1.16156	0.0650428	0.137904	0.998734	1.151	1.08743	1.68174	569.7	655.5	522.7	568.4	428.9	721.3	112.43	109.92	108.77	115.5	102.01	114.6	2	2	2	2	2	2	116.8	1022.6	146	1165.1	120.7	924.8	104.2	1032.6	119.5	738.2	136.8	1305.8	2	3
Q8BKX1	Brain-specific angiogenesis inhibitor 1-associated protein 2 OS=Mus musculus GN=Baiap2 PE=1 SV=2	26.3551	13	82	13	1	535	59.2	9.04		1.09546	0.0395974	0.138366	0.998734	1.204	0.998582	1.46858	1413.3	1701	1480.5	1478.4	1305	1916.5	10.17	5.84	8.32	0.19	35.07	5.65	2	2	2	2	2	2	1514.9	1311.7	1771.2	1630.8	1567.6	1393.4	1480.4	1476.4	1628.6	981.4	1993	1839.9	13	13
Q8BLN5	Lanosterol synthase OS=Mus musculus GN=Lss PE=1 SV=2	19.9181	12	64	12	1	733	83.088	6.4		1.26799	0.103114	0.138455	0.998734	1.209	1.01681	2.22577	1172.2	1417.7	981.7	998.2	788.4	1754.8	17.36	22.58	25.53	36.39	21.29	28.49	2	2	2	2	2	2	1028.3	1316	1191.3	1644.1	804.5	1158.9	741.3	1255	907.1	669.7	1401.3	2108.2	10	13
Q9D9M2	Ubiquitin carboxyl-terminal hydrolase 12 OS=Mus musculus GN=Usp12 PE=2 SV=2	4.86486	1	1	1	1	370	42.886	6.47		1.10404	0.0429833	0.13873	0.998734	1.142	1.03097	1.53439	20.4	23.3	22.6	23.3	18.9	29							1	1	1	1	1	1		20.4		23.3		22.6		23.3		18.9		29		1
P97765	WW domain-binding protein 2 OS=Mus musculus GN=Wbp2 PE=1 SV=1	5.36398	1	10	1	1	261	28.013	6.33		1.18122	0.072331	0.139153	0.998734	1.229	0.94741	1.90047	126.2	155.1	125.5	118.9	105.5	200.5	24.88	34.47	23.44	47.7	19.51	34.35	2	2	2	2	2	2	104	148.4	117.3	192.9	104.7	146.3	78.8	159	90.9	120	151.8	249.2	1	1
Q8BTI8	Serine/arginine repetitive matrix protein 2 OS=Mus musculus GN=Srrm2 PE=1 SV=3	22.2716	48	416	48	1	2703	294.666	12.03	Acetyl [N-Term]	1.13043	0.0532442	0.139194	0.998734	1.271	1.0335	1.47621	5359.5	6813.3	5086.1	5256.5	4965.7	7330.4	23.16	19.8	21.97	12.77	46.89	16.98	2	2	2	2	2	2	6237	4481.9	7767.1	5859.6	5876.2	4295.9	5731.3	4781.7	6612	3319.3	8210.8	6450.1	52	29
Q14AM7	UPF0472 protein C16orf72 homolog OS=Mus musculus PE=2 SV=1	2.90909	1	2	1	1	275	30.921	7.91		0.876373	-0.057311	0.13927	0.998734	1.039	0.892888	0.974237	110.6	114.9	113.9	101.7	104.8	102.1							1	1	1	1	1	1	110.6		114.9		113.9		101.7		104.8		102.1		1
Q7TNL3	Serine/threonine-protein kinase 40 OS=Mus musculus GN=Stk40 PE=2 SV=1	2.52874	1	2	1	1	435	48.901	7.74		0.896919	-0.0472468	0.139316	0.998734	1.08	0.878706	1.02089	61.3	66.2	74.2	65.2	76.6	78.2							1	1	1	1	1	1	61.3		66.2		74.2		65.2		76.6		78.2		1
P97783	Protein AF1q OS=Mus musculus GN=Mllt11 PE=1 SV=1	12.2222	1	6	1	1	90	10.023	4.41		0.830665	-0.0805742	0.139676	0.998734	1.078	0.88551	0.805861	88	94.9	111.8	99	136.5	110	14.62	12.75	0.19	17.79	18.19	5.08	2	2	2	2	2	2	97.1	78.9	103.4	86.3	111.6	111.9	86.5	111.4	118.9	154	114	106.1	1	1
P61028	Ras-related protein Rab-8B OS=Mus musculus GN=Rab8b PE=1 SV=1	33.8164	6	100	3	1	207	23.588	9.07		0.915327	-0.0384239	0.139939	0.998734	1.002	0.922791	1.1139	352.8	353.4	376.9	347.8	378.4	421.5	1.54	3.56	11.89	16.1	0.22	6.21	2	2	2	2	2	2	356.6	348.9	344.5	362.3	345.2	408.6	308.2	387.4	379	377.8	403	440	4	4
A2AR02	Peptidyl-prolyl cis-trans isomerase G OS=Mus musculus GN=Ppig PE=2 SV=1	13.0319	9	102	9	1	752	88.272	10.27		1.10026	0.041495	0.140066	0.998734	1.229	0.961577	1.51382	963.1	1183.2	1093.1	1051.1	879.3	1331.1	13.57	8.31	22.47	25.27	11.85	22.22	2	2	2	2	2	2	870.7	1055.5	1113.7	1252.8	919.5	1266.8	863.3	1239	953	805.6	1122	1540.2	10	8
O08648	Mitogen-activated protein kinase kinase kinase 4 OS=Mus musculus GN=Map3k4 PE=1 SV=2	5.88604	10	38	10	1	1597	179.72	6.43		1.09137	0.0379721	0.140101	0.998734	1.329	0.931028	1.41096	487.2	647.3	572.7	533.2	496.4	700.4	48.04	21.78	41.37	33.26	62.84	38.33	2	2	2	2	2	2	652.7	321.7	747	547.6	740.3	405.2	658.6	407.8	716.9	275.8	890.3	510.6	10	6
P49698	Hepatocyte nuclear factor 4-alpha OS=Mus musculus GN=Hnf4a PE=1 SV=2	2.74262	1	2	1	1	474	52.65	7.42		1.19079	0.0758354	0.140175	0.998734	1.112	1	2.03846	32.1	35.7	36.9	36.9	26	53	27.32	14.26	27.06	25.07	32.64	13.07	2	2	2	2	2	2	25.9	38.3	32.1	39.3	29.8	43.9	30.4	43.5	32	20	48.1	57.9	1	1
Q9JLM9	Growth factor receptor-bound protein 14 OS=Mus musculus GN=Grb14 PE=1 SV=1	1.67286	1	4	1	1	538	60.534	8.44		0.893883	-0.0487195	0.140546	0.998734	1.032	0.857732	1.08608	40.8	42	48.5	41.6	39.5	42.9	51.19	54.65	49.66	48.73	65.42	55.61	2	2	2	2	2	2	55.5	26	58.3	25.8	65.6	31.5	56	27.3	57.7	21.2	59.7	26	1	1
Q9CR26	Vacuolar protein sorting-associated protein VTA1 homolog OS=Mus musculus GN=Vta1 PE=1 SV=1	19.4175	5	26	5	1	309	33.892	6.13	Acetyl [N-Term]	0.89484	-0.0482546	0.140701	0.998734	1.113	0.820963	1.05231	362.7	403.9	375.9	308.6	382.3	402.3	105.28	105.11	102.74	93.89	102.5	101.14	2	2	2	2	2	2	632.8	92.7	704.1	103.7	648.9	102.8	513.4	103.7	659.3	105.2	690	114.6	4	2
A2AQ07	Tubulin beta-1 chain OS=Mus musculus GN=Tubb1 PE=1 SV=1	14.4124	7	276	2	1	451	50.409	5.07		1.38885	0.142654	0.140735	0.998734	1.218	1.14377	2.58162	154.5	188.2	141.2	161.5	72.9	188.2							1	1	1	1	1	1		154.5		188.2		141.2		161.5		72.9		188.2		2
Q9D0R9	WD repeat-containing protein 89 OS=Mus musculus GN=Wdr89 PE=2 SV=1	12.6943	4	12	4	1	386	42.443	5.66		0.915324	-0.0384254	0.140792	0.998734	1.097	0.849844	1.10445	142.3	156.1	160.5	136.4	161.8	178.7	98.79	96.12	108.39	103.99	108.55	99.08	2	2	2	2	2	2	241.7	42.9	262.2	50	283.6	37.5	236.7	36.1	285.9	37.6	303.9	53.5	3	1
Q3UHH1	Zinc finger SWIM domain-containing protein 8 OS=Mus musculus GN=Zswim8 PE=1 SV=1	8.95197	12	47	12	1	1832	196.937	6.84		1.11556	0.0474941	0.141044	0.998734	1.359	0.897801	1.52822	789	1071.9	941.3	845.1	825.8	1262	16.56	2.92	23.22	7.02	45.14	12	2	2	2	2	2	2	881.4	696.6	1049.8	1094	1095.8	786.7	887.1	803.2	1089.4	562.2	1369.1	1154.9	7	7
P97329	Kinesin-like protein KIF20A OS=Mus musculus GN=Kif20a PE=2 SV=1	39.2334	30	347	30	1	887	99.814	6.99		1.14509	0.058838	0.141088	0.998734	1.219	1.00036	1.65353	4547.4	5542	4684	4685.7	3580.7	5920.8	42.5	45.37	42.3	49.37	5.05	46.01	2	2	2	2	2	2	3181	5913.9	3764	7319.9	3282.9	6085.1	3050	6321.3	3452.9	3708.5	3994.6	7847.1	33	28
Q8CH62	Oral cancer-overexpressed protein 1 homolog OS=Mus musculus GN=Oraov1 PE=2 SV=1	16.0584	1	4	1	1	137	15.212	5.34		0.906638	-0.0425662	0.141253	0.998734	1.177	0.793177	1.07175	40.1	47.2	46.9	37.2	44.6	47.8							1	1	1	1	1	1	40.1		47.2		46.9		37.2		44.6		47.8		1
Q8BGC4	Zinc-binding alcohol dehydrogenase domain-containing protein 2 OS=Mus musculus GN=Zadh2 PE=1 SV=1	20.9549	6	28	6	1	377	40.503	7.42		1.08857	0.0368553	0.141528	0.998734	1.158	1.0358	1.44338	448.8	519.9	477.6	494.7	428.3	618.2	38.98	43.9	39.53	53.42	21.12	46.43	2	2	2	2	2	2	325.1	572.5	358.5	681.3	344.1	611.1	307.8	681.5	364.3	492.2	415.2	821.1	5	3
Q9EST5	Acidic leucine-rich nuclear phosphoprotein 32 family member B OS=Mus musculus GN=Anp32b PE=1 SV=1	24.2647	6	79	3	1	272	31.06	4.01		1.15684	0.0632736	0.141799	0.998734	1.122	1.06609	1.73771	337.6	378.8	325.3	346.8	254.3	441.9	2.87	15.61	10.35	11.7	69.52	3.57	2	2	2	2	2	2	330.8	344.5	337	420.6	301.5	349.1	318.1	375.5	379.3	129.3	430.7	453	2	1
B2RY56	RNA-binding protein 25 OS=Mus musculus GN=Rbm25 PE=1 SV=2	27.685	22	219	22	1	838	99.491	6.32		1.09616	0.0398729	0.141894	0.998734	1.235	0.954047	1.501	3368.4	4159.6	4089	3901.1	3303.6	4958.7	13.51	14.35	23.38	27.05	2.34	24.36	2	2	2	2	2	2	3046.6	3690.2	3737.7	4581.6	3412.9	4765.1	3155.1	4647.2	3358.2	3249	4104.4	5813	26	22
Q9WUJ8	Origin recognition complex subunit 6 OS=Mus musculus GN=Orc6 PE=1 SV=1	7.63359	2	8	2	1	262	29.17	9.03		1.20655	0.081546	0.141991	0.998734	1.173	0.98881	2.03263	84.8	99.5	98.3	97.2	61.3	124.6	35.86	41.79	40.57	56.55	17.99	55.92	2	2	2	2	2	2	63.3	106.3	70.1	128.9	70.1	126.5	58.3	136	69.1	53.5	75.3	173.8	1	2
Q99N57	RAF proto-oncogene serine/threonine-protein kinase OS=Mus musculus GN=Raf1 PE=1 SV=2	11.1111	8	17	4	1	648	72.871	9.16		1.14061	0.0571356	0.14228	0.998734	1.225	0.98232	1.65439	107.1	131.3	141.4	138.9	105.9	175.2	38.16	30.65	43.64	46.33	1.87	37.32	2	2	2	2	2	2	78.2	136	102.8	159.7	97.8	185.1	93.4	184.4	104.5	107.3	129	221.5	1	2
Q9R1J0	Sterol-4-alpha-carboxylate 3-dehydrogenase, decarboxylating OS=Mus musculus GN=Nsdhl PE=2 SV=1	22.6519	7	38	7	1	362	40.66	7.85	Acetyl [N-Term]	1.226	0.0884906	0.1424	0.998734	1.267	0.99399	1.96519	654.5	829	582.4	578.9	545.8	1072.6	41.9	31.44	28.36	39.1	44.75	41.21	2	2	2	2	2	2	848.4	460.6	1013.3	644.7	699.2	465.6	739	418.9	718.5	373.1	1385.1	760	7	7
Q99N93	39S ribosomal protein L16, mitochondrial OS=Mus musculus GN=Mrpl16 PE=1 SV=1	14.741	3	12	3	1	251	28.785	10.27		1.23903	0.0930825	0.142555	0.998734	1.195	0.98538	2.17004	230.5	275.3	239.4	235.9	148.2	321.6	86.68	84.82	71.17	81.53	17.04	86.59	2	2	2	2	2	2	89.2	371.7	110.2	440.5	118.9	359.8	99.9	371.9	130.3	166	124.7	518.6	2	3
Q99LJ1	Tissue alpha-L-fucosidase OS=Mus musculus GN=Fuca1 PE=1 SV=1	4.20354	2	3	2	1	452	52.247	6.95		0.880374	-0.0553328	0.14257	0.998734	0.951	0.929843	1.03579	82	78	95.5	88.8	97.8	101.3							1	1	1	1	1	1	82		78		95.5		88.8		97.8		101.3		1
A2AMM0	Muscle-related coiled-coil protein OS=Mus musculus GN=Murc PE=1 SV=1	22.3757	6	37	6	1	362	40.983	8.65	Acetyl [N-Term]	0.901588	-0.0449919	0.142812	0.998734	1.087	0.854735	1.05853	635.1	690.7	700.1	598.4	753.4	797.5	23.86	19.21	18.6	4.09	15.46	10.89	2	2	2	2	2	2	742.3	528	784.5	596.9	792.1	608	615.7	581.1	835.8	671.1	858.9	736.1	6	7
Q9WTK7	Serine/threonine-protein kinase STK11 OS=Mus musculus GN=Stk11 PE=1 SV=1	6.65138	3	6	3	1	436	49.235	6.84		0.899887	-0.0458119	0.143112	0.998734	1.104	0.877583	1.00947	373.4	412.4	387.2	339.8	390.9	394.6							1	1	1	1	1	1	373.4		412.4		387.2		339.8		390.9		394.6		3
Q9CQJ7	Securin OS=Mus musculus GN=Pttg1 PE=1 SV=1	17.0854	3	9	3	1	199	21.711	6.6		0.920453	-0.0359982	0.143123	0.998734	1.112	0.859518	1.09586	307.3	341.6	348.8	299.8	345.3	378.4							1	1	1	1	1	1	307.3		341.6		348.8		299.8		345.3		378.4		3
Q8VD57	Vesicle transport protein SFT2B OS=Mus musculus GN=Sft2d2 PE=1 SV=1	6.28931	1	4	1	1	159	17.487	9.09		0.861039	-0.0649772	0.143455	0.998734	1.069	0.788136	1.01779	121.2	129.5	165.2	130.2	168.6	171.6	36.71	35.38	34.98	40.3	32.49	36.26	2	2	2	2	2	2	89.7	152.6	97.1	161.9	124.3	206	93.1	167.3	129.9	207.4	127.6	215.6	1	1
D3Z0L8	Alpha-actinin-4 (Fragment) OS=Mus musculus GN=Actn4 PE=4 SV=1	53.8835	10	160	1	1	206	23.294	7.97		1.95974	0.292199	0.143556	0.998734	1.654	1.07441	5.68508	51.8	85.7	165.3	177.6	36.2	205.8							1	1	1	1	1	1		51.8		85.7		165.3		177.6		36.2		205.8		2
Q9CQX2	Cytochrome b5 type B OS=Mus musculus GN=Cyb5b PE=1 SV=1	24.6575	3	32	3	1	146	16.308	4.89	Acetyl [N-Term]	1.08286	0.0345728	0.143692	0.998734	1.224	1.02652	1.35692	665.4	814.4	705.1	723.8	679.7	922.3	42.67	45.81	44.07	54.75	37.18	50.74	2	2	2	2	2	2	464.6	866.1	550.6	1078.2	485.4	924.9	443.6	1004	501	858.4	591.4	1253.2	4	4
Q9DBL1	Short/branched chain specific acyl-CoA dehydrogenase, mitochondrial OS=Mus musculus GN=Acadsb PE=1 SV=1	19.213	7	27	7	1	432	47.843	7.87		0.92265	-0.0349628	0.143791	0.998734	1.027	0.901227	1.13917	445.1	457.2	472.8	426.1	464.9	529.6	113.62	112.65	107.68	108.4	125.91	109.3	2	2	2	2	2	2	802.7	87.5	821.4	93	832.7	112.8	752.7	99.5	878.9	51	939	120.3	8	2
Q9Z2C5	Myotubularin OS=Mus musculus GN=Mtm1 PE=1 SV=2	2.6534	1	1	1	1	603	69.515	7.75		0.846039	-0.0726094	0.143872	0.998734	0.956	0.880819	0.965854	65.5	62.6	53.7	47.3	61.5	59.4							1	1	1	1	1	1	65.5		62.6		53.7		47.3		61.5		59.4		1
Q9QY06	Unconventional myosin-IXb OS=Mus musculus GN=Myo9b PE=1 SV=2	14.9007	27	143	2	1	2114	238.685	8.63		1.08615	0.0358903	0.144142	0.998734	1.256	0.976307	1.4031	2389.2	3000.6	2806.7	2740.2	2348.3	3294.9	12.51	16.46	29.73	37.12	9.93	29.26	2	2	2	2	2	2	2177.9	2600.5	2651.4	3349.8	2216.7	3396.7	2020.9	3459.4	2183.4	2513.3	2613.2	3976.7	22	19
Q8BVL3	Sorting nexin-17 OS=Mus musculus GN=Snx17 PE=1 SV=2	20.4255	7	25	7	1	470	52.764	7.49		1.16114	0.0648857	0.144162	0.998734	1.411	1.0364	1.43682	430.6	607.8	403.8	418.5	410.7	590.1	14.66	16.12	12.01	5.91	25.48	2.11	2	2	2	2	2	2	475.3	386	677.1	538.5	438.1	369.5	436	401	484.7	336.7	598.9	581.3	5	3
Q9DB25	Dolichyl-phosphate beta-glucosyltransferase OS=Mus musculus GN=Alg5 PE=1 SV=1	11.1111	3	18	3	1	324	36.767	8.6		0.923101	-0.0347508	0.144281	0.998734	1.014	0.861946	1.20851	339.1	343.8	365.8	315.3	338.6	409.2	57.75	45.63	51.43	41.13	72.68	45.56	2	2	2	2	2	2	477.5	200.6	454.8	232.9	498.9	232.8	407	223.6	512.7	164.6	541.1	277.4	3	3
Q9CR75	Tumor necrosis factor receptor superfamily member 12A OS=Mus musculus GN=Tnfrsf12a PE=2 SV=1	15.5039	1	2	1	1	129	13.632	7.9		0.892491	-0.049396	0.144338	0.998734	1.034	0.74111	1.24601	65.4	67.6	70.3	52.1	62.6	78							1	1	1	1	1	1	65.4		67.6		70.3		52.1		62.6		78		1
Q9JM58	Cytokine receptor-like factor 1 OS=Mus musculus GN=Crlf1 PE=1 SV=1	15.7647	7	36	7	1	425	46.633	8.94		0.863363	-0.0638064	0.144573	0.998734	1.028	0.846851	0.992277	396.4	407.6	474.7	402	375.5	372.6	3.41	3.19	26.56	28.05	19.34	16.89	2	2	2	2	2	2	405.9	386.8	398.4	416.8	385.5	563.8	322.3	481.8	324.2	426.9	328.1	417.1	4	6
Q64337	Sequestosome-1 OS=Mus musculus GN=Sqstm1 PE=1 SV=1	30.543	7	97	1	1	442	48.132	5.21		1.38307	0.140843	0.144847	0.998734	1.437	1.16343	2.12445	1365.9	1963	886	1030.8	940.1	1997.2	2.33	1.53	0.14	23.99	13.55	6.9	2	2	2	2	2	2	1388.4	1343.4	1941.7	1984.3	885.2	886.9	855.9	1205.6	1030.2	850	1899.8	2094.7	7	9
Q9CPW2	Adrenodoxin-like protein, mitochondrial OS=Mus musculus GN=Fdx1l PE=1 SV=1	13.2184	2	10	2	1	174	18.754	6.04		1.12229	0.050106	0.144885	0.998734	1.141	1.03026	1.61507	146.5	167.1	145.4	149.8	122.1	197.2	9.99	24.71	16.44	38.33	25.94	28.66	2	2	2	2	2	2	136.1	156.8	137.9	196.3	128.5	162.3	109.2	190.4	144.5	99.7	157.2	237.1	1	2
Q8K1E6	Alpha-ketoglutarate-dependent dioxygenase alkB homolog 3 OS=Mus musculus GN=Alkbh3 PE=1 SV=1	7.34266	2	5	2	1	286	33.041	8.06		1.71336	0.233847	0.145023	0.998734	1.575	2.78161	1.5471	13	20.4	8.7	24.2	27.6	42.7	31.12	30.5	15.53	19.87	19.47	0	2	2	2	2	2	2	10.1	15.8	24.8	16	7.7	9.6	20.8	27.6	23.8	31.4	42.7	42.7	1	1
Q6AXC6	Probable ATP-dependent DNA helicase DDX11 OS=Mus musculus GN=Ddx11 PE=1 SV=1	2.5	2	4	2	1	880	98.666	6.87		0.85708	-0.0669784	0.145039	0.998734	0.917	0.958184	0.961853	77.3	70.9	83.7	80.2	73.4	70.6							1	1	1	1	1	1	77.3		70.9		83.7		80.2		73.4		70.6		1
Q9R0P9	Ubiquitin carboxyl-terminal hydrolase isozyme L1 OS=Mus musculus GN=Uchl1 PE=1 SV=1	31.3901	5	28	5	1	223	24.822	5.24		1.15696	0.0633195	0.145169	0.998734	1.205	1.03446	1.66838	405.3	488.3	539.8	558.4	408.3	681.2	71.95	74.28	73.75	78.86	46.55	71.17	2	2	2	2	2	2	199.1	611.5	231.8	744.7	258.3	821.3	247	869.7	273.9	542.7	338.4	1024	4	5
Q3UD82	Poly [ADP-ribose] polymerase 8 OS=Mus musculus GN=Parp8 PE=2 SV=1	1.17371	1	4	1	1	852	95.499	8.29		0.795284	-0.0994776	0.145368	0.998734	1.166	0.495083	1.17045	123.3	143.7	233.9	115.8	149.6	175.1	55.71	59.71	67.04	74.25	44.02	72.69	2	2	2	2	2	2	74.7	171.8	83	204.3	123	344.7	55	176.6	103	196.1	85.1	265.1	1	1
Q8C4V4	F-box/LRR-repeat protein 3 OS=Mus musculus GN=Fbxl3 PE=1 SV=1	4.6729	2	4	2	1	428	48.651	6.79		0.911584	-0.0402034	0.145435	0.998734	1.015	0.818353	1.22423	204.1	207.2	212.5	173.9	194	237.5							1	1	1	1	1	1	204.1		207.2		212.5		173.9		194		237.5		2
B1AZA5	Transmembrane protein 245 OS=Mus musculus GN=Tmem245 PE=1 SV=1	5.3653	4	12	4	1	876	97.295	8.75		1.16734	0.0671971	0.145631	0.998734	1.403	1.03119	1.47611	141.4	198.4	160.3	165.3	180	265.7	82.33	76.29	92.3	76.83	89.97	69.07	2	2	2	2	2	2	223.8	59.1	305.5	91.4	265	55.7	255.1	75.5	294.6	65.5	395.4	135.9	3	2
Q8CGF6	WD repeat-containing protein 47 OS=Mus musculus GN=Wdr47 PE=1 SV=2	4.8913	5	9	5	1	920	102.247	5.97		0.908424	-0.0417113	0.145721	0.998734	1.092	0.868852	1.06118	214.9	234.6	256.2	222.6	259.9	275.8	34.35	34	23.46	14.36	19.48	20.87	2	2	2	2	2	2	267.1	162.7	291	178.2	298.7	213.7	245.2	200	295.7	224.1	316.5	235.1	3	1
P51125	Calpastatin OS=Mus musculus GN=Cast PE=1 SV=2	36.6751	26	219	2	1	788	84.871	5.52		1.09035	0.037564	0.14574	0.998734	1.207	0.961717	1.4992	4849.7	5854.1	5454.1	5245.3	4613.6	6916.7	26.47	29.94	30.73	36.52	8.48	33.7	2	2	2	2	2	2	3941.9	5757.6	4614.7	7093.4	4268.9	6639.3	3890.6	6599.9	4337.1	4890.2	5268.5	8564.9	28	25
Q3UHK6	Teneurin-4 OS=Mus musculus GN=Tenm4 PE=1 SV=2	0.866113	2	7	2	1	2771	308.229	6.57		1.17675	0.0706857	0.145891	0.998734	1.248	1.03038	1.70347	28.4	35.4	39.5	40.7	31.7	54	30.38	25.33	7.35	31.48	10.05	49.41	2	2	2	2	2	2	22.3	34.5	29.1	41.8	37.4	41.5	31.6	49.7	33.9	29.4	35.1	72.8	1	1
Q8VCH6	Delta(24)-sterol reductase OS=Mus musculus GN=Dhcr24 PE=2 SV=1	8.33333	5	19	5	1	516	60.073	8.16		1.1807	0.0721401	0.145925	0.998734	1.24	0.992178	1.79588	503.2	624.1	473	469.3	451.2	810.3	24.33	13.72	7.31	1.88	57.08	18.74	2	2	2	2	2	2	589.7	416.6	684.6	563.5	497.5	448.6	463.1	475.6	633.3	269.1	917.7	702.9	3	2
P70444	BH3-interacting domain death agonist OS=Mus musculus GN=Bid PE=1 SV=2	44.1026	5	59	5	1	195	21.938	4.81		1.11699	0.0480498	0.145948	0.998734	1.283	0.977682	1.49226	860.1	1103.1	1115.7	1090.8	982.2	1465.7	27.42	29.62	29.88	46.23	16.74	34.14	2	2	2	2	2	2	693.3	1026.8	872	1334.1	880	1351.5	734.2	1447.4	865.9	1098.4	1111.9	1819.5	7	7
O08599	Syntaxin-binding protein 1 OS=Mus musculus GN=Stxbp1 PE=1 SV=2	25.5892	13	94	13	1	594	67.526	6.96		1.09526	0.0395162	0.146078	0.998734	1.168	1.00799	1.49811	1662.5	1942.1	1778	1792.2	1507.1	2257.8	12.4	7.61	6.14	5.27	26.33	2.59	2	2	2	2	2	2	1808.3	1516.8	2046.6	1837.5	1855.1	1700.8	1725.4	1858.9	1787.7	1226.5	2216.5	2299.1	13	13
P62320	Small nuclear ribonucleoprotein Sm D3 OS=Mus musculus GN=Snrpd3 PE=1 SV=1	40.4762	3	56	3	1	126	13.907	10.32		1.25418	0.0983608	0.146416	0.998734	1.26	1.01665	2.06794	900	1133.9	918.8	934.1	556.4	1150.6	69.47	61.95	69.11	76.54	16.05	70.99	2	2	2	2	2	2	457.9	1342.1	637.2	1630.6	469.8	1367.7	428.5	1439.6	493.2	619.5	573	1728.2	5	4
P41778	Pre-B-cell leukemia transcription factor 1 OS=Mus musculus GN=Pbx1 PE=1 SV=2	16.0465	4	15	3	1	430	46.597	7.03		1.5792	0.198437	0.146568	0.998734	1.249	1.03374	4.09469	191.8	239.6	204.5	211.4	69.7	285.4							1	1	1	1	1	1		191.8		239.6		204.5		211.4		69.7		285.4		2
Q9Z0H1	WD repeat-containing protein 46 OS=Mus musculus GN=Wdr46 PE=2 SV=1	17.8457	8	41	8	1	622	69.005	9.77		1.09706	0.0402304	0.146671	0.998734	1.255	0.958128	1.47441	1005.5	1261.8	1237.1	1185.3	1084.5	1599	20.08	17.05	19.13	4.72	45.17	9.03	2	2	2	2	2	2	1148.3	862.8	1413.9	1109.7	1404.4	1069.8	1224.9	1145.8	1430.9	738.1	1701	1496.9	8	5
Q8BYH7	TBC1 domain family member 17 OS=Mus musculus GN=Tbc1d17 PE=1 SV=2	8.83721	6	24	6	1	645	72.814	5.25		1.1075	0.0443432	0.146819	0.998734	1.261	0.998483	1.44866	389.8	491.5	395.4	394.8	384.7	557.3	19.92	18.33	18.91	13.22	33.95	11.89	2	2	2	2	2	2	444.7	334.9	555.2	427.8	448.2	342.5	431.7	357.9	477	292.3	604.1	510.4	5	5
Q99LX5	Multiple myeloma tumor-associated protein 2 homolog OS=Mus musculus GN=Mmtag2 PE=2 SV=1	5.38462	1	2	1	1	260	29.281	9.86		1.17852	0.071337	0.147068	0.998734	1.331	1.01111	1.63359	23.9	31.8	36	36.4	26.2	42.8							1	1	1	1	1	1		23.9		31.8		36		36.4		26.2		42.8		1
P35569	Insulin receptor substrate 1 OS=Mus musculus GN=Irs1 PE=1 SV=1	4.86618	5	18	5	1	1233	130.642	8.73		1.10541	0.0435225	0.147224	0.998734	1.237	0.949833	1.54264	191	236.4	239.2	227.2	187.6	289.4	23.87	28.12	12.06	19.14	46.74	16.37	2	2	2	2	2	2	223.3	158.8	283.4	189.4	259.6	218.8	258	196.5	249.6	125.6	322.9	255.9	4	2
O70566	Protein diaphanous homolog 2 OS=Mus musculus GN=Diaph2 PE=1 SV=2	5.46448	5	21	5	1	1098	124.792	6.92	Acetyl [N-Term]	0.914005	-0.0390513	0.147426	0.998734	1.136	0.827564	1.09047	263.9	299.8	309.1	255.8	307.3	335.1	82.97	86.7	80.39	73.92	79.2	80.01	2	2	2	2	2	2	418.8	109.1	483.6	116	484.8	133.4	389.5	122.1	479.4	135.2	524.6	145.5	5	2
Q62470	Integrin alpha-3 OS=Mus musculus GN=Itga3 PE=1 SV=1	8.92688	9	74	9	1	1053	116.671	6.57		1.11216	0.0461665	0.147449	0.998734	1.296	1.00776	1.41401	1222.1	1584	1622.9	1635.5	1363.5	1928	7.92	9.81	15.76	21.81	9.53	18.22	2	2	2	2	2	2	1153.6	1290.5	1474.1	1693.8	1442.1	1803.8	1383.3	1887.7	1455.4	1271.7	1679.6	2176.4	9	7
Q9CZI9	Apoptosis-enhancing nuclease OS=Mus musculus GN=Aen PE=2 SV=1	6.25	2	3	2	1	336	37.286	8.75		0.895916	-0.0477329	0.147566	0.998734	1.084	0.840085	1.06064	92.1	99.8	93.8	78.8	100.6	106.7							1	1	1	1	1	1	92.1		99.8		93.8		78.8		100.6		106.7		2
Q2EMV9	Poly [ADP-ribose] polymerase 14 OS=Mus musculus GN=Parp14 PE=1 SV=3	1.15575	2	7	2	1	1817	203.674	6.79		0.918876	-0.0367431	0.147662	0.998734	1.03	0.872024	1.16024	321.3	330.8	369.6	322.3	352.6	409.1							1	1	1	1	1	1	321.3		330.8		369.6		322.3		352.6		409.1		1
Q80UF7	TIR domain-containing adapter molecule 1 OS=Mus musculus GN=Ticam1 PE=1 SV=1	1.36612	1	2	1	1	732	79.18	5.54		0.908775	-0.0415437	0.147761	0.998734	1.094	0.827044	1.11383	78.8	86.2	95.4	78.9	94	104.7							1	1	1	1	1	1	78.8		86.2		95.4		78.9		94		104.7		1
P56564	Excitatory amino acid transporter 1 OS=Mus musculus GN=Slc1a3 PE=1 SV=2	5.89319	2	4	2	1	543	59.584	8.4		0.836744	-0.0774073	0.147766	0.998734	1.146	0.672757	1.02016	35.6	40.8	60.2	40.5	49.6	50.6							1	1	1	1	1	1	35.6		40.8		60.2		40.5		49.6		50.6		2
Q8BX57	PX domain-containing protein kinase-like protein OS=Mus musculus GN=Pxk PE=1 SV=2	7.21649	5	25	5	1	582	65.19	9.38		1.1649	0.0662902	0.147965	0.998734	1.238	0.968833	1.76886	301.5	373.4	340.1	329.5	230.6	407.9	75.57	74.79	76.05	79.57	56.03	76.06	2	2	2	2	2	2	140.4	462.6	175.9	570.8	157.2	523	144.1	514.9	139.2	321.9	188.5	627.2	3	4
Q6NV99	Protein Haus6 OS=Mus musculus GN=Haus6 PE=1 SV=1	13.2905	11	36	11	1	933	105.539	6.67		1.08275	0.0345291	0.148077	0.998734	1.196	1.04135	1.36851	490	586	529.6	551.5	475.7	651	89.47	84.64	82.6	56.67	103.52	64.03	2	2	2	2	2	2	799.9	180	936.7	235.3	839	220.3	772.5	330.5	824	127.5	945.8	356.3	9	3
P17918	Proliferating cell nuclear antigen OS=Mus musculus GN=Pcna PE=1 SV=2	50.9579	11	228	11	1	261	28.766	4.77		1.12817	0.0523732	0.148107	0.998734	1.199	0.952945	1.68722	6998.1	8391.1	7963.1	7588.4	5897.8	9950.9	19.41	22.87	30.13	35.44	13.34	30.31	2	2	2	2	2	2	6037.4	7958.7	7033.9	9748.3	6266.7	9659.4	5686.5	9490.3	6454.1	5341.6	7818	12083.7	17	15
A8Y5H7	SEC14-like protein 1 OS=Mus musculus GN=Sec14l1 PE=1 SV=1	3.21678	2	7	2	1	715	81.164	6.34		1.08799	0.0366261	0.148172	0.998734	1.295	0.980892	1.36545	26.8	34.6	31.4	30.8	30.1	41.1	3.97	1.43	1.13	8.26	9.15	1.21	2	2	2	2	2	2	26	27.5	34.3	35	31.1	31.6	29	32.6	32.1	28.2	41.4	40.7	1	1
Q3UIA2	Rho GTPase-activating protein 17 OS=Mus musculus GN=Arhgap17 PE=2 SV=1	11.2293	8	37	8	1	846	92.145	7.56		1.08399	0.0350246	0.148197	0.998734	1.233	1.03037	1.34617	680	838.4	780.5	804.2	747.9	1006.8	22.69	27.97	24.2	33.27	19.06	27.19	2	2	2	2	2	2	570.9	789.1	672.6	1004.3	646.9	914	615	993.4	647.1	848.7	813.3	1200.4	6	6
Q0VG62	Uncharacterized protein C8orf59 homolog OS=Mus musculus PE=2 SV=1	15.8273	2	12	2	1	139	15.8	10.78		0.89503	-0.0481626	0.148389	0.998734	1.073	0.731034	1.22699	43.7	46.9	58	42.4	48.9	60							1	1	1	1	1	1	43.7		46.9		58		42.4		48.9		60		1
Q3TZZ7	Extended synaptotagmin-2 OS=Mus musculus GN=Esyt2 PE=1 SV=1	24.0237	17	83	17	1	845	94.081	7.75		1.13132	0.0535854	0.148754	0.998734	1.176	1.00919	1.63871	2015.9	2369.8	2046.8	2065.6	1619.2	2653.4	0.35	7.1	6.6	13.81	35.58	8.07	2	2	2	2	2	2	2010.8	2020.9	2250.9	2488.7	1951.3	2142.2	1863.9	2267.3	2026.6	1211.8	2502.1	2804.8	19	13
Q8K2F0	Bromodomain-containing protein 3 OS=Mus musculus GN=Brd3 PE=1 SV=2	11.157	8	64	5	1	726	79.712	9.36		1.12036	0.0493578	0.149688	0.998734	1.306	1.0545	1.37107	349.4	456.3	462.4	487.6	413.4	566.8	14.69	17.31	9.42	10.34	16.63	4.63	2	2	2	2	2	2	385.7	313.1	512.2	400.5	431.6	493.2	452	523.3	462	364.8	548.3	585.4	5	3
Q99M08	Uncharacterized protein C4orf3 homolog OS=Mus musculus PE=1 SV=1	44.6154	2	7	2	1	65	7.4	5.24	Acetyl [N-Term]	0.924822	-0.0339417	0.149719	0.998734	1.068	0.86069	1.15505	65.9	70.4	72.5	62.4	70.3	81.2							1	1	1	1	1	1	65.9		70.4		72.5		62.4		70.3		81.2		1
Q5SF07	Insulin-like growth factor 2 mRNA-binding protein 2 OS=Mus musculus GN=Igf2bp2 PE=1 SV=1	23.6486	12	67	11	1	592	65.543	8.03		1.07767	0.0324872	0.149772	0.998734	1.258	0.984135	1.35782	1152.4	1449.2	1317.4	1296.5	1165.4	1582.4	12.27	13.92	14.03	25.85	11.02	22.74	2	2	2	2	2	2	1052.4	1252.4	1306.6	1591.8	1186.7	1448.1	1059.5	1533.5	1074.6	1256.2	1328	1836.8	11	9
Q3T9X3	Dynamin-2 OS=Mus musculus GN=Dnm2 PE=1 SV=1	32.6744	25	107	1	1	860	97.135	7.62		1.26359	0.101605	0.149793	0.998734	1.208	1.0379	2.15976	61.9	74.8	89.7	93.1	50.7	109.5							1	1	1	1	1	1		61.9		74.8		89.7		93.1		50.7		109.5		1
Q9R0H0	Peroxisomal acyl-coenzyme A oxidase 1 OS=Mus musculus GN=Acox1 PE=1 SV=5	23.9032	12	55	12	1	661	74.601	8.48		1.15019	0.0607678	0.149868	0.998734	1.206	1.03081	1.64272	1023.8	1235.2	931.6	960.3	876.9	1440.5	34.93	41.86	47.67	54.99	28.72	45.87	2	2	2	2	2	2	770.9	1276.7	869.6	1600.8	617.6	1245.6	586.9	1333.8	698.8	1054.9	973.3	1907.8	9	8
Q60790	Ras GTPase-activating protein 3 OS=Mus musculus GN=Rasa3 PE=1 SV=2	11.5108	9	30	8	1	834	95.926	7.34		1.09498	0.0394078	0.149906	0.998734	1.21	0.983189	1.48142	492.8	596.4	529.4	520.5	446.8	661.9	35.41	18.42	32.71	17.62	61.3	28	2	2	2	2	2	2	616.2	369.4	674.1	518.7	651.8	406.9	585.4	455.7	640.4	253.1	792.9	530.8	7	6
Q5EE38	Adrenocortical dysplasia protein OS=Mus musculus GN=Acd PE=1 SV=1	10.8173	4	6	4	1	416	44.685	5.27	Acetyl [N-Term]	0.903769	-0.0439424	0.150057	0.998734	1.157	0.78157	1.09576	44.5	51.5	58.6	45.8	54.3	59.5							1	1	1	1	1	1	44.5		51.5		58.6		45.8		54.3		59.5		1
P0CB42	DNA demethylase ALKBH1 OS=Mus musculus GN=Alkbh1 PE=1 SV=1	7.71208	3	9	3	1	389	43.718	8.22		0.906159	-0.0427956	0.150653	0.998734	1.133	0.867945	1.01497	76.1	86.3	93.9	81.5	93.5	94.9	63.98	63.21	65.86	49.22	57.17	48.28	2	2	2	2	2	2	110.6	41.7	124.8	47.7	137.7	50.2	109.8	53.1	131.3	55.7	127.3	62.5	1	2
D3Z130	Transcription cofactor vestigial-like protein 4 (Fragment) OS=Mus musculus GN=Vgll4 PE=4 SV=1	20.8696	4	5	1	1	230	24.781	8.21		1.08186	0.0341702	0.150831	0.998734	1.232	0.994792	1.38683	80.5	99.2	96	95.5	83.5	115.8							1	1	1	1	1	1	80.5		99.2		96		95.5		83.5		115.8		1
Q60866	Phosphotriesterase-related protein OS=Mus musculus GN=Pter PE=2 SV=1	6.59026	2	8	2	1	349	39.193	6.67		0.899962	-0.0457756	0.151103	0.998734	1.108	0.890643	0.991726	71.3	79	88.7	79	84.6	83.9	99.8	95.09	100.42	85.57	97.79	90.35	2	2	2	2	2	2	121.7	21	132.2	25.9	151.6	25.7	126.8	31.2	143.1	26.1	137.5	30.3	1	1
P81269	Cyclic AMP-dependent transcription factor ATF-1 OS=Mus musculus GN=Atf1 PE=1 SV=1	6.3197	2	18	1	1	269	29.22	8.37		1.08698	0.0362228	0.151121	0.998734	1.186	0.992377	1.46478	251.8	298.7	288.6	286.4	254.1	372.2	42.63	40.24	52.52	61.02	32.36	56.23	2	2	2	2	2	2	175.9	327.7	213.7	383.7	181.4	395.7	162.8	409.9	196	312.3	224.2	520.2	1	1
P47941	Crk-like protein OS=Mus musculus GN=Crkl PE=1 SV=2	26.0726	7	33	7	1	303	33.809	6.74		1.10097	0.0417755	0.151303	0.998734	1.261	0.947115	1.5006	702.3	885.4	852.8	807.7	661.2	992.2	109.06	107.48	100.83	103.37	88.85	101.08	2	2	2	2	2	2	160.7	1243.9	212.5	1558.4	244.8	1460.9	217.3	1398	245.8	1076.7	283	1701.3	4	6
A2A5R2	Brefeldin A-inhibited guanine nucleotide-exchange protein 2 OS=Mus musculus GN=Arfgef2 PE=1 SV=1	13.2254	21	79	20	1	1792	202.11	6.55		1.09533	0.0395466	0.151312	0.998734	1.204	0.985319	1.48718	1716.9	2067.3	1798.3	1771.9	1653.8	2459.5	6.92	0.39	3.42	8.88	23.54	5.73	2	2	2	2	2	2	1800.8	1632.9	2061.6	2073	1841.8	1754.7	1660.6	1883.1	1929.1	1378.5	2359.9	2559.1	15	15
P70697	Uroporphyrinogen decarboxylase OS=Mus musculus GN=Urod PE=1 SV=2	14.7139	4	29	4	1	367	40.666	6.65	Acetyl [N-Term]	1.12852	0.0525076	0.151347	0.998734	1.158	0.99282	1.67894	317.8	367.9	362.1	359.5	268.8	451.3	8.59	5.13	1.89	10.49	52.3	6.99	2	2	2	2	2	2	337.1	298.5	381.3	354.6	366.9	357.2	332.8	386.1	368.2	169.4	429	473.6	4	2
Q8BHL4	Retinoic acid-induced protein 3 OS=Mus musculus GN=Gprc5a PE=1 SV=1	10.1124	4	57	4	1	356	40.075	7.62		1.11	0.0453239	0.151368	0.998734	1.36	1.01336	1.33216	511.9	696.3	598.8	606.8	624.7	832.2	4.27	9.59	12.77	15.46	8.44	17.84	2	2	2	2	2	2	496.4	527.3	649.1	743.5	544.7	652.8	540.5	673.2	587.4	662	727.2	937.2	5	5
Q5U458	DnaJ homolog subfamily C member 11 OS=Mus musculus GN=Dnajc11 PE=2 SV=2	18.2469	9	58	9	1	559	63.194	8.32	Acetyl [N-Term]	1.08697	0.0362158	0.151458	0.998734	1.176	1.02115	1.43564	951.3	1118.9	988.4	1009.3	917.5	1317.2	27.68	37.25	42.61	54.36	22.33	44.37	2	2	2	2	2	2	765.1	1137.5	824.2	1413.6	690.6	1286.2	621.3	1397.2	772.6	1062.3	903.9	1730.5	8	7
Q9JJ94	Sjoegren syndrome nuclear autoantigen 1 homolog OS=Mus musculus GN=Ssna1 PE=1 SV=1	30.2521	3	16	3	1	119	13.549	5.68	Acetyl [N-Term]	0.890536	-0.0503485	0.152521	0.998734	1.068	0.875591	1.01448	222.2	237.2	254	222.4	283.2	287.3	13.91	18.16	23.66	27.22	35.09	24.32	2	2	2	2	2	2	200.3	244	206.7	267.6	211.5	296.5	179.6	265.2	212.9	353.4	237.9	336.7	3	2
Q66JX5	FGFR1 oncogene partner OS=Mus musculus GN=Fgfr1op PE=1 SV=1	12.0301	3	15	3	1	399	42.733	4.81		1.25187	0.0975583	0.152586	0.998734	1.209	0.961002	2.26786	194.6	235.2	279.5	268.6	162.4	368.3	59.66	67.52	74.73	80.67	23.48	73.57	2	2	2	2	2	2	112.5	276.7	122.9	347.5	131.8	427.2	115.4	421.9	135.4	189.3	176.7	559.9	3	2
P47738	Aldehyde dehydrogenase, mitochondrial OS=Mus musculus GN=Aldh2 PE=1 SV=1	42.0039	18	177	16	1	519	56.502	7.62		1.15656	0.0631693	0.152736	0.998734	1.152	1.04172	1.73027	4854.6	5594.4	4819.7	5020.8	3609.2	6244.9	32.8	38.98	43.22	42.64	3.8	41.59	2	2	2	2	2	2	3728.5	5980.6	4052.4	7136.4	3346.7	6292.6	3506.9	6534.7	3706.3	3512.1	4408.4	8081.4	18	16
Q99K30	Epidermal growth factor receptor kinase substrate 8-like protein 2 OS=Mus musculus GN=Eps8l2 PE=1 SV=1	15.775	10	34	10	1	729	82.178	7.18		1.10933	0.0450611	0.152822	0.998734	1.195	1.04263	1.47096	466.9	558	497.3	518.5	501.1	737.1	51.31	57.18	47.53	59.26	45.18	60	2	2	2	2	2	2	297.5	636.3	332.4	783.6	330.2	664.5	301.2	735.7	341	661.2	424.4	1049.9	6	7
B2RQS1	Striatin-3 OS=Mus musculus GN=Strn3 PE=1 SV=1	28.5112	14	40	1	1	712	77.684	5.22		0.852163	-0.0694771	0.152877	0.998734	0.993	0.855453	0.978177	56.5	56.1	76.1	65.1	77.9	76.2							1	1	1	1	1	1	56.5		56.1		76.1		65.1		77.9		76.2		1
Q9R0L6	Pericentriolar material 1 protein OS=Mus musculus GN=Pcm1 PE=1 SV=2	16.6914	32	152	32	1	2025	228.706	5.01		1.09483	0.0393481	0.153251	0.998734	1.229	0.96286	1.4894	2282.5	2804.4	2557.9	2462.9	2085	3105.4	27.19	31.11	26.77	34.79	2.63	33.58	2	2	2	2	2	2	1843.7	2721.2	2187.4	3421.4	2073.7	3042	1857	3068.8	2046.2	2123.8	2368.1	3842.8	22	22
Q5SSG4	GAS2-like protein 2 OS=Mus musculus GN=Gas2l2 PE=2 SV=1	1.86047	1	2	1	1	860	94.259	9.74		0.724555	-0.139929	0.15327	0.998734	1.127	0.878378	0.516129	16.6	18.7	22.2	19.5	37.2	19.2							1	1	1	1	1	1		16.6		18.7		22.2		19.5		37.2		19.2		1
Q9WTQ5	A-kinase anchor protein 12 OS=Mus musculus GN=Akap12 PE=1 SV=1	45.3088	49	392	49	1	1684	180.586	4.44		0.90254	-0.0445335	0.153295	0.998734	1.009	0.805093	1.21526	6284.9	6340.8	8082.3	6507	6572.2	7986.9	3.4	1.09	6.01	8.59	6.65	4.19	2	2	2	2	2	2	6436.2	6133.7	6389.7	6292	7738.8	8425.9	6111.8	6902.3	6881.1	6263.2	7750.1	8223.6	51	42
Q08376	Zinc finger and BTB domain-containing protein 14 OS=Mus musculus GN=Zbtb14 PE=2 SV=1	5.12249	2	4	2	1	449	50.867	6.04		0.90453	-0.0435772	0.153334	0.998734	1.086	0.766488	1.19344	83.5	90.7	112.2	86	91.5	109.2	117.53	116.15	123.9	120.87	119.01	113.32	2	2	2	2	2	2	152.8	14.1	165.1	16.2	210.5	13.9	159.5	12.5	168.5	14.5	196.7	21.7	1	1
Q8R307	Vacuolar protein sorting-associated protein 18 homolog OS=Mus musculus GN=Vps18 PE=1 SV=2	5.7554	5	31	5	1	973	110.149	6.09		1.20807	0.0820915	0.153395	0.998734	1.188	0.987546	2.01702	567.9	674.9	546	539.2	382	770.5	22.56	25.56	52.74	64.36	12.77	61.87	2	2	2	2	2	2	477.3	658.5	552.9	796.9	342.4	749.6	293.8	784.6	347.5	416.5	433.4	1107.6	4	5
Q6DFV3	Rho GTPase-activating protein 21 OS=Mus musculus GN=Arhgap21 PE=1 SV=1	13.1173	22	107	22	1	1944	215.611	7.64		0.900995	-0.0452777	0.153485	0.998734	1.095	0.856056	1.04731	1149.5	1259.1	1497.8	1282.2	1380.4	1445.7	22.7	20.59	17.92	9.74	20.55	11.92	2	2	2	2	2	2	1334	965	1442.4	1075.7	1687.7	1308	1370.5	1193.9	1580.9	1179.8	1567.5	1323.8	19	14
Q8CH09	SURP and G-patch domain-containing protein 2 OS=Mus musculus GN=Sugp2 PE=1 SV=2	4.68604	4	10	4	1	1067	118.029	8.31		0.901411	-0.0450773	0.153487	0.998734	1.176	0.827077	1.01073	190.5	224.1	250.4	207.1	233	235.5							1	1	1	1	1	1	190.5		224.1		250.4		207.1		233		235.5		4
Q8VC85	U6 snRNA-associated Sm-like protein LSm1 OS=Mus musculus GN=Lsm1 PE=1 SV=1	29.3233	3	7	3	1	133	15.227	5.38	Acetyl [N-Term]	1.27765	0.10641	0.153637	0.998734	1.214	1.01643	2.26855	169.3	205.6	237.4	241.3	124	281.3	44.36	39.28	38.01	42.88	62.16	36.2	2	2	2	2	2	2	116.2	222.4	148.5	262.7	173.6	301.2	168.1	314.4	178.5	69.5	209.3	353.3	1	2
Q32P12	Uncharacterized protein C17orf53 homolog OS=Mus musculus PE=2 SV=2	4.71545	2	6	2	1	615	66.022	6.19		1.09766	0.0404669	0.153928	0.998734	1.329	0.99343	1.3445	178.8	237.7	228.3	226.8	211.9	284.9							1	1	1	1	1	1	178.8		237.7		228.3		226.8		211.9		284.9		2
P01899	H-2 class I histocompatibility antigen, D-B alpha chain OS=Mus musculus GN=H2-D1 PE=1 SV=2	21.547	6	18	1	1	362	40.81	6.73		1.23914	0.0931201	0.153953	0.998734	1.235	1.09774	1.88163	71.8	88.8	97.2	106.7	56.6	106.5	28.05	21.27	25.98	45.59	26.09	34.31	2	2	2	2	2	2	57.6	86.1	75.4	102.1	79.3	115	72.3	141.1	67.1	46.2	80.7	132.4	1	1
Q8C7E7	Starch-binding domain-containing protein 1 OS=Mus musculus GN=Stbd1 PE=1 SV=1	5.91716	2	4	2	1	338	36.105	5.99		0.849018	-0.0710831	0.154126	0.998734	0.999	0.909012	0.905288	134.5	134.3	115.4	104.9	126.7	114.7							1	1	1	1	1	1	134.5		134.3		115.4		104.9		126.7		114.7		2
Q9D1K7	UPF0687 protein C20orf27 homolog OS=Mus musculus PE=2 SV=3	33.908	4	15	4	1	174	19.464	6.68		1.22906	0.0895721	0.154347	0.998734	1.171	0.952654	2.23436	188.8	221.1	209.1	199.2	126.3	282.2	7.27	6.84	12.04	7.03	75.92	6.92	2	2	2	2	2	2	179.1	198.5	210.4	231.8	191.3	226.9	189.3	209.1	194.1	58.5	268.4	296	2	1
Q8R123	FAD synthase OS=Mus musculus GN=Flad1 PE=1 SV=1	3.65854	2	6	2	1	492	54.732	6.64		0.920148	-0.0361423	0.154367	0.998734	1.074	0.815789	1.19464	80.5	86.4	91.2	74.4	85.8	102.5	113.14	110.83	109.62	102.67	120.15	105.81	2	2	2	2	2	2	144.9	16.1	154.2	18.7	161.8	20.5	128.5	20.4	158.6	12.9	179.1	25.8	1	1
Q80WQ8	Mis18-binding protein 1 OS=Mus musculus GN=Mis18bp1 PE=1 SV=1	3.20641	3	6	3	1	998	113.885	9.09		0.892875	-0.0492095	0.154538	0.998734	1.087	0.775018	1.13473	100.3	109	140.9	109.2	114.3	129.7							1	1	1	1	1	1	100.3		109		140.9		109.2		114.3		129.7		2
Q9R087	Glypican-6 OS=Mus musculus GN=Gpc6 PE=1 SV=1	6.12613	3	8	1	1	555	63.016	5.43		0.864936	-0.0630162	0.154703	0.998734	1.097	0.839316	0.943534	57.7	63.3	58.5	49.1	54.9	51.8							1	1	1	1	1	1	57.7		63.3		58.5		49.1		54.9		51.8		1
P48760	Folylpolyglutamate synthase, mitochondrial OS=Mus musculus GN=Fpgs PE=1 SV=3	6.13288	4	11	4	1	587	64.914	8.16		0.861228	-0.064882	0.15491	0.998734	1.135	0.873469	0.865258	235.9	267.7	318.5	278.2	302.8	262							1	1	1	1	1	1	235.9		267.7		318.5		278.2		302.8		262		3
F6R9G0	E1A-binding protein p400 (Fragment) OS=Mus musculus GN=Ep400 PE=4 SV=1	27.6923	6	11	2	1	325	34.649	10.81		0.870242	-0.0603601	0.154936	0.998734	1.11	0.82238	0.969055	43.5	48.3	56.3	46.3	61.4	59.5	34.14	14.35	26.63	16.8	6.68	1.07	2	2	2	2	2	2	54	33	53.2	43.4	66.9	45.7	51.8	40.8	58.5	64.3	59	59.9	1	2
Q64729	TGF-beta receptor type-1 OS=Mus musculus GN=Tgfbr1 PE=1 SV=1	3.18091	1	5	1	1	503	56.142	7.42		1.33195	0.124487	0.155254	0.998734	1.831	1.27297	1.36383	22.6	41.3	38.1	48.5	45.9	62.6	51.74	18.49	29.92	17.5	8.94	35.84	2	2	2	2	2	2	30.8	14.3	35.9	46.7	46.1	30	42.5	54.5	48.8	43	46.7	78.4	1	1
Q91X58	AN1-type zinc finger protein 2B OS=Mus musculus GN=Zfand2b PE=1 SV=1	8.94942	2	8	2	1	257	27.877	6.93		1.29987	0.1139	0.155274	0.998734	1.557	1.11755	1.69725	39.3	61.1	60.4	67.5	65.4	111	17.84	9.49	9.83	35.75	20.98	30.7	2	2	2	2	2	2	34.3	44.2	57	65.2	56.2	64.6	50.4	84.5	55.7	75.1	86.9	135.1	1	2
O54984	ATPase Asna1 OS=Mus musculus GN=Asna1 PE=1 SV=2	28.4483	6	63	6	1	348	38.797	4.91	Acetyl [N-Term]	1.18175	0.0725272	0.155477	0.998734	1.2	0.952624	1.93791	969.6	1163.8	1019.5	971.2	699	1354.6	35.73	41.24	43.32	46.09	6.74	42.72	2	2	2	2	2	2	724.7	1214.6	824.4	1503.2	707.2	1331.8	654.7	1287.7	732.3	665.7	945.4	1763.7	5	5
Q8BRV5	Uncharacterized protein KIAA1671 OS=Mus musculus GN=Kiaa1671 PE=2 SV=1	8.44156	2	3	2	1	308	34.647	6.09		1.28	0.10721	0.155493	0.998734	1.678	1.15587	1.45172	32.3	54.2	49.4	57.1	58	84.2							1	1	1	1	1	1	32.3		54.2		49.4		57.1		58		84.2		1
A2APY7	NADH dehydrogenase [ubiquinone] 1 alpha subcomplex assembly factor 5 OS=Mus musculus GN=Ndufaf5 PE=1 SV=1	6.99708	2	10	2	1	343	38.38	6.1		1.15601	0.0629604	0.155551	0.998734	1.165	0.977753	1.82061	236.1	275.1	265.2	259.3	183.4	333.9	19.71	20	20.8	31.49	39.99	32.06	2	2	2	2	2	2	203.2	269	236.2	314	226.2	304.2	201.6	317.1	235.2	131.5	258.2	409.6	2	1
O35344	Importin subunit alpha-4 OS=Mus musculus GN=Kpna3 PE=1 SV=1	21.1132	11	101	8	1	521	57.737	4.94	Acetyl [N-Term]	1.16342	0.0657368	0.155777	0.998734	1.193	0.977669	1.8132	1537.6	1833.9	1742	1703.1	1171.3	2123.8	25.61	25.98	27.32	31.12	33.75	28.53	2	2	2	2	2	2	1259.1	1816	1497.1	2170.8	1405.5	2078.6	1328.4	2077.9	1450.9	891.8	1695.3	2552.3	10	11
Q921G8	Gamma-tubulin complex component 2 OS=Mus musculus GN=Tubgcp2 PE=2 SV=2	3.31492	2	4	2	1	905	103.157	6.77		1.36365	0.134704	0.155954	0.998734	1.186	1.13619	2.52712	89.9	106.6	128.5	146	59	149.1							1	1	1	1	1	1		89.9		106.6		128.5		146		59		149.1		1
E9PWD4	tRNA (guanine(26)-N(2))-dimethyltransferase OS=Mus musculus GN=Trmt1 PE=1 SV=1	28.811	16	50	1	1	656	71.6	7.83		1.11125	0.0458108	0.156067	0.998734	1.199	0.954904	1.60787	167.5	201	177.4	169.4	147.4	237	59.04	58.52	55.17	53.65	124.06	52.87	2	2	2	2	2	2	237.5	97.6	284.1	117.8	246.6	108.2	233.6	105.1	276.7	18.1	325.6	148.4	1	1
P29268	Connective tissue growth factor OS=Mus musculus GN=Ctgf PE=2 SV=3	31.8966	10	99	10	1	348	37.798	7.81		0.719866	-0.142748	0.156231	0.998734	0.73	0.625122	1.09726	3312.8	2419	2962.3	1851.8	1637.9	1797.2	28.8	34.79	31.11	32.57	21.42	26.01	2	2	2	2	2	2	2638.1	3987.6	1823.9	3014.1	2310.7	3614	1425.3	2278.3	1886	1389.8	1466.7	2127.8	11	12
Q8CHK4	Histone acetyltransferase KAT5 OS=Mus musculus GN=Kat5 PE=1 SV=2	3.7037	2	3	2	1	513	58.561	8.48	Acetyl [N-Term]	1.49261	0.173947	0.156379	0.998734	2.091	0.848784	2.51565	101.1	211.4	131.6	111.7	54.3	136.6							1	1	1	1	1	1		101.1		211.4		131.6		111.7		54.3		136.6		1
B8ZXI1	Queuine tRNA-ribosyltransferase accessory subunit OS=Mus musculus GN=Qtrtd1 PE=1 SV=2	13.9759	4	16	4	1	415	46.258	6.16		1.15937	0.0642206	0.15669	0.998734	1.221	0.968135	1.77029	202	246.6	254.2	246.1	167.6	296.7	89.96	93.83	101.75	99.99	68.77	93.18	2	2	2	2	2	2	73.5	330.5	83	410.3	71.3	437	72.1	420.1	86.1	249.1	101.2	492.1	1	4
Q9QZD5	Rab proteins geranylgeranyltransferase component A 2 OS=Mus musculus GN=Chml PE=2 SV=2	1.44928	1	2	1	1	621	69.965	5.19		0.881712	-0.0546732	0.156925	0.998734	0.958	0.854875	1.12422	96.7	92.6	88.2	75.4	96.6	108.6							1	1	1	1	1	1	96.7		92.6		88.2		75.4		96.6		108.6		1
Q80Y19	Rho GTPase-activating protein 11A OS=Mus musculus GN=Arhgap11a PE=1 SV=2	11.3475	10	35	10	1	987	108.368	8.81		0.927385	-0.0327397	0.15712	0.998734	1.089	0.832983	1.18024	382	416.1	428.1	356.6	385.6	455.1	1.02	4.35	1.27	17.57	1.8	9.34	2	2	2	2	2	2	384.8	379.3	403.3	428.9	424.2	431.9	312.3	400.9	390.5	380.7	425.1	485.2	4	5
Q3TIX9	U4/U6.U5 tri-snRNP-associated protein 2 OS=Mus musculus GN=Usp39 PE=2 SV=2	25.1773	14	96	14	1	564	65.106	8.9		1.08363	0.0348827	0.157344	0.998734	1.227	0.962491	1.44689	1411.8	1732	1671.6	1608.9	1393.4	2016.1	10.16	11.3	10.6	3.41	40.06	2.34	2	2	2	2	2	2	1513.2	1310.4	1870.4	1593.6	1797	1546.3	1647.8	1570.1	1788	998.7	2049.4	1982.7	12	12
Q80WG5	Volume-regulated anion channel subunit LRRC8A OS=Mus musculus GN=Lrrc8a PE=2 SV=1	9.62963	8	21	7	1	810	94.06	7.94		0.916129	-0.0380436	0.157774	0.998734	1.113	0.81808	1.13322	411.2	457.9	446.9	365.6	422.6	478.9	115.35	116.28	121.96	121.54	125.39	121.13	2	2	2	2	2	2	746.6	75.8	834.3	81.4	832.3	61.5	679.9	51.4	797.2	47.9	889.1	68.7	6	1
Q91YI0	Argininosuccinate lyase OS=Mus musculus GN=Asl PE=1 SV=1	30.6034	14	40	14	1	464	51.707	6.96		1.09983	0.0413261	0.158053	0.998734	1.207	0.95288	1.55349	691.9	834.9	744.9	709.8	640.3	994.7	71.44	71.44	62.59	57.22	84.83	62.7	2	2	2	2	2	2	1041.5	342.4	1256.6	413.1	1074.6	415.2	997	422.6	1024.3	256.2	1435.8	553.7	11	6
A2AT02	NSFL1 cofactor p47 OS=Mus musculus GN=Nsfl1c PE=1 SV=1	57.2271	20	200	1	1	339	37.414	5.11		1.27623	0.105929	0.158079	0.998734	1.932	1.0642	1.35763	102.5	198	154.2	164.1	190.7	258.9							1	1	1	1	1	1	102.5		198		154.2		164.1		190.7		258.9		1
Q9DBA6	Peroxisomal leader peptide-processing protease OS=Mus musculus GN=Tysnd1 PE=1 SV=1	2.28873	1	2	1	1	568	59.029	7.23		0.878995	-0.0560137	0.158147	0.998734	0.918	0.931258	1.06697	89.9	82.5	77.1	71.8	86.6	92.4							1	1	1	1	1	1	89.9		82.5		77.1		71.8		86.6		92.4		1
Q9D2P4	Ubiquitin-related modifier 1 OS=Mus musculus GN=Urm1 PE=1 SV=1	14.8515	1	2	1	1	101	11.316	4.74		1.29334	0.111711	0.158321	0.998734	1.178	0.994924	2.47848	60.7	71.5	78.8	78.4	39.5	97.9							1	1	1	1	1	1		60.7		71.5		78.8		78.4		39.5		97.9		1
Q8BXA5	Cleft lip and palate transmembrane protein 1-like protein OS=Mus musculus GN=Clptm1l PE=1 SV=1	2.41187	1	5	1	1	539	62.143	8.84		0.684685	-0.164509	0.158412	0.998734	1.115	0.795139	0.485981	26.9	30	28.8	22.9	64.2	31.2	76.23	66.94	68.38	59.46	48.9	55.75	2	2	2	2	2	2	41.4	12.4	44.2	15.8	42.8	14.9	32.6	13.3	42	86.4	43.5	18.9	1	1
Q99K85	Phosphoserine aminotransferase OS=Mus musculus GN=Psat1 PE=1 SV=1	45.4054	14	534	14	1	370	40.447	8.03		1.18729	0.0745556	0.158431	0.998734	1.204	0.993172	1.879	12479.4	15026.9	13825.9	13731.5	8884.9	16694.7	21.5	30.05	32.89	35.54	45.5	28.06	2	2	2	2	2	2	10581.8	14377	11834.2	18219.6	10610.1	17041.6	10280.2	17182.7	11743.8	6026.1	13382.2	20007.1	27	26
Q8BH65	Protein DENND6A OS=Mus musculus GN=Dennd6a PE=2 SV=1	1.81818	1	2	1	1	605	68.923	7.93		0.896088	-0.0476495	0.158688	0.998734	1.104	0.838946	1.0429	52.8	58.3	68.3	57.3	67.6	70.5							1	1	1	1	1	1	52.8		58.3		68.3		57.3		67.6		70.5		1
Q8R5A6	TBC1 domain family member 22A OS=Mus musculus GN=Tbc1d22a PE=1 SV=3	7.94574	4	10	3	1	516	59.325	6.46		0.916767	-0.037741	0.158829	0.998734	1.094	0.826587	1.14357	157.8	172.7	200.1	165.4	180.4	206.3	72.75	71.96	76.7	75.74	84.65	72.41	2	2	2	2	2	2	238.9	76.6	260.5	84.8	308.7	91.6	253.9	76.8	288.3	72.4	312	100.7	4	1
Q3KNM2	E3 ubiquitin-protein ligase MARCH5 OS=Mus musculus GN=March5 PE=1 SV=1	3.95683	1	1	1	1	278	31.211	8.7		0.847422	-0.0719002	0.159033	0.998734	1.084	0.812261	0.928264	51.4	55.7	78.3	63.6	69.7	64.7							1	1	1	1	1	1	51.4		55.7		78.3		63.6		69.7		64.7		1
Q9Z223	Molybdopterin synthase catalytic subunit OS=Mus musculus GN=Mocs2 PE=2 SV=3	22.2222	4	11	4	1	189	20.911	5.96		0.915616	-0.0382864	0.159039	0.998734	1.132	0.808889	1.12479	104.7	118.6	135	109.2	121.8	137	55.79	52.31	51.19	47.27	56.63	43.32	2	2	2	2	2	2	146	63.4	162.4	74.7	183.8	86.1	145.7	72.7	170.5	73	178.9	95	3	2
Q8K363	ATP-dependent RNA helicase DDX18 OS=Mus musculus GN=Ddx18 PE=2 SV=1	38.4848	22	254	22	1	660	74.134	9.52		1.09577	0.0397202	0.159598	0.998734	1.205	0.993518	1.47613	3883	4677.2	4011.3	3985.3	3509.1	5179.9	24.17	24.81	13.85	24.21	8.89	18.03	2	2	2	2	2	2	3219.4	4546.5	3856.6	5497.9	3618.4	4404.2	3303.1	4667.4	3729.7	3288.5	4519.4	5840.5	27	18
P51885	Lumican OS=Mus musculus GN=Lum PE=1 SV=2	2.95858	1	2	1	1	338	38.241	6.43		1.29744	0.113086	0.159731	0.998734	1.817	0.812018	1.98726	36.1	65.6	64.9	52.7	31.4	62.4							1	1	1	1	1	1		36.1		65.6		64.9		52.7		31.4		62.4		1
Q3U0X8	T-cell surface protein tactile OS=Mus musculus GN=Cd96 PE=2 SV=1	1.66113	1	2	1	1	602	67.09	5.67		1.27337	0.104956	0.159807	0.998734	1.252	1.36614	1.62069	36.1	45.2	25.4	34.7	23.2	37.6							1	1	1	1	1	1		36.1		45.2		25.4		34.7		23.2		37.6		1
Q8CBC7	Putative tRNA (cytidine(32)/guanosine(34)-2'-O)-methyltransferase OS=Mus musculus GN=Ftsj1 PE=1 SV=1	10.8025	3	16	3	1	324	35.563	5.71		1.11761	0.0482921	0.159865	0.998734	1.184	0.967742	1.63614	289	342.1	353.4	342	287.2	469.9	86.95	94.78	89.36	95.65	67.1	91.25	2	2	2	2	2	2	111.3	466.6	112.8	571.3	130.1	576.7	110.7	573.3	150.9	423.4	166.7	773.1	1	2
P35689	DNA repair protein complementing XP-G cells homolog OS=Mus musculus GN=Ercc5 PE=1 SV=4	3.33333	4	9	4	1	1170	130.634	5.35		0.904067	-0.0437994	0.159979	0.998734	1.116	0.830484	1.07049	160.4	179	210.6	174.9	197.2	211.1	107.92	105.79	104.5	99.79	102.99	97.68	2	2	2	2	2	2	282.8	38	312.9	45.1	366.3	55	298.4	51.5	340.9	53.6	356.9	65.3	3	1
P11157	Ribonucleoside-diphosphate reductase subunit M2 OS=Mus musculus GN=Rrm2 PE=1 SV=1	39.7436	14	162	13	1	390	45.067	5.45		1.24794	0.0961946	0.160195	0.998734	1.261	1.13522	1.82319	4072.4	5134.3	3248.7	3688	2573.9	4692.7	43.3	46.85	42.24	50.62	1.27	44.66	2	2	2	2	2	2	2825.6	5319.2	3433.3	6835.3	2278.3	4219.2	2367.8	5008.1	2597	2550.9	3210.9	6174.6	16	15
O35379	Multidrug resistance-associated protein 1 OS=Mus musculus GN=Abcc1 PE=1 SV=1	10.4712	12	62	12	1	1528	171.075	7.36		0.886326	-0.0524066	0.16021	0.998734	1.095	0.879292	0.971141	1381.2	1512.1	1802.7	1585.1	1781.1	1729.7	2.77	1.12	1.42	9.29	14.57	7.08	2	2	2	2	2	2	1408.3	1354.1	1524.1	1500.1	1784.6	1820.8	1480.9	1689.2	1597.5	1964.6	1643.1	1816.2	12	6
Q5SUE8	Ankyrin repeat domain-containing protein 40 OS=Mus musculus GN=Ankrd40 PE=1 SV=1	2.47934	1	6	1	1	363	40.535	5.1		0.90507	-0.0433177	0.160228	0.998734	1.167	0.824948	1.03407	73.1	85.3	95.4	78.7	91	94.1							1	1	1	1	1	1	73.1		85.3		95.4		78.7		91		94.1		1
Q04735	Cyclin-dependent kinase 16 OS=Mus musculus GN=Cdk16 PE=1 SV=1	10.8871	5	20	2	1	496	55.879	7.87		1.21463	0.0844437	0.160313	0.998734	1.263	0.939394	2.02761	66.5	84	89.1	83.7	50.7	102.8	30.54	35.29	23.33	21.63	48.54	20.97	2	2	2	2	2	2	52.1	80.8	63	104.9	74.4	103.8	70.9	96.5	68.1	33.3	87.6	118.1	1	1
Q61410	cGMP-dependent protein kinase 2 OS=Mus musculus GN=Prkg2 PE=1 SV=1	2.49344	2	4	2	1	762	87.03	8.22		0.883879	-0.0536072	0.160383	0.998734	1.03	0.969625	0.928168	155.8	160.5	167.9	162.8	194.9	180.9	41.75	45.2	35.8	50.27	32.73	35.49	2	2	2	2	2	2	201.8	109.8	211.8	109.2	210.4	125.4	220.6	104.9	240	149.8	226.3	135.5	1	1
Q9Z2V5	Histone deacetylase 6 OS=Mus musculus GN=Hdac6 PE=1 SV=3	12.0104	12	61	12	1	1149	125.706	5.78		1.10509	0.0433992	0.16068	0.998734	1.279	0.935174	1.51466	771.4	986.8	978	914.6	740.1	1121	12.03	6.13	6.58	16.2	25.63	10.1	2	2	2	2	2	2	705.8	837.1	944	1029.6	932.5	1023.5	809.8	1019.3	874.3	606	1041	1201.1	10	8
Q3TJM4	Centromere protein T OS=Mus musculus GN=Cenpt PE=2 SV=2	3.8835	2	4	2	1	515	56.208	9.57		1.10895	0.0449111	0.160688	0.998734	1.183	0.999185	1.54783	99.5	117.8	122.7	122.6	99.3	153.7	69.54	75.27	80.8	83.4	50.66	67.63	2	2	2	2	2	2	50.6	148.5	55.1	180.5	52.6	192.8	50.3	194.9	63.7	134.8	80.2	227.2	1	1
Q9CRA4	Methylsterol monooxygenase 1 OS=Mus musculus GN=Msmo1 PE=2 SV=1	8.53242	2	8	2	1	293	34.75	7.66		1.52533	0.183363	0.161073	0.998734	1.298	1.10352	3.32675	265.5	344.6	153.6	169.5	131.6	437.8	3.97	3.59	9.02	2.63	51.87	0.69	2	2	2	2	2	2	258	272.9	335.8	353.3	143.8	163.4	166.3	172.6	179.8	83.3	439.9	435.6	2	2
Q8BX10-2	Isoform 2 of Serine/threonine-protein phosphatase PGAM5, mitochondrial OS=Mus musculus GN=Pgam5	44.9477	13	47	1	1	287	31.847	9.04		1.09177	0.0381305	0.161183	0.998734	1.194	0.965868	1.51451	1749.7	2089.9	2062.6	1992.2	1682	2547.4	19.95	21.35	22.94	28.85	13.55	24.17	2	2	2	2	2	2	1502.8	1996.5	1774.4	2405.3	1728	2397.1	1585.8	2398.6	1843.2	1520.9	2112	2982.7	9	10
Q3UDR8	Protein YIPF3 OS=Mus musculus GN=Yipf3 PE=1 SV=1	16.1383	4	22	4	1	347	37.974	5.94		1.20718	0.0817714	0.161202	0.998734	1.306	0.945384	1.9135	264	344.7	283.8	268.3	181.5	347.3	39.37	38.5	35.48	43.35	33.12	39.58	2	2	2	2	2	2	190.5	337.5	250.9	438.6	212.6	355	186.1	350.6	224	139	250.1	444.5	3	3
Q9CUX1	52 kDa repressor of the inhibitor of the protein kinase OS=Mus musculus GN=Thap12 PE=2 SV=2	3.0343	2	4	2	1	758	86.966	5.92		1.12151	0.0498013	0.161537	0.998734	1.27	0.990253	1.50639	38.2	48.5	51.3	50.8	39.1	58.9	3.33	5.54	8.95	11.29	26.55	9.96	2	2	2	2	2	2	39.1	37.3	50.4	46.6	54.6	48.1	54.8	46.7	46.5	31.8	54.8	63.1	1	1
Q9EP78	Carbohydrate sulfotransferase 7 OS=Mus musculus GN=Chst7 PE=2 SV=1	10.3306	5	16	5	1	484	54.733	9.66		0.914833	-0.0386583	0.161563	0.998734	1.109	0.859534	1.07884	420.9	466.6	531.8	457.1	478.2	515.9	6.22	13.93	22.48	36.96	22.58	29.91	2	2	2	2	2	2	402.4	439.4	420.7	512.6	447.3	616.4	337.6	576.5	401.8	554.5	406.8	625	3	3
Q9CQQ4	Gem-associated protein 2 OS=Mus musculus GN=Gemin2 PE=2 SV=1	13.0112	3	11	3	1	269	30.421	5.53	Acetyl [N-Term]	0.922845	-0.0348711	0.161756	0.998734	1.119	0.865656	1.08932	316.7	354.4	375.9	325.4	366.1	398.8							1	1	1	1	1	1	316.7		354.4		375.9		325.4		366.1		398.8		4
P70424	Receptor tyrosine-protein kinase erbB-2 OS=Mus musculus GN=Erbb2 PE=1 SV=3	0.716561	1	2	1	1	1256	138.49	5.97		0.752957	-0.12323	0.16179	0.998734	0.777	0.757746	0.973958	57.3	44.5	35.5	26.9	38.4	37.4							1	1	1	1	1	1	57.3		44.5		35.5		26.9		38.4		37.4		1
Q9D4H2	GRIP and coiled-coil domain-containing protein 1 OS=Mus musculus GN=Gcc1 PE=1 SV=2	12.4679	8	27	8	1	778	87.624	5.54		0.886253	-0.0524424	0.162192	0.998734	1.119	0.891254	0.937521	218.5	244.4	258.4	230.3	291.3	273.1	76.75	70.13	62.67	50.44	29.83	58.14	2	2	2	2	2	2	337	99.9	365.6	123.2	372.9	143.9	312.5	148.2	352.8	229.9	385.3	160.8	4	4
Q99K51	Plastin-3 OS=Mus musculus GN=Pls3 PE=1 SV=3	46.8254	26	337	26	1	630	70.697	5.62	Acetyl [N-Term]	0.898173	-0.0466399	0.162222	0.998734	0.975	0.835839	1.19318	9818.9	9578	9537.6	7971.9	8431.1	10059.8	0.37	5.65	11.53	16.38	17.02	10.76	2	2	2	2	2	2	9792.9	9844.9	9195.3	9960.7	8759.8	10315.3	7048.6	8895.2	9445.9	7416.4	9294.7	10824.9	39	35
Q7TPV4	Myb-binding protein 1A OS=Mus musculus GN=Mybbp1a PE=1 SV=2	33.7798	38	662	38	1	1344	151.942	8.95		1.08747	0.0364166	0.16232	0.998734	1.204	0.972926	1.47384	8850.2	10656.9	9643.9	9382.8	8810.7	12985.6	1.1	2.77	10.34	13.89	23.16	7.82	2	2	2	2	2	2	8919.3	8781.1	10447.8	10866	8938.7	10349.1	8461.3	10304.2	10253.5	7368	12267.6	13703.6	53	50
P22682	E3 ubiquitin-protein ligase CBL OS=Mus musculus GN=Cbl PE=1 SV=3	16.2103	11	40	10	1	913	100.5	6.67		1.12906	0.0527173	0.162391	0.998734	1.505	0.944998	1.35907	675.9	1017	792.7	749.1	667	906.5	2.56	8.7	12.58	15.09	14.66	7.83	2	2	2	2	2	2	663.7	688.2	954.5	1079.6	722.2	863.2	669.2	829.1	736.1	597.8	856.3	956.7	7	5
Q8R3K3	Pentatricopeptide repeat-containing protein 2, mitochondrial OS=Mus musculus GN=Ptcd2 PE=2 SV=1	7.87402	3	9	3	1	381	43.815	9.04		1.25279	0.097878	0.162462	0.998734	1.111	1.06231	2.23731	372.9	414.2	353.1	375.1	218.7	489.3							1	1	1	1	1	1		372.9		414.2		353.1		375.1		218.7		489.3		2
Q6A070	Protein FAM179B OS=Mus musculus GN=Fam179b PE=3 SV=3	1.12613	2	4	2	1	1776	194.789	8.35		1.1677	0.06733	0.16273	0.998734	1.342	1.09263	1.45789	46.2	62	47.5	51.9	57	83.1							1	1	1	1	1	1		46.2		62		47.5		51.9		57		83.1		1
P58854	Gamma-tubulin complex component 3 OS=Mus musculus GN=Tubgcp3 PE=1 SV=2	7.07182	5	12	5	1	905	103.404	8.32		0.918433	-0.0369525	0.163448	0.998734	1.033	0.910615	1.10598	249.9	258.1	250.6	228.2	251	277.6							1	1	1	1	1	1	249.9		258.1		250.6		228.2		251		277.6		4
Q9QYC0	Alpha-adducin OS=Mus musculus GN=Add1 PE=1 SV=2	13.0612	8	62	1	1	735	80.596	5.9		1.16017	0.064521	0.163965	0.998734	1.194	0.947905	1.85215	1357.3	1620.9	1608.6	1524.8	1065.3	1973.1	8.33	11.12	13.13	22.08	40.02	17.13	2	2	2	2	2	2	1277.4	1437.3	1493.4	1748.3	1459.2	1758	1286.7	1762.9	1366.7	763.8	1734.1	2212.1	7	7
Q8BGA7	Uncharacterized protein C7orf26 homolog OS=Mus musculus PE=2 SV=1	6.25	2	6	2	1	448	49.876	7.52		1.22664	0.0887176	0.163966	0.998734	1.353	0.950288	1.9268	93.1	126	138.8	131.9	76.5	147.4	9.11	6.79	2.85	8.04	109.46	8.25	2	2	2	2	2	2	99.1	87.1	132	119.9	141.6	136	139.4	124.4	135.8	17.3	156	138.8	2	1
E9PX29	Protein Sptbn4 OS=Mus musculus GN=Sptbn4 PE=1 SV=1	1.21046	3	51	1	1	2561	288.646	6		1.12959	0.0529217	0.164038	0.998734	1.092	1.14286	1.55102	66.5	72.6	72.1	82.4	58.8	91.2							1	1	1	1	1	1		66.5		72.6		72.1		82.4		58.8		91.2		1
Q8K3A2	tRNA 2'-phosphotransferase 1 OS=Mus musculus GN=Trpt1 PE=2 SV=2	7.22892	2	4	2	1	249	27.337	10.1		0.916923	-0.037667	0.164529	0.998734	1.117	0.848917	1.09142	158.8	177.4	175.4	148.9	179.4	195.8							1	1	1	1	1	1	158.8		177.4		175.4		148.9		179.4		195.8		2
P97742	Carnitine O-palmitoyltransferase 1, liver isoform OS=Mus musculus GN=Cpt1a PE=1 SV=4	10.3493	7	46	7	1	773	88.195	8.62		1.11299	0.0464923	0.1652	0.998734	1.176	1.02732	1.53289	842.2	990	805.3	827.3	737.3	1130.2	8.1	5.56	11.81	11.76	48.99	5.64	2	2	2	2	2	2	890.4	793.9	1028.9	951.1	872.5	738	896.1	758.5	992.7	481.9	1175.3	1085.2	7	3
Q6VH22	Intraflagellar transport protein 172 homolog OS=Mus musculus GN=Ift172 PE=1 SV=1	1.20069	2	4	2	1	1749	197.424	6.02		0.854625	-0.0682243	0.165355	0.998734	1.099	0.699346	1.09037	159.5	175.3	260.1	181.9	201.4	219.6							1	1	1	1	1	1	159.5		175.3		260.1		181.9		201.4		219.6		2
P70429	Ena/VASP-like protein OS=Mus musculus GN=Evl PE=1 SV=2	22.4638	7	28	5	1	414	44.31	8.85	Acetyl [N-Term]	1.21499	0.0845731	0.165659	0.998734	1.454	1.12681	1.47009	124.3	180.7	186.9	210.6	187.2	275.2	43.08	51.47	51.7	45.57	60.84	42.12	2	2	2	2	2	2	162.1	86.4	246.4	114.9	255.3	118.6	278.4	142.7	267.8	106.7	357.1	193.2	3	4
A2A5S3	Double-stranded RNA-binding protein Staufen homolog 1 OS=Mus musculus GN=Stau1 PE=4 SV=1	30.7071	13	51	1	1	495	54.821	9.52		0.894639	-0.0483521	0.165687	0.998734	0.979	0.897891	1.09416	74.7	73.1	90.1	80.9	75.4	82.5	18.28	2.13	0	13.73	7.13	4.11	2	2	2	2	2	2	84.3	65	74.2	72	90.1	90.1	73	88.7	79.2	71.6	80.1	84.9	1	2
Q8BH86	UPF0317 protein C14orf159 homolog, mitochondrial OS=Mus musculus PE=1 SV=1	5.02431	3	8	3	1	617	66.323	7.09		1.18693	0.0744239	0.16575	0.998734	1.161	1.04774	1.84639	173.8	201.7	205.3	215.1	130.2	240.4							1	1	1	1	1	1		173.8		201.7		205.3		215.1		130.2		240.4		3
Q9DCK4	Zinc finger protein 414 OS=Mus musculus GN=Znf414 PE=2 SV=1	12.709	2	5	2	1	299	31.968	7.62	Acetyl [N-Term]	0.923489	-0.0345683	0.165875	0.998734	1.081	0.827206	1.18239	49.3	53.3	54.4	45	47.7	56.4							1	1	1	1	1	1	49.3		53.3		54.4		45		47.7		56.4		2
Q9WTN3	Sterol regulatory element-binding protein 1 OS=Mus musculus GN=Srebf1 PE=1 SV=4	1.94004	2	4	2	1	1134	120.461	8.16		1.12155	0.0498179	0.16633	0.998734	1.408	1.00104	1.34424	92	129.5	95.8	95.9	88.6	119.1							1	1	1	1	1	1	92		129.5		95.8		95.9		88.6		119.1		1
P54279	Mismatch repair endonuclease PMS2 OS=Mus musculus GN=Pms2 PE=2 SV=1	4.42375	3	10	3	1	859	95.165	7.39		0.929135	-0.0319213	0.166338	0.998734	1.094	0.877863	1.12137	123.4	135	144.1	126.5	131	146.9	108.43	101.72	97.08	101.62	87.55	91.26	2	2	2	2	2	2	218.1	28.8	232.1	37.9	243.1	45.2	217.4	35.6	212.1	49.9	241.7	52.1	3	1
Q62377	U2 small nuclear ribonucleoprotein auxiliary factor 35 kDa subunit-related protein 2 OS=Mus musculus GN=Zrsr2 PE=2 SV=1	12.5541	5	22	3	1	462	55.323	8.43	Acetyl [N-Term]	1.14845	0.0601113	0.166385	0.998734	1.236	0.924615	1.77916	184.1	227.6	240.1	222	161.2	286.8	69.44	64.06	62.8	66.82	32.14	72.72	2	2	2	2	2	2	93.7	274.5	124.5	330.7	133.5	346.8	117.1	326.9	124.6	197.9	139.3	434.2	3	3
E9Q6P5	Tetratricopeptide repeat protein 7B OS=Mus musculus GN=Ttc7b PE=1 SV=1	1.89798	2	3	2	1	843	94.144	6.9		0.884576	-0.053265	0.166423	0.998734	1.18	0.757835	1.03927	106.7	125.9	140.4	106.4	142.6	148.2							1	1	1	1	1	1	106.7		125.9		140.4		106.4		142.6		148.2		1
Q9QXD8	LIM domain-containing protein 1 OS=Mus musculus GN=Limd1 PE=1 SV=2	13.1737	8	34	8	1	668	71.376	6.32		1.08808	0.0366613	0.166593	0.998734	1.237	1.02952	1.35772	561.6	694.9	680.8	700.9	625.9	849.8	55.17	47.82	50.22	38.63	64.09	42.44	2	2	2	2	2	2	780.6	342.5	929.8	459.9	922.5	439	892.4	509.5	909.6	342.3	1104.8	594.8	8	5
A2AG50	MAP7 domain-containing protein 2 OS=Mus musculus GN=Map7d2 PE=1 SV=1	1.40845	1	1	1	1	781	85.997	8.81		1.20288	0.0802206	0.166787	0.998734	1.319	0.977623	1.81258	84.4	111.3	129.6	126.7	79.5	144.1							1	1	1	1	1	1		84.4		111.3		129.6		126.7		79.5		144.1		1
Q3TC33	Coiled-coil domain-containing protein 127 OS=Mus musculus GN=Ccdc127 PE=1 SV=2	16.5385	4	10	4	1	260	30.49	9.13		1.29822	0.113349	0.167273	0.998734	1.164	1.02216	2.46755	111.1	129.4	112.8	115.3	60.1	148.3	99.43	102.84	102.05	100.21	50.36	98.02	2	2	2	2	2	2	33	189.3	35.3	223.5	31.4	194.2	33.6	197	38.7	81.5	45.5	251	1	2
P97429	Annexin A4 OS=Mus musculus GN=Anxa4 PE=1 SV=4	47.6489	14	205	14	1	319	35.893	5.57		1.12524	0.0512465	0.167557	0.998734	1.21	0.945318	1.67243	4701.2	5688.3	5265	4977.1	3876.7	6483.5	14.64	19.23	28.73	26.97	11.89	23.36	2	2	2	2	2	2	4214.4	5188	4914.7	6461.9	4195.3	6334.7	4027.9	5926.2	4202.7	3550.7	5412.7	7554.4	19	17
Q9QUH0	Glutaredoxin-1 OS=Mus musculus GN=Glrx PE=1 SV=3	7.47664	1	2	1	1	107	11.863	8.37	Acetyl [N-Term]	0.900024	-0.0457461	0.167616	0.998734	1.101	0.829635	1.07181	134.9	148.5	139.7	115.9	129.5	138.8							1	1	1	1	1	1	134.9		148.5		139.7		115.9		129.5		138.8		1
E9QPE7	Myosin-11 OS=Mus musculus GN=Myh11 PE=1 SV=1	10.2167	21	300	2	1	1938	223.219	5.5		0.917504	-0.037392	0.167953	0.998734	1.079	0.809619	1.18721	39.3	42.4	49.9	40.4	43.8	52							1	1	1	1	1	1	39.3		42.4		49.9		40.4		43.8		52		1
P10605	Cathepsin B OS=Mus musculus GN=Ctsb PE=1 SV=2	40.708	11	162	11	1	339	37.256	5.91		1.16929	0.067921	0.168008	0.998734	1.215	0.990847	1.78272	1646.7	2001	1551.4	1537.2	1207.2	2152.1	11.23	17.59	21.06	18.39	32.4	17.16	2	2	2	2	2	2	1515.9	1777.5	1752.1	2250	1320.3	1782.4	1337.4	1737.1	1483.7	930.6	1891	2413.2	13	13
Q8BWP8	N-acetyllactosaminide beta-1,3-N-acetylglucosaminyltransferase OS=Mus musculus GN=B3gnt1 PE=2 SV=1	6.0241	2	9	2	1	415	47.354	7.27		0.850431	-0.0703611	0.168016	0.998734	1.131	0.701026	1.04155	116.8	132.1	195	136.7	149.2	155.4							1	1	1	1	1	1	116.8		132.1		195		136.7		149.2		155.4		2
A2AM29	Protein AF-9 OS=Mus musculus GN=Mllt3 PE=1 SV=1	8.26011	4	10	4	1	569	63.336	8.63		0.912493	-0.0397706	0.168169	0.998734	1.019	0.854955	1.17112	185.8	189.3	222	189.8	209.8	245.7	66.58	60.27	65.1	54.32	73	60.11	2	2	2	2	2	2	273.2	98.3	269.9	108.6	324.2	119.8	262.7	116.9	318.1	101.5	350.2	141.3	2	2
Q9Z0S9	Prenylated Rab acceptor protein 1 OS=Mus musculus GN=Rabac1 PE=1 SV=1	8.10811	1	2	1	1	185	20.606	7.9		0.85497	-0.0680493	0.168298	0.998734	1.152	0.65655	1.10941	37.5	43.2	62.6	41.1	45.7	50.7							1	1	1	1	1	1	37.5		43.2		62.6		41.1		45.7		50.7		1
Q3UX43	Ankyrin repeat domain-containing protein 13C OS=Mus musculus GN=Ankrd13c PE=2 SV=2	2.5878	1	2	1	1	541	60.112	6.9		0.914867	-0.0386418	0.168501	0.998734	1.108	0.895312	1.03642	52.8	58.5	64	57.3	60.4	62.6							1	1	1	1	1	1	52.8		58.5		64		57.3		60.4		62.6		1
Q80TN5	Palmitoyltransferase ZDHHC17 OS=Mus musculus GN=Zdhhc17 PE=1 SV=2	4.27215	3	13	2	1	632	72.573	7.39		0.888874	-0.0511599	0.168512	0.998734	1.036	0.854807	1.06456	163	168.9	152.9	130.7	151.8	161.6							1	1	1	1	1	1	163		168.9		152.9		130.7		151.8		161.6		2
P50431	Serine hydroxymethyltransferase, cytosolic OS=Mus musculus GN=Shmt1 PE=1 SV=3	25.523	11	61	11	1	478	52.567	6.95	Acetyl [N-Term]	1.09634	0.0399455	0.16897	0.998734	1.192	0.960419	1.54494	1509.3	1799.7	1652.3	1586.9	1475.4	2279.4	29.72	22.49	27.34	16.04	64.52	25.17	2	2	2	2	2	2	1826.4	1192.1	2085.9	1513.5	1971.7	1332.8	1766.9	1406.9	2148.4	802.3	2685.1	1873.8	10	7
Q922G2	Protein FAM76A OS=Mus musculus GN=Fam76a PE=2 SV=1	13.355	4	20	4	1	307	35.073	9.19		1.11366	0.0467511	0.169032	0.998734	1.214	0.959056	1.59319	544.3	660.6	559.3	536.4	505.4	805.2	18.92	20.74	24.54	40.8	9.12	29.65	2	2	2	2	2	2	471.5	617.1	563.7	757.5	462.3	656.4	381.7	691.2	472.8	538	636.4	974.1	3	4
Q8BIH0	Histone deacetylase complex subunit SAP130 OS=Mus musculus GN=Sap130 PE=1 SV=2	3.7843	4	20	4	1	1057	111.159	9.91		0.894888	-0.0482313	0.169179	0.998734	1.069	0.926805	0.971511	491	524.7	505.5	468.5	589.7	572.9	8.45	15.91	21.97	24.72	46.85	21.05	2	2	2	2	2	2	461.6	520.3	465.7	583.8	427	584.1	386.6	550.4	394.3	785	487.6	658.1	4	3
P54116	Erythrocyte band 7 integral membrane protein OS=Mus musculus GN=Stom PE=1 SV=3	25	5	60	5	1	284	31.355	6.93		1.08107	0.0338538	0.169488	0.998734	1.201	0.966188	1.46232	795.9	955.6	919.8	888.7	800.1	1170	16.81	19.69	18.33	31.12	4.44	27.73	2	2	2	2	2	2	701.3	890.5	822.5	1088.6	800.6	1039	693.2	1084.3	775	825.2	940.6	1399.4	7	5
Q8CFT2	Histone-lysine N-methyltransferase SETD1B OS=Mus musculus GN=Setd1b PE=1 SV=2	0.403023	1	2	1	1	1985	215.217	4.96		0.906899	-0.0424411	0.169603	0.998734	1.191	0.831875	1.01072	123.5	147.1	160	133.1	149.2	150.8							1	1	1	1	1	1	123.5		147.1		160		133.1		149.2		150.8		1
Q9Z2C8	Y-box-binding protein 2 OS=Mus musculus GN=Ybx2 PE=1 SV=1	11.9444	5	138	1	1	360	38.248	10.95		0.899898	-0.0458065	0.16962	0.998734	1.061	0.789715	1.16803	82.3	87.3	108.9	86	97.6	114							1	1	1	1	1	1	82.3		87.3		108.9		86		97.6		114		1
A2A6P4	Protein Fam104a OS=Mus musculus GN=Fam104a PE=4 SV=1	13.5135	2	8	2	1	185	19.606	11.18		1.17132	0.0686747	0.17009	0.998734	1.061	1.16393	1.75172	20.6	21.8	18.3	21.3	14.5	25.4	29.94	30.49	34	40.07	9.75	41.76	2	2	2	2	2	2	16.2	24.9	17.1	26.5	13.9	22.7	15.3	27.4	13.5	15.5	17.9	32.9	1	1
Q9DCJ7	Aurora kinase A-interacting protein OS=Mus musculus GN=Aurkaip1 PE=2 SV=2	5	1	12	1	1	200	23.286	10.73		0.841152	-0.0751255	0.170223	0.998734	1.066	0.862814	0.868543	158.4	168.9	226.7	195.6	238.1	206.8	68.48	58.03	80.72	66.39	88.15	54.39	2	2	2	2	2	2	235.1	81.7	238.2	99.6	356.1	97.3	287.5	103.8	386.6	89.7	286.4	127.3	1	1
Q61881	DNA replication licensing factor MCM7 OS=Mus musculus GN=Mcm7 PE=1 SV=1	29.6245	18	268	18	1	719	81.16	6.37		1.12254	0.0502029	0.170434	0.998734	1.208	0.964128	1.63087	4490.6	5424	5385.8	5192.6	3865.8	6304.6	48.61	52.06	54.49	61.94	19.27	57.12	2	2	2	2	2	2	2947	6034.2	3427.3	7420.6	3310.6	7461	2918.2	7467	3339.1	4392.6	3758	8851.3	21	24
Q9CYC5	Kinetochore-associated protein DSN1 homolog OS=Mus musculus GN=Dsn1 PE=2 SV=1	14.9425	5	15	5	1	348	39.528	6.21		0.922003	-0.0352679	0.170628	0.998734	1.082	0.887547	1.0963	215.9	233.5	240.1	213.1	246.1	269.8	84.7	85.53	77.51	75.52	73.97	72.61	2	2	2	2	2	2	345.2	86.6	374.8	92.3	371.7	108.5	326.9	99.3	374.9	117.4	408.4	131.3	5	2
Q6ZQK5	Arf-GAP with coiled-coil, ANK repeat and PH domain-containing protein 2 OS=Mus musculus GN=Acap2 PE=1 SV=2	17.4026	10	35	9	1	770	87.156	6.68		1.0924	0.0383811	0.170629	0.998734	1.181	0.963587	1.53825	366.1	432.3	409.2	394.3	358.2	551	44.08	36.34	49.66	34.72	69.42	37.06	2	2	2	2	2	2	480.2	252	543.4	321.2	552.9	265.5	491.1	297.5	534.1	182.4	695.4	406.6	7	4
Q6NV83-3	Isoform 3 of U2 snRNP-associated SURP motif-containing protein OS=Mus musculus GN=U2surp	23.7563	21	82	1	1	985	113.193	8.35		0.819473	-0.0864655	0.170724	0.998734	0.991	0.827922	0.900888	42.6	42.2	61.6	51	67.6	60.9							1	1	1	1	1	1	42.6		42.2		61.6		51		67.6		60.9		1
Q9CWU6	Ubiquinol-cytochrome-c reductase complex assembly factor 1 OS=Mus musculus GN=Uqcc1 PE=2 SV=1	10.5085	3	6	3	1	295	34.277	8.48		1.38262	0.140702	0.170926	0.998734	1.157	1.07423	2.85714	215.1	248.7	185.9	199.7	94.5	270	82.7	84.85	96.22	105.37	24.18	97.21	2	2	2	2	2	2	89.3	340.8	99.5	398	59.4	312.3	50.9	348.4	78.3	110.6	84.4	455.6	1	2
Q9D4E6	Polyadenylate-binding protein OS=Mus musculus GN=Pabpc6 PE=1 SV=1	17.7294	12	270	1	1	643	70.957	9.26		1.14351	0.0582397	0.171296	0.998734	1.175	1.00526	1.70017	77.3	90.8	76	76.4	58.7	99.8	15.84	25.08	40.94	35.91	2.65	31.4	2	2	2	2	2	2	68.6	85.9	74.7	106.9	54	98	57	95.8	59.8	57.6	77.6	121.9	1	1
A2ACQ1	Protein Dhx35 OS=Mus musculus GN=Dhx35 PE=1 SV=1	4.55192	3	9	3	1	703	78.69	8.35		0.907539	-0.0421348	0.171373	0.998734	1.087	0.8862	1.04124	179.2	194.9	194.2	172.1	213.4	222.2	90.53	79.73	77.86	66.91	61.61	72.6	2	2	2	2	2	2	294	64.5	304.7	85	301.2	87.3	253.6	90.7	306.3	120.4	336.2	108.1	3	2
Q8K0V2	DCN1-like protein 3 OS=Mus musculus GN=Dcun1d3 PE=2 SV=1	3.28947	1	2	1	1	304	34.417	5.12		0.906806	-0.0424858	0.17158	0.998734	1.123	0.878016	1.01567	58.7	65.9	74.6	65.5	70.2	71.3							1	1	1	1	1	1	58.7		65.9		74.6		65.5		70.2		71.3		1
A2AWT7	Nucleolar transcription factor 1 OS=Mus musculus GN=Ubtf PE=4 SV=1	22.3404	16	62	1	1	752	88.331	9.89		1.47136	0.16772	0.171745	0.998734	1.201	1.3218	2.69325	43.7	52.5	28.9	38.2	16.3	43.9							1	1	1	1	1	1		43.7		52.5		28.9		38.2		16.3		43.9		1
Q80W47	WD repeat domain phosphoinositide-interacting protein 2 OS=Mus musculus GN=Wipi2 PE=1 SV=1	17.9775	5	18	5	1	445	48.446	5.86		1.07768	0.0324893	0.171762	0.998734	1.3	0.9389	1.37599	293.6	381.9	343.7	322.7	304	418.3	36.48	36.09	30.57	16.87	59.07	24.32	2	2	2	2	2	2	369.4	217.9	479.3	284.4	418	269.4	361.2	284.2	430.9	177	490.3	346.4	5	1
Q8BH66	Atlastin-1 OS=Mus musculus GN=Atl1 PE=1 SV=1	3.58423	2	10	1	1	558	63.337	6.49		0.856986	-0.0670264	0.172024	0.998734	1.083	0.786089	0.992308	49.2	53.3	76.2	59.9	65	64.5							1	1	1	1	1	1	49.2		53.3		76.2		59.9		65		64.5		1
Q9QZB7	Actin-related protein 10 OS=Mus musculus GN=Actr10 PE=1 SV=2	15.8273	5	39	5	1	417	46.178	7.61		1.14242	0.0578247	0.172108	0.998734	1.138	1.0125	1.73702	1081.5	1231	1335.5	1352.2	972.7	1689.6	3.99	8.94	6.54	20.2	42.42	15.44	2	2	2	2	2	2	1051	1112.1	1153.2	1308.8	1273.8	1397.3	1159.1	1545.4	1264.5	680.9	1505.2	1874.1	6	6
Q3U1J1	TCF3 fusion partner homolog OS=Mus musculus GN=Tfpt PE=2 SV=1	3.0888	1	4	1	1	259	28.936	4.89		1.20109	0.0795746	0.172248	0.998734	1.196	0.981982	1.98144	123.7	147.9	155.4	152.6	91.6	181.5							1	1	1	1	1	1		123.7		147.9		155.4		152.6		91.6		181.5		1
G5E899	Plasminogen activator inhibitor 1 OS=Mus musculus GN=Serpine1 PE=3 SV=1	42.0398	15	86	1	1	402	45.015	6.47		0.833284	-0.079207	0.172319	0.998734	0.96	0.812492	0.996042	4230.7	4061.2	4515	3668.4	3309.5	3296.4	4	3.15	3.44	6.68	16.89	5.2	2	2	2	2	2	2	4350.5	4111	3970.6	4151.8	4624.7	4405.3	3495	3841.8	3704.9	2914.2	3175.2	3417.6	19	16
Q8R086	Sulfite oxidase, mitochondrial OS=Mus musculus GN=Suox PE=2 SV=2	2.9304	2	12	2	1	546	60.718	6.54		0.886	-0.0525662	0.172406	0.998734	1.004	0.93318	0.996221	290.4	291.7	260.4	243	291.1	290	59.62	59.4	49.48	42.83	45.23	46.44	2	2	2	2	2	2	412.9	168	414.3	169.2	351.5	169.3	316.6	169.4	384.2	198	385.3	194.8	2	1
P09925	Surfeit locus protein 1 OS=Mus musculus GN=Surf1 PE=1 SV=3	4.57516	1	2	1	1	306	34.776	9.72		0.911155	-0.0404079	0.172504	0.998734	1.061	0.88982	1.0756	130.8	138.8	155.2	138.1	157.4	169.3							1	1	1	1	1	1	130.8		138.8		155.2		138.1		157.4		169.3		1
Q9CQ73	Plakophilin 2 OS=Mus musculus GN=Pkp2 PE=1 SV=1	15.3459	11	48	11	1	795	88.049	9.33	Acetyl [N-Term]	0.877343	-0.0568306	0.172558	0.998734	1.032	0.789222	1.11339	740.7	764.3	983.5	776.2	707.3	787.5	80.51	80.05	78.68	70.89	94.35	74.83	2	2	2	2	2	2	1162.4	319	1196.9	331.7	1530.7	436.3	1165.3	387.1	1179.1	235.4	1204.2	370.8	9	5
Q99JY8	Lipid phosphate phosphohydrolase 3 OS=Mus musculus GN=Ppap2b PE=1 SV=1	7.37179	2	17	2	1	312	35.193	9.07		1.16767	0.0673196	0.173173	0.998734	1.57	1.01042	1.34746	150	235.5	153.5	155.1	141.6	190.8	20.41	26.09	13.27	4.97	29.36	19.12	2	2	2	2	2	2	171.7	128.4	279	192.1	167.9	139.1	160.6	149.7	171	112.2	216.6	165	2	2
Q9QZW0	Phospholipid-transporting ATPase 11C OS=Mus musculus GN=Atp11c PE=1 SV=2	5.13729	6	14	5	1	1129	129.157	7.3		0.879073	-0.055975	0.173192	0.998734	0.985	0.882362	1.04977	737.3	726	660.5	582.8	771.5	809.9							1	1	1	1	1	1	737.3		726		660.5		582.8		771.5		809.9		5
P85094	Isochorismatase domain-containing protein 2A, mitochondrial OS=Mus musculus GN=Isoc2a PE=1 SV=1	11.6505	2	11	2	1	206	22.403	8.02		1.13852	0.0563412	0.173277	0.998734	1.129	1.01539	1.72849	214	241.6	240.4	244.1	172	297.3	50.75	60.92	61.58	65.83	13.07	58	2	2	2	2	2	2	137.2	290.8	137.5	345.6	135.7	345	130.5	357.8	156.1	187.9	175.4	419.3	2	1
Q8BJL0	SWI/SNF-related matrix-associated actin-dependent regulator of chromatin subfamily A-like protein 1 OS=Mus musculus GN=Smarcal1 PE=1 SV=1	5.82418	4	17	4	1	910	100.777	8.9		1.20329	0.0803714	0.1734	0.998734	1.748	1.00182	1.33548	158.2	276.6	164.9	165.2	155	207	71.54	100.46	52.26	44.77	75.25	60.6	2	2	2	2	2	2	238.3	78.2	473	80.1	225.9	104	217.5	112.9	237.4	72.5	295.7	118.3	3	1
Q9ERA0	Alpha-globin transcription factor CP2 OS=Mus musculus GN=Tfcp2 PE=1 SV=1	8.76494	3	8	2	1	502	56.996	5.54		0.844424	-0.0734393	0.173472	0.998734	1.049	0.721393	1.06832	24.5	25.7	40.2	29	32.2	34.4							1	1	1	1	1	1	24.5		25.7		40.2		29		32.2		34.4		1
Q9CZL5	Pterin-4-alpha-carbinolamine dehydratase 2 OS=Mus musculus GN=Pcbd2 PE=1 SV=2	7.35294	1	4	1	1	136	14.821	9.16		0.920282	-0.0360791	0.173537	0.998734	1.142	0.881398	1.03923	174.8	199.7	203.2	179.1	203.9	211.9							1	1	1	1	1	1	174.8		199.7		203.2		179.1		203.9		211.9		1
Q99J39	Malonyl-CoA decarboxylase, mitochondrial OS=Mus musculus GN=Mlycd PE=1 SV=1	2.03252	1	2	1	1	492	54.701	8.94		0.883625	-0.0537322	0.1736	0.998734	1.109	0.830579	1.00532	44.8	49.7	48.4	40.2	56.4	56.7							1	1	1	1	1	1	44.8		49.7		48.4		40.2		56.4		56.7		1
Q80YV2	Nuclear-interacting partner of ALK OS=Mus musculus GN=Zc3hc1 PE=1 SV=1	31.5369	11	60	11	1	501	55.161	5.38		1.10953	0.04514	0.173664	0.998734	1.209	0.966096	1.57003	847.1	1024.2	864.2	834.9	788.9	1238.6	3.26	5.57	18.08	13.64	32.69	2.24	2	2	2	2	2	2	827.5	866.6	983.8	1064.5	753.7	974.7	754.3	915.4	971.3	606.6	1219	1258.2	12	8
Q9ERA6	Tuftelin-interacting protein 11 OS=Mus musculus GN=Tfip11 PE=1 SV=1	24.463	17	91	17	1	838	96.244	5.9		1.1074	0.0443045	0.174005	0.998734	1.288	0.984875	1.43784	1300.4	1674.4	1315.7	1295.8	1188.8	1709.3	11.77	22.96	8.75	1.62	42.12	4.28	2	2	2	2	2	2	1408.7	1192.2	1946.2	1402.6	1397.1	1234.3	1280.9	1310.6	1542.9	834.7	1761	1657.6	15	12
O35075	Down syndrome critical region protein 3 homolog OS=Mus musculus GN=Dscr3 PE=2 SV=1	17.8451	4	28	4	1	297	32.949	7.68		1.17989	0.0718429	0.174297	0.998734	1.19	0.979656	1.89167	263.6	313.7	255.6	250.4	183.7	347.5	0.08	6.49	5.86	11.01	75.5	4.33	2	2	2	2	2	2	263.8	263.5	299.3	328.1	245	266.2	230.9	269.9	281.7	85.6	336.9	358.2	3	2
Q9CPR7	Suppressor of IKBKE 1 OS=Mus musculus GN=Sike1 PE=2 SV=1	18.8406	3	18	3	1	207	23.507	5.38		0.91612	-0.0380478	0.174546	0.998734	1.104	0.870149	1.07469	165.5	182.7	201	174.9	199.5	214.4	33.36	31.04	26.27	33.02	28.21	40.52	2	2	2	2	2	2	204.6	126.5	222.8	142.6	238.4	163.7	215.8	134.1	239.3	159.7	275.9	153	3	1
O88990	Alpha-actinin-3 OS=Mus musculus GN=Actn3 PE=2 SV=1	12.2222	11	152	2	1	900	102.978	5.45		0.885474	-0.0528243	0.174603	0.998734	1.23	0.727642	1.04171	76.6	94.2	98.4	71.6	98.3	102.4							1	1	1	1	1	1	76.6		94.2		98.4		71.6		98.3		102.4		1
E9PYB0	Protein Ahnak2 (Fragment) OS=Mus musculus GN=Ahnak2 PE=1 SV=3	30.5923	23	139	18	1	1739	182.593	7.08		1.16438	0.0660952	0.174709	0.998734	1.217	1.1135	1.56427	1936.2	2356.1	1664.3	1853.2	1889	2954.9	5.2	10.94	13.86	20.5	25.76	16.83	2	2	2	2	2	2	1865.1	2007.4	2173.9	2538.3	1501.2	1827.4	1584.5	2121.8	1545	2233.1	2603.3	3306.5	15	16
A2AVQ5	Uncharacterized protein C1orf177 homolog OS=Mus musculus PE=2 SV=1	3.1401	1	1	1	1	414	47.554	9.88		1.28538	0.109031	0.175021	0.998734	1.37	1.04091	2	25.7	35.2	22	22.9	14.9	29.8							1	1	1	1	1	1		25.7		35.2		22		22.9		14.9		29.8		1
Q8BHA0	INO80 complex subunit C OS=Mus musculus GN=Ino80c PE=2 SV=1	6.80628	1	4	1	1	191	20.393	10.02		0.891345	-0.049954	0.175096	0.998734	1.036	0.81205	1.13004	116.2	120.4	152.7	124	143.8	162.5							1	1	1	1	1	1	116.2		120.4		152.7		124		143.8		162.5		1
O54785	LIM domain kinase 2 OS=Mus musculus GN=Limk2 PE=1 SV=2	3.1348	2	3	2	1	638	72.155	7.5	Acetyl [N-Term]	0.917476	-0.0374051	0.175171	0.998734	0.986	0.910294	1.1553	64.2	63.3	68	61.9	68.9	79.6							1	1	1	1	1	1	64.2		63.3		68		61.9		68.9		79.6		1
Q8CI08-2	Isoform 2 of SLAIN motif-containing protein 2 OS=Mus musculus GN=Slain2	23.0643	10	22	1	1	607	65.233	9.76		1.08463	0.035281	0.176166	0.998734	1.267	1.01156	1.33629	622.7	789.2	709.2	717.4	709.5	948.1	23.83	33.78	20.53	13.26	39.06	17.61	2	2	2	2	2	2	727.7	517.8	977.7	600.7	812.1	606.2	784.6	650.1	905.4	513.5	1066.1	830	9	7
Q8K2Q0	COMM domain-containing protein 9 OS=Mus musculus GN=Commd9 PE=1 SV=3	14.6465	3	22	3	1	198	21.836	5.82		1.09772	0.0404909	0.176421	0.998734	1.224	0.943761	1.53689	435.8	533.6	528.1	498.4	405.3	622.9	9.83	16.43	16.66	20.07	23.92	11.3	2	2	2	2	2	2	405.5	466.1	471.6	595.6	465.9	590.3	427.7	569.2	473.8	336.7	573.1	672.6	3	3
Q64131	Runt-related transcription factor 3 OS=Mus musculus GN=Runx3 PE=2 SV=3	8.31296	3	12	1	1	409	43.49	9.5		0.861179	-0.0649064	0.176566	0.998734	1.22	0.839344	0.837288	21.8	26.6	30.5	25.6	29.5	24.7							1	1	1	1	1	1	21.8		26.6		30.5		25.6		29.5		24.7		1
Q9DC28	Casein kinase I isoform delta OS=Mus musculus GN=Csnk1d PE=1 SV=2	14.9398	6	31	4	1	415	47.286	9.74		1.14946	0.0604951	0.176828	0.998734	1.289	0.960056	1.64745	695.6	896.8	781.1	749.9	542.9	894.4	35.04	39.16	47.03	50.42	0.13	44.51	2	2	2	2	2	2	523.2	867.9	648.5	1145.1	521.3	1040.8	482.6	1017.3	542.4	543.4	612.9	1175.9	4	4
Q9D8S3	ADP-ribosylation factor GTPase-activating protein 3 OS=Mus musculus GN=Arfgap3 PE=1 SV=2	23.5182	11	55	11	1	523	57.42	8.47		1.0862	0.0359082	0.177103	0.998734	1.205	0.982228	1.45389	788.3	949.8	922.8	906.4	747.1	1086.2	36.59	37.48	36.63	26.46	59	28.86	2	2	2	2	2	2	992.2	584.3	1201.6	698.1	1161.9	683.8	1076	736.8	1058.8	435.4	1307.9	864.6	11	8
Q9JLV1	BAG family molecular chaperone regulator 3 OS=Mus musculus GN=Bag3 PE=1 SV=2	40.9012	19	170	19	1	577	61.822	7.27		1.09104	0.03784	0.177392	0.998734	1.254	0.957374	1.4523	2417.3	3031.6	3054.5	2924.3	2432.9	3533.3	17.89	16.34	24.03	25.55	9.81	18.63	2	2	2	2	2	2	2111.5	2723.1	2681.4	3381.8	2535.5	3573.5	2396	3452.5	2601.6	2264.2	3068	3998.7	17	18
Q9D358	Low molecular weight phosphotyrosine protein phosphatase OS=Mus musculus GN=Acp1 PE=1 SV=3	35.443	4	46	1	1	158	18.18	6.74		1.38884	0.142653	0.177459	0.998734	1.215	0.953595	3.10354	163	198.1	196.1	187	79.2	245.8	66.98	70.23	71.18	76.53	23.11	69.95	2	2	2	2	2	2	85.8	240.2	99.7	296.4	97.4	294.8	85.8	288.2	92.2	66.3	124.2	367.3	2	2
P22935	Cellular retinoic acid-binding protein 2 OS=Mus musculus GN=Crabp2 PE=2 SV=2	11.5942	1	4	1	1	138	15.736	5.71		1.27139	0.104279	0.177484	0.998734	1.23	1.13839	1.97202	83.8	103	67.2	76.5	82.2	162.1	79.79	83.51	78.29	87.81	65.72	80.89	2	2	2	2	2	2	36.5	131	42.2	163.9	30	104.4	29	124	44	120.4	69.4	254.9	1	1
O08784	Treacle protein OS=Mus musculus GN=Tcof1 PE=1 SV=1	30.1515	34	331	34	1	1320	134.921	9.35		1.08419	0.0351039	0.177637	0.998734	1.267	0.998513	1.35282	4667.3	5912.1	4975.8	4968.4	4947.5	6693.1	8.88	12.94	6.38	0.08	18.55	2.89	2	2	2	2	2	2	4960.5	4374.1	6453.1	5371.1	5200.4	4751.3	4971.1	4965.8	5596.5	4298.5	6829.7	6556.5	39	31
Q91VM3	WD repeat domain phosphoinositide-interacting protein 4 OS=Mus musculus GN=Wdr45 PE=1 SV=1	8.88889	3	6	3	1	360	39.762	6.99		1.2205	0.0865364	0.177642	0.998734	1.247	0.909372	2.15112	69.8	87.1	97.1	88.3	53.6	115.3	23.79	27.12	42.19	56.97	21.64	43.67	2	2	2	2	2	2	58.1	81.6	70.4	103.8	68.1	126	52.7	123.8	61.8	45.4	79.7	150.9	1	2
Q8BSN5	PHD finger protein 23 OS=Mus musculus GN=Phf23 PE=2 SV=2	8.72818	3	13	3	1	401	43.52	5.8		1.30894	0.116921	0.177862	0.998734	1.231	0.962535	2.54062	144.4	177.8	216.2	208.1	99.7	253.3							1	1	1	1	1	1		144.4		177.8		216.2		208.1		99.7		253.3		2
Q80XE1	Synembryn-B OS=Mus musculus GN=Ric8b PE=1 SV=2	1.73077	1	2	1	1	520	58.645	5.72		0.838061	-0.0767242	0.178117	0.998734	0.987	0.757962	1.05679	29.9	29.5	47.1	35.7	40.5	42.8							1	1	1	1	1	1	29.9		29.5		47.1		35.7		40.5		42.8		1
Q921W7	Putative uncharacterized protein Tes OS=Mus musculus GN=Tes PE=2 SV=2	21.4797	8	29	8	1	419	47.66	7.93		0.913984	-0.0390616	0.178292	0.998734	1.113	0.812039	1.1344	906.6	1008.9	1126.3	914.6	1084.1	1229.8	15.16	16.31	21.1	16.7	33.5	9.88	2	2	2	2	2	2	1003.8	809.4	1125.3	892.6	1294.4	958.3	1022.6	806.6	1340.9	827.3	1315.7	1143.9	8	7
Q80ZQ9	Protein Simiate OS=Mus musculus GN=Fam206a PE=1 SV=2	15.0259	2	6	2	1	193	21.583	7.25		0.926686	-0.0330675	0.178386	0.998734	1.034	0.861439	1.19902	78.4	81.1	93.1	80.2	81.9	98.2							1	1	1	1	1	1	78.4		81.1		93.1		80.2		81.9		98.2		1
Q3TYK3	Nuclear factor 1 OS=Mus musculus GN=Nfix PE=1 SV=1	16.3683	5	27	1	1	391	43.567	7.99		1.35137	0.130774	0.178393	0.998734	2.371	1.02116	1.36842	36.1	85.6	56.7	57.9	77.9	106.6							1	1	1	1	1	1	36.1		85.6		56.7		57.9		77.9		106.6		1
Q91VH6	Protein MEMO1 OS=Mus musculus GN=Memo1 PE=1 SV=1	22.5589	5	37	5	1	297	33.67	7.14		1.13649	0.0555666	0.178519	0.998734	1.206	0.946569	1.72607	477.5	576	533.4	504.9	377.1	650.9	51.94	60.5	68.24	64.84	25.09	62.94	2	2	2	2	2	2	302.1	652.8	329.6	822.4	276	790.8	273.4	736.4	310.2	444	361.2	940.6	4	4
Q3USJ8	F-BAR and double SH3 domains protein 2 OS=Mus musculus GN=Fchsd2 PE=1 SV=2	4.18919	3	6	3	1	740	84.23	5.66		0.90507	-0.043318	0.17854	0.998734	1.154	0.801325	1.07645	153.9	177.6	211.4	169.4	177.9	191.5							1	1	1	1	1	1	153.9		177.6		211.4		169.4		177.9		191.5		3
P48410	ATP-binding cassette sub-family D member 1 OS=Mus musculus GN=Abcd1 PE=1 SV=1	2.58152	2	4	1	1	736	81.807	8.7		0.912882	-0.0395856	0.178671	0.998734	1.026	0.885274	1.1245	180.5	185.2	175.2	155.1	176.7	198.7							1	1	1	1	1	1	180.5		185.2		175.2		155.1		176.7		198.7		2
O08530	Sphingosine 1-phosphate receptor 1 OS=Mus musculus GN=S1pr1 PE=1 SV=3	3.66492	1	3	1	1	382	42.612	9.42		0.900587	-0.0454742	0.178714	0.998734	1.061	0.94664	0.97541	46.7	49.6	50.6	47.9	48.8	47.6	70.64	44.76	42.2	25.27	2.47	29.53	2	2	2	2	2	2	70.1	23.4	65.3	33.9	65.7	35.5	56.4	39.3	49.6	47.9	57.6	37.7	1	1
Q9WTL4	Insulin receptor-related protein OS=Mus musculus GN=Insrr PE=1 SV=2	0.692308	1	1	1	1	1300	144.782	6.64		0.911306	-0.0403357	0.178964	0.998734	0.988	0.941617	1.09221	58.5	57.8	66.8	62.9	62.9	68.7							1	1	1	1	1	1	58.5		57.8		66.8		62.9		62.9		68.7		1
Q6PFR5	Transformer-2 protein homolog alpha OS=Mus musculus GN=Tra2a PE=1 SV=1	16.0142	5	64	3	1	281	32.297	11.28		1.13546	0.0551702	0.179111	0.998734	1.215	1.00979	1.6016	364.6	443.1	347.2	350.6	288.4	461.9	6.65	4.4	18.04	21.68	9.98	19.17	2	2	2	2	2	2	381.7	347.4	429.3	456.9	302.9	391.5	296.9	404.4	308.7	268	399.3	524.5	3	3
O70311	Glycylpeptide N-tetradecanoyltransferase 2 OS=Mus musculus GN=Nmt2 PE=2 SV=1	26.6541	13	82	10	1	529	60.446	7.8		1.12409	0.0508028	0.179231	0.998734	1.237	0.998155	1.54524	1485.8	1837.1	1409.5	1406.9	1340.5	2071.4	25.13	29.36	11.26	23.26	7.53	22.51	2	2	2	2	2	2	1221.7	1749.8	1455.8	2218.5	1297.2	1521.7	1175.5	1638.4	1411.8	1269.1	1741.7	2401	10	10
P63137	Gamma-aminobutyric acid receptor subunit beta-2 OS=Mus musculus GN=Gabrb2 PE=1 SV=2	2.53906	1	1	1	1	512	59.158	9.31		0.843598	-0.0738644	0.179661	0.998734	1.138	0.735294	0.963181	48.5	55.2	81.6	60	67.9	65.4							1	1	1	1	1	1	48.5		55.2		81.6		60		67.9		65.4		1
Q8JZS6	NEDD4-binding protein 2-like 2 OS=Mus musculus GN=N4bp2l2 PE=2 SV=2	2.08696	1	2	1	1	575	66.209	5.22		0.869997	-0.0604821	0.179791	0.998734	1.013	0.874126	0.998795	63.2	64	85.8	75	83	82.9							1	1	1	1	1	1	63.2		64		85.8		75		83		82.9		1
Q9EPE9	Manganese-transporting ATPase 13A1 OS=Mus musculus GN=Atp13a1 PE=2 SV=2	20.8333	22	184	22	1	1200	132.303	8.03		1.07746	0.0324029	0.180108	0.998734	1.186	1.0266	1.37923	2441.9	2896.4	2650.1	2720.6	2556	3525.3	15.23	4.66	9.17	10.32	23.72	2.79	2	2	2	2	2	2	2704.9	2179	2991.8	2800.9	2821.9	2478.3	2522	2919.1	2984.7	2127.2	3455.7	3594.9	22	20
Q7TN22	Thioredoxin domain-containing protein 16 OS=Mus musculus GN=Txndc16 PE=2 SV=1	1.21951	1	2	1	1	820	92.047	5.31		0.880347	-0.0553459	0.180412	0.998734	1.076	0.844103	1.00856	94.7	101.9	97.5	82.3	116.8	117.8							1	1	1	1	1	1	94.7		101.9		97.5		82.3		116.8		117.8		1
Q8R322	Nucleoporin GLE1 OS=Mus musculus GN=Gle1 PE=1 SV=2	8.29757	5	20	5	1	699	79.525	7.61		1.08689	0.036187	0.180834	0.998734	1.243	1.02622	1.35222	289.7	359.9	297.5	305.3	301.8	408.1	71.16	66.96	57.61	42.17	73.77	52.73	2	2	2	2	2	2	435.4	143.9	530.3	189.5	418.7	176.3	396.4	214.3	459.3	144.4	560.2	255.9	4	2
E9QB01	Neural cell adhesion molecule 1 OS=Mus musculus GN=Ncam1 PE=1 SV=1	19.3396	15	55	1	1	848	93.434	4.91		0.891306	-0.049973	0.18142	0.998734	1.155	0.821097	1.00256	179.5	207.3	237	194.6	195.2	195.7							1	1	1	1	1	1	179.5		207.3		237		194.6		195.2		195.7		2
Q6PAJ1	Breakpoint cluster region protein OS=Mus musculus GN=Bcr PE=1 SV=3	4.40945	5	11	5	1	1270	142.982	6.92		0.909178	-0.0413511	0.181466	0.998734	1.065	0.816365	1.16031	79.7	84.9	105.1	85.8	91.7	106.4	91.24	102.44	95.96	89.34	108.55	86.55	2	2	2	2	2	2	131.2	28.3	146.4	23.4	176.5	33.8	140	31.6	162	21.3	171.6	41.3	4	1
Q99J78	Differentially expressed in FDCP 8 OS=Mus musculus GN=Def8 PE=2 SV=1	2.23214	1	2	1	1	448	52.277	6.43		1.20974	0.0826933	0.181742	0.998734	1.062	1.0303	2.17143	27.2	28.9	26.4	27.2	17.5	38							1	1	1	1	1	1		27.2		28.9		26.4		27.2		17.5		38		1
Q791V5	Mitochondrial carrier homolog 2 OS=Mus musculus GN=Mtch2 PE=1 SV=1	12.5413	3	22	3	1	303	33.477	8.25		1.24827	0.0963093	0.181847	0.998734	1.22	1.07567	1.99006	763.8	931.8	576.2	619.8	492.9	980.9	27.77	30.88	32.13	36.93	15.69	35.05	2	2	2	2	2	2	613.8	913.7	728.3	1135.2	445.3	707.1	457.9	781.6	547.6	438.2	737.8	1224.1	3	2
Q64008	Ras-related protein Rab-34 OS=Mus musculus GN=Rab34 PE=1 SV=2	24.3243	5	42	5	1	259	29.082	8.27		1.32036	0.120692	0.181946	0.998734	1.144	1.00104	2.69916	568.8	650.6	575.4	576	287.2	775.2	46.53	52.83	53.65	59.56	41.82	60.79	2	2	2	2	2	2	381.7	756	407.6	893.7	357.1	793.6	333.4	818.6	372.2	202.3	442	1108.4	7	4
Q8VEH6	COBW domain-containing protein 1 OS=Mus musculus GN=Cbwd1 PE=1 SV=1	18.8295	5	20	5	1	393	43.745	4.89		1.14813	0.0599921	0.182076	0.998734	1.259	0.946404	1.70489	324.6	408.8	360.1	340.8	249.4	425.2	92.41	78.28	86.56	91.34	68.97	90.63	2	2	2	2	2	2	112.5	536.7	182.5	635	139.7	580.6	120.7	561	127.8	371.1	152.7	697.6	2	4
Q810J8	Zinc finger FYVE domain-containing protein 1 OS=Mus musculus GN=Zfyve1 PE=2 SV=2	1.1583	1	1	1	1	777	86.884	7.34	Acetyl [N-Term]	0.783935	-0.10572	0.182753	0.998734	1.14	0.551443	1.02906	62.2	70.9	135.1	74.5	92.9	95.6							1	1	1	1	1	1	62.2		70.9		135.1		74.5		92.9		95.6		1
Q8K3A9	7SK snRNA methylphosphate capping enzyme OS=Mus musculus GN=Mepce PE=1 SV=2	23.7237	12	113	12	1	666	72.006	9.25		1.09144	0.0379995	0.182944	0.998734	1.208	0.950289	1.52104	1128.5	1362.9	1365.9	1298	1076.7	1637.7	7.02	3.64	1.5	5.32	35.12	3.06	2	2	2	2	2	2	1184.5	1072.5	1398	1327.8	1351.4	1380.3	1249.2	1346.8	1344.1	809.3	1602.3	1673.2	11	10
Q6PCN7	Helicase-like transcription factor OS=Mus musculus GN=Hltf PE=1 SV=1	2.69192	3	5	3	1	1003	113.245	8.09		0.916366	-0.0379312	0.18309	0.998734	1.124	0.832515	1.10419	125.1	140.6	163	135.7	147.8	163.2							1	1	1	1	1	1	125.1		140.6		163		135.7		147.8		163.2		2
Q8K2I1	Protein farnesyltransferase subunit beta OS=Mus musculus GN=Fntb PE=1 SV=1	5.94966	3	12	3	1	437	48.788	5.8		1.17666	0.0706508	0.183272	0.998734	1.175	1.02218	1.82214	145.1	170.4	166.8	170.5	105.7	192.6	80.21	93.13	81.67	88.59	40.36	84.81	2	2	2	2	2	2	62.8	227.4	58.2	282.7	70.5	263.2	63.7	277.3	75.5	135.8	77.1	308.1	2	3
Q8VCF1	Soluble calcium-activated nucleotidase 1 OS=Mus musculus GN=Cant1 PE=2 SV=1	2.72953	1	2	1	1	403	45.624	6.77		0.913074	-0.0394938	0.18348	0.998734	1.005	0.96789	1.05069	39.8	40	43.6	42.2	43.4	45.6							1	1	1	1	1	1	39.8		40		43.6		42.2		43.4		45.6		1
Q8BGF3	WD repeat-containing protein 92 OS=Mus musculus GN=Wdr92 PE=1 SV=1	28.5714	8	29	8	1	357	39.765	8.15		0.887917	-0.0516278	0.183546	0.998734	1.103	0.857799	0.993847	370.8	408.8	457.1	392.1	503.8	500.7	43.94	34.95	30.41	26.6	2.76	31.53	2	2	2	2	2	2	486	255.6	509.9	307.8	555.4	358.8	465.8	318.3	513.7	494	612.4	389.1	5	4
Q9EPC1	Alpha-parvin OS=Mus musculus GN=Parva PE=1 SV=1	22.043	7	79	6	1	372	42.304	5.95		0.914831	-0.0386589	0.183547	0.998734	1.099	0.879479	1.06318	1315.1	1445.8	1649.5	1450.7	1565.3	1664.2	2.66	7.42	13.68	20.68	13.33	12.92	2	2	2	2	2	2	1290.4	1339.8	1370	1521.7	1489.9	1809	1238.6	1662.9	1417.8	1712.8	1512.2	1816.3	10	8
Q3U898	Myeloma-overexpressed gene 2 protein homolog OS=Mus musculus GN=Myeov2 PE=1 SV=1	35.0877	1	6	1	1	57	6.193	3.83		1.17882	0.0714461	0.183881	0.998734	1.309	0.911661	1.84706	19.6	25.6	28.3	25.8	17	31.4	21.34	33.7	11.26	32.55	43.8	14.86	2	2	2	2	2	2	16.6	22.5	19.5	31.7	26	30.5	19.9	31.8	22.2	11.7	28.1	34.7	1	1
Q7TSQ8	Pyruvate dehydrogenase phosphatase regulatory subunit, mitochondrial OS=Mus musculus GN=Pdpr PE=1 SV=1	2.50569	2	6	2	1	878	99.167	6.35		0.8933	-0.0490025	0.184197	0.998734	1.025	0.847841	1.1008	160.9	165	150.5	127.6	161.7	178	32.96	30	39	29.1	31.28	42.56	2	2	2	2	2	2	198.4	123.4	200	130	192	109	153.8	101.3	197.4	125.9	231.5	124.4	2	1
Q8R1J9	Torsin-2A OS=Mus musculus GN=Tor2a PE=1 SV=1	8.72274	2	10	2	1	321	35.874	6.83		1.14049	0.0570915	0.184237	0.998734	1.176	0.956134	1.77209	129.9	152.7	134.5	128.6	99.6	176.5	51.9	51.86	25.72	35.45	4.9	33.28	2	2	2	2	2	2	82.2	177.5	96.7	208.7	110	158.9	96.4	160.9	103	96.1	135	218.1	1	2
Q80U63	Mitofusin-2 OS=Mus musculus GN=Mfn2 PE=1 SV=3	13.6063	8	28	8	1	757	86.133	6.77		1.09176	0.038126	0.184356	0.998734	1.2	0.971474	1.49887	545.3	654.3	571.4	555.1	488.3	731.9	43.16	35.17	36.91	23.93	84.65	27.6	2	2	2	2	2	2	711.7	378.9	817.1	491.6	720.6	422.3	649.1	461.2	780.5	196	874.8	589.1	7	4
Q9D6H2	Intraflagellar transport protein 25 homolog OS=Mus musculus GN=Hspb11 PE=1 SV=2	26.5734	2	15	2	1	143	16.27	5.16		0.903049	-0.0442888	0.184411	0.998734	1.045	0.913478	1.03604	105	109.7	120.2	109.8	130.4	135.1	113.26	112.03	117.43	112.57	117.79	111.27	2	2	2	2	2	2	189	20.9	196.6	22.8	220.1	20.4	197.2	22.4	239.1	21.8	241.4	28.8	3	1
Q8K2C7	Protein OS-9 OS=Mus musculus GN=Os9 PE=1 SV=2	18.3036	12	70	12	1	672	76.061	4.84		0.909512	-0.0411914	0.184469	0.998734	1.09	0.839654	1.10347	836.6	912.1	1110.1	932.1	965.5	1065.4	41.92	39.44	37.53	27.78	42.59	32.21	2	2	2	2	2	2	1084.6	588.6	1166.5	657.7	1404.7	815.5	1115.2	749	1256.2	674.7	1308.1	822.8	11	9
Q9D903	Probable rRNA-processing protein EBP2 OS=Mus musculus GN=Ebna1bp2 PE=2 SV=1	20.2614	7	65	7	1	306	34.681	10.08		1.09425	0.0391162	0.184558	0.998734	1.157	0.975828	1.55868	1417.1	1639	1530.7	1493.7	1252.6	1952.4	37.07	39.7	43.8	50.4	15.54	46.8	2	2	2	2	2	2	1045.6	1788.5	1178.9	2099.1	1056.7	2004.8	961.4	2026	1115	1390.2	1306.2	2598.5	9	7
Q9D868-2	Isoform 2 of Peptidyl-prolyl cis-trans isomerase H OS=Mus musculus GN=Ppih	44.6328	7	28	7	1	177	19.196	8.07		1.1856	0.0739389	0.184648	0.998734	1.169	1.06694	1.79432	1477	1726.3	1292.2	1378.7	993.3	1782.3	36.99	43.43	37.48	57.66	3.92	52.92	2	2	2	2	2	2	1090.7	1863.3	1196.2	2256.5	949.7	1634.7	816.6	1940.8	965.7	1020.8	1115.3	2449.3	7	7
Q8C570	mRNA export factor OS=Mus musculus GN=Rae1 PE=1 SV=1	21.4674	6	28	6	1	368	40.939	7.83		1.09509	0.0394516	0.184756	0.998734	1.345	0.926016	1.41582	637.3	857.1	861	797.3	699.1	989.8	9.69	8.23	15.56	19.19	0.12	16.49	2	2	2	2	2	2	593.7	681	807.2	906.9	766.2	955.7	689.1	905.5	699.7	698.5	874.4	1105.3	6	5
Q9CQF4	Uncharacterized protein C6orf203 homolog OS=Mus musculus PE=1 SV=1	10	2	10	2	1	240	27.83	9.36		0.893564	-0.0488743	0.184895	0.998734	1.089	0.931543	0.943978	164.5	179.2	189.9	176.9	214.2	202.2	29.66	19.46	18.96	14.31	6.04	18.7	2	2	2	2	2	2	199	130	203.8	154.5	215.3	164.4	194.8	159	223.4	205.1	229	175.5	2	1
O35954	Membrane-associated phosphatidylinositol transfer protein 1 OS=Mus musculus GN=Pitpnm1 PE=1 SV=1	9.01046	7	40	6	1	1243	134.855	6.06		1.07588	0.0317655	0.18492	0.998734	1.295	1.01099	1.27702	289.7	375.2	345.9	349.7	328.5	419.5	10.91	9.35	16.03	27.32	12.7	19.77	2	2	2	2	2	2	267.4	312.1	350.4	400	306.7	385.1	282.1	417.2	299	358	360.8	478.1	6	3
Q8BVU0	Leucine-rich repeat and calponin homology domain-containing protein 3 OS=Mus musculus GN=Lrch3 PE=1 SV=3	9.6401	7	24	6	1	778	86.287	7.03		1.09508	0.0394471	0.18498	0.998734	1.173	1.01292	1.4844	244.4	286.6	278.6	282.2	221.1	328.2	16.57	6.64	15.26	29.47	0.06	27.78	2	2	2	2	2	2	273.1	215.8	300.1	273.2	248.5	308.6	223.4	341	221	221.2	263.7	392.6	6	3
Q6A051	Attractin-like protein 1 OS=Mus musculus GN=Atrnl1 PE=1 SV=2	1.37881	1	2	1	1	1378	152.367	7.3		1.27394	0.105149	0.184985	0.998734	1.062	1.1206	2.33333	43.8	46.5	39.8	44.6	23.4	54.6							1	1	1	1	1	1		43.8		46.5		39.8		44.6		23.4		54.6		1
Q3UNX5-2	Isoform 2 of Acyl-coenzyme A synthetase ACSM3, mitochondrial OS=Mus musculus GN=Acsm3	1.76849	1	1	1	1	622	70.193	7.49		1.30495	0.115592	0.185056	0.998734	1.404	1.31225	1.61927	14.6	20.5	25.3	33.2	21.8	35.3							1	1	1	1	1	1		14.6		20.5		25.3		33.2		21.8		35.3		1
P18872-2	Isoform Alpha-2 of Guanine nucleotide-binding protein G(o) subunit alpha OS=Mus musculus GN=Gnao1	31.9209	11	67	8	1	354	40.011	6.01		1.07634	0.0319515	0.185366	0.998734	1.205	0.996186	1.39489	1967.8	2370.9	2281.3	2272.6	1934.7	2698.7	20.8	29.34	32.33	40.55	14.87	31.61	2	2	2	2	2	2	1678.3	2257.2	1879	2862.8	1759.7	2802.8	1620.9	2924.3	1731.2	2138.1	2095.5	3301.8	9	8
Q8BTZ5	Ankyrin repeat domain-containing protein 46 OS=Mus musculus GN=Ankrd46 PE=1 SV=1	14.4737	3	12	3	1	228	25.207	5.73		1.17549	0.0702179	0.185527	0.998734	1.187	1.00769	1.82308	362.4	430.2	351.3	354	248.7	453.4	64.58	67.56	58.16	65.28	18.65	60.79	2	2	2	2	2	2	196.9	527.9	224.7	635.8	206.8	495.7	190.6	517.4	215.9	281.5	258.5	648.3	2	1
Q8VI63	MOB kinase activator 2 OS=Mus musculus GN=Mob2 PE=1 SV=1	8.51064	2	4	2	1	235	26.834	6.52		0.886136	-0.0524998	0.185692	0.998734	1.072	0.833617	1.04575	168.8	180.9	235	195.9	216.4	226.3							1	1	1	1	1	1	168.8		180.9		235		195.9		216.4		226.3		2
Q8BGQ7	Alanine--tRNA ligase, cytoplasmic OS=Mus musculus GN=Aars PE=1 SV=1	52.4793	40	879	40	1	968	106.841	5.67	Acetyl [N-Term]	1.1075	0.0443456	0.185746	0.998734	1.18	0.933079	1.65647	18058.5	21309.7	21307.1	19881.2	16292.4	26987.8	8.51	12.94	17.76	22.62	28.38	18.93	2	2	2	2	2	2	16971.4	19145.7	19359.5	23260	18631	23983.2	16701.2	23061.2	19561.8	13023	23376	30599.7	61	51
Q6GV12	3-ketodihydrosphingosine reductase OS=Mus musculus GN=Kdsr PE=1 SV=1	8.13253	2	8	2	1	332	35.933	7.9		1.33918	0.126838	0.185913	0.998734	1.068	1.09754	2.75346	186.5	199	142.5	156.4	86.8	239	91.74	94.32	79.3	92.58	32.03	91.96	2	2	2	2	2	2	65.5	307.4	66.3	331.8	62.6	222.4	54	258.7	67.1	106.4	83.6	394.5	1	2
F6ZGI7	Molybdopterin synthase sulfur carrier subunit OS=Mus musculus GN=Mocs2 PE=3 SV=1	21.5909	2	8	2	1	88	9.695	4.61		0.919917	-0.0362515	0.185995	0.998734	1.125	0.845207	1.0993	176.9	199	227.4	192.2	200.4	220.3	70.73	60.24	55.16	42.53	52.29	47.7	2	2	2	2	2	2	265.3	88.4	283.7	114.2	316.1	138.7	250	134.4	274.5	126.3	294.6	146	2	3
Q6ZPY5	Zinc finger protein 507 OS=Mus musculus GN=Znf507 PE=2 SV=2	1.27524	1	2	1	1	941	102.819	6.29		0.914483	-0.0388245	0.186496	0.998734	0.977	0.928819	1.13095	53.3	52.1	57.6	53.5	58.8	66.5							1	1	1	1	1	1	53.3		52.1		57.6		53.5		58.8		66.5		1
Q64302	Transmembrane 4 L6 family member 1 OS=Mus musculus GN=Tm4sf1 PE=1 SV=1	4.45545	1	8	1	1	202	22.228	5.73		1.36422	0.134885	0.186739	0.998734	1.045	1.11873	2.91554	239.3	250.1	157.5	176.2	125.5	365.9	68.42	75.26	66.54	77.13	16.16	72.97	2	2	2	2	2	2	123.5	355	117	383.2	83.4	231.6	80.1	272.3	111.2	139.9	177.1	554.7	1	1
Q6NXK5	RNA/RNP complex-1-interacting phosphatase OS=Mus musculus GN=Dusp11 PE=2 SV=1	18.0685	4	17	4	1	321	37.827	9.57		1.07985	0.0333651	0.186745	0.998734	1.221	0.945455	1.46465	142.6	174.1	170.5	161.2	145.7	213.4	34.41	42.05	33.98	41.97	13.78	37.84	2	2	2	2	2	2	107.9	177.3	122.3	225.8	129.5	211.4	113.4	209.1	131.5	159.9	156.3	270.5	3	2
Q8R5L1	Complement component 1 Q subcomponent-binding protein, mitochondrial OS=Mus musculus GN=C1qbp PE=1 SV=1	30.8244	5	52	5	1	279	31.006	4.87		1.09412	0.0390636	0.186934	0.998734	1.141	0.995843	1.547	2703.6	3086.1	2814.8	2803.1	2539.1	3928	5.46	0.18	0.3	9.72	50.96	0.48	2	2	2	2	2	2	2808.1	2599.2	3089.9	3082.2	2820.7	2808.9	2610.4	2995.8	3454	1624.2	3941.3	3914.7	7	6
Q6NV66	Protein Zfp646 OS=Mus musculus GN=Zfp646 PE=2 SV=1	0.782998	1	5	1	1	1788	196.68	6.8		0.887066	-0.0520438	0.18706	0.998734	1.035	0.992941	0.911894	42.8	44.3	42.5	42.2	45.4	41.4							1	1	1	1	1	1	42.8		44.3		42.5		42.2		45.4		41.4		1
Q99LM2	CDK5 regulatory subunit-associated protein 3 OS=Mus musculus GN=Cdk5rap3 PE=2 SV=1	15.1093	7	24	7	1	503	56.955	4.83		0.927869	-0.0325133	0.187463	0.998734	1.029	0.906226	1.15058	464.3	477.6	530	480.3	499.4	574.6	51.3	41.22	21.81	17.28	46.06	27.79	2	2	2	2	2	2	632.8	295.9	616.8	338.4	611.8	448.3	539	421.6	662	336.7	687.5	461.7	7	3
E9PUE3	Endothelin-converting enzyme 2 OS=Mus musculus GN=Ece2 PE=4 SV=1	1.31868	1	2	1	1	910	102.806	5.06		1.30913	0.116984	0.187723	0.998734	2.526	0.928317	1.28478	182.6	461.2	224.6	208.5	228.6	293.7							1	1	1	1	1	1	182.6		461.2		224.6		208.5		228.6		293.7		1
Q8BG46	Ankyrin repeat domain-containing protein 10 OS=Mus musculus GN=Ankrd10 PE=2 SV=1	13.3333	3	4	1	1	315	33.811	6.57		0.903927	-0.0438665	0.187944	0.998734	1.059	0.779715	1.20213	48.3	51.1	63.1	49.2	56.4	67.8	46.16	30.72	43.26	32.37	47.39	35.8	2	2	2	2	2	2	64	32.5	62.2	40	82.4	43.8	60.4	37.9	75.3	37.5	84.9	50.6	1	1
Q9D0E1	Heterogeneous nuclear ribonucleoprotein M OS=Mus musculus GN=Hnrnpm PE=1 SV=3	49.5199	31	865	31	1	729	77.597	8.63	Acetyl [N-Term]	1.1117	0.0459873	0.187975	0.998734	1.213	0.948745	1.60226	19222.1	23326	22222.3	21083.3	16331.7	26167.6	25.57	30.5	32.22	34.83	11.85	33.38	2	2	2	2	2	2	15746.7	22697.5	18296.1	28355.9	17160	27284.6	15891.4	26275.3	17699.7	14963.6	19991.9	32343.3	63	55
B7ZC24	Nuclear receptor coactivator 5 OS=Mus musculus GN=Ncoa5 PE=4 SV=1	28.0788	12	48	1	1	406	48.046	9.69		1.12692	0.0518932	0.188057	0.998734	1.537	0.978758	1.27726	167.4	257.3	183.6	179.7	182.5	233.1	25.56	26.49	9.17	5.98	44.12	6.25	2	2	2	2	2	2	197.6	137.1	209.1	305.5	195.5	171.7	172.1	187.3	239.5	125.6	243.4	222.8	1	1
Q9DB75	Cell death-inducing p53-target protein 1 OS=Mus musculus GN=Cdip1 PE=2 SV=1	4.32692	1	4	1	1	208	21.82	5.66		1.16088	0.0647884	0.188084	0.998734	1.434	1.07521	1.36353	78.8	112.9	71.8	77.2	83.9	114.4	14.46	23.48	36.04	48.18	38.6	31.52	2	2	2	2	2	2	70.7	86.8	94.2	131.7	53.5	90.1	50.9	103.5	61	106.8	88.9	139.9	1	1
Q9D6Z0	Alpha-ketoglutarate-dependent dioxygenase alkB homolog 7, mitochondrial OS=Mus musculus GN=Alkbh7 PE=1 SV=1	4.0724	1	4	1	1	221	24.955	6.54		0.912776	-0.0396356	0.188559	0.998734	1.114	0.84058	1.09051	123.8	137.9	131.1	110.2	137	149.4							1	1	1	1	1	1	123.8		137.9		131.1		110.2		137		149.4		1
F6YZ95	Liprin-beta-1 (Fragment) OS=Mus musculus GN=Ppfibp1 PE=1 SV=1	30.0518	4	15	1	1	193	20.486	10.42		0.871962	-0.0595023	0.188677	0.998734	1.175	0.888579	0.851823	87.5	102.9	107.7	95.7	126.2	107.5	15.1	17.59	5.38	6.35	47.48	7.83	2	2	2	2	2	2	96.9	78.2	115.7	90.1	111.8	103.6	91.4	100	83.8	168.5	101.5	113.4	1	1
Q9CXR4	Phosphatidylinositol N-acetylglucosaminyltransferase subunit C OS=Mus musculus GN=Pigc PE=2 SV=1	2.6936	1	2	1	1	297	33.702	7.97		1.1191	0.0488692	0.188694	0.998734	1.145	1.29078	1.27314	44.8	51.3	42.3	54.6	44.3	56.4							1	1	1	1	1	1		44.8		51.3		42.3		54.6		44.3		56.4		1
P23798	Polycomb group RING finger protein 2 OS=Mus musculus GN=Pcgf2 PE=1 SV=2	5.26316	2	7	1	1	342	37.699	7.93		0.894004	-0.0486606	0.188915	0.998734	1.049	0.851713	1.07395	118.8	124.6	160.5	136.7	144.7	155.4							1	1	1	1	1	1	118.8		124.6		160.5		136.7		144.7		155.4		1
Q8BGT7	Survival of motor neuron-related-splicing factor 30 OS=Mus musculus GN=Smndc1 PE=2 SV=1	35.7143	6	25	6	1	238	26.737	7.24		1.13217	0.0539104	0.188916	0.998734	1.145	0.95908	1.77435	754.6	864	887.1	850.8	628.4	1115	18.54	20.71	25.81	29.38	33.35	25.72	2	2	2	2	2	2	655.7	853.6	737.5	990.5	725.2	1049	674.1	1027.6	776.6	480.2	912.2	1317.7	6	6
F6ZFU0	Elongation factor 1-delta (Fragment) OS=Mus musculus GN=Eef1d PE=1 SV=1	30.7971	15	271	2	1	552	61.354	7.39		0.880748	-0.0551482	0.188964	0.998734	1.007	0.940482	0.968787	324.3	326.5	389.8	366.6	426.1	412.8	8.24	2.3	0.73	10.18	21.09	4.09	2	2	2	2	2	2	305.4	343.2	321.2	331.8	387.8	391.8	340.2	393	362.5	489.6	400.8	424.7	3	3
Q9WVM1	Rac GTPase-activating protein 1 OS=Mus musculus GN=Racgap1 PE=2 SV=1	25.6369	14	163	14	1	628	70.114	8.51		1.1189	0.0487921	0.189273	0.998734	1.298	0.987473	1.46768	2467.8	3202.5	2394.9	2364.9	2238.5	3285.4	2.49	3.44	0.12	9.45	10.48	4.41	2	2	2	2	2	2	2511.3	2424.3	3124.7	3280.4	2392.9	2397	2206.9	2522.9	2404.4	2072.5	3182.9	3388	19	16
E9PYH0	Versican core protein OS=Mus musculus GN=Vcan PE=1 SV=1	1.72928	6	9	6	1	3354	366.667	4.63		0.871594	-0.0596857	0.189527	0.998734	1.069	0.827563	1.00445	308	329.4	450.6	372.9	404.5	406.3	0.39	0.19	9.2	19.29	21.07	9.47	2	2	2	2	2	2	308.9	307.2	329.9	329	421.3	479.9	322	423.7	344.2	464.7	379.1	433.5	4	4
Q8BGV8	Mitochondrial dynamics protein MID51 OS=Mus musculus GN=Mief1 PE=1 SV=1	9.93521	5	11	5	1	463	51.152	7.88		0.919789	-0.0363118	0.189782	0.998734	1.048	0.835165	1.19361	212.2	222.4	218.4	182.4	209.7	250.3	106.97	105.68	108.84	102.43	112.75	105.54	2	2	2	2	2	2	372.7	51.7	388.5	56.2	386.4	50.3	314.6	50.3	376.8	42.5	437	63.5	3	1
Q99LT0	Protein dpy-30 homolog OS=Mus musculus GN=Dpy30 PE=1 SV=1	38.3838	2	54	2	1	99	11.206	4.88	Acetyl [N-Term]	1.18004	0.0718961	0.18981	0.998734	1.141	1.07343	1.80188	315.7	360.1	275.1	295.3	212.5	382.9	66.47	67.12	73.5	74.13	29.28	75.49	2	2	2	2	2	2	167.3	464	189.2	531	132.1	418	140.5	450.1	168.5	256.5	178.5	587.2	1	1
S4R2K0	Protein Pdf OS=Mus musculus GN=Pdf PE=3 SV=1	7.79221	1	6	1	1	231	25.762	9.06		0.920968	-0.0357556	0.190026	0.998734	1.161	0.800821	1.12809	37.9	44	48.7	39	44.5	50.2							1	1	1	1	1	1	37.9		44		48.7		39		44.5		50.2		2
Q9CQ79	Thioredoxin domain-containing protein 9 OS=Mus musculus GN=Txndc9 PE=1 SV=1	15.4867	2	8	2	1	226	26.243	5.95	Acetyl [N-Term]	0.897504	-0.0469638	0.190166	0.998734	1.008	0.86105	1.11811	73	73.6	91.4	78.7	88.9	99.4	75.17	76.67	73.81	67.03	86.83	72.67	2	2	2	2	2	2	111.8	34.2	113.5	33.7	139.1	43.7	116	41.4	143.4	34.3	150.4	48.3	2	1
Q8CIT9	Suprabasin OS=Mus musculus GN=Sbsn PE=2 SV=1	1.85714	1	1	1	1	700	72.29	7.31		0.902104	-0.0447432	0.190283	0.998734	1.212	0.846995	0.960452	56.7	68.7	73.2	62	70.8	68							1	1	1	1	1	1	56.7		68.7		73.2		62		70.8		68		1
Q99P58	Ras-related protein Rab-27B OS=Mus musculus GN=Rab27b PE=1 SV=3	13.3028	2	19	2	1	218	24.544	5.54		0.881958	-0.0545521	0.190326	0.998734	0.984	0.884883	1.05755	171.7	169	158.1	139.9	189.4	200.3	54.3	43.4	40.52	39.16	37.08	35.3	2	2	2	2	2	2	237.7	105.8	220.8	117.1	203.4	112.8	178.7	101.2	239	139.7	250.3	150.3	3	2
Q60722	Transcription factor 4 OS=Mus musculus GN=Tcf4 PE=1 SV=1	7.01493	4	14	2	1	670	71.58	7.17		1.26036	0.100495	0.190385	0.998734	1.243	0.921569	2.34874	67.8	84.2	96.9	89.3	47.6	111.8	108.86	97.75	111.66	112.77	74.5	103.62	2	2	2	2	2	2	15.6	119.9	26	142.4	20.4	173.5	18.1	160.6	22.5	72.6	29.9	193.8	1	2
Q9WV03	Protein FAM50A OS=Mus musculus GN=Fam50a PE=1 SV=1	28.9086	8	81	8	1	339	40.227	6.83		1.15596	0.0629438	0.190435	0.998734	1.231	0.969668	1.73809	1461.8	1798.8	1345.1	1304.3	1211.5	2105.7	9.51	7.29	15.89	3.31	42.57	4.56	2	2	2	2	2	2	1560.1	1363.5	1891.5	1706	1496.3	1194	1334.8	1273.8	1576.2	846.8	2173.6	2037.8	11	8
Q99JX4	Eukaryotic translation initiation factor 3 subunit M OS=Mus musculus GN=Eif3m PE=1 SV=1	26.4706	8	65	8	1	374	42.49	5.74	Acetyl [N-Term]	1.16839	0.0675891	0.190764	0.998734	1.176	0.960409	1.89544	902.4	1061.6	1028	987.3	655.1	1241.7	18.73	16.25	10.64	11.32	72.41	14.46	2	2	2	2	2	2	782.9	1021.9	939.6	1183.6	950.6	1105.3	908.3	1066.3	990.5	319.7	1114.7	1368.6	11	7
Q62383	Transcription elongation factor SPT6 OS=Mus musculus GN=Supt6h PE=1 SV=2	23.175	29	184	29	1	1726	198.962	4.93		1.06806	0.0285977	0.190802	0.998734	1.226	0.974097	1.36957	2830.5	3470.8	3227.4	3143.8	2916.1	3993.8	28.85	35.27	18.91	31.82	5.68	26.33	2	2	2	2	2	2	2253	3408	2605.1	4336.5	2795.8	3658.9	2436.5	3851.1	2799.1	3033.2	3250.2	4737.3	28	26
Q9ER63	Tumor necrosis factor receptor superfamily member 23 OS=Mus musculus GN=Tnfrsf23 PE=2 SV=2	5.68182	1	2	1	1	176	19.581	6.04		1.2323	0.0907171	0.190807	0.998734	1.293	0.860656	2.25795	43.7	56.5	48.8	42	28.3	63.9							1	1	1	1	1	1		43.7		56.5		48.8		42		28.3		63.9		1
Q8R3F5	Malonyl-CoA-acyl carrier protein transacylase, mitochondrial OS=Mus musculus GN=Mcat PE=1 SV=3	10.2362	3	14	3	1	381	41.901	8.1		1.25638	0.0991196	0.19134	0.998734	1.157	0.973597	2.3633	302.1	349.6	363.6	354	186.9	441.7	77.7	77.91	83.89	88.77	9.31	84.21	2	2	2	2	2	2	136.1	468	157	542.2	147.9	579.2	131.8	576.2	174.6	199.2	178.7	704.7	2	2
Q91WG5	5'-AMP-activated protein kinase subunit gamma-2 OS=Mus musculus GN=Prkag2 PE=1 SV=2	3.88693	2	6	1	1	566	62.91	9.36		1.45023	0.161436	0.191561	0.998734	1.228	1.00566	3.31527	225.6	277.1	300.3	302	101.5	336.5							1	1	1	1	1	1		225.6		277.1		300.3		302		101.5		336.5		1
Q91XY0	MCG133388, isoform CRA_m OS=Mus musculus GN=Pcdhgb6 PE=2 SV=1	4.29185	3	3	1	1	932	101.41	5.11		1.20475	0.0808954	0.191821	0.998734	1.271	1.01258	1.82407	16.6	21.1	15.9	16.1	10.8	19.7							1	1	1	1	1	1		16.6		21.1		15.9		16.1		10.8		19.7		1
Q91XD6	Vacuolar protein-sorting-associated protein 36 OS=Mus musculus GN=Vps36 PE=1 SV=1	14.7668	6	16	6	1	386	43.708	7.15		0.896303	-0.0475453	0.191828	0.998734	1.105	0.809589	1.08045	332.6	367.6	435.9	352.9	433.8	468.7							1	1	1	1	1	1	332.6		367.6		435.9		352.9		433.8		468.7		5
Q61216	Double-strand break repair protein MRE11A OS=Mus musculus GN=Mre11a PE=1 SV=1	18.6969	13	65	13	1	706	80.173	6.01		1.11324	0.0465903	0.191888	0.998734	1.203	0.971777	1.58458	1413.1	1699.9	1746.8	1697.5	1266.9	2007.5	8.26	7.58	5.04	5.02	52.74	1.1	2	2	2	2	2	2	1495.6	1330.6	1791	1608.8	1809.1	1684.5	1637.3	1757.8	1739.4	794.5	1991.9	2023.1	12	11
Q8R0W0	Epiplakin OS=Mus musculus GN=Eppk1 PE=1 SV=2	12.9963	14	99	12	1	6548	724.183	6.07		1.10141	0.0419488	0.191894	0.998734	1.179	0.99734	1.52569	903.6	1065.3	1090.1	1087.2	836.8	1276.7	18.51	22.54	26.37	28.93	9.29	28.63	2	2	2	2	2	2	785.3	1021.8	895.5	1235.1	886.8	1293.3	864.8	1309.6	891.7	781.8	1018.2	1535.2	8	6
Q61151	Serine/threonine-protein phosphatase 2A 56 kDa regulatory subunit epsilon isoform OS=Mus musculus GN=Ppp2r5e PE=1 SV=3	12.6338	5	17	5	1	467	54.679	6.95	Acetyl [N-Term]	1.10538	0.0435124	0.191905	0.998734	1.184	0.956414	1.60184	308.7	365.4	364.8	348.9	272	435.7	29.35	31.81	32.16	41.38	7.83	29.85	2	2	2	2	2	2	244.6	372.7	283.2	447.6	281.8	447.7	246.8	451	287	256.9	343.7	527.6	4	4
Q8R2G6	Coiled-coil domain-containing protein 80 OS=Mus musculus GN=Ccdc80 PE=1 SV=2	14.2255	10	34	10	1	949	107.545	9.58		0.901309	-0.0451261	0.192017	0.998734	1.075	0.826883	1.10585	471.5	506.9	573.6	474.3	447.8	495.2	40.46	43.03	36.23	33.87	57.29	41.5	2	2	2	2	2	2	606.4	336.6	661.2	352.7	720.6	426.7	587.9	360.7	629.2	266.4	640.5	349.9	7	5
Q99LB4	Capping protein (Actin filament), gelsolin-like OS=Mus musculus GN=Capg PE=1 SV=1	28.0802	7	90	7	1	349	38.745	6.95		1.11729	0.0481669	0.192026	0.998734	1.186	0.96545	1.6354	2312.7	2743	2564.4	2475.8	1887	3086	9.23	12.74	14.65	22.68	27.91	17.82	2	2	2	2	2	2	2161.8	2463.6	2495.8	2990.2	2298.7	2830	2078.8	2872.8	2259.4	1514.6	2697.1	3474.9	17	13
Q80X85	28S ribosomal protein S7, mitochondrial OS=Mus musculus GN=Mrps7 PE=1 SV=1	33.0579	6	37	6	1	242	28.045	9.94		1.11516	0.0473379	0.192248	0.998734	1.105	1.02006	1.65237	697.3	770.3	683	696.7	571.3	944	14.49	22.66	24.05	31.46	30.06	21.49	2	2	2	2	2	2	625.8	768.7	646.9	893.7	566.8	799.1	541.7	851.6	692.8	449.9	800.5	1087.4	5	5
O88848	ADP-ribosylation factor-like protein 6 OS=Mus musculus GN=Arl6 PE=2 SV=1	6.98925	1	2	1	1	186	20.946	8.25		1.22029	0.0864613	0.192485	0.998734	1.129	0.948422	2.27886	121.1	136.7	129.9	123.2	77.1	175.7							1	1	1	1	1	1		121.1		136.7		129.9		123.2		77.1		175.7		1
P70451	Tyrosine-protein kinase Fer OS=Mus musculus GN=Fer PE=1 SV=2	6.92588	5	21	5	1	823	94.519	7.05		0.903048	-0.044289	0.192695	0.998734	1.078	0.880482	1.04197	326.7	352.1	415	365.4	412.2	429.5	59.13	58.73	60.78	48.31	36.5	54.98	2	2	2	2	2	2	463.3	190.1	498.4	205.9	593.3	236.6	490.3	240.6	518.6	305.8	596.4	262.5	6	2
Q9D7Z3	Nucleolar protein 7 OS=Mus musculus GN=Nol7 PE=1 SV=1	13.7795	3	14	3	1	254	28.952	9.61		1.14062	0.0571393	0.192753	0.998734	1.202	0.986985	1.67964	399.8	480.5	368.8	364	334	561	24.04	30.53	33.25	27.49	4.15	26.32	2	2	2	2	2	2	331.8	467.7	376.8	584.3	282.1	455.5	293.2	434.7	343.8	324.2	456.6	665.4	3	2
A2A6Q5	Cell division cycle protein 27 homolog OS=Mus musculus GN=Cdc27 PE=1 SV=1	11.1515	8	29	8	1	825	91.784	7.02		1.09083	0.0377579	0.19293	0.998734	1.222	1.05009	1.35816	418.1	510.9	515.1	540.9	461.8	627.2	2.22	6.67	17.05	22.51	3.4	23.62	2	2	2	2	2	2	411.6	424.7	486.8	535	453	577.2	454.8	627	450.7	472.9	522.5	732	4	5
Q91VT1	E3 SUMO-protein ligase NSE2 OS=Mus musculus GN=Nsmce2 PE=2 SV=1	12.1457	3	11	3	1	247	28.213	8		1.10205	0.0422031	0.193424	0.998734	1.214	0.943916	1.56799	178.8	217.1	199.7	188.5	153.7	241	3.68	9.22	7.72	5.33	43.12	3.46	2	2	2	2	2	2	183.4	174.1	231.2	202.9	210.6	188.8	181.4	195.6	200.5	106.8	235.1	246.9	1	2
O08553	Dihydropyrimidinase-related protein 2 OS=Mus musculus GN=Dpysl2 PE=1 SV=2	48.7762	19	416	16	1	572	62.239	6.38		1.09756	0.040429	0.193437	0.998734	1.215	0.971707	1.50331	3755.7	4564.1	4449.8	4323.9	3388.4	5093.8	27.63	31.58	26	35.74	2.53	32.12	2	2	2	2	2	2	3021.9	4489.5	3545	5583.2	3631.6	5267.9	3231.2	5416.6	3448.9	3327.8	3937.1	6250.6	22	21
Q6PCX9	E3 ubiquitin-protein ligase TRIM37 OS=Mus musculus GN=Trim37 PE=1 SV=1	0.936524	1	2	1	1	961	107.591	5.21		1.12057	0.0494398	0.193588	0.998734	1.358	0.99456	1.3987	76.8	104.3	110.3	109.7	92.3	129.1							1	1	1	1	1	1	76.8		104.3		110.3		109.7		92.3		129.1		1
Q5SSK3	Transcription elongation factor, mitochondrial OS=Mus musculus GN=Tefm PE=1 SV=1	4.67033	2	4	2	1	364	41.847	9.51		0.930361	-0.0313485	0.193617	0.998734	1.04	0.899506	1.15563	57.3	59.6	60.7	54.6	60.4	69.8							1	1	1	1	1	1	57.3		59.6		60.7		54.6		60.4		69.8		1
Q5SSL4	Active breakpoint cluster region-related protein OS=Mus musculus GN=Abr PE=1 SV=1	4.77299	4	13	4	1	859	97.605	6.58		0.925634	-0.0335608	0.193773	0.998734	1.082	0.880668	1.1178	328.1	354.9	377.1	332.1	378.6	423.2							1	1	1	1	1	1	328.1		354.9		377.1		332.1		378.6		423.2		3
Q7TPW1	Nexilin OS=Mus musculus GN=Nexn PE=2 SV=3	16.6392	10	36	10	1	607	72.064	5.01		0.903675	-0.0439879	0.194023	0.998734	1.062	0.852196	1.09519	715.7	759.8	915.4	780.1	735.4	805.4	51.22	42.88	39.06	31.04	60.29	35.33	2	2	2	2	2	2	974.9	456.5	990.2	529.4	1168.3	662.6	951.4	608.9	1049	421.9	1006.6	604.2	7	6
Q80ZM5	H1 histone family, member X OS=Mus musculus GN=H1fx PE=1 SV=1	48.4043	9	57	9	1	188	20.139	11.22	Acetyl [N-Term]	1.09134	0.0379612	0.194411	0.998734	1.286	0.988731	1.37291	1150	1478.5	1180.2	1166.9	1111.8	1526.4	22.84	18.91	21.19	18.63	59.94	22.95	2	2	2	2	2	2	1335.7	964.2	1676.3	1280.8	1357	1003.3	1320.7	1013.2	1583	640.6	1774.1	1278.6	8	7
A0A087WPT0	Leucine-rich repeat flightless-interacting protein 1 (Fragment) OS=Mus musculus GN=Lrrfip1 PE=4 SV=1	28.5714	2	7	1	1	98	10.694	9.35		1.42479	0.153751	0.194456	0.998734	1.109	1.17647	2.97692	34	37.7	22.1	26	13	38.7	33.69	34.89	51.19	42.24	106.61	34.72	2	2	2	2	2	2	25.9	42.1	28.4	47	14.1	30.1	18.2	33.7	22.8	3.2	29.2	48.2	1	1
Q9R257	Heme-binding protein 1 OS=Mus musculus GN=Hebp1 PE=1 SV=2	44.7368	7	73	7	1	190	21.053	5.26		1.1601	0.0644956	0.194487	0.998734	1.155	0.956592	1.89671	1505.5	1739.4	1479	1414.8	1094	2075	22.82	25.84	27.71	30.38	12.25	29.84	2	2	2	2	2	2	1262.6	1748.4	1421.6	2057.2	1189.2	1768.9	1110.8	1718.7	1188.7	999.2	1637.2	2512.8	9	7
A2AHG2	PHD finger protein 21A OS=Mus musculus GN=Phf21a PE=4 SV=1	5.08721	3	4	3	1	688	75.575	9.48		0.929905	-0.0315614	0.19529	0.998734	1.035	0.869945	1.19912	168.8	174.7	183	159.2	159.2	190.9	44.65	39.61	15.58	15.42	30.29	9.52	2	2	2	2	2	2	222.1	115.5	223.7	125.8	203.1	162.8	176.5	141.8	193.3	125.1	203.7	178	2	1
Q8VBZ0	Dehydrogenase/reductase SDR family member on chromosome X homolog OS=Mus musculus GN=Dhrsx PE=2 SV=2	17.9104	4	9	4	1	335	35.935	8.09		0.881534	-0.0547611	0.195308	0.998734	1.078	0.865416	0.985816	92.2	99.4	122.6	106.1	126.9	125.1							1	1	1	1	1	1	92.2		99.4		122.6		106.1		126.9		125.1		2
Q8K183	Pyridoxal kinase OS=Mus musculus GN=Pdxk PE=1 SV=1	6.73077	1	4	1	1	312	34.993	6.29		1.17412	0.0697139	0.195422	0.998734	1.175	1.00233	1.84	31.4	37	42.9	43	27.5	50.6	12.82	24.69	25.85	38.15	48.69	36.79	2	2	2	2	2	2	28.6	34.3	30.5	43.4	35.1	50.8	31.4	54.6	36.9	18	37.4	63.7	1	1
P16460	Argininosuccinate synthase OS=Mus musculus GN=Ass1 PE=1 SV=1	29.6117	13	174	13	1	412	46.555	8.22		1.21559	0.0847883	0.19544	0.998734	1.293	0.994916	1.87452	4549.3	5882.9	3736.9	3717.9	3548.9	6652.5	16.71	23.06	22.11	25.53	5.13	22.45	2	2	2	2	2	2	4011.9	5086.7	4923.7	6842.1	3152.6	4321.3	3046.7	4389.1	3677.8	3420.1	5596.6	7708.5	13	11
Q9QZF2	Glypican-1 OS=Mus musculus GN=Gpc1 PE=1 SV=1	22.2621	9	56	9	1	557	61.321	7.05		0.913025	-0.0395174	0.195531	0.998734	1.07	0.94161	1.01403	782.9	837.9	882	830.5	940.9	954.1	24.6	11.22	23.01	7.52	4.58	12.48	2	2	2	2	2	2	919	646.7	904.3	771.4	1025.5	738.5	874.6	786.3	971.3	910.4	1038.3	869.9	8	7
Q9D3W4	GPN-loop GTPase 3 OS=Mus musculus GN=Gpn3 PE=2 SV=1	10.5634	2	3	2	1	284	32.769	4.53		1.53157	0.185138	0.195596	0.998734	1.28	0.913169	4.12755	50.4	64.5	69.1	63.1	19.6	80.9							1	1	1	1	1	1		50.4		64.5		69.1		63.1		19.6		80.9		1
Q99MS7	EH domain-binding protein 1-like protein 1 OS=Mus musculus GN=Ehbp1l1 PE=1 SV=1	27.3893	35	182	2	1	1716	184.722	4.73		0.894021	-0.0486524	0.195857	0.998734	1.19	0.861538	0.935421	75.6	90	97.5	84	102.2	95.6							1	1	1	1	1	1	75.6		90		97.5		84		102.2		95.6		1
Q6PD10	Inositol hexakisphosphate kinase 1 OS=Mus musculus GN=Ip6k1 PE=2 SV=1	4.84988	2	9	2	1	433	49.275	7.23		1.1588	0.0640093	0.195944	0.998734	1.616	0.876771	1.47439	136	219.8	162.3	142.3	126.9	187.1	9.72	26.73	15.95	7.01	11.86	11.15	2	2	2	2	2	2	126.7	145.4	178.3	261.4	144	180.6	135.2	149.3	137.6	116.3	172.3	201.8	2	2
F6V8M6	Ataxin-2 (Fragment) OS=Mus musculus GN=Atxn2 PE=1 SV=1	13.5338	4	20	2	1	399	42.828	8.95		0.927281	-0.0327887	0.195968	0.998734	1.064	0.861199	1.1685	86.2	91.7	95.1	81.9	81.9	95.7							1	1	1	1	1	1	86.2		91.7		95.1		81.9		81.9		95.7		1
Q6S5C2	N-acetylglucosamine-1-phosphotransferase subunit gamma OS=Mus musculus GN=Gnptg PE=1 SV=1	3.58306	1	5	1	1	307	34.147	6.92		0.896359	-0.0475178	0.196144	0.998734	0.923	0.907104	1.15432	19.6	18.1	18.3	16.6	16.2	18.7							1	1	1	1	1	1	19.6		18.1		18.3		16.6		16.2		18.7		1
Q05769	Prostaglandin G/H synthase 2 OS=Mus musculus GN=Ptgs2 PE=1 SV=1	21.0265	10	76	10	1	604	68.969	7.37		0.828115	-0.0819094	0.19618	0.998734	0.836	0.743054	1.22707	1564.7	1308.5	1759.9	1307.7	1061.8	1302.9	4.43	3.19	4.07	1.16	60.77	4.89	2	2	2	2	2	2	1613.7	1515.7	1338	1279	1810.5	1709.3	1318.4	1297	1518.1	605.5	1347.9	1257.8	13	10
O08992	Syntenin-1 OS=Mus musculus GN=Sdcbp PE=1 SV=1	17.0569	4	16	4	1	299	32.359	7.15	Acetyl [N-Term]	1.1309	0.053425	0.196273	0.998734	1.183	1.0526	1.55922	215.6	255.1	190.1	200.1	184.9	288.3	44.41	48.55	7.47	37.1	22.95	33.48	2	2	2	2	2	2	147.9	283.3	167.5	342.6	180.1	200.2	147.6	252.6	154.9	214.9	220	356.5	2	3
O70475	UDP-glucose 6-dehydrogenase OS=Mus musculus GN=Ugdh PE=1 SV=1	41.1765	17	297	17	1	493	54.797	7.56		1.12784	0.052246	0.196311	0.998734	1.21	0.994658	1.60068	6173.1	7468.3	5840.6	5809.4	4982	7974.6	0.29	6.9	3.94	11.75	30.24	6.77	2	2	2	2	2	2	6185.6	6160.6	7104.2	7832.5	5677.9	6003.3	5326.7	6292.1	6047.5	3916.6	7592.7	8356.5	24	22
P0C7N9	Proteasome assembly chaperone 4 OS=Mus musculus GN=Psmg4 PE=1 SV=1	20.3252	2	10	2	1	123	13.965	6.15		1.08009	0.0334587	0.196358	0.998734	1.245	0.985126	1.38	71.6	89.1	87.4	86.1	80	110.4	48.39	51.95	49.4	36.96	58.39	30.49	2	2	2	2	2	2	96.1	47.1	121.9	56.4	118	56.9	108.6	63.6	113.1	47	134.2	86.6	2	2
Q64337-2	Isoform 2 of Sequestosome-1 OS=Mus musculus GN=Sqstm1	32.4257	7	43	1	1	404	44.164	5.44		1.18387	0.073305	0.196656	0.998734	1.426	0.985305	1.5843	149.6	213.5	136.1	134.1	146.5	232.1	19.04	9.04	9.77	8.23	7.58	4.36	2	2	2	2	2	2	169.8	129.5	227.1	199.8	126.7	145.5	126.3	141.9	138.7	154.4	239.3	225	1	1
Q8BNE1	Protein FAM115A OS=Mus musculus GN=Fam115a PE=2 SV=1	4.7619	4	22	4	1	924	102.67	6.96		0.922766	-0.0349086	0.196746	0.998734	1.056	0.81252	1.22911	271.5	286.8	305.1	247.9	250.1	307.4	43.39	40.78	38.24	35.83	70.51	38.28	2	2	2	2	2	2	354.8	188.2	369.5	204.1	387.6	222.6	310.7	185.1	374.8	125.4	390.6	224.2	5	2
Q497V5	S1 RNA-binding domain-containing protein 1 OS=Mus musculus GN=Srbd1 PE=2 SV=2	13.5961	13	42	13	1	1015	114.02	8.78		1.07166	0.030058	0.196803	0.998734	1.164	1.02864	1.37978	804.7	936.9	879.9	905.1	815.2	1124.8	19.98	21.89	24.81	13.16	47.26	17.19	2	2	2	2	2	2	918.4	691	1081.9	791.9	1034.3	725.6	989.3	820.8	1087.6	542.8	1261.5	988.1	9	7
P70270	DNA repair and recombination protein RAD54-like OS=Mus musculus GN=Rad54l PE=1 SV=2	1.20482	1	6	1	1	747	84.641	8.62		1.17604	0.0704224	0.196822	0.998734	1.264	0.944857	1.8281	62.8	79.4	94.3	89.1	60.5	110.6	68.91	65.01	76.63	77.02	47.3	77.77	2	2	2	2	2	2	32.2	93.4	42.9	115.9	43.2	145.4	40.6	137.7	40.3	80.8	49.8	171.5	1	1
Q8BMS2	Spondin-2 OS=Mus musculus GN=Spon2 PE=1 SV=2	2.42424	1	6	1	1	330	35.942	5.66		0.915723	-0.0382361	0.197027	0.998734	1.081	0.838485	1.13727	372.1	402.3	388.2	325.5	399.2	454							1	1	1	1	1	1	372.1		402.3		388.2		325.5		399.2		454		1
Q9DAI2	Intraflagellar transport protein 22 homolog OS=Mus musculus GN=Ift22 PE=1 SV=1	5.40541	1	3	1	1	185	20.819	5.25		0.814823	-0.0889367	0.197075	0.998734	1.127	0.764916	0.842404	50.3	56.7	83.8	64.1	88.2	74.3	97.89	99.31	113.22	103.22	116.41	100.34	2	2	2	2	2	2	85.2	15.5	96.6	16.9	150.8	16.7	110.8	17.3	160.8	15.6	127.1	21.6	1	1
Q9R0M6	Ras-related protein Rab-9A OS=Mus musculus GN=Rab9a PE=1 SV=1	35.8209	6	29	6	1	201	22.895	5.66		1.34377	0.128324	0.19737	0.998734	1.208	1.01068	2.66836	708.1	855.4	543.1	548.9	335	893.9	48.68	56.28	37.1	48.26	45.1	56.47	2	2	2	2	2	2	464.4	951.9	515	1195.9	400.6	685.5	361.6	736.2	441.9	228.2	537	1250.9	5	3
Q8BHF7	CDP-diacylglycerol--glycerol-3-phosphate 3-phosphatidyltransferase, mitochondrial OS=Mus musculus GN=Pgs1 PE=1 SV=1	5.06329	2	16	2	1	553	62.45	8.9		1.10063	0.0416404	0.19754	0.998734	1.176	0.989916	1.5383	95.7	112.5	119	117.8	96.6	148.6	1.33	6.79	16.93	9.84	49.63	3.05	2	2	2	2	2	2	94.8	96.6	107.1	117.9	133.3	104.8	109.6	126	130.5	62.7	145.4	151.8	3	2
O09117	Synaptophysin-like protein 1 OS=Mus musculus GN=Sypl1 PE=1 SV=2	13.0268	2	36	2	1	261	28.881	8.79		0.860149	-0.0654265	0.197593	0.998734	0.959	0.954248	0.933859	196.7	188.6	168.3	160.6	228.3	213.2	26.85	12.67	40.95	34.96	20.79	25.03	2	2	2	2	2	2	234.1	159.4	205.5	171.7	217.1	119.6	200.3	120.9	261.8	194.7	251	175.5	4	1
Q00558	Factor VIII intron 22 protein OS=Mus musculus GN=F8a1 PE=2 SV=1	6.57895	2	4	2	1	380	40.464	6.89		1.23572	0.0919196	0.197607	0.998734	1.124	1.17526	1.91737	123.9	139.3	106.7	125.4	71.4	136.9							1	1	1	1	1	1		123.9		139.3		106.7		125.4		71.4		136.9		2
Q8BYK4	Retinol dehydrogenase 12 OS=Mus musculus GN=Rdh12 PE=2 SV=1	2.8481	1	1	1	1	316	35.27	9.61		0.890025	-0.0505978	0.197627	0.998734	1.172	0.882096	0.915395	65	76.2	68.7	60.6	72.1	66							1	1	1	1	1	1	65		76.2		68.7		60.6		72.1		66		1
E9Q6D6	Protein Zfp277 OS=Mus musculus GN=Zfp277 PE=1 SV=1	3.60206	2	5	1	1	583	67.601	6.15		0.90939	-0.04125	0.197759	0.998734	1.142	0.830591	1.06467	98.7	112.7	103.3	85.8	103.6	110.3							1	1	1	1	1	1	98.7		112.7		103.3		85.8		103.6		110.3		1
P70362	Ubiquitin fusion degradation protein 1 homolog OS=Mus musculus GN=Ufd1l PE=1 SV=2	31.9218	8	37	8	1	307	34.459	6.7		1.09622	0.0398976	0.197778	0.998734	1.266	0.964719	1.44778	833.9	1056	1071.4	1033.6	953.6	1380.6	15.61	12.94	20.68	24.11	4.52	17.79	2	2	2	2	2	2	741.9	926	959.4	1152.6	914.7	1228.1	857.4	1209.8	984.1	923.1	1206.9	1554.2	7	7
Q6NZQ6	Zinc finger protein 740 OS=Mus musculus GN=Znf740 PE=1 SV=1	13.8889	2	7	2	1	180	20.878	9.19		1.09821	0.0406869	0.197947	0.998734	1.416	0.965076	1.30233	62.9	89	85.9	82.9	77.4	100.8	50.97	72.3	37.27	59.71	28.14	58.22	2	2	2	2	2	2	40.2	85.5	43.5	134.5	63.3	108.6	47.9	117.9	62	92.8	59.3	142.3	1	2
Q8VD31	Tapasin-related protein OS=Mus musculus GN=Tapbpl PE=1 SV=2	6.65188	3	6	3	1	451	48.702	6.46		1.11741	0.0482127	0.198025	0.998734	1.249	1.10659	1.35444	150.5	188.1	135.1	149.5	145.3	196.8	24.85	18.61	19.1	15.14	17.52	9.52	2	2	2	2	2	2	177	124.1	212.8	163.3	116.9	153.4	133.5	165.5	127.3	163.3	210	183.5	1	1
Q08619	Interferon-activable protein 205-B OS=Mus musculus GN=Ifi205b PE=1 SV=2	20.4706	7	54	2	1	425	46.948	8		1.07853	0.0328306	0.198149	0.998734	1.199	0.974435	1.44194	286.7	343.7	336.4	327.8	301.4	434.6	43.28	43.01	49.77	50.29	39.84	52.2	2	2	2	2	2	2	199	374.5	239.2	448.3	218	454.8	211.2	444.3	216.5	386.3	274.2	595	3	2
Q91V81	RNA-binding protein 42 OS=Mus musculus GN=Rbm42 PE=1 SV=1	13.9241	5	18	5	1	474	49.844	9.63		1.21984	0.0863017	0.198315	0.998734	1.145	0.987603	2.15595	449.6	514.6	524.3	517.8	292.4	630.4	27.27	34.3	43	38.53	64.52	33.31	2	2	2	2	2	2	362.9	536.3	389.8	639.4	364.9	683.7	376.7	658.8	425.8	159	481.9	778.9	3	4
Q2HXL6	ER degradation-enhancing alpha-mannosidase-like protein 3 OS=Mus musculus GN=Edem3 PE=1 SV=2	3.54458	3	7	3	1	931	104.134	5.06		0.91197	-0.0400197	0.198438	0.998734	1.24	0.789706	1.03984	210.3	260.8	272	214.8	251	261							1	1	1	1	1	1	210.3		260.8		272		214.8		251		261		2
Q9D1P2	Histone acetyltransferase KAT8 OS=Mus musculus GN=Kat8 PE=1 SV=1	15.5022	4	7	4	1	458	52.541	8.38	Acetyl [N-Term]	0.930504	-0.0312818	0.198888	0.998734	1.126	0.896353	1.07193	91.4	102.9	104.2	93.4	100.1	107.3							1	1	1	1	1	1	91.4		102.9		104.2		93.4		100.1		107.3		1
Q9ET54-6	Isoform 6 of Palladin OS=Mus musculus GN=Palld	16.1035	18	148	17	1	1391	150.46	6.24		0.894807	-0.0482706	0.198911	0.998734	1.051	0.849582	1.077	5257.5	5527.2	6871.5	5837.9	5414.1	5831	28.02	31.53	38.4	43.8	26.47	39.43	2	2	2	2	2	2	4215.8	6299.1	4294.9	6759.4	5005.6	8737.5	4030	7645.9	4400.9	6427.4	4205.1	7456.9	23	17
Q923B1	Lariat debranching enzyme OS=Mus musculus GN=Dbr1 PE=1 SV=2	15.4545	7	36	7	1	550	62.25	5.22		1.1914	0.0760562	0.198986	0.998734	1.167	0.966405	2.0124	462.1	539.5	547.7	529.3	322.7	649.4	86.1	93.38	81.47	86.03	42	86.65	2	2	2	2	2	2	180.8	743.5	183.3	895.8	232.2	863.2	207.3	851.3	226.9	418.6	251.5	1047.3	3	8
D3Z194	Oxysterol-binding protein OS=Mus musculus GN=Osbpl3 PE=1 SV=1	25.8824	17	43	17	1	850	96.492	6.98		1.08518	0.0355008	0.199022	0.998734	1.254	0.979342	1.39659	985.2	1235.9	1258.6	1232.6	1078.7	1506.5	11.27	15.9	6.98	16.47	12.22	15.33	2	2	2	2	2	2	906.7	1063.7	1096.9	1374.8	1196.5	1320.7	1089	1376.1	1172	985.5	1343.2	1669.9	13	10
Q8K094	Nectin-2 OS=Mus musculus GN=Pvr PE=1 SV=1	15.9314	5	50	5	1	408	44.64	8.06		1.09954	0.0412096	0.1993	0.998734	1.275	0.968609	1.44544	765.3	975.6	774.1	749.8	725.8	1049.1	13.15	13.2	0.12	1.47	38.22	8.48	2	2	2	2	2	2	836.4	694.1	1066.7	884.6	773.5	774.8	757.6	742	921.9	529.6	1112	986.2	7	5
Q61124	Battenin OS=Mus musculus GN=Cln3 PE=1 SV=2	3.88128	1	2	1	1	438	47.627	5.44		0.921785	-0.0353704	0.199631	0.998734	1.089	0.835398	1.15644	53.1	57.8	56.5	47.2	50.5	58.4							1	1	1	1	1	1	53.1		57.8		56.5		47.2		50.5		58.4		1
Q8BGS0	Protein MAK16 homolog OS=Mus musculus GN=Mak16 PE=1 SV=1	12.8378	3	23	3	1	296	35.164	5.31		1.10674	0.0440459	0.199929	0.998734	1.14	0.966945	1.65194	278.2	317	311.6	301.3	237.6	392.5	50.92	45.68	31.18	36.52	114.99	43.17	2	2	2	2	2	2	378.3	178	419.4	214.6	380.3	242.9	379.1	223.5	430.7	44.4	512.3	272.7	3	2
Q01147	Cyclic AMP-responsive element-binding protein 1 OS=Mus musculus GN=Creb1 PE=1 SV=1	15.2493	3	27	2	1	341	36.652	5.57		0.897117	-0.047151	0.200098	0.998734	1.051	0.875328	1.05396	389.9	409.7	494.9	433.2	500.4	527.4	72	66.35	72.05	54.58	60.44	58.51	2	2	2	2	2	2	588.4	191.4	602	217.5	747.1	242.8	600.4	266	714.2	286.5	745.6	309.2	6	3
Q8VDL4	ADP-dependent glucokinase OS=Mus musculus GN=Adpgk PE=1 SV=2	15.3226	5	31	5	1	496	53.869	5.62		1.09641	0.0399732	0.200145	0.998734	1.172	0.964736	1.56538	480.8	563.4	516.1	497.9	413	646.5	67.54	70.16	59.39	69.93	39.87	68.55	2	2	2	2	2	2	251.2	710.5	283.9	842.9	299.4	732.9	251.7	744.1	296.6	529.5	333.1	959.8	4	4
P0C0S6	Histone H2A.Z OS=Mus musculus GN=H2afz PE=1 SV=2	25.7812	3	192	2	1	128	13.545	10.58		1.16282	0.0655114	0.200167	0.998734	1.28	0.882345	1.86856	1127.3	1443.4	1570.7	1385.9	963.2	1799.8	18.55	1.18	26.3	28.04	58.9	25	2	2	2	2	2	2	979.5	1275.2	1455.4	1431.4	1278.6	1862.8	1111.1	1660.7	1364.3	562	1481.7	2117.9	2	2
Q8BXV2	BRI3-binding protein OS=Mus musculus GN=Bri3bp PE=2 SV=1	11.0672	2	4	2	1	253	28.245	9.52		1.471	0.167614	0.200228	0.998734	1.254	0.922581	3.69521	97.4	122.1	124	114.4	39.7	146.7							1	1	1	1	1	1		97.4		122.1		124		114.4		39.7		146.7		1
Q8CHS4	PI-PLC X domain-containing protein 1 OS=Mus musculus GN=Plcxd1 PE=2 SV=1	2.89855	1	2	1	1	345	38.692	5.74		1.20389	0.0805883	0.200841	0.998734	1.196	0.953008	2.05607	50.1	59.9	53.2	50.7	32.1	66							1	1	1	1	1	1		50.1		59.9		53.2		50.7		32.1		66		1
Q0VBD2	Protein MCM10 homolog OS=Mus musculus GN=Mcm10 PE=1 SV=1	7.34463	7	17	7	1	885	98.344	8.85		1.10266	0.0424405	0.200855	0.998734	1.408	1.00652	1.26955	173	243.7	199.5	200.8	214.8	272.7	93.12	87.97	99.95	90.42	101.06	89.25	2	2	2	2	2	2	287	59.1	395.3	92.1	340.5	58.5	329.1	72.4	368.3	61.3	444.8	100.6	5	1
Q9WVR4	Fragile X mental retardation syndrome-related protein 2 OS=Mus musculus GN=Fxr2 PE=1 SV=1	39.3759	21	216	1	1	673	73.698	6.23		1.12776	0.0522186	0.200865	0.998734	1.386	1.01286	1.37195	42.5	58.9	62.2	63	49.2	67.5							1	1	1	1	1	1		42.5		58.9		62.2		63		49.2		67.5		1
Q3UVK0	Endoplasmic reticulum metallopeptidase 1 OS=Mus musculus GN=Ermp1 PE=1 SV=2	8.01782	8	28	8	1	898	100.084	7.49	Acetyl [N-Term]	1.12025	0.0493164	0.200951	0.998734	1.25	1.00224	1.50708	391.3	489	401.4	402.3	317.7	478.8	0.51	1.89	10.76	11.28	29.71	14.3	2	2	2	2	2	2	392.7	389.9	495.6	482.5	370.9	432	370.2	434.4	384.5	251	430.4	527.2	5	6
Q7TNF9	Protein FAM117A OS=Mus musculus GN=Fam117a PE=1 SV=1	3.54767	1	1	1	1	451	48.024	8.43		0.805767	-0.0937905	0.201271	0.998734	0.981	0.762443	0.93911	26.3	25.8	44.2	33.7	42.7	40.1							1	1	1	1	1	1	26.3		25.8		44.2		33.7		42.7		40.1		1
P43274	Histone H1.4 OS=Mus musculus GN=Hist1h1e PE=1 SV=2	34.2466	8	379	4	1	219	21.964	11.11	Acetyl [N-Term]	1.08354	0.0348441	0.201633	0.998734	1.396	0.932361	1.31239	2850.7	3979.2	3634	3388.2	3116.6	4090.2	18	1.79	16.51	23.7	11.21	19.32	2	2	2	2	2	2	2487.9	3213.5	3928.7	4029.7	3209.7	4058.4	2820.3	3956.1	3363.6	2869.6	3531.6	4648.9	5	3
A2A699	Protein FAM171A2 OS=Mus musculus GN=Fam171a2 PE=1 SV=1	3.40633	2	5	2	1	822	87.433	8.05		0.841637	-0.0748754	0.201652	0.998734	1.011	0.857447	0.921671	31.1	31.5	47	40.3	38.3	35.3	91.48	86.65	90.87	80.64	68.68	82.53	2	2	2	2	2	2	51.3	11	50.8	12.2	77.2	16.8	63.2	17.3	56.9	19.7	55.9	14.7	1	1
Q9QXM1	Junction-mediating and -regulatory protein OS=Mus musculus GN=Jmy PE=1 SV=1	2.84842	3	17	3	1	983	110.517	6.13		1.09753	0.0404179	0.202131	0.998734	1.231	0.964511	1.49516	196.2	241.5	253.6	244.6	196.3	293.5	22.63	24.04	24.48	20.95	68.6	23.47	2	2	2	2	2	2	227.6	164.8	282.5	200.4	297.5	209.7	280.9	208.4	291.6	101.1	342.2	244.8	3	2
Q9WV30	Nuclear factor of activated T-cells 5 OS=Mus musculus GN=Nfat5 PE=1 SV=2	8.3442	11	45	11	1	1534	165.697	5.19		1.17249	0.0691091	0.202266	0.998734	1.309	1.05495	1.56701	1126.7	1475	948.2	1000.3	1038.6	1627.5	16.41	18.79	8.53	19.31	0.47	15.11	2	2	2	2	2	2	996	1257.4	1279	1670.9	891	1005.4	863.7	1136.9	1042.1	1035.2	1453.6	1801.4	10	7
O88696	ATP-dependent Clp protease proteolytic subunit, mitochondrial OS=Mus musculus GN=Clpp PE=1 SV=1	34.5588	7	82	7	1	272	29.781	7.47		1.09014	0.0374811	0.202278	0.998734	1.139	0.996062	1.53294	1524.7	1736.9	1752.3	1745.4	1502.6	2303.4	7.14	7.09	10.27	26.03	23.88	19.61	2	2	2	2	2	2	1447.7	1601.7	1649.8	1823.9	1625	1879.5	1424.2	2066.7	1756.4	1248.9	1984.1	2622.8	8	9
P18406	Protein CYR61 OS=Mus musculus GN=Cyr61 PE=1 SV=1	34.8285	15	138	15	1	379	41.681	8.12		0.814693	-0.0890062	0.202282	0.998734	0.933	0.741242	1.04956	2696	2515.9	2503.5	1855.7	1805.9	1895.4	29.67	25.18	23.22	17.67	50.64	25.36	2	2	2	2	2	2	3261.5	2130.4	2964	2067.9	2914.5	2092.4	2087.5	1623.9	2452.6	1159.2	2235.2	1555.5	18	13
Q9DD19	Ras association domain-containing protein 7 OS=Mus musculus GN=Rassf7 PE=2 SV=2	5.01393	1	5	1	1	359	39.222	5.27		0.911761	-0.0401192	0.20241	0.998734	1.074	0.958333	0.988439	29.6	31.8	31.2	29.9	34.6	34.2	81.7	64.04	7.25	0.24	30.25	20.68	2	2	2	2	2	2	46.7	12.5	46.2	17.4	32.8	29.6	30	29.9	42	27.2	39.2	29.2	1	1
P70441	Na(+)/H(+) exchange regulatory cofactor NHE-RF1 OS=Mus musculus GN=Slc9a3r1 PE=1 SV=3	36.338	11	101	11	1	355	38.577	5.9	Acetyl [N-Term]	1.10444	0.0431412	0.20255	0.998734	1.275	0.998416	1.42096	1027.5	1310	1388.6	1386.4	1156.4	1643.2	46.61	43.16	34.68	27.29	55.51	30.44	2	2	2	2	2	2	1366.2	688.9	1709.7	910.2	1729.1	1048	1653.9	1118.9	1610.3	702.5	1997	1289.5	11	8
P03899	NADH-ubiquinone oxidoreductase chain 3 OS=Mus musculus GN=Mtnd3 PE=3 SV=3	13.0435	1	7	1	1	115	13.21	4.64		0.88508	-0.0530176	0.20256	0.998734	0.819	0.907427	1.25192	108	88.5	92.9	84.3	91.3	114.3							1	1	1	1	1	1	108		88.5		92.9		84.3		91.3		114.3		2
Q6ZWM4	U6 snRNA-associated Sm-like protein LSm8 OS=Mus musculus GN=Lsm8 PE=3 SV=3	79.1667	6	48	6	1	96	10.396	4.48	Acetyl [N-Term]	1.2078	0.081995	0.20283	0.998734	1.31	0.918019	1.96683	553.9	725.7	819.7	752.5	443.2	871.7	22.62	19.92	18.09	30.54	54.04	21.92	2	2	2	2	2	2	465.3	642.5	623.5	827.9	714.8	924.5	590	915	612.5	273.8	736.6	1006.9	5	4
Q60949	TBC1 domain family member 1 OS=Mus musculus GN=Tbc1d1 PE=1 SV=3	10.996	13	34	13	1	1255	141.936	7.24		1.17232	0.0690458	0.202928	0.998734	1.343	0.928367	1.73428	469.2	630.4	732.9	680.4	458	794.3	61.29	60.61	60.71	68.2	23.2	63.78	2	2	2	2	2	2	265.9	672.6	360.2	900.5	418.3	1047.6	352.3	1008.5	382.9	533.2	436.1	1152.5	7	7
B8JJA7	Protein Zfp942 OS=Mus musculus GN=Zfp942 PE=4 SV=1	2.26337	1	2	1	1	486	57.374	8.94		1.07436	0.0311505	0.202935	0.998734	1.309	1.02734	1.2377	22.3	29.2	25.6	26.3	24.4	30.2							1	1	1	1	1	1	22.3		29.2		25.6		26.3		24.4		30.2		1
O08601	Microsomal triglyceride transfer protein large subunit OS=Mus musculus GN=Mttp PE=2 SV=2	1.11857	1	2	1	1	894	99.037	7.62		0.906244	-0.042755	0.202975	0.998734	1.217	0.808625	1.01552	62.7	76.3	74.2	60	77.3	78.5							1	1	1	1	1	1	62.7		76.3		74.2		60		77.3		78.5		1
O88935	Synapsin-1 OS=Mus musculus GN=Syn1 PE=1 SV=2	1.55807	1	2	1	1	706	74.052	9.8		0.850336	-0.0704093	0.202978	0.998734	0.979	1.01036	0.834746	23.6	23.1	19.3	19.5	23.6	19.7							1	1	1	1	1	1	23.6		23.1		19.3		19.5		23.6		19.7		1
Q8VE08	F-box only protein 33 OS=Mus musculus GN=Fbxo33 PE=1 SV=3	1.42349	1	2	1	1	562	63.323	8.05		0.882637	-0.0542181	0.203055	0.998734	1.053	0.736153	1.19111	98.3	103.5	99.3	73.1	83.2	99.1							1	1	1	1	1	1	98.3		103.5		99.3		73.1		83.2		99.1		1
Q8CJ40	Rootletin OS=Mus musculus GN=Crocc PE=1 SV=2	5.92334	10	49	9	1	2009	226.809	5.55		0.921343	-0.0355787	0.203538	0.998734	1.092	0.848897	1.13213	169.5	185.2	213.1	180.9	199.8	226.2	131.08	127.14	127.75	127.58	130.8	129.48	2	2	2	2	2	2	326.7	12.4	351.7	18.7	405.6	20.6	344.1	17.7	384.6	15	433.2	19.1	6	1
Q61235	Beta-2-syntrophin OS=Mus musculus GN=Sntb2 PE=1 SV=2	16.7308	8	30	8	1	520	56.346	8.69		1.0761	0.0318511	0.203812	0.998734	1.242	0.950911	1.41668	536.5	666.3	609.1	579.2	509.5	721.8	6.52	12.95	25.31	30	0.32	14.92	2	2	2	2	2	2	511.7	561.2	605.3	727.3	500.1	718.1	456.3	702	508.4	510.7	645.6	797.9	6	5
Q6PFD9	Nuclear pore complex protein Nup98-Nup96 OS=Mus musculus GN=Nup98 PE=1 SV=2	20.6498	31	186	31	1	1816	197.118	6.18		1.09813	0.0406526	0.203838	0.998734	1.2	0.983399	1.50686	3411.2	4092.8	3427.6	3370.7	2950.5	4446	8.12	14.05	8.13	17.79	17.66	15.62	2	2	2	2	2	2	3215.3	3607.1	3686.2	4499.5	3230.5	3624.7	2946.7	3794.8	3318.9	2582.1	3954.8	4937.2	29	26
Q9JMB0	G kinase-anchoring protein 1 OS=Mus musculus GN=Gkap1 PE=1 SV=1	12.8415	4	19	4	1	366	41.737	8.82		0.920552	-0.0359519	0.204276	0.998734	1.019	0.955588	1.07548	130.7	133.2	135.1	129.1	144.4	155.3	122.49	122.31	120.91	113.72	96.78	114.28	2	2	2	2	2	2	243.9	17.5	248.4	18	250.7	19.6	233	25.3	243.3	45.6	280.8	29.8	5	1
Q9DBE9	pre-rRNA processing protein FTSJ3 OS=Mus musculus GN=Ftsj3 PE=1 SV=1	25.0597	18	146	18	1	838	95.474	8.38		1.07401	0.0310068	0.204307	0.998734	1.207	0.964775	1.42841	2462.5	2972.2	2677.1	2582.8	2339.6	3341.9	48.83	52.04	47.4	55.12	27.68	50.82	2	2	2	2	2	2	1612.3	3312.7	1878.6	4065.9	1779.8	3574.4	1576.1	3589.5	1881.7	2797.5	2141	4542.8	13	15
P98156	Very low-density lipoprotein receptor OS=Mus musculus GN=Vldlr PE=1 SV=1	4.92554	4	10	4	1	873	96.31	4.78		1.08808	0.0366608	0.2047	0.998734	1.204	0.947274	1.51648	134.8	162.3	166.9	158.1	136.5	207	9.55	14.77	6.69	18.16	30.63	14.51	2	2	2	2	2	2	143.9	125.7	179.2	145.3	159	174.8	137.8	178.4	166	106.9	185.8	228.3	3	2
J3QK52	Nucleolar complex protein 2 homolog OS=Mus musculus GN=Noc2l PE=1 SV=1	14	10	40	1	1	750	85.585	5.83		1.33833	0.126562	0.20477	0.998734	1.624	1.26844	1.56279	175.6	285.1	112.5	142.7	170.4	266.3	71.5	78.02	45.13	56.49	73.28	64.42	2	2	2	2	2	2	264.3	86.8	442.3	127.8	148.4	76.6	199.7	85.7	258.7	82.1	387.6	145	1	1
Q6SKR2	HemK methyltransferase family member 2, isoform CRA_c OS=Mus musculus GN=N6amt1 PE=2 SV=1	11.215	2	3	2	1	214	22.969	5.62	Acetyl [N-Term]	0.8736	-0.0586876	0.204847	0.998734	1.1	0.772377	1.05394	110.4	121.4	168.7	130.3	148.3	156.3							1	1	1	1	1	1	110.4		121.4		168.7		130.3		148.3		156.3		1
P25322	G1/S-specific cyclin-D1 OS=Mus musculus GN=Ccnd1 PE=1 SV=1	21.0169	5	19	4	1	295	33.407	5.11	Acetyl [N-Term]	0.882688	-0.0541928	0.205108	0.998734	1.169	0.858079	0.920909	359	419.5	503.8	432.3	475.4	437.8	7.64	9.68	6.25	8.42	0.68	3	2	2	2	2	2	2	378.4	339.6	390.8	448.2	526.1	481.6	406.5	458	477.7	473.1	447.1	428.5	3	2
Q9Z204-2	Isoform C1 of Heterogeneous nuclear ribonucleoproteins C1/C2 OS=Mus musculus GN=Hnrnpc	45.3333	17	144	17	1	300	33.036	5.03		1.07149	0.0299887	0.205561	0.998734	1.218	0.966582	1.40339	6885.7	8384.1	8250	7974.3	7071.8	9924.5	23.51	21.96	24.68	30.69	0.28	27.2	2	2	2	2	2	2	5740.9	8030.6	7082.1	9686.1	6810.2	9689.7	6244	9704.6	7057.7	7085.8	8015.4	11833.5	23	22
Q9D0A3	Arpin OS=Mus musculus GN=Arpin PE=1 SV=1	27.8761	6	49	6	1	226	25.178	5.19		0.931896	-0.0306323	0.205814	0.998734	1.164	0.843787	1.10607	1110.5	1292.9	1348.8	1138.1	1250.1	1382.7	8.07	13.24	10.38	9.35	6.91	6.8	2	2	2	2	2	2	1047.1	1173.8	1171.8	1413.9	1249.8	1447.8	1062.9	1213.4	1189	1311.2	1316.2	1449.2	6	7
Q7TMQ7	WD repeat-containing protein 91 OS=Mus musculus GN=Wdr91 PE=1 SV=1	10.0267	6	27	6	1	748	83.368	6.64		1.10464	0.04322	0.206048	0.998734	1.232	1.0404	1.41181	283.5	349.3	272.3	283.3	288	406.6	47.72	47.59	52.68	61.3	39.55	55.03	2	2	2	2	2	2	187.8	379.1	231.8	466.9	170.9	373.8	160.5	406.1	207.5	368.6	248.4	564.9	3	4
D3YXK1	Atherin OS=Mus musculus GN=Samd1 PE=1 SV=1	3.85356	2	5	2	1	519	54.5	7.47		1.13405	0.0546341	0.206238	0.998734	1.231	1.24409	1.27941	77.3	95.1	93	115.7	95.2	121.8	25.72	21.12	50.38	66.83	42.19	54.92	2	2	2	2	2	2	63.2	91.3	80.9	109.3	59.9	126.2	61	170.3	66.8	123.6	74.5	169.1	1	1
O35473	Nuclear nucleic acid-binding protein C1D OS=Mus musculus GN=C1d PE=1 SV=1	5.67376	1	7	1	1	141	15.935	9.04		0.930906	-0.0310941	0.206745	0.998734	1.121	0.884377	1.09271	122.5	137.3	145.3	128.5	141.3	154.4	54.49	51.64	43.96	35.04	48.01	45.52	2	2	2	2	2	2	169.7	75.3	187.5	87.2	190.4	100.1	160.4	96.7	189.2	93.3	204.1	104.7	1	1
P31266	Recombining binding protein suppressor of hairless OS=Mus musculus GN=Rbpj PE=1 SV=1	18.4411	8	45	8	1	526	58.5	8.13		1.09754	0.0404206	0.206846	0.998734	1.2	0.934454	1.58242	809.2	971.4	1005.4	939.5	764.4	1209.6	47.19	45.98	49.14	38.78	90.89	41.82	2	2	2	2	2	2	1079.3	539.2	1287.3	655.6	1354.8	656.1	1197.1	681.9	1255.6	273.1	1567.3	851.9	7	7
P48678	Prelamin-A/C OS=Mus musculus GN=Lmna PE=1 SV=2	68.5714	53	2070	52	1	665	74.193	6.98		1.10588	0.0437063	0.207071	0.998734	1.184	0.977516	1.56853	40329.7	47762.3	46794.1	45742	34532.1	54164.8	39.09	40.3	42.61	48.63	3.95	44.08	2	2	2	2	2	2	29180.9	51478.6	34150.9	61373.6	32696.5	60891.8	30013.5	61470.5	33566.8	35497.4	37283.3	71046.3	78	77
Q9DCC3	Coiled-coil domain-containing protein 107 OS=Mus musculus GN=Ccdc107 PE=2 SV=1	10.3306	2	7	2	1	242	26.563	5.64		0.862923	-0.064028	0.207156	0.998734	1.1	0.846467	0.926901	49.2	54.1	73.6	62.3	68.4	63.4							1	1	1	1	1	1	49.2		54.1		73.6		62.3		68.4		63.4		1
P05202	Aspartate aminotransferase, mitochondrial OS=Mus musculus GN=Got2 PE=1 SV=1	39.0698	17	262	17	1	430	47.381	9		1.20385	0.0805715	0.207176	0.998734	1.147	1.02846	1.98564	7089.1	8131.6	5874.9	6042.1	4548.8	9032.3	4.51	13.85	16.51	26	46.65	19.85	2	2	2	2	2	2	6862.9	7315.3	7335.2	8928	5189.2	6560.7	4931.4	7152.8	6049.3	3048.3	7764.7	10299.8	27	18
Q8R3Q2	Serine/threonine-protein phosphatase 6 regulatory subunit 2 OS=Mus musculus GN=Ppp6r2 PE=1 SV=1	1.51679	1	2	1	1	923	100.397	4.82		0.837196	-0.0771726	0.207221	0.998734	1.064	0.734463	1.00795	32.7	34.8	53.1	39	50.3	50.7							1	1	1	1	1	1	32.7		34.8		53.1		39		50.3		50.7		1
Q02257	Junction plakoglobin OS=Mus musculus GN=Jup PE=1 SV=3	17.5839	9	32	8	1	745	81.749	6.14		0.860061	-0.0654708	0.207223	0.998734	1.08	0.829415	0.953516	343.5	371	497.7	412.8	512	488.2	48.99	45.23	39.18	34.77	25.77	42.02	2	2	2	2	2	2	462.5	224.5	489.6	252.3	635.6	359.8	514.3	311.3	605.3	418.7	633.2	343.1	6	5
Q8R127	Saccharopine dehydrogenase-like oxidoreductase OS=Mus musculus GN=Sccpdh PE=2 SV=1	6.29371	3	24	3	1	429	47.099	8.6		0.935337	-0.0290318	0.207397	0.998734	1.052	0.910808	1.14631	466.6	491	497.8	453.4	488.7	560.2	83.32	76.12	76.36	70.7	93.67	75.36	2	2	2	2	2	2	741.5	191.7	755.2	226.7	766.6	229	680	226.7	812.4	165	858.8	261.7	4	2
Q9D0A0	DET1 homolog OS=Mus musculus GN=Det1 PE=2 SV=2	1.81818	1	2	1	1	550	63.797	7.56		0.885876	-0.0526272	0.207738	0.998734	0.959	0.892593	1.08993	22.2	21.3	27	24.1	27.8	30.3							1	1	1	1	1	1	22.2		21.3		27		24.1		27.8		30.3		1
Q9WV80	Sorting nexin-1 OS=Mus musculus GN=Snx1 PE=1 SV=1	31.9923	15	127	14	1	522	58.916	5.22		1.10996	0.045308	0.207854	0.998734	1.191	0.96678	1.5944	2305.8	2746.5	2886.8	2790.9	2097.4	3344.1	21.14	26.71	32.28	44.71	5.35	36.34	2	2	2	2	2	2	1961.1	2650.5	2227.8	3265.1	2227.9	3545.7	1908.5	3673.4	2176.8	2018	2484.7	4203.4	13	14
Q7TNE3	Sperm-associated antigen 7 OS=Mus musculus GN=Spag7 PE=1 SV=1	53.7445	10	62	10	1	227	25.905	7.43	Acetyl [N-Term]	1.09382	0.0389466	0.207956	0.998734	1.221	1.00651	1.42926	878.8	1073.4	1122.2	1129.5	911.1	1302.2	10.44	7.79	18.56	15.43	2.24	22.51	2	2	2	2	2	2	814	943.7	1014.3	1132.6	974.9	1269.5	1006.2	1252.7	896.7	925.6	1094.9	1509.5	9	7
O70572	Sphingomyelin phosphodiesterase 2 OS=Mus musculus GN=Smpd2 PE=1 SV=1	11.2172	4	14	4	1	419	47.436	6.44		0.887282	-0.0519381	0.208425	0.998734	1.044	0.896051	1.00262	141.1	147.3	172.2	154.3	190.8	191.3	107.14	98.79	92.39	87.35	102.73	94.63	2	2	2	2	2	2	248	34.2	250.2	44.4	284.7	59.7	249.6	59	329.4	52.2	319.3	63.3	3	1
O88343	Electrogenic sodium bicarbonate cotransporter 1 OS=Mus musculus GN=Slc4a4 PE=1 SV=2	2.68767	2	6	2	1	1079	121.406	6.84		0.890677	-0.0502796	0.208502	0.998734	0.968	0.923611	1.0611	50	48.4	43.2	39.9	49.1	52.1	56	45.87	39.82	26.58	19.59	45.87	2	2	2	2	2	2	69.8	30.2	64.1	32.7	55.3	31	47.4	32.4	55.9	42.3	69	35.2	2	1
P83093	Stromal interaction molecule 2 OS=Mus musculus GN=Stim2 PE=1 SV=2	12.0643	7	21	7	1	746	83.872	6.79		1.09445	0.0391976	0.208517	0.998734	1.173	0.969144	1.54891	406.8	477	499.1	483.7	394.6	611.2	34.3	28.94	42.06	44.25	0.27	35.58	2	2	2	2	2	2	308.1	505.4	379.4	574.6	350.7	647.6	332.4	635.1	395.3	393.8	457.4	764.9	4	4
P70268	Serine/threonine-protein kinase N1 OS=Mus musculus GN=Pkn1 PE=1 SV=3	15.1163	14	53	13	1	946	104.346	6.27		1.12397	0.0507537	0.208832	0.998734	1.185	0.938674	1.71442	1076.1	1274.8	1086	1019.4	871.2	1493.6	11.07	7.33	0.42	3.8	45.53	2.1	2	2	2	2	2	2	1160.3	991.9	1340.8	1208.7	1089.2	1082.8	992	1046.8	1151.7	590.7	1515.8	1471.4	8	7
E9Q137	Protein Tex264 OS=Mus musculus GN=Tex264 PE=1 SV=1	16.8285	5	31	5	1	309	33.569	5.4		1.1754	0.0701839	0.209035	0.998734	1.35	1.00857	1.60114	476.4	643.2	455	458.9	524.5	839.8	83.48	78.52	83.02	71.43	85.12	65.52	2	2	2	2	2	2	757.7	195.2	1000.3	286.1	722.1	187.9	690.6	227.1	840.1	208.8	1228.9	450.7	5	3
P27600	Guanine nucleotide-binding protein subunit alpha-12 OS=Mus musculus GN=Gna12 PE=1 SV=3	9.76253	4	29	2	1	379	44.067	9.83		0.904508	-0.0435875	0.209332	0.998734	1.092	0.852029	1.06739	80	87.4	83.8	71.4	74.2	79.2							1	1	1	1	1	1	80		87.4		83.8		71.4		74.2		79.2		2
Q9QXV3	Inhibitor of growth protein 1 OS=Mus musculus GN=Ing1 PE=2 SV=1	5.73477	2	5	2	1	279	32.089	7.42		0.903407	-0.0441164	0.209393	0.998734	1.009	0.866814	1.13193	313.4	316.2	406.2	352.1	362.3	410.1							1	1	1	1	1	1	313.4		316.2		406.2		352.1		362.3		410.1		2
Q6PD26	GPI transamidase component PIG-S OS=Mus musculus GN=Pigs PE=1 SV=3	10.0901	5	34	5	1	555	61.671	6.93	Acetyl [N-Term]	1.09402	0.0390239	0.209422	0.998734	1.235	0.944412	1.50805	430.9	531.9	507.3	479.1	385	580.6	72.89	74.42	58.6	67.95	36.95	65.16	2	2	2	2	2	2	208.8	652.9	252	811.8	297.1	717.5	248.9	709.3	284.4	485.6	313.1	848.1	4	4
Q9WUP7	Ubiquitin carboxyl-terminal hydrolase isozyme L5 OS=Mus musculus GN=Uchl5 PE=1 SV=2	43.465	13	107	13	1	329	37.593	5.33		1.16509	0.0663612	0.209546	0.998734	1.18	0.931164	1.9324	2103.8	2482.7	2449.3	2280.7	1528.1	2952.9	26.42	28.86	32.23	35.55	43.72	29.83	2	2	2	2	2	2	1710.7	2496.8	1976.1	2989.3	1891.1	3007.4	1707.3	2854	2000.5	1055.7	2330.1	3575.6	13	11
Q9CWS4	Integrator complex subunit 11 OS=Mus musculus GN=Cpsf3l PE=2 SV=1	8.16667	4	22	4	1	600	67.8	7.94		1.10128	0.0418991	0.210048	0.998734	1.223	0.919078	1.59577	299.9	366.7	373.2	343	274.1	437.4	30.04	36.74	33.94	41.02	6.73	36.18	2	2	2	2	2	2	236.2	363.6	271.4	461.9	283.6	462.7	243.5	442.5	261	287.1	325.5	549.3	4	3
Q8BZ47	Zinc finger protein 609 OS=Mus musculus GN=Znf609 PE=1 SV=2	4.38783	6	16	6	1	1413	151.024	8		0.93268	-0.0302674	0.210049	0.998734	1.036	0.884118	1.19016	167.4	173.3	193.3	170.9	178.8	212.8	82.96	72	79.14	68.6	80.26	77.84	2	2	2	2	2	2	265.6	69.2	261.6	85.1	301.4	85.1	253.8	88	280.2	77.3	330	95.7	5	2
Q91ZU1	Ankyrin repeat and SOCS box protein 6 OS=Mus musculus GN=Asb6 PE=1 SV=1	3.34928	1	9	1	1	418	46.247	5.78		1.27024	0.103886	0.210168	0.998734	1.39	0.849699	2.33036	33.1	46	49.9	42.4	22.4	52.2							1	1	1	1	1	1		33.1		46		49.9		42.4		22.4		52.2		1
Q91ZR1	Ras-related protein Rab-4B OS=Mus musculus GN=Rab4b PE=2 SV=2	21.1268	5	55	3	1	213	23.614	6.06	Acetyl [N-Term]	1.06718	0.0282382	0.210209	0.998734	1.184	0.999297	1.37968	251.1	297.2	284.6	284.4	253.9	350.3	35.76	47.79	42.26	46.61	22.5	41.77	2	2	2	2	2	2	187.6	314.6	196.8	397.7	199.6	369.7	190.7	378.2	213.5	294.3	246.8	453.7	2	4
Q80SY4	E3 ubiquitin-protein ligase MIB1 OS=Mus musculus GN=Mib1 PE=1 SV=1	7.75348	6	22	6	1	1006	110.018	6.92		0.899541	-0.0459789	0.210239	0.998734	1.186	0.899268	0.916216	202	239.6	232.3	208.9	259	237.3	71.22	67.05	57.06	44.14	17.5	45.39	2	2	2	2	2	2	303.8	100.3	353.2	126	326.1	138.6	274.1	143.7	291	226.9	313.4	161.1	4	3
Q62388	Serine-protein kinase ATM OS=Mus musculus GN=Atm PE=1 SV=2	4.43575	12	37	12	1	3066	349.195	6.86		1.07955	0.033243	0.210364	0.998734	1.193	1.02659	1.37946	421.6	502.9	424.9	436.2	420.6	580.2	3.07	6.21	9.17	13.45	8.94	4.08	2	2	2	2	2	2	412.4	430.7	480.8	525	452.4	397.3	394.7	477.7	447.2	394	563.5	597	8	4
Q9Z150	Protein Zbtb12 OS=Mus musculus GN=Zbtb12 PE=1 SV=1	2.61438	1	2	1	1	459	49.265	7.5		0.887731	-0.0517185	0.210642	0.998734	1.13	0.815421	1.01907	58.3	65.9	85.6	69.8	73.4	74.8							1	1	1	1	1	1	58.3		65.9		85.6		69.8		73.4		74.8		1
Q8R3P6	von Willebrand factor A domain-containing protein 9 OS=Mus musculus GN=Vwa9 PE=1 SV=1	13.7864	5	43	5	1	515	57.2	5.17		1.09514	0.0394688	0.210765	0.998734	1.181	0.977176	1.52734	362.4	428.2	446.9	436.7	345.7	528	11.26	17.9	27.64	30.73	15.87	29.13	2	2	2	2	2	2	333.6	391.3	374	482.4	359.6	534.3	341.8	531.6	384.5	306.9	419.3	636.8	4	4
E9Q624	Protein Zfp644 OS=Mus musculus GN=Zfp644 PE=4 SV=1	4.02477	6	8	6	1	1292	144.901	8.27		0.913267	-0.0394021	0.210935	0.998734	1.079	0.843608	1.12396	234.1	252.5	308.2	260	277.5	311.9	52.26	57.35	52.07	45.25	56.04	50.92	2	2	2	2	2	2	320.6	147.6	354.9	150.1	421.6	194.7	343.2	176.8	387.4	167.5	424.2	199.6	3	2
Q8BLH7	HIRA-interacting protein 3 OS=Mus musculus GN=Hirip3 PE=1 SV=1	13.6439	7	36	7	1	601	65.176	7.84		1.09658	0.0400413	0.211122	0.998734	1.276	0.944582	1.46919	421.4	537.6	566.6	535.2	464.2	682	39.27	30.39	3.33	4.65	34.23	9.26	2	2	2	2	2	2	538.4	304.4	653.2	422.1	579.9	553.2	552.8	517.6	576.5	351.8	726.6	637.3	9	3
Q8CG72	Poly(ADP-ribose) glycohydrolase ARH3 OS=Mus musculus GN=Adprhl2 PE=1 SV=1	16.2162	5	29	5	1	370	39.389	4.96		1.07478	0.0313193	0.211297	0.998734	1.158	1.00769	1.42831	338.9	392.5	351	353.7	322.9	461.2	19.76	25.76	28.32	37.3	4.66	27.87	2	2	2	2	2	2	291.6	386.3	321	464	280.7	421.3	260.4	447	312.3	333.6	370.3	552.1	4	4
Q6PGG6	Guanine nucleotide-binding protein-like 3-like protein OS=Mus musculus GN=Gnl3l PE=1 SV=1	19.0641	9	56	9	1	577	65.153	8.6		1.12431	0.0508842	0.211412	0.998734	1.238	0.960803	1.60361	1015.3	1257.4	1359.8	1306.5	942	1510.6	56.31	62.91	61.98	67.84	21.14	65.26	2	2	2	2	2	2	611.1	1419.6	698	1816.7	763.8	1955.8	679.8	1933.3	801.2	1082.8	813.6	2207.7	6	10
E9QJU7	SH3 domain-binding protein 2 OS=Mus musculus GN=Sh3bp2 PE=1 SV=1	7.15447	4	5	4	1	615	67.953	8.65		1.06946	0.0291656	0.211426	0.998734	1.232	0.973489	1.36791	85.3	105.2	94.3	91.8	82.9	113.4	110.1	111.97	101.23	100.75	136.3	110.87	2	2	2	2	2	2	151.8	18.9	188.4	21.9	161.8	26.8	157.2	26.4	162.8	3	202.3	24.5	4	1
P17095	High mobility group protein HMG-I/HMG-Y OS=Mus musculus GN=Hmga1 PE=1 SV=4	30.8411	3	92	3	1	107	11.607	10.32		1.11318	0.0465658	0.211504	0.998734	1.294	1.06265	1.3466	2504.7	3241.8	2461.4	2615.6	2802.4	3773.7	31.4	26.52	31.72	39.01	28.44	36.18	2	2	2	2	2	2	1948.7	3060.8	2634	3849.7	1909.3	3013.5	1894	3337.1	2238.8	3366	2808.2	4739.3	4	3
Q8K0C4	Lanosterol 14-alpha demethylase OS=Mus musculus GN=Cyp51a1 PE=2 SV=1	23.6581	10	129	10	1	503	56.739	8.41		1.10539	0.0435174	0.211543	0.998734	1.194	1.01538	1.4958	1925.6	2299.2	1996.5	2027.2	2047.8	3063.1	23.72	18.51	9.76	6.2	9.99	5.46	2	2	2	2	2	2	2248.5	1602.6	2600.2	1998.2	2134.2	1858.7	1938.3	2116.1	2192.4	1903.2	3181.4	2944.9	13	10
Q5SVQ0	Histone acetyltransferase KAT7 OS=Mus musculus GN=Kat7 PE=1 SV=1	10.1142	5	16	5	1	613	70.597	8.72		1.11633	0.0477926	0.211732	0.998734	1.238	0.910523	1.65728	239.7	296.7	317.4	289	223.8	370.9	50.96	47.95	43.31	46.42	1.52	47.81	2	2	2	2	2	2	153.3	326	196.1	397.3	220.2	414.6	194.1	383.8	226.2	221.4	245.5	496.3	4	3
Q6NZP1	DNA annealing helicase and endonuclease ZRANB3 OS=Mus musculus GN=Zranb3 PE=1 SV=1	2.61927	3	6	3	1	1069	120.819	8.19		0.916322	-0.037952	0.212018	0.998734	1.088	0.858315	1.10658	309.3	336.4	402.3	345.3	365	403.9							1	1	1	1	1	1	309.3		336.4		402.3		345.3		365		403.9		3
Q9Z2Y3-2	Isoform 2 of Homer protein homolog 1 OS=Mus musculus GN=Homer1	7.2973	2	2	2	1	370	42.058	6.06		1.16196	0.0651921	0.212091	0.998734	1.276	0.93617	1.76342	54	68.9	79.9	74.8	50.3	88.7							1	1	1	1	1	1		54		68.9		79.9		74.8		50.3		88.7		2
Q9WTQ8	Mitochondrial import inner membrane translocase subunit Tim23 OS=Mus musculus GN=Timm23 PE=1 SV=1	9.56938	1	2	1	1	209	21.964	9.13		1.10229	0.0422962	0.212564	0.998734	1.281	1.02381	1.37135	34.9	44.7	33.6	34.4	34.2	46.9							1	1	1	1	1	1	34.9		44.7		33.6		34.4		34.2		46.9		1
Q8BG17	Nucleolar protein 12 OS=Mus musculus GN=Nol12 PE=1 SV=1	11.5207	3	14	3	1	217	25.341	10.13		1.08987	0.0373732	0.212715	0.998734	1.243	0.898156	1.55706	189	234.9	227.8	204.6	177	275.6	29.11	26.21	34.46	23.6	74.72	25.16	2	2	2	2	2	2	227.9	150.1	278.5	191.4	283.3	172.3	238.8	170.5	270.6	83.5	324.7	226.6	3	2
Q80XR2	Calcium-transporting ATPase type 2C member 1 OS=Mus musculus GN=Atp2c1 PE=1 SV=2	10.3486	7	37	7	1	918	100.234	6.83		0.887382	-0.0518893	0.212812	0.998734	1.107	0.906104	0.935225	429.4	475.4	535.7	485.4	599	560.2	56.65	45.42	56.91	44.27	17.85	45.64	2	2	2	2	2	2	601.4	257.4	628.1	322.7	751.2	320.1	637.4	333.5	674.6	523.4	741	379.4	8	4
O35261	Transcription factor E2F3 OS=Mus musculus GN=E2f3 PE=1 SV=2	2.18818	1	2	1	1	457	48.727	5.44		0.915297	-0.0384378	0.212857	0.998734	1.052	0.932447	1.04968	77.1	81.1	90.3	84.2	92.6	97.2							1	1	1	1	1	1	77.1		81.1		90.3		84.2		92.6		97.2		1
Q923Z3	Protein MTO1 homolog, mitochondrial OS=Mus musculus GN=Mto1 PE=2 SV=1	2.98954	2	3	2	1	669	74.285	8.92		0.879621	-0.0557044	0.212996	0.998734	1.102	0.724621	1.14453	55	60.6	85.7	62.1	68.5	78.4							1	1	1	1	1	1	55		60.6		85.7		62.1		68.5		78.4		1
Q61419	Cytidine monophosphate-N-acetylneuraminic acid hydroxylase OS=Mus musculus GN=Cmah PE=1 SV=1	3.98614	1	1	1	1	577	66.893	6.38		1.24055	0.0936125	0.213203	0.998734	2.355	0.98773	1.10204	9.3	21.9	16.3	16.1	14.7	16.2							1	1	1	1	1	1	9.3		21.9		16.3		16.1		14.7		16.2		1
Q9JIY5	Serine protease HTRA2, mitochondrial OS=Mus musculus GN=Htra2 PE=1 SV=2	31.441	11	46	11	1	458	49.318	9.6		1.10873	0.0448272	0.2133	0.998734	1.189	0.948951	1.62134	844.3	1004.2	944.2	896	696.4	1129.1	25.37	19.6	26.91	33.81	17.26	29.58	2	2	2	2	2	2	692.9	995.8	865	1143.4	764.6	1123.9	681.8	1110.2	781.4	611.4	892.9	1365.3	9	9
Q9D2Y9	Elongation of very long chain fatty acids protein 7 OS=Mus musculus GN=Elovl7 PE=2 SV=1	2.84698	1	2	1	1	281	33.457	9.11		1.17292	0.0692685	0.213647	0.998734	1.219	1.24618	1.42567	92.5	112.8	71.9	89.6	93.5	133.3							1	1	1	1	1	1		92.5		112.8		71.9		89.6		93.5		133.3		1
P53368	7,8-dihydro-8-oxoguanine triphosphatase OS=Mus musculus GN=Nudt1 PE=1 SV=1	7.69231	1	4	1	1	156	17.897	5.53		0.863618	-0.0636785	0.213706	0.998734	0.981	0.923513	0.954887	134.6	132	176.5	163	146.3	139.7							1	1	1	1	1	1	134.6		132		176.5		163		146.3		139.7		1
Q8CGF1	Rho GTPase-activating protein 29 OS=Mus musculus GN=Arhgap29 PE=1 SV=1	8.21485	9	30	9	1	1266	142.252	7.17		0.911112	-0.0404282	0.21373	0.998734	1.091	0.88515	1.05197	483.6	527.4	582.5	515.6	494.5	520.2	69.27	64.44	56.75	42.76	37.06	42.41	2	2	2	2	2	2	720.4	246.7	767.7	287.1	816.3	348.8	671.5	359.7	624.1	364.9	676.2	364.2	8	4
B2RY04	Dedicator of cytokinesis protein 5 OS=Mus musculus GN=Dock5 PE=1 SV=2	5.35332	9	26	8	1	1868	214.294	7.55		0.903547	-0.0440491	0.213773	0.998734	1.138	0.855367	1.01728	313.3	356.6	354	302.8	399.4	406.3	110.86	107.03	108.26	97.1	82.32	102.23	2	2	2	2	2	2	558.8	67.7	626.4	86.7	624.9	83	510.7	94.9	631.9	166.9	700.1	112.6	6	2
Q6ZPF4	Formin-like protein 3 OS=Mus musculus GN=Fmnl3 PE=1 SV=2	14.786	14	57	12	1	1028	117.095	6.67		1.0904	0.0375844	0.213869	0.998734	1.18	0.956501	1.54294	854.3	1007.6	1048.3	1002.7	843	1300.7	28.71	24.91	25.62	10.69	62.65	18.62	2	2	2	2	2	2	1027.7	680.8	1185.1	830.1	1238.3	858.4	1078.5	926.9	1216.4	469.5	1472	1129.4	11	9
Q9D6K5	Synaptojanin-2-binding protein OS=Mus musculus GN=Synj2bp PE=1 SV=1	31.0345	5	53	1	1	145	15.805	6.3		0.882865	-0.0541058	0.21445	0.998734	1.096	0.7554	1.11574	106	116.2	157.4	118.9	139.1	155.2							1	1	1	1	1	1	106		116.2		157.4		118.9		139.1		155.2		1
O70310	Glycylpeptide N-tetradecanoyltransferase 1 OS=Mus musculus GN=Nmt1 PE=1 SV=1	35.4839	16	143	13	1	496	56.852	8	Acetyl [N-Term]	1.06557	0.0275812	0.214839	0.998734	1.224	0.956037	1.38863	2825	3456.7	3270.9	3127.1	2873.2	3989.8	10.39	6.16	2.05	1.6	27.12	9.45	2	2	2	2	2	2	3032.6	2617.4	3607.2	3306.1	3318.3	3223.4	3091.8	3162.4	3424.1	2322.3	4256.3	3723.2	20	17
Q8CG76	Aflatoxin B1 aldehyde reductase member 2 OS=Mus musculus GN=Akr7a2 PE=1 SV=3	19.6185	6	25	6	1	367	40.586	8.12		0.914796	-0.0386757	0.215015	0.998734	1.139	0.895359	1.00799	388.1	442	448.2	401.3	413	416.3	61.28	59.95	79.48	70.17	100.3	63.46	2	2	2	2	2	2	556.2	219.9	629.3	254.6	700.1	196.3	600.5	202.2	705.9	120.1	603.1	229.5	5	2
Q921G7	Electron transfer flavoprotein-ubiquinone oxidoreductase, mitochondrial OS=Mus musculus GN=Etfdh PE=1 SV=1	22.7273	12	88	12	1	616	68.048	7.58		0.936436	-0.0285218	0.215089	0.998734	1.074	0.921835	1.11378	1576.3	1692.7	1728.4	1593.3	1669	1858.9	39.44	33.85	37.79	28.12	37.68	30.33	2	2	2	2	2	2	2016	1136.7	2097.8	1287.6	2190.3	1266.6	1910.1	1276.4	2113.7	1224.3	2257.6	1460.2	12	10
Q99JP4	Anaphase-promoting complex subunit CDC26 OS=Mus musculus GN=Cdc26 PE=2 SV=1	40	3	7	3	1	85	9.755	6.81		1.21135	0.0832691	0.21514	0.998734	1.232	0.971814	1.99333	190.1	234.2	251.9	244.8	134.9	268.9							1	1	1	1	1	1		190.1		234.2		251.9		244.8		134.9		268.9		2
Q6NVF0	Inositol polyphosphate 5-phosphatase OCRL-1 OS=Mus musculus GN=Ocrl PE=1 SV=1	3.44444	3	5	3	1	900	104.219	6.27		0.908912	-0.0414783	0.215234	0.998734	1.149	0.739974	1.18532	117.8	135.4	154.6	114.4	140.3	166.3							1	1	1	1	1	1	117.8		135.4		154.6		114.4		140.3		166.3		2
Q91VI7	Ribonuclease inhibitor OS=Mus musculus GN=Rnh1 PE=1 SV=1	43.6404	15	411	15	1	456	49.784	4.78	Acetyl [N-Term]	1.16594	0.0666753	0.215738	0.998734	1.2	0.962247	1.84341	7206	8645.1	6449.8	6206.3	5400.9	9956.1	40.86	46.15	37.2	49.01	6.32	44.82	2	2	2	2	2	2	5124.2	9287.9	5824.1	11466	4753.4	8146.3	4055.6	8356.9	5159.7	5642.1	6800.5	13111.6	21	20
Q8VDN4	Coiled-coil domain-containing protein 92 OS=Mus musculus GN=Ccdc92 PE=2 SV=1	3.50318	1	2	1	1	314	35.186	9.38		0.881897	-0.054582	0.215816	0.998734	1.226	0.759573	0.988711	74.7	91.6	112.3	85.3	106.3	105.1							1	1	1	1	1	1	74.7		91.6		112.3		85.3		106.3		105.1		1
O55013	Trafficking protein particle complex subunit 3 OS=Mus musculus GN=Trappc3 PE=1 SV=1	25	6	42	6	1	180	20.289	4.96		1.0681	0.0286129	0.215842	0.998734	1.244	0.998878	1.31671	847.8	1054.6	980.8	979.7	940.6	1238.5	24.98	36.18	28.43	47.38	32.01	38.44	2	2	2	2	2	2	698	997.5	784.8	1324.4	783.6	1178	651.5	1308	727.7	1153.5	901.9	1575.1	6	6
Q61730	Interleukin-1 receptor accessory protein OS=Mus musculus GN=Il1rap PE=1 SV=1	3.15789	2	7	2	1	570	65.699	7.77		0.867214	-0.061874	0.215881	0.998734	1.024	0.752101	1.13683	198.7	203.5	190.4	143.2	156.4	177.8	54.18	59.54	54.94	46.48	63.84	50.67	2	2	2	2	2	2	274.9	122.6	289.1	117.8	264.3	116.4	190.2	96.1	227	85.8	241.5	114.1	2	1
Q9CZT4	DNA-directed RNA polymerase III subunit RPC5 OS=Mus musculus GN=Polr3e PE=1 SV=2	10.7042	6	20	6	1	710	79.803	6.34	Acetyl [N-Term]	1.07147	0.02998	0.21608	0.998734	1.212	1.00197	1.36089	212.1	256.9	253.9	254.4	221.4	301.3	6.17	6.94	22.41	26.13	0.93	25.09	2	2	2	2	2	2	202.8	221.3	244.3	269.5	213.7	294.2	207.4	301.4	222.8	219.9	247.8	354.7	3	3
P50136	2-oxoisovalerate dehydrogenase subunit alpha, mitochondrial OS=Mus musculus GN=Bckdha PE=1 SV=1	8.82353	3	14	3	1	442	50.339	8.06		1.09424	0.0391119	0.216193	0.998734	1.19	1.01714	1.45342	266.4	317	315.1	320.5	298.4	433.7	47.57	46.26	45.69	18.75	71.66	27.39	2	2	2	2	2	2	356	176.8	420.7	213.3	416.9	213.3	363	278	449.6	147.2	517.7	349.7	1	1
Q62172	RalA-binding protein 1 OS=Mus musculus GN=Ralbp1 PE=1 SV=4	7.87037	5	13	5	1	648	74.997	5.92		0.921821	-0.0353535	0.216276	0.998734	1.117	0.875869	1.07456	276.7	309.2	302.1	264.6	321.9	345.9							1	1	1	1	1	1	276.7		309.2		302.1		264.6		321.9		345.9		3
Q01279	Epidermal growth factor receptor OS=Mus musculus GN=Egfr PE=1 SV=1	2.47934	2	4	2	1	1210	134.766	6.86		1.08938	0.0371796	0.216335	0.998734	1.439	0.893162	1.35019	70.1	100.9	93.6	83.6	79.1	106.8	98.25	95.31	86.91	77.98	82.24	72.53	2	2	2	2	2	2	118.8	21.4	168.9	32.9	151.2	36.1	129.7	37.5	125.1	33.1	161.5	52	1	1
Q6XZL8	Histone-lysine N-methyltransferase, H3 lysine-79 specific OS=Mus musculus GN=Dot1l PE=2 SV=1	3.18182	4	10	4	1	1540	165.811	9.2		1.22339	0.0875654	0.216499	0.998734	1.215	0.999245	2.02299	95.3	115.9	132.4	132.3	69.6	140.8	83.73	74.28	91.73	87.53	41.12	84.17	2	2	2	2	2	2	38.9	151.8	55	176.7	46.5	218.2	50.4	214.1	49.4	89.9	57	224.6	2	2
Q9CS72	Filamin-A-interacting protein 1 OS=Mus musculus GN=Filip1 PE=1 SV=2	2.97275	3	3	3	1	1211	137.513	8.19		0.862328	-0.0643278	0.216578	0.998734	1.068	0.99196	0.81304	87.4	93.3	99.5	98.7	127.3	103.5	101.62	92.16	110.42	94.71	48.33	91.96	2	2	2	2	2	2	150.2	24.6	154.1	32.5	177.1	21.8	164.8	32.6	170.8	83.8	170.8	36.2	1	2
Q9JLQ0	CD2-associated protein OS=Mus musculus GN=Cd2ap PE=1 SV=3	33.752	18	90	18	1	637	70.407	6.38	Acetyl [N-Term]	1.06882	0.0289057	0.216587	0.998734	1.241	0.979017	1.34937	1776.7	2204.8	1920.6	1880.3	1818.7	2454.1	47.39	48.94	38.43	29.08	50.67	31.81	2	2	2	2	2	2	2372.1	1181.3	2967.8	1441.8	2442.5	1398.6	2267	1493.7	2470.4	1167.1	3006.1	1902.1	16	13
Q99JW2	Aminoacylase-1 OS=Mus musculus GN=Acy1 PE=1 SV=1	24.0196	9	51	9	1	408	45.752	6.32		1.12921	0.0527749	0.217005	0.998734	1.157	0.970685	1.72059	774.5	896.5	757.3	735.1	591.6	1017.9	41.99	45.4	48.48	52.87	10.79	52.37	2	2	2	2	2	2	544.6	1004.5	608.7	1184.3	497.7	1016.9	460.3	1010	546.5	636.8	641	1394.9	6	8
D3Z2H9	Protein Tpm3-rs7 OS=Mus musculus GN=Tpm3-rs7 PE=3 SV=1	58.871	20	631	3	1	248	28.974	4.81	Acetyl [N-Term]	1.0809	0.033786	0.217164	0.998734	1.363	0.933423	1.33267	620	845.1	818.6	764.1	703.1	937	38.77	18.38	47.36	56.16	37.67	51.3	2	2	2	2	2	2	450	789.9	735.3	955	544.5	1092.8	460.7	1067.6	515.8	890.4	597.1	1276.9	1	2
Q8K2M0	39S ribosomal protein L38, mitochondrial OS=Mus musculus GN=Mrpl38 PE=2 SV=2	19.7368	6	17	6	1	380	45.002	8.1		0.905163	-0.0432731	0.217316	0.998734	1.132	0.847615	1.0381	186.9	211.5	236.9	200.8	246.7	256.1	57.33	46.67	72.1	48.97	64.95	64.11	2	2	2	2	2	2	262.6	111.1	281.3	141.7	357.6	116.1	270.4	131.3	360	133.4	372.2	140	3	2
Q5EBP3	Armadillo repeat-containing protein 5 OS=Mus musculus GN=Armc5 PE=2 SV=1	2.26782	2	4	2	1	926	96.667	7.39		0.827853	-0.0820467	0.217607	0.998734	1.186	0.795481	0.807437	207	245.5	349.6	278.1	346.9	280.1							1	1	1	1	1	1	207		245.5		349.6		278.1		346.9		280.1		2
Q80XC3	USP6 N-terminal-like protein OS=Mus musculus GN=Usp6nl PE=1 SV=2	0.976801	1	2	1	1	819	93.515	9.13		1.18116	0.0723071	0.217791	0.998734	1.188	0.928571	2.00629	179.1	212.7	218.4	202.8	127.2	255.2							1	1	1	1	1	1		179.1		212.7		218.4		202.8		127.2		255.2		1
P41183	B-cell lymphoma 6 protein homolog OS=Mus musculus GN=Bcl6 PE=1 SV=1	3.25318	2	6	2	1	707	78.931	8		1.11103	0.0457259	0.218007	0.998734	1.308	1.12352	1.25495	62.1	81.1	76.1	85.5	80.8	101.4	15.61	23.79	39.28	52.1	30.39	42.35	2	2	2	2	2	2	55.2	68.9	67.5	94.8	55	97.3	54	117	63.4	98.1	71	131.7	1	2
Q9Z0R0	Serine/threonine-protein kinase haspin OS=Mus musculus GN=Gsg2 PE=1 SV=3	7.42706	5	15	5	1	754	84.129	9.01		0.931221	-0.0309475	0.218144	0.998734	1.119	0.902519	1.07344	236.7	264.9	273.9	247.2	273.7	293.8	58.43	54.28	75.6	59.61	59.77	57.43	2	2	2	2	2	2	334.5	138.9	366.5	163.2	420.4	127.5	351.4	143	389.3	158	413.1	174.5	3	3
Q8C8U0-3	Isoform 3 of Liprin-beta-1 OS=Mus musculus GN=Ppfibp1	31.2245	23	75	2	1	980	109.825	5.6		1.1251	0.0511902	0.21816	0.998734	1.214	0.965619	1.63119	1795.8	2180.1	2193.1	2117.7	1491.3	2432.6	10.23	12.26	19.9	23.82	29.35	17.76	2	2	2	2	2	2	1665.8	1925.7	1991.1	2369.1	1884.4	2501.7	1761	2474.4	1800.9	1181.8	2127.1	2738.1	26	15
Q64151	Semaphorin-4C OS=Mus musculus GN=Sema4c PE=1 SV=1	0.959233	1	4	1	1	834	92.498	7.24		0.91982	-0.0362971	0.218871	0.998734	1.014	0.900447	1.14441	93	94.3	89.4	80.5	92.1	105.4							1	1	1	1	1	1	93		94.3		89.4		80.5		92.1		105.4		1
Q8QZX5	U7 snRNA-associated Sm-like protein LSm10 OS=Mus musculus GN=Lsm10 PE=1 SV=1	16.3934	2	4	2	1	122	13.872	8.65		0.920179	-0.0361279	0.218904	0.998734	1.061	0.874745	1.12732	198.9	211	196.4	171.8	199.5	224.9							1	1	1	1	1	1	198.9		211		196.4		171.8		199.5		224.9		2
Q8VHE6	Dynein heavy chain 5, axonemal OS=Mus musculus GN=Dnah5 PE=2 SV=2	0.62757	3	6	3	1	4621	527.221	6.15		0.364339	-0.438494	0.219192	0.998734	1.061	0.961468	0.0636385	55.5	58.9	54.5	52.4	856.4	54.5							1	1	1	1	1	1		55.5		58.9		54.5		52.4		856.4		54.5		2
Q8CGA0	Protein phosphatase 1F OS=Mus musculus GN=Ppm1f PE=1 SV=1	15.2655	6	36	6	1	452	49.58	5.3		1.14729	0.059672	0.219397	0.998734	1.18	0.971945	1.76875	439.2	518	481.2	467.7	320	566	45	50.07	52.1	58.51	7.14	56.74	2	2	2	2	2	2	299.4	578.9	334.6	701.4	303.9	658.4	274.2	661.2	303.9	336.2	338.9	793	6	4
Q8CA72	Gigaxonin OS=Mus musculus GN=Gan PE=1 SV=2	5.52764	3	11	3	1	597	67.627	5.92	Acetyl [N-Term]	0.924833	-0.0339365	0.219438	0.998734	1.181	0.770922	1.16643	135.3	159.8	163.7	126.2	143.6	167.5							1	1	1	1	1	1	135.3		159.8		163.7		126.2		143.6		167.5		2
Q61048	WW domain-binding protein 4 OS=Mus musculus GN=Wbp4 PE=1 SV=4	13.2979	5	19	5	1	376	42.111	7.36		1.09038	0.0375785	0.219827	0.998734	1.18	0.966298	1.52639	433.1	511.1	534.1	516.1	418.7	639.1	0.78	3.14	19.33	16.89	17.16	13.68	2	2	2	2	2	2	435.5	430.7	522.5	499.8	461.1	607.1	454.5	577.8	469.5	367.9	577.3	700.9	3	3
Q64521	Glycerol-3-phosphate dehydrogenase, mitochondrial OS=Mus musculus GN=Gpd2 PE=1 SV=2	39.6149	28	199	28	1	727	80.902	6.61		1.08418	0.0351005	0.219904	0.998734	1.148	0.967338	1.54015	4103.2	4712.4	4372.1	4229.3	3681.2	5669.6	14.61	16.95	20.07	23.65	18.17	18	2	2	2	2	2	2	3679.3	4527	4147.5	5277.4	3751.7	4992.6	3522	4936.6	4154.1	3208.3	4947.9	6391.3	29	21
Q8C3P7	N6-adenosine-methyltransferase subunit METTL3 OS=Mus musculus GN=Mettl3 PE=1 SV=2	11.0345	4	12	3	1	580	64.576	6.49		0.866939	-0.0620115	0.220014	0.998734	1.106	0.844784	0.936493	217.4	240.4	314.4	265.6	322.8	302.3	125.29	124.07	124.06	118.26	86.8	118.74	2	2	2	2	2	2	410.1	24.8	451.4	29.5	590.2	38.6	487.7	43.5	521	124.7	556.2	48.5	3	2
Q6ZPS6	Ankyrin repeat and IBR domain-containing protein 1 OS=Mus musculus GN=Ankib1 PE=1 SV=2	4.97696	5	17	5	1	1085	121.798	5.16		0.936743	-0.0283796	0.220028	0.998734	1.108	0.851531	1.16957	291.3	322.8	323.3	275.3	292.5	342.1	61.11	56.13	50.16	38.22	56.67	44.27	2	2	2	2	2	2	417.1	165.4	451	194.7	437.9	208.6	349.7	200.9	409.7	175.3	449.2	235	4	3
Q8BYL4	Tyrosine--tRNA ligase, mitochondrial OS=Mus musculus GN=Yars2 PE=1 SV=2	20.339	9	56	9	1	472	52.564	9.16		0.929895	-0.0315662	0.220058	0.998734	1.122	0.895591	1.07429	1020.5	1145.1	1145.5	1025.9	1179.2	1266.8	20.1	13.3	8.63	5.2	8.77	9.22	2	2	2	2	2	2	1165.6	875.5	1252.8	1037.4	1215.4	1075.6	1063.6	988.2	1252.3	1106	1349.3	1184.2	7	5
P07141	Macrophage colony-stimulating factor 1 OS=Mus musculus GN=Csf1 PE=1 SV=2	23.0072	9	54	9	1	552	60.611	5.24		0.893626	-0.0488441	0.220108	0.998734	0.989	0.868024	1.11594	662.7	655.5	775.9	673.5	591.7	660.3	0.79	0.08	19	20.65	1.66	9.53	2	2	2	2	2	2	659	666.4	655.9	655.2	671.6	880.1	575.1	771.8	598.7	584.8	615.8	704.8	10	5
S4R1W1	Glyceraldehyde-3-phosphate dehydrogenase OS=Mus musculus GN=Gm3839 PE=1 SV=1	50.7508	16	1089	8	1	333	35.789	8.03		1.17433	0.0697918	0.220172	0.998734	1.285	0.92978	1.82059	23007.4	29553.6	23511.9	21860.9	15884.7	28919.5	27.42	27.99	36.48	37.4	24.26	32.56	2	2	2	2	2	2	18547.2	27467.7	23704.2	35403.1	17446.2	29577.6	16079.3	27642.6	18610.1	13159.2	22262.1	35577	31	24
Q32NY4	Metal transporter CNNM3 OS=Mus musculus GN=Cnnm3 PE=1 SV=2	7.57363	5	15	5	1	713	76.232	5.58		1.08137	0.033974	0.220296	0.998734	1.324	1.02138	1.2554	100.9	133.6	107.6	109.9	111.2	139.6	61.81	44.78	56.78	58	52.1	51.33	2	2	2	2	2	2	145	56.8	175.9	91.3	150.8	64.4	154.9	64.8	152.1	70.2	190.2	88.9	4	2
Q9D187	Mitotic spindle-associated MMXD complex subunit MIP18 OS=Mus musculus GN=Fam96b PE=2 SV=1	39.2638	3	19	3	1	163	17.656	4.98		1.14316	0.0581085	0.220319	0.998734	1.136	0.984375	1.79376	208.9	237.3	268.8	264.6	182.8	327.9	5.38	11.89	11.39	21.04	58.82	12.57	2	2	2	2	2	2	200.9	216.8	217.4	257.3	247.1	290.4	225.2	303.9	258.9	106.8	298.7	357	4	2
Q923D2	Flavin reductase (NADPH) OS=Mus musculus GN=Blvrb PE=2 SV=3	17.4757	3	35	3	1	206	22.183	7.01		1.11729	0.0481648	0.220353	0.998734	1.177	1.03826	1.53253	236.3	278.1	308.4	320.2	241.3	369.8	62.2	75.68	77.28	90.89	64.86	85.5	2	2	2	2	2	2	132.4	340.3	129.3	427	139.9	477	114.4	525.9	130.6	351.9	146.2	593.3	2	3
Q8QZT1	Acetyl-CoA acetyltransferase, mitochondrial OS=Mus musculus GN=Acat1 PE=1 SV=1	25.4717	10	216	10	1	424	44.787	8.51		1.09794	0.0405798	0.220633	0.998734	1.133	1.06187	1.47727	2567.8	2908.9	2647.5	2811.3	2160.2	3191.2	28.43	31.83	43.5	55.31	19.87	51.15	2	2	2	2	2	2	2051.7	3084	2254.2	3563.6	1833.2	3461.8	1711.8	3910.9	1856.7	2463.7	2037	4345.4	14	13
Q9Z1K7	Adenomatous polyposis coli protein 2 OS=Mus musculus GN=Apc2 PE=1 SV=1	0.351803	1	2	1	1	2274	242.989	8.88		1.41104	0.14954	0.220659	0.998734	1.255	1.11589	2.69427	80.9	101.5	53.5	59.7	31.4	84.6							1	1	1	1	1	1		80.9		101.5		53.5		59.7		31.4		84.6		1
Q9DBR1	5'-3' exoribonuclease 2 OS=Mus musculus GN=Xrn2 PE=1 SV=1	23.9748	22	204	22	1	951	108.618	7.59		1.07517	0.0314772	0.220746	0.998734	1.18	0.958594	1.47496	4288.9	5062	4767.4	4570	3973.6	5860.9	6.13	1.46	12.52	18.63	19.79	10.99	2	2	2	2	2	2	4475	4102.9	5009.8	5114.1	4345.2	5189.6	3968.1	5172	4529.7	3417.5	5405.3	6316.6	25	20
Q99J56	Derlin-1 OS=Mus musculus GN=Derl1 PE=1 SV=1	7.56972	3	11	3	1	251	28.816	9.51		1.10579	0.0436741	0.220827	0.998734	1.422	0.908416	1.40517	36	51.2	40.4	36.7	34.8	48.9							1	1	1	1	1	1	36		51.2		40.4		36.7		34.8		48.9		1
Q9D8V0	Minor histocompatibility antigen H13 OS=Mus musculus GN=Hm13 PE=1 SV=1	14.8148	7	81	7	1	378	41.721	6.04		0.919701	-0.0363533	0.220828	0.998734	0.985	0.928223	1.14191	1384.1	1363.9	1312.4	1218.2	1283.2	1465.3	2.6	1.76	4.88	4.94	4.02	7.55	2	2	2	2	2	2	1358.6	1409.5	1380.9	1347	1267.1	1357.7	1175.6	1260.7	1319.6	1246.7	1387.1	1543.5	7	7
Q9JLV6	Bifunctional polynucleotide phosphatase/kinase OS=Mus musculus GN=Pnkp PE=1 SV=2	16.8582	9	36	9	1	522	57.188	7.9		1.06973	0.0292759	0.2209	0.998734	1.236	0.990614	1.34211	678.2	838.4	820.4	812.7	710	952.9	36.58	36.69	9.46	30.32	6.09	30.04	2	2	2	2	2	2	502.8	853.6	620.9	1055.9	765.5	875.2	638.5	987	740.5	679.4	750.5	1155.3	6	6
Q8BGI5	Peroxisome assembly protein 26 OS=Mus musculus GN=Pex26 PE=2 SV=2	6.22951	2	9	2	1	305	33.995	6.8		1.1084	0.0446964	0.221116	0.998734	1.19	0.966687	1.58994	128.2	152.5	162.1	156.7	117.3	186.5	62.08	60.09	68.86	70.39	49.71	75.09	2	2	2	2	2	2	71.9	184.4	87.7	217.3	83.2	241.1	78.7	234.7	76.1	158.6	87.5	285.6	1	2
Q922E4	Ethanolamine-phosphate cytidylyltransferase OS=Mus musculus GN=Pcyt2 PE=1 SV=1	19.3069	8	37	8	1	404	45.207	6.58		1.0848	0.0353483	0.221134	0.998734	1.196	0.98327	1.45709	515	616.1	549.9	540.7	534.9	779.4	27.83	19.88	3.45	7.74	9.47	8.54	2	2	2	2	2	2	616.4	413.7	702.7	529.5	563.3	536.5	511.1	570.3	570.7	499.1	826.4	732.3	5	8
Q61245	Collagen alpha-1(XI) chain OS=Mus musculus GN=Col11a1 PE=1 SV=2	3.9357	7	53	2	1	1804	180.921	5.21		0.815743	-0.0884465	0.221223	0.998734	1.092	0.773849	0.862187	69.3	75.7	121.6	94.1	87.8	75.7							1	1	1	1	1	1		69.3		75.7		121.6		94.1		87.8		75.7		1
P98197	Probable phospholipid-transporting ATPase IH OS=Mus musculus GN=Atp11a PE=1 SV=1	11.289	12	34	11	1	1187	135.415	6.48		0.936679	-0.0284094	0.221265	0.998734	1.066	0.914255	1.13259	510.7	544.2	559.8	511.8	517.4	586	49.96	51.07	51.59	44.06	55.71	44.61	2	2	2	2	2	2	691.1	330.3	740.8	347.7	764.1	355.6	671.3	352.4	721.3	313.6	770.9	401.2	9	5
Q9DAX9	Amyloid protein-binding protein 2 OS=Mus musculus GN=Appbp2 PE=2 SV=1	1.36752	1	2	1	1	585	66.813	6.9		1.26575	0.102347	0.221311	0.998734	1.994	0.965839	1.41374	200.3	399.4	193.2	186.6	184.9	261.4							1	1	1	1	1	1	200.3		399.4		193.2		186.6		184.9		261.4		1
Q9D7X3	Dual specificity protein phosphatase 3 OS=Mus musculus GN=Dusp3 PE=1 SV=1	22.7027	3	23	3	1	185	20.459	6.54		1.30899	0.116938	0.221319	0.998734	1.184	0.913403	2.78468	391.4	463.4	326.8	298.5	199.7	556.1	60.67	64.52	42.67	53.33	23.16	66.48	2	2	2	2	2	2	223.5	559.3	252	674.8	228.2	425.4	185.9	411	232.4	167	294.7	817.6	4	4
Q9D7E3	Ovarian cancer-associated gene 2 protein homolog OS=Mus musculus GN=Ovca2 PE=2 SV=1	4.88889	1	2	1	1	225	24.23	5.88		0.894062	-0.0486326	0.221329	0.998734	1.044	0.889024	1.03349	65.4	68.3	82	72.9	86.6	89.5							1	1	1	1	1	1	65.4		68.3		82		72.9		86.6		89.5		1
Q9JHR7	Insulin-degrading enzyme OS=Mus musculus GN=Ide PE=1 SV=1	26.104	27	183	1	1	1019	117.697	6.54		1.0908	0.0377437	0.221442	0.998734	1.187	0.932454	1.57455	4248.7	5042.7	4728.6	4409.2	3725.7	5866.3	14.86	11.83	2.99	0.97	44.93	5.21	2	2	2	2	2	2	4695.1	3802.3	5464.3	4621	4828.5	4628.7	4379.1	4439.4	4909.3	2542	6082.5	5650	29	23
Q6P4T1	Sorting nexin-19 OS=Mus musculus GN=Snx19 PE=1 SV=1	0.802407	1	4	1	1	997	109.738	5.12		0.895686	-0.0478444	0.221619	0.998734	1.135	0.906858	0.937385	79.3	90	97.7	88.6	108.6	101.8	43.1	35.45	37.49	16.6	20.71	24.79	2	2	2	2	2	2	103.4	55.1	112.5	67.4	123.6	71.8	99	78.2	124.5	92.7	119.7	84	1	1
Q8K221	Arfaptin-2 OS=Mus musculus GN=Arfip2 PE=2 SV=2	5.8651	2	4	2	1	341	37.749	5.87		0.917289	-0.0374937	0.221743	0.998734	0.973	0.921396	1.15548	258.9	252	260.8	240.3	277.2	320.3							1	1	1	1	1	1	258.9		252		260.8		240.3		277.2		320.3		2
Q9ES70	Serine/threonine-protein kinase Nek6 OS=Mus musculus GN=Nek6 PE=1 SV=1	13.4185	4	19	2	1	313	35.719	7.9		1.16844	0.0676061	0.221823	0.998734	1.189	0.947207	1.9022	118.7	141.1	130.7	123.8	81.8	155.6							1	1	1	1	1	1		118.7		141.1		130.7		123.8		81.8		155.6		1
Q9QZS3	Protein numb homolog OS=Mus musculus GN=Numb PE=1 SV=1	15.4671	9	30	8	1	653	70.769	8.65		1.06919	0.0290543	0.222072	0.998734	1.323	0.963029	1.28759	330.2	437	394.9	380.3	372.4	479.5	84.77	59.1	83.99	79.02	92.85	74.18	2	2	2	2	2	2	528.2	132.3	619.7	254.4	629.5	160.4	592.8	167.8	616.9	127.9	731.1	228	7	3
Q8BG40	Katanin p80 WD40 repeat-containing subunit B1 OS=Mus musculus GN=Katnb1 PE=1 SV=1	10.1824	6	15	6	1	658	72.593	7.27		0.925607	-0.0335734	0.222083	0.998734	1.048	0.902439	1.1255	136.7	143.3	143.5	129.5	151.4	170.4	86.57	79.72	93.33	80.27	92.3	80.44	2	2	2	2	2	2	220.3	53	224	62.5	238.2	48.8	203	56	250.3	52.6	267.4	73.5	5	1
Q8BYR1	tRNA wybutosine-synthesizing protein 4 OS=Mus musculus GN=Lcmt2 PE=2 SV=4	1.89504	1	2	1	1	686	75.248	6.95		0.835026	-0.0782999	0.22226	0.998734	0.875	0.719818	1.24116	53.6	46.9	43.9	31.6	48.1	59.7							1	1	1	1	1	1	53.6		46.9		43.9		31.6		48.1		59.7		1
Q8CGK3	Lon protease homolog, mitochondrial OS=Mus musculus GN=Lonp1 PE=1 SV=2	22.9715	18	130	18	1	949	105.776	6.57		1.10483	0.0432971	0.222323	0.998734	1.137	0.982546	1.62084	2873.1	3266.7	2836	2786.5	2381.3	3859.7	12.96	8.92	13.17	9.5	64.47	13.5	2	2	2	2	2	2	3136.4	2609.8	3472.9	3060.6	3100.1	2572	2973.7	2599.3	3466.8	1295.8	4228.2	3491.2	24	12
P97450	ATP synthase-coupling factor 6, mitochondrial OS=Mus musculus GN=Atp5j PE=1 SV=1	44.4444	7	74	7	1	108	12.489	9.36		1.08265	0.0344868	0.22288	0.998734	1.144	0.965333	1.54322	1189.9	1360.9	1292.3	1247.5	1080.6	1667.6	31.25	32.36	25.53	30.76	9.95	30.95	2	2	2	2	2	2	927	1452.9	1049.5	1672.4	1059	1525.6	976.2	1518.8	1156.6	1004.6	1302.6	2032.6	10	8
Q3UQU0	Bromodomain-containing protein 9 OS=Mus musculus GN=Brd9 PE=1 SV=1	4.86577	2	8	2	1	596	66.798	6.27		1.15379	0.0621263	0.222964	0.998734	1.287	0.948187	1.68975	40.4	52	57.9	54.9	36.1	61	46.09	48.05	24.77	53.32	29.38	41.81	2	2	2	2	2	2	27.2	53.5	34.3	69.6	47.8	68.1	34.2	75.6	43.6	28.6	43	79.1	1	2
Q8BH79	Anoctamin-10 OS=Mus musculus GN=Ano10 PE=1 SV=1	10.4704	6	46	6	1	659	76.138	6.7		1.08482	0.0353588	0.223007	0.998734	1.125	1.05308	1.44624	918.9	1034.2	889.3	936.5	829.6	1199.8	11.84	7.26	0.87	5.07	29.89	4.28	2	2	2	2	2	2	995.8	842	1087.3	981.1	894.8	883.9	903	970.1	1005	654.3	1236.1	1163.5	7	7
Q8K021	Secretory carrier-associated membrane protein 1 OS=Mus musculus GN=Scamp1 PE=1 SV=1	14.7929	5	20	5	1	338	38.004	7.71		1.12237	0.0501376	0.223255	0.998734	1.507	0.974337	1.29278	225.6	340	237.7	231.6	236.7	306	74.86	85.03	62.01	54.28	62.2	48.79	2	2	2	2	2	2	345.1	106.2	544.5	135.6	342	133.5	320.5	142.7	340.8	132.6	411.5	200.4	4	3
A2AH75	Kinesin family member 1B, isoform CRA_a OS=Mus musculus GN=Kif1b PE=3 SV=1	17.0435	18	50	6	1	1150	129.97	8.38		0.897558	-0.0469373	0.22329	0.998734	1.048	0.80506	1.15025	237.6	249.1	336	270.5	280.2	322.3	118.68	118.71	111.54	111.31	123.6	111.63	2	2	2	2	2	2	437	38.2	458.2	40	601	71	483.5	57.6	525	35.3	576.7	67.9	3	1
Q99K74	Mediator of RNA polymerase II transcription subunit 24 OS=Mus musculus GN=Med24 PE=1 SV=1	4.35664	4	11	4	1	987	109.914	6.83		1.11195	0.0460839	0.22359	0.998734	1.235	0.965394	1.54859	311	384	419	404.5	304.6	471.7	24.24	24.34	44.82	41.27	11.82	40.83	2	2	2	2	2	2	257.7	364.3	317.9	450.1	286.2	551.8	286.5	522.6	279.1	330	335.5	607.9	3	2
Q8R1I1	Cytochrome b-c1 complex subunit 9 OS=Mus musculus GN=Uqcr10 PE=1 SV=1	39.0625	2	19	2	1	64	7.441	9.19	Acetyl [N-Term]	1.11491	0.0472389	0.223647	0.998734	1.132	0.975222	1.68491	417.7	473	484.3	472.3	347.2	585	54.95	59.02	56.61	62.35	7.29	48.74	2	2	2	2	2	2	255.4	580	275.6	670.4	290.4	678.1	264.1	680.6	329.3	365.1	383.4	786.6	2	2
Q9EQH3	Vacuolar protein sorting-associated protein 35 OS=Mus musculus GN=Vps35 PE=1 SV=1	28.392	21	224	21	1	796	91.655	5.44	Acetyl [N-Term]	1.13069	0.0533423	0.223727	0.998734	1.176	0.949985	1.7369	4750.5	5587.7	4560.6	4332.5	3780	6565.5	6.82	9.67	17.12	19.07	26.14	14.62	2	2	2	2	2	2	4521.5	4979.6	5205.5	5969.8	4008.6	5112.6	3748.2	4916.8	4478.7	3081.3	5886.9	7244.2	27	25
Q640M1	U3 small nucleolar RNA-associated protein 14 homolog A OS=Mus musculus GN=Utp14a PE=1 SV=1	33.8983	19	119	19	1	767	87.212	9.2		1.07537	0.0315587	0.223785	0.998734	1.176	0.949142	1.49628	1681.4	1976.8	1869.9	1774.8	1585.8	2372.8	3.88	0.07	0.04	12.27	28.32	8.72	2	2	2	2	2	2	1727.5	1635.3	1977.8	1975.8	1869.4	1870.5	1620.8	1928.9	1903.4	1268.2	2226.6	2519.1	19	15
P20060	Beta-hexosaminidase subunit beta OS=Mus musculus GN=Hexb PE=2 SV=2	13.0597	6	21	6	1	536	61.077	8.12		0.931464	-0.0308338	0.224089	0.998734	1.098	0.851119	1.16053	354.2	389.1	384.2	327	380	441	126.33	127.35	124.56	123.9	128.21	124.46	2	2	2	2	2	2	670.7	37.8	739.4	38.7	722.6	45.8	613.4	40.5	724.4	35.5	829.2	52.9	7	2
Q8VDW0	ATP-dependent RNA helicase DDX39A OS=Mus musculus GN=Ddx39a PE=1 SV=1	35.5972	12	188	6	1	427	49.036	5.68	Acetyl [N-Term]	1.09439	0.0391724	0.224401	0.998734	1.183	0.919703	1.61752	2239.5	2649.3	2665.1	2451.1	2033.3	3288.9	26.77	28.47	28	32.12	18.55	25.94	2	2	2	2	2	2	1815.6	2663.4	2116	3182.5	2137.4	3192.8	1894.4	3007.8	2300	1766.5	2685.7	3892.2	8	7
Q9D115	Zinc finger protein 706 OS=Mus musculus GN=Znf706 PE=2 SV=1	15.7895	1	2	1	1	76	8.492	10.01		1.21287	0.0838129	0.224626	0.998734	1.308	1.04505	1.75238	19.8	25.9	33.3	34.8	21	36.8							1	1	1	1	1	1		19.8		25.9		33.3		34.8		21		36.8		1
Q922Y2	Tripartite motif-containing protein 59 OS=Mus musculus GN=Trim59 PE=2 SV=2	2.23325	1	2	1	1	403	47.207	6.52		0.927347	-0.0327577	0.224822	0.998734	1.055	0.858799	1.18153	86.9	91.7	94.9	81.5	95.3	112.6							1	1	1	1	1	1	86.9		91.7		94.9		81.5		95.3		112.6		1
Q07076	Annexin A7 OS=Mus musculus GN=Anxa7 PE=2 SV=2	30.6695	15	192	15	1	463	49.893	6.18		1.06973	0.0292727	0.225023	0.998734	1.246	0.927559	1.42177	2994.9	3732.4	3620.9	3358.6	3029.6	4307.4	31.85	36.42	37.49	41.71	15.9	37.2	2	2	2	2	2	2	2320.5	3669.4	2771.1	4693.7	2661.1	4580.7	2368.1	4349.2	2689	3370.2	3174.4	5440.5	17	16
Q6PFY1	F-BAR and double SH3 domains protein 1 OS=Mus musculus GN=Fchsd1 PE=2 SV=1	2.90698	2	5	2	1	688	76.209	5.55		0.933523	-0.0298748	0.225344	0.998734	1.147	0.814118	1.1694	67.2	77.1	85	69.2	73.2	85.6	101.62	103.61	91.67	93.16	106.86	97.14	2	2	2	2	2	2	115.4	18.9	133.5	20.6	140.1	29.9	114.7	23.6	128.6	17.9	144.4	26.8	2	1
P59114	Phosphorylated CTD-interacting factor 1 OS=Mus musculus GN=Pcif1 PE=1 SV=1	7.08215	4	8	4	1	706	80.453	7.64		1.13188	0.0537991	0.225383	0.998734	1.579	0.889271	1.38592	92.8	146.6	145.4	129.3	106.5	147.6	5.56	33.03	10.21	7.44	21.3	0.19	2	2	2	2	2	2	96.5	89.2	112.4	180.9	155.9	134.9	136.1	122.5	122.6	90.5	147.4	147.8	2	1
Q9CQI3	Glia maturation factor beta OS=Mus musculus GN=Gmfb PE=1 SV=3	48.5915	5	56	5	1	142	16.712	5.16	Acetyl [N-Term]	1.11176	0.0460108	0.225411	0.998734	1.199	0.927572	1.65929	1872.4	2244.5	2123.5	1969.7	1528	2535.4	9.79	16.33	18.57	26.41	37.18	18.37	2	2	2	2	2	2	1742.8	2002	1985.3	2503.7	1844.7	2402.4	1601.8	2337.5	1929.7	1126.3	2206	2864.8	7	5
Q8BP47	Asparagine--tRNA ligase, cytoplasmic OS=Mus musculus GN=Nars PE=1 SV=2	33.2737	19	275	19	1	559	64.238	5.86		1.08554	0.035645	0.225425	0.998734	1.198	0.942382	1.5212	5265.5	6308.4	6301.9	5938.8	4857.4	7389.1	23.63	21.98	21	23.36	18.45	23.8	2	2	2	2	2	2	4385.7	6145.3	5328	7288.8	5366.2	7237.6	4957.6	6919.9	5491	4223.8	6145.5	8632.6	25	19
Q91VL0	BCL2/adenovirus E1B 19 kDa protein-interacting protein 2 OS=Mus musculus GN=Bnip2 PE=1 SV=1	6.6879	2	9	1	1	314	36.095	4.82		0.91371	-0.0391914	0.226001	0.998734	1.057	0.890255	1.08944	85.7	90.5	105.7	94.1	105.1	114.5	83.33	75.83	78.4	70.79	80.3	80.87	2	2	2	2	2	2	136.2	35.2	139.1	42	164.3	47.1	141.2	47	164.7	45.4	179.9	49	2	1
Q8VHI3	GDP-fucose protein O-fucosyltransferase 2 OS=Mus musculus GN=Pofut2 PE=1 SV=1	15.1515	6	16	6	1	429	49.398	6.48		0.928259	-0.0323307	0.226134	0.998734	1.061	0.893201	1.1336	255.7	271.2	311.8	278.5	276.2	313.1	127.65	126.56	125.32	127.15	135.89	125.16	2	2	2	2	2	2	486.4	24.9	513.8	28.5	588.1	35.5	528.8	28.1	541.7	10.8	590.2	36	6	1
Q9CPT3	N-acylneuraminate-9-phosphatase OS=Mus musculus GN=Nanp PE=1 SV=1	15.3226	3	8	3	1	248	27.79	6.07		1.17013	0.0682334	0.226228	0.998734	1.277	1.04874	1.60541	113.1	144.5	174.4	182.9	121.9	195.7	63.56	68.78	53.52	60.13	19.66	64.97	2	2	2	2	2	2	62.3	164	74.2	214.7	108.4	240.4	105.1	260.6	105	138.9	105.8	285.6	1	3
Q9WTZ0	Protein UXT OS=Mus musculus GN=Uxt PE=2 SV=1	5.09554	1	2	1	1	157	18.179	5.81		1.06644	0.0279371	0.226343	0.998734	1.28	0.977238	1.30192	59.3	75.9	65.9	64.4	62.6	81.5							1	1	1	1	1	1		59.3		75.9		65.9		64.4		62.6		81.5		1
Q80X73	Protein pelota homolog OS=Mus musculus GN=Pelo PE=2 SV=3	21.5584	7	38	7	1	385	43.322	5.99		0.909989	-0.0409638	0.226548	0.998734	1.156	0.870713	1.00535	384.5	444.4	481.1	418.9	505.1	507.8	27.77	20.81	8.5	9.82	1.92	9.19	2	2	2	2	2	2	460	309	509.8	379	510	452.2	448	389.8	498.2	511.9	540.8	474.8	6	6
Q80Y20	Alkylated DNA repair protein alkB homolog 8 OS=Mus musculus GN=Alkbh8 PE=2 SV=1	6.62651	4	12	4	1	664	74.72	7.97		0.931397	-0.0308654	0.22671	0.998734	1.055	0.915959	1.12295	347.4	366.4	353.4	323.7	360.3	404.6	116.06	111.78	111.04	105.91	111.94	108.98	2	2	2	2	2	2	632.6	62.3	656	76.8	630.8	75.9	566.2	81.3	645.4	75.1	716.4	92.8	3	2
Q9Z0G0	PDZ domain-containing protein GIPC1 OS=Mus musculus GN=Gipc1 PE=1 SV=1	24.024	8	52	8	1	333	36.107	5.91		1.09723	0.0402973	0.226768	0.998734	1.237	0.940903	1.52373	636.9	787.9	837.6	788.1	628	956.9	4.75	5.01	7.29	14.42	25.9	16.04	2	2	2	2	2	2	615.5	658.3	760	815.8	794.4	880.8	707.8	868.5	743	513	848.4	1065.5	8	8
Q8BLI4	Dermatan-sulfate epimerase OS=Mus musculus GN=Dse PE=2 SV=1	3.75783	4	10	4	1	958	109.685	7.25		0.926829	-0.0330006	0.226818	0.998734	1.072	0.947236	1.0528	107.1	114.8	119.4	113.1	123.1	129.6	18.22	12.07	11.43	0.06	10.05	0.44	2	2	2	2	2	2	120.9	93.3	124.6	105	129	109.7	113.1	113.2	131.9	114.4	130	129.2	3	2
Q99LC2	Cleavage stimulation factor subunit 1 OS=Mus musculus GN=Cstf1 PE=2 SV=1	23.4339	8	67	8	1	431	48.351	6.58		1.08665	0.0360914	0.226972	0.998734	1.155	0.951718	1.56662	870.2	1005.5	983.8	936.3	777.6	1218.2	14.14	26.04	21.78	31.09	12.93	25.55	2	2	2	2	2	2	783.2	957.2	820.3	1190.6	832.3	1135.4	730.4	1142.1	848.7	706.5	998.1	1438.3	11	10
Q8K120	Nuclear factor of activated T-cells, cytoplasmic 4 OS=Mus musculus GN=Nfatc4 PE=1 SV=2	1.66482	1	2	1	1	901	95.723	5.34		0.913936	-0.0390842	0.227194	0.998734	1.14	0.794171	1.13216	39.3	44.8	54.9	43.6	45.4	51.4							1	1	1	1	1	1	39.3		44.8		54.9		43.6		45.4		51.4		1
Q60848	Lymphocyte-specific helicase OS=Mus musculus GN=Hells PE=1 SV=2	25.5786	19	138	19	1	821	95.065	8		1.10838	0.0446895	0.227305	0.998734	1.298	1.03242	1.36399	1998.6	2594.7	2736	2824.7	2431.4	3316.4	1.12	8.49	9.21	18.96	7.29	14.62	2	2	2	2	2	2	1982.8	2014.5	2438.9	2750.4	2557.9	2914.2	2446	3203.5	2556.6	2306.1	2973.6	3659.3	18	15
Q8BVQ5	Protein phosphatase methylesterase 1 OS=Mus musculus GN=Ppme1 PE=1 SV=5	18.9119	6	35	6	1	386	42.229	5.97		0.932286	-0.030451	0.227416	0.998734	1.061	0.910535	1.12658	510	540.9	547.7	498.7	497.7	560.7	6.35	12.58	21.96	32.37	17.66	26.88	2	2	2	2	2	2	487.1	532.9	492.8	589	462.6	632.7	384.6	612.9	435.6	559.9	454.1	667.2	6	5
Q5NCI0	Up-regulator of cell proliferation OS=Mus musculus GN=Urgcp PE=2 SV=1	1.83585	2	4	2	1	926	104.617	6.32		0.93313	-0.0300577	0.22768	0.998734	1.151	0.888551	1.06658	142.3	163.8	164.2	145.9	162.2	173							1	1	1	1	1	1	142.3		163.8		164.2		145.9		162.2		173		2
Q62083	PRKCA-binding protein OS=Mus musculus GN=Pick1 PE=1 SV=2	2.64423	1	4	1	1	416	46.568	5.52		0.829303	-0.0812869	0.227919	0.998734	1.121	0.652033	1.04754	38.8	43.5	61.5	40.1	63.1	66.1							1	1	1	1	1	1	38.8		43.5		61.5		40.1		63.1		66.1		1
E9Q7D5	Protein Arhgef5 OS=Mus musculus GN=Arhgef5 PE=4 SV=1	7.46363	12	48	12	1	1581	176.555	5.83		0.925628	-0.0335635	0.22807	0.998734	1.152	0.866073	1.06766	502.8	579	606.3	525.1	613.4	654.9	96.47	90.79	78.46	72.29	62.8	79.04	2	2	2	2	2	2	845.8	159.8	950.8	207.3	942.6	269.9	793.6	256.7	885.7	341	1020.9	288.9	11	4
P47934	Carnitine O-acetyltransferase OS=Mus musculus GN=Crat PE=1 SV=3	5.91054	4	22	4	1	626	70.794	8.44		1.14914	0.0603741	0.228125	0.998734	1.149	1.01983	1.73826	384.4	441.8	332.9	339.5	283.1	492.1	9.64	4	0.76	2.87	56.88	7.73	2	2	2	2	2	2	410.6	358.2	429.3	454.3	334.7	331.1	332.6	346.4	396.9	169.2	519	465.2	3	3
Q9DBC7	cAMP-dependent protein kinase type I-alpha regulatory subunit OS=Mus musculus GN=Prkar1a PE=1 SV=3	29.6588	11	150	11	1	381	43.158	5.35		1.19878	0.0787377	0.228229	0.998734	1.201	0.966253	1.99262	2717.1	3264.1	2563.2	2476.7	1679.6	3346.8	21.15	26.45	39.35	41.89	31.03	32.53	2	2	2	2	2	2	2310.8	3123.4	2653.7	3874.5	1850	3276.5	1743.1	3210.2	2048.1	1311	2576.9	4116.8	13	11
Q7TQC5	Aprataxin OS=Mus musculus GN=Aptx PE=1 SV=2	6.14035	2	4	2	1	342	38.698	9.17		0.923552	-0.0345385	0.228247	0.998734	1.111	0.823933	1.1553	102.6	114	131.2	108.1	121.7	140.6							1	1	1	1	1	1	102.6		114		131.2		108.1		121.7		140.6		2
Q9CZ42	ATP-dependent (S)-NAD(P)H-hydrate dehydratase OS=Mus musculus GN=Carkd PE=1 SV=1	28.5714	7	37	7	1	343	36.694	7.77		0.933287	-0.029985	0.228279	0.998734	1.081	0.938564	1.07519	297.9	322.2	328.8	308.6	328.5	353.2	98.03	95.72	96.95	93.62	94.27	92.37	2	2	2	2	2	2	504.4	91.4	540.2	104.1	554.2	103.4	512.8	104.3	547.4	109.5	583.8	122.5	8	3
O35451	Cyclic AMP-dependent transcription factor ATF-6 beta OS=Mus musculus GN=Atf6b PE=2 SV=1	4.29185	2	7	2	1	699	75.96	6.65		0.876299	-0.0573478	0.228937	0.998734	0.951	0.843256	1.12697	99.4	94.5	82.3	69.4	89	100.3							1	1	1	1	1	1	99.4		94.5		82.3		69.4		89		100.3		2
Q61285	ATP-binding cassette sub-family D member 2 OS=Mus musculus GN=Abcd2 PE=1 SV=1	3.10391	2	4	1	1	741	83.43	9.09		1.14252	0.0578652	0.22905	0.998734	1.521	0.942783	1.39616	47	71.5	76.9	72.5	57.3	80							1	1	1	1	1	1	47		71.5		76.9		72.5		57.3		80		1
Q9D0N7	Chromatin assembly factor 1 subunit B OS=Mus musculus GN=Chaf1b PE=2 SV=1	27.972	15	115	15	1	572	63.093	6.55		1.07695	0.0321969	0.229264	0.998734	1.209	0.969928	1.43002	1662.7	2010.4	1938.7	1880.4	1804.8	2580.9	24.23	18.89	16.2	8.63	43.83	14.7	2	2	2	2	2	2	1947.6	1377.8	2279	1741.8	2160.7	1716.6	1995.1	1765.6	2364.1	1245.5	2849.1	2312.6	15	13
Q91YJ2	Sorting nexin-4 OS=Mus musculus GN=Snx4 PE=2 SV=1	25.7778	11	71	11	1	450	51.745	5.8	Acetyl [N-Term]	0.929528	-0.0317373	0.229362	0.998734	1.086	0.856452	1.15897	1258.8	1367.5	1572.3	1346.6	1321.6	1531.7	53.17	47.43	39.59	31.38	69.7	39.68	2	2	2	2	2	2	1732.1	785.5	1826.1	908.9	2012.5	1132.2	1645.4	1047.8	1973	670.2	1961.5	1101.9	13	8
A2A5N8	Lethal(3)malignant brain tumor-like protein 1 OS=Mus musculus GN=L3mbtl1 PE=2 SV=1	2.30024	1	1	1	1	826	91.723	6.84		1.21758	0.0854979	0.229653	0.998734	1.039	1.32189	1.76471	41.1	42.7	46.6	61.6	30.6	54							1	1	1	1	1	1		41.1		42.7		46.6		61.6		30.6		54		1
Q9WUK4	Replication factor C subunit 2 OS=Mus musculus GN=Rfc2 PE=1 SV=1	47.851	12	126	12	1	349	38.7	6.44	Acetyl [N-Term]	1.08988	0.0373779	0.22967	0.998734	1.141	0.983072	1.54959	2076.4	2369.2	2138.5	2102.3	1771.5	2745.1	16.99	22.67	24.28	33.6	11.83	27.36	2	2	2	2	2	2	1826.9	2325.9	1989.4	2749.1	1771.4	2505.6	1602.8	2601.9	1919.7	1623.4	2214.1	3276.2	13	14
Q9ESK9	RB1-inducible coiled-coil protein 1 OS=Mus musculus GN=Rb1cc1 PE=1 SV=3	16.4987	25	103	25	1	1588	182.234	5.49		0.931502	-0.030816	0.230307	0.998734	1.099	0.835631	1.18127	1576.8	1733.5	2002.2	1673.1	1696.9	2004.5	21.39	19.56	16.79	2.84	23.01	5.73	2	2	2	2	2	2	1815.2	1338.3	1973.3	1493.7	2239.9	1764.6	1706.7	1639.5	1973	1420.9	2085.7	1923.3	19	16
Q921I9	Exosome complex component RRP41 OS=Mus musculus GN=Exosc4 PE=1 SV=3	20.4082	4	22	4	1	245	26.233	6.15		1.09382	0.0389441	0.230344	0.998734	1.284	1.001	1.3668	156.9	201.5	199.1	199.3	155.4	212.4	40.83	54.3	48.56	47.4	40.19	64.07	2	2	2	2	2	2	111.6	202.2	124.1	278.8	130.7	267.4	132.5	266.1	111.2	199.5	116.2	308.7	1	3
Q00560	Interleukin-6 receptor subunit beta OS=Mus musculus GN=Il6st PE=1 SV=2	11.2323	8	37	8	1	917	102.387	5.52		1.15397	0.0621931	0.230395	0.998734	1.244	0.970859	1.7085	662.3	823.8	662.3	643	469.3	801.8	1.44	4.43	14.68	14.76	30.98	12.75	2	2	2	2	2	2	655.5	669	798	849.6	593.5	731	575.9	710.1	572.1	366.5	729.5	874.1	6	6
Q7TN75	Retrotransposon-derived protein PEG10 OS=Mus musculus GN=Peg10 PE=1 SV=2	4.07098	3	55	3	1	958	109.779	6.38		1.07154	0.030009	0.230632	0.998734	1.281	1.01779	1.26727	462	591.7	506	515	516.7	654.8	31.87	22.2	37.45	23.18	12.06	26.16	2	2	2	2	2	2	566.1	357.9	684.6	498.8	640	372	599.4	430.6	560.8	472.7	776	533.7	2	2
Q61818	Retinoic acid-induced protein 1 OS=Mus musculus GN=Rai1 PE=1 SV=3	2.69984	4	14	4	1	1889	201.445	8.75		1.08327	0.0347369	0.230659	0.998734	1.273	0.995373	1.34618	116.9	148.9	151.3	150.6	134.9	181.6	99.34	95.45	88.05	96.16	107.57	92.81	2	2	2	2	2	2	199.1	34.8	249.4	48.4	245.5	57.1	253	48.2	237.6	32.3	300.7	62.4	3	2
Q8R0J4	Transmembrane protein 134 OS=Mus musculus GN=Tmem134 PE=2 SV=1	16.4103	2	4	2	1	195	21.623	6.19		0.906586	-0.0425908	0.230865	0.998734	1.006	0.946	1.05129	218.9	220.2	200	189.2	204.7	215.2							1	1	1	1	1	1	218.9		220.2		200		189.2		204.7		215.2		2
Q8VEK3	Heterogeneous nuclear ribonucleoprotein U OS=Mus musculus GN=Hnrnpu PE=1 SV=1	28.875	19	684	19	1	800	87.863	6.24	Acetyl [N-Term]	1.13114	0.0535177	0.23117	0.998734	1.18	0.927638	1.77555	12146.2	14329.8	13834.7	12833.6	9327	16560.6	22.45	26.34	27.48	33.72	31.78	29.07	2	2	2	2	2	2	10217.7	14074.8	11660.7	16999	11146.2	16523.3	9774	15893.2	11422.8	7231.2	13157	19964.2	40	33
P97366	Ecotropic viral integration site 5 protein OS=Mus musculus GN=Evi5 PE=1 SV=2	7.54017	6	23	6	1	809	92.884	6.16		0.929218	-0.0318823	0.231232	0.998734	1.111	0.836729	1.15936	279.7	310.6	358.3	299.8	319.4	370.3	82.96	79.13	79.26	70.14	78.28	77.56	2	2	2	2	2	2	443.7	115.6	484.4	136.8	559.2	157.5	448.5	151.1	496.2	142.6	573.3	167.2	5	2
Q7TMK9-2	Isoform 2 of Heterogeneous nuclear ribonucleoprotein Q OS=Mus musculus GN=Syncrip	39.1459	20	216	1	1	562	62.633	7.56		1.07004	0.0294001	0.231295	0.998734	1.332	0.96114	1.28529	95.6	127.3	115.8	111.3	102	131.1	18.43	5.67	24.86	37.56	9.84	24.23	2	2	2	2	2	2	83.1	108	122.2	132.4	95.4	136.1	81.7	140.8	94.9	109.1	108.6	153.5	1	1
Q6PE54	Probable ATP-dependent RNA helicase DHX40 OS=Mus musculus GN=Dhx40 PE=1 SV=1	3.46598	2	6	2	1	779	88.474	8.63		1.11806	0.0484658	0.231433	0.998734	1.178	1.00568	1.58434	55.7	65.6	70.4	70.8	49.8	78.9	9.53	5.93	3.12	3.29	60.28	7.98	2	2	2	2	2	2	51.9	59.4	62.8	68.3	68.8	71.9	69.2	72.5	71.1	28.6	74.4	83.3	1	1
P52293	Importin subunit alpha-1 OS=Mus musculus GN=Kpna2 PE=1 SV=2	34.4045	14	478	9	1	529	57.892	5.68	Acetyl [N-Term]	1.11196	0.0460894	0.231681	0.998734	1.2	0.927674	1.65839	6094.6	7312.9	7173.1	6654.3	5032.7	8346.2	20.13	23.84	29.8	30.4	14.54	28.46	2	2	2	2	2	2	5226.9	6962.2	6079.9	8545.8	5661.5	8684.6	5223.8	8084.9	5550.2	4515.3	6666.6	10025.7	22	21
O70338	Ribonuclease H1 OS=Mus musculus GN=Rnaseh1 PE=2 SV=1	12.2807	3	9	3	1	285	31.785	9.29		0.895261	-0.0480505	0.232012	0.998734	1.061	0.859121	1.0571	192.4	204.1	252.7	217.1	255.7	270.3	22.49	27.12	12.65	14.4	16.78	22.78	2	2	2	2	2	2	223	161.8	243.3	165	275.3	230.1	239.2	195	286.1	225.4	313.9	226.8	3	1
F7BE84	Protein Ankrd50 (Fragment) OS=Mus musculus GN=Ankrd50 PE=1 SV=1	12.5899	15	72	15	1	1390	150.766	6.47		0.924158	-0.0342539	0.232131	0.998734	1.048	0.867843	1.16506	825.2	864.9	1014.7	880.6	832.4	969.8	4.22	2.12	9.34	1.16	28.54	5.34	2	2	2	2	2	2	849.8	800.5	852	877.9	1081.7	947.7	873.3	887.8	1000.3	664.4	933.2	1006.4	8	11
Q8CGC6	RNA-binding protein 28 OS=Mus musculus GN=Rbm28 PE=1 SV=4	25.3333	19	122	19	1	750	84.162	9.54		1.10048	0.0415825	0.23216	0.998734	1.195	0.939326	1.59385	1811.4	2165	1841	1729.3	1619.1	2580.6	4.57	5.71	6.03	14.03	24.3	6.18	2	2	2	2	2	2	1752.9	1869.9	2077.6	2252.5	1762.5	1919.5	1557.8	1900.9	1897.3	1340.8	2467.9	2693.4	17	15
P58021	Transmembrane 9 superfamily member 2 OS=Mus musculus GN=Tm9sf2 PE=2 SV=1	12.8399	7	43	7	1	662	75.28	7.43		0.892704	-0.0492927	0.232255	0.998734	1.14	0.904688	0.92558	303.5	346.2	322.1	291.4	396.4	366.9	31.89	31.23	32.4	12.88	18.27	10.21	2	2	2	2	2	2	372	235.1	422.6	269.7	395.9	248.3	318	264.9	345.2	447.6	393.4	340.4	7	5
Q3U2A8	Valine--tRNA ligase, mitochondrial OS=Mus musculus GN=Vars2 PE=1 SV=2	2.26415	2	5	2	1	1060	118.386	7.14		0.897433	-0.0469978	0.232379	0.998734	1.218	0.820408	0.970914	104.9	127.8	147	120.6	144.4	140.2							1	1	1	1	1	1	104.9		127.8		147		120.6		144.4		140.2		2
Q9EPL4	Methyltransferase-like protein 9 OS=Mus musculus GN=Mettl9 PE=1 SV=1	2.83019	1	8	1	1	318	36.403	6.68		0.83171	-0.080028	0.232539	0.998734	1.075	0.963261	0.746484	156.2	167.8	174.2	167.8	263.1	196.4	7.83	10.45	7.63	6.79	47.93	12.42	2	2	2	2	2	2	164.8	147.5	180.2	155.4	183.6	164.8	159.7	175.8	173.9	352.2	179.2	213.7	1	1
Q6NVF4	DNA helicase B OS=Mus musculus GN=Helb PE=1 SV=2	4.7486	5	23	5	1	1074	121.395	5.82		0.847397	-0.0719133	0.232885	0.998734	1.123	0.755986	0.962561	413.9	464.7	680.7	514.6	654.4	629.9	101.34	100.89	101.07	93.58	74.54	97.32	2	2	2	2	2	2	710.4	117.3	796.3	133.2	1167.2	194.2	855.1	174.1	999.3	309.5	1063.3	196.4	5	2
Q8K1Y2	Serine/threonine-protein kinase D3 OS=Mus musculus GN=Prkd3 PE=1 SV=1	4.38695	3	12	2	1	889	100.014	6.81		0.842454	-0.074454	0.232979	0.998734	1.067	0.704032	1.06919	69.2	73.8	124	87.3	92.5	98.9	115.67	107.33	126.83	114.37	123.68	113.84	2	2	2	2	2	2	125.8	12.6	129.9	17.8	235.3	12.8	157.9	16.7	173.3	11.6	178.6	19.3	2	1
B2RVL6	Zinc finger CCHC domain-containing protein 24 OS=Mus musculus GN=Zcchc24 PE=1 SV=1	8.29876	2	11	2	1	241	26.943	8.7		0.929444	-0.0317767	0.233104	0.998734	1.096	0.908197	1.08314	184.6	202.3	213.5	193.9	217.7	235.8	93.23	89.34	83.91	69.2	63.73	75.33	2	2	2	2	2	2	306.3	62.9	330.1	74.5	340.1	86.8	288.7	99	315.8	119.6	361.4	110.2	2	2
Q9CQX4	PCNA-associated factor OS=Mus musculus GN=Paf PE=1 SV=1	40.9091	3	32	3	1	110	11.986	9.89		0.893194	-0.0490541	0.233133	0.998734	1.059	0.852301	1.06072	229.9	243.3	321.6	274.1	291.5	309.2	79.34	70.93	70.23	62.95	67.63	67.65	2	2	2	2	2	2	358.8	100.9	365.4	121.3	481.3	161.9	396.1	152.1	430.9	152.1	457.1	161.3	4	4
Q8BN78	Transcriptional regulator Kaiso OS=Mus musculus GN=Zbtb33 PE=1 SV=1	7.6006	4	16	4	1	671	74.004	5.06		0.940205	-0.0267777	0.233189	0.998734	1.13	0.864345	1.14192	170	192.2	192.4	166.3	182.5	208.4	116.06	121.48	116.43	121.43	120.11	117.74	2	2	2	2	2	2	309.6	30.5	357.3	27.1	350.8	34	309	23.5	337.5	27.5	381.9	34.9	4	1
Q91X52	L-xylulose reductase OS=Mus musculus GN=Dcxr PE=1 SV=2	7.78689	2	7	1	1	244	25.729	7.31		0.93109	-0.0310084	0.233487	0.998734	1.143	0.807018	1.17455	57.9	66.2	74.1	59.8	61.3	72							1	1	1	1	1	1	57.9		66.2		74.1		59.8		61.3		72		1
O88746	Target of Myb protein 1 OS=Mus musculus GN=Tom1 PE=1 SV=1	23.1707	10	73	10	1	492	54.291	4.94	Acetyl [N-Term]	1.18095	0.0722329	0.233501	0.998734	1.274	1.02169	1.6985	1179	1502.4	958.8	979.6	1000	1698.5	9.84	9.92	9.09	21.37	8.91	15.97	2	2	2	2	2	2	1097	1261.1	1397.1	1607.8	897.1	1020.4	831.6	1127.7	1063	937	1506.7	1890.4	7	12
Q9D4V7	Rab-like protein 3 OS=Mus musculus GN=Rabl3 PE=2 SV=1	12.7119	3	10	3	1	236	26.281	7.15		0.927557	-0.0326594	0.233564	0.998734	1.089	0.92851	1.05926	309.8	337.5	348.3	323.4	364.5	386.1							1	1	1	1	1	1	309.8		337.5		348.3		323.4		364.5		386.1		4
Q9D1M7	Peptidyl-prolyl cis-trans isomerase FKBP11 OS=Mus musculus GN=Fkbp11 PE=2 SV=1	14.4279	4	25	4	1	201	22.123	9.36		1.11434	0.047019	0.233675	0.998734	1.167	0.992024	1.60447	518.4	605.1	526.6	522.4	402.5	645.8	19.31	15.38	2.6	1.2	56.03	4.69	2	2	2	2	2	2	589.2	447.6	670.9	539.3	516.9	536.3	517.9	526.8	561.9	243	667.2	624.4	4	3
Q9WU02	Vasopressin V1b receptor OS=Mus musculus GN=Avpr1b PE=2 SV=1	2.3753	1	2	1	1	421	46.509	9.06		0.866965	-0.0619987	0.234234	0.998734	1.158	0.672222	1.12358	44.2	51.2	72	48.4	61.5	69.1							1	1	1	1	1	1	44.2		51.2		72		48.4		61.5		69.1		1
Q9JJG0-3	Isoform 3 of Transforming acidic coiled-coil-containing protein 2 OS=Mus musculus GN=Tacc2	10.5597	9	25	2	1	947	103.212	4.93		1.07758	0.0324511	0.234253	0.998734	1.215	0.964141	1.43428	738.5	897.2	792	763.6	758.5	1087.9	25.84	24.08	24.79	15.68	45.39	23.76	2	2	2	2	2	2	873.4	603.5	1049.9	744.4	930.8	653.1	848.3	679	1002	515.1	1270.7	905.1	8	6
Q61586	Glycerol-3-phosphate acyltransferase 1, mitochondrial OS=Mus musculus GN=Gpam PE=1 SV=2	3.14389	2	4	2	1	827	93.645	7.84		0.921493	-0.0355081	0.234269	0.998734	1.131	0.803991	1.15581	62.8	71	85.2	68.5	70.6	81.6							1	1	1	1	1	1	62.8		71		85.2		68.5		70.6		81.6		2
Q6PHP4	MCG140111, isoform CRA_c (Fragment) OS=Mus musculus GN=Znf512b PE=2 SV=1	5.11945	4	11	4	1	879	96.185	9.83		1.07614	0.031867	0.234793	0.998734	1.23	0.996246	1.36529	170.3	209.5	213.1	212.3	181.5	247.8	40.36	31.35	41.34	37	16.71	36.9	2	2	2	2	2	2	121.7	218.9	163.1	256	150.8	275.4	156.8	267.9	160.1	203	183.1	312.4	2	2
P17012	Zinc finger X-chromosomal protein OS=Mus musculus GN=Zfx PE=1 SV=2	8.38548	6	17	6	1	799	89.969	6.19		0.922269	-0.0351425	0.234838	0.998734	1.132	0.840166	1.10781	377.6	427.3	480.5	403.7	464.7	514.8	74.46	68.28	60.95	55.94	64.55	61.34	2	2	2	2	2	2	576.4	178.8	633.6	221	687.5	273.4	563.4	244	676.8	252.6	738.1	291.5	6	2
P48967	M-phase inducer phosphatase 3 OS=Mus musculus GN=Cdc25c PE=2 SV=2	1.78971	1	2	1	1	447	50.014	6.83		1.09374	0.0389139	0.235098	0.998734	1.292	1.05058	1.29395	89.3	115.4	94.9	99.7	105.8	136.9							1	1	1	1	1	1	89.3		115.4		94.9		99.7		105.8		136.9		1
E9Q349	WD repeat-containing protein 25 OS=Mus musculus GN=Wdr25 PE=2 SV=1	1.86916	1	2	1	1	535	58.443	8.16		0.896453	-0.0474724	0.235202	0.998734	0.884	1.01829	1.07487	17.2	15.2	16.4	16.7	18.7	20.1							1	1	1	1	1	1	17.2		15.2		16.4		16.7		18.7		20.1		1
P98083	SHC-transforming protein 1 OS=Mus musculus GN=Shc1 PE=1 SV=3	24.8705	11	66	11	1	579	62.568	6.54		1.10963	0.045177	0.23532	0.998734	1.209	0.924054	1.64144	883.5	1068.5	1094.2	1011.1	761.1	1249.3	6.4	10.71	12.05	18.41	46.68	11.63	2	2	2	2	2	2	843.5	923.5	987.6	1149.4	1001	1187.4	879.5	1142.7	1012.3	509.9	1146.6	1352	12	10
Q8K3A0	Iron-sulfur cluster co-chaperone protein HscB, mitochondrial OS=Mus musculus GN=Hscb PE=1 SV=2	14.1026	2	6	2	1	234	26.628	7.37		1.12302	0.0503882	0.235326	0.998734	1.275	1.04466	1.42664	36.6	46.7	51.5	53.8	44.3	63.2	13.52	34.1	24.6	49.16	4.15	33.93	2	2	2	2	2	2	33.1	40.1	35.4	57.9	42.5	60.4	35.1	72.5	43	45.6	48	78.3	1	1
Q8VEB3	UNC119-binding protein C5orf30 homolog OS=Mus musculus GN=D1Ertd622e PE=2 SV=1	10.628	2	4	2	1	207	23.116	9.45		0.89602	-0.0476823	0.235386	0.998734	1.116	0.697036	1.24174	134.6	150.2	182.2	127	160.5	199.3							1	1	1	1	1	1	134.6		150.2		182.2		127		160.5		199.3		1
E9Q5G3	Kinesin-like protein KIF23 OS=Mus musculus GN=Kif23 PE=1 SV=1	38.1952	29	263	29	1	953	108.707	8.66		1.12797	0.0522973	0.235475	0.998734	1.198	0.956575	1.68191	5691	6815.8	5582.1	5339.7	4321.8	7268.9	5.36	9.51	9.95	16.71	28.83	13.91	2	2	2	2	2	2	5475.2	5906.8	6357.5	7274.2	5189.4	5974.8	4708.7	5970.7	5202.8	3440.8	6553.8	7984.1	31	30
Q9CYX7	RRP15-like protein OS=Mus musculus GN=Rrp15 PE=1 SV=2	9.60854	3	7	3	1	281	31.039	8.76		1.14465	0.0586724	0.235706	0.998734	1.444	1.0786	1.29377	114	164.5	142.5	153.7	168.5	218	124.05	123.97	120.39	118.97	124.22	124.42	2	2	2	2	2	2	213.9	14	308.7	20.3	263.9	21.2	283	24.4	316.5	20.5	409.8	26.2	2	1
Q3UU56	Protein Gm29609 OS=Mus musculus GN=Gm29609 PE=2 SV=1	8.04851	6	23	1	1	907	100.248	6.76		1.17983	0.0718198	0.235709	0.998734	1.427	0.881068	1.75381	54.8	78.2	82.4	72.6	45.9	80.5							1	1	1	1	1	1		54.8		78.2		82.4		72.6		45.9		80.5		1
Q9Z127	Large neutral amino acids transporter small subunit 1 OS=Mus musculus GN=Slc7a5 PE=1 SV=2	12.1094	7	113	7	1	512	55.836	7.9		0.935159	-0.0291146	0.23612	0.998734	1.116	0.911676	1.07926	1400.5	1562.9	1519.4	1385.2	1525.3	1646.2	7.75	5.48	4.59	12.61	1.09	10.48	2	2	2	2	2	2	1477.2	1323.7	1623.5	1502.4	1568.8	1470.1	1261.7	1508.8	1537.1	1513.5	1524.2	1768.2	10	9
P09405	Nucleolin OS=Mus musculus GN=Ncl PE=1 SV=2	43.2815	31	930	31	1	707	76.677	4.75		1.08987	0.0373754	0.236181	0.998734	1.218	0.948547	1.50475	25866.1	31498.7	27096.4	25702.2	22470	33811.8	38.15	42.43	49.67	52.76	20.72	46.87	2	2	2	2	2	2	18887.8	32844.5	22048.1	40949.3	17579	36613.7	16113.4	35291	19177.8	25762.1	22604.8	45018.9	40	43
Q60737	Casein kinase II subunit alpha OS=Mus musculus GN=Csnk2a1 PE=1 SV=2	29.4118	9	113	9	1	391	45.105	7.74		1.16606	0.0667223	0.23635	0.998734	1.197	0.925982	1.92054	1890.7	2263.2	2102.2	1946.6	1297.5	2491.9	22.13	23.13	33.52	29.78	41.91	26.73	2	2	2	2	2	2	1594.9	2186.5	1893.1	2633.4	1604	2600.5	1536.7	2356.4	1682	913	2021	2962.9	16	11
P63034	Cytohesin-2 OS=Mus musculus GN=Cyth2 PE=1 SV=2	5	2	7	1	1	400	46.556	5.63		0.929667	-0.0316727	0.236821	0.998734	1.062	0.866842	1.17219	124.8	132.5	151.7	131.5	141.7	166.1							1	1	1	1	1	1	124.8		132.5		151.7		131.5		141.7		166.1		1
P16110	Galectin-3 OS=Mus musculus GN=Lgals3 PE=1 SV=3	22.7273	6	234	6	1	264	27.498	8.38		1.34341	0.128209	0.237077	0.998734	1.339	1.01411	2.39664	3347.8	4483.9	2132.8	2162.9	2029.8	4864.7	33.6	37.58	27.67	38.33	2.16	39.69	2	2	2	2	2	2	2552.3	4143.3	3292.3	5675.4	1715.5	2550.2	1576.7	2749.1	1998.8	2060.9	3499.5	6230	10	10
Q60692	Proteasome subunit beta type-6 OS=Mus musculus GN=Psmb6 PE=1 SV=3	32.7731	7	113	7	1	238	25.362	5.11		1.09062	0.0376729	0.237447	0.998734	1.154	0.967149	1.56001	2825.1	3261.3	3095.8	2994.1	2403.7	3749.8	36.85	42.3	45.84	53.46	11.81	48.73	2	2	2	2	2	2	2089	3561.3	2285.8	4236.9	2092.3	4099.2	1862.4	4125.9	2202.9	2604.5	2457.8	5041.9	10	9
Q01853	Transitional endoplasmic reticulum ATPase OS=Mus musculus GN=Vcp PE=1 SV=4	61.6625	45	1076	44	1	806	89.266	5.26	Acetyl [N-Term]	1.10157	0.0420105	0.237448	0.998734	1.179	0.942912	1.61473	20334	23968.6	24258.9	22874	17504.1	28264.4	34.52	37.27	39.11	42.39	6.75	39.18	2	2	2	2	2	2	15371.1	25297	17652.6	30284.7	17550	30967.8	16017.6	29730.4	18340.2	16668.1	20433.8	36095	75	63
Q60838	Segment polarity protein dishevelled homolog DVL-2 OS=Mus musculus GN=Dvl2 PE=1 SV=2	20.3804	13	79	11	1	736	78.812	5.96	Acetyl [N-Term]	1.06793	0.0285444	0.237712	0.998734	1.217	0.956029	1.40534	1208	1470.3	1437.3	1374.1	1287.3	1809.1	5.98	0.65	2.3	7.7	14.49	3.76	2	2	2	2	2	2	1259.1	1156.9	1463.5	1477.1	1414	1460.7	1299.3	1448.9	1419.2	1155.4	1761	1857.2	14	11
Q8JZR0	Long-chain-fatty-acid--CoA ligase 5 OS=Mus musculus GN=Acsl5 PE=1 SV=1	17.1303	11	73	9	1	683	76.157	7.09		1.08768	0.0365019	0.237778	0.998734	1.155	1.00581	1.48738	1202.4	1388.6	1170.2	1177	1061.4	1578.7	20.27	25.68	24.38	27.71	6.52	25.38	2	2	2	2	2	2	1030	1374.7	1136.5	1640.7	968.5	1371.9	946.4	1407.7	1110.3	1012.5	1295.4	1862	8	9
Q8K2F8	Protein LSM14 homolog A OS=Mus musculus GN=Lsm14a PE=1 SV=1	23.8095	13	60	13	1	462	50.515	9.52	Acetyl [N-Term]	1.12576	0.0514442	0.237865	0.998734	1.147	0.963586	1.73326	1374.1	1576	1735.6	1672.4	1185.8	2055.3	41.86	47.39	46.35	55.8	10.14	55.38	2	2	2	2	2	2	967.4	1780.8	1047.9	2104.1	1166.8	2304.4	1012.5	2332.3	1100.8	1270.8	1250.5	2860.1	12	10
Q9D1H6	NADH dehydrogenase [ubiquinone] 1 alpha subcomplex assembly factor 4 OS=Mus musculus GN=Ndufaf4 PE=2 SV=1	6.93642	1	3	1	1	173	20.07	9.39		0.900404	-0.0455624	0.238059	0.998734	1.114	0.811986	1.08384	60.7	67.6	85.1	69.1	65.6	71.1							1	1	1	1	1	1	60.7		67.6		85.1		69.1		65.6		71.1		1
Q8K0E8	Fibrinogen beta chain OS=Mus musculus GN=Fgb PE=2 SV=1	8.73181	5	44	5	1	481	54.718	7.08		0.850898	-0.0701227	0.238143	0.998734	1.127	0.571614	1.28443	738.4	831.9	1230.9	703.6	920.1	1181.8	9.52	9.86	1.02	19.15	59.02	3.92	2	2	2	2	2	2	688.7	788.1	773.9	889.9	1222	1239.7	608.3	798.8	1304.1	536.1	1149	1214.5	5	4
Q8BML9	Glutaminyl-tRNA synthetase OS=Mus musculus GN=Qars PE=1 SV=1	30.5806	22	172	21	1	775	87.621	7.31	Acetyl [N-Term]	1.0878	0.0365501	0.238351	0.998734	1.152	0.960747	1.56149	3262.7	3758.7	3696.5	3551.4	2858.8	4464	22.72	27.84	31.8	41.48	0.48	33.59	2	2	2	2	2	2	2738.5	3786.9	3018.9	4498.6	2865.3	4527.8	2509.9	4593	2868.6	2849.1	3403.8	5524.1	19	21
Q9D2C2	Protein SAAL1 OS=Mus musculus GN=Saal1 PE=1 SV=1	14.7679	6	26	6	1	474	52.735	4.53		1.12694	0.0519009	0.238503	0.998734	1.193	0.922396	1.74584	535.5	639	666.2	614.5	438.3	765.2	14.71	12.73	20.82	25.94	33.87	22.85	2	2	2	2	2	2	479.8	591.2	581.5	696.5	568.1	764.3	501.8	727.2	543.2	333.3	641.6	888.9	5	5
Q62419	Endophilin-A2 OS=Mus musculus GN=Sh3gl1 PE=1 SV=1	36.413	11	96	11	1	368	41.492	5.72		1.14706	0.0595876	0.238755	0.998734	1.19	0.941088	1.80875	2965	3529.7	3335.5	3139	2143.8	3877.6	55.44	61.2	60.83	64.6	13.6	58.06	2	2	2	2	2	2	1802.6	4127.3	2002.3	5057.2	1900.8	4770.2	1705	4572.9	1937.6	2349.9	2285.7	5469.5	9	11
Q6NS45	Coiled-coil domain-containing protein 66 OS=Mus musculus GN=Ccdc66 PE=1 SV=3	0.962567	1	2	1	1	935	107.306	7.83		0.881318	-0.0548675	0.238863	0.998734	1.04	0.686798	1.28675	47.5	49.4	71.2	48.9	55.1	70.9							1	1	1	1	1	1	47.5		49.4		71.2		48.9		55.1		70.9		1
Q3UHK8	Trinucleotide repeat-containing gene 6A protein OS=Mus musculus GN=Tnrc6a PE=2 SV=1	3.85021	7	25	6	1	1896	203.097	6.93		0.939462	-0.0271208	0.238969	0.998734	1.113	0.870802	1.14851	469.4	522.5	565.8	492.7	503	577.7	85.59	86.2	84.94	79.48	97.79	84.21	2	2	2	2	2	2	753.4	185.3	840.9	204	905.7	226	769.6	215.8	850.9	155.2	921.7	233.7	7	3
Q9CZY3	Ubiquitin-conjugating enzyme E2 variant 1 OS=Mus musculus GN=Ube2v1 PE=1 SV=1	64.6259	8	165	4	1	147	16.344	7.96	Acetyl [N-Term]	1.14913	0.06037	0.239045	0.998734	1.177	0.962577	1.79886	3248.8	3822.6	3671.5	3534.1	2341.2	4211.5	17.44	24.75	37.73	45.73	23.76	39.56	2	2	2	2	2	2	2848.1	3649.4	3153.5	4491.7	2692	4651	2391.2	4676.9	2734.6	1947.8	3033.4	5389.7	14	11
Q8K304	E3 ubiquitin-protein ligase TM129 OS=Mus musculus GN=Tmem129 PE=2 SV=1	3.8674	1	1	1	1	362	40.601	7.06		1.19612	0.0777753	0.239258	0.998734	1.509	1.13223	1.34473	22	33.2	36.3	41.1	35.1	47.2							1	1	1	1	1	1		22		33.2		36.3		41.1		35.1		47.2		1
P98064-2	Isoform 2 of Mannan-binding lectin serine protease 1 OS=Mus musculus GN=Masp1	9.68622	7	10	7	1	733	82.393	5.39		0.90148	-0.0450439	0.23929	0.998734	1.042	0.95578	0.987476	275	286.6	257.8	246.4	311.4	307.5	72.04	64.64	71.27	56.59	34.65	53.95	2	2	2	2	2	2	415	134.9	417.6	155.6	387.8	127.9	345	147.8	387.7	235.1	424.8	190.2	6	3
Q571E4	N-acetylgalactosamine-6-sulfatase OS=Mus musculus GN=Galns PE=2 SV=2	3.46154	2	8	2	1	520	57.637	6.52		0.906838	-0.0424701	0.239502	0.998734	1.06	0.859834	1.09925	134.8	142.8	132.7	114.1	119.9	131.8	80.44	73.71	71.8	59.12	79.26	62.56	2	2	2	2	2	2	211.4	58.1	217.3	68.4	200	65.3	161.8	66.4	187.1	52.7	190.1	73.5	2	1
A8Y5P4	MAP7 domain-containing protein 1 OS=Mus musculus GN=Map7d1 PE=1 SV=1	19.1646	15	47	1	1	814	90.038	10.04		1.16971	0.0680788	0.239528	0.998734	1.387	1.1173	1.38624	129.6	179.8	206.3	230.5	170.1	235.8							1	1	1	1	1	1		129.6		179.8		206.3		230.5		170.1		235.8		1
Q8R313	Exocyst complex component 6 OS=Mus musculus GN=Exoc6 PE=1 SV=2	1.37157	1	2	1	1	802	93.017	6.15		0.920535	-0.0359597	0.239632	0.998734	1.203	0.808266	1.07702	64.5	77.6	87.1	70.4	79.2	85.3							1	1	1	1	1	1	64.5		77.6		87.1		70.4		79.2		85.3		1
P70257-1	Isoform NFIX1 of Nuclear factor 1 X-type OS=Mus musculus GN=Nfix	14.7392	5	28	1	1	441	48.823	8.47		1.16683	0.067008	0.239716	0.998734	1.31	1.03459	1.57329	218.1	285.8	326.7	338	291.3	458.3	11.44	9.63	18.66	23.29	28.48	9.03	2	2	2	2	2	2	200.5	235.8	266.3	305.2	283.6	369.8	282.3	393.6	349.9	232.6	429	487.5	4	3
Q9CZ04	COP9 signalosome complex subunit 7a OS=Mus musculus GN=Cops7a PE=1 SV=2	32	9	73	9	1	275	30.206	7.87		1.12938	0.0528387	0.239775	0.998734	1.197	0.94064	1.7173	1345.6	1611.1	1502.7	1413.5	1019.8	1751.3	30.49	28.87	30.31	32.5	26.74	29.85	2	2	2	2	2	2	1055.5	1635.6	1282.2	1939.9	1180.6	1824.7	1088.7	1738.4	1212.6	827	1381.7	2120.9	11	7
P63038	60 kDa heat shock protein, mitochondrial OS=Mus musculus GN=Hspd1 PE=1 SV=1	71.3787	31	1193	31	1	573	60.917	6.18		1.08553	0.0356432	0.239801	0.998734	1.194	0.970622	1.48193	23312.6	27835.7	23844.2	23143.7	20398.2	30228.7	23.9	29.64	29.38	35.9	9.65	30.49	2	2	2	2	2	2	19373.2	27252	22002	33669.4	18889.9	28798.5	17269.3	29018.1	21789.4	19006.9	23712.3	36745.1	48	43
P14901	Heme oxygenase 1 OS=Mus musculus GN=Hmox1 PE=1 SV=1	38.4083	8	173	8	1	289	32.908	6.54	Acetyl [N-Term]	1.33824	0.126533	0.23998	0.998734	1.371	1.06072	2.21317	3259.7	4468.1	2025.8	2148.8	1836.6	4064.7	8.91	12.82	5.09	16.13	45.87	14.47	2	2	2	2	2	2	3054.3	3465.1	4063.2	4873	1952.9	2098.7	1903.7	2394	2432.3	1240.9	3648.7	4480.7	16	12
P20357	Microtubule-associated protein 2 OS=Mus musculus GN=Map2 PE=1 SV=2	7.98687	13	58	2	1	1828	199.01	4.91		0.879389	-0.055819	0.24001	0.998734	1.032	0.796829	1.11076	1528	1576.3	2276.9	1814.3	1663	1847.2	13.85	15.44	14.53	23.03	0.58	18.07	2	2	2	2	2	2	1378.4	1677.6	1404.3	1748.4	2042.9	2510.9	1518.8	2109.8	1656.1	1669.8	1611.1	2083.2	11	9
Q9Z0R9	Fatty acid desaturase 2 OS=Mus musculus GN=Fads2 PE=2 SV=1	10.1351	4	34	4	1	444	52.354	8.82		1.12351	0.0505775	0.24004	0.998734	1.272	0.937932	1.59679	504.1	640.9	708.9	664.9	479.4	765.5	52.09	55.81	57.83	66.53	38.57	64.27	2	2	2	2	2	2	318.4	689.7	388	893.8	419	998.8	352.1	977.6	348.7	610.2	417.6	1113.4	4	5
E9QQ14	Zinc finger CCHC domain-containing protein 9 OS=Mus musculus GN=Zcchc9 PE=4 SV=1	8.48708	2	8	2	1	271	30.468	9.25		1.14225	0.0577601	0.240116	0.998734	1.133	0.950439	1.85854	131.8	149.3	159.4	151.5	102.5	190.5							1	1	1	1	1	1		131.8		149.3		159.4		151.5		102.5		190.5		2
Q9DCS2	UPF0585 protein C16orf13 homolog OS=Mus musculus PE=1 SV=1	8.82353	1	2	1	1	204	22.673	6.52		1.71007	0.233014	0.240131	0.998734	1.216	1.03008	5.36095	80.6	98	79.8	82.2	16.9	90.6							1	1	1	1	1	1		80.6		98		79.8		82.2		16.9		90.6		1
Q07646	Mesoderm-specific transcript protein OS=Mus musculus GN=Mest PE=2 SV=1	3.28358	1	2	1	1	335	38.883	9.74		1.22455	0.0879749	0.240457	0.998734	1.073	1.32733	1.73034	46.3	49.7	33.3	44.2	26.7	46.2							1	1	1	1	1	1		46.3		49.7		33.3		44.2		26.7		46.2		1
Q6A078	Centrosomal protein of 290 kDa OS=Mus musculus GN=Cep290 PE=1 SV=2	2.62945	6	23	6	1	2472	288.899	6.1		0.877265	-0.0568693	0.240575	0.998734	1.167	0.79509	0.977028	228.3	266.4	305.5	242.9	343.9	336							1	1	1	1	1	1	228.3		266.4		305.5		242.9		343.9		336		4
P60330	Separin OS=Mus musculus GN=Espl1 PE=1 SV=1	11.8036	20	84	20	1	2118	232.888	6.9		0.941796	-0.0260431	0.240623	0.998734	1.108	0.875767	1.15562	1197.5	1327.1	1418.3	1242.1	1277.5	1476.3	27.43	26.3	17.87	7.45	22.59	13.7	2	2	2	2	2	2	1429.8	965.3	1573.9	1080.3	1597.5	1239.1	1307.6	1176.7	1481.6	1073.4	1619.3	1333.3	14	10
P52592	Sphingosine 1-phosphate receptor 2 OS=Mus musculus GN=S1pr2 PE=1 SV=3	3.125	1	2	1	1	352	38.804	9.25		0.849203	-0.0709886	0.241008	0.998734	1.161	0.727564	0.973154	18.6	21.6	31.2	22.7	29.8	29							1	1	1	1	1	1		18.6		21.6		31.2		22.7		29.8		29		1
G3X963	ATPase family AAA domain-containing protein 2 OS=Mus musculus GN=Atad2 PE=3 SV=1	6.81818	7	15	3	1	1364	155.188	7.2		1.15654	0.0631602	0.241039	0.998734	1.403	1.10338	1.34237	147.9	207.4	159.6	176.1	206.5	277.2	69.2	80.19	67.23	84.24	81.7	86.73	2	2	2	2	2	2	75.5	220.2	89.8	325	83.7	235.4	71.2	281	87.2	325.8	107.2	447.2	2	5
O35638	Cohesin subunit SA-2 OS=Mus musculus GN=Stag2 PE=1 SV=3	11.6166	12	62	11	1	1231	141.19	5.43		1.0705	0.0295866	0.241076	0.998734	1.149	0.978359	1.46563	1160.9	1333.5	1266.1	1238.7	1082.2	1586.1	16.06	10.95	8.68	3.91	45.64	7.11	2	2	2	2	2	2	1292.8	1029.1	1436.8	1230.3	1343.8	1188.3	1204.5	1273	1431.4	732.9	1665.9	1506.4	10	9
O35682	Myeloid-associated differentiation marker OS=Mus musculus GN=Myadm PE=2 SV=2	7.8125	2	24	2	1	320	35.261	8.31		0.882686	-0.054194	0.241153	0.998734	0.996	0.843943	1.09907	266.2	265	226.2	190.9	237.2	260.7	83.24	88.64	65.52	59.78	73.16	73.12	2	2	2	2	2	2	422.8	109.5	431.1	98.9	331	121.4	271.6	110.2	359.9	114.5	395.5	125.9	2	2
Q69ZZ6	Transmembrane and coiled-coil domains protein 1 OS=Mus musculus GN=Tmcc1 PE=1 SV=2	7.55008	4	6	4	1	649	71.598	6.55		0.925368	-0.0336855	0.24129	0.998734	1.094	0.881829	1.10237	285.9	312.9	325.8	287.3	341.9	376.9							1	1	1	1	1	1	285.9		312.9		325.8		287.3		341.9		376.9		3
Q8R420	ATP-binding cassette sub-family A member 3 OS=Mus musculus GN=Abca3 PE=1 SV=3	2.28873	3	10	3	1	1704	191.847	7.17		1.07279	0.0305127	0.241714	0.998734	1.225	0.932464	1.45015	72.6	89	84.4	78.7	68.2	98.9	99.35	98.97	103.07	104.56	98.7	101.4	2	2	2	2	2	2	21.6	123.6	26.7	151.2	22.9	146	20.5	136.8	20.6	115.8	28	169.9	1	2
Q00262	Syntaxin-2 OS=Mus musculus GN=Stx2 PE=1 SV=1	14.1869	3	13	3	1	289	33.157	6.39		1.10639	0.0439074	0.241719	0.998734	1.494	1.00818	1.20764	38.5	57.5	48.9	49.3	41.9	50.6	2.94	17.22	6.65	14.21	6.59	33.65	2	2	2	2	2	2	37.7	39.3	64.5	50.5	46.6	51.2	44.3	54.2	43.8	39.9	38.6	62.7	1	1
Q91VM5	RNA binding motif protein, X-linked-like-1 OS=Mus musculus GN=Rbmxl1 PE=1 SV=1	51.0309	23	300	11	1	388	42.136	9.99	Acetyl [N-Term]	1.11594	0.0476404	0.241772	0.998734	1.177	0.945279	1.67655	7914	9317.5	9352.9	8841.1	6426.1	10773.7	27.53	27.47	39.55	39.82	6.17	36.18	2	2	2	2	2	2	6373.4	9454.6	7508	11127.1	6737.1	11968.6	6351.7	11330.4	6706.3	6146	8017.5	13529.9	27	23
Q6PAL0	BEN domain-containing protein 3 OS=Mus musculus GN=Bend3 PE=1 SV=1	8	6	17	6	1	825	94.096	5.55		0.90934	-0.0412738	0.24213	0.998734	1.005	0.955882	1.05089	119.4	120	108.8	104	123.8	130.1	26.72	43.96	40.6	22.9	35.83	28.2	2	2	2	2	2	2	141.9	96.8	157.3	82.7	140.1	77.6	120.9	87.2	155.1	92.4	156.1	104.2	2	2
P53569	CCAAT/enhancer-binding protein zeta OS=Mus musculus GN=Cebpz PE=1 SV=2	14.7338	13	78	13	1	1052	120.187	5.74		1.06138	0.0258705	0.242296	0.998734	1.213	0.957588	1.38152	1180.4	1432.4	1329.8	1273.4	1198.1	1655.2	5.6	11.35	7.9	14.13	8.01	8.54	2	2	2	2	2	2	1133.7	1227.2	1317.4	1547.4	1255.5	1404.1	1146.1	1400.6	1266	1130.3	1555.2	1755.2	12	10
P17742	Peptidyl-prolyl cis-trans isomerase A OS=Mus musculus GN=Ppia PE=1 SV=2	50.6098	11	445	11	1	164	17.96	7.9	Acetyl [N-Term; N-Term]	1.15661	0.063187	0.242456	0.998734	1.188	0.925213	1.88938	11752.3	13966.3	13426.2	12422.1	8307.1	15695.3	30.72	36.28	43.99	44.45	21.28	40.5	2	2	2	2	2	2	9199.5	14305.2	10383.3	17549.3	9250.2	17602.3	8517.4	16326.7	9556.9	7057.4	11200.9	20189.7	23	20
E9PUS2	Protein Btbd2 OS=Mus musculus GN=Btbd2 PE=1 SV=1	3.82409	2	3	1	1	523	56.446	6.16		0.878856	-0.0560823	0.242462	0.998734	1.012	0.851765	1.05689	88.5	89.6	127.5	108.6	100.2	105.9							1	1	1	1	1	1	88.5		89.6		127.5		108.6		100.2		105.9		1
Q6NS82	Protein FAM134A OS=Mus musculus GN=Fam134a PE=1 SV=2	6.83919	2	10	2	1	541	57.506	4.46		1.14505	0.0588244	0.242673	0.998734	1.252	1.1796	1.36442	144.6	181.1	114.7	135.3	127.6	174.1							1	1	1	1	1	1	144.6		181.1		114.7		135.3		127.6		174.1		1
Q9EQU5	Protein SET OS=Mus musculus GN=Set PE=1 SV=1	33.218	11	396	4	1	289	33.358	4.32		1.08554	0.0356465	0.242758	0.998734	1.253	0.949071	1.44431	6223	7797.2	7995.4	7588.2	7061.9	10199.6	22.73	18	24.81	32.4	10.78	32.5	2	2	2	2	2	2	5222.9	7223.2	6804.7	8789.7	6592.6	9398.3	5849.8	9326.6	6523.8	7600.1	7855.7	12543.6	17	14
Q8BTV2	Cleavage and polyadenylation specificity factor subunit 7 OS=Mus musculus GN=Cpsf7 PE=1 SV=2	29.087	12	78	12	1	471	51.979	8		1.09416	0.0390798	0.242811	0.998734	1.163	0.953953	1.58583	1043.9	1213.6	1242.2	1185	922.8	1463.4	23.44	27.72	26.09	31.21	12.62	29.46	2	2	2	2	2	2	870.9	1217	975.7	1451.5	1013	1471.4	923.5	1446.6	1005.1	840.4	1158.6	1768.3	12	11
Q9D379	Epoxide hydrolase 1 OS=Mus musculus GN=Ephx1 PE=1 SV=2	12.3077	7	27	7	1	455	52.543	8.35		1.10624	0.0438499	0.242864	0.998734	1.21	1.04396	1.43936	537.6	650.3	712	743.3	597	859.3	7.41	0.51	1.71	11.88	25.77	11.32	2	2	2	2	2	2	565.7	509.4	652.6	647.9	703.4	720.6	680.9	805.8	705.8	488.2	790.5	928.1	5	6
Q3ULW8	Protein Parp3 OS=Mus musculus GN=Parp3 PE=2 SV=1	28.1426	13	62	13	1	533	59.911	7.12		1.10896	0.0449176	0.242957	0.998734	1.209	0.95186	1.59169	1128.5	1363.9	1096.8	1044	1008.3	1604.9	4.08	3.22	9.97	17.27	12.44	14.96	2	2	2	2	2	2	1096	1161.1	1332.8	1395	1019.4	1174.1	916.5	1171.5	1097	919.6	1435.1	1774.7	9	7
Q07832	Serine/threonine-protein kinase PLK1 OS=Mus musculus GN=Plk1 PE=1 SV=2	25.2073	13	91	13	1	603	68.258	8.72		0.910815	-0.0405696	0.243181	0.998734	1.169	0.895801	0.96893	2410.9	2817.9	3060.5	2741.6	3138.1	3040.6	29.8	31.21	23.81	37.34	41.06	36.67	2	2	2	2	2	2	1902.9	2918.9	2196	3439.9	2545.3	3575.7	2017.7	3465.6	2226.9	4049.3	2252.1	3829	11	11
Q9D1C9	Ribosomal RNA-processing protein 7 homolog A OS=Mus musculus GN=Rrp7a PE=2 SV=1	39.2857	8	30	8	1	280	32.379	9.48		1.07788	0.0325691	0.243615	0.998734	1.147	0.974016	1.50571	646.6	741.3	673.5	656	603.9	909.3	56.69	56.86	44.97	42.33	87.33	45.9	2	2	2	2	2	2	905.8	387.4	1039.4	443.3	887.6	459.3	852.3	459.6	976.8	231	1204.4	614.2	6	5
A6ZI47	Fructose-bisphosphate aldolase OS=Mus musculus GN=Aldoart2 PE=1 SV=1	21.978	9	257	2	1	364	39.346	7.44		0.341327	-0.466829	0.243645	0.998734	0.944	0.985185	0.0573823	5.4	5.1	13.5	13.3	155.1	8.9							1	1	1	1	1	1		5.4		5.1		13.5		13.3		155.1		8.9		1
Q99M54	Cell division cycle-associated protein 3 OS=Mus musculus GN=Cdca3 PE=1 SV=2	47.3684	10	53	10	1	266	28.691	5.81		1.08946	0.037211	0.243734	0.998734	1.289	1.06878	1.26008	1065.5	1373.6	1038.1	1109.5	1076.6	1356.6	16.94	14.56	4.74	13.75	1.9	14.13	2	2	2	2	2	2	1193.1	937.8	1515	1232.1	1003.3	1072.9	1001.6	1217.4	1062.1	1091.1	1221.1	1492.1	8	10
P50516	V-type proton ATPase catalytic subunit A OS=Mus musculus GN=Atp6v1a PE=1 SV=2	34.5219	19	278	19	1	617	68.283	5.58		1.24016	0.0934787	0.243906	0.998734	1.194	0.945172	2.26926	5299.3	6327.3	4269.7	4035.6	3133	7109.6	18.76	25.16	25.22	33.11	34.43	31.82	2	2	2	2	2	2	4596.4	6002.1	5201.8	7452.8	3508.3	5031.2	3090.7	4980.6	3895.7	2370.3	5510.2	8709.1	30	29
Q8CI11	Guanine nucleotide-binding protein-like 3 OS=Mus musculus GN=Gnl3 PE=1 SV=2	36.9888	19	220	19	1	538	60.749	9.11		1.083	0.0346282	0.243994	0.998734	1.163	0.936317	1.56607	3519.7	4093.7	4019.9	3763.9	3169.4	4963.5	1.32	6.66	10.1	17.09	31.31	11.79	2	2	2	2	2	2	3486.9	3552.5	3900.9	4286.5	3732.8	4307	3309	4218.8	3871.1	2467.7	4549.7	5377.3	20	18
O70378	ER membrane protein complex subunit 8 OS=Mus musculus GN=Emc8 PE=1 SV=1	53.1401	8	100	8	1	207	23.333	6.15		1.0717	0.0300721	0.244035	0.998734	1.16	1.00007	1.42471	1428.4	1656.8	1509.3	1509.4	1299	1850.7	38.79	43.7	48.55	55.55	18.48	47.69	2	2	2	2	2	2	1036.6	1820.1	1144.8	2168.7	991.2	2027.4	916.5	2102.3	1129.3	1468.7	1226.6	2474.8	9	12
Q9QUR8	Semaphorin-7A OS=Mus musculus GN=Sema7a PE=1 SV=1	3.91566	2	6	2	1	664	74.946	7.74		1.13585	0.0553216	0.244059	0.998734	1.207	1.13665	1.43396	95.1	114.8	128.8	146.4	111.3	159.6	18.8	6.41	13.29	20.71	3.88	14.98	2	2	2	2	2	2	107.8	82.5	109.6	120	140.9	116.7	125	167.9	114.3	108.2	142.7	176.5	2	2
Q8CG19	Latent-transforming growth factor beta-binding protein 1 OS=Mus musculus GN=Ltbp1 PE=1 SV=2	12.6752	17	116	17	1	1712	186.593	6.02		0.929339	-0.0318257	0.244362	0.998734	1.055	0.878022	1.16294	1568.4	1655.3	1795.4	1576.4	1493.8	1737.2	13.29	13.14	19.18	23.77	4.16	18.2	2	2	2	2	2	2	1421.1	1715.8	1501.5	1809.1	1551.9	2038.8	1311.4	1841.4	1449.9	1537.8	1513.7	1960.8	15	11
Q9WUD1	STIP1 homology and U box-containing protein 1 OS=Mus musculus GN=Stub1 PE=1 SV=1	56.5789	17	153	17	1	304	34.887	6.01		1.11515	0.0473322	0.245092	0.998734	1.194	1.00376	1.55302	2999.5	3582.6	2739.1	2749.4	2461.4	3822.6	4.88	10.07	13.13	24.61	11.6	18.24	2	2	2	2	2	2	2896.1	3102.9	3327.6	3837.7	2484.8	2993.5	2271	3227.8	2663.2	2259.5	3329.6	4315.7	15	13
A6H6A9	Rab GTPase-activating protein 1-like OS=Mus musculus GN=Rabgap1l PE=1 SV=1	4.04908	3	19	2	1	815	92.345	5.31		0.886787	-0.0521805	0.245587	0.998734	1.056	0.919871	0.964211	240.8	254.2	309.5	284.7	335.3	323.3	54.84	40.84	45.34	28.18	11.11	29.79	2	2	2	2	2	2	334.1	147.4	327.6	180.8	408.8	210.3	341.5	228	361.7	309	391.4	255.2	2	2
A3KGS3	Ral GTPase-activating protein subunit alpha-2 OS=Mus musculus GN=Ralgapa2 PE=1 SV=2	1.9765	3	4	3	1	1872	210.155	6.21		0.866619	-0.0621718	0.245638	0.998734	0.979	0.856707	1.04192	23.8	23.3	32.8	28.1	33.4	34.8							1	1	1	1	1	1	23.8		23.3		32.8		28.1		33.4		34.8		1
Q8K1L5	Protein phosphatase 1 regulatory subunit 11 OS=Mus musculus GN=Ppp1r11 PE=2 SV=1	12.2137	2	9	2	1	131	14.535	6.09		0.888837	-0.0511778	0.245667	0.998734	1.091	0.810848	1.06604	48.5	52.9	71.9	58.3	63.6	67.8							1	1	1	1	1	1	48.5		52.9		71.9		58.3		63.6		67.8		1
Q64487	Receptor-type tyrosine-protein phosphatase delta OS=Mus musculus GN=Ptprd PE=1 SV=3	1.72594	3	6	2	1	1912	214.274	6.55		1.16227	0.0653073	0.246082	0.998734	1.373	1.22995	1.24872	51	70	66.1	81.3	78	97.4	54.35	55.56	64.4	80.58	76.83	77.39	2	2	2	2	2	2	31.4	70.6	42.5	97.5	36	96.2	35	127.7	35.6	120.3	44.1	150.7	1	1
P82349	Beta-sarcoglycan OS=Mus musculus GN=Sgcb PE=1 SV=1	3.125	1	1	1	1	320	34.851	8.6		0.895935	-0.0477233	0.246161	0.998734	0.919	0.942857	1.11422	54.4	50	45.5	42.9	46.4	51.7							1	1	1	1	1	1	54.4		50		45.5		42.9		46.4		51.7		1
Q60648	Ganglioside GM2 activator OS=Mus musculus GN=Gm2a PE=1 SV=2	16.5803	2	4	2	1	193	20.811	5.9		0.873262	-0.0588557	0.246162	0.998734	1.03	0.773263	1.12391	48.6	50	76.3	59	57.3	64.4	86.66	85.7	76.69	65.02	89.05	68.24	2	2	2	2	2	2	78.3	18.8	80.3	19.7	117.6	34.9	86.2	31.9	93.3	21.2	95.4	33.3	1	1
Q8R3P7	Clusterin-associated protein 1 OS=Mus musculus GN=Cluap1 PE=1 SV=1	3.38983	1	4	1	1	413	47.923	4.84		0.859517	-0.0657455	0.246311	0.998734	1.024	0.888889	0.935233	27.4	28.1	40.5	36	38.6	36.1	23.23	18.4	18.36	1.18	1.47	4.11	2	2	2	2	2	2	31.9	22.9	31.7	24.4	45.7	35.2	36.3	35.7	39	38.2	37.2	35.1	1	1
Q60596	DNA repair protein XRCC1 OS=Mus musculus GN=Xrcc1 PE=1 SV=2	7.60697	5	18	5	1	631	68.929	6.33		0.923766	-0.034438	0.246329	0.998734	1.031	0.880935	1.16519	331.1	341.4	410.7	361.8	372.9	434.5	91.54	81.77	85.6	83.85	94.43	88.18	2	2	2	2	2	2	545.5	116.8	538.8	144	659.3	162.1	576.4	147.3	621.9	123.9	705.5	163.6	5	2
Q9CXX9	CUE domain-containing protein 2 OS=Mus musculus GN=Cuedc2 PE=2 SV=1	20.7746	5	29	5	1	284	31.832	4.98		1.10917	0.0449986	0.246718	0.998734	1.28	0.973071	1.47144	388.8	497.5	553.3	538.4	439.5	646.7	5.67	3.85	6.98	18.81	0.24	13.36	2	2	2	2	2	2	373.2	404.4	484	511.1	526	580.6	466.8	610	438.7	440.2	585.6	707.8	4	3
Q9D1A0	Thioredoxin-like protein AAED1 OS=Mus musculus GN=Aaed1 PE=2 SV=1	8.40708	1	1	1	1	226	24.888	9.16		0.890626	-0.0503048	0.246729	0.998734	1.156	0.801134	1.02407	140.9	162.9	211.7	169.6	191.1	195.7							1	1	1	1	1	1	140.9		162.9		211.7		169.6		191.1		195.7		1
F6RSK3	Protein Gm17430 OS=Mus musculus GN=Gm17430 PE=4 SV=1	16.5605	5	57	1	1	157	17.666	10.93		0.426792	-0.369784	0.246786	0.998734	1.041	1.00373	0.09989	114.5	119.2	80.5	80.8	1091.2	109							1	1	1	1	1	1		114.5		119.2		80.5		80.8		1091.2		109		1
Q8R5K4	Nucleolar protein 6 OS=Mus musculus GN=Nol6 PE=2 SV=2	12.066	12	62	12	1	1152	129.146	6.79		1.19538	0.0775049	0.247028	0.998734	1.196	0.920161	2.08484	1204.8	1440.3	1245	1145.6	741.4	1545.7	50.96	56.36	35.8	41.85	34.56	45.59	2	2	2	2	2	2	770.6	1638.9	866.3	2014.3	929.8	1560.1	806.6	1484.7	922.6	560.2	1047.4	2043.9	11	8
Q9D554	Splicing factor 3A subunit 3 OS=Mus musculus GN=Sf3a3 PE=1 SV=2	23.5529	11	94	11	1	501	58.805	5.34	Acetyl [N-Term]	1.08876	0.0369329	0.247182	0.998734	1.17	0.941518	1.57279	1504.7	1760.8	1720.2	1619.6	1305.9	2053.9	2.44	2.52	6.21	9.61	42.68	4.33	2	2	2	2	2	2	1530.7	1478.7	1729.4	1792.2	1644.7	1795.7	1509.5	1729.6	1700.1	911.8	1991	2116.8	13	11
Q9CQ76	Nephrocan OS=Mus musculus GN=Nepn PE=1 SV=1	2.73438	1	2	1	1	512	57.668	8.24		1.16105	0.0648504	0.247232	0.998734	1.227	0.909139	1.88262	154.1	189.2	189.3	172.1	111.6	210.1	8.03	2.17	5.64	13.64	78.34	7.78	2	2	2	2	2	2	162.9	145.4	186.3	192.1	181.8	196.9	155.5	188.7	173.5	49.8	198.5	221.6	1	1
Q8BKZ9	Pyruvate dehydrogenase protein X component, mitochondrial OS=Mus musculus GN=Pdhx PE=1 SV=1	22.1557	9	70	9	1	501	53.965	7.75		0.870578	-0.0601923	0.247317	0.998734	1.065	0.966154	0.861353	976.4	1039.4	948.4	916.3	1330	1145.6	52.63	44.8	37.71	28.41	1.13	33.38	2	2	2	2	2	2	1339.7	613	1368.7	710.2	1201.3	695.5	1100.4	732.2	1340.7	1319.4	1416.1	875.2	10	5
Q9CWS1	E3 ubiquitin-protein ligase RNF135 OS=Mus musculus GN=Rnf135 PE=2 SV=1	3.59712	1	2	1	1	417	46.432	6.6		0.744114	-0.128361	0.247936	0.998734	0.912	1.09709	0.552795	14.8	13.5	20.6	22.6	32.2	17.8							1	1	1	1	1	1		14.8		13.5		20.6		22.6		32.2		17.8		1
G3X9M3	Protein Hmgxb3 OS=Mus musculus GN=Hmgxb3 PE=4 SV=1	1.91388	2	4	2	1	1254	137.188	6.19		0.918606	-0.0368707	0.248024	0.998734	1.107	0.831956	1.12957	107	118.5	145.2	120.8	120.4	136							1	1	1	1	1	1	107		118.5		145.2		120.8		120.4		136		2
Q9D0M0	Exosome complex exonuclease RRP42 OS=Mus musculus GN=Exosc7 PE=2 SV=2	29.5533	7	74	7	1	291	31.805	5.19	Acetyl [N-Term]	1.07272	0.0304856	0.248468	0.998734	1.16	0.960094	1.48855	1458.5	1691.4	1666.4	1599.9	1362.2	2027.7	9.85	13.53	10.69	21.11	25	12.72	2	2	2	2	2	2	1356.9	1560	1529.6	1853.2	1540.4	1792.3	1361.1	1838.8	1603	1121.4	1845.3	2210.1	8	8
Q8BV13	COP9 signalosome complex subunit 7b OS=Mus musculus GN=Cops7b PE=1 SV=1	20.0758	5	31	5	1	264	29.67	6.32		0.919977	-0.0362232	0.248508	0.998734	1.077	0.926493	1.04781	329.1	354.4	398.6	369.3	401.6	420.8	50.81	40.94	30.3	28.21	28.21	35.22	2	2	2	2	2	2	447.4	210.9	457	251.8	484	313.2	442.9	295.6	481.7	321.5	525.6	316	5	5
Q9WU62	Inner centromere protein OS=Mus musculus GN=Incenp PE=1 SV=2	16.4773	16	95	16	1	880	101.147	9.55		1.06852	0.0287826	0.248543	0.998734	1.206	0.966389	1.40573	1805.2	2176.6	1993.4	1926.4	1682.4	2365	7.52	9.52	15.58	23.37	9.93	20.59	2	2	2	2	2	2	1709.2	1901.2	2030.1	2323.2	1773.7	2213	1608	2244.7	1800.6	1564.3	2020.6	2709.4	12	14
O35709	Ectoderm-neural cortex protein 1 OS=Mus musculus GN=Enc1 PE=2 SV=2	3.39559	2	4	1	1	589	66.07	6.81		1.07896	0.0330067	0.248557	0.998734	1.229	0.966117	1.42081	85.3	104.8	109.2	105.5	88.4	125.6	56.98	56.27	65.37	71.45	58.35	71.05	2	2	2	2	2	2	50.9	119.6	63.1	146.5	58.7	159.6	52.2	158.8	51.9	124.8	62.5	188.7	1	1
O70333	Cysteine-rich PDZ-binding protein OS=Mus musculus GN=Cript PE=1 SV=1	8.91089	2	4	2	1	101	11.264	9.57		1.08096	0.0338085	0.248688	0.998734	1.307	0.920837	1.40944	182.3	238.2	219.8	202.4	207.6	292.6							1	1	1	1	1	1	182.3		238.2		219.8		202.4		207.6		292.6		2
Q925H1	Zinc finger transcription factor Trps1 OS=Mus musculus GN=Trps1 PE=1 SV=1	14.2857	15	63	15	1	1281	140.946	7.59		0.866553	-0.0622048	0.248956	0.998734	1.016	0.833534	1.0319	920.9	935.4	1411.7	1176.7	1200.7	1239	17.89	13.2	5.69	8.12	20.05	1.04	2	2	2	2	2	2	1037.4	804.4	1022.7	848.1	1468.6	1354.9	1109.1	1244.3	1371	1030.5	1248.1	1229.8	11	8
Q9EQC5	N-terminal kinase-like protein OS=Mus musculus GN=Scyl1 PE=1 SV=1	15.0124	9	44	9	1	806	89.104	6.44		1.07929	0.0331378	0.249064	0.998734	1.143	0.973429	1.51683	538.3	615.4	628.5	611.8	505.2	766.3	4.02	4.96	10.2	5.8	40.92	10.79	2	2	2	2	2	2	553.6	523	637	593.8	673.9	583.2	636.9	586.7	651.3	359	824.8	707.9	7	6
Q60960	Importin subunit alpha-5 OS=Mus musculus GN=Kpna1 PE=1 SV=2	21.7472	11	84	5	1	538	60.144	5.01		1.12768	0.0521866	0.249073	0.998734	1.149	0.975316	1.71858	640.9	736.2	713	695.4	482.9	829.9	41.72	46.08	39.56	46.88	6.88	41.58	2	2	2	2	2	2	451.8	829.9	496.3	976.1	513.6	912.5	464.9	925.9	506.4	459.4	585.9	1073.9	5	5
Q8K400	Syntaxin-binding protein 5 OS=Mus musculus GN=Stxbp5 PE=1 SV=3	1.04167	1	2	1	1	1152	127.57	7.21		0.898696	-0.0463874	0.249336	0.998734	1.12	0.818314	1.06299	93.9	105.2	137.6	112.6	115.9	123.2							1	1	1	1	1	1	93.9		105.2		137.6		112.6		115.9		123.2		1
O54864	Histone-lysine N-methyltransferase SUV39H1 OS=Mus musculus GN=Suv39h1 PE=1 SV=1	16.0194	5	41	5	1	412	47.724	8		0.93023	-0.0314097	0.249515	0.998734	1.096	0.895825	1.10059	429.4	470.7	517.4	463.5	510	561.3	51.67	45.97	53.71	41.26	53.48	42.49	2	2	2	2	2	2	586.3	272.5	623.7	317.7	713.9	320.9	598.8	328.3	702.8	317.1	730	392.7	6	6
Q8VCS6	Mediator of RNA polymerase II transcription subunit 9 OS=Mus musculus GN=Med9 PE=2 SV=1	9.15493	1	4	1	1	142	15.699	7.44		1.16479	0.0662482	0.249798	0.998734	1.057	0.98169	2.04709	60.9	64.3	71	69.7	44.6	91.3	24.29	19.35	16.53	15.22	40.07	27.51	2	2	2	2	2	2	50.4	71.3	55.5	73.1	62.7	79.3	62.2	77.2	57.3	32	73.5	109	1	1
P62827	GTP-binding nuclear protein Ran OS=Mus musculus GN=Ran PE=1 SV=3	30.0926	7	235	7	1	216	24.408	7.49	Acetyl [N-Term]	1.16818	0.0675084	0.249807	0.998734	1.176	0.914797	1.98911	9258.1	10889.9	10329.4	9449.3	6233.3	12398.7	27.45	27.48	32.11	37.54	30.96	33.58	2	2	2	2	2	2	7461.1	11055.1	8774	13005.9	7983.8	12674.9	6941.1	11957.4	7598.1	4868.5	9454.9	15342.4	11	11
Q9DBW3	Protein NATD1 OS=Mus musculus GN=Natd1 PE=2 SV=1	12.7273	1	4	1	1	110	12.723	8.47		1.10425	0.0430672	0.249824	0.998734	1.273	0.960815	1.4795	47.1	59.9	63.8	61.3	56.1	83	14.58	12.28	21.6	21.13	5.93	12.69	2	2	2	2	2	2	42.2	51.9	54.7	65.1	54.1	73.6	52.1	70.4	58.4	53.7	75.6	90.5	1	1
O55234	Proteasome subunit beta type-5 OS=Mus musculus GN=Psmb5 PE=1 SV=3	31.0606	8	150	8	1	264	28.514	7.02		1.08872	0.0369151	0.249927	0.998734	1.169	0.941306	1.57519	2738.9	3200.5	3090.6	2909.2	2356.1	3711.3	48.39	51.36	58.29	64.65	32.04	60.72	2	2	2	2	2	2	1801.8	3676	2038.2	4362.8	1816.8	4364.4	1579.3	4239.2	1822.3	2890	2117.9	5304.8	8	7
O35640	Annexin A8 OS=Mus musculus GN=Anxa8 PE=1 SV=2	4.58716	1	3	1	1	327	36.701	5.94		1.39148	0.143478	0.249934	0.998734	1.07	0.898876	3.76139	117.3	125.5	124.6	112	46.1	173.4							1	1	1	1	1	1		117.3		125.5		124.6		112		46.1		173.4		1
Q8CI43	Myosin light chain 6B OS=Mus musculus GN=Myl6b PE=2 SV=1	16.4251	3	132	2	1	207	22.735	5.53		0.761314	-0.118436	0.250102	0.998734	1.289	0.7432	0.618919	56.6	72.9	125	92.9	111	68.7	89.9	87.88	120.37	117.08	118.73	93.22	2	2	2	2	2	2	92.5	20.6	118.2	27.6	231.3	18.6	169.9	16	204.1	17.8	113.9	23.4	1	1
Q9D898	Actin-related protein 2/3 complex subunit 5-like protein OS=Mus musculus GN=Arpc5l PE=1 SV=1	33.3333	4	24	4	1	153	16.97	6.8		1.08172	0.0341165	0.250186	0.998734	1.17	0.96872	1.49848	335.6	392.9	412.4	399.5	328.8	492.7	36.55	37.53	30.79	27.36	77.13	30.27	2	2	2	2	2	2	422.4	248.9	497.1	288.6	502.2	322.6	476.8	322.2	508.2	149.5	598.1	387.2	3	3
Q9EQK5	Major vault protein OS=Mus musculus GN=Mvp PE=1 SV=4	34.7271	25	146	25	1	861	95.865	5.59	Acetyl [N-Term]	1.06666	0.0280242	0.250226	0.998734	1.192	0.945647	1.44589	2174.2	2591	2513.2	2376.6	2092	3024.8	7.02	9.83	11.01	22.13	2.44	15.3	2	2	2	2	2	2	2066.2	2282.2	2410.9	2771.2	2317.6	2708.8	2004.7	2748.4	2128.1	2055.9	2697.6	3352	19	21
P97493	Thioredoxin, mitochondrial OS=Mus musculus GN=Txn2 PE=1 SV=1	24.0964	2	8	2	1	166	18.244	7.9		1.12689	0.0518809	0.250252	0.998734	1.147	0.945822	1.77122	354.7	406.8	371	350.9	262.7	465.3	2.87	0.94	6.84	4.84	92.37	11.05	2	2	2	2	2	2	361.9	347.5	404.1	409.5	353	388.9	338.9	362.9	434.2	91.1	501.7	429	2	2
Q9D892	Inosine triphosphate pyrophosphatase OS=Mus musculus GN=Itpa PE=1 SV=2	25.7576	4	50	4	1	198	21.883	5.87		1.13126	0.0535609	0.25057	0.998734	1.271	0.93554	1.63483	890.4	1131.6	1320.2	1235.1	905.6	1480.5	23.3	31.02	30.69	38.35	18.68	29.41	2	2	2	2	2	2	743.7	1037.1	883.4	1379.8	1033.7	1606.8	900.2	1570.1	1025.3	786	1172.6	1788.4	5	6
P07901	Heat shock protein HSP 90-alpha OS=Mus musculus GN=Hsp90aa1 PE=1 SV=4	51.7053	35	2310	19	1	733	84.735	5.01		1.09536	0.0395561	0.250591	0.998734	1.181	0.924755	1.61574	21020.9	24824.6	24054.6	22244.6	17803.9	28766.4	4.18	6.58	11.85	17.13	33.37	11.36	2	2	2	2	2	2	20399	21642.8	23669.3	25979.8	22038.9	26070.3	19550.1	24939.2	22004.5	13603.3	26454.7	31078	36	33
B2RQC6	CAD protein OS=Mus musculus GN=Cad PE=2 SV=1	26.6517	50	624	50	1	2225	243.084	6.43		1.08001	0.0334269	0.250635	0.998734	1.177	0.954096	1.50571	10250.1	12068	11622.1	11088.6	9109	13715.5	7.21	11.14	12.29	19.62	25.01	14.86	2	2	2	2	2	2	9727.8	10772.4	11117.5	13018.5	10612.2	12632.1	9550.3	12626.9	10720.1	7497.9	12274.8	15156.2	61	48
Q11136	Xaa-Pro dipeptidase OS=Mus musculus GN=Pepd PE=1 SV=3	11.9675	4	8	4	1	493	54.993	5.78		0.925462	-0.0336412	0.250707	0.998734	1.18	0.815166	1.10631	167.7	197.9	211	172	206	227.9							1	1	1	1	1	1	167.7		197.9		211		172		206		227.9		3
Q9D8S9	BolA-like protein 1 OS=Mus musculus GN=Bola1 PE=1 SV=1	33.5766	3	23	3	1	137	14.37	8.76		1.11861	0.0486802	0.251053	0.998734	1.165	1.03907	1.55156	225.7	263.1	299.5	311.2	227.9	353.6	83.02	81.21	78.04	87.75	58.37	85.11	2	2	2	2	2	2	93.2	358.2	112	414.1	134.2	464.7	118.1	504.3	133.8	321.9	140.8	566.4	2	3
Q8C0M9	Isoaspartyl peptidase/L-asparaginase OS=Mus musculus GN=Asrgl1 PE=1 SV=1	6.74847	2	8	2	1	326	33.928	7.65		0.922917	-0.0348372	0.251271	0.998734	1.12	0.954128	0.987444	98.1	109.9	109	104	111.5	110.1	74.39	66.11	80.57	76.32	85.49	77.1	2	2	2	2	2	2	149.7	46.5	161.2	58.5	171.1	46.9	160.2	47.9	178.9	44.1	170.2	50.1	2	1
Q9R0P3	S-formylglutathione hydrolase OS=Mus musculus GN=Esd PE=1 SV=1	23.4043	5	164	5	1	282	31.299	7.12		1.17513	0.0700859	0.251356	0.998734	1.101	0.98839	2.00257	3594.9	3957.2	3316.2	3277.7	2257.3	4520.4	47.51	54.27	50.08	57.66	6.35	50.4	2	2	2	2	2	2	2387.3	4802.6	2438.7	5475.8	2141.8	4490.7	1941.4	4613.9	2358.6	2156	2909.4	6131.4	6	6
E9Q448	Tropomyosin alpha-1 chain OS=Mus musculus GN=Tpm1 PE=3 SV=1	52.4648	22	360	2	1	284	32.757	4.75		0.910753	-0.0405996	0.251384	0.998734	1.088	0.983917	0.947331	2195.5	2389.1	2505.7	2465.4	2639.1	2500.1	11.05	7.67	2.31	28.59	18.21	18.06	2	2	2	2	2	2	2023.9	2367.1	2259.5	2518.7	2464.8	2546.7	1967	2963.7	2299.3	2978.9	2180.8	2819.4	4	6
Q6P5F9	Exportin-1 OS=Mus musculus GN=Xpo1 PE=1 SV=1	20.6349	19	226	19	1	1071	123.013	6.07		1.07794	0.0325958	0.251581	0.998734	1.17	0.978235	1.46956	4928.3	5765.2	6018.8	5887.8	4988.1	7330.3	18.72	23.18	21.12	30.41	5.03	25.59	2	2	2	2	2	2	4275.9	5580.7	4820.2	6710.3	5120.1	6917.5	4621.8	7153.7	5165.6	4810.5	6003.8	8656.7	19	24
Q9D4H4	Angiomotin-like protein 1 OS=Mus musculus GN=Amotl1 PE=1 SV=2	3.82231	4	7	4	1	968	107.883	7.39		1.06084	0.02565	0.251938	0.998734	1.264	0.971947	1.30435	52.2	66	60.6	58.9	57.5	75							1	1	1	1	1	1	52.2		66		60.6		58.9		57.5		75		1
O88630	Golgi SNAP receptor complex member 1 OS=Mus musculus GN=Gosr1 PE=1 SV=2	23.6	5	26	5	1	250	28.472	9.29	Acetyl [N-Term]	1.07218	0.0302691	0.252026	0.998734	1.173	0.975883	1.44562	295.3	346.4	348.3	339.9	283.2	409.4	19.14	17.72	18.39	8.17	57.91	11.64	2	2	2	2	2	2	335.2	255.3	389.8	303	393.6	303	359.6	320.3	399.1	167.2	443.1	375.7	5	4
Q80UW2	F-box only protein 2 OS=Mus musculus GN=Fbxo2 PE=1 SV=1	9.09091	2	8	2	1	297	33.655	4.28		1.18614	0.0741347	0.252374	0.998734	1.263	1.00891	1.75939	234.5	296	303	305.7	170.4	299.8	0.81	3.61	36.52	29.79	98.93	31.84	2	2	2	2	2	2	235.8	233.1	288.5	303.6	224.8	381.3	370.1	241.3	289.6	51.2	367.3	232.3	2	2
Q9CQY6	Ubiquinol-cytochrome-c reductase complex assembly factor 2 OS=Mus musculus GN=Uqcc2 PE=1 SV=1	45.5882	4	14	4	1	136	16.31	9.19		1.14584	0.0591221	0.252445	0.998734	1.102	0.991385	1.84821	285.2	314.4	278.6	276.2	195	360.4	8.13	0.13	3.96	4.02	104.29	7.71	2	2	2	2	2	2	301.6	268.8	314.7	314.1	286.4	270.8	284.1	268.4	338.8	51.2	380.1	340.8	4	2
Q9WVK4	EH domain-containing protein 1 OS=Mus musculus GN=Ehd1 PE=1 SV=1	30.8989	15	242	14	1	534	60.565	6.83		1.11473	0.0471715	0.252663	0.998734	1.164	0.937369	1.70457	4476.6	5210.7	5261	4931.5	3604.6	6144.3	19.42	25.5	30.33	35.86	23.36	28.56	2	2	2	2	2	2	3861.8	5091.3	4271	6150.4	4132.8	6389.2	3681	6182	4200.1	3009.2	4903.4	7385.3	24	19
E0CX20	Protein BUD31 homolog OS=Mus musculus GN=Bud31 PE=4 SV=1	39.5833	5	17	5	1	144	16.989	8.82		1.10778	0.0444539	0.253496	0.998734	1.189	0.931344	1.64887	678.8	806.8	801.1	746.1	558.2	920.4	5.81	4.31	2.14	0.72	57.9	1.43	2	2	2	2	2	2	650.9	706.7	782.2	831.4	789	813.2	749.9	742.3	786.8	329.7	911.1	929.7	3	4
Q8CB62	Centrobin OS=Mus musculus GN=Cntrob PE=2 SV=2	5.18602	4	12	4	1	887	99.344	5.55		0.914499	-0.0388166	0.253812	0.998734	1.05	0.865485	1.13033	72.5	76.1	95.9	83	79.8	90.2	101.82	99.42	89.69	93	108.97	94.54	2	2	2	2	2	2	124.7	20.3	129.6	22.6	156.8	35.1	137.5	28.4	141.2	18.3	150.5	29.9	3	1
Q9CQN3	Mitochondrial import receptor subunit TOM6 homolog OS=Mus musculus GN=Tomm6 PE=3 SV=1	18.9189	1	4	1	1	74	7.86	4.89		1.06353	0.0267477	0.253824	0.998734	1.237	1	1.30466	66.4	82.2	70.6	70.6	68.6	89.5	13.09	8.77	8.11	4.41	43.5	6.56	2	2	2	2	2	2	72.6	60.3	87.3	77.1	74.7	66.6	68.4	72.8	89.7	47.5	93.6	85.3	1	1
Q8BWU5	Probable tRNA N6-adenosine threonylcarbamoyltransferase OS=Mus musculus GN=Osgep PE=1 SV=2	23.8806	6	18	6	1	335	36.277	6.24		1.08634	0.0359645	0.253853	0.998734	1.204	0.912601	1.56651	342.1	411.9	383.3	349.8	299.2	468.7	0.39	1.91	1.96	7.6	44.76	4.53	2	2	2	2	2	2	343	341.1	417.4	406.3	378	388.6	331	368.6	393.9	204.5	483.7	453.7	5	2
P59242	Cingulin OS=Mus musculus GN=Cgn PE=1 SV=1	0.923594	1	2	1	1	1191	136.365	5.91		1.27457	0.105365	0.254044	0.998734	1.861	0.844749	1.76829	14.4	26.8	21.9	18.5	24.6	43.5							1	1	1	1	1	1	14.4		26.8		21.9		18.5		24.6		43.5		1
Q8BGR2	Volume-regulated anion channel subunit LRRC8D OS=Mus musculus GN=Lrrc8d PE=1 SV=1	3.2596	2	3	2	1	859	98.05	7.44		1.17127	0.0686556	0.254139	0.998734	1.076	1.25641	1.59589	15.8	17	11.7	14.7	14.6	23.3							1	1	1	1	1	1	15.8		17		11.7		14.7		14.6		23.3		1
Q91VT4	Carbonyl reductase family member 4 OS=Mus musculus GN=Cbr4 PE=1 SV=2	16.5254	3	12	3	1	236	25.398	9.69		1.08745	0.0364101	0.254213	0.998734	1.137	0.958438	1.58405	76.5	87	79.4	76.1	70.2	111.2	20.26	17.65	39.78	32.89	66.43	31.67	2	2	2	2	2	2	87.4	65.5	97.8	76.1	101.8	57.1	93.8	58.4	103.1	37.2	136.1	86.3	2	2
Q3TGF2	Protein FAM107B OS=Mus musculus GN=Fam107b PE=1 SV=2	45.8015	6	52	6	1	131	15.562	8.31	Acetyl [N-Term]	1.06583	0.0276861	0.254271	0.998734	1.181	0.958199	1.43613	1271.2	1501.7	1490.4	1428.1	1287.7	1849.3	20.27	23.39	28.54	34.94	0.74	28.1	2	2	2	2	2	2	1089	1453.3	1253.3	1750	1189.6	1791.1	1075.2	1780.9	1294.4	1281	1481.9	2216.7	6	5
Q8VCM7	Fibrinogen gamma chain OS=Mus musculus GN=Fgg PE=1 SV=1	6.65138	4	26	4	1	436	49.36	5.86		0.772459	-0.112125	0.254372	0.998734	1.168	0.437412	1.21103	586	684.6	1414	618.5	922.6	1117.3	10.8	16.75	9.38	6.12	60.53	6.32	2	2	2	2	2	2	630.7	541.2	765.7	603.5	1507.7	1320.2	645.3	591.8	1317.4	527.7	1167.3	1067.4	3	3
P38585	Tubulin--tyrosine ligase OS=Mus musculus GN=Ttl PE=1 SV=2	3.18302	1	8	1	1	377	43.109	6.46		0.908651	-0.041603	0.254489	0.998734	1.061	0.930162	1.01972	82.3	87.4	98.8	91.9	106.5	108.6	61.57	57.72	43.8	36.41	39.17	42.45	2	2	2	2	2	2	118.2	46.5	123	51.7	129.4	68.2	115.5	68.2	136	77	141.2	76	2	1
A0A087WNI8	Protein Igkv13-84 OS=Mus musculus GN=Igkv13-84 PE=4 SV=1	13.7931	1	1	1	1	116	12.706	6.51		1.37803	0.139257	0.254664	0.998734	1.399	1.15172	2.18078	52.4	73.3	119.3	137.4	79.1	172.5							1	1	1	1	1	1		52.4		73.3		119.3		137.4		79.1		172.5		1
Q9D819	Inorganic pyrophosphatase OS=Mus musculus GN=Ppa1 PE=1 SV=1	58.4775	12	139	12	1	289	32.646	5.6	Acetyl [N-Term]	1.14391	0.0583935	0.254766	0.998734	1.133	0.933382	1.90101	3216	3642.6	3556.1	3319.2	2300.3	4372.9	48.99	58.16	52.03	56.07	5.18	52.95	2	2	2	2	2	2	2102	4330.1	2144.6	5140.6	2247.9	4864.3	2003.3	4635.1	2384.6	2216.1	2735.7	6010.2	14	15
Q8BG94	COMM domain-containing protein 7 OS=Mus musculus GN=Commd7 PE=2 SV=1	18.5	3	19	3	1	200	22.638	5.94		1.06804	0.0285879	0.254881	0.998734	1.185	0.939021	1.47083	285.3	337.9	324.7	304.9	270.8	398.3	11.73	18.37	10.73	20.73	20.47	13.44	2	2	2	2	2	2	261.6	308.9	294	381.8	300.1	349.4	260.2	349.6	310	231.6	360.4	436.1	3	2
Q3UZ01	RNA-binding protein 40 OS=Mus musculus GN=Rnpc3 PE=2 SV=2	6.42023	3	9	3	1	514	57.936	7.9		1.13254	0.0540552	0.254903	0.998734	1.153	1.00056	1.69007	187.1	215.8	178.4	178.5	133.9	226.3							1	1	1	1	1	1		187.1		215.8		178.4		178.5		133.9		226.3		2
Q9QZ03	Zinc transporter ZIP1 OS=Mus musculus GN=Slc39a1 PE=2 SV=3	7.71605	2	25	2	1	324	34.27	5.69		1.19307	0.0766649	0.254967	0.998734	1.202	1.01724	1.86517	263.7	316.9	203	206.5	186.9	348.6	15.1	3.59	1.01	4.52	8.25	9.31	2	2	2	2	2	2	235.5	291.8	308.8	324.9	204.4	201.5	199.9	213.1	197.8	176	325.7	371.6	3	3
Q3TNH5	Protein FAM172A OS=Mus musculus GN=Fam172a PE=1 SV=2	6.47482	2	6	2	1	417	48.042	5.97		0.934385	-0.0294743	0.255054	0.998734	1.173	0.822654	1.13487	122.4	143.6	154.5	127.1	143.1	162.4							1	1	1	1	1	1	122.4		143.6		154.5		127.1		143.1		162.4		2
Q9D0F1	Kinetochore protein NDC80 homolog OS=Mus musculus GN=Ndc80 PE=1 SV=1	32.243	21	132	21	1	642	73.916	5.95		0.934913	-0.0292286	0.255118	0.998734	1.11	0.925025	1.06875	2246.9	2493.6	2618.2	2421.9	2573	2749.9	30.01	27.42	15.95	10.64	14.32	12.16	2	2	2	2	2	2	2723.6	1770.1	2977.1	2010.1	2913.6	2322.9	2604.1	2239.7	2833.5	2312.5	2986.3	2513.5	20	16
Q6NZL1	DEAH (Asp-Glu-Ala-His) box polypeptide 37 OS=Mus musculus GN=Dhx37 PE=2 SV=1	9.30435	10	42	10	1	1150	128.247	8.79		1.06605	0.0277772	0.255316	0.998734	1.19	0.971609	1.40716	936.5	1114.2	1000.3	971.9	879.5	1237.6	14.1	10.38	5.2	11.59	6.31	5.34	2	2	2	2	2	2	1029.9	843.1	1196	1032.4	963.5	1037.1	892.2	1051.5	918.7	840.2	1190.8	1284.3	9	8
Q80X66	BTB/POZ domain-containing protein 10 OS=Mus musculus GN=Btbd10 PE=1 SV=1	3.15789	1	2	1	1	475	53.738	7.77		0.91878	-0.0367885	0.255576	0.998734	1.178	0.723127	1.22269	22.5	26.5	30.7	22.2	23.8	29.1							1	1	1	1	1	1	22.5		26.5		30.7		22.2		23.8		29.1		1
Q922Q4	Pyrroline-5-carboxylate reductase 2 OS=Mus musculus GN=Pycr2 PE=1 SV=1	27.1875	6	117	5	1	320	33.638	7.77		1.12904	0.0527112	0.255835	0.998734	1.107	0.969668	1.80018	2077.3	2299.6	2202.3	2135.5	1522.4	2740.6	28.21	31.58	31.78	35.85	45.32	30.62	2	2	2	2	2	2	1662.9	2491.7	1786.2	2813.1	1707.4	2697.3	1594.2	2676.8	2010.2	1034.5	2147.3	3333.9	9	9
Q8BP71	RNA binding protein fox-1 homolog 2 OS=Mus musculus GN=Rbfox2 PE=1 SV=2	29.3987	11	53	11	1	449	47.301	6.55	Acetyl [N-Term]	1.0775	0.0324178	0.256034	0.998734	1.185	0.980194	1.44647	801.5	949.5	969.4	950.2	767.8	1110.6	60.96	67.42	46.3	57.28	32.5	61.43	2	2	2	2	2	2	456	1147	496.9	1402.2	652	1286.8	565.3	1335	591.3	944.2	628.2	1593.1	6	8
P10923	Osteopontin OS=Mus musculus GN=Spp1 PE=1 SV=1	46.5986	9	98	9	1	294	32.44	4.53		0.850628	-0.0702604	0.256062	0.998734	1.009	0.708608	1.15525	1107.8	1118.3	1924.9	1364	1372	1585	23.57	14.72	23.2	13.76	45.9	13.11	2	2	2	2	2	2	1292.4	923.2	1234.7	1001.9	2240.6	1609.1	1496.7	1231.3	1817.4	926.7	1732	1438.1	10	10
Q9ESU6	Bromodomain-containing protein 4 OS=Mus musculus GN=Brd4 PE=1 SV=2	16.2143	19	116	16	1	1400	155.798	9.19		1.08004	0.0334409	0.256363	0.998734	1.224	0.965903	1.43017	1763.9	2159.9	2217.2	2141.6	1729.3	2473.2	2.52	0.74	3.31	0.13	36.94	3.19	2	2	2	2	2	2	1795.4	1732.5	2171.1	2148.6	2269.1	2165.4	2139.7	2143.5	2181.1	1277.6	2529	2417.5	17	15
G5E8J0	Neurogenic locus notch homolog protein 2 OS=Mus musculus GN=Notch2 PE=1 SV=1	5.37808	11	38	10	1	2473	265.454	5.22		0.922732	-0.0349245	0.256649	0.998734	1.164	0.877807	1.03224	811.5	944.7	899.4	789.5	977	1008.5	45.38	38.63	25.72	14.69	5.8	16.8	2	2	2	2	2	2	1071.9	551.1	1202.7	686.6	1062.9	735.8	871.5	707.5	937	1017.1	1128.3	888.7	10	3
Q8BFS6	Serine/threonine-protein phosphatase CPPED1 OS=Mus musculus GN=Cpped1 PE=1 SV=1	6.41026	3	9	3	1	312	35.225	5.34	Acetyl [N-Term]	0.93397	-0.029667	0.256649	0.998734	0.977	0.952996	1.17537	81	79.1	85.1	81.1	80.4	94.5							1	1	1	1	1	1	81		79.1		85.1		81.1		80.4		94.5		1
P58389	Serine/threonine-protein phosphatase 2A activator OS=Mus musculus GN=Ppp2r4 PE=1 SV=1	15.7895	5	72	5	1	323	36.687	6.39		1.0618	0.0260419	0.256677	0.998734	1.182	0.983373	1.38266	1310.9	1549.6	1509.6	1484.5	1301.4	1799.4	5.23	1.91	4.14	8.57	28.56	5.87	2	2	2	2	2	2	1359.4	1262.4	1528.7	1570.5	1465.4	1553.8	1394.5	1574.5	1564.3	1038.6	1724.7	1874	8	6
P17751	Triosephosphate isomerase OS=Mus musculus GN=Tpi1 PE=1 SV=4	55.5184	13	565	13	1	299	32.171	5.74		1.14963	0.0605565	0.256793	0.998734	1.273	0.948503	1.68937	7657.1	9748.3	8814.1	8360.2	5579.7	9426.2	25.91	28.71	45.62	49.41	6.78	45.18	2	2	2	2	2	2	6254.1	9060.1	7769.5	11727	5970.8	11657.4	5439.4	11280.9	5312	5847.3	6415.1	12437.2	18	17
Q3UM29	Conserved oligomeric Golgi complex subunit 7 OS=Mus musculus GN=Cog7 PE=2 SV=1	2.98701	2	5	2	1	770	86.018	5.38		0.921462	-0.0355227	0.256852	0.998734	1.101	0.833333	1.1448	70.2	77.3	94.8	79	80.8	92.5	111	113.98	106.5	105.26	107.09	103.66	2	2	2	2	2	2	125.3	15.1	139.6	15	166.1	23.4	137.8	20.2	141.9	19.6	160.3	24.7	2	1
Q5U464	Arf-GAP with SH3 domain, ANK repeat and PH domain-containing protein 3 OS=Mus musculus GN=Asap3 PE=2 SV=1	1.43805	1	1	1	1	904	99.215	6.83		2.72543	0.435435	0.256938	0.998734	1.353	2.84899	7.05065	28.6	38.7	192.7	549	69.1	487.2							1	1	1	1	1	1		28.6		38.7		192.7		549		69.1		487.2		1
A2ADY9	Protein DDI1 homolog 2 OS=Mus musculus GN=Ddi2 PE=1 SV=1	35.589	9	35	9	1	399	44.562	5.05		1.13868	0.0564013	0.256939	0.998734	1.16	0.934924	1.82758	564.5	654.9	628.5	587.6	408.3	746.2	27.06	27.49	32.22	41.16	34.75	29.33	2	2	2	2	2	2	456.5	672.5	527.6	782.2	485.3	771.7	416.6	758.6	508.7	308	591.4	900.9	4	8
P05201	Aspartate aminotransferase, cytoplasmic OS=Mus musculus GN=Got1 PE=1 SV=3	41.4044	16	132	16	1	413	46.219	7.14		1.15521	0.0626613	0.257021	0.998734	1.225	0.955213	1.76926	3106.8	3805.1	2793.2	2668.1	2213.7	3916.6	15.32	19.24	26.87	25.65	22.57	19.77	2	2	2	2	2	2	2770.1	3443.4	3287.4	4322.9	2262.5	3323.9	2184.2	3152.1	2567	1860.5	3369	4464.2	16	16
P32921	Tryptophan--tRNA ligase, cytoplasmic OS=Mus musculus GN=Wars PE=1 SV=2	40.1247	16	123	16	1	481	54.323	6.89	Acetyl [N-Term]	1.09265	0.0384823	0.257101	0.998734	1.168	0.91656	1.63576	3432.4	4009.8	4076	3735.9	3028.8	4954.4	30.1	33.41	32.9	38.93	5.77	33.6	2	2	2	2	2	2	2701.9	4162.9	3062.5	4957.1	3127.8	5024.1	2707.4	4764.5	3152.3	2905.3	3777.3	6131.5	18	17
Q99JW1	Protein ABHD17A OS=Mus musculus GN=Abhd17a PE=1 SV=1	7.09677	2	7	2	1	310	33.928	6.76		1.16618	0.0667652	0.257487	0.998734	1.287	0.875441	1.89041	73.6	94.7	85.1	74.5	51.1	96.6							1	1	1	1	1	1		73.6		94.7		85.1		74.5		51.1		96.6		1
P23492	Purine nucleoside phosphorylase OS=Mus musculus GN=Pnp PE=1 SV=2	58.8235	13	163	13	1	289	32.256	6.16	Acetyl [N-Term]	1.10767	0.0444105	0.257528	0.998734	1.187	0.899126	1.70964	2423	2876.2	2643.9	2377.2	1967.9	3364.4	4.51	0.54	6.22	3.82	56.4	4.47	2	2	2	2	2	2	2500.3	2345.6	2865.2	2887.2	2760.2	2527.7	2441.3	2313	2752.7	1183.1	3470.7	3258.1	17	14
P25206	DNA replication licensing factor MCM3 OS=Mus musculus GN=Mcm3 PE=1 SV=2	59.6059	37	505	37	1	812	91.489	5.55	Acetyl [N-Term]	1.09063	0.0376775	0.257607	0.998734	1.184	0.917185	1.60461	7979.6	9443.8	9302.7	8532.3	6921.5	11106.3	13.72	16.57	17.06	18.5	30.81	16.4	2	2	2	2	2	2	7205.2	8753.9	8337.1	10550.6	8180.7	10424.7	7416	9648.7	8429.6	5413.4	9818.3	12394.2	42	44
Q9JHD1	Histone acetyltransferase KAT2B OS=Mus musculus GN=Kat2b PE=1 SV=2	1.47601	1	2	1	1	813	91.71	9.14		1.19609	0.0777638	0.257663	0.998734	1.204	0.883743	2.15893	72	86.7	105.8	93.5	56	120.9							1	1	1	1	1	1		72		86.7		105.8		93.5		56		120.9		1
Q61140	Breast cancer anti-estrogen resistance protein 1 OS=Mus musculus GN=Bcar1 PE=1 SV=2	25.4005	18	167	17	1	874	94.227	5.68	Acetyl [N-Term]	1.09443	0.0391871	0.257708	0.998734	1.175	0.940798	1.59203	1425.5	1675.1	1770.2	1665.4	1294.7	2061.2	8.37	7.27	0.97	8.96	52.09	5.77	2	2	2	2	2	2	1509.8	1341.1	1761.2	1588.9	1782.3	1758.1	1559.9	1771	1771.6	817.8	1977	2145.3	17	13
Q3U0V1	Far upstream element-binding protein 2 OS=Mus musculus GN=Khsrp PE=1 SV=2	48.1283	33	603	31	1	748	76.728	7.33		1.08819	0.0367059	0.25775	0.998734	1.203	0.927391	1.55078	9529.2	11463.6	10931.1	10137.4	8224.9	12755	36.71	38.33	35.04	43.63	4.38	40.74	2	2	2	2	2	2	7055.5	12003	8356.5	14570.8	8223.1	13639.2	7009.9	13264.9	7970	8479.9	9080.8	16429.2	46	42
Q9WV70	Nucleolar complex protein 2 homolog OS=Mus musculus GN=Noc2l PE=1 SV=2	15.1272	11	87	2	1	747	85.371	5.97		1.0895	0.0372262	0.257849	0.998734	1.185	0.954014	1.53647	1701.8	2015.9	1726.6	1647.2	1453.4	2233.1	8.95	15.29	11.86	18.22	17.18	18	2	2	2	2	2	2	1594.2	1809.5	1798	2233.8	1581.8	1871.5	1435	1859.4	1630	1276.8	1948.9	2517.3	12	9
Q9CW79	Golgin subfamily A member 1 OS=Mus musculus GN=Golga1 PE=1 SV=2	21.504	14	64	14	1	758	87.284	5.52		0.927686	-0.032599	0.257859	0.998734	1.097	0.876208	1.11547	672	737	858.7	752.4	785.5	876.2	37.16	29.72	22.51	15.19	30.43	21.48	2	2	2	2	2	2	848.5	495.4	891.8	582.1	995.4	722	833.2	671.6	954.5	616.5	1009.2	743.1	9	8
Q9CVI2	Protein FAM133B OS=Mus musculus GN=Fam133b PE=1 SV=3	7.34694	2	6	2	1	245	27.936	10.07		1.11341	0.0466555	0.257956	0.998734	1.328	0.912181	1.52944	173.9	231	211.8	193.2	207.2	316.9	91.49	101.2	102.84	96.92	106.07	102.78	2	2	2	2	2	2	286.4	61.4	396.3	65.7	365.9	57.8	325.6	60.8	362.6	51.8	547.3	86.6	2	1
Q9Z0V7	Mitochondrial import inner membrane translocase subunit Tim17-B OS=Mus musculus GN=Timm17b PE=1 SV=1	8.72093	1	12	1	1	172	18.34	9.03		1.15603	0.0629685	0.258	0.998734	1.468	0.984283	1.43598	37	54.3	50.9	50.1	32.8	47.1	73.77	28.39	1.39	12.98	85.37	93.13	2	2	2	2	2	2	56.3	17.7	65.2	43.4	50.4	51.4	45.5	54.7	52.6	13	78.2	16.1	1	1
Q61624	Zinc finger protein 148 OS=Mus musculus GN=Znf148 PE=1 SV=2	3.90428	2	10	2	1	794	88.696	6.48		0.852763	-0.0691719	0.2582	0.998734	0.879	1.06122	0.892095	61.4	54	73.5	78	79.7	71.1							1	1	1	1	1	1		61.4		54		73.5		78		79.7		71.1		2
A2APB8	Targeting protein for Xklp2 OS=Mus musculus GN=Tpx2 PE=1 SV=1	42.1477	34	421	34	1	745	85.841	9.38		1.06983	0.0293161	0.258325	0.998734	1.186	0.949178	1.46058	7652.4	9074.7	8964.6	8509	7241.3	10576.5	3.9	6.59	9.56	18.99	13.41	14.95	2	2	2	2	2	2	7441.5	7863.3	8652	9497.4	8358.5	9570.7	7366.4	9651.6	7927.8	6554.7	9458.6	11694.4	39	36
Q9QYF1	Retinol dehydrogenase 11 OS=Mus musculus GN=Rdh11 PE=2 SV=2	14.2405	4	38	4	1	316	35.125	8.91		0.917591	-0.0373507	0.258363	0.998734	1.085	0.921798	1.03684	436	473.2	469.3	432.6	534.7	554.4	35.11	27.11	34.46	22.09	16.36	26.55	2	2	2	2	2	2	544.3	327.8	563.9	382.5	583.6	354.9	500.1	365	596.6	472.9	658.5	450.3	6	6
E9QLR8	Tripartite motif-containing protein 66 OS=Mus musculus GN=Trim66 PE=4 SV=1	2.30655	2	2	2	1	1344	147.906	6.96		1.48334	0.17124	0.258411	0.998734	1.363	0.837731	3.8371	68	92.7	75.8	63.5	22.1	84.8							1	1	1	1	1	1		68		92.7		75.8		63.5		22.1		84.8		1
Q8VHY0	Chondroitin sulfate proteoglycan 4 OS=Mus musculus GN=Cspg4 PE=1 SV=3	25.0537	42	321	42	1	2327	252.153	5.44		1.13784	0.0560799	0.258411	0.998734	1.196	0.985559	1.67832	4913.3	5875.1	4307.3	4245.1	3778.9	6342.2	3.56	9.27	4.49	16.69	25.64	13.21	2	2	2	2	2	2	4789.6	5036.9	5490.2	6260.1	4170.6	4443.9	3744.2	4746	4464	3093.8	5750	6934.5	44	32
Q99JP6-2	Isoform 2 of Homer protein homolog 3 OS=Mus musculus GN=Homer3	29.2479	9	23	9	1	359	40.04	5.29		1.06724	0.0282602	0.258876	0.998734	1.227	0.935423	1.42173	366.2	449.4	427.4	399.8	388.4	552.2	63.85	64	62.2	55.49	80.43	59.62	2	2	2	2	2	2	531.6	200.9	652.7	246	615.3	239.4	556.6	242.9	609.3	167.5	785	319.4	8	5
Q8K4K6	Pantothenate kinase 1 OS=Mus musculus GN=Pank1 PE=1 SV=1	14.9635	7	19	6	1	548	60.053	8.03		1.10149	0.0419822	0.258904	0.998734	1.221	0.924119	1.5902	438.4	535.3	590.4	545.6	428.5	681.4	27.5	27.24	29.85	19.66	65.19	22.63	2	2	2	2	2	2	523.7	353.2	638.4	432.2	715	465.8	621.4	469.7	626.1	231	790.5	572.4	6	3
E9PUR0	Protein Ankhd1 OS=Mus musculus GN=Ankhd1 PE=1 SV=1	12.4411	26	135	17	1	2548	269.51	5.87		1.07647	0.0320033	0.258911	0.998734	1.193	0.918898	1.52751	922.8	1101.1	1023.4	940.4	879.8	1343.9	1.34	2.81	1.02	5.02	22.86	7.03	2	2	2	2	2	2	914.1	931.6	1079.2	1123	1030.8	1016	907	973.7	1022	737.6	1277.1	1410.7	15	12
Q9D8P7	General transcription factor 3C polypeptide 6 OS=Mus musculus GN=Gtf3c6 PE=2 SV=1	8.37004	2	11	2	1	227	25.532	4.22		0.901284	-0.0451384	0.259023	0.998734	1.112	0.850175	1.03964	220.3	245	313.7	266.7	280	291.1	88.59	86.64	83.98	80.82	94.19	85.54	2	2	2	2	2	2	358.3	82.3	395.1	94.9	499.9	127.4	419.2	114.3	466.4	93.5	467.1	115	2	2
Q9QX60-2	Isoform 2 of Deoxyguanosine kinase, mitochondrial OS=Mus musculus GN=Dguok	6.91057	2	3	2	1	246	28.79	6.28		0.935498	-0.0289572	0.259058	0.998734	1.059	0.946117	1.09741	241.9	256.1	252.4	238.8	243.3	267							1	1	1	1	1	1	241.9		256.1		252.4		238.8		243.3		267		2
Q9CXT7	Transmembrane protein 192 OS=Mus musculus GN=Tmem192 PE=1 SV=1	9.77444	2	11	2	1	266	30.316	8.32		0.863427	-0.0637745	0.259176	0.998734	0.983	0.695106	1.26497	93.5	91.9	151.2	105.1	110.2	139.4	103.91	102.8	122.91	113.03	124.48	113.83	2	2	2	2	2	2	162.2	24.8	158.7	25.1	282.7	19.8	189.1	21.1	207.2	13.2	251.6	27.2	2	1
Q9WV34	MAGUK p55 subfamily member 2 OS=Mus musculus GN=Mpp2 PE=1 SV=1	10.3261	5	17	5	1	552	61.517	6.44		0.898524	-0.0464704	0.25922	0.998734	1.076	0.911683	0.992126	132.8	143	178.9	163.1	165.1	163.8	94.99	89.68	96.14	81.96	86.27	89.01	2	2	2	2	2	2	222	43.6	233.6	52.3	300.6	57.3	257.7	68.6	265.9	64.4	266.9	60.7	4	2
P20152	Vimentin OS=Mus musculus GN=Vim PE=1 SV=3	77.6824	45	6211	39	1	466	53.655	5.12		1.10082	0.0417151	0.259354	0.998734	1.154	0.958455	1.61864	136259	157307	142415	136499	108689	175929	27.17	28.45	33.79	40.47	18.83	36.38	2	2	2	2	2	2	110078	162440	125666	188947	108383	176448	97442	175555	123158	94220.9	130669	221189	106	101
Q9DAJ4	WD repeat domain-containing protein 83 OS=Mus musculus GN=Wdr83 PE=1 SV=1	7.93651	2	4	2	1	315	34.422	5.87		1.11384	0.0468245	0.259581	0.998734	1.154	1.02125	1.57439	72.1	83.2	94.1	96.1	77.3	121.7							1	1	1	1	1	1		72.1		83.2		94.1		96.1		77.3		121.7		1
Q8K157	Aldose 1-epimerase OS=Mus musculus GN=Galm PE=1 SV=1	10.8187	3	30	3	1	342	37.775	6.74		1.24651	0.0956963	0.259607	0.998734	1.283	0.958729	2.11388	404.4	518.9	305.3	292.7	301.2	636.7	17.87	17.8	0.19	14.23	11.34	22.64	2	2	2	2	2	2	353.3	455.5	453.6	584.2	304.9	305.7	263.3	322.2	325.3	277	534.8	738.7	3	2
P02340	Cellular tumor antigen p53 OS=Mus musculus GN=Tp53 PE=1 SV=3	25.5814	9	85	9	1	387	43.127	7.23		1.14214	0.0577181	0.25972	0.998734	1.231	1.02386	1.58678	1170.9	1441.7	1730.8	1772.1	1331.5	2112.8	31.21	28.97	17.14	7.31	54.26	8.99	2	2	2	2	2	2	1429.3	912.5	1737.1	1146.4	1940.6	1521	1863.7	1680.5	1842.4	820.6	2247.1	1978.5	10	10
Q921R4	DnaJ homolog subfamily C member 14 OS=Mus musculus GN=Dnajc14 PE=2 SV=2	2.84495	2	5	2	1	703	78.869	8.35		0.902666	-0.0444729	0.259892	0.998734	0.908	0.84097	1.29338	30.4	27.6	37.1	31.2	31.7	41							1	1	1	1	1	1	30.4		27.6		37.1		31.2		31.7		41		1
A2AKD7	Alpha-1-syntrophin OS=Mus musculus GN=Snta1 PE=1 SV=1	13.2265	7	15	2	1	499	53.249	6.8		1.2775	0.10636	0.259923	0.998734	1.185	1.06508	2.21713	319.3	378.5	268.9	286.4	150.6	333.9	55.55	59.23	54.71	52.31	19.81	61.95	2	2	2	2	2	2	193.9	444.8	220	537.1	164.9	373	180.5	392.4	171.7	129.5	187.6	480.1	1	2
Q8BHC1	Ras-related protein Rab-39B OS=Mus musculus GN=Rab39b PE=1 SV=1	28.169	5	41	4	1	213	24.621	7.83		0.918289	-0.0370205	0.260233	0.998734	1.062	0.858591	1.13987	176.5	187.5	207.2	177.9	215.2	245.3							1	1	1	1	1	1	176.5		187.5		207.2		177.9		215.2		245.3		3
Q80YX1	Tenascin OS=Mus musculus GN=Tnc PE=1 SV=1	15.8768	28	140	28	1	2110	231.659	4.89		0.889161	-0.0510197	0.260387	0.998734	1.034	0.754685	1.20953	2097.2	2168.5	2721.4	2053.8	1799.3	2176.3	10.42	5.74	2.84	2.9	36.49	1.5	2	2	2	2	2	2	2251.7	1942.7	2256.5	2080.5	2666.8	2776.1	2011.8	2095.9	2263.6	1335	2153.3	2199.4	21	17
Q07813	Apoptosis regulator BAX OS=Mus musculus GN=Bax PE=1 SV=1	41.6667	7	73	7	1	192	21.381	4.98	Acetyl [N-Term]	1.06853	0.0287848	0.26078	0.998734	1.192	0.948885	1.44879	1148.3	1368.2	1336.2	1267.9	1196.1	1732.9	19.95	12.56	17.24	1.09	39.44	10.01	2	2	2	2	2	2	1310.3	986.3	1489.8	1246.7	1499.1	1173.4	1277.7	1258.2	1529.7	862.5	1855.5	1610.2	11	10
D3YVN7	Elongation factor Tu OS=Mus musculus GN=Gm9755 PE=3 SV=1	39.6018	15	223	15	1	452	49.507	7.56		1.0964	0.0399671	0.260782	0.998734	1.124	0.986969	1.59473	6431.9	7231.2	6492.3	6407.7	5172.3	8248.4	41.45	45.07	45.53	51.51	10.38	49.06	2	2	2	2	2	2	4546.9	8316.9	4926.5	9536	4402.2	8582.3	4074	8741.4	4792.6	5552	5387	11109.9	16	18
Q62009	Periostin OS=Mus musculus GN=Postn PE=1 SV=2	4.29594	3	8	3	1	838	93.085	7.53		0.895159	-0.0480997	0.260923	0.998734	1.175	0.69182	1.18484	121.2	142.4	157.7	109.1	150.4	178.2							1	1	1	1	1	1	121.2		142.4		157.7		109.1		150.4		178.2		2
Q9CQV6	Microtubule-associated proteins 1A/1B light chain 3B OS=Mus musculus GN=Map1lc3b PE=1 SV=3	11.2	1	6	1	1	125	14.608	8.43		1.30406	0.115296	0.261513	0.998734	1.305	0.988154	2.30979	150.4	196.2	101.3	100.1	106.2	245.3	20.31	19.75	26.25	36.59	10.92	19.87	2	2	2	2	2	2	128.8	172	168.8	223.6	82.5	120.1	74.2	126	114.4	98	210.8	279.7	1	2
Q9JLJ5	Elongation of very long chain fatty acids protein 1 OS=Mus musculus GN=Elovl1 PE=2 SV=1	4.30108	1	40	1	1	279	32.656	9.63		0.934754	-0.0293029	0.261743	0.998734	1.036	0.9076	1.16616	570.8	591.4	567.1	514.7	561.5	654.8	17.08	25.72	31.13	35.66	30.29	37.26	2	2	2	2	2	2	501.9	639.8	483.8	698.9	442.3	692	384.9	644.5	441.2	681.7	482.3	827.4	2	2
Q62312	TGF-beta receptor type-2 OS=Mus musculus GN=Tgfbr2 PE=1 SV=1	11.1486	6	11	6	1	592	67.078	6.35		1.20462	0.0808489	0.261965	0.998734	1.306	1.03758	1.7325	216.3	282.4	162.3	168.4	152.9	264.9	67.88	53.95	66.31	38.71	66.66	37.07	2	2	2	2	2	2	320.2	112.5	390.2	174.7	238.4	86.2	214.5	122.3	224.9	80.8	334.4	195.5	3	1
Q91YJ5	Translation initiation factor IF-2, mitochondrial OS=Mus musculus GN=Mtif2 PE=1 SV=2	1.65062	1	2	1	1	727	81.238	7.24		1.47951	0.170119	0.262062	0.998734	1.222	0.963201	3.69333	128.2	156.7	108.7	104.7	37.5	138.5							1	1	1	1	1	1		128.2		156.7		108.7		104.7		37.5		138.5		1
Q99M28	RNA-binding protein with serine-rich domain 1 OS=Mus musculus GN=Rnps1 PE=1 SV=1	11.4754	3	35	3	1	305	34.188	11.84		1.08828	0.0367391	0.262116	0.998734	1.141	0.939467	1.61418	737.5	841.6	867.3	814.8	663	1070.2	40.15	46.79	48.21	51.71	14.8	44.2	2	2	2	2	2	2	528.1	946.9	563.1	1120	571.7	1163	516.9	1112.7	593.6	732.4	735.7	1404.6	5	4
Q3U269	Thiosulfate sulfurtransferase/rhodanese-like domain-containing protein 2 OS=Mus musculus GN=Tstd2 PE=2 SV=3	5.05051	2	3	2	1	495	55.35	7.28		0.93206	-0.0305562	0.262209	0.998734	1.073	0.820876	1.23419	130	139.5	155.2	127.4	143.9	177.6							1	1	1	1	1	1	130		139.5		155.2		127.4		143.9		177.6		1
A0JLY1	Coiled-coil domain-containing protein 173 OS=Mus musculus GN=Ccdc173 PE=2 SV=1	2.19378	1	4	1	1	547	65.092	8.97		1.07869	0.0328959	0.262259	0.998734	1.319	0.917411	1.39452	33.1	43.6	44.8	41.1	36.5	50.9	26.06	34.18	9.64	15.14	38.75	20.44	2	2	2	2	2	2	39.2	27	54.2	33.1	47.8	41.7	45.5	36.7	46.5	26.5	58.2	43.5	1	1
B1ASQ2	Apolipoprotein O OS=Mus musculus GN=Apoo PE=4 SV=1	13.1313	2	27	2	1	198	22.59	9.25		1.13262	0.0540832	0.262585	0.998734	1.129	0.959701	1.80102	494.4	558	521.1	500.1	354.3	638.1	48.66	54.87	47.48	50.93	0.36	51.32	2	2	2	2	2	2	324.3	664.5	341.5	774.5	346.1	696	320	680.2	355.2	353.4	406.5	869.6	2	2
G3X9B1	HEAT repeat containing 1 OS=Mus musculus GN=Heatr1 PE=4 SV=1	18.9921	38	262	38	1	2143	241.917	6.98		1.07527	0.0315176	0.262844	0.998734	1.202	0.95884	1.44773	4779.6	5747.4	4929.5	4726.6	4387.5	6351.9	8.5	4.94	9.12	0.33	33.18	3.92	2	2	2	2	2	2	5066.9	4492.2	5948.2	5546.6	5247.4	4611.6	4737.7	4715.5	5416.8	3358.2	6527.9	6175.8	40	30
Q99JB8	Protein kinase C and casein kinase II substrate protein 3 OS=Mus musculus GN=Pacsin3 PE=1 SV=1	26.8868	10	54	10	1	424	48.555	6.1		1.07814	0.0326754	0.263018	0.998734	1.178	0.945229	1.51169	575	677.1	708.4	669.6	564.4	853.2	3.86	13.7	11.19	15.4	19.35	8.31	2	2	2	2	2	2	559.3	590.7	611.5	742.7	652.4	764.5	596.7	742.5	641.7	487.2	803	903.3	6	9
Q9CQT2	RNA-binding protein 7 OS=Mus musculus GN=Rbm7 PE=1 SV=1	19.2453	5	20	5	1	265	30.13	9.38		1.13834	0.0562708	0.263112	0.998734	1.479	1.15895	1.15606	293.2	433.4	397.6	460.8	447.9	517.8	27.33	30.36	26.53	42.5	49.21	41.62	2	2	2	2	2	2	236.5	349.8	340.4	526.5	323	472.2	322.3	599.2	292	603.7	365.4	670.2	4	5
E9Q3V9	Latrophilin-1 OS=Mus musculus GN=Lphn1 PE=4 SV=1	2.17678	2	3	2	1	1516	166.937	6.7		1.10248	0.042372	0.263235	0.998734	1.301	1.01868	1.3573	47.8	62.2	58.9	60	44.5	60.4							1	1	1	1	1	1		47.8		62.2		58.9		60		44.5		60.4		1
[truncated: 7,145 more rows]
[truncated: 16 more columns]
