# Supplementary material for: The Greatwall kinase safeguards the genome integrity by affecting the kinome activity in mitosis
Source: Oncogene. 2020 Sep 25;39(44):6816–40. doi: 10.1038/s41388-020-01470-1 (PMC7605441; doi:10.1038/s41388-020-01470-1)
Supplement: Supplementary file 4 — Table S3 [file 41388_2020_1470_MOESM4_ESM.xlsx]

## Sheet: Reactome - Down SigRegRat
GOID	GOTerm	Ontology Source	Term PValue	Term PValue Corrected with Bonferroni step down	Group PValue	Group PValue Corrected with Bonferroni step down	GOLevels	GOGroups	% Associated Genes	Nr. Genes	Associated Genes Found
R-MMU:2173793	Transcriptional activity of SMAD2/SMAD3:SMAD4 heterotrimer	REACTOME_Pathways_08.05.2020	0.00659272	0.0461491	0.00659272	0.0131854	[-1]	Group0	5.88235	2	[Ncor2, Rbl1]
R-MMU:8848021	Signaling by PTK6	REACTOME_Pathways_08.05.2020	0.0113512	0.0227023	0.0113512	0.0113512	[-1]	Group1	4.44444	2	[Ptpn1, Sfpq]
R-MMU:9006927	Signaling by Non-Receptor Tyrosine Kinases	REACTOME_Pathways_08.05.2020	0.0113512	0.0227023	0.0113512	0.0113512	[-1]	Group1	4.44444	2	[Ptpn1, Sfpq]
R-MMU:2980766	Nuclear Envelope Breakdown	REACTOME_Pathways_08.05.2020	0.00066129	0.00859677	0.000251565	0.000754696	[-1]	Group2	6.25	3	[Emd, Nup107, Nup50]
R-MMU:2995383	Initiation of Nuclear Envelope (NE) Reformation	REACTOME_Pathways_08.05.2020	0.00186379	0.0205016	0.000251565	0.000754696	[-1]	Group2	11.1111	2	[Ankle2, Emd]
R-MMU:2995410	Nuclear Envelope (NE) Reassembly	REACTOME_Pathways_08.05.2020	0.00160216	0.0192259	0.000251565	0.000754696	[-1]	Group2	4.61538	3	[Ankle2, Emd, Nup107]
R-MMU:3371453	Regulation of HSF1-mediated heat shock response	REACTOME_Pathways_08.05.2020	7.60923e-05	0.00114138	8.36616e-05	0.000334646	[-1]	Group3	6.25	4	[Bag3, Ccar2, Nup107, Nup50]
R-MMU:3371556	Cellular response to heat stress	REACTOME_Pathways_08.05.2020	0.00020018	0.00280252	8.36616e-05	0.000334646	[-1]	Group3	4.87805	4	[Bag3, Ccar2, Nup107, Nup50]
R-MMU:2980766	Nuclear Envelope Breakdown	REACTOME_Pathways_08.05.2020	0.00066129	0.00859677	8.36616e-05	0.000334646	[-1]	Group3	6.25	3	[Emd, Nup107, Nup50]
R-MMU:191859	snRNP Assembly	REACTOME_Pathways_08.05.2020	0.0123392	0.0123392	8.36616e-05	0.000334646	[-1]	Group3	4.25532	2	[Nup107, Nup50]
R-MMU:194441	Metabolism of non-coding RNA	REACTOME_Pathways_08.05.2020	0.0123392	0.0123392	8.36616e-05	0.000334646	[-1]	Group3	4.25532	2	[Nup107, Nup50]
R-MMU:2995410	Nuclear Envelope (NE) Reassembly	REACTOME_Pathways_08.05.2020	0.00160216	0.0192259	8.36616e-05	0.000334646	[-1]	Group3	4.61538	3	[Ankle2, Emd, Nup107]
R-MMU:4570464	SUMOylation of RNA binding proteins	REACTOME_Pathways_08.05.2020	0.0113512	0.0227023	8.36616e-05	0.000334646	[-1]	Group3	4.44444	2	[Nup107, Nup50]
R-MMU:4615885	SUMOylation of DNA replication proteins	REACTOME_Pathways_08.05.2020	0.00993855	0.0298157	8.36616e-05	0.000334646	[-1]	Group3	4.7619	2	[Nup107, Nup50]
R-MMU:159234	Transport of Mature mRNAs Derived from Intronless Transcripts	REACTOME_Pathways_08.05.2020	0.0094865	0.037946	8.36616e-05	0.000334646	[-1]	Group3	4.87805	2	[Nup107, Nup50]
R-MMU:159231	Transport of Mature mRNA Derived from an Intronless Transcript	REACTOME_Pathways_08.05.2020	0.00904396	0.0452198	8.36616e-05	0.000334646	[-1]	Group3	5	2	[Nup107, Nup50]
R-MMU:159230	Transport of the SLBP Dependant Mature mRNA	REACTOME_Pathways_08.05.2020	0.00659272	0.0461491	8.36616e-05	0.000334646	[-1]	Group3	5.88235	2	[Nup107, Nup50]
R-MMU:3232142	SUMOylation of ubiquitinylation proteins	REACTOME_Pathways_08.05.2020	0.00777421	0.0466453	8.36616e-05	0.000334646	[-1]	Group3	5.40541	2	[Nup107, Nup50]
R-MMU:3301854	Nuclear Pore Complex (NPC) Disassembly	REACTOME_Pathways_08.05.2020	0.00550144	0.049513	8.36616e-05	0.000334646	[-1]	Group3	6.45161	2	[Nup107, Nup50]
R-MMU:159227	Transport of the SLBP independent Mature mRNA	REACTOME_Pathways_08.05.2020	0.00621884	0.0497508	8.36616e-05	0.000334646	[-1]	Group3	6.06061	2	[Nup107, Nup50]
R-MMU:4085377	SUMOylation of SUMOylation proteins	REACTOME_Pathways_08.05.2020	0.00621884	0.0497508	8.36616e-05	0.000334646	[-1]	Group3	6.06061	2	[Nup107, Nup50]
R-MMU:170822	Regulation of Glucokinase by Glucokinase Regulatory Protein	REACTOME_Pathways_08.05.2020	0.00515807	0.0515807	8.36616e-05	0.000334646	[-1]	Group3	6.66667	2	[Nup107, Nup50]

## Sheet: Reactome - Up SigRegRat
GOID	GOTerm	Ontology Source	Term PValue	Term PValue Corrected with Bonferroni step down	Group PValue	Group PValue Corrected with Bonferroni step down	GOLevels	GOGroups	% Associated Genes	Nr. Genes	Associated Genes Found
R-MMU:3108214	SUMOylation of DNA damage response and repair proteins	REACTOME_Pathways_08.05.2020	0.00416782	0.0583494	0.00416782	0.00833563	[-1]	Group0	4.16667	3	[Mdc1, Ranbp2, Smc3]
R-MMU:176187	Activation of ATR in response to replication stress	REACTOME_Pathways_08.05.2020	0.0103002	0.0721013	0.00101033	0.00303099	[-1]	Group1	5.88235	2	[Mcm3, Mcm6]
R-MMU:68962	Activation of the pre-replicative complex	REACTOME_Pathways_08.05.2020	0.000323636	0.00679636	0.00101033	0.00303099	[-1]	Group1	10	3	[Mcm3, Mcm6, Pole4]
R-MMU:6791312	TP53 Regulates Transcription of Cell Cycle Genes	REACTOME_Pathways_08.05.2020	0.0103002	0.0721013	0.0191261	0.0191261	[-1]	Group2	5.88235	2	[Cnot2, Tnks1bp1]
R-MMU:429947	Deadenylation of mRNA	REACTOME_Pathways_08.05.2020	0.00565161	0.0621677	0.0191261	0.0191261	[-1]	Group2	8	2	[Cnot2, Tnks1bp1]
R-MMU:6804115	TP53 regulates transcription of additional cell cycle genes whose exact role in the p53 pathway remain uncertain	REACTOME_Pathways_08.05.2020	0.00262145	0.0445646	0.0191261	0.0191261	[-1]	Group2	11.7647	2	[Cnot2, Tnks1bp1]
R-MMU:72649	Translation initiation complex formation	REACTOME_Pathways_08.05.2020	0.00225283	0.040551	0.000147902	0.00088741	[-1]	Group3	5.17241	3	[Eif3b, Rps28, Rps3]
R-MMU:72702	Ribosomal scanning and start codon recognition	REACTOME_Pathways_08.05.2020	0.00225283	0.040551	0.000147902	0.00088741	[-1]	Group3	5.17241	3	[Eif3b, Rps28, Rps3]
R-MMU:72695	Formation of the ternary complex, and subsequently, the 43S complex	REACTOME_Pathways_08.05.2020	0.00155417	0.0295291	0.000147902	0.00088741	[-1]	Group3	5.88235	3	[Eif3b, Rps28, Rps3]
R-MMU:72662	Activation of the mRNA upon binding of the cap-binding complex and eIFs, and subsequent binding to 43S	REACTOME_Pathways_08.05.2020	0.000138493	0.00346231	0.000147902	0.00088741	[-1]	Group3	6.77966	4	[Eif3b, Eif4ebp1, Rps28, Rps3]
R-MMU:9646399	Aggrephagy	REACTOME_Pathways_08.05.2020	0.0115012	0.0690075	0.000395937	0.00158375	[-1]	Group4	5.55556	2	[Dync1li1, Dync1li2]
R-MMU:4615885	SUMOylation of DNA replication proteins	REACTOME_Pathways_08.05.2020	0.0154519	0.0618076	0.000395937	0.00158375	[-1]	Group4	4.7619	2	[Incenp, Ranbp2]
R-MMU:2980766	Nuclear Envelope Breakdown	REACTOME_Pathways_08.05.2020	0.019901	0.039802	0.000395937	0.00158375	[-1]	Group4	4.16667	2	[Lmnb1, Ranbp2]
R-MMU:6811436	COPI-independent Golgi-to-ER retrograde traffic	REACTOME_Pathways_08.05.2020	0.019901	0.039802	0.000395937	0.00158375	[-1]	Group4	4.16667	2	[Dync1li1, Dync1li2]
R-MMU:3371497	HSP90 chaperone cycle for steroid hormone receptors (SHR)	REACTOME_Pathways_08.05.2020	0.0214899	0.0214899	0.000395937	0.00158375	[-1]	Group4	4	2	[Dync1li1, Dync1li2]
R-MMU:141424	Amplification of signal from the kinetochores	REACTOME_Pathways_08.05.2020	0.00070281	0.0140562	0.000395937	0.00158375	[-1]	Group4	4.44444	4	[Dync1li1, Dync1li2, Incenp, Ranbp2]
R-MMU:141444	Amplification of signal from unattached kinetochores via a MAD2 inhibitory signal	REACTOME_Pathways_08.05.2020	0.00070281	0.0140562	0.000395937	0.00158375	[-1]	Group4	4.44444	4	[Dync1li1, Dync1li2, Incenp, Ranbp2]
R-MMU:2500257	Resolution of Sister Chromatid Cohesion	REACTOME_Pathways_08.05.2020	0.000171856	0.00412455	0.000395937	0.00158375	[-1]	Group4	4.2735	5	[Dync1li1, Dync1li2, Incenp, Ranbp2, Smc3]
R-MMU:5656169	Termination of translesion DNA synthesis	REACTOME_Pathways_08.05.2020	0.00807852	0.0727067	0.000276651	0.00138326	[-1]	Group5	6.66667	2	[Pole4, Rfc1]
R-MMU:110314	Recognition of DNA damage by PCNA-containing replication complex	REACTOME_Pathways_08.05.2020	0.00706019	0.0706019	0.000276651	0.00138326	[-1]	Group5	7.14286	2	[Pole4, Rfc1]
R-MMU:73933	Resolution of Abasic Sites (AP sites)	REACTOME_Pathways_08.05.2020	0.00861103	0.0688882	0.000276651	0.00138326	[-1]	Group5	6.45161	2	[Pole4, Rfc1]
R-MMU:110313	Translesion synthesis by Y family DNA polymerases bypasses lesions on DNA template	REACTOME_Pathways_08.05.2020	0.0121238	0.0606192	0.000276651	0.00138326	[-1]	Group5	5.40541	2	[Pole4, Rfc1]
R-MMU:5696400	Dual Incision in GG-NER	REACTOME_Pathways_08.05.2020	0.0121238	0.0606192	0.000276651	0.00138326	[-1]	Group5	5.40541	2	[Pole4, Rfc1]
R-MMU:5693565	Recruitment and ATM-mediated phosphorylation of repair and signaling proteins at DNA double strand breaks	REACTOME_Pathways_08.05.2020	0.00450187	0.0585243	0.000276651	0.00138326	[-1]	Group5	4.05405	3	[H2ax, Mdc1, Trp53bp1]
R-MMU:5693606	DNA Double Strand Break Response	REACTOME_Pathways_08.05.2020	0.00467482	0.0560978	0.000276651	0.00138326	[-1]	Group5	4	3	[H2ax, Mdc1, Trp53bp1]
R-MMU:73893	DNA Damage Bypass	REACTOME_Pathways_08.05.2020	0.0183644	0.0550931	0.000276651	0.00138326	[-1]	Group5	4.34783	2	[Pole4, Rfc1]
R-MMU:110373	Resolution of AP sites via the multiple-nucleotide patch replacement pathway	REACTOME_Pathways_08.05.2020	0.00363096	0.0544644	0.000276651	0.00138326	[-1]	Group5	10	2	[Pole4, Rfc1]
R-MMU:5696397	Gap-filling DNA repair synthesis and ligation in GG-NER	REACTOME_Pathways_08.05.2020	0.00363096	0.0544644	0.000276651	0.00138326	[-1]	Group5	10	2	[Pole4, Rfc1]
R-MMU:5651801	PCNA-Dependent Long Patch Base Excision Repair	REACTOME_Pathways_08.05.2020	0.00294069	0.047051	0.000276651	0.00138326	[-1]	Group5	11.1111	2	[Pole4, Rfc1]
R-MMU:5693567	HDR through Homologous Recombination (HRR) or Single Strand Annealing (SSA)	REACTOME_Pathways_08.05.2020	0.000234276	0.00515406	0.000276651	0.00138326	[-1]	Group5	4	5	[H2ax, Mdc1, Pole4, Rfc1, Trp53bp1]
R-MMU:5693571	Nonhomologous End-Joining (NHEJ)	REACTOME_Pathways_08.05.2020	0.000214362	0.00493032	0.000276651	0.00138326	[-1]	Group5	6.06061	4	[H2ax, Mdc1, Rif1, Trp53bp1]

## Sheet: GO_BP - Down SigRegRat
GOID	GOTerm	Ontology Source	Term PValue	Term PValue Corrected with Bonferroni step down	Group PValue	Group PValue Corrected with Bonferroni step down	GOLevels	GOGroups	% Associated Genes	Nr. Genes	Associated Genes Found
GO:0000470	maturation of LSU-rRNA	GO_BiologicalProcess-EBI-UniProt-GOA-ACAP-ARAP_08.05.2020_00h00	0.000176246	0.0022912	0.000176246	0.00123372	[6, 7, 8, 9, 10]	Group0	9.375	3	[Ddx18, Nifk, Rsl1d1]
GO:0060964	regulation of gene silencing by miRNA	GO_BiologicalProcess-EBI-UniProt-GOA-ACAP-ARAP_08.05.2020_00h00	0.00991367	0.029741	0.00991367	0.00991367	[5, 6, 7, 8, 9, 10, 11]	Group1	4.54545	2	[Ajuba, Ncor2]
GO:2000772	regulation of cellular senescence	GO_BiologicalProcess-EBI-UniProt-GOA-ACAP-ARAP_08.05.2020_00h00	0.00991367	0.029741	0.00991367	0.00991367	[4, 5, 6]	Group2	4.54545	2	[Rbl1, Rsl1d1]
GO:0001835	blastocyst hatching	GO_BiologicalProcess-EBI-UniProt-GOA-ACAP-ARAP_08.05.2020_00h00	0.0082461	0.0329844	0.0082461	0.0164922	[4, 5, 8, 9]	Group3	5	2	[Hcfc1, Zbed6]
GO:0061640	cytoskeleton-dependent cytokinesis	GO_BiologicalProcess-EBI-UniProt-GOA-ACAP-ARAP_08.05.2020_00h00	0.00409506	0.0286654	0.00409506	0.0122852	[4, 5]	Group4	3.19149	3	[Anln, Racgap1, Septin9]
GO:0000915	actomyosin contractile ring assembly	GO_BiologicalProcess-EBI-UniProt-GOA-ACAP-ARAP_08.05.2020_00h00	0.000170918	0.00239285	0.00409506	0.0122852	[4, 5, 6, 7, 9]	Group4	33.3333	2	[Anln, Racgap1]
GO:1902895	positive regulation of pri-miRNA transcription by RNA polymerase II	GO_BiologicalProcess-EBI-UniProt-GOA-ACAP-ARAP_08.05.2020_00h00	0.0082461	0.0329844	0.000747828	0.00448697	[7, 8, 9, 10, 11, 12, 13]	Group5	5	2	[Jun, Nr3c1]
GO:0097201	negative regulation of transcription from RNA polymerase II promoter in response to stress	GO_BiologicalProcess-EBI-UniProt-GOA-ACAP-ARAP_08.05.2020_00h00	0.000875123	0.00962635	0.000747828	0.00448697	[6, 7, 8, 9, 10, 11, 12, 13]	Group5	15.3846	2	[Bag3, Jun]
GO:0000723	telomere maintenance	GO_BiologicalProcess-EBI-UniProt-GOA-ACAP-ARAP_08.05.2020_00h00	0.00105493	0.00949433	0.00124521	0.00498083	[5, 6, 7]	Group6	3.05344	4	[Hnrnpa1, Pinx1, Tent4b, Xrn1]
GO:0007004	telomere maintenance via telomerase	GO_BiologicalProcess-EBI-UniProt-GOA-ACAP-ARAP_08.05.2020_00h00	0.00149647	0.0119718	0.00124521	0.00498083	[7, 8, 9]	Group6	4.54545	3	[Hnrnpa1, Pinx1, Tent4b]
GO:0032211	negative regulation of telomere maintenance via telomerase	GO_BiologicalProcess-EBI-UniProt-GOA-ACAP-ARAP_08.05.2020_00h00	5.60781e-05	0.000953328	0.00124521	0.00498083	[6, 7, 8, 9, 10, 11]	Group6	13.6364	3	[Hnrnpa1, Pinx1, Tent4b]
GO:0071044	histone mRNA catabolic process	GO_BiologicalProcess-EBI-UniProt-GOA-ACAP-ARAP_08.05.2020_00h00	0.000875123	0.00962635	0.00124521	0.00498083	[7, 8, 9, 10]	Group6	15.3846	2	[Tent4b, Xrn1]
GO:0031109	microtubule polymerization or depolymerization	GO_BiologicalProcess-EBI-UniProt-GOA-ACAP-ARAP_08.05.2020_00h00	0.00102533	0.0102533	0.00102533	0.00512667	[4, 7]	Group7	3.07692	4	[Camsap2, Golga2, Ska3, Tpx2]
GO:0007019	microtubule depolymerization	GO_BiologicalProcess-EBI-UniProt-GOA-ACAP-ARAP_08.05.2020_00h00	0.0168	0.0168	0.00102533	0.00512667	[5, 8]	Group7	3.44828	2	[Camsap2, Tpx2]
GO:0031110	regulation of microtubule polymerization or depolymerization	GO_BiologicalProcess-EBI-UniProt-GOA-ACAP-ARAP_08.05.2020_00h00	0.00447164	0.0268299	0.00102533	0.00512667	[5, 6, 7, 8]	Group7	3.09278	3	[Camsap2, Ska3, Tpx2]
GO:0007026	negative regulation of microtubule depolymerization	GO_BiologicalProcess-EBI-UniProt-GOA-ACAP-ARAP_08.05.2020_00h00	0.00708743	0.0354371	0.00102533	0.00512667	[5, 6, 7, 8, 9, 10]	Group7	5.40541	2	[Camsap2, Tpx2]
GO:2001253	regulation of histone H3-K36 trimethylation	GO_BiologicalProcess-EBI-UniProt-GOA-ACAP-ARAP_08.05.2020_00h00	6.86706e-05	0.00109873	6.7163e-07	5.37304e-06	[8, 9, 10, 11, 12, 13]	Group8	50	2	[Brd4, Iws1]
GO:0046822	regulation of nucleocytoplasmic transport	GO_BiologicalProcess-EBI-UniProt-GOA-ACAP-ARAP_08.05.2020_00h00	0.000113481	0.00170221	6.7163e-07	5.37304e-06	[5, 6, 7]	Group8	3.59712	5	[Akap1, Bag3, Emd, Iws1, Wipf1]
GO:0051028	mRNA transport	GO_BiologicalProcess-EBI-UniProt-GOA-ACAP-ARAP_08.05.2020_00h00	0.000784722	0.00941666	6.7163e-07	5.37304e-06	[5, 6, 8]	Group8	3.30579	4	[Hnrnpa1, Iws1, Nup107, Nup50]
GO:0051168	nuclear export	GO_BiologicalProcess-EBI-UniProt-GOA-ACAP-ARAP_08.05.2020_00h00	1.8552e-05	0.000333936	6.7163e-07	5.37304e-06	[6, 7]	Group8	3.72671	6	[Bag3, Emd, Hnrnpa1, Iws1, Nup107, Wipf1]
GO:0006406	mRNA export from nucleus	GO_BiologicalProcess-EBI-UniProt-GOA-ACAP-ARAP_08.05.2020_00h00	0.0136545	0.0273091	6.7163e-07	5.37304e-06	[5, 6, 7, 8, 9, 10, 11, 12]	Group8	3.84615	2	[Iws1, Nup107]
GO:0097198	histone H3-K36 trimethylation	GO_BiologicalProcess-EBI-UniProt-GOA-ACAP-ARAP_08.05.2020_00h00	0.000170918	0.00239285	6.7163e-07	5.37304e-06	[7, 8, 9, 10, 11, 12]	Group8	33.3333	2	[Brd4, Iws1]

## Sheet: GO_BP - Up SigRegRat
GOID	GOTerm	Ontology Source	Term PValue	Term PValue Corrected with Bonferroni step down	Group PValue	Group PValue Corrected with Bonferroni step down	GOLevels	GOGroups	% Associated Genes	Nr. Genes	Associated Genes Found
GO:1900119	positive regulation of execution phase of apoptosis	GO_BiologicalProcess-EBI-UniProt-GOA-ACAP-ARAP_08.05.2020_00h00	0.00172024	0.00688095	0.00172024	0.00516071	[3, 4, 6, 7, 8]	Group0	10.5263	2	[Rps3, Trp53bp2]
GO:1990090	cellular response to nerve growth factor stimulus	GO_BiologicalProcess-EBI-UniProt-GOA-ACAP-ARAP_08.05.2020_00h00	0.000939165	0.00563499	0.000939165	0.00375666	[4, 6]	Group1	5.08475	3	[Dync1li1, Dync1li2, Rps3]
GO:0019200	carbohydrate kinase activity	GO_BiologicalProcess-EBI-UniProt-GOA-ACAP-ARAP_08.05.2020_00h00	0.00427631	0.0128289	0.00427631	0.00427631	[5, 6, 7]	Group2	6.66667	2	[Pfkfb3, Ranbp2]
GO:0031113	regulation of microtubule polymerization	GO_BiologicalProcess-EBI-UniProt-GOA-ACAP-ARAP_08.05.2020_00h00	0.000849232	0.00679386	0.000849232	0.00424616	[5, 6, 7, 8, 9]	Group3	5.26316	3	[Camsap2, Numa1, Rps3]
GO:0018023	peptidyl-lysine trimethylation	GO_BiologicalProcess-EBI-UniProt-GOA-ACAP-ARAP_08.05.2020_00h00	0.000578177	0.00578177	0.000764976	0.00458985	[6, 7, 8, 9, 10]	Group4	6	3	[Iws1, Pwp1, Setd2]
GO:0010793	regulation of mRNA export from nucleus	GO_BiologicalProcess-EBI-UniProt-GOA-ACAP-ARAP_08.05.2020_00h00	0.000216652	0.00259983	0.000764976	0.00458985	[5, 6, 7, 8, 9, 10, 11, 12, 13]	Group4	28.5714	2	[Iws1, Setd2]
GO:0045618	positive regulation of keratinocyte differentiation	GO_BiologicalProcess-EBI-UniProt-GOA-ACAP-ARAP_08.05.2020_00h00	0.00106519	0.00532597	0.000939165	0.00375666	[3, 4, 5, 6, 7, 8, 9]	Group5	13.3333	2	[Ncoa3, Numa1]
GO:0060236	regulation of mitotic spindle organization	GO_BiologicalProcess-EBI-UniProt-GOA-ACAP-ARAP_08.05.2020_00h00	0.00787784	0.00787784	0.000939165	0.00375666	[5, 6, 7, 8, 9]	Group5	4.87805	2	[Numa1, Smc3]
GO:0090169	regulation of spindle assembly	GO_BiologicalProcess-EBI-UniProt-GOA-ACAP-ARAP_08.05.2020_00h00	0.00427631	0.0128289	0.000939165	0.00375666	[5, 6, 7, 8, 9]	Group5	6.66667	2	[Numa1, Smc3]
GO:0006267	pre-replicative complex assembly involved in nuclear cell cycle DNA replication	GO_BiologicalProcess-EBI-UniProt-GOA-ACAP-ARAP_08.05.2020_00h00	0.000216652	0.00259983	0.00210373	0.00420745	[4, 5, 6, 9, 10]	Group6	28.5714	2	[Mcm3, Mcm6]
GO:1902969	mitotic DNA replication	GO_BiologicalProcess-EBI-UniProt-GOA-ACAP-ARAP_08.05.2020_00h00	0.00092511	0.00647577	0.00210373	0.00420745	[4, 5, 6, 9, 10]	Group6	14.2857	2	[Mcm3, Mcm6]
GO:0000727	double-strand break repair via break-induced replication	GO_BiologicalProcess-EBI-UniProt-GOA-ACAP-ARAP_08.05.2020_00h00	0.000673785	0.00606406	0.00210373	0.00420745	[8, 9, 10]	Group6	16.6667	2	[Mcm3, Mcm6]
GO:0045738	negative regulation of DNA repair	GO_BiologicalProcess-EBI-UniProt-GOA-ACAP-ARAP_08.05.2020_00h00	0.000138582	0.00180156	1.43042e-06	1.0013e-05	[4, 5, 6, 7, 8, 9]	Group7	9.67742	3	[Rif1, Rps3, Trp53bp1]
GO:0000724	double-strand break repair via homologous recombination	GO_BiologicalProcess-EBI-UniProt-GOA-ACAP-ARAP_08.05.2020_00h00	5.10026e-06	7.14036e-05	1.43042e-06	1.0013e-05	[7, 8, 9]	Group7	4.44444	6	[H2ax, Mcm3, Mcm6, Rif1, Setd2, Trp53bp1]
GO:0010569	regulation of double-strand break repair via homologous recombination	GO_BiologicalProcess-EBI-UniProt-GOA-ACAP-ARAP_08.05.2020_00h00	0.000481666	0.00529832	1.43042e-06	1.0013e-05	[6, 7, 8, 9, 10]	Group7	6.38298	3	[Rif1, Setd2, Trp53bp1]
GO:0045830	positive regulation of isotype switching	GO_BiologicalProcess-EBI-UniProt-GOA-ACAP-ARAP_08.05.2020_00h00	0.00485561	0.00971122	1.43042e-06	1.0013e-05	[3, 4, 5, 6, 7, 8, 9, 10, 11, 12, 13, 14]	Group7	6.25	2	[Rif1, Trp53bp1]

## Sheet: Reactome - ALL SigRegRat
GOID	GOTerm	Ontology Source	Term PValue	Term PValue Corrected with Bonferroni step down	Group PValue	Group PValue Corrected with Bonferroni step down	GOLevels	GOGroups	% Associated Genes	Nr. Genes	Associated Genes Found
R-MMU:2173793	Transcriptional activity of SMAD2/SMAD3:SMAD4 heterotrimer	REACTOME_Pathways_08.05.2020	0.0302905	0.212033	0.0302905	0.060581	[-1]	Group0	5.88235	2	[Ncor2, Rbl1]
R-MMU:176187	Activation of ATR in response to replication stress	REACTOME_Pathways_08.05.2020	0.0302905	0.212033	0.00520507	0.0208203	[-1]	Group1	5.88235	2	[Mcm3, Mcm6]
R-MMU:68962	Activation of the pre-replicative complex	REACTOME_Pathways_08.05.2020	0.00172885	0.0691539	0.00520507	0.0208203	[-1]	Group1	10	3	[Mcm3, Mcm6, Pole4]
R-MMU:8848021	Signaling by PTK6	REACTOME_Pathways_08.05.2020	0.050534	0.202136	0.050534	0.050534	[-1]	Group2	4.44444	2	[Ptpn1, Sfpq]
R-MMU:9006927	Signaling by Non-Receptor Tyrosine Kinases	REACTOME_Pathways_08.05.2020	0.050534	0.202136	0.050534	0.050534	[-1]	Group2	4.44444	2	[Ptpn1, Sfpq]
R-MMU:1640170	Cell Cycle	REACTOME_Pathways_08.05.2020	1.22282e-12	7.82605e-11	1.22282e-12	9.78256e-12	[-1]	Group3	4.23729	25	[Ajuba, Ankle2, Dync1li1, Dync1li2, Emd, Golga2, Gtse1, H2ax, H3c8, Incenp, Lmnb1, Mastl, Mcm3, Mcm6, Mdc1, Numa1, Nup107, Nup50, Pole4, Ranbp2, Rbl1, Rfc1, Smc3, Tpx2, Trp53bp1]
R-MMU:68875	Mitotic Prophase	REACTOME_Pathways_08.05.2020	1.02592e-07	6.36072e-06	1.22282e-12	9.78256e-12	[-1]	Group3	7.40741	10	[Emd, Golga2, H2ax, H3c8, Lmnb1, Mastl, Numa1, Nup107, Nup50, Ranbp2]
R-MMU:69278	Cell Cycle, Mitotic	REACTOME_Pathways_08.05.2020	4.05953e-12	2.55751e-10	1.22282e-12	9.78256e-12	[-1]	Group3	4.48343	23	[Ajuba, Ankle2, Dync1li1, Dync1li2, Emd, Golga2, Gtse1, H2ax, H3c8, Incenp, Lmnb1, Mastl, Mcm3, Mcm6, Numa1, Nup107, Nup50, Pole4, Ranbp2, Rbl1, Rfc1, Smc3, Tpx2]
R-MMU:69620	Cell Cycle Checkpoints	REACTOME_Pathways_08.05.2020	1.92406e-06	0.000117367	1.22282e-12	9.78256e-12	[-1]	Group3	4.28571	12	[Dync1li1, Dync1li2, Gtse1, H2ax, H3c8, Incenp, Mcm3, Mcm6, Mdc1, Nup107, Ranbp2, Trp53bp1]
R-MMU:429914	Deadenylation-dependent mRNA decay	REACTOME_Pathways_08.05.2020	0.00920772	0.147324	0.023034	0.069102	[-1]	Group4	5.55556	3	[Cnot2, Ddx6, Tnks1bp1]
R-MMU:429947	Deadenylation of mRNA	REACTOME_Pathways_08.05.2020	0.0169647	0.186612	0.023034	0.069102	[-1]	Group4	8	2	[Cnot2, Tnks1bp1]
R-MMU:6791312	TP53 Regulates Transcription of Cell Cycle Genes	REACTOME_Pathways_08.05.2020	0.0302905	0.212033	0.023034	0.069102	[-1]	Group4	5.88235	2	[Cnot2, Tnks1bp1]
R-MMU:6804115	TP53 regulates transcription of additional cell cycle genes whose exact role in the p53 pathway remain uncertain	REACTOME_Pathways_08.05.2020	0.00801502	0.14427	0.023034	0.069102	[-1]	Group4	11.7647	2	[Cnot2, Tnks1bp1]
R-MMU:72649	Translation initiation complex formation	REACTOME_Pathways_08.05.2020	0.0111965	0.156751	0.00132989	0.00664944	[-1]	Group5	5.17241	3	[Eif3b, Rps28, Rps3]
R-MMU:72662	Activation of the mRNA upon binding of the cap-binding complex and eIFs, and subsequent binding to 43S	REACTOME_Pathways_08.05.2020	0.00124873	0.0536953	0.00132989	0.00664944	[-1]	Group5	6.77966	4	[Eif3b, Eif4ebp1, Rps28, Rps3]
R-MMU:72695	Formation of the ternary complex, and subsequently, the 43S complex	REACTOME_Pathways_08.05.2020	0.00786393	0.149415	0.00132989	0.00664944	[-1]	Group5	5.88235	3	[Eif3b, Rps28, Rps3]
R-MMU:72702	Ribosomal scanning and start codon recognition	REACTOME_Pathways_08.05.2020	0.0111965	0.156751	0.00132989	0.00664944	[-1]	Group5	5.17241	3	[Eif3b, Rps28, Rps3]
R-MMU:211000	Gene Silencing by RNA	REACTOME_Pathways_08.05.2020	0.00242505	0.0824517	1.00387e-11	7.02707e-11	[-1]	Group6	4.2735	5	[H2ax, H3c8, Nup107, Nup50, Ranbp2]
R-MMU:2980766	Nuclear Envelope Breakdown	REACTOME_Pathways_08.05.2020	3.79974e-05	0.00224184	1.00387e-11	7.02707e-11	[-1]	Group6	10.4167	5	[Emd, Lmnb1, Nup107, Nup50, Ranbp2]
R-MMU:5578749	Transcriptional regulation by small RNAs	REACTOME_Pathways_08.05.2020	0.00177653	0.0692847	1.00387e-11	7.02707e-11	[-1]	Group6	4.58716	5	[H2ax, H3c8, Nup107, Nup50, Ranbp2]
R-MMU:68875	Mitotic Prophase	REACTOME_Pathways_08.05.2020	1.02592e-07	6.36072e-06	1.00387e-11	7.02707e-11	[-1]	Group6	7.40741	10	[Emd, Golga2, H2ax, H3c8, Lmnb1, Mastl, Numa1, Nup107, Nup50, Ranbp2]
R-MMU:69278	Cell Cycle, Mitotic	REACTOME_Pathways_08.05.2020	4.05953e-12	2.55751e-10	1.00387e-11	7.02707e-11	[-1]	Group6	4.48343	23	[Ajuba, Ankle2, Dync1li1, Dync1li2, Emd, Golga2, Gtse1, H2ax, H3c8, Incenp, Lmnb1, Mastl, Mcm3, Mcm6, Numa1, Nup107, Nup50, Pole4, Ranbp2, Rbl1, Rfc1, Smc3, Tpx2]
R-MMU:110313	Translesion synthesis by Y family DNA polymerases bypasses lesions on DNA template	REACTOME_Pathways_08.05.2020	0.0354118	0.177059	8.18633e-13	7.3677e-12	[-1]	Group7	5.40541	2	[Pole4, Rfc1]
R-MMU:110314	Recognition of DNA damage by PCNA-containing replication complex	REACTOME_Pathways_08.05.2020	0.021048	0.21048	8.18633e-13	7.3677e-12	[-1]	Group7	7.14286	2	[Pole4, Rfc1]
R-MMU:110373	Resolution of AP sites via the multiple-nucleotide patch replacement pathway	REACTOME_Pathways_08.05.2020	0.0110251	0.165376	8.18633e-13	7.3677e-12	[-1]	Group7	10	2	[Pole4, Rfc1]
R-MMU:141424	Amplification of signal from the kinetochores	REACTOME_Pathways_08.05.2020	0.00075161	0.0330709	8.18633e-13	7.3677e-12	[-1]	Group7	5.55556	5	[Dync1li1, Dync1li2, Incenp, Nup107, Ranbp2]
R-MMU:141444	Amplification of signal from unattached kinetochores via a MAD2 inhibitory signal	REACTOME_Pathways_08.05.2020	0.00075161	0.0330709	8.18633e-13	7.3677e-12	[-1]	Group7	5.55556	5	[Dync1li1, Dync1li2, Incenp, Nup107, Ranbp2]
R-MMU:1640170	Cell Cycle	REACTOME_Pathways_08.05.2020	1.22282e-12	7.82605e-11	8.18633e-13	7.3677e-12	[-1]	Group7	4.23729	25	[Ajuba, Ankle2, Dync1li1, Dync1li2, Emd, Golga2, Gtse1, H2ax, H3c8, Incenp, Lmnb1, Mastl, Mcm3, Mcm6, Mdc1, Numa1, Nup107, Nup50, Pole4, Ranbp2, Rbl1, Rfc1, Smc3, Tpx2, Trp53bp1]
R-MMU:2500257	Resolution of Sister Chromatid Cohesion	REACTOME_Pathways_08.05.2020	0.000336237	0.0161394	8.18633e-13	7.3677e-12	[-1]	Group7	5.12821	6	[Dync1li1, Dync1li2, Incenp, Nup107, Ranbp2, Smc3]
R-MMU:5651801	PCNA-Dependent Long Patch Base Excision Repair	REACTOME_Pathways_08.05.2020	0.00897036	0.152496	8.18633e-13	7.3677e-12	[-1]	Group7	11.1111	2	[Pole4, Rfc1]
R-MMU:5656169	Termination of translesion DNA synthesis	REACTOME_Pathways_08.05.2020	0.0239742	0.215768	8.18633e-13	7.3677e-12	[-1]	Group7	6.66667	2	[Pole4, Rfc1]
R-MMU:5685942	HDR through Homologous Recombination (HRR)	REACTOME_Pathways_08.05.2020	0.0122768	0.159598	8.18633e-13	7.3677e-12	[-1]	Group7	5	3	[Pole4, Rad51ap1, Rfc1]
R-MMU:5693532	DNA Double-Strand Break Repair	REACTOME_Pathways_08.05.2020	3.10661e-05	0.00186396	8.18633e-13	7.3677e-12	[-1]	Group7	5.16129	8	[H2ax, H3c8, Mdc1, Pole4, Rad51ap1, Rfc1, Rif1, Trp53bp1]
R-MMU:5693538	Homology Directed Repair	REACTOME_Pathways_08.05.2020	6.97369e-05	0.00383553	8.18633e-13	7.3677e-12	[-1]	Group7	5.46875	7	[H2ax, H3c8, Mdc1, Pole4, Rad51ap1, Rfc1, Trp53bp1]
R-MMU:5693565	Recruitment and ATM-mediated phosphorylation of repair and signaling proteins at DNA double strand breaks	REACTOME_Pathways_08.05.2020	0.00288457	0.0923062	8.18633e-13	7.3677e-12	[-1]	Group7	5.40541	4	[H2ax, H3c8, Mdc1, Trp53bp1]
R-MMU:5693567	HDR through Homologous Recombination (HRR) or Single Strand Annealing (SSA)	REACTOME_Pathways_08.05.2020	5.9959e-05	0.00335771	8.18633e-13	7.3677e-12	[-1]	Group7	5.6	7	[H2ax, H3c8, Mdc1, Pole4, Rad51ap1, Rfc1, Trp53bp1]
R-MMU:5693571	Nonhomologous End-Joining (NHEJ)	REACTOME_Pathways_08.05.2020	0.000177345	0.00939927	8.18633e-13	7.3677e-12	[-1]	Group7	7.57576	5	[H2ax, H3c8, Mdc1, Rif1, Trp53bp1]
R-MMU:5693606	DNA Double Strand Break Response	REACTOME_Pathways_08.05.2020	0.00302883	0.0938938	8.18633e-13	7.3677e-12	[-1]	Group7	5.33333	4	[H2ax, H3c8, Mdc1, Trp53bp1]
R-MMU:5693607	Processing of DNA double-strand break ends	REACTOME_Pathways_08.05.2020	0.00653148	0.13063	8.18633e-13	7.3677e-12	[-1]	Group7	4.30108	4	[H2ax, H3c8, Mdc1, Trp53bp1]
R-MMU:5696397	Gap-filling DNA repair synthesis and ligation in GG-NER	REACTOME_Pathways_08.05.2020	0.0110251	0.165376	8.18633e-13	7.3677e-12	[-1]	Group7	10	2	[Pole4, Rfc1]
R-MMU:5696400	Dual Incision in GG-NER	REACTOME_Pathways_08.05.2020	0.0354118	0.177059	8.18633e-13	7.3677e-12	[-1]	Group7	5.40541	2	[Pole4, Rfc1]
R-MMU:69473	G2/M DNA damage checkpoint	REACTOME_Pathways_08.05.2020	0.00581958	0.13385	8.18633e-13	7.3677e-12	[-1]	Group7	4.44444	4	[H2ax, H3c8, Mdc1, Trp53bp1]
R-MMU:69481	G2/M Checkpoints	REACTOME_Pathways_08.05.2020	0.00030298	0.014846	8.18633e-13	7.3677e-12	[-1]	Group7	4.32099	7	[Gtse1, H2ax, H3c8, Mcm3, Mcm6, Mdc1, Trp53bp1]
R-MMU:69618	Mitotic Spindle Checkpoint	REACTOME_Pathways_08.05.2020	0.00156985	0.0643638	8.18633e-13	7.3677e-12	[-1]	Group7	4.71698	5	[Dync1li1, Dync1li2, Incenp, Nup107, Ranbp2]
R-MMU:69620	Cell Cycle Checkpoints	REACTOME_Pathways_08.05.2020	1.92406e-06	0.000117367	8.18633e-13	7.3677e-12	[-1]	Group7	4.28571	12	[Dync1li1, Dync1li2, Gtse1, H2ax, H3c8, Incenp, Mcm3, Mcm6, Mdc1, Nup107, Ranbp2, Trp53bp1]
R-MMU:73884	Base Excision Repair	REACTOME_Pathways_08.05.2020	0.00628809	0.13205	8.18633e-13	7.3677e-12	[-1]	Group7	4.34783	4	[H2ax, H3c8, Pole4, Rfc1]
R-MMU:73893	DNA Damage Bypass	REACTOME_Pathways_08.05.2020	0.0525629	0.157689	8.18633e-13	7.3677e-12	[-1]	Group7	4.34783	2	[Pole4, Rfc1]
R-MMU:73933	Resolution of Abasic Sites (AP sites)	REACTOME_Pathways_08.05.2020	0.0254964	0.203971	8.18633e-13	7.3677e-12	[-1]	Group7	6.45161	2	[Pole4, Rfc1]
R-MMU:9648025	EML4 and NUDC in mitotic spindle formation	REACTOME_Pathways_08.05.2020	0.00156985	0.0643638	8.18633e-13	7.3677e-12	[-1]	Group7	4.71698	5	[Dync1li1, Dync1li2, Incenp, Nup107, Ranbp2]
R-MMU:141424	Amplification of signal from the kinetochores	REACTOME_Pathways_08.05.2020	0.00075161	0.0330709	1.05158e-09	6.30949e-09	[-1]	Group8	5.55556	5	[Dync1li1, Dync1li2, Incenp, Nup107, Ranbp2]
R-MMU:141444	Amplification of signal from unattached kinetochores via a MAD2 inhibitory signal	REACTOME_Pathways_08.05.2020	0.00075161	0.0330709	1.05158e-09	6.30949e-09	[-1]	Group8	5.55556	5	[Dync1li1, Dync1li2, Incenp, Nup107, Ranbp2]
R-MMU:159227	Transport of the SLBP independent Mature mRNA	REACTOME_Pathways_08.05.2020	0.00228365	0.0799277	1.05158e-09	6.30949e-09	[-1]	Group8	9.09091	3	[Nup107, Nup50, Ranbp2]
R-MMU:159230	Transport of the SLBP Dependant Mature mRNA	REACTOME_Pathways_08.05.2020	0.00249033	0.0821808	1.05158e-09	6.30949e-09	[-1]	Group8	8.82353	3	[Nup107, Nup50, Ranbp2]
R-MMU:159231	Transport of Mature mRNA Derived from an Intronless Transcript	REACTOME_Pathways_08.05.2020	0.00397281	0.107266	1.05158e-09	6.30949e-09	[-1]	Group8	7.5	3	[Nup107, Nup50, Ranbp2]
R-MMU:159234	Transport of Mature mRNAs Derived from Intronless Transcripts	REACTOME_Pathways_08.05.2020	0.004262	0.110812	1.05158e-09	6.30949e-09	[-1]	Group8	7.31707	3	[Nup107, Nup50, Ranbp2]
R-MMU:159236	Transport of Mature mRNA derived from an Intron-Containing Transcript	REACTOME_Pathways_08.05.2020	0.0021166	0.0761976	1.05158e-09	6.30949e-09	[-1]	Group8	5.88235	4	[Nup107, Nup50, Ranbp2, Srrm1]
R-MMU:170822	Regulation of Glucokinase by Glucokinase Regulatory Protein	REACTOME_Pathways_08.05.2020	0.00172885	0.0691539	1.05158e-09	6.30949e-09	[-1]	Group8	10	3	[Nup107, Nup50, Ranbp2]
R-MMU:191859	snRNP Assembly	REACTOME_Pathways_08.05.2020	0.00626445	0.137818	1.05158e-09	6.30949e-09	[-1]	Group8	6.38298	3	[Nup107, Nup50, Ranbp2]
R-MMU:194441	Metabolism of non-coding RNA	REACTOME_Pathways_08.05.2020	0.00626445	0.137818	1.05158e-09	6.30949e-09	[-1]	Group8	6.38298	3	[Nup107, Nup50, Ranbp2]
R-MMU:211000	Gene Silencing by RNA	REACTOME_Pathways_08.05.2020	0.00242505	0.0824517	1.05158e-09	6.30949e-09	[-1]	Group8	4.2735	5	[H2ax, H3c8, Nup107, Nup50, Ranbp2]
R-MMU:2500257	Resolution of Sister Chromatid Cohesion	REACTOME_Pathways_08.05.2020	0.000336237	0.0161394	1.05158e-09	6.30949e-09	[-1]	Group8	5.12821	6	[Dync1li1, Dync1li2, Incenp, Nup107, Ranbp2, Smc3]
R-MMU:2555396	Mitotic Metaphase and Anaphase	REACTOME_Pathways_08.05.2020	5.83565e-05	0.00332632	1.05158e-09	6.30949e-09	[-1]	Group8	4.10959	9	[Ankle2, Dync1li1, Dync1li2, Emd, Incenp, Lmnb1, Nup107, Ranbp2, Smc3]
R-MMU:2980766	Nuclear Envelope Breakdown	REACTOME_Pathways_08.05.2020	3.79974e-05	0.00224184	1.05158e-09	6.30949e-09	[-1]	Group8	10.4167	5	[Emd, Lmnb1, Nup107, Nup50, Ranbp2]
R-MMU:2990846	SUMOylation	REACTOME_Pathways_08.05.2020	0.000280822	0.0140411	1.05158e-09	6.30949e-09	[-1]	Group8	4.375	7	[Incenp, Mdc1, Nup107, Nup50, Ranbp2, Smc3, Trp53bp1]
R-MMU:2995383	Initiation of Nuclear Envelope (NE) Reformation	REACTOME_Pathways_08.05.2020	0.000372299	0.0171257	1.05158e-09	6.30949e-09	[-1]	Group8	16.6667	3	[Ankle2, Emd, Lmnb1]
R-MMU:2995410	Nuclear Envelope (NE) Reassembly	REACTOME_Pathways_08.05.2020	0.00179168	0.068084	1.05158e-09	6.30949e-09	[-1]	Group8	6.15385	4	[Ankle2, Emd, Lmnb1, Nup107]
R-MMU:3108214	SUMOylation of DNA damage response and repair proteins	REACTOME_Pathways_08.05.2020	0.000267506	0.0136428	1.05158e-09	6.30949e-09	[-1]	Group8	6.94444	5	[Mdc1, Nup107, Nup50, Ranbp2, Smc3]
R-MMU:3108232	SUMO E3 ligases SUMOylate target proteins	REACTOME_Pathways_08.05.2020	0.000231091	0.0120167	1.05158e-09	6.30949e-09	[-1]	Group8	4.51613	7	[Incenp, Mdc1, Nup107, Nup50, Ranbp2, Smc3, Trp53bp1]
R-MMU:3232142	SUMOylation of ubiquitinylation proteins	REACTOME_Pathways_08.05.2020	0.00317849	0.0953546	1.05158e-09	6.30949e-09	[-1]	Group8	8.10811	3	[Nup107, Nup50, Ranbp2]
R-MMU:3301854	Nuclear Pore Complex (NPC) Disassembly	REACTOME_Pathways_08.05.2020	0.00190313	0.0704157	1.05158e-09	6.30949e-09	[-1]	Group8	9.67742	3	[Nup107, Nup50, Ranbp2]
R-MMU:3371453	Regulation of HSF1-mediated heat shock response	REACTOME_Pathways_08.05.2020	0.00015319	0.00827228	1.05158e-09	6.30949e-09	[-1]	Group8	7.8125	5	[Bag3, Ccar2, Nup107, Nup50, Ranbp2]
R-MMU:3371497	HSP90 chaperone cycle for steroid hormone receptors (SHR)	REACTOME_Pathways_08.05.2020	0.0609609	0.0609609	1.05158e-09	6.30949e-09	[-1]	Group8	4	2	[Dync1li1, Dync1li2]
R-MMU:3371556	Cellular response to heat stress	REACTOME_Pathways_08.05.2020	0.000490323	0.0220645	1.05158e-09	6.30949e-09	[-1]	Group8	6.09756	5	[Bag3, Ccar2, Nup107, Nup50, Ranbp2]
R-MMU:4085377	SUMOylation of SUMOylation proteins	REACTOME_Pathways_08.05.2020	0.00228365	0.0799277	1.05158e-09	6.30949e-09	[-1]	Group8	9.09091	3	[Nup107, Nup50, Ranbp2]
R-MMU:4419969	Depolymerisation of the Nuclear Lamina	REACTOME_Pathways_08.05.2020	0.00544699	0.136175	1.05158e-09	6.30949e-09	[-1]	Group8	14.2857	2	[Emd, Lmnb1]
R-MMU:4551638	SUMOylation of chromatin organization proteins	REACTOME_Pathways_08.05.2020	0.0152319	0.182783	1.05158e-09	6.30949e-09	[-1]	Group8	4.61538	3	[Nup107, Nup50, Ranbp2]
R-MMU:4570464	SUMOylation of RNA binding proteins	REACTOME_Pathways_08.05.2020	0.00554509	0.133082	1.05158e-09	6.30949e-09	[-1]	Group8	6.66667	3	[Nup107, Nup50, Ranbp2]
R-MMU:4615885	SUMOylation of DNA replication proteins	REACTOME_Pathways_08.05.2020	0.000340274	0.0159929	1.05158e-09	6.30949e-09	[-1]	Group8	9.52381	4	[Incenp, Nup107, Nup50, Ranbp2]
R-MMU:5578749	Transcriptional regulation by small RNAs	REACTOME_Pathways_08.05.2020	0.00177653	0.0692847	1.05158e-09	6.30949e-09	[-1]	Group8	4.58716	5	[H2ax, H3c8, Nup107, Nup50, Ranbp2]
R-MMU:6811436	COPI-independent Golgi-to-ER retrograde traffic	REACTOME_Pathways_08.05.2020	0.0567066	0.113413	1.05158e-09	6.30949e-09	[-1]	Group8	4.16667	2	[Dync1li1, Dync1li2]
R-MMU:68875	Mitotic Prophase	REACTOME_Pathways_08.05.2020	1.02592e-07	6.36072e-06	1.05158e-09	6.30949e-09	[-1]	Group8	7.40741	10	[Emd, Golga2, H2ax, H3c8, Lmnb1, Mastl, Numa1, Nup107, Nup50, Ranbp2]
R-MMU:68882	Mitotic Anaphase	REACTOME_Pathways_08.05.2020	5.63154e-05	0.0032663	1.05158e-09	6.30949e-09	[-1]	Group8	4.12844	9	[Ankle2, Dync1li1, Dync1li2, Emd, Incenp, Lmnb1, Nup107, Ranbp2, Smc3]
R-MMU:69618	Mitotic Spindle Checkpoint	REACTOME_Pathways_08.05.2020	0.00156985	0.0643638	1.05158e-09	6.30949e-09	[-1]	Group8	4.71698	5	[Dync1li1, Dync1li2, Incenp, Nup107, Ranbp2]
R-MMU:69620	Cell Cycle Checkpoints	REACTOME_Pathways_08.05.2020	1.92406e-06	0.000117367	1.05158e-09	6.30949e-09	[-1]	Group8	4.28571	12	[Dync1li1, Dync1li2, Gtse1, H2ax, H3c8, Incenp, Mcm3, Mcm6, Mdc1, Nup107, Ranbp2, Trp53bp1]
R-MMU:70171	Glycolysis	REACTOME_Pathways_08.05.2020	0.00141467	0.059416	1.05158e-09	6.30949e-09	[-1]	Group8	6.55738	4	[Nup107, Nup50, Pfkfb3, Ranbp2]
R-MMU:70326	Glucose metabolism	REACTOME_Pathways_08.05.2020	0.00382466	0.107091	1.05158e-09	6.30949e-09	[-1]	Group8	5	4	[Nup107, Nup50, Pfkfb3, Ranbp2]
R-MMU:72202	Transport of Mature Transcript to Cytoplasm	REACTOME_Pathways_08.05.2020	0.00333202	0.0966287	1.05158e-09	6.30949e-09	[-1]	Group8	5.19481	4	[Nup107, Nup50, Ranbp2, Srrm1]
R-MMU:9646399	Aggrephagy	REACTOME_Pathways_08.05.2020	0.0336695	0.202017	1.05158e-09	6.30949e-09	[-1]	Group8	5.55556	2	[Dync1li1, Dync1li2]
R-MMU:9648025	EML4 and NUDC in mitotic spindle formation	REACTOME_Pathways_08.05.2020	0.00156985	0.0643638	1.05158e-09	6.30949e-09	[-1]	Group8	4.71698	5	[Dync1li1, Dync1li2, Incenp, Nup107, Ranbp2]

## Sheet: GO_BP - ALL SigRegRat
GOID	GOTerm	Ontology Source	Term PValue	Term PValue Corrected with Bonferroni step down	Group PValue	Group PValue Corrected with Bonferroni step down	GOLevels	GOGroups	% Associated Genes	Nr. Genes	Associated Genes Found
GO:0000470	maturation of LSU-rRNA	GO_BiologicalProcess-EBI-UniProt-GOA-ACAP-ARAP_08.05.2020_00h00	0.00116358	0.0407251	0.00116358	0.0093086	[6, 7, 8, 9, 10]	Group00	9.375	3	[Ddx18, Nifk, Rsl1d1]
GO:0001825	blastocyst formation	GO_BiologicalProcess-EBI-UniProt-GOA-ACAP-ARAP_08.05.2020_00h00	0.00703317	0.112531	0.00703317	0.0281327	[3, 4, 5, 8, 9]	Group01	5	3	[Cnot2, Junb, Sf3b1]
GO:0001835	blastocyst hatching	GO_BiologicalProcess-EBI-UniProt-GOA-ACAP-ARAP_08.05.2020_00h00	0.0278958	0.111583	0.0278958	0.0278958	[4, 5, 8, 9]	Group02	5	2	[Hcfc1, Zbed6]
GO:0019200	carbohydrate kinase activity	GO_BiologicalProcess-EBI-UniProt-GOA-ACAP-ARAP_08.05.2020_00h00	0.0162264	0.146038	0.0162264	0.0324529	[5, 6, 7]	Group03	6.66667	2	[Pfkfb3, Ranbp2]
GO:1900119	positive regulation of execution phase of apoptosis	GO_BiologicalProcess-EBI-UniProt-GOA-ACAP-ARAP_08.05.2020_00h00	0.00668283	0.120291	0.00668283	0.040097	[3, 4, 6, 7, 8]	Group04	10.5263	2	[Rps3, Trp53bp2]
GO:1901978	positive regulation of cell cycle checkpoint	GO_BiologicalProcess-EBI-UniProt-GOA-ACAP-ARAP_08.05.2020_00h00	0.00182732	0.0584741	0.00182732	0.0127912	[3, 4, 5, 6, 7, 8]	Group05	20	2	[Ccar2, Dync1li1]
GO:1990090	cellular response to nerve growth factor stimulus	GO_BiologicalProcess-EBI-UniProt-GOA-ACAP-ARAP_08.05.2020_00h00	0.00671302	0.114121	0.00671302	0.0335651	[4, 6]	Group06	5.08475	3	[Dync1li1, Dync1li2, Rps3]
GO:0006267	pre-replicative complex assembly involved in nuclear cell cycle DNA replication	GO_BiologicalProcess-EBI-UniProt-GOA-ACAP-ARAP_08.05.2020_00h00	0.000863741	0.0319584	0.0081376	0.0244128	[4, 5, 6, 9, 10]	Group07	28.5714	2	[Mcm3, Mcm6]
GO:1902969	mitotic DNA replication	GO_BiologicalProcess-EBI-UniProt-GOA-ACAP-ARAP_08.05.2020_00h00	0.00363278	0.0944522	0.0081376	0.0244128	[4, 5, 6, 9, 10]	Group07	14.2857	2	[Mcm3, Mcm6]
GO:0000727	double-strand break repair via break-induced replication	GO_BiologicalProcess-EBI-UniProt-GOA-ACAP-ARAP_08.05.2020_00h00	0.00265731	0.0744046	0.0081376	0.0244128	[8, 9, 10]	Group07	16.6667	2	[Mcm3, Mcm6]
GO:2001253	regulation of histone H3-K36 trimethylation	GO_BiologicalProcess-EBI-UniProt-GOA-ACAP-ARAP_08.05.2020_00h00	0.000249969	0.0119985	7.56053e-05	0.000680447	[8, 9, 10, 11, 12, 13]	Group08	50	2	[Brd4, Iws1]
GO:1902075	cellular response to salt	GO_BiologicalProcess-EBI-UniProt-GOA-ACAP-ARAP_08.05.2020_00h00	0.000863741	0.0319584	7.56053e-05	0.000680447	[4]	Group08	28.5714	2	[Hnrnpa1, Lmnb1]
GO:0010971	positive regulation of G2/M transition of mitotic cell cycle	GO_BiologicalProcess-EBI-UniProt-GOA-ACAP-ARAP_08.05.2020_00h00	0.0132601	0.132601	7.56053e-05	0.000680447	[6, 7, 8, 9]	Group08	7.40741	2	[Brd4, Lmnb1]
GO:0032212	positive regulation of telomere maintenance via telomerase	GO_BiologicalProcess-EBI-UniProt-GOA-ACAP-ARAP_08.05.2020_00h00	0.0183464	0.146771	7.56053e-05	0.000680447	[6, 7, 8, 9, 10, 11]	Group08	6.25	2	[Hnrnpa1, Map3k4]
GO:0000723	telomere maintenance	GO_BiologicalProcess-EBI-UniProt-GOA-ACAP-ARAP_08.05.2020_00h00	0.000209009	0.0104505	1.69017e-05	0.000169017	[5, 6, 7]	Group09	4.61538	6	[Hnrnpa1, Map3k4, Pinx1, Rif1, Tent4b, Xrn1]
GO:0033144	negative regulation of intracellular steroid hormone receptor signaling pathway	GO_BiologicalProcess-EBI-UniProt-GOA-ACAP-ARAP_08.05.2020_00h00	0.0292034	0.0876103	1.69017e-05	0.000169017	[4, 5, 6, 7, 8, 9, 10]	Group09	4.87805	2	[Cnot2, Ncor2]
GO:0033146	regulation of intracellular estrogen receptor signaling pathway	GO_BiologicalProcess-EBI-UniProt-GOA-ACAP-ARAP_08.05.2020_00h00	0.0266126	0.133063	1.69017e-05	0.000169017	[5, 6, 7, 8, 9, 10]	Group09	5.12821	2	[Cnot2, Ncoa3]
GO:0071044	histone mRNA catabolic process	GO_BiologicalProcess-EBI-UniProt-GOA-ACAP-ARAP_08.05.2020_00h00	0.00265731	0.0744046	1.69017e-05	0.000169017	[7, 8, 9, 10]	Group09	16.6667	2	[Tent4b, Xrn1]
GO:0016896	exoribonuclease activity, producing 5'-phosphomonoesters	GO_BiologicalProcess-EBI-UniProt-GOA-ACAP-ARAP_08.05.2020_00h00	0.0194478	0.136135	1.69017e-05	0.000169017	[9, 10]	Group09	6.06061	2	[Cnot2, Xrn1]
GO:2001253	regulation of histone H3-K36 trimethylation	GO_BiologicalProcess-EBI-UniProt-GOA-ACAP-ARAP_08.05.2020_00h00	0.000249969	0.0119985	2.31932e-09	3.01512e-08	[8, 9, 10, 11, 12, 13]	Group10	50	2	[Brd4, Iws1]
GO:0032387	negative regulation of intracellular transport	GO_BiologicalProcess-EBI-UniProt-GOA-ACAP-ARAP_08.05.2020_00h00	0.0111556	0.133867	2.31932e-09	3.01512e-08	[3, 4, 5, 6]	Group10	4.22535	3	[Akap1, Bag3, Rabgef1]
GO:0050658	RNA transport	GO_BiologicalProcess-EBI-UniProt-GOA-ACAP-ARAP_08.05.2020_00h00	0.000135187	0.00702974	2.31932e-09	3.01512e-08	[4, 5, 7]	Group10	4.06977	7	[Hnrnpa1, Iws1, Nup107, Nup50, Ranbp2, Setd2, Sfpq]
GO:0046822	regulation of nucleocytoplasmic transport	GO_BiologicalProcess-EBI-UniProt-GOA-ACAP-ARAP_08.05.2020_00h00	0.000300092	0.0141043	2.31932e-09	3.01512e-08	[5, 6, 7]	Group10	4.31655	6	[Akap1, Bag3, Emd, Iws1, Setd2, Wipf1]
GO:0051168	nuclear export	GO_BiologicalProcess-EBI-UniProt-GOA-ACAP-ARAP_08.05.2020_00h00	1.06049e-05	0.00056206	2.31932e-09	3.01512e-08	[6, 7]	Group10	4.96894	8	[Bag3, Emd, Hnrnpa1, Iws1, Nup107, Ranbp3, Setd2, Wipf1]
GO:0010971	positive regulation of G2/M transition of mitotic cell cycle	GO_BiologicalProcess-EBI-UniProt-GOA-ACAP-ARAP_08.05.2020_00h00	0.0132601	0.132601	2.31932e-09	3.01512e-08	[6, 7, 8, 9]	Group10	7.40741	2	[Brd4, Lmnb1]
GO:0010569	regulation of double-strand break repair via homologous recombination	GO_BiologicalProcess-EBI-UniProt-GOA-ACAP-ARAP_08.05.2020_00h00	0.000246025	0.0120552	2.31932e-09	3.01512e-08	[6, 7, 8, 9, 10]	Group10	8.51064	4	[Rad51ap1, Rif1, Setd2, Trp53bp1]
GO:0018023	peptidyl-lysine trimethylation	GO_BiologicalProcess-EBI-UniProt-GOA-ACAP-ARAP_08.05.2020_00h00	0.000312908	0.0143938	2.31932e-09	3.01512e-08	[6, 7, 8, 9, 10]	Group10	8	4	[Brd4, Iws1, Pwp1, Setd2]
GO:0034968	histone lysine methylation	GO_BiologicalProcess-EBI-UniProt-GOA-ACAP-ARAP_08.05.2020_00h00	0.00122047	0.0414958	2.31932e-09	3.01512e-08	[6, 7, 8, 9, 10]	Group10	4.09836	5	[Brd4, Iws1, Pwp1, Rif1, Setd2]
GO:0046827	positive regulation of protein export from nucleus	GO_BiologicalProcess-EBI-UniProt-GOA-ACAP-ARAP_08.05.2020_00h00	0.000328747	0.0147936	2.31932e-09	3.01512e-08	[5, 6, 7, 8, 9, 10, 11]	Group10	14.2857	3	[Bag3, Emd, Wipf1]
GO:0006406	mRNA export from nucleus	GO_BiologicalProcess-EBI-UniProt-GOA-ACAP-ARAP_08.05.2020_00h00	0.00471656	0.108481	2.31932e-09	3.01512e-08	[5, 6, 7, 8, 9, 10, 11, 12]	Group10	5.76923	3	[Iws1, Nup107, Setd2]
GO:0010793	regulation of mRNA export from nucleus	GO_BiologicalProcess-EBI-UniProt-GOA-ACAP-ARAP_08.05.2020_00h00	0.000863741	0.0319584	2.31932e-09	3.01512e-08	[5, 6, 7, 8, 9, 10, 11, 12, 13]	Group10	28.5714	2	[Iws1, Setd2]
GO:0030238	male sex determination	GO_BiologicalProcess-EBI-UniProt-GOA-ACAP-ARAP_08.05.2020_00h00	0.00536035	0.112567	5.83045e-11	8.16263e-10	[3, 4, 5]	Group11	11.7647	2	[Map3k4, Sf1]
GO:1902075	cellular response to salt	GO_BiologicalProcess-EBI-UniProt-GOA-ACAP-ARAP_08.05.2020_00h00	0.000863741	0.0319584	5.83045e-11	8.16263e-10	[4]	Group11	28.5714	2	[Hnrnpa1, Lmnb1]
GO:2001021	negative regulation of response to DNA damage stimulus	GO_BiologicalProcess-EBI-UniProt-GOA-ACAP-ARAP_08.05.2020_00h00	0.00145699	0.0480806	5.83045e-11	8.16263e-10	[3, 4, 5, 6, 7]	Group11	5.33333	4	[Ccar2, Rif1, Rps3, Trp53bp1]
GO:0000723	telomere maintenance	GO_BiologicalProcess-EBI-UniProt-GOA-ACAP-ARAP_08.05.2020_00h00	0.000209009	0.0104505	5.83045e-11	8.16263e-10	[5, 6, 7]	Group11	4.61538	6	[Hnrnpa1, Map3k4, Pinx1, Rif1, Tent4b, Xrn1]
GO:0051053	negative regulation of DNA metabolic process	GO_BiologicalProcess-EBI-UniProt-GOA-ACAP-ARAP_08.05.2020_00h00	0.00020042	0.0102214	5.83045e-11	8.16263e-10	[4, 5, 6, 7, 8]	Group11	4.65116	6	[Hnrnpa1, Pinx1, Rif1, Rps3, Tent4b, Trp53bp1]
GO:0032210	regulation of telomere maintenance via telomerase	GO_BiologicalProcess-EBI-UniProt-GOA-ACAP-ARAP_08.05.2020_00h00	0.000421147	0.0181093	5.83045e-11	8.16263e-10	[5, 6, 7, 8, 9, 10]	Group11	7.40741	4	[Hnrnpa1, Map3k4, Pinx1, Tent4b]
GO:0000724	double-strand break repair via homologous recombination	GO_BiologicalProcess-EBI-UniProt-GOA-ACAP-ARAP_08.05.2020_00h00	2.88302e-06	0.000158566	5.83045e-11	8.16263e-10	[7, 8, 9]	Group11	5.92593	8	[H2ax, Mcm3, Mcm6, Rad51ap1, Rif1, Setd2, Sfpq, Trp53bp1]
GO:0007004	telomere maintenance via telomerase	GO_BiologicalProcess-EBI-UniProt-GOA-ACAP-ARAP_08.05.2020_00h00	0.000853226	0.0324226	5.83045e-11	8.16263e-10	[7, 8, 9]	Group11	6.15385	4	[Hnrnpa1, Map3k4, Pinx1, Tent4b]
GO:0010569	regulation of double-strand break repair via homologous recombination	GO_BiologicalProcess-EBI-UniProt-GOA-ACAP-ARAP_08.05.2020_00h00	0.000246025	0.0120552	5.83045e-11	8.16263e-10	[6, 7, 8, 9, 10]	Group11	8.51064	4	[Rad51ap1, Rif1, Setd2, Trp53bp1]
GO:0034968	histone lysine methylation	GO_BiologicalProcess-EBI-UniProt-GOA-ACAP-ARAP_08.05.2020_00h00	0.00122047	0.0414958	5.83045e-11	8.16263e-10	[6, 7, 8, 9, 10]	Group11	4.09836	5	[Brd4, Iws1, Pwp1, Rif1, Setd2]
GO:0032212	positive regulation of telomere maintenance via telomerase	GO_BiologicalProcess-EBI-UniProt-GOA-ACAP-ARAP_08.05.2020_00h00	0.0183464	0.146771	5.83045e-11	8.16263e-10	[6, 7, 8, 9, 10, 11]	Group11	6.25	2	[Hnrnpa1, Map3k4]
GO:0045830	positive regulation of isotype switching	GO_BiologicalProcess-EBI-UniProt-GOA-ACAP-ARAP_08.05.2020_00h00	0.0183464	0.146771	5.83045e-11	8.16263e-10	[3, 4, 5, 6, 7, 8, 9, 10, 11, 12, 13, 14]	Group11	6.25	2	[Rif1, Trp53bp1]
GO:0071044	histone mRNA catabolic process	GO_BiologicalProcess-EBI-UniProt-GOA-ACAP-ARAP_08.05.2020_00h00	0.00265731	0.0744046	5.83045e-11	8.16263e-10	[7, 8, 9, 10]	Group11	16.6667	2	[Tent4b, Xrn1]
GO:2000042	negative regulation of double-strand break repair via homologous recombination	GO_BiologicalProcess-EBI-UniProt-GOA-ACAP-ARAP_08.05.2020_00h00	0.00600482	0.120096	5.83045e-11	8.16263e-10	[6, 7, 8, 9, 10, 11]	Group11	11.1111	2	[Rif1, Trp53bp1]
GO:0051983	regulation of chromosome segregation	GO_BiologicalProcess-EBI-UniProt-GOA-ACAP-ARAP_08.05.2020_00h00	0.000676359	0.026378	1.35574e-08	1.62689e-07	[3, 4]	Group12	4.6729	5	[Dync1li1, Mki67, Numa1, Racgap1, Sfpq]
GO:0051984	positive regulation of chromosome segregation	GO_BiologicalProcess-EBI-UniProt-GOA-ACAP-ARAP_08.05.2020_00h00	0.0194478	0.136135	1.35574e-08	1.62689e-07	[3, 4, 5]	Group12	6.06061	2	[Numa1, Sfpq]
GO:0061640	cytoskeleton-dependent cytokinesis	GO_BiologicalProcess-EBI-UniProt-GOA-ACAP-ARAP_08.05.2020_00h00	0.00332488	0.0897716	1.35574e-08	1.62689e-07	[4, 5]	Group12	4.25532	4	[Anln, Incenp, Racgap1, Septin9]
GO:1902850	microtubule cytoskeleton organization involved in mitosis	GO_BiologicalProcess-EBI-UniProt-GOA-ACAP-ARAP_08.05.2020_00h00	0.000349418	0.0153744	1.35574e-08	1.62689e-07	[4, 5, 7]	Group12	4.1958	6	[Golga2, Numa1, Racgap1, Setd2, Smc3, Tpx2]
GO:0031109	microtubule polymerization or depolymerization	GO_BiologicalProcess-EBI-UniProt-GOA-ACAP-ARAP_08.05.2020_00h00	0.000209009	0.0104505	1.35574e-08	1.62689e-07	[4, 7]	Group12	4.61538	6	[Camsap2, Golga2, Numa1, Rps3, Ska3, Tpx2]
GO:0051255	spindle midzone assembly	GO_BiologicalProcess-EBI-UniProt-GOA-ACAP-ARAP_08.05.2020_00h00	0.00222388	0.0667164	1.35574e-08	1.62689e-07	[3, 4, 5, 6, 7, 9]	Group12	18.1818	2	[Incenp, Racgap1]
GO:0051225	spindle assembly	GO_BiologicalProcess-EBI-UniProt-GOA-ACAP-ARAP_08.05.2020_00h00	8.65954e-06	0.000467615	1.35574e-08	1.62689e-07	[4, 5, 6, 8]	Group12	6.25	7	[Golga2, Incenp, Numa1, Racgap1, Rps3, Smc3, Tpx2]
GO:0030865	cortical cytoskeleton organization	GO_BiologicalProcess-EBI-UniProt-GOA-ACAP-ARAP_08.05.2020_00h00	0.000591071	0.0242339	1.35574e-08	1.62689e-07	[6]	Group12	6.77966	4	[Anln, Ncoa3, Racgap1, Synpo]
GO:0045618	positive regulation of keratinocyte differentiation	GO_BiologicalProcess-EBI-UniProt-GOA-ACAP-ARAP_08.05.2020_00h00	0.00417386	0.104347	1.35574e-08	1.62689e-07	[3, 4, 5, 6, 7, 8, 9]	Group12	13.3333	2	[Ncoa3, Numa1]
GO:0000915	actomyosin contractile ring assembly	GO_BiologicalProcess-EBI-UniProt-GOA-ACAP-ARAP_08.05.2020_00h00	0.0006196	0.024784	1.35574e-08	1.62689e-07	[4, 5, 6, 7, 9]	Group12	33.3333	2	[Anln, Racgap1]
GO:0000022	mitotic spindle elongation	GO_BiologicalProcess-EBI-UniProt-GOA-ACAP-ARAP_08.05.2020_00h00	0.000863741	0.0319584	1.35574e-08	1.62689e-07	[4, 5, 6, 7, 8, 9]	Group12	28.5714	2	[Numa1, Racgap1]
GO:0007020	microtubule nucleation	GO_BiologicalProcess-EBI-UniProt-GOA-ACAP-ARAP_08.05.2020_00h00	0.0162264	0.146038	1.35574e-08	1.62689e-07	[4, 6, 7, 9]	Group12	6.66667	2	[Golga2, Tpx2]
GO:0031110	regulation of microtubule polymerization or depolymerization	GO_BiologicalProcess-EBI-UniProt-GOA-ACAP-ARAP_08.05.2020_00h00	0.000431798	0.0181355	1.35574e-08	1.62689e-07	[5, 6, 7, 8]	Group12	5.15464	5	[Camsap2, Numa1, Rps3, Ska3, Tpx2]
GO:0031113	regulation of microtubule polymerization	GO_BiologicalProcess-EBI-UniProt-GOA-ACAP-ARAP_08.05.2020_00h00	0.00609925	0.115886	1.35574e-08	1.62689e-07	[5, 6, 7, 8, 9]	Group12	5.26316	3	[Camsap2, Numa1, Rps3]
GO:0060236	regulation of mitotic spindle organization	GO_BiologicalProcess-EBI-UniProt-GOA-ACAP-ARAP_08.05.2020_00h00	0.00239637	0.0694947	1.35574e-08	1.62689e-07	[5, 6, 7, 8, 9]	Group12	7.31707	3	[Numa1, Smc3, Tpx2]
GO:0007026	negative regulation of microtubule depolymerization	GO_BiologicalProcess-EBI-UniProt-GOA-ACAP-ARAP_08.05.2020_00h00	0.024121	0.144726	1.35574e-08	1.62689e-07	[5, 6, 7, 8, 9, 10]	Group12	5.40541	2	[Camsap2, Tpx2]
GO:0090050	positive regulation of cell migration involved in sprouting angiogenesis	GO_BiologicalProcess-EBI-UniProt-GOA-ACAP-ARAP_08.05.2020_00h00	0.0081376	0.122064	8.727e-08	9.5997e-07	[6, 7, 8, 9, 10, 11, 12, 13, 14]	Group13	9.52381	2	[Foxc2, Jcad]
GO:0051984	positive regulation of chromosome segregation	GO_BiologicalProcess-EBI-UniProt-GOA-ACAP-ARAP_08.05.2020_00h00	0.0194478	0.136135	8.727e-08	9.5997e-07	[3, 4, 5]	Group13	6.06061	2	[Numa1, Sfpq]
GO:0033630	positive regulation of cell adhesion mediated by integrin	GO_BiologicalProcess-EBI-UniProt-GOA-ACAP-ARAP_08.05.2020_00h00	0.00972109	0.126374	8.727e-08	9.5997e-07	[4, 5, 6]	Group13	8.69565	2	[Foxc2, Ncoa3]
GO:0060968	regulation of gene silencing	GO_BiologicalProcess-EBI-UniProt-GOA-ACAP-ARAP_08.05.2020_00h00	0.0120263	0.132289	8.727e-08	9.5997e-07	[3, 4, 5, 6, 7, 8]	Group13	4.10959	3	[Ajuba, H3c8, Ncor2]
GO:0030518	intracellular steroid hormone receptor signaling pathway	GO_BiologicalProcess-EBI-UniProt-GOA-ACAP-ARAP_08.05.2020_00h00	0.000865756	0.0311672	8.727e-08	9.5997e-07	[4, 5, 6, 7, 8]	Group13	4.42478	5	[Arid1a, Cnot2, Ncoa3, Ncor2, Nr3c1]
GO:0045618	positive regulation of keratinocyte differentiation	GO_BiologicalProcess-EBI-UniProt-GOA-ACAP-ARAP_08.05.2020_00h00	0.00417386	0.104347	8.727e-08	9.5997e-07	[3, 4, 5, 6, 7, 8, 9]	Group13	13.3333	2	[Ncoa3, Numa1]
GO:0000022	mitotic spindle elongation	GO_BiologicalProcess-EBI-UniProt-GOA-ACAP-ARAP_08.05.2020_00h00	0.000863741	0.0319584	8.727e-08	9.5997e-07	[4, 5, 6, 7, 8, 9]	Group13	28.5714	2	[Numa1, Racgap1]
GO:0033143	regulation of intracellular steroid hormone receptor signaling pathway	GO_BiologicalProcess-EBI-UniProt-GOA-ACAP-ARAP_08.05.2020_00h00	0.00221127	0.0685494	8.727e-08	9.5997e-07	[4, 5, 6, 7, 8, 9]	Group13	4.7619	4	[Cnot2, Ncoa3, Ncor2, Nr3c1]
GO:0030520	intracellular estrogen receptor signaling pathway	GO_BiologicalProcess-EBI-UniProt-GOA-ACAP-ARAP_08.05.2020_00h00	0.00446546	0.107171	8.727e-08	9.5997e-07	[5, 6, 7, 8, 9]	Group13	5.88235	3	[Arid1a, Cnot2, Ncoa3]
GO:0030521	androgen receptor signaling pathway	GO_BiologicalProcess-EBI-UniProt-GOA-ACAP-ARAP_08.05.2020_00h00	0.0318906	0.0637813	8.727e-08	9.5997e-07	[5, 6, 7, 8, 9]	Group13	4.65116	2	[Arid1a, Ncor2]
GO:0033144	negative regulation of intracellular steroid hormone receptor signaling pathway	GO_BiologicalProcess-EBI-UniProt-GOA-ACAP-ARAP_08.05.2020_00h00	0.0292034	0.0876103	8.727e-08	9.5997e-07	[4, 5, 6, 7, 8, 9, 10]	Group13	4.87805	2	[Cnot2, Ncor2]
GO:0033145	positive regulation of intracellular steroid hormone receptor signaling pathway	GO_BiologicalProcess-EBI-UniProt-GOA-ACAP-ARAP_08.05.2020_00h00	0.00891348	0.124789	8.727e-08	9.5997e-07	[4, 5, 6, 7, 8, 9, 10]	Group13	9.09091	2	[Ncoa3, Nr3c1]
GO:0033146	regulation of intracellular estrogen receptor signaling pathway	GO_BiologicalProcess-EBI-UniProt-GOA-ACAP-ARAP_08.05.2020_00h00	0.0266126	0.133063	8.727e-08	9.5997e-07	[5, 6, 7, 8, 9, 10]	Group13	5.12821	2	[Cnot2, Ncoa3]
GO:0042921	glucocorticoid receptor signaling pathway	GO_BiologicalProcess-EBI-UniProt-GOA-ACAP-ARAP_08.05.2020_00h00	0.00474988	0.104497	8.727e-08	9.5997e-07	[6, 7, 8, 9, 10]	Group13	12.5	2	[Arid1a, Nr3c1]
GO:0060964	regulation of gene silencing by miRNA	GO_BiologicalProcess-EBI-UniProt-GOA-ACAP-ARAP_08.05.2020_00h00	0.0332695	0.0332695	8.727e-08	9.5997e-07	[5, 6, 7, 8, 9, 10, 11]	Group13	4.54545	2	[Ajuba, Ncor2]
GO:0016896	exoribonuclease activity, producing 5'-phosphomonoesters	GO_BiologicalProcess-EBI-UniProt-GOA-ACAP-ARAP_08.05.2020_00h00	0.0194478	0.136135	8.727e-08	9.5997e-07	[9, 10]	Group13	6.06061	2	[Cnot2, Xrn1]
