# Supplementary material for: The Greatwall kinase safeguards the genome integrity by affecting the kinome activity in mitosis
Source: Oncogene. 2020 Sep 25;39(44):6816–40. doi: 10.1038/s41388-020-01470-1 (PMC7605441; doi:10.1038/s41388-020-01470-1)
Supplement: Supplementary file 5 — Table S4 [file 41388_2020_1470_MOESM5_ESM.xlsx]

## Sheet: Mastl-Phsite
Kinase.Gene	mS	Enrichment	m	z.score	p.value	FDR
PAK2	0.580305	15.9303	28	10.852	9.75083e-28	3.70531e-26
GSK3A	0.199419	5.47439	57	4.64017	1.74062e-06	2.40679e-05
STK10	0.37582	10.3169	8	3.61975	0.000147444	0.00140072
PAK4	0.355644	9.76303	7	3.18468	0.000724572	0.00550675
PRKACA	0.427887	11.7462	3	2.5567	0.00528356	0.0334625
TLK1	0.410135	11.2589	3	2.44075	0.00732832	0.0397823
CDK4	0.114106	3.13239	18	1.2427	0.106989	0.341693
MAPK10	0.117908	3.23678	13	1.10779	0.133976	0.341693
AKT1	0.132985	3.65068	9	1.0923	0.137351	0.341693
PDK1	0.199199	5.46834	3	1.06309	0.143871	0.341693
Mtor	0.1377	3.78011	4	0.763755	0.222507	0.468387
AKT2	0.212107	5.82269	1	0.662448	0.253842	0.4823
KPCI	0.186821	5.12855	1	0.567101	0.285323	0.490764
CDK5	0.0685297	1.88126	15	0.468825	0.319597	0.490764
CSK21	0.106691	2.92884	3	0.4589	0.323153	0.490764
TGFR2	0.0713573	1.95888	9	0.395137	0.346371	0.490764
MK12	0.0725626	1.99197	5	0.30468	0.380305	0.490764
MK03	0.104825	2.87761	1	0.25791	0.398238	0.490764
ATM	0.058033	1.5931	7	0.215547	0.414671	0.490764
MK11	0.0750769	2.06099	2	0.206105	0.418355	0.490764
Mapk14	0.0798481	2.19197	1	0.163729	0.434972	0.490764
PRKDC	0.0545593	1.49774	4	0.136741	0.445618	0.490764
MK01	0.0387359	1.06336	4	0.0174077	0.493056	0.49409
GSK3B	0.0324988	0.892148	1	-0.0148146	0.49409	0.49409
AURKA	0.0309535	0.849726	10	-0.0652749	0.473978	0.49409
MK13	0.0179683	0.493261	3	-0.120561	0.452019	0.490764
MP2K2	0.0125627	0.344867	3	-0.155867	0.438069	0.490764
CHUK	0.00534688	0.146781	8	-0.331488	0.370138	0.490764
Mapk1	-0.0636237	-1.74658	1	-0.377272	0.352986	0.490764
MP2K1	-0.0657656	-1.80538	1	-0.385348	0.34999	0.490764
SLK	-0.155868	-4.27885	1	-0.725106	0.234193	0.468387
MP2K3	-0.206573	-5.67078	1	-0.916303	0.179754	0.401803
PRKCA	-0.10621	-2.91565	4	-1.07571	0.141028	0.341693
TTK	-0.074619	-2.04842	7	-1.10786	0.133961	0.341693
CDK2	-0.0228977	-0.628581	51	-1.59756	0.0550705	0.209268
KPCT	-0.275107	-7.55214	2	-1.66132	0.048325	0.204039
CDK1	-0.0219203	-0.601749	111	-2.31803	0.0102239	0.0485637
NEK2	-0.237657	-6.5241	20	-4.62202	1.9001e-06	2.40679e-05
