# Supplementary material for: The Greatwall kinase safeguards the genome integrity by affecting the kinome activity in mitosis
Source: Oncogene. 2020 Sep 25;39(44):6816–40. doi: 10.1038/s41388-020-01470-1 (PMC7605441; doi:10.1038/s41388-020-01470-1)
Supplement: Supplementary file 6 — Table S5 [file 41388_2020_1470_MOESM6_ESM.xlsx]

## Sheet: Design 96 well Plate KiA
Plate organisation
Plate 1	1	2	3	4	5	6	7	8	9	10	11	12
A	2290	2452	2456	2460	2464	2471	2476	2484	2489	2494	2498	2301
B	2307	2453	2457	2461	2306	2472	2477	2485	2296	2495	2499	2505
C	2447	2319	2303	2462	2465	2473	2478	2486	2490	2496	2315	2506
D	2297	2454	2458	2314	2466	2474	2479	2487	2491	2497	2500	2507
E	2448	2455	2321	2463	2467	2475	2480	2488	2492	2312	2501	2508
F	2449		2294		2468		2481		2300		2502
G	2450		2292		2469		2482		2313		2503
H	2451		2459		2470		2483		2493		2504
Plate 2	1	2	3	4	5	6	7	8	9	10	11	12
A	2509	2516	2521	2529
B	2510	2517	2522
C	2511	2518	2523
D	2512	2519	2524
E	2513	2520	2525
F	2514		2526
G	2515		2527
H	2305		2528
Gel organisation
	Gel Number
Lane	1	2	3	4	5	6	7	8
1	MW ladder	MW ladder	MW ladder	MW ladder	MW ladder	MW ladder	MW ladder	MW ladder
2	GST Alone	GST Alone	GST Alone	GST Alone	GST Alone	GST Alone	GST Alone	GST Alone
3	2290	2456	2464	2476	2489	2498	2509	2521
4	2307	2457	2306	2477	2296	2499	2510	2522
5	2447	2303	2465	2478	2490	2315	2511	2523
6	2297	2458	2466	2479	2491	2500	2512	2524
7	2448	2321	2467	2480	2492	2501	2513	2525
8	2449	2294	2468	2481	2300	2502	2514	2526
9	2450	2292	2469	2482	2313	2503	2515	2527
10	2451	2459	2470	2483	2493	2504	2305	2528
11	2452	2460	2471	2484	2494	2301	2516	2529
12	2453	2461	2472	2485	2495	2505	2517	2363
13	2319	2462	2473	2486	2496	2506	2518	/
14	2454	2314	2474	2487	2497	2507	2519	2302 CTL Lmna
15	2455	2463	2475	2488	2312	2508	2520	/
16	/	/	/	/	/	/	/
17	2302 CTL Lmna	2302 CTL Lmna	2302 CTL Lmna	2302 CTL Lmna	2302 CTL Lmna	2302 CTL Lmna	2302 CTL Lmna
18	/	/	/	/	/	/	/

## Sheet: KiA intensity +Ratio
Ordering number	Protein Number	Gel Number	Position inthe gel	PKB number	Protein	Phosphorylated residue	Name	Poition peptide in proten sequence	Uniprot ID	PKB Name	Sequence 15mer (aa)	Primer FWD (PKO)	Primer FWD (Sequence)	Primer Rev (PKO)	Primer Rev (Sequence)	Plate Stock	Column	Row	Purpose	Quantification KiA MASTL Rep 1	Ratio on Neg CTL KiA MASTL Rep 1	Quantification KiA MASTL Rep 2	Ratio on Neg CTL KiA MASTL Rep 2	Quantification KiA MASTL Rep 3	Ratio on Neg CTL KiA MASTL Rep 3	Average KiA MASTL Rep 1-3	SEM KiA MASTL Rep 1-3	Average - SEM MASTL Rep 1-3	MASTL - Positive substrates	Quantification KiA CDK1/cycB1 Rep 1	Ratio on Neg CTL KiA CDK1/cycB1 Rep 1	Quantification KiA CDK1/cycB1 Rep 2	Ratio on Neg CTL KiA CDK1/cycB1 Rep 2	Quantification KiA CDK1/cycB1 Rep 3	Ratio on Neg CTL KiA CDK1/cycB1 Rep 3	Average KiA CDK1/cycB1 Rep 1-3	SEM KiA CDK1/cycB1 Rep 1-3	CDK1/CycB1 - Positive substrates	Quantification KiA CDK1/cycA2 Rep 1	Ratio on Neg CTL KiA CDK1/cycA2 Rep 1	Quantification KiA CDK1/cycA2 Rep 2	Ratio on Neg CTL KiA CDK1/cycA2 Rep 2	Quantification KiA CDK1/cycA2 Rep 3	Ratio on Neg CTL KiA CDK1/cycA2 Rep 3	Average KiA CDK1/cycA2 Rep 1-3	SEM KiA CDK1/cycA2 Rep 1-3	CDK1/CycA2- Positive substrates	Quantification KiA PLK1 Rep 1	Ratio on Neg CTL KiA PLK1 Rep 1
1	Neg	1	1	/																6266.25	1	2177.15	1	2254.63	1	1	0	1		1884.64	1	7070.72	1	781.83	1	1	0		930.39	1	500.08	1	2866.51	1	1	0		2485.19	1
2	1	1	2	2290	AHNAK	T3094	AHNAK T3094	[3087-3101]	E9Q616	pGEX6P1-mouse Ahnak pos T3094 [3087-3101] peptide wt	FSGSKVQ*TPEVDVKL	5653	gtacaTTTTCTGGGTCCAAAGTTCAAACACCTGAAGTGGATGTCAAACTTc	5654	tcgagAAGTTTGACATCCACTTCAGGTGTTTGAACTTTGGACCCAGAAAAt	1	1	A	Downregulated phosphopeptide for KiA	7143.26	1.13996	2227.46	1.02311	2569.6	1.1397	1.10092	0.0389068	1.06201	No	3954.63	2.09835	11389.8	1.61084	912.87	1.16761	1.6256	0.268783	No	1411.37	1.51697	766.26	1.53227	5987.71	2.08885	1.7127	0.188129	No	2681.43	1.07896
3	2	1	3	2307	PCNP	T139	PCNP T139	[132-146]	Q6P814	pGEX6P1-mouse Pcnp pos T139 [132-146] peptide wt	MKNIGRD*TPTSAGPN	5687	gtacaATGAAGAACATTGGAAGGGACACACCAACATCAGCGGGACCAAACc	5688	tcgagGTTTGGTCCCGCTGATGTTGGTGTGTCCCTTCCAATGTTCTTCATt	1	1	B	Downregulated phosphopeptide for KiA	7562.65	1.20689	2403.01	1.10374	2975.03	1.31952	1.21005	0.0623101	1.14774	No	7139.05	3.78802	10570.9	1.49503	1375.82	1.75974	2.3476	0.724254	No	1574.79	1.69261	1188.7	2.37702	7866.27	2.7442	2.27128	0.308136	No	2428.81	0.977314
4	3	1	4	2447	DLGAP5	T617_S620	DLGAP5 T617_S620	[613-628]	Q8K4R9	pGEX-6P1-15mer DLGP5 T617 _ S620 [ 613 - 628 ] Q8K4R9	QRFG*TPL*SASKVVPE	6265	gtacaCAAAGATTTGGAACACCTCTGTCTGCCAGCAAAGTTGTGCCTGAGc	6266	tcgagCTCAGGCACAACTTTGCTGGCAGACAGAGGTGTTCCAAATCTTTGt	1	1	C	Downregulated phosphopeptide for KiA	7627	1.21716	2456.91	1.1285	3018.66	1.33887	1.22818	0.060979	1.1672	No	8464.47	4.49129	8898.34	1.25848	1761.98	2.25366	2.66781	0.955931	No	1201.34	1.29122	1378.37	2.7563	9299.24	3.2441	2.43054	0.586805	No	2363.83	0.951167
5	4	1	5	2297	DLGAP5	T617_S620	DLGAP5 T617_S620	[610-624]	Q8K4R9	pGEX6P1-mouse Dlgap5 pos T617 S620 [610-624] peptide wt	RRSQRFG*TPL*SASKV	5667	gtacaCGTCGTTCTCAAAGATTTGGAACACCTCTGTCTGCCAGCAAAGTTc	5668	tcgagAACTTTGCTGGCAGACAGAGGTGTTCCAAATCTTTGAGAACGACGt	1	1	D	Downregulated phosphopeptide for KiA	8814.63	1.40668	2327.34	1.06898	2723.08	1.20777	1.22781	0.0979989	1.12981	No	6283.91	3.33428	9231.35	1.30557	1160.93	1.48489	2.04158	0.648418	No	913.14	0.981459	970	1.93969	7575.08	2.64261	1.85459	0.481418	No	2202.23	0.886142
6	5	1	6	2448	JPT2	T134	JPT2 T134	[127-142]	Q6PGH2	pGEX-6P1-15mer HN1L T134 [127-142] Q6PGH2	LKAATDS*TPRGEQSD	6267	gtacaCTGAAAGCTGCAACAGACTCCACACCCAGAGGAGAGCAGAGTGACc	6268	tcgagGTCACTCTGCTCTCCTCTGGGTGTGGAGTCTGTTGCAGCTTTCAGt	1	1	E	Downregulated phosphopeptide for KiA	7197.16	1.14856	2325.89	1.06832	2557.07	1.13414	1.11701	0.0246972	1.09231	No	5575.2	2.95823	7407.77	1.04767	953.14	1.21911	1.74167	0.61029	No	1117.77	1.2014	841.06	1.68185	6517.46	2.27366	1.71897	0.31009	No	2132.33	0.858015
7	6	1	7	2449	PTPN1	S364	PTPN1 S364	[357-372]	P35821	pGEX-6P1-15mer PTN1 S364 [ 357 - 372 ] P35821	MHSVSSM*SPDTEVRR	6269	gtacaATGCACAGCGTGAGCAGCATGAGTCCAGACACTGAAGTTAGGAGAc	6270	tcgagTCTCCTAACTTCAGTGTCTGGACTCATGCTGCTCACGCTGTGCATt	1	1	F	Downregulated phosphopeptide for KiA	7545.08	1.20408	3238.42	1.48746	3689.81	1.63655	1.4427	0.126832	1.31586	No	7288.51	3.86732	9360.11	1.32378	1327.81	1.69834	2.29648	0.792828	No	1754.26	1.88551	945.61	1.89092	6713.63	2.34209	2.03951	0.151301	No	1992.65	0.80181
8	7	1	8	2450	GTF2E2	T289	GTF2E2 T289	[278-293]	Q9D902	pGEX-6P1-15mer T2EB T289 [278-293] Q9D902	LAGVLKDYSDI*TPGK	6271	gtacaTTGGCTGGAGTGCTGAAGGATTACTCGGACATTACCCCGGGCAAAc	6272	tcgagTTTGCCCGGGGTAATGTCCGAGTAATCCTTCAGCACTCCAGCCAAt	1	1	G	Downregulated phosphopeptide for KiA	6892.48	1.09994	2264.83	1.04027	3001.39	1.33121	1.15714	0.0887235	1.06842	No	6035.58	3.20251	6873.09	0.97205	1020.49	1.30526	1.82661	0.694644	No	1383.18	1.48667	1443.91	2.88736	8382.1	2.92415	2.43272	0.473148	No	2046.9	0.823639
9	8	1	9	2451	GTF2E2	T19	GTF2E2 T19	[12-27]	Q9D902	pGEX-6P1-15mer T2EB T19 [ 12 - 27 ] Q9D902	FKKRALS*TPVVEKRA	6273	gtacaTTCAAAAAACGAGCTCTTTCCACTCCTGTGGTAGAAAAACGTGCTc	6274	tcgagAGCACGTTTTTCTACCACAGGAGTGGAAAGAGCTCGTTTTTTGAAt	1	1	H	Downregulated phosphopeptide for KiA	6694.9	1.06841	2394.68	1.09992	3103.45	1.37648	1.1816	0.097863	1.08374	No	5815.99	3.086	14405.9	2.0374	1008.68	1.29015	2.13785	0.520842	No	3507.9	3.77035	1061.75	2.12316	7644.84	2.66695	2.85349	0.484565	No	2028.97	0.816424
10	9	1	10	2452	SFPQ	T679	SFPQ T679	[673-688]	Q8VIJ6	pGEX-6P1-15mer SFPQ T679 [ 673 - 688 ] Q8VIJ6	RGMGPG*TPAGYGRGR	6275	gtacaAGAGGAATGGGGCCTGGAACTCCAGCAGGATATGGTAGAGGGAGAc	6276	tcgagTCTCCCTCTACCATATCCTGCTGGAGTTCCAGGCCCCATTCCTCTt	1	2	A	Downregulated phosphopeptide for KiA	6856.61	1.09421	2375.22	1.09098	2935.19	1.30185	1.16235	0.069758	1.09259	No	8771.38	4.65414	7851.46	1.11042	3700.05	4.73255	3.49904	1.19452	No	2070.54	2.22545	3271.21	6.54137	21176.7	7.38763	5.38482	1.59846	Pos	1781.24	0.716742
11	10	1	11	2453	PINX1	T211	PINX1 T211	[205-220]	Q9CZX5	pGEX-6P1-15mer PINX1 T211 [ 205 - 220 ] Q9CZX5	GSDLSE*TPVERKKGK	6277	gtacaGGGTCTGACCTTTCAGAGACCCCTGTTGAAAGGAAAAAGGGAAAGc	6278	tcgagCTTTCCCTTTTTCCTTTCAACAGGGGTCTCTGAAAGGTCAGACCCt	1	2	B	Downregulated phosphopeptide for KiA	6668.19	1.06414	2210.26	1.01521	2556.47	1.13388	1.07108	0.0344313	1.03664	No	6535.58	3.46781	9000.02	1.27286	1739.42	2.22481	2.32183	0.635483	No	6408.78	6.88827	1776.62	3.55267	11299.3	3.94183	4.79426	1.05302	No	2039.59	0.820698
12	11	1	12	2319	SMTN	T788	SMTN T788	[781-795]	Q921U8	pGEX6P1-mouse Smtn pos T788 [781-795] peptide wt	GSAGGPG*TPRTAVQR	5711	gtacaGGCTCTGCAGGTGGTCCTGGCACACCCCGTACAGCTGTACAGCGTc	5712	tcgagACGCTGTACAGCTGTACGGGGTGTGCCAGGACCACCTGCAGAGCCt	1	2	C	Downregulated phosphopeptide for KiA	7459.93	1.19049	2555.2	1.17364	3095.32	1.37287	1.24567	0.063787	1.18188	No	16382.5	8.69265	22398	3.16772	5550.42	7.09927	6.31988	1.64183	Pos	1943.07	2.08845	6243.93	12.4859	39002.1	13.6061	9.39347	3.6668	Pos	2074.35	0.834685
13	12	1	13	2454	SMTN	S340	SMTN S340	[333-348]	Q921U8	pGEX-6P1-15mer SMTN S340 [ 333 - 348 ] Q921U8	VQKFTSD*SPVVARLQ	6279	gtacaGTCCAAAAGTTCACATCTGATTCTCCCGTGGTTGCCAGGCTCCAGc	6280	tcgagCTGGAGCCTGGCAACCACGGGAGAATCAGATGTGAACTTTTGGACt	1	2	D	Downregulated phosphopeptide for KiA	7029.45	1.1218	2371.14	1.0891	3429.31	1.52101	1.24397	0.138841	1.10513	No	6158.51	3.26774	6890.17	0.974465	1646.2	2.10557	2.11593	0.662031	No	1326.24	1.42547	1348.41	2.69639	8439.29	2.9441	2.35532	0.470393	No	2116.48	0.851637
14	13	1	14	2455	ANLN	S444	ANLN S444	[437-452]	Q8K298	pGEX-6P1-15mer ANLN S444 [ 437 - 452 ] Q8K298	LDKGNLW*SAEKNEKS	6281	gtacaCTTGACAAGGGCAATTTATGGAGTGCAGAAAAGAATGAAAAGTCAc	6282	tcgagTGACTTTTCATTCTTTTCTGCACTCCATAAATTGCCCTTGTCAAGt	1	2	E	Downregulated phosphopeptide for KiA	7738.95	1.23502	2908.56	1.33595	3877.33	1.71972	1.43023	0.147648	1.28258	No	3990.45	2.11735	5744.01	0.812366	1090.45	1.39474	1.44149	0.377442	No	706.19	0.759026	876.81	1.75334	5037.72	1.75744	1.42327	0.332123	No	2283.22	0.918731
15	Pos	1	15	/																8451.2	1.34869	3318.93	1.52444	3394.07	1.50538	1.4595	0.05568	1.40382		39952.2	21.1989	36115	5.10769	13834.7	17.6953	14.6673	4.88563		7566.17	8.13226	15303.2	30.6015	68782.5	23.9952	20.9097	6.66727		15572	6.2659
16	Neg	2	1	/																5819.61	1	4745.72	1	6200.93	1	1	0	1		502.76	1	8115.63	1	1505.24	1	1	0		1150.2	1	2238.47	1	2938.7	1	1	0		783.25	1
17	14	2	2	2456	ANLN	T392_T396	ANLN T392_T396	[389-404]	Q8K298	pGEX-6P1-15mer ANLN T392 _ T396 [ 389 - 404 ] Q8K298	SHK*TPNI*TPNTKAIQ	6283	gtacaTCTCATAAAACCCCAAATATCACTCCAAATACAAAAGCCATCCAGc	6284	tcgagCTGGATGGCTTTTGTATTTGGAGTGATATTTGGGGTTTTATGAGAt	1	3	A	Downregulated phosphopeptide for KiA	7052.58	1.21186	5549.6	1.16939	8498.66	1.37055	1.2506	0.0612134	1.18939	No	5514.8	10.9691	12102.5	1.49126	4857.29	3.22692	5.22908	2.91339	No	5258.34	4.57167	7389.73	3.30124	16073.2	5.46948	4.44747	0.628991	No	796.93	1.01747
18	15	2	3	2457	ANLN	T392_T396	ANLN T392_T396	[385-400]	Q8K298	pGEX-6P1-15mer ANLN T392 _ T396 [ 385 - 400 ] Q8K298	SYRASHK*TPNI*TPNT	6285	gtacaTCTTATAGAGCATCTCATAAAACCCCAAATATCACTCCAAATACAc	6286	tcgagTGTATTTGGAGTGATATTTGGGGTTTTATGAGATGCTCTATAAGAt	1	3	B	Downregulated phosphopeptide for KiA	7846.14	1.34822	5765.73	1.21493	9983.01	1.60992	1.39103	0.116014	1.27501	No	2161.09	4.29845	9649.8	1.18904	2354.65	1.5643	2.3506	0.979934	No	2050.3	1.78256	3605.29	1.6106	5339.93	1.81711	1.73676	0.0638596	No	790.3	1.009
19	16	2	4	2303	NR3C1	S46	NR3C1 S46	[39-53]	P06537	pGEX6P1-mouse Nr3c1 pos S46 [39-53] peptide wt	TVKVSAS*SPSVAAAS	5679	gtacaACAGTCAAGGTTTCTGCGTCTTCACCCTCAGTGGCTGCTGCTTCTc	5680	tcgagAGAAGCAGCAGCCACTGAGGGTGAAGACGCAGAAACCTTGACTGTt	1	3	C	Downregulated phosphopeptide for KiA	7654.79	1.31534	5055.92	1.06536	10778.7	1.73824	1.37298	0.196368	1.17661	No	2243.46	4.46229	9272.39	1.14253	2352.84	1.5631	2.38931	1.04358	No	1515.25	1.31738	3407.09	1.52206	4029.66	1.37124	1.40356	0.0612569	No	778.76	0.994267
20	17	2	5	2458	ZC3H11A	S367	ZC3H11A S367	[360-375]	Q6NZF1	pGEX-6P1-15mer ZC11A S367 [ 360 - 375 ] Q6NZF1	EPSGADD*SPSGTKSS	6287	gtacaGAACCTTCAGGAGCCGATGATTCTCCATCAGGGACAAAAAGTTCTc	6288	tcgagAGAACTTTTTGTCCCTGATGGAGAATCATCGGCTCCTGAAGGTTCt	1	3	D	Downregulated phosphopeptide for KiA	7036.31	1.20907	4668.03	0.983629	6839.47	1.10297	1.09856	0.0651163	1.03344	No	2473.43	4.9197	9367.77	1.15429	2584.74	1.71716	2.59705	1.17264	No	2011.51	1.74883	4679.57	2.09052	5236.76	1.782	1.87379	0.10879	No	880.79	1.12453
21	18	2	6	2321	TPX2	T369	TPX2 T369	[362-376]	A2APB8	pGEX6P1-mouse Tpx2 pos T369 [362-376] peptide wt	KIARDPQ*TPILQTKY	5715	gtacaAAGATTGCACGAGACCCCCAGACCCCCATACTGCAGACCAAATATc	5716	tcgagATATTTGGTCTGCAGTATGGGGGTCTGGGGGTCTCGTGCAATCTTt	1	3	E	Downregulated phosphopeptide for KiA	6867.71	1.1801	4610.64	0.971536	6643.07	1.0713	1.07431	0.0602253	1.01409	No	4472.42	8.89574	13929	1.71632	5417.84	3.59932	4.73712	2.14918	No	8212.7	7.14024	14995	6.69879	4088.76	1.39135	5.07679	1.84712	No	757.96	0.967711
22	19	2	7	2294	CALD1	S471	CALD1 S471	[464-478]	E9QA15	pGEX6P1-mouse Cald1 pos T473 [464-478] peptide wt	SAPSASG*TPNKETAG	5659	gtacaTCAGCCCCCTCTGCCTCAGGAACACCCAATAAGGAAACTGCTGGCc	5660	tcgagGCCAGCAGTTTCCTTATTGGGTGTTCCTGAGGCAGAGGGGGCTGAt	1	3	F	Downregulated phosphopeptide for KiA	6808.57	1.16994	4310.65	0.908324	6982.42	1.12603	1.0681	0.0808853	0.98721	No	6038.52	12.0107	17469.4	2.15257	7573.12	5.03117	6.39816	2.92674	Pos	12324.8	10.7154	22398.2	10.006	43435.7	14.7806	11.834	1.48746	Pos	776.47	0.991344
23	20	2	8	2292	BAG3	T132	BAG3 T132	[125-139]	Q9JLV1	pGEX6P1-mouse Bag3 pos T132 [125-139] peptide wt	RTEAAAA*TPQRSQSP	5657	gtacaCGTACCGAGGCTGCAGCGGCCACTCCGCAGAGGTCCCAGTCTCCTc	5658	tcgagAGGAGACTGGGACCTCTGCGGAGTGGCCGCTGCAGCCTCGGTACGt	1	3	G	Downregulated phosphopeptide for KiA	7073.37	1.21544	4160.41	0.876666	6806.15	1.0976	1.06323	0.099293	0.963942	No	6387.11	12.7041	38155.5	4.70148	18861.9	12.5308	9.9788	2.63913	Pos	14402.4	12.5216	25461.1	11.3743	59436	20.2253	14.7071	2.77891	Pos	786.66	1.00435
24	21	2	9	2459	SEPTIN9	T168	SEPTIN9 T168	[161-176]	Q80UG5	pGEX-6P1-15mer SEPT9 T168 [ 161 - 176 ] Q80UG5	SVLRRVE*TPASKIPE	6289	gtacaTCAGTGCTCCGCAGGGTGGAGACCCCTGCCTCCAAGATTCCCGAGc	6290	tcgagCTCGGGAATCTTGGAGGCAGGGGTCTCCACCCTGCGGAGCACTGAt	1	3	H	Downregulated phosphopeptide for KiA	7147.94	1.22825	4354.58	0.91758	7564.02	1.21982	1.12188	0.102181	1.0197	No	2700.54	5.37143	11356.4	1.39932	4446.09	2.95374	3.2415	1.15564	No	4145.69	3.60432	6837.84	3.05469	14526.6	4.9432	3.8674	0.56081	No	747.04	0.95377
25	22	2	10	2460	SCAF1	T796	SCAF1 T796	[789-804]	Q5U4C3	pGEX-6P1-15mer SFR19 T796 [ 789 - 804 ] Q5U4C3	REGVSST*TPAKDSSS	6291	gtacaCGAGAGGGCGTCAGCAGCACCACCCCTGCCAAGGATTCCTCGTCTc	6292	tcgagAGACGAGGAATCCTTGGCAGGGGTGGTGCTGCTGACGCCCTCTCGt	1	4	A	Downregulated phosphopeptide for KiA	6119.37	1.05151	3893.76	0.820478	8974.15	1.44723	1.1064	0.182997	0.923408	No	4223.5	8.40063	12364.2	1.52351	5166.88	3.4326	4.45224	2.04967	No	8269.68	7.18978	6713.86	2.99931	26143.1	8.89614	6.36174	1.75189	Pos	755.54	0.964622
26	23	2	11	2461	TASOR2	T683	TASOR2 T683	[676-691]	Q5DTT3	pGEX-6P1-15mer F208B T683 [ 676 - 691 ] Q5DTT3	IKGPEAG*TPVGKVMP	6293	gtacaATAAAGGGCCCTGAAGCTGGAACACCTGTAGGAAAGGTCATGCCAc	6294	tcgagTGGCATGACCTTTCCTACAGGTGTTCCAGCTTCAGGGCCCTTTATt	1	4	B	Downregulated phosphopeptide for KiA	6335.93	1.08872	4020.36	0.847155	10006.5	1.6137	1.18319	0.226268	0.956924	No	3654.51	7.2689	11005.5	1.35609	3972.47	2.63909	3.75469	1.79571	No	4456.86	3.87486	5370.46	2.39917	13765.4	4.68416	3.65273	0.668907	No	723.87	0.924188
27	24	2	12	2462	AJUBA	T40	AJUBA T40	[33-48]	Q91XC0	pGEX-6P1-15mer AJUBA T40 [ 33 - 48 ] Q91XC0	SRSGSDG*TPGAGKGR	6295	gtacaAGCCGGTCTGGGTCTGATGGGACCCCCGGAGCAGGCAAGGGACGCc	6296	tcgagGCGTCCCTTGCCTGCTCCGGGGGTCCCATCAGACCCAGACCGGCTt	1	4	C	Downregulated phosphopeptide for KiA	6823.18	1.17245	4282.07	0.902301	11155.4	1.79899	1.29125	0.26558	1.02567	No	4413.41	8.77836	11311.6	1.3938	4127.77	2.74227	4.30481	2.2704	No	4007.42	3.48411	4725.96	2.11125	11815.6	4.02068	3.20534	0.568555	No	731.44	0.933853
28	25	2	13	2314	RACGAP1	T278	RACGAP1 T278	[271-285]	Q9WVM1	pGEX6P1-mouse Racgap1 pos T278 [271-285] peptide wt	TDTDNLG*TPQNTGGM	5701	gtacaACTGACACAGACAATTTGGGCACACCTCAGAATACTGGAGGCATGc	5702	tcgagCATGCCTCCAGTATTCTGAGGTGTGCCCAAATTGTCTGTGTCAGTt	1	4	D	Downregulated phosphopeptide for KiA	6729.35	1.15632	3870.39	0.815554	8410.49	1.35633	1.1094	0.157861	0.95154	No	2875.44	5.71931	12177.3	1.50047	2673.3	1.776	2.99859	1.36268	No	2529.64	2.1993	3536.01	1.57965	6000.83	2.042	1.94032	0.185962	No	684.01	0.873297
29	26	2	14	2463	BRD4	T1248	BRD4 T1248	[1241-1256]	Q9ESU6	pGEX-6P1-15mer BRD4 T1248 [1241-1256] Q9ESU6	LVQKHPT*TPSSTAKS	6297	gtacaCTGGTACAGAAGCATCCGACCACCCCATCCTCCACAGCCAAGTCCc	6298	tcgagGGACTTGGCTGTGGAGGATGGGGTGGTCGGATGCTTCTGTACCAGt	1	4	E	Downregulated phosphopeptide for KiA	6913.42	1.18795	4337.99	0.914085	13386.2	2.15874	1.42026	0.377609	1.04265	Pos_CTL+	3763.35	7.48538	13970.5	1.72143	6779.66	4.50404	4.57028	1.66424	No	6762.2	5.87915	9311.02	4.15955	20541.3	6.98992	5.67621	0.823336	Pos	729.64	0.931554
30	Pos	2	15																	8110.4	1.39363	6001.95	1.26471	9769.42	1.57548	1.41127	0.0901437	1.32113		17511.4	34.8305	37356.9	4.60309	37591.6	24.9738	21.4691	8.90012		13549.8	11.7804	29475.6	13.1677	71551.7	24.3481	16.4321	3.97822		6538.04	8.34732
31	Neg	3	1																	1656.59	1	3598.55	1	6540.91	1	1	0	1		726.08	1	1783.57	1	1898.49	1	1	0				1196.08	1	3048.83	1	1	0		12683.8	1
32	27	3	2	2464	CAMSAP2	S428	CAMSAP2 S428	[421-436]	Q8C1B1	pGEX-6P1-15mer CAMP2 S428 [ 421 - 436 ] Q8C1B1	KEDSAQS*STPNRGII	6299	gtacaAAAGAAGACAGTGCGCAGAGCTCCACTCCAAACCGGGGAATCATCc	6300	tcgagGATGATTCCCCGGTTTGGAGTGGAGCTCTGCGCACTGTCTTCTTTt	1	5	A	Downregulated phosphopeptide for KiA	1892.78	1.14258	4049.03	1.12518	7875.64	1.20406	1.15727	0.0239257	1.13335	No	3247.04	4.47201	6008.42	3.36876	4224.48	2.22518	3.35532	0.64864	No			3804.92	3.18116	9995.21	3.27838	3.22977	0.0486086	No	12531.5	0.987989
33	28	3	3	2306	TENT4B	T614	TENT4B T614	[607-621]	Q68ED3	pGEX6P1-mouse Papd5 pos T614 [607-621] peptide wt	QSTQTTNTPNNANKS	5685	gtacaCAGAGCACTCAAACCACTAACACACCCAACAACGCCAACAAATCAc	5686	tcgagTGATTTGTTGGCGTTGTTGGGTGTGTTAGTGGTTTGAGTGCTCTGt	1	5	B	Downregulated phosphopeptide for KiA	3114.92	1.88032	4190.77	1.16457	7689.56	1.17561	1.40683	0.236765	1.17007	No	2888.9	3.97876	4107.26	2.30283	3562.28	1.87638	2.71932	0.64164	No			3823.89	3.19702	10679.3	3.50275	3.34988	0.152866	No	12563.2	0.990489
34	29	3	4	2465	RSL1D1	S403_S408	RSL1D1 S403_S408	[401-416]	Q8BVYO	pGEX-6P1-15mer RL1D1 T399 _ S408 [ 401 - 416 ] Q8BVY0	EA*SAPGT*SGKKQKKD	6301	gtacaGAAGCCTCCGCCCCTGGGACCTCAGGGAAGAAGCAAAAAAAGGATc	6302	tcgagATCCTTTTTTTGCTTCTTCCCTGAGGTCCCAGGGGCGGAGGCTTCt	1	5	C	Downregulated phosphopeptide for KiA	3206.52	1.93561	3793.5	1.05417	8241.3	1.25996	1.41658	0.266228	1.15036	No	3740.03	5.15099	3092.74	1.73402	3691.18	1.94427	2.94309	1.10562	No			3459.92	2.89272	8591.9	2.8181	2.85541	0.0373094	No	12295.6	0.969392
35	30	3	5	2466	RSL1D1	T399_S403_S408	RSL1D1 T399_S403_S408	[396-411]	Q8BVYO	pGEX-6P1-15mer RL1D1 T399 _ S403 [ 396 - 411 ] Q8BVY0	ATE*TPEA*SAPGT*SGK	6303	gtacaGCTACAGAGACTCCAGAAGCCTCCGCCCCTGGGACCTCAGGGAAGc	6304	tcgagCTTCCCTGAGGTCCCAGGGGCGGAGGCTTCTGGAGTCTCTGTAGCt	1	5	D	Downregulated phosphopeptide for KiA	3086.45	1.86313	3729.67	1.03644	7648.48	1.16933	1.3563	0.256304	1.1	No	2263.94	3.11803	2394.11	1.34231	2391.7	1.25979	1.90671	0.606128	No			2204.12	1.84279	4710.32	1.54496	1.69387	0.148913	No	12481.4	0.984043
36	31	3	6	2467	RSL1D1	T399_S403	RSL1D1 T399_S403	[392-407]	Q8BVYO	pGEX-6P1-15mer RL1D1 T399 _ T407 [ 392 - 407 ] Q8BVY0	KALLATE*TPEA*SAPG	6305	gtacaAAGGCCTTGCTGGCTACAGAGACTCCAGAAGCCTCCGCCCCTGGGc	6306	tcgagCCCAGGGGCGGAGGCTTCTGGAGTCTCTGTAGCCAGCAAGGCCTTt	1	5	E	Downregulated phosphopeptide for KiA	3014.4	1.81964	3841.95	1.06764	8050.82	1.23084	1.37271	0.22838	1.14433	No	2242.94	3.08911	2581.91	1.44761	2335.72	1.2303	1.92234	0.586747	No			2154.93	1.80166	4645.44	1.52368	1.66267	0.13899	No	12554.4	0.989793
37	32	3	7	2468	RSL1D1	T376	RSL1D1 T376	[369-384]	Q8BVYO	pGEX-6P1-15mer RL1D1 T376 [ 369 - 384 ] Q8BVY0	QENITGK*TPKSKSDP	6307	gtacaCAAGAAAATATCACAGGGAAAACTCCAAAATCGAAATCTGATCCAc	6308	tcgagTGGATCAGATTTCGATTTTGGAGTTTTCCCTGTGATATTTTCTTGt	1	5	F	Downregulated phosphopeptide for KiA	2980.34	1.79908	4001.91	1.11209	7176.83	1.09722	1.33613	0.231515	1.10462	No	4526.7	6.23444	5428.49	3.04361	5075.35	2.67336	3.9838	1.13038	No			7376.16	6.16695	15717.2	5.15517	5.66106	0.505887	Pos	12589.2	0.992539
38	33	3	8	2469	HNRNPA1	S316	HNRNPA1 S316	[306-321]	P49312	pGEX-6P1-15mer ROA1 S316 [ 306 - 321 ] P49312	GGSSSSSSYG*SGRRF	6309	gtacaGGCGGTTCCAGCAGCAGCAGTAGCTATGGCAGTGGCAGGAGGTTCc	6310	tcgagGAACCTCCTGCCACTGCCATAGCTACTGCTGCTGCTGGAACCGCCt	1	5	G	Downregulated phosphopeptide for KiA	3077.37	1.85765	3803.71	1.05701	7144.39	1.09226	1.33564	0.261204	1.07444	No	2206.81	3.03935	2347.91	1.31641	2033.78	1.07126	1.80901	0.619228	No			1974.39	1.65072	3873.99	1.27065	1.46068	0.190035	No	12224.9	0.963819
39	34	3	9	2470	PALLD	T885	PALLD T885	[878-893]	Q9ET54	pGEX-6P1-15mer PALLD T885 [878-893] Q9ET54	LGLPKGV*TPAGFPKK	6311	gtacaCTGGGGCTGCCCAAGGGAGTCACCCCCGCGGGGTTCCCAAAGAAGc	6312	tcgagCTTCTTTGGGAACCCCGCGGGGGTGACTCCCTTGGGCAGCCCCAGt	1	5	H	Downregulated phosphopeptide for KiA	3219.4	1.94339	3970.77	1.10344	7114.44	1.08768	1.37817	0.282647	1.09552	No	2241.49	3.08711	2757.25	1.54592	2334.28	1.22955	1.95419	0.573775	No			2042.33	1.70752	4611.63	1.51259	1.61005	0.0974647	No	12317.3	0.971103
40	35	3	10	2471	AGFG1	T177_S181	AGFG1 T177_S181	[174-189]	Q8K2K6	pGEX-6P1-15mer AGFG1 T177 _ S181 [ 174 - 189 ] Q8K2K6	NKG*TPSQ*SPVVGRSQ	6313	gtacaAATAAGGGCACACCTAGTCAGTCCCCAGTTGTAGGTCGCTCTCAAc	6314	tcgagTTGAGAGCGACCTACAACTGGGGACTGACTAGGTGTGCCCTTATTt	1	6	A	Downregulated phosphopeptide for KiA	3103.84	1.87363	4105.3	1.14082	7170.65	1.09628	1.37024	0.252023	1.11822	No	4410.19	6.07397	5233.14	2.93408	5175.02	2.72586	3.91131	1.083	No			5980.56	5.00013	13187.3	4.32536	4.66275	0.337388	No	12505.8	0.985968
41	36	3	11	2472	AGFG1	T177_S181	AGFG1 T177_S181	[170-185]	Q8K2K6	pGEX-6P1-15mer AGFG1 T177 _ S181 [ 170 - 185 ] Q8K2K6	ALHLNKG*TPSQ*SPVV	6315	gtacaGCACTGCACCTAAATAAGGGCACACCTAGTCAGTCCCCAGTTGTAc	6316	tcgagTACAACTGGGGACTGACTAGGTGTGCCCTTATTTAGGTGCAGTGCt	1	6	B	Downregulated phosphopeptide for KiA	3339.78	2.01606	4438.83	1.23351	9039.28	1.38196	1.54384	0.239966	1.30388	No	3337.3	4.59633	3355.76	1.88148	3821.32	2.01282	2.83021	0.883871	No			2686.94	2.24646	6534.63	2.14332	2.19489	0.0515656	No	12154.7	0.958281
42	37	3	12	2473	SORBS1	S261	SORBS1 S261	[254-269]	Q62417	pGEX-6P1-15mer SRBS1 S261 [ 254 - 269 ] Q62417	SFSDDTK*SPLSVPRS	6317	gtacaTCCTTCTCTGACGACACAAAGTCTCCCCTTTCTGTGCCTCGCTCAc	6318	tcgagTGAGCGAGGCACAGAAAGGGGAGACTTTGTGTCGTCAGAGAAGGAt	1	6	C	Downregulated phosphopeptide for KiA	3585.92	2.16464	5413.99	1.50449	10277.6	1.57128	1.7468	0.209806	1.537	Pos_CTL+	3606.57	4.96718	3514.58	1.97053	3593.93	1.89305	2.94359	1.01204	No			2821.01	2.35855	7322.82	2.40185	2.3802	0.0216499	No	12567	0.990787
43	38	3	13	2474	SORBS1	S250	SORBS1 S250	[243-258]	Q62417	pGEX-6P1-15mer SRBS1 S250 [ 243 - 258 ] Q62417	DDDSDVH*SPRYSFSD	6319	gtacaGATGATGATTCTGATGTCCATTCCCCTCGATATTCCTTCTCTGACc	6320	tcgagGTCAGAGAAGGAATATCGAGGGGAATGGACATCAGAATCATCATCt	1	6	D	Downregulated phosphopeptide for KiA	3305.44	1.99533	4597.03	1.27747	7841.9	1.1989	1.49057	0.253398	1.23717	No	2323.76	3.20042	2467.35	1.38338	2146.91	1.13085	1.90488	0.651857	No			1891.92	1.58177	4684.54	1.5365	1.55914	0.0226315	No	11967	0.943482
44	39	3	14	2475	DDX18	T33	DDX18 T33	[26-41]	Q8K363	pGEX-6P1-15mer DDX18 T33 [ 26 - 41 ] Q8K363	KLQETSD*TSLSQPQN	6321	gtacaAAGCTGCAAGAAACATCAGACACAAGCCTGTCCCAACCTCAAAATc	6322	tcgagATTTTGAGGTTGGGACAGGCTTGTGTCTGATGTTTCTTGCAGCTTt	1	6	E	Downregulated phosphopeptide for KiA	3010.77	1.81745	3638.11	1.01099	6120.47	0.935721	1.25472	0.282202	0.97252	No	1678.73	2.31205	2012.31	1.12825	2007.78	1.05757	1.49929	0.406891	No			1518.97	1.26996	3908.32	1.28191	1.27593	0.00597564	No	11803.5	0.930594
45	Pos	3	15																	3678.68	2.22063	5570.64	1.54802	8689.93	1.32855	1.69907	0.268368	1.4307		19748.1	27.1983	30242.8	16.9563	35258.1	18.5717	20.9088	3.17913				34289.2	28.668	72677.4	23.8378	26.2529	2.41509		27501.4	2.16823
46	Neg	4	1																	2096.24	1	4500.57	1	12549.4	1	1	0	1		1145.4	1	528.61	1	1722.09	1	1	0				1455.34	1	841.23	1	1	0		2679.81	1
47	40	4	2	2476	CFDP1	S203_T206	CFDP1 S203_T206	[199-214]	O88271	pGEX-6P1-15mer CFDP1 S203 _ T206 [ 199 - 214 ] O88271	ALVT*SPA*TPLPAGSG	6323	gtacaGCTCTTGTCACTTCACCAGCGACACCACTCCCTGCTGGGTCAGGGc	6324	tcgagCCCTGACCCAGCAGGGAGTGGTGTCGCTGGTGAAGTGACAAGAGCt	1	7	A	Downregulated phosphopeptide for KiA	2409.34	1.14936	4646.07	1.03233	13749.4	1.09562	1.09244	0.0338222	1.05862	No	6767.7	5.90859	1548.56	2.92949	3882.63	2.2546	3.69756	1.12255	No			3139.45	2.15719	2648.3	3.14813	2.65266	0.495467	No	2704.54	1.00923
48	41	4	3	2477	CFDP1	S203_T206	CFDP1 S203_T206	[196-211]	O88271	pGEX-6P1-15mer CFDP1 S203 _ T206 [ 196 - 211 ] O88271	KPQALVT*SPA*TPLPA	6325	gtacaAAACCGCAGGCTCTTGTCACTTCACCAGCGACACCACTCCCTGCTc	6326	tcgagAGCAGGGAGTGGTGTCGCTGGTGAAGTGACAAGAGCCTGCGGTTTt	1	7	B	Downregulated phosphopeptide for KiA	2653.25	1.26572	4758.48	1.05731	14223.5	1.1334	1.15214	0.0608888	1.09125	No	11843	10.3396	1779.32	3.36604	6250.79	3.62977	5.77848	2.28185	Pos			3043.32	2.09114	2686.69	3.19376	2.64245	0.551312	No	2674.07	0.997858
49	42	4	4	2478	JUN	T242_S246	JUN T242_S246	[240-255]	P05627	pGEX-6P1-15mer JUN T242 _ S246 [ 240 - 255 ] P05627	GE*TPPL*SPIDMESQE	6327	gtacaGGAGAGACGCCGCCCCTGTCCCCTATCGACATGGAGTCTCAGGAGc	6328	tcgagCTCCTGAGACTCCATGTCGATAGGGGACAGGGGCGGCGTCTCTCCt	1	7	C	Downregulated phosphopeptide for KiA	2677.64	1.27735	4676.35	1.03906	14534.8	1.15821	1.15821	0.0687903	1.08942	No	7301.94	6.37501	1116.01	2.11122	3158.15	1.83391	3.44004	1.46967	No			1943.66	1.33554	1649.32	1.96061	1.64807	0.312534	No	2764.28	1.03152
50	43	4	5	2479	JUN	T242_S246	JUN T242_S246	[235-250]	P05627	pGEX-6P1-15mer JUN T242 _ S246 [ 235 - 250 ] P05627	VPEMPGE*TPPL*SPID	6329	gtacaGTGCCGGAGATGCCGGGAGAGACGCCGCCCCTGTCCCCTATCGACc	6330	tcgagGTCGATAGGGGACAGGGGCGGCGTCTCTCCCGGCATCTCCGGCACt	1	7	D	Downregulated phosphopeptide for KiA	2673.63	1.27544	5000.48	1.11108	14993.9	1.19479	1.19377	0.0474505	1.14632	No	10831.7	9.45671	1424.02	2.6939	4267.47	2.47808	4.87623	2.29109	No			2363.48	1.62401	2130.03	2.53204	2.07802	0.454018	No	2643.08	0.986294
51	44	4	6	2480	ATXN2L	S683_S687	ATXN2L S683_S687	[680-695]	Q7TQH0	pGEX-6P1-15mer ATX2L S683 _ S687 [ 680 - 695 ] Q7TQH0	KST*STPT*SPGPRTHS	6331	gtacaAAATCTACCAGTACTCCAACTTCACCAGGGCCCCGTACTCATTCAc	6332	tcgagTGAATGAGTACGGGGCCCTGGTGAAGTTGGAGTACTGGTAGATTTt	1	7	E	Downregulated phosphopeptide for KiA	3643.73	1.73822	8500.68	1.8888	21705.3	1.72959	1.78554	0.0516923	1.73384	Pos_CTL+	32394.1	28.2819	6106.51	11.552	11951.7	6.94024	15.5914	6.48343	Pos			10478.2	7.19986	10633.9	12.6408	9.92035	2.72049	Pos	2719.22	1.01471
52	45	4	7	2481	ATXN2L	S683_S687	ATXN2L S683_S687	[676-691]	Q7TQH0	pGEX-6P1-15mer ATX2L S683 _ S687 [676-691] Q7TQH0	LSVNKS*TSTPT*SPGP	6333	gtacaCTGTCTGTGAACAAATCTACCAGTACTCCAACTTCACCAGGGCCCc	6334	tcgagGGGCCCTGGTGAAGTTGGAGTACTGGTAGATTTGTTCACAGACAGt	1	7	F	Downregulated phosphopeptide for KiA	2917	1.39154	5487.04	1.21919	15109.9	1.20404	1.27159	0.060135	1.21145	No	12660.6	11.0534	2858.63	5.40782	6161.81	3.5781	6.67978	2.2497	Pos			4650.05	3.19516	5277.38	6.27341	4.73429	1.53912	No	2698.63	1.00702
53	46	4	8	2482	TPBG	S254_T256	TPBG S254_T256	[249-264]	Q9Z0L0	pGEX-6P1-15mer TPBG S254 _ T256 [ 249 - 264 ] Q9Z0L0	NNSLV*SL*TYASFRNL	6335	gtacaAACAATTCCCTGGTGAGCCTGACCTACGCATCCTTCCGCAACCTGc	6336	tcgagCAGGTTGCGGAAGGATGCGTAGGTCAGGCTCACCAGGGAATTGTTt	1	7	G	Downregulated phosphopeptide for KiA	2499.07	1.19217	4791.42	1.06463	16360.1	1.30366	1.18682	0.069054	1.11776	No	4616.25	4.03025	989.52	1.87193	2482.31	1.44145	2.44788	0.800887	No			1852.1	1.27262	1824.43	2.16876	1.72069	0.448071	No	2969.46	1.10809
54	47	4	9	2483	RBMS2	T38	RBMS2 T38	[30-45]	Q8VC70	pGEX-6P1-15mer RBMS2 T38 [ 30 - 45 ] Q8VC70	APPSPRNS*TPNSSGG	6337	gtacaGCACCTCCAAGTCCAAGGAATAGCACCCCCAACAGCAGCGGCGGAc	6338	tcgagTCCGCCGCTGCTGTTGGGGGTGCTATTCCTTGGACTTGGAGGTGCt	1	7	H	Downregulated phosphopeptide for KiA	2787.04	1.32954	4995.64	1.11	14108.9	1.12427	1.18794	0.0709219	1.11702	No	17321.5	15.1226	3350.1	6.33756	7145.5	4.14932	8.53651	3.35311	Pos			5784.35	3.97457	6883.76	8.18297	6.07877	2.1042	Pos	2630.24	0.981502
55	48	4	10	2484	MAP7D1	T412	MAP7D1 T412	[405-420]	A2AJI0	pGEX-6P1-15mer MA7D1 T412 [ 405 - 420 ] A2AJI0	ARRRLEA*TPVQKKEK	6339	gtacaGCGCGCCGCCGGCTGGAAGCCACGCCGGTGCAGAAAAAGGAGAAGc	6340	tcgagCTTCTCCTTTTTCTGCACCGGCGTGGCTTCCAGCCGGCGGCGCGCt	1	8	A	Downregulated phosphopeptide for KiA	2399.78	1.1448	4893.23	1.08725	14027.5	1.11778	1.11661	0.0166251	1.09998	No	15089.9	13.1743	1975.45	3.73707	6427.7	3.7325	6.8813	3.14651	Pos			31285.5	21.4971	22850.6	27.1633	24.3302	2.83312	Pos	2606.12	0.972502
56	49	4	11	2485	ZC3HC1	S24_T28	ZC3HC1 S24_T28	[21-36]	Q80YV2	pGEX-6P1-15mer NIPA S24 _ T28 [ 21 - 36 ] Q80YV2	VVR*SPEG*TPQKVREL	6341	gtacaGTCGTTCGTTCCCCTGAAGGGACACCCCAGAAAGTTCGGGAGCTGc	6342	tcgagCAGCTCCCGAACTTTCTGGGGTGTCCCTTCAGGGGAACGAACGACt	1	8	B	Downregulated phosphopeptide for KiA	2369.1	1.13017	4797.53	1.06598	20471.7	1.63129	1.27581	0.178702	1.09711	No	17332.6	15.1323	4333.73	8.19835	12021.5	6.98076	10.1038	2.53871	Pos			22272.6	15.3041	22854.7	27.1681	21.2361	5.93203	Pos	2778.36	1.03677
57	50	4	12	2486	ZC3HC1	S24_T28	ZC3HC1 S24_T28	[17-32]	Q80YV2	pGEX-6P1-15mer NIPA S24 _ T28 [ 17 - 32 ] Q80YV2	TWGSVVR*SPEG*TPQK	6343	gtacaACTTGGGGTTCAGTCGTTCGTTCCCCTGAAGGGACACCCCAGAAAc	6344	tcgagTTTCTGGGGTGTCCCTTCAGGGGAACGAACGACTGAACCCCAAGTt	1	8	C	Downregulated phosphopeptide for KiA	2764.44	1.31876	5310.04	1.17986	22057.1	1.75762	1.41875	0.174117	1.24463	No	24056.3	21.0025	6794.45	12.8534	15634.4	9.07874	14.3116	3.51846	Pos			29293.2	20.1281	28884.1	34.3356	27.2318	7.10376	Pos	2696.53	1.00624
58	51	4	13	2487	RAD51AP1	T305_S309	RAD51AP1 T305_S309	[302-317]	Q8C551	pGEX-6P1-15mer R51A1 T305 _ S309 [302-317] Q8C551	LAG*TPAK*SPSQSLRL	6345	gtacaTTGGCAGGAACACCTGCCAAGTCCCCGAGTCAGAGCCTGCGTCTGc	6346	tcgagCAGACGCAGGCTCTGACTCGGGGACTTGGCAGGTGTTCCTGCCAAt	1	8	D	Downregulated phosphopeptide for KiA	3700.45	1.76528	7474.76	1.66085	23465.1	1.86982	1.76532	0.0603256	1.70499	Pos_CTL+	61939.9	54.0771	6194.35	11.7182	15632.2	9.07745	24.9576	14.5797	Pos			35155.3	24.1561	33353.8	39.6489	31.9025	7.74638	Pos_CTL+	3577.04	1.33481
59	52	4	14	2488	RAD51AP1	T305_S309	RAD51AP1 T305_S309	[298-313]	Q8C551	pGEX-6P1-15mer R51A1 T305 _ S309 [ 298 - 313 ] Q8C551	SSNALAG*TPAK*SPSQ	6347	gtacaAGCAGCAATGCATTGGCAGGAACACCTGCCAAGTCCCCGAGTCAGc	6348	tcgagCTGACTCGGGGACTTGGCAGGTGTTCCTGCCAATGCATTGCTGCTt	1	8	E	Downregulated phosphopeptide for KiA	2578.24	1.22994	5245.06	1.16542	15285.5	1.21803	1.20446	0.0198209	1.18464	No	13317.4	11.6268	2818.85	5.33257	10275	5.9666	7.642	2.00081	Pos			14657.5	10.0716	12217.1	14.5229	12.2972	2.22566	Pos	2619.37	0.977446
60	Pos	4	15																	3119.9	1.48833	6794.38	1.50967	16153.6	1.2872	1.4284	0.0708672	1.35754		43073.7	37.6058	12464	23.5789	37675.8	21.878	27.6876	4.98339				31257.4	21.4777	31269.8	37.1715	29.3246	7.84686		8708.85	3.2498
61	Neg	5	1																	9591.25	1	5440.37	1	2561.68	1	1	0	1		800.1	1	1779.83	1	760.27	1	1	0		321.68	1	912.1	1	2662.69	1	1	0		1352.19	1
62	53	5	2	2489	SKA3	S389	SKA3 S389	[382-397]	Q8C263	pGEX-6P1-15mer SKA3 S389 [ 382 - 397 ] Q8C263	KHSSNLA*SPLDVKVM	6349	gtacaAAGCACAGCTCAAACCTAGCTTCTCCCTTGGATGTTAAAGTGATGc	6350	tcgagCATCACTTTAACATCCAAGGGAGAAGCTAGGTTTGAGCTGTGCTTt	1	9	A	Downregulated phosphopeptide for KiA	10116.1	1.05473	5743.65	1.05575	3726.58	1.45474	1.1884	0.133168	1.05524	No	2816.81	3.52057	2680.96	1.5063	1640.69	2.15804	2.39497	0.593415	No	1140.84	3.54651	2572.51	2.82043	6652.55	2.49843	2.95512	0.309958	No	1407.6	1.04098
63	54	5	3	2296	DDX6	T55	DDX6 T55	[48-62]	P54823	pGEX6P1-mouse Ddx6 pos T55 [48-62] peptide wt	TSTINNG*TPQQAQSM	5565	gtacaACCAGCACAATCAATAATGGCACTCCACAGCAAGCCCAGAGCATGc	5666	tcgagCATGCTCTGGGCTTGCTGTGGAGTGCCATTATTGATTGTGCTGGTt	1	9	B	Downregulated phosphopeptide for KiA	10892	1.13562	5530.92	1.01664	3533.97	1.37955	1.17727	0.106812	1.07046	No	2234.79	2.79314	2786.99	1.56587	971.23	1.27748	1.87883	0.464672	No	892.61	2.77484	2221.76	2.43587	6365.14	2.39049	2.53373	0.121262	No	1912.35	1.41426
64	55	5	4	2490	NUP107	S11	NUP107 S11	[4-19]	Q8BH74	pGEX-6P1-15mer NU107 S11 [ 4 - 19 ] Q8BH74	SGFGGMS*SPVIRDAE	6351	gtacaAGTGGCTTCGGGGGGATGTCATCCCCTGTGATCCGGGATGCGGAGc	6352	tcgagCTCCGCATCCCGGATCACAGGGGATGACATCCCCCCGAAGCCACTt	1	9	C	Downregulated phosphopeptide for KiA	10589.8	1.10411	5945.31	1.09281	4348.2	1.6974	1.29811	0.199673	1.09844	No	2188.3	2.73503	2733.5	1.53582	981.82	1.29141	1.85409	0.446088	No	740.1	2.30073	1659.74	1.81969	5798.92	2.17784	2.09942	0.144295	No	1573.72	1.16383
65	56	5	5	2491	SPEN	T986	SPEN T986	[979-994]	Q62504	pGEX-6P1-15mer MINT T986 [ 979 - 994 ] Q62504	KHLKAEQ*TPELSALD	6353	gtacaAAACACCTCAAGGCCGAGCAGACGCCCGAGCTCAGCGCTCTGGACc	6354	tcgagGTCCAGAGCGCTGAGCTCGGGCGTCTGCTCGGCCTTGAGGTGTTTt	1	9	D	Downregulated phosphopeptide for KiA	9845.96	1.02656	5557.17	1.02147	4335.18	1.69232	1.24678	0.222774	1.02401	No	1978.3	2.47257	2647.69	1.48761	1059.13	1.3931	1.78442	0.345151	No	946.24	2.94156	2085.68	2.28668	6512.59	2.44587	2.55803	0.19719	No	1877.26	1.38831
66	57	5	6	2492	GTSE1	T420	GTSE1 T420	[413-428]	Q8R080	pGEX-6P1-15mer GTSE1 T420 [ 413 - 428 ] Q8R080	RLDPDTE*TPQLNKTV	6355	gtacaAGGCTGGACCCCGACACCGAGACACCTCAGTTGAATAAAACTGTCc	6356	tcgagGACAGTTTTATTCAACTGAGGTGTCTCGGTGTCGGGGTCCAGCCTt	1	9	E	Downregulated phosphopeptide for KiA	8959.01	0.934082	5609.27	1.03105	3847.85	1.50208	1.15574	0.17542	0.980316	No	2146.66	2.68299	2503.87	1.4068	1283.92	1.68877	1.92619	0.387057	No	689.33	2.14291	1669.57	1.83047	5398.47	2.02745	2.00027	0.0912108	No	3703.51	2.7389
67	58	5	7	2300	GTSE1	T107	GTSE1 T107	[100-114]	Q8R080	pGEX6P1-mouse Gtse1 pos T107 [100-114] peptide wt	REVAQAA*TPQNPVNQ	5673	gtacaAGAGAGGTGGCCCAGGCTGCCACGCCCCAAAATCCTGTGAACCAGc	5674	tcgagCTGGTTCACAGGATTTTGGGGCGTGGCAGCCTGGGCCACCTCTCTt	1	9	F	Downregulated phosphopeptide for KiA	8411.7	0.877018	5280.28	0.970574	2509.14	0.97949	0.942361	0.0327725	0.909588	No	2663.99	3.32957	2875.04	1.61535	1124.41	1.47896	2.14129	0.595442	No	1218.4	3.78762	3288.51	3.60543	8848.05	3.32297	3.57201	0.135167	No	1322.16	0.977792
68	59	5	8	2313	RAB11FIP1	S412	RAB11FIP1 S412	[405-419]	Q9D620	pGEX6P1-mouse Rab11fip1 pos S412 [405-419] peptide wt	GDNRESM*SPANVEAA	5699	gtacaGGGGACAATAGAGAGAGCATGTCTCCAGCAAACGTGGAGGCTGCCc	5700	tcgagGGCAGCCTCCACGTTTGCTGGAGACATGCTCTCTCTATTGTCCCCt	1	9	G	Downregulated phosphopeptide for KiA	8332.52	0.868763	5349.84	0.98336	3707.61	1.44734	1.09982	0.176879	0.92294	No	2236.69	2.79551	2858.54	1.60607	934.52	1.22919	1.87693	0.472003	No	833.57	2.5913	2037.04	2.23335	6647.67	2.4966	2.44042	0.107082	No	1479.92	1.09446
69	60	5	9	2493	CDC42EP1	S106_S113	CDC42EP1 S106_S113	[106-121]	Q91W92	pGEX-6P1-15mer BORG5 S101 _ S106 _ S113 [ 106 - 121 ] Q91W92	*SPAPPPI*SPIIKNAI	6357	gtacaTCACCTGCTCCGCCTCCCATCTCGCCCATCATCAAGAACGCCATCc	6358	tcgagGATGGCGTTCTTGATGATGGGCGAGATGGGAGGCGGAGCAGGTGAt	1	9	H	Downregulated phosphopeptide for KiA	7927.96	0.826583	5289.45	0.972259	3467.9	1.35376	1.05087	0.157177	0.893691	No	3686.39	4.60741	4838.84	2.71871	1761.49	2.31693	3.21435	0.706122	No	1764.72	5.48595	5271.43	5.77944	15532.4	5.83336	5.69959	0.107946	Pos	1301.52	0.962527
70	61	5	10	2494	CDC42EP1	S101_S106_S113	CDC42EP1 S101_S106_S113	[99-114]	Q91W92	pGEX-6P1-15mer BORG5 S101 _ S106 _ S113 [ 99 - 114 ] Q91W92	MA*SPAAP*SPAPPPI*S	6359	gtacaATGGCTTCCCCGGCTGCACCATCACCTGCTCCGCCTCCCATCTCGc	6360	tcgagCGAGATGGGAGGCGGAGCAGGTGATGGTGCAGCCGGGGAAGCCATt	1	10	A	Downregulated phosphopeptide for KiA	8520.93	0.888407	5672.46	1.04266	5292.02	2.06584	1.3323	0.369462	0.96284	No	3219.61	4.02401	3072.43	1.72625	2454.05	3.22787	2.99271	0.673647	No	931.07	2.8944	2152.08	2.35948	6495.43	2.43942	2.56443	0.166589	No	1438.37	1.06373
71	62	5	11	2495	CDC42EP1	S101_S106	CDC42EP1 S101_S106	[94-109]	Q91W92	pGEX-6P1-15mer BORG5 S101 _ S106 _ S113 [ 94 - 109 ] Q91W92	VPPRRMA*SPAAP*SPA	6361	gtacaGTGCCACCTCGAAGGATGGCTTCCCCGGCTGCACCATCACCTGCTc	6362	tcgagAGCAGGTGATGGTGCAGCCGGGGAAGCCATCCTTCGAGGTGGCACt	1	10	B	Downregulated phosphopeptide for KiA	9394.54	0.979491	6356.27	1.16835	6281.03	2.45192	1.53325	0.462556	1.0707	No	7633.76	9.54101	4066.13	2.28456	3802.23	5.00116	5.60891	2.11668	Pos	2063.17	6.41373	4228.44	4.63594	11259.5	4.22863	5.09277	0.670868	No	1425.7	1.05436
72	63	5	12	2496	CCAR2	S51	CCAR2 S51	[44-59]	Q8VDP4	pGEX-6P1-15mer CCAR2 S51 [ 44 - 59 ] Q8VDP4	QNARHLQ*SGEKQRVF	6363	gtacaCAAAATGCCAGGCACCTTCAGAGTGGGGAAAAGCAGCGAGTCTTCc	6364	tcgagGAAGACTCGCTGCTTTTCCCCACTCTGAAGGTGCCTGGCATTTTGt	1	10	C	Downregulated phosphopeptide for KiA	8949.78	0.933119	6081.14	1.11778	5012.56	1.95675	1.33588	0.314976	1.02091	No	8245.12	10.3051	3364.55	1.89038	2413.17	3.1741	5.1232	2.61733	No	2500.08	7.77195	5886.49	6.45378	16339.4	6.13641	6.78738	0.500738	Pos	1947.13	1.43998
73	64	5	13	2497	BCL9L	T129	BCL9L T129	[122-137]	Q67FY2	pGEX-6P1-15mer BCL9L T129 [ 122 - 137 ] Q67FY2	GEQREAG*TPSLDSEA	6365	gtacaGGAGAGCAGCGGGAAGCTGGGACTCCATCCCTCGATTCAGAGGCCc	6366	tcgagGGCCTCTGAATCGAGGGATGGAGTCCCAGCTTCCCGCTGCTCTCCt	1	10	D	Downregulated phosphopeptide for KiA	8480.6	0.884202	5469.75	1.0054	4318.94	1.68598	1.19186	0.249525	0.942336	No	3357.06	4.1958	2875.03	1.61534	1233.34	1.62224	2.47779	0.859006	No	877.03	2.72641	2205.3	2.41783	6000.06	2.25338	2.46587	0.138647	No	1808.92	1.33777
74	65	5	14	2312	PRRC2C	S2212	PRRC2C S2212	[2205-2219]	Q3TLH4	pGEX6P1-mouse Prrc2c pos S2212 [2205-2219] peptide wt	ARKAWEN*SPNLREKG	5697	gtacaGCACGGAAGGCATGGGAGAATTCTCCAAATCTACGAGAAAAGGGGc	5698	tcgagCCCCTTTTCTCGTAGATTTGGAGAATTCTCCCATGCCTTCCGTGCt	1	10	E	Downregulated phosphopeptide for KiA	8567.12	0.893222	5509.03	1.01262	3898.46	1.52184	1.14256	0.192745	0.949815	No	2887.47	3.60889	3935.25	2.21103	1945.81	2.55937	2.79309	0.420109	No	1635.26	5.0835	5056.15	5.54342	12124.3	4.55341	5.06011	0.286028	No	1214.86	0.898439
75	Pos	5	15																	13077.8	1.36351	7287.09	1.33945	5360.97	2.09276	1.59857	0.24719	1.35138		20821.7	26.0239	27889.7	15.6699	15639.2	20.5706	20.7548	2.99038		5041.24	15.6716	32455.1	35.5829	68118.1	25.5824	25.6123	5.74791		14355.8	10.6167
76	Neg	6	1																	7523.43	1	5213.71	1	3317.32	1	1	0	1		693.4	1	1280.54	1	1134.2	1	1	0		765.08	1	1605.01	1	2202.06	1	1	0		489.71	1
77	66	6	2	2498	PRRC2C	S2095	PRRC2C S2095	[2089-2104]	Q3TLH4	pGEX-6P1-15mer PRC2C S2095 [ 2089 - 2104 ] Q3TLH4	EGQEKP*SPAVVRSTD	6367	gtacaGAAGGACAAGAGAAACCCAGCCCAGCTGTGGTCAGAAGCACTGATc	6368	tcgagATCAGTGCTTCTGACCACAGCTGGGCTGGGTTTCTCTTGTCCTTCt	1	11	A	Downregulated phosphopeptide for KiA	8009.52	1.06461	5196.05	0.996613	3980.63	1.19995	1.08706	0.0597629	1.0273	No	2102.33	3.03192	2229.32	1.74092	2605.9	2.29757	2.3568	0.373853	No	1914.36	2.50217	2295.1	1.42996	4270.44	1.93929	1.95714	0.309649	No	537.46	1.09751
78	67	6	3	2499	RBL1	T992	RBL1 T992	[985-1000]	Q64701	pGEX-6P1-15mer RBL1 T992 [ 985 - 1000 ] Q64701	HKNGAGL*TPRSALLY	6369	gtacaCACAAGAACGGAGCGGGCCTCACCCCCAGGAGCGCACTGCTGTACc	6370	tcgagGTACAGCAGTGCGCTCCTGGGGGTGAGGCCCGCTCCGTTCTTGTGt	1	11	B	Downregulated phosphopeptide for KiA	8453.58	1.12363	5224.21	1.00201	4246.58	1.28012	1.13526	0.0804935	1.05476	No	1766.18	2.54713	2245.86	1.75384	1945.49	1.7153	2.00542	0.271083	No	2282.18	2.98293	3112.24	1.93908	5378.06	2.44229	2.45476	0.301399	No	474.59	0.969125
79	68	6	4	2315	RASAL2	T902	RASAL2 T902	[895-909]	E9PW37	pGEX6P1-mouse Rasal2 pos T902 [895-909] peptide wt	QLRETQS*TPQSAPQV	5703	gtacaCAGCTGCGGGAAACCCAGAGCACTCCCCAGAGTGCACCTCAAGTGc	5704	tcgagCACTTGAGGTGCACTCTGGGGAGTGCTCTGGGTTTCCCGCAGCTGt	1	11	C	Downregulated phosphopeptide for KiA	8515.92	1.13192	5529.78	1.06062	4277.25	1.28937	1.16064	0.0675765	1.09306	No	1865.38	2.69019	2168.91	1.69375	1880.08	1.65763	2.01386	0.33833	No	2349.05	3.07033	3911.96	2.43734	4938.01	2.24245	2.58338	0.249894	No	466.31	0.952217
80	69	6	5	2500	MKI67	S561	MKI67 S561	[555-570]	E9PVX6	pGEX-6P1-15mer KI67 S561 [ 555 - 570 ] E9PVX6	KKAGRK*SGNLPAKRA	6371	gtacaAAGAAAGCAGGCAGGAAGAGCGGTAACCTGCCTGCGAAGAGAGCAc	6372	tcgagTGCTCTCTTCGCAGGCAGGTTACCGCTCTTCCTGCCTGCTTTCTTt	1	11	D	Downregulated phosphopeptide for KiA	8481.03	1.12728	5900.58	1.13174	4744.81	1.43031	1.22978	0.100275	1.1295	No	3461.52	4.9921	2180.45	1.70276	3158.02	2.78436	3.15974	0.967922	No	4136	5.40597	5583.93	3.47906	8351.62	3.79264	4.22589	0.596943	No	620.39	1.26685
81	70	6	6	2501	MKI67	T501-S503	MKI67 T501-S503	[496-511]	E9PVX6	pGEX-6P1-15mer KI67 T501 _ S503 [ 496 - 511 ] E9PVX6	RKSLG*TH*SPAVLKTI	6373	gtacaAGGAAGTCTCTTGGCACTCACAGCCCAGCTGTCCTCAAGACAATCc	6374	tcgagGATTGTCTTGAGGACAGCTGGGCTGTGAGTGCCAAGAGACTTCCTt	1	11	E	Downregulated phosphopeptide for KiA	12331.1	1.63902	9039.85	1.73386	10733.7	3.23565	2.20285	0.517128	1.68572	Pos_CTL+	27890.5	40.2228	1968.39	1.53716	9005.91	7.94032	16.5668	11.9716	Pos	15062.4	19.6873	19043	11.8647	31923	14.4969	15.3496	2.29809	Pos	2949.27	6.02248
82	71	6	7	2502	WIPF1	S399	WIPF1 S399	[393-408]	Q8K1I7	pGEX-6P1-15mer WIPF1 S399 [ 393 - 408 ] Q8K1I7	SRSGMD*SPRSGPRPP	6375	gtacaTCCAGGAGTGGAATGGACAGTCCCAGAAGTGGGCCTAGGCCTCCTc	6376	tcgagAGGAGGCCTAGGCCCACTTCTGGGACTGTCCATTCCACTCCTGGAt	1	11	F	Downregulated phosphopeptide for KiA	7939.01	1.05524	5893.29	1.13034	6238.36	1.88054	1.35538	0.263477	1.0919	No	31989.9	46.1348	1997.21	1.55966	11393.9	10.0458	19.2467	13.6654	Pos	17584.3	22.9836	17791.4	11.0849	32700.9	14.8501	16.3062	3.51117	Pos	734.25	1.49936
83	72	6	8	2503	RAVER1	S551	RAVER1 S551	[545-560]	Q9CW46	pGEX-6P1-15mer RAVR1 S551 [ 545 - 560 ] Q9CW46	AEPPLP*SPAVPGGGS	6377	gtacaGCTGAGCCCCCCTTGCCTAGCCCTGCAGTTCCTGGTGGAGGCAGTc	6378	tcgagACTGCCTCCACCAGGAACTGCAGGGCTAGGCAAGGGGGGCTCAGCt	1	11	G	Downregulated phosphopeptide for KiA	6894.26	0.916372	5335.14	1.02329	4811.75	1.45049	1.13005	0.163166	0.966885	No	6763.4	9.75397	1243.67	0.971207	2877.07	2.53665	4.42061	2.7047	No	2213.52	2.89319	2971.71	1.85152	4392.21	1.99459	2.24643	0.326004	No	490.25	1.0011
84	73	6	9	2504	FOXC2	T197	FOXC2 T197	[190-205]	Q61850	pGEX-6P1-15mer FOXC2 T197 [ 190 - 205 ] Q61850	AKGAPTG*TPVADGPK	6379	gtacaGCCAAGGGCGCTCCGACAGGGACCCCGGTAGCTGACGGGCCCAAGc	6380	tcgagCTTGGGCCCGTCAGCTACCGGGGTCCCTGTCGGAGCGCCCTTGGCt	1	11	H	Downregulated phosphopeptide for KiA	6462.62	0.858999	5122.92	0.982586	3969.35	1.19655	1.01271	0.0986009	0.914112	No	6900.61	9.95185	1939.61	1.51468	3585.92	3.16163	4.87605	2.58205	No	1950.29	2.54913	2788.15	1.73715	4192.61	1.90395	2.06341	0.247587	No	441.68	0.901922
85	74	6	10	2301	LASP1	T104	LASP1 T104	[97-111]	Q61792	pGEX6P1-mouse Lasp1 pos T104 [97-111] peptide wt	GFSVVAD*TPELQRIK	5675	gtacaGGTTTCAGCGTGGTGGCAGACACGCCTGAGCTGCAGAGAATCAAGc	5676	tcgagCTTGATTCTCTGCAGCTCAGGCGTGTCTGCCACCACGCTGAAACCt	1	12	A	Downregulated phosphopeptide for KiA	6947.19	0.923407	5497.69	1.05447	4422.73	1.33322	1.1037	0.120838	0.982862	No	5370.09	7.74458	1819.38	1.42079	1990.25	1.75476	3.64004	2.05453	No	2233.78	2.91967	3220.13	2.0063	4874.84	2.21376	2.37991	0.276444	No	508.7	1.03878
86	75	6	11	2505	HCFC1	S666	HCFC1 S666	[659-674]	Q61191	pGEX-6P1-15mer HCFC1 S666 [ 659 - 674 ] Q61191	KTITLVK*SPISVPGG	6381	gtacaAAGACCATCACCCTAGTGAAGAGCCCCATCTCTGTCCCAGGAGGCc	6382	tcgagGCCTCCTGGGACAGAGATGGGGCTCTTCACTAGGGTGATGGTCTTt	1	12	B	Downregulated phosphopeptide for KiA	7989.94	1.06201	6250.68	1.19889	6697.86	2.01906	1.42665	0.298827	1.12783	No	16619.8	23.9686	3491.07	2.72625	5443.11	4.79907	10.498	6.76185	Pos	6332.24	8.27657	9215.18	5.74151	15539.9	7.05698	7.02502	0.731984	Pos	877.83	1.79255
87	76	6	12	2506	XRN1	S1402	XRN1 S1402	[1395-1410]	P97789	pGEX-6P1-15mer XRN1 S1402 [ 1395 - 1410 ] P97789	KEILKID*SPDTRDSK	6383	gtacaAAAGAAATTCTGAAAATTGATAGCCCTGACACAAGAGACAGCAAGc	6384	tcgagCTTGCTGTCTCTTGTGTCAGGGCTATCAATTTTCAGAATTTCTTTt	1	12	C	Downregulated phosphopeptide for KiA	7681.4	1.021	5544.08	1.06337	5038.58	1.51887	1.20108	0.159366	1.04171	No	11516.7	16.6091	3068.98	2.39663	4718.26	4.15999	7.72189	4.47264	Pos	3620.6	4.73232	5046.08	3.14396	9447.9	4.29048	4.05558	0.473323	No	665.56	1.35909
88	77	6	13	2507	CEP170	T912	CEP170 T912	[905-920]	Q6A065	pGEX-6P1-15mer CE170 T912 [ 905 - 920 ] Q6A065	KTDEGPD*TPSYNRDN	6385	gtacaAAAACTGATGAAGGCCCAGATACTCCCAGTTACAATAGAGACAATc	6386	tcgagATTGTCTCTATTGTAACTGGGAGTATCTGGGCCTTCATCAGTTTTt	1	12	D	Downregulated phosphopeptide for KiA	7632.13	1.01445	5290.72	1.01477	4078.77	1.22954	1.08625	0.0716428	1.01461	No	8057.84	11.6208	2773.2	2.16565	3419.7	3.01508	5.6005	3.02011	Pos	3743	4.8923	3551.77	2.21293	6115.7	2.77726	3.29416	0.815505	No	434.99	0.88826
89	78	6	14	2508	CEP170	T752	CEP170 T752	[745-760]	Q6A065	pGEX-6P1-15mer CE170 T752 [ 745 - 760 ] Q6A065	QKEQAQW*TPTKFPSK	6387	gtacaCAAAAGGAGCAGGCCCAGTGGACTCCTACTAAGTTTCCTTCAAAAc	6388	tcgagTTTTGAAGGAAACTTAGTAGGAGTCCACTGGGCCTGCTCCTTTTGt	1	12	E	Downregulated phosphopeptide for KiA	8298.56	1.10303	5693.34	1.09199	5596.09	1.68693	1.29398	0.196499	1.09749	No	64174.6	92.5506	14564.9	11.374	13431.5	11.8423	38.589	26.9811	Pos	57029.8	74.541	68847.4	42.8953	89893	40.8222	52.7528	10.9105	Pos_CTL+	539.65	1.10198
90	Pos	6	15																	9664.16	1.28454	6932.43	1.32965	5627.37	1.69636	1.43685	0.130406	1.30645		49394.4	71.235	27440.6	21.4289	37214.8	32.8115	41.8251	15.0676		13443.6	17.5715	46787.2	29.1507	72527.1	32.936	26.5528	4.62166		6838.18	13.9637
91	Neg	7	1																	1426.79	1	2329.02	1	5798.27	1	1	0	1		1609.94	1	1277.5	1	1617.49	1	1	0		1709.16	1	1087.16	1	3147.8	1	1	0		1130.15	1
92	79	7	2	2509	SLC7A6	S30	SLC7A6 S30	[23-38]	Q8BGK6	pGEX-6P1-15mer YLAT2 S30 [ 23 - 38 ] Q8BGK6	TVKEDAG*SPSQGSPE	6389	gtacaACTGTAAAAGAAGATGCCGGCTCACCATCTCAAGGGTCTCCAGAAc	6390	tcgagTTCTGGAGACCCTTGAGATGGTGAGCCGGCATCTTCTTTTACAGTt	2	1	A	Downregulated phosphopeptide for KiA	1828.96	1.28187	2365.48	1.01565	7141.11	1.23159	1.17637	0.0816592	1.09471	No	10143.3	6.30041	2371.13	1.85607	3452.09	2.13423	3.43024	1.43733	No	3922.69	2.2951	2266.68	2.08496	5613.28	1.78324	2.05443	0.148547	No	1801.06	1.59365
93	80	7	3	2510	CSNK1A1	T321	CSNK1A1 T321	[314-329]	Q8BK63	pGEX-6P1-15mer KC1A T321 [ 314 - 329 ] Q8BK63	GQGQQAQ*TPTGKQTD	6391	gtacaGGGCAGGGTCAGCAGGCCCAAACCCCCACAGGCAAGCAAACTGACc	6392	tcgagGTCAGTTTGCTTGCCTGTGGGGGTTTGGGCCTGCTGACCCTGCCCt	2	1	B	Downregulated phosphopeptide for KiA	1830.88	1.28322	2536.59	1.08912	7176.89	1.23776	1.20337	0.0586098	1.14476	No	25290.7	15.7091	3782.34	2.96074	3271.08	2.02232	6.89737	4.41417	Pos	8389.89	4.90878	5757.26	5.29569	10918.8	3.46872	4.55773	0.555841	No	2581.75	2.28443
94	81	7	4	2511	IWS1	S666	IWS1 S666	[665-680]	Q8C1D8	pGEX-6P1-15mer IWS1 S666 _ T672 [665-680] Q8C1D8	LSSTGGQ*TPRRDLEK	6393	gtacaTTGAGCAGCACTGGTGGTCAGACACCACGAAGAGACCTGGAGAAGc	6394	tcgagCTTCTCCAGGTCTCTTCGTGGTGTCTGACCACCAGTGCTGCTCAAt	2	1	C	Downregulated phosphopeptide for KiA	2187.92	1.53346	3075.72	1.32061	8762.64	1.51125	1.4551	0.0675537	1.38755	No	65112.1	40.4438	10260.7	8.03183	7678.94	4.74744	17.741	11.3909	Pos	24107.4	14.1048	17022	15.6573	24257.5	7.70618	12.4894	2.43326	Pos	4431.94	3.92155
95	82	7	5	2512	DNTTIP2	T612	DNTTIP2 T612	[605-620]	Q8R2M2	pGEX-6P1-15mer TDIF2 T612 [ 605 - 620 ] Q8R2M2	LLQKAVI*TPDFEKKH	6395	gtacaCTTCTGCAGAAAGCTGTCATTACACCTGATTTTGAAAAAAAGCATc	6396	tcgagATGCTTTTTTTCAAAATCAGGTGTAATGACAGCTTTCTGCAGAAGt	2	1	D	Downregulated phosphopeptide for KiA	1800.65	1.26203	2531.74	1.08704	7138.76	1.23119	1.19342	0.0539291	1.13949	No	6711.95	4.16907	2449.15	1.91714	2605.01	1.61053	2.56558	0.806616	No	5037.01	2.94707	2790.25	2.56655	4337.73	1.37802	2.29721	0.472541	No	3013.41	2.66638
96	83	7	6	2513	MAP4	S876	MAP4 S876	[869-884]	P27546	pGEX-6P1-15mer MAP4 S876 [ 869 - 884 ] P27546	SRSSGAL*SVDKKPTS	6397	gtacaAGCCGCTCTTCTGGGGCTCTTTCTGTGGACAAGAAGCCCACTTCCc	6398	tcgagGGAAGTGGGCTTCTTGTCCACAGAAAGAGCCCCAGAAGAGCGGCTt	2	1	E	Downregulated phosphopeptide for KiA	1683.75	1.1801	2242.68	0.962929	6003.6	1.03541	1.05948	0.0638354	0.995644	No	6453.59	4.00859	1760.16	1.37782	1806.76	1.11701	2.16781	0.923466	No	3220.62	1.88433	1411.08	1.29795	2490.13	0.79107	1.32445	0.315875	No	1324.81	1.17224
97	84	7	7	2514	PRRC2A	T1542	PRRC2A T1542	[1535-1550]	Q7TSC1	pGEX-6P1-15mer PRC2A T1542 [ 1535 - 1550 ] Q7TSC1	MVRGVGG*TPRDSAGV	6399	gtacaATGGTGAGGGGGGTGGGCGGGACTCCCCGGGACTCTGCCGGGGTTc	6400	tcgagAACCCCGGCAGAGTCCCGGGGAGTCCCGCCCACCCCCCTCACCATt	2	1	F	Downregulated phosphopeptide for KiA	2027.26	1.42085	2463.32	1.05766	6976.33	1.20317	1.22723	0.105532	1.1217	No	10643.4	6.61108	2571.25	2.01272	2182.05	1.34903	3.32428	1.65453	No	4757.95	2.78379	2768.57	2.54661	5024.64	1.59624	2.30888	0.36284	No	2967.04	2.62535
98	85	7	8	2515	SYNRG	T220	SYNRG T220	[213-228]	Q5SV85	pGEX-6P1-15mer SYNRG T220 [ 213 - 228 ] Q5SV85	QEHIKLN*TPDAGHKA	6401	gtacaCAGGAACACATAAAATTAAACACTCCTGATGCTGGGCACAAAGCCc	6402	tcgagGGCTTTGTGCCCAGCATCAGGAGTGTTTAATTTTATGTGTTCCTGt	2	1	G	Downregulated phosphopeptide for KiA	1635.3	1.14614	2122.03	0.911126	5571.73	0.96093	1.00606	0.0714976	0.934567	No	9481.8	5.88954	1909.68	1.49486	1669.99	1.03246	2.80562	1.54773	No	2928.11	1.71319	1480.24	1.36157	2331.19	0.740578	1.27178	0.284335	No	1355.26	1.19919
99	86	7	9	2305	NUP50	S322	NUP50 S322	[315-329]	Q9JIH2	pGEX6P1-mouse Nup50 pos S322 [315-329] peptide wt	FSAKASE*SPAGGGSS	5683	gtacaTTCTCTGCTAAAGCATCCGAGAGTCCGGCAGGAGGCGGCAGCAGCc	5684	tcgagGCTGCTGCCGCCTCCTGCCGGACTCTCGGATGCTTTAGCAGAGAAt	2	1	H	Downregulated phosphopeptide for KiA	1749.42	1.22612	2117.48	0.909172	5612.03	0.96788	1.03439	0.0973521	0.93704	No	9930.97	6.16853	2031.05	1.58986	1984.32	1.22679	2.99506	1.59019	No	3294.78	1.92772	1940.65	1.78506	2731.86	0.867863	1.52688	0.332073	No	1399.95	1.23873
100	87	7	10	2516	AKAP1	S176	AKAP1 S176	[169-184]	O08715	pGEX-6P1-15mer AKAP1 S176 [ 169 - 184 ] O08715	TPGRGWP*SPYAASGE	6403	gtacaACTCCTGGAAGAGGCTGGCCAAGCCCGTATGCGGCCTCTGGAGAGc	6404	tcgagCTCTCCAGAGGCCGCATACGGGCTTGGCCAGCCTCTTCCAGGAGTt	2	2	A	Downregulated phosphopeptide for KiA	1571.1	1.10114	2083.61	0.89463	5805.13	1.00118	0.998985	0.0596255	0.93936	No	11238.1	6.98047	5889.4	4.6101	4162.44	2.57339	4.72132	1.27343	No	6615.72	3.87074	4295.06	3.95072	9442.57	2.99974	3.60707	0.304541	No	1182.56	1.04637
101	88	7	11	2517	SH3PXD2A	S1034	SH3PXD2A S1034	[1027-1042]	O89032	pGEX-6P1-15mer SPD2A S1034 [ 1027 - 1042 ] O89032	AASQGSE*SPLLPTQR	6405	gtacaGCTGCCAGCCAGGGCTCAGAATCGCCCCTGCTGCCTACCCAGCGCc	6406	tcgagGCGCTGGGTAGGCAGCAGGGGCGATTCTGAGCCCTGGCTGGCAGCt	2	2	B	Downregulated phosphopeptide for KiA	1953.49	1.36915	2558.7	1.09862	7952.76	1.37157	1.27978	0.0905847	1.1892	No	27396.5	17.0171	4541.31	3.55484	3856.16	2.38404	7.652	4.69474	Pos	9766.56	5.71425	7071.28	6.50436	12234	3.88652	5.36838	0.775239	Pos	2712.82	2.40041
102	89	7	12	2518	NCOR2	T1425	NCOR2 T1425	[1418-1433]	Q9WU42	pGEX-6P1-15mer NCOR2 T1425 [ 1418 - 1433 ] Q9WU42	EGSITQG*TPLKYDSG	6407	gtacaGAGGGTTCCATCACCCAGGGCACCCCACTCAAGTACGACTCTGGGc	6408	tcgagCCCAGAGTCGTACTTGAGTGGGGTGCCCTGGGTGATGGAACCCTCt	2	2	C	Downregulated phosphopeptide for KiA	1532.62	1.07417	2167.58	0.930683	5778.59	0.996606	1.00049	0.0414675	0.95902	No	9571.78	5.94543	5367.43	4.20151	2559.2	1.5822	3.90971	1.26798	No	8272.59	4.84015	4432.7	4.07732	11951.5	3.79679	4.23809	0.311733	No	1510.03	1.33613
103	90	7	13	2519	EMD	S88	EMD S88	[81-96]	O08579	pGEX-6P1-15mer EMD S88 [ 81 - 96 ] O08579	EDALLYQ*SKDYNDDY	6409	gtacaGAAGACGCCTTACTTTACCAGAGCAAGGACTATAATGATGACTACc	6410	tcgagGTAGTCATCATTATAGTCCTTGCTCTGGTAAAGTAAGGCGTCTTCt	2	2	D	Downregulated phosphopeptide for KiA	1578.64	1.10643	2148.51	0.922495	6210.82	1.07115	1.03336	0.056359	0.976999	No	8932.18	5.54814	2864.26	2.24208	1863.18	1.1519	2.98071	1.32173	No	3114.82	1.82243	1730.94	1.59217	3648.47	1.15905	1.52455	0.194461	No	2965.79	2.62424
104	91	7	14	2520	VIPAS39	T81	VIPAS39 T81	[74-89]	Q8BGQ1	pGEX-6P1-15mer SPE39 T81 [ 74 - 89 ] Q8BGQ1	TAGSSGS*TPEGREQL	6411	gtacaACTGCTGGGAGTAGCGGGTCAACCCCTGAGGGACGTGAACAGCTAc	6412	tcgagTAGCTGTTCACGTCCCTCAGGGGTTGACCCGCTACTCCCAGCAGTt	2	2	E	Downregulated phosphopeptide for KiA	1631.3	1.14334	2164.85	0.929511	5919.64	1.02093	1.03126	0.0619415	0.969318	No	7152.86	4.44294	1813.16	1.4193	2151.97	1.33044	2.39756	1.02301	No	2648.12	1.54937	1392.42	1.28079	3282.51	1.04279	1.29098	0.146324	No	1586.93	1.40418
105	Pos	7	15																	2315.26	1.62271	3276.78	1.40694	8704.44	1.50121	1.51028	0.0624525	1.44783		48303.6	30.0033	24111.8	18.8742	33887.3	20.9506	23.276	3.41664		15112.2	8.84188	44000.4	40.4728	73589.9	23.3782	24.231	9.14102		14110.2	12.4853
106	Neg	8	1																	2487.29	1	4001.32	1	1640.47	1	1	0	1		4415.91	1	1077.33	1	660.82	1	1	0		2953.21	1	3413.45	1	2301.63	1	1	0		1019.77	1
107	92	8	2	2521	SF3B1	T207	SF3B1 T207	[200-215]	Q99NB9	pGEX-6P1-15mer SF3B1 T207 [ 200 - 215 ] Q99NB9	WDQTADQ*TPGATPKK	6413	gtacaTGGGATCAGACCGCTGACCAGACTCCTGGTGCCACTCCCAAAAAGc	6414	tcgagCTTTTTGGGAGTGGCACCAGGAGTCTGGTCAGCGGTCTGATCCCAt	2	3	A	Downregulated phosphopeptide for KiA	3697.27	1.48647	4520.18	1.12967	3113.39	1.89786	1.50467	0.221945	1.28272	No	115231	26.0946	21373	19.8389	9408.4	14.2375	20.057	3.4246	Pos_CTL+	51023.9	17.2774	96508.8	28.2731	54202.5	23.5496	23.0334	3.18465	Pos_CTL+	3685.59	3.61414
108	93	8	3	2522	GOLGA2	S37	GOLGA2 S37	[30-45]	Q921M4	pGEX-6P1-15mer GOGA2 S37 [ 30 - 45 ] Q921M4	REYQQKN*SPGVPAGA	6415	gtacaAGAGAGTATCAGCAGAAGAACAGCCCGGGTGTTCCTGCAGGAGCAc	6416	tcgagTGCTCCTGCAGGAACACCCGGGCTGTTCTTCTGCTGATACTCTCTt	2	3	B	Downregulated phosphopeptide for KiA	7278.77	2.92639	4245.91	1.06113	3024.78	1.84385	1.94379	0.540767	1.40302	Pos_CTL+	11917	2.69866	1630.27	1.51325	1214.5	1.83787	2.01659	0.353673	No	3794.55	1.28489	4245.48	1.24375	2026.01	0.88025	1.1363	0.128573	No	1672.97	1.64054
109	94	8	4	2523	SF1	T8	SF1 T8	[1-16]	Q64213	pGEX-6P1-15mer SF01 T8 [ 1 - 16 ] Q64213	MATGANA*TPLDFPSK	6417	gtacaATGGCGACCGGAGCGAACGCCACGCCGCTGGACTTCCCAAGTAAGc	6418	tcgagCTTACTTGGGAAGTCCAGCGGCGTGGCGTTCGCTCCGGTCGCCATt	2	3	C	Downregulated phosphopeptide for KiA	3358.26	1.35017	4314.93	1.07838	2718.91	1.6574	1.36198	0.167253	1.19473	No	4939.57	1.11858	898.99	0.834461	727.44	1.10081	1.01795	0.0918894	No	2462.6	0.833872	2225.69	0.652035	1006.79	0.437425	0.641111	0.114575	No	1918.62	1.88142
110	95	8	5	2524	ANKLE2	S759_T763	ANKLE2 S759_T763	[756-771]	Q6P1H6	pGEX-6P1-15mer ANKL2 S759 _ T763 [756-771] Q6P1H6	LGD*SLHE*TPDKNGKL	6419	gtacaCTGGGAGACAGCCTTCATGAGACACCAGATAAAAACGGGAAACTAc	6420	tcgagTAGTTTCCCGTTTTTATCTGGTGTCTCATGAAGGCTGTCTCCCAGt	2	3	D	Downregulated phosphopeptide for KiA	3300.57	1.32697	4495.65	1.12354	2731.41	1.66502	1.37184	0.157912	1.21393	No	16720.4	3.7864	1570.57	1.45784	934.96	1.41485	2.21969	0.783449	No	3948.81	1.33712	4908.47	1.43798	2653.99	1.15309	1.3094	0.0834002	No	2158.59	2.11674
111	96	8	6	2525	ANKLE2	S759_T763	ANKLE2 S759_T763	[752-767]	Q6P1H6	pGEX-6P1-15mer ANKL2 S759 _ T763 [ 752 - 767 ] Q6P1H6	NLQSLGD*SLHE*TPDK	6421	gtacaAATTTGCAAAGCCTGGGAGACAGCCTTCATGAGACACCAGATAAAc	6422	tcgagTTTATCTGGTGTCTCATGAAGGCTGTCTCCCAGGCTTTGCAAATTt	2	3	E	Downregulated phosphopeptide for KiA	3997.53	1.60718	4490.48	1.12225	2970.13	1.81054	1.51332	0.204158	1.30916	No	11886.8	2.69181	1339.04	1.24292	635.19	0.961215	1.63198	0.536119	No	3166.5	1.07222	2503.71	0.733484	1710.35	0.743104	0.849604	0.111344	No	2187.92	2.1455
112	97	8	7	2526	MYO9B	S1884	MYO9B S1884	[1878-1893]	Q9QY06	pGEX-6P1-15mer MYO9B S1884 [ 1878 - 1893 ] Q9QY06	LKLGFS*SPYEGVRIK	6423	gtacaCTCAAACTGGGGTTTTCATCACCCTATGAGGGGGTCCGGATCAAAc	6424	tcgagTTTGATCCGGACCCCCTCATAGGGTGATGAAAACCCCAGTTTGAGt	2	3	F	Downregulated phosphopeptide for KiA	2982.18	1.19897	3912.97	0.97792	1945.61	1.18601	1.12097	0.0716204	1.04934	No	5801.4	1.31375	886.05	0.82245	576.86	0.872946	1.00305	0.156033	No	3037.9	1.02868	2953.86	0.865359	1775.42	0.771375	0.88847	0.0751703	No	1290.21	1.2652
113	98	8	8	2527	NIFK	T299_S304	NIFK T299_S304	[297-312]	Q91VE6	pGEX-6P1-15mer MK67I T299 _ S304 [ 297 - 312 ] Q91VE6	QK*TPTSA*SPGGKRPR	6425	gtacaCAAAAGACCCCAACATCTGCAAGCCCTGGGGGAAAAAGACCGAGAc	6426	tcgagTCTCGGTCTTTTTCCCCCAGGGCTTGCAGATGTTGGGGTCTTTTGt	2	3	G	Downregulated phosphopeptide for KiA	3935.28	1.58216	4837.12	1.20888	4283.44	2.61111	1.80071	0.419279	1.38144	Pos_CTL+	97886.7	22.1668	15731.8	14.6026	6458.83	9.77396	15.5145	3.60645	Pos_CTL+	44510	15.0717	85653.1	25.0928	43080.7	18.7175	19.6273	2.92839	Pos_CTL+	2389.23	2.34291
114	99	8	9	2528	NIFK	T299_S304	NIFK T299_S304	[292-307]	Q91VE6	pGEX-6P1-15mer MK67I T299 _ S304 [ 292 - 307 ] Q91VE6	VKEDTQK*TPTSA*SPG	6427	gtacaGTGAAAGAAGACACACAAAAGACCCCAACATCTGCAAGCCCTGGGc	6428	tcgagCCCAGGGCTTGCAGATGTTGGGGTCTTTTGTGTGTCTTCTTTCACt	2	3	H	Downregulated phosphopeptide for KiA	3155.24	1.26855	4048.01	1.01167	2425.76	1.4787	1.25297	0.135045	1.11793	No	14605.3	3.30743	2125.77	1.97318	1314.93	1.98985	2.42349	0.441999	No	4128.35	1.39792	5437.95	1.59309	2821.91	1.22605	1.40569	0.106028	No	1224.96	1.20121
115	100	8	10	2529	FLNC	S2719	FLNC S2719	[2712-2727]	Q8VHX6	pGEX-6P1-15mer FLNC S2719 [ 2712 - 2727 ] Q8VHX6	GDESVPG*SPFKVNVP	6429	gtacaGGTGATGAAAGTGTCCCTGGGAGCCCCTTCAAGGTCAATGTGCCCc	6430	tcgagGGGCACATTGACCTTGAAGGGGCTCCCAGGGACACTTTCATCACCt	2	4	A	Downregulated phosphopeptide for KiA	3338.12	1.34207	4181.98	1.04515	2815.2	1.71609	1.36777	0.194111	1.17366	No	46603.3	10.5535	4645.37	4.31193	2029.5	3.07118	5.97887	2.31518	Pos	10178.5	3.44658	16682	4.88713	11259.8	4.89209	4.4086	0.481014	No	1562.3	1.53201
116	101	8	11	2363	NONO	T542	NONO T542	[534-549]	Q4FK11	pGEX-6P1-15mer Nono T542 [534-549] Q4FK11	GIGAIGG*TPPAFNRP	6078	gtacaGGAATTGGAGCAATTGGTGGAACTCCTCCTGCATTCAACCGTCCAc	6079	tcgagTGGACGGTTGAATGCAGGAGGAGTTCCACCAATTGCTCCAATTCCt	2	4	B	Downregulated phosphopeptide for KiA	2928.39	1.17734	3843.13	0.960466	1775.79	1.08249	1.07343	0.0627703	1.01066	No	17094.2	3.87105	1529.72	1.41992	681.16	1.03078	2.10725	0.889027	No	3175.5	1.07527	3132.13	0.917585	2317.99	1.00711	0.999988	0.045659	No	884.4	0.867254
117	Pos	8	12	/																4532.41	1.82223	6119.54	1.52938	2862.81	1.74512	1.69891	0.0876381	1.61127		50001.1	11.323	11116.3	10.3184	15021.3	22.7313	14.7909	3.98078		17107.9	5.79299	50306.7	14.7378	41950.1	18.2262	12.919	3.70258		14178.5	13.9037
[truncated: 44 more columns]
