# Supplementary material for: The Greatwall kinase safeguards the genome integrity by affecting the kinome activity in mitosis
Source: Oncogene. 2020 Sep 25;39(44):6816–40. doi: 10.1038/s41388-020-01470-1 (PMC7605441; doi:10.1038/s41388-020-01470-1)
Supplement: Supplementary file 7 — Table S6 [file 41388_2020_1470_MOESM7_ESM.xlsx]

## Sheet: Plasmids
PKB	Plasmid name	GOI	Quantity per cells	Purpose/Use	Inducible/Consitutive Expression	Selection
1558	pBOBI-HA-Mastl WT	HA tagged Mastl wild type	30µg / 2.5*10^6 cells	Transient transfection for kinase assay	Constitutive	NA
1559	pBOBI-HA-Mastl KD	HA tagged Mastl kinase dead	30µg / 2.5*10^6 cells	Transient transfection for kinase assay	Constitutive	NA
1848	pCEP4-HA- B55alpha	HA tagged - B55	10µg / 2.5*10^6 cells	Transient transfection for Phosphatase assay for PP2A complex	Constitutive	NA
1849	pCEP-4HA B56alpha	HA tagged - B56	10µg / 2.5*10^6 cells	Transient transfection for Phosphatase assay for PP2A complex	Constitutive	NA
2547	pbobi- human PP2A-C-V5	V5 tagged PP2A-Catalytic	16µg / 2.5*10^6 cells	Transient transfection for Phosphatase assay for PP2A complex	Constitutive	NA
2549	pbobi- human PP2A-A-V5	V5 tagged PP2A-Scaffold	10µg / 2.5*10^6 cells	Transient transfection for Phosphatase assay for PP2A complex	Constitutive	NA
2017	pLVX-TetON-Neo	TetOn transcativator	NA	Lentiviral transduction for inducible system	Constitutive	G418
2325	pMSCVpuro-TapTag-Human PLK1	Taptagged PLK1	30µg / 2.5*10^6 cells	Transient transfection for kinase assay	Constitutive	NA
2624	pLVX-tight-mouse Nek2 (aStop)-Myc-puro	Myc tagged Nek2	NA	Lentiviral transduction for inducible system / kinase assay	Inducible	Puromycin
2574	pGEX-6P1- mouse Rad51AP1 wt (no stop)	GST fused Rad51ap1 WT	NA	Bacterial expression / Kinase assay	Inducible	NA
2604	pGEX-6P1- mouse Rad51AP1 T305A (no stop)	GST fused Rad51ap1 mutant	NA	Bacterial expression / Kinase assay	Inducible	NA
2605	pGEX-6P1- mouse Rad51AP1 S309A (no stop)	GST fused Rad51ap1 mutant	NA	Bacterial expression / Kinase assay	Inducible	NA
2610	pGEX-6P1- mouse Rad51AP1 T305A S309A (no stop)	GST fused Rad51ap1 mutant	NA	Bacterial expression / Kinase assay	Inducible	NA
2584	pbobi-mouse Rad51 wt (no STOP)-EGFP	EGFP taged Rad51	6µg / 0.75*10^6 cells	Transient transfection for IP	Constitutive	NA
2575	pbobi- mouse Rad51AP1 wt (no stop) - mcherry	mCherry tagged Rad51ap1 WT	6µg / 0.75*10^6 cells	Transient transfection for IP	Constitutive	NA
2588	pbobi- mouse Rad51AP1 T305A (no stop) - mcherry	mCherry tagged Rad51ap1 mutant	6µg / 0.75*10^6 cells	Transient transfection for IP	Constitutive	NA
2589	pbobi- mouse Rad51AP1 T305D (no stop) - mcherry	mCherry tagged Rad51ap1 mutant	6µg / 0.75*10^6 cells	Transient transfection for IP	Constitutive	NA
2590	pbobi- mouse Rad51AP1 S309A (no stop) - mcherry	mCherry tagged Rad51ap1 mutant	6µg / 0.75*10^6 cells	Transient transfection for IP	Constitutive	NA
2591	pbobi- mouse Rad51AP1 S309D (no stop) - mcherry	mCherry tagged Rad51ap1 mutant	6µg / 0.75*10^6 cells	Transient transfection for IP	Constitutive	NA
2612	pbobi- mouse Rad51AP1 T305A S309A (no stop) - mcherry	mCherry tagged Rad51ap1 mutant	6µg / 0.75*10^6 cells	Transient transfection for IP	Constitutive	NA
2613	pbobi- mouse Rad51AP1 T305D S309D (no stop) - mcherry	mCherry tagged Rad51ap1 mutant	6µg / 0.75*10^6 cells	Transient transfection for IP	Constitutive	NA
1981	pFastBAC HT B-CyclinA2-Linker2-Cdk1	Fusion complex protein Cyclin A2/CDK1	NA	Transfection in insect cells for baculovirus and active protein production	Constitutive	NA
1982	pFastBAC HT B-CyclinB1-Linker2-Cdk1	Fusion complex protein Cyclin B1/CDK1	NA	Transfection in insect cells for baculovirus and active protein production	Constitutive	NA
2391	pGEX-6P1-Arpp19 S67 peptide 15mer (60-75)	GST fusion protein with ARPP19 [60-75]	NA	Bacterial expression / Kinase assay	Inducible	NA
2302	GST fusion protein with Lmna pos S18 T19 (12-26) peptide wt	GST fusion protein with LmnA [12-26]	NA	Bacterial expression / Kinase assay	Inducible	NA
2333	pGEX6P1-human Lats2 pos S83 (76-91) peptide wt	GST fusion protein with Lats2 [76-91]	NA	Bacterial expression / Kinase assay	Inducible	NA
2335	pGEX6P1-human Vimentin pos S73 (66-80) peptide wt	GST fusion protein with Vimentin [66-80]	NA	Bacterial expression / Kinase assay	Inducible	NA
2338	pGEX6P1-human Rad51 pos S14 (7-21) peptide wt	GST fusion protein with Rad51 [7-21]	NA	Bacterial expression / Kinase assay	Inducible	NA
2565	pGEX-6P1-15mer mouse Ndc80 [158-173]	GST fusion protein with Ndc80 [158-173]	NA	Bacterial expression / Kinase assay	Inducible	NA
2569	pGEX-6P1-15mer mouse TTK [669-684]	GST fusion protein with TTK [669-684]	NA	Bacterial expression / Kinase assay	Inducible	NA
1506	pGEX6P1-Arpp19 [25-112]	GST fusion protein with ARPP19 [25-112]	NA	Bacterial expression / Kinase assay	Inducible	NA
1741	pGEX6P1-new MCS	GST	NA	Bacterial expression / Kinase assay	Inducible	NA
2290	GST fusion protein with Ahnak pos T3094 [3087-3101] peptide wt	GST fusion protein with Ahnak pos T3094 [3087-3101] peptide wt	NA	Bacterial expression / Kinase assay	Inducible	NA
2307	GST fusion protein with Pcnp pos T139 [132-146] peptide wt	GST fusion protein with Pcnp pos T139 [132-146] peptide wt	NA	Bacterial expression / Kinase assay	Inducible	NA
2447	pGEX-6P1-15mer DLGP5 T617 _ S620 [ 613 - 628 ] Q8K4R9	GST fusion protein with DLGP5 T617 _ S620 [ 613 - 628 ] Q8K4R9	NA	Bacterial expression / Kinase assay	Inducible	NA
2297	GST fusion protein with Dlgap5 pos T617 S620 [610-624] peptide wt	GST fusion protein with Dlgap5 pos T617 S620 [610-624] peptide wt	NA	Bacterial expression / Kinase assay	Inducible	NA
2448	pGEX-6P1-15mer HN1L T134 [127-142] Q6PGH2	GST fusion protein with HN1L T134 [127-142] Q6PGH2	NA	Bacterial expression / Kinase assay	Inducible	NA
2449	pGEX-6P1-15mer PTN1 S364 [ 357 - 372 ] P35821	GST fusion protein with PTN1 S364 [ 357 - 372 ] P35821	NA	Bacterial expression / Kinase assay	Inducible	NA
2450	pGEX-6P1-15mer T2EB T289 [278-293] Q9D902	GST fusion protein with T2EB T289 [278-293] Q9D902	NA	Bacterial expression / Kinase assay	Inducible	NA
2451	pGEX-6P1-15mer T2EB T19 [ 12 - 27 ] Q9D902	GST fusion protein withT2EB T19 [ 12 - 27 ] Q9D902	NA	Bacterial expression / Kinase assay	Inducible	NA
2452	pGEX-6P1-15mer SFPQ T679 [ 673 - 688 ] Q8VIJ6	GST fusion protein with SFPQ T679 [ 673 - 688 ] Q8VIJ6	NA	Bacterial expression / Kinase assay	Inducible	NA
2453	pGEX-6P1-15mer PINX1 T211 [ 205 - 220 ] Q9CZX5	GST fusion protein with PINX1 T211 [ 205 - 220 ] Q9CZX5	NA	Bacterial expression / Kinase assay	Inducible	NA
2319	GST fusion protein with Smtn pos T788 [781-795] peptide wt	GST fusion protein with Smtn pos T788 [781-795] peptide wt	NA	Bacterial expression / Kinase assay	Inducible	NA
2454	pGEX-6P1-15mer SMTN S340 [ 333 - 348 ] Q921U8	GST fusion protein with SMTN S340 [ 333 - 348 ] Q921U8	NA	Bacterial expression / Kinase assay	Inducible	NA
2455	pGEX-6P1-15mer ANLN S444 [ 437 - 452 ] Q8K298	GST fusion protein with ANLN S444 [ 437 - 452 ] Q8K298	NA	Bacterial expression / Kinase assay	Inducible	NA
2456	pGEX-6P1-15mer ANLN T392 _ T396 [ 389 - 404 ] Q8K298	GST fusion protein with ANLN T392 _ T396 [ 389 - 404 ] Q8K298	NA	Bacterial expression / Kinase assay	Inducible	NA
2457	pGEX-6P1-15mer ANLN T392 _ T396 [ 385 - 400 ] Q8K298	GST fusion protein with ANLN T392 _ T396 [ 385 - 400 ] Q8K298	NA	Bacterial expression / Kinase assay	Inducible	NA
2303	GST fusion protein with Nr3c1 pos S46 [39-53] peptide wt	GST fusion protein with Nr3c1 pos S46 [39-53] peptide wt	NA	Bacterial expression / Kinase assay	Inducible	NA
2458	pGEX-6P1-15mer ZC11A S367 [ 360 - 375 ] Q6NZF1	GST fusion protein with ZC11A S367 [ 360 - 375 ] Q6NZF1	NA	Bacterial expression / Kinase assay	Inducible	NA
2321	GST fusion protein with Tpx2 pos T369 [362-376] peptide wt	GST fusion protein with Tpx2 pos T369 [362-376] peptide wt	NA	Bacterial expression / Kinase assay	Inducible	NA
2294	GST fusion protein with Cald1 pos T473 [464-478] peptide wt	GST fusion protein with Cald1 pos T473 [464-478] peptide wt	NA	Bacterial expression / Kinase assay	Inducible	NA
2292	GST fusion protein with Bag3 pos T132 [125-139] peptide wt	GST fusion protein with Bag3 pos T132 [125-139] peptide wt	NA	Bacterial expression / Kinase assay	Inducible	NA
2459	pGEX-6P1-15mer SEPT9 T168 [ 161 - 176 ] Q80UG5	GST fusion protein with SEPT9 T168 [ 161 - 176 ] Q80UG5	NA	Bacterial expression / Kinase assay	Inducible	NA
2460	pGEX-6P1-15mer SFR19 T796 [ 789 - 804 ] Q5U4C3	GST fusion protein with SFR19 T796 [ 789 - 804 ] Q5U4C3	NA	Bacterial expression / Kinase assay	Inducible	NA
2461	pGEX-6P1-15mer F208B T683 [ 676 - 691 ] Q5DTT3	GST fusion protein with F208B T683 [ 676 - 691 ] Q5DTT3	NA	Bacterial expression / Kinase assay	Inducible	NA
2462	pGEX-6P1-15mer AJUBA T40 [ 33 - 48 ] Q91XC0	GST fusion protein with AJUBA T40 [ 33 - 48 ] Q91XC0	NA	Bacterial expression / Kinase assay	Inducible	NA
2314	GST fusion protein with Racgap1 pos T278 [271-285] peptide wt	GST fusion protein with Racgap1 pos T278 [271-285] peptide wt	NA	Bacterial expression / Kinase assay	Inducible	NA
2463	pGEX-6P1-15mer BRD4 T1248 [1241-1256] Q9ESU6	GST fusion protein with BRD4 T1248 [1241-1256] Q9ESU6	NA	Bacterial expression / Kinase assay	Inducible	NA
2464	pGEX-6P1-15mer CAMP2 S428 [ 421 - 436 ] Q8C1B1	GST fusion protein with CAMP2 S428 [ 421 - 436 ] Q8C1B1	NA	Bacterial expression / Kinase assay	Inducible	NA
2306	GST fusion protein with Papd5 pos T614 [607-621] peptide wt	GST fusion protein with Papd5 pos T614 [607-621] peptide wt	NA	Bacterial expression / Kinase assay	Inducible	NA
2465	pGEX-6P1-15mer RL1D1 T399 _ S408 [ 401 - 416 ] Q8BVY0	GST fusion protein with RL1D1 T399 _ S408 [ 401 - 416 ] Q8BVY0	NA	Bacterial expression / Kinase assay	Inducible	NA
2466	pGEX-6P1-15mer RL1D1 T399 _ S403 [ 396 - 411 ] Q8BVY0	GST fusion protein with RL1D1 T399 _ S403 [ 396 - 411 ] Q8BVY0	NA	Bacterial expression / Kinase assay	Inducible	NA
2467	pGEX-6P1-15mer RL1D1 T399 _ T407 [ 392 - 407 ] Q8BVY0	GST fusion protein with RL1D1 T399 _ T407 [ 392 - 407 ] Q8BVY0	NA	Bacterial expression / Kinase assay	Inducible	NA
2468	pGEX-6P1-15mer RL1D1 T376 [ 369 - 384 ] Q8BVY0	GST fusion protein with RL1D1 T376 [ 369 - 384 ] Q8BVY0	NA	Bacterial expression / Kinase assay	Inducible	NA
2469	pGEX-6P1-15mer ROA1 S316 [ 306 - 321 ] P49312	GST fusion protein with ROA1 S316 [ 306 - 321 ] P49312	NA	Bacterial expression / Kinase assay	Inducible	NA
2470	pGEX-6P1-15mer PALLD T885 [878-893] Q9ET54	GST fusion protein with PALLD T885 [878-893] Q9ET54	NA	Bacterial expression / Kinase assay	Inducible	NA
2471	pGEX-6P1-15mer AGFG1 T177 _ S181 [ 174 - 189 ] Q8K2K6	GST fusion protein with AGFG1 T177 _ S181 [ 174 - 189 ] Q8K2K6	NA	Bacterial expression / Kinase assay	Inducible	NA
2472	pGEX-6P1-15mer AGFG1 T177 _ S181 [ 170 - 185 ] Q8K2K6	GST fusion protein with AGFG1 T177 _ S181 [ 170 - 185 ] Q8K2K6	NA	Bacterial expression / Kinase assay	Inducible	NA
2473	pGEX-6P1-15mer SRBS1 S261 [ 254 - 269 ] Q62417	GST fusion protein with SRBS1 S261 [ 254 - 269 ] Q62417	NA	Bacterial expression / Kinase assay	Inducible	NA
2474	pGEX-6P1-15mer SRBS1 S250 [ 243 - 258 ] Q62417	GST fusion protein with SRBS1 S250 [ 243 - 258 ] Q62417	NA	Bacterial expression / Kinase assay	Inducible	NA
2475	pGEX-6P1-15mer DDX18 T33 [ 26 - 41 ] Q8K363	GST fusion protein with DDX18 T33 [ 26 - 41 ] Q8K363	NA	Bacterial expression / Kinase assay	Inducible	NA
2476	pGEX-6P1-15mer CFDP1 S203 _ T206 [ 199 - 214 ] O88271	GST fusion protein with CFDP1 S203 _ T206 [ 199 - 214 ] O88271	NA	Bacterial expression / Kinase assay	Inducible	NA
2477	pGEX-6P1-15mer CFDP1 S203 _ T206 [ 196 - 211 ] O88271	GST fusion protein with CFDP1 S203 _ T206 [ 196 - 211 ] O88271	NA	Bacterial expression / Kinase assay	Inducible	NA
2478	pGEX-6P1-15mer JUN T242 _ S246 [ 240 - 255 ] P05627	GST fusion protein with JUN T242 _ S246 [ 240 - 255 ] P05627	NA	Bacterial expression / Kinase assay	Inducible	NA
2479	pGEX-6P1-15mer JUN T242 _ S246 [ 235 - 250 ] P05627	GST fusion protein with JUN T242 _ S246 [ 235 - 250 ] P05627	NA	Bacterial expression / Kinase assay	Inducible	NA
2480	pGEX-6P1-15mer ATX2L S683 _ S687 [ 680 - 695 ] Q7TQH0	GST fusion protein with ATX2L S683 _ S687 [ 680 - 695 ] Q7TQH0	NA	Bacterial expression / Kinase assay	Inducible	NA
2481	pGEX-6P1-15mer ATX2L S683 _ S687 [676-691] Q7TQH0	GST fusion protein with ATX2L S683 _ S687 [676-691] Q7TQH0	NA	Bacterial expression / Kinase assay	Inducible	NA
2482	pGEX-6P1-15mer TPBG S254 _ T256 [ 249 - 264 ] Q9Z0L0	GST fusion protein with TPBG S254 _ T256 [ 249 - 264 ] Q9Z0L0	NA	Bacterial expression / Kinase assay	Inducible	NA
2483	pGEX-6P1-15mer RBMS2 T38 [ 30 - 45 ] Q8VC70	GST fusion protein with RBMS2 T38 [ 30 - 45 ] Q8VC70	NA	Bacterial expression / Kinase assay	Inducible	NA
2484	pGEX-6P1-15mer MA7D1 T412 [ 405 - 420 ] A2AJI0	GST fusion protein with MA7D1 T412 [ 405 - 420 ] A2AJI0	NA	Bacterial expression / Kinase assay	Inducible	NA
2485	pGEX-6P1-15mer NIPA S24 _ T28 [ 21 - 36 ] Q80YV2	GST fusion protein with NIPA S24 _ T28 [ 21 - 36 ] Q80YV2	NA	Bacterial expression / Kinase assay	Inducible	NA
2486	pGEX-6P1-15mer NIPA S24 _ T28 [ 17 - 32 ] Q80YV2	GST fusion protein with NIPA S24 _ T28 [ 17 - 32 ] Q80YV2	NA	Bacterial expression / Kinase assay	Inducible	NA
2487	pGEX-6P1-15mer R51A1 T305 _ S309 [302-317] Q8C551	GST fusion protein with R51A1 T305 _ S309 [302-317] Q8C551	NA	Bacterial expression / Kinase assay	Inducible	NA
2488	pGEX-6P1-15mer R51A1 T305 _ S309 [ 298 - 313 ] Q8C551	GST fusion protein with R51A1 T305 _ S309 [ 298 - 313 ] Q8C551	NA	Bacterial expression / Kinase assay	Inducible	NA
2489	pGEX-6P1-15mer SKA3 S389 [ 382 - 397 ] Q8C263	GST fusion protein with SKA3 S389 [ 382 - 397 ] Q8C263	NA	Bacterial expression / Kinase assay	Inducible	NA
2296	GST fusion protein with Ddx6 pos T55 [48-62] peptide wt	GST fusion protein with Ddx6 pos T55 [48-62] peptide wt	NA	Bacterial expression / Kinase assay	Inducible	NA
2490	pGEX-6P1-15mer NU107 S11 [ 4 - 19 ] Q8BH74	GST fusion protein with NU107 S11 [ 4 - 19 ] Q8BH74	NA	Bacterial expression / Kinase assay	Inducible	NA
2491	pGEX-6P1-15mer MINT T986 [ 979 - 994 ] Q62504	GST fusion protein with MINT T986 [ 979 - 994 ] Q62504	NA	Bacterial expression / Kinase assay	Inducible	NA
2492	pGEX-6P1-15mer GTSE1 T420 [ 413 - 428 ] Q8R080	GST fusion protein with GTSE1 T420 [ 413 - 428 ] Q8R080	NA	Bacterial expression / Kinase assay	Inducible	NA
2300	GST fusion protein with Gtse1 pos T107 [100-114] peptide wt	GST fusion protein with Gtse1 pos T107 [100-114] peptide wt	NA	Bacterial expression / Kinase assay	Inducible	NA
2313	GST fusion protein with Rab11fip1 pos S412 [405-419] peptide wt	GST fusion protein with Rab11fip1 pos S412 [405-419] peptide wt	NA	Bacterial expression / Kinase assay	Inducible	NA
2493	pGEX-6P1-15mer BORG5 S101 _ S106 _ S113 [ 106 - 121 ] Q91W92	GST fusion protein with BORG5 S101 _ S106 _ S113 [ 106 - 121 ] Q91W92	NA	Bacterial expression / Kinase assay	Inducible	NA
2494	pGEX-6P1-15mer BORG5 S101 _ S106 _ S113 [ 99 - 114 ] Q91W92	GST fusion protein with BORG5 S101 _ S106 _ S113 [ 99 - 114 ] Q91W92	NA	Bacterial expression / Kinase assay	Inducible	NA
2495	pGEX-6P1-15mer BORG5 S101 _ S106 _ S113 [ 94 - 109 ] Q91W92	GST fusion protein with BORG5 S101 _ S106 _ S113 [ 94 - 109 ] Q91W92	NA	Bacterial expression / Kinase assay	Inducible	NA
2496	pGEX-6P1-15mer CCAR2 S51 [ 44 - 59 ] Q8VDP4	GST fusion protein with CCAR2 S51 [ 44 - 59 ] Q8VDP4	NA	Bacterial expression / Kinase assay	Inducible	NA
2497	pGEX-6P1-15mer BCL9L T129 [ 122 - 137 ] Q67FY2	GST fusion protein with BCL9L T129 [ 122 - 137 ] Q67FY2	NA	Bacterial expression / Kinase assay	Inducible	NA
2312	GST fusion protein with Prrc2c pos S2212 [2205-2219] peptide wt	GST fusion protein with Prrc2c pos S2212 [2205-2219] peptide wt	NA	Bacterial expression / Kinase assay	Inducible	NA
2498	pGEX-6P1-15mer PRC2C S2095 [ 2089 - 2104 ] Q3TLH4	GST fusion protein withPRC2C S2095 [ 2089 - 2104 ] Q3TLH4	NA	Bacterial expression / Kinase assay	Inducible	NA
2499	pGEX-6P1-15mer RBL1 T992 [ 985 - 1000 ] Q64701	GST fusion protein with RBL1 T992 [ 985 - 1000 ] Q64701	NA	Bacterial expression / Kinase assay	Inducible	NA
2315	GST fusion protein with Rasal2 pos T902 [895-909] peptide wt	GST fusion protein with Rasal2 pos T902 [895-909] peptide wt	NA	Bacterial expression / Kinase assay	Inducible	NA
2500	pGEX-6P1-15mer KI67 S561 [ 555 - 570 ] E9PVX6	GST fusion protein with KI67 S561 [ 555 - 570 ] E9PVX6	NA	Bacterial expression / Kinase assay	Inducible	NA
2501	pGEX-6P1-15mer KI67 T501 _ S503 [ 496 - 511 ] E9PVX6	GST fusion protein with KI67 T501 _ S503 [ 496 - 511 ] E9PVX6	NA	Bacterial expression / Kinase assay	Inducible	NA
2502	pGEX-6P1-15mer WIPF1 S399 [ 393 - 408 ] Q8K1I7	GST fusion protein with WIPF1 S399 [ 393 - 408 ] Q8K1I7	NA	Bacterial expression / Kinase assay	Inducible	NA
2503	pGEX-6P1-15mer RAVR1 S551 [ 545 - 560 ] Q9CW46	GST fusion protein with RAVR1 S551 [ 545 - 560 ] Q9CW46	NA	Bacterial expression / Kinase assay	Inducible	NA
2504	pGEX-6P1-15mer FOXC2 T197 [ 190 - 205 ] Q61850	GST fusion protein with FOXC2 T197 [ 190 - 205 ] Q61850	NA	Bacterial expression / Kinase assay	Inducible	NA
2301	GST fusion protein with Lasp1 pos T104 [97-111] peptide wt	GST fusion protein with Lasp1 pos T104 [97-111] peptide wt	NA	Bacterial expression / Kinase assay	Inducible	NA
2505	pGEX-6P1-15mer HCFC1 S666 [ 659 - 674 ] Q61191	GST fusion protein with HCFC1 S666 [ 659 - 674 ] Q61191	NA	Bacterial expression / Kinase assay	Inducible	NA
2506	pGEX-6P1-15mer XRN1 S1402 [ 1395 - 1410 ] P97789	GST fusion protein with XRN1 S1402 [ 1395 - 1410 ] P97789	NA	Bacterial expression / Kinase assay	Inducible	NA
2507	pGEX-6P1-15mer CE170 T912 [ 905 - 920 ] Q6A065	GST fusion protein with CE170 T912 [ 905 - 920 ] Q6A065	NA	Bacterial expression / Kinase assay	Inducible	NA
2508	pGEX-6P1-15mer CE170 T752 [ 745 - 760 ] Q6A065	GST fusion protein with CE170 T752 [ 745 - 760 ] Q6A065	NA	Bacterial expression / Kinase assay	Inducible	NA
2509	pGEX-6P1-15mer YLAT2 S30 [ 23 - 38 ] Q8BGK6	GST fusion protein with YLAT2 S30 [ 23 - 38 ] Q8BGK6	NA	Bacterial expression / Kinase assay	Inducible	NA
2510	pGEX-6P1-15mer KC1A T321 [ 314 - 329 ] Q8BK63	GST fusion protein with KC1A T321 [ 314 - 329 ] Q8BK63	NA	Bacterial expression / Kinase assay	Inducible	NA
2511	pGEX-6P1-15mer IWS1 S666 _ T672 [665-680] Q8C1D8	GST fusion protein with IWS1 S666 _ T672 [665-680] Q8C1D8	NA	Bacterial expression / Kinase assay	Inducible	NA
2512	pGEX-6P1-15mer TDIF2 T612 [ 605 - 620 ] Q8R2M2	GST fusion protein with TDIF2 T612 [ 605 - 620 ] Q8R2M2	NA	Bacterial expression / Kinase assay	Inducible	NA
2513	pGEX-6P1-15mer MAP4 S876 [ 869 - 884 ] P27546	GST fusion protein with MAP4 S876 [ 869 - 884 ] P27546	NA	Bacterial expression / Kinase assay	Inducible	NA
2514	pGEX-6P1-15mer PRC2A T1542 [ 1535 - 1550 ] Q7TSC1	GST fusion protein with PRC2A T1542 [ 1535 - 1550 ] Q7TSC1	NA	Bacterial expression / Kinase assay	Inducible	NA
2515	pGEX-6P1-15mer SYNRG T220 [ 213 - 228 ] Q5SV85	GST fusion protein with SYNRG T220 [ 213 - 228 ] Q5SV85	NA	Bacterial expression / Kinase assay	Inducible	NA
2305	GST fusion protein with Nup50 pos S322 [315-329] peptide wt	GST fusion protein with Nup50 pos S322 [315-329] peptide wt	NA	Bacterial expression / Kinase assay	Inducible	NA
2516	pGEX-6P1-15mer AKAP1 S176 [ 169 - 184 ] O08715	GST fusion protein with AKAP1 S176 [ 169 - 184 ] O08715	NA	Bacterial expression / Kinase assay	Inducible	NA
2517	pGEX-6P1-15mer SPD2A S1034 [ 1027 - 1042 ] O89032	GST fusion protein with SPD2A S1034 [ 1027 - 1042 ] O89032	NA	Bacterial expression / Kinase assay	Inducible	NA
2518	pGEX-6P1-15mer NCOR2 T1425 [ 1418 - 1433 ] Q9WU42	GST fusion protein with NCOR2 T1425 [ 1418 - 1433 ] Q9WU42	NA	Bacterial expression / Kinase assay	Inducible	NA
2519	pGEX-6P1-15mer EMD S88 [ 81 - 96 ] O08579	GST fusion protein with EMD S88 [ 81 - 96 ] O08579	NA	Bacterial expression / Kinase assay	Inducible	NA
2520	pGEX-6P1-15mer SPE39 T81 [ 74 - 89 ] Q8BGQ1	GST fusion protein with SPE39 T81 [ 74 - 89 ] Q8BGQ1	NA	Bacterial expression / Kinase assay	Inducible	NA
2521	pGEX-6P1-15mer SF3B1 T207 [ 200 - 215 ] Q99NB9	GST fusion protein with SF3B1 T207 [ 200 - 215 ] Q99NB9	NA	Bacterial expression / Kinase assay	Inducible	NA
2522	pGEX-6P1-15mer GOGA2 S37 [ 30 - 45 ] Q921M4	GST fusion protein with GOGA2 S37 [ 30 - 45 ] Q921M4	NA	Bacterial expression / Kinase assay	Inducible	NA
2523	pGEX-6P1-15mer SF01 T8 [ 1 - 16 ] Q64213	GST fusion protein with SF01 T8 [ 1 - 16 ] Q64213	NA	Bacterial expression / Kinase assay	Inducible	NA
2524	pGEX-6P1-15mer ANKL2 S759 _ T763 [756-771] Q6P1H6	GST fusion protein with ANKL2 S759 _ T763 [756-771] Q6P1H6	NA	Bacterial expression / Kinase assay	Inducible	NA
2525	pGEX-6P1-15mer ANKL2 S759 _ T763 [ 752 - 767 ] Q6P1H6	GST fusion protein with ANKL2 S759 _ T763 [ 752 - 767 ] Q6P1H6	NA	Bacterial expression / Kinase assay	Inducible	NA
2526	pGEX-6P1-15mer MYO9B S1884 [ 1878 - 1893 ] Q9QY06	GST fusion protein with MYO9B S1884 [ 1878 - 1893 ] Q9QY06	NA	Bacterial expression / Kinase assay	Inducible	NA
2527	pGEX-6P1-15mer MK67I T299 _ S304 [ 297 - 312 ] Q91VE6	GST fusion protein with MK67I T299 _ S304 [ 297 - 312 ] Q91VE6	NA	Bacterial expression / Kinase assay	Inducible	NA
2528	pGEX-6P1-15mer MK67I T299 _ S304 [ 292 - 307 ] Q91VE6	GST fusion protein with MK67I T299 _ S304 [ 292 - 307 ] Q91VE6	NA	Bacterial expression / Kinase assay	Inducible	NA
2529	pGEX-6P1-15mer FLNC S2719 [ 2712 - 2727 ] Q8VHX6	GST fusion protein with FLNC S2719 [ 2712 - 2727 ] Q8VHX6	NA	Bacterial expression / Kinase assay	Inducible	NA
2363	pGEX-6P1-15mer Nono T542 [534-549] Q4FK11	GST fusion protein with Nono T542 [534-549] Q4FK11	NA	Bacterial expression / Kinase assay	Inducible	NA

## Sheet: Antibodies
Target	Clone	Company	Catalog No.	Expected Molecular Weight (kDa)	Analysis
ACA		Antibodies Inc	15-234-0001	/	IF
H2AX phospho-S139	N1-431	BD Pharmingen	560443	15	WesternBlot
Histone H3 phospho-S10		Cell Signaling Technology	#9701	17	IF & WesterBlot
Lamin A/C		Cell Signaling Technology	#2032	28/70	IF
mCherry		Biovision	5993-100	/	WesternBlot
Myc Tag	71D10	Cell Signaling Technology	#2278	/	WesternBlot
Tubulin Alpha	DM1A	Sigma	T9026	50	IF
phospho-CDK substrate [pTPXK]	D9V5N	Cell Signaling Technology	#14371	..	WesternBlot
PLK1 (Polo kinase 1)	35-206	Millipore / Upstate	05-844	64	IP
Nek2	D-8	Santa Cruz Biotechnology	sc-55601	47	WesternBlot
Rad51	14B4	GeneTex	GTX70230	37	WesternBlot & IP
Rad51	N1C2	GeneTex	GTX100469	37	WesternBlot & IP
Rad51ap1		Proteintech	11255-1-AP	38	WesternBlot & IP
Aurora B/AIM1		Abcam	ab2254	39	WesternBlot & IP
Mastl	197AP	Homemade	/	95	WesternBlot
CDK1		Homemade	sc-594	34	WesternBlot & IP
CDK2		Homemade	/	32	WesternBlot
Cyclin B1		Cell Signaling Technology	#4135	55	WesternBlot & IP
Cyclin A2	C-19	Santa Cruz Biotechnology	sc-596	54	WesternBlot & IP
GFP		Abcam	ab290	/	WesternBlot & IP
HA tag		Cell Signaling Technology	#2367	/	WesternBlot & IP
V5 tag		ThermoFisher Invitrogen	R960-25	/	WesternBlot
HSP90		BD Transduction Laboratory	610419	90	WesternBlot
Goat Anti-Human IgG DyLight 594		ThermoFisher Invitrogen	SA5-10136	/	IF
Goat Anti-Rabbit IgGAlexa Fluor 488		ThermoFisher Invitrogen	A-11008	/	IF
Goat Anti-Mouse HRP		Pierce	31432		WesternBlot
Goat Anti-Rabbit HRP		Pierce	31462		WesternBlot
