# Supplementary material for: The Greatwall kinase safeguards the genome integrity by affecting the kinome activity in mitosis
Source: Oncogene. 2020 Sep 25;39(44):6816–40. doi: 10.1038/s41388-020-01470-1 (PMC7605441; doi:10.1038/s41388-020-01470-1)
Supplement: Supplementary file 8 — File S1 [file 41388_2020_1470_MOESM8_ESM.zip]

Archive with 287 entries (287 files):
- saved-session/4019/input-cluster/Network selection: Down - Significant Regulated.Rat - Merged PPI&Ph default  network-cluster-file#1.txt
- saved-session/obo/GO_08.05.2020.obo
- saved-session/Mus Musculus/Mus Musculus_GO_BiologicalProcess-EBI-UniProt-GOA-ACAP-ARAP_08.05.2020_00h00.txt
- saved-session/Mus Musculus/Mus Musculus.gene2accession_2019.02.27.txt
- saved-session/Mus Musculus/Mus Musculus.gene2accession_2020.02.17.txt
- saved-session/Mus Musculus/Mus Musculus.gene2uniprot_2019.02.27.txt
- saved-session/Mus Musculus/Mus Musculus.gene2uniprot_2020.05.08.txt
- saved-session/4019/gene-symbol-map.txt
- saved-session/4019/gene-type-map.txt
- saved-session/4019/gene-identifier-map.txt
- saved-session/4019/gene-reference-map.txt
- saved-session/4019/gene-aliase-map.txt
- saved-session/4019/map-with-groups.txt
- saved-session/4019/node-table-data.txt
- saved-session/4019/edge-table-data.txt
- saved-session/4019/all-genes-from-list-found.txt
- saved-session/4019/all-missing-genes-from-list.txt
- saved-session/4019/analysis.properties
- saved-session/4019/ordered-cluego-term-map.xml
- saved-session/4019/gene-term-matrix.txt
- saved-session/4019/kappa-score-matrix.txt
- saved-session/4019/log-selection-criteria.txt
- saved-session/4019/log.txt
- saved-session/4019/log-missing-genes-per-cluster.txt
- saved-session/4019/network/associatedGeneCluster.txt
- saved-session/4019/network/associatedUniqueTermMap.txt
- saved-session/4019/network/goGroupMap.txt
- saved-session/4019/network/significanceColorMap.txt
- saved-session/4019/network/clusterColorMap.txt
- saved-session/4019/network/initalColorMap.txt
- saved-session/4019/network/overViewTermMap.txt
- saved-session/4019/network/nodeShapeMap.txt
- saved-session/4019/network/allNodeTableData.txt
- saved-session/4019/network/allEdgeTableData.txt
- saved-session/4019/network/addedClueGONodesMap.txt
- saved-session/4019/network/addedNewClueGONodesMap.txt
- saved-session/4019/network/allGeneNodesMap.txt
- saved-session/4019/network/allNewGeneNodesMap.txt
- saved-session/4019/network/addedAssociatedNodesMap.txt
- saved-session/4019/network/addedNewAssociatedNodesMap.txt
- saved-session/4019/network/addedClueGOEdgesList.txt
- saved-session/4019/network/addedOntologyRelationsEdgesList.txt
- saved-session/4019/network/allGenesEdgesList.txt
- saved-session/4019/network/addedAssociatedEdgesList.txt
- saved-session/4019/network/addedAssociatedAdditionalEdgesList.txt
- saved-session/4019/network/nodesShowingGeneNodesMap.txt
- saved-session/4019/network/nodesWithGenesAlreadyAdded.txt
- saved-session/4019/network/cluego-term-map.xml
- saved-session/4019/cluepedia/tab.properties
- saved-session/Mus Musculus/CluePedia_STRING-ACTIONS_v11.0_10090_27.02.2019.txt
- saved-session/4019/cluepedia/selected-edge-files.txt
- saved-session/4019/cluepedia/selected-edge-scores.txt
- saved-session/4019/cluepedia/selected-edge-actions.txt
- saved-session/11237/input-cluster/Network selection: Up - Significant Regulated.Rat - Merged PPI&Ph default network-cluster-file#1.txt
- saved-session/11237/gene-symbol-map.txt
- saved-session/11237/gene-type-map.txt
- saved-session/11237/gene-identifier-map.txt
- saved-session/11237/gene-reference-map.txt
- saved-session/11237/gene-aliase-map.txt
- saved-session/11237/map-with-groups.txt
- saved-session/11237/node-table-data.txt
- saved-session/11237/edge-table-data.txt
- saved-session/11237/all-genes-from-list-found.txt
- saved-session/11237/all-missing-genes-from-list.txt
- saved-session/11237/analysis.properties
- saved-session/11237/ordered-cluego-term-map.xml
- saved-session/11237/gene-term-matrix.txt
- saved-session/11237/kappa-score-matrix.txt
- saved-session/11237/log-selection-criteria.txt
- saved-session/11237/log.txt
- saved-session/11237/log-missing-genes-per-cluster.txt
- saved-session/11237/network/associatedGeneCluster.txt
- saved-session/11237/network/associatedUniqueTermMap.txt
- saved-session/11237/network/goGroupMap.txt
- saved-session/11237/network/significanceColorMap.txt
- saved-session/11237/network/clusterColorMap.txt
- saved-session/11237/network/initalColorMap.txt
- saved-session/11237/network/overViewTermMap.txt
- saved-session/11237/network/nodeShapeMap.txt
- saved-session/11237/network/allNodeTableData.txt
- saved-session/11237/network/allEdgeTableData.txt
- saved-session/11237/network/addedClueGONodesMap.txt
- saved-session/11237/network/addedNewClueGONodesMap.txt
- saved-session/11237/network/allGeneNodesMap.txt
- saved-session/11237/network/allNewGeneNodesMap.txt
- saved-session/11237/network/addedAssociatedNodesMap.txt
- saved-session/11237/network/addedNewAssociatedNodesMap.txt
- saved-session/11237/network/addedClueGOEdgesList.txt
- saved-session/11237/network/addedOntologyRelationsEdgesList.txt
- saved-session/11237/network/allGenesEdgesList.txt
- saved-session/11237/network/addedAssociatedEdgesList.txt
- saved-session/11237/network/addedAssociatedAdditionalEdgesList.txt
- saved-session/11237/network/nodesShowingGeneNodesMap.txt
- saved-session/11237/network/nodesWithGenesAlreadyAdded.txt
- saved-session/11237/network/cluego-term-map.xml
- saved-session/11237/cluepedia/tab.properties
- saved-session/11237/cluepedia/selected-edge-files.txt
- saved-session/11237/cluepedia/selected-edge-scores.txt
- saved-session/11237/cluepedia/selected-edge-actions.txt
- saved-session/11926/input-cluster/Network selection: Down - Significant Regulated.Rat - Merged PPI&Ph default network-cluster-file#1.txt
- saved-session/obo/REACTOME_08.05.2020.obo
- saved-session/Mus Musculus/Mus Musculus_REACTOME_Pathways_08.05.2020.txt
- saved-session/11926/gene-symbol-map.txt
- saved-session/11926/gene-type-map.txt
- saved-session/11926/gene-identifier-map.txt
- saved-session/11926/gene-reference-map.txt
- saved-session/11926/gene-aliase-map.txt
- saved-session/11926/map-with-groups.txt
- saved-session/11926/node-table-data.txt
- saved-session/11926/edge-table-data.txt
- saved-session/11926/all-genes-from-list-found.txt
- saved-session/11926/all-missing-genes-from-list.txt
- saved-session/11926/analysis.properties
- saved-session/11926/ordered-cluego-term-map.xml
- saved-session/11926/gene-term-matrix.txt
- saved-session/11926/kappa-score-matrix.txt
- saved-session/11926/log-selection-criteria.txt
- saved-session/11926/log.txt
- saved-session/11926/log-missing-genes-per-cluster.txt
- saved-session/11926/network/associatedGeneCluster.txt
- saved-session/11926/network/associatedUniqueTermMap.txt
- saved-session/11926/network/goGroupMap.txt
- saved-session/11926/network/significanceColorMap.txt
- saved-session/11926/network/clusterColorMap.txt
- saved-session/11926/network/initalColorMap.txt
- saved-session/11926/network/overViewTermMap.txt
- saved-session/11926/network/nodeShapeMap.txt
- saved-session/11926/network/allNodeTableData.txt
- saved-session/11926/network/allEdgeTableData.txt
- saved-session/11926/network/addedClueGONodesMap.txt
- saved-session/11926/network/addedNewClueGONodesMap.txt
- saved-session/11926/network/allGeneNodesMap.txt
- saved-session/11926/network/allNewGeneNodesMap.txt
- saved-session/11926/network/addedAssociatedNodesMap.txt
- saved-session/11926/network/addedNewAssociatedNodesMap.txt
- saved-session/11926/network/addedClueGOEdgesList.txt
- saved-session/11926/network/addedOntologyRelationsEdgesList.txt
- saved-session/11926/network/allGenesEdgesList.txt
- saved-session/11926/network/addedAssociatedEdgesList.txt
- saved-session/11926/network/addedAssociatedAdditionalEdgesList.txt
- saved-session/11926/network/nodesShowingGeneNodesMap.txt
- saved-session/11926/network/nodesWithGenesAlreadyAdded.txt
- saved-session/11926/network/cluego-term-map.xml
- saved-session/11926/cluepedia/tab.properties
- saved-session/11926/cluepedia/selected-edge-files.txt
- saved-session/11926/cluepedia/selected-edge-scores.txt
- saved-session/11926/cluepedia/selected-edge-actions.txt
- saved-session/12675/input-cluster/Network selection: Up - Significant Regulated.Rat - Merged PPI&Ph default network-cluster-file#1.txt
- saved-session/12675/gene-symbol-map.txt
- saved-session/12675/gene-type-map.txt
- saved-session/12675/gene-identifier-map.txt
- saved-session/12675/gene-reference-map.txt
- saved-session/12675/gene-aliase-map.txt
- saved-session/12675/map-with-groups.txt
- saved-session/12675/node-table-data.txt
- saved-session/12675/edge-table-data.txt
- saved-session/12675/all-genes-from-list-found.txt
- saved-session/12675/all-missing-genes-from-list.txt
- saved-session/12675/analysis.properties
- saved-session/12675/ordered-cluego-term-map.xml
- saved-session/12675/gene-term-matrix.txt
- saved-session/12675/kappa-score-matrix.txt
- saved-session/12675/log-selection-criteria.txt
- saved-session/12675/log.txt
- saved-session/12675/log-missing-genes-per-cluster.txt
- saved-session/12675/network/associatedGeneCluster.txt
- saved-session/12675/network/associatedUniqueTermMap.txt
- saved-session/12675/network/goGroupMap.txt
- saved-session/12675/network/significanceColorMap.txt
- saved-session/12675/network/clusterColorMap.txt
- saved-session/12675/network/initalColorMap.txt
- saved-session/12675/network/overViewTermMap.txt
- saved-session/12675/network/nodeShapeMap.txt
- saved-session/12675/network/allNodeTableData.txt
- saved-session/12675/network/allEdgeTableData.txt
- saved-session/12675/network/addedClueGONodesMap.txt
- saved-session/12675/network/addedNewClueGONodesMap.txt
- saved-session/12675/network/allGeneNodesMap.txt
- saved-session/12675/network/allNewGeneNodesMap.txt
- saved-session/12675/network/addedAssociatedNodesMap.txt
- saved-session/12675/network/addedNewAssociatedNodesMap.txt
- saved-session/12675/network/addedClueGOEdgesList.txt
- saved-session/12675/network/addedOntologyRelationsEdgesList.txt
- saved-session/12675/network/allGenesEdgesList.txt
- saved-session/12675/network/addedAssociatedEdgesList.txt
- saved-session/12675/network/addedAssociatedAdditionalEdgesList.txt
- saved-session/12675/network/nodesShowingGeneNodesMap.txt
- saved-session/12675/network/nodesWithGenesAlreadyAdded.txt
- saved-session/12675/network/cluego-term-map.xml
- saved-session/12675/cluepedia/tab.properties
- saved-session/12675/cluepedia/selected-edge-files.txt
- saved-session/12675/cluepedia/selected-edge-scores.txt
- saved-session/12675/cluepedia/selected-edge-actions.txt
- saved-session/13544/input-cluster/Network selection: Significant Regulated.Rat - Merged PPI&Ph default network-cluster-file#1.txt
- saved-session/13544/gene-symbol-map.txt
- saved-session/13544/gene-type-map.txt
- saved-session/13544/gene-identifier-map.txt
- saved-session/13544/gene-reference-map.txt
- saved-session/13544/gene-aliase-map.txt
- saved-session/13544/map-with-groups.txt
- saved-session/13544/node-table-data.txt
- saved-session/13544/edge-table-data.txt
- saved-session/13544/all-genes-from-list-found.txt
- saved-session/13544/all-missing-genes-from-list.txt
- saved-session/13544/analysis.properties
- saved-session/13544/ordered-cluego-term-map.xml
- saved-session/13544/gene-term-matrix.txt
- saved-session/13544/kappa-score-matrix.txt
- saved-session/13544/log-selection-criteria.txt
- saved-session/13544/log.txt
- saved-session/13544/log-missing-genes-per-cluster.txt
- saved-session/13544/network/associatedGeneCluster.txt
- saved-session/13544/network/associatedUniqueTermMap.txt
- saved-session/13544/network/goGroupMap.txt
- saved-session/13544/network/significanceColorMap.txt
- saved-session/13544/network/clusterColorMap.txt
- saved-session/13544/network/initalColorMap.txt
- saved-session/13544/network/overViewTermMap.txt
- saved-session/13544/network/nodeShapeMap.txt
- saved-session/13544/network/allNodeTableData.txt
- saved-session/13544/network/allEdgeTableData.txt
- saved-session/13544/network/addedClueGONodesMap.txt
- saved-session/13544/network/addedNewClueGONodesMap.txt
- saved-session/13544/network/allGeneNodesMap.txt
- saved-session/13544/network/allNewGeneNodesMap.txt
- saved-session/13544/network/addedAssociatedNodesMap.txt
- saved-session/13544/network/addedNewAssociatedNodesMap.txt
- saved-session/13544/network/addedClueGOEdgesList.txt
- saved-session/13544/network/addedOntologyRelationsEdgesList.txt
- saved-session/13544/network/allGenesEdgesList.txt
- saved-session/13544/network/addedAssociatedEdgesList.txt
- saved-session/13544/network/addedAssociatedAdditionalEdgesList.txt
- saved-session/13544/network/nodesShowingGeneNodesMap.txt
- saved-session/13544/network/nodesWithGenesAlreadyAdded.txt
- saved-session/13544/network/cluego-term-map.xml
- saved-session/13544/cluepedia/tab.properties
- saved-session/13544/cluepedia/selected-edge-files.txt
- saved-session/13544/cluepedia/selected-edge-scores.txt
- saved-session/13544/cluepedia/selected-edge-actions.txt
- saved-session/14489/input-cluster/Network selection: Significant Regulated.Rat - Merged PPI&Ph default network-cluster-file#1.txt
- saved-session/14489/gene-symbol-map.txt
- saved-session/14489/gene-type-map.txt
- saved-session/14489/gene-identifier-map.txt
- saved-session/14489/gene-reference-map.txt
- saved-session/14489/gene-aliase-map.txt
- saved-session/14489/map-with-groups.txt
- saved-session/14489/node-table-data.txt
- saved-session/14489/edge-table-data.txt
- saved-session/14489/all-genes-from-list-found.txt
- saved-session/14489/all-missing-genes-from-list.txt
- saved-session/14489/analysis.properties
- saved-session/14489/ordered-cluego-term-map.xml
- saved-session/14489/gene-term-matrix.txt
- saved-session/14489/kappa-score-matrix.txt
- saved-session/14489/log-selection-criteria.txt
- saved-session/14489/log.txt
- saved-session/14489/log-missing-genes-per-cluster.txt
- saved-session/14489/network/associatedGeneCluster.txt
- saved-session/14489/network/associatedUniqueTermMap.txt
- saved-session/14489/network/goGroupMap.txt
- saved-session/14489/network/significanceColorMap.txt
- saved-session/14489/network/clusterColorMap.txt
- saved-session/14489/network/initalColorMap.txt
- saved-session/14489/network/overViewTermMap.txt
- saved-session/14489/network/nodeShapeMap.txt
- saved-session/14489/network/allNodeTableData.txt
- saved-session/14489/network/allEdgeTableData.txt
- saved-session/14489/network/addedClueGONodesMap.txt
- saved-session/14489/network/addedNewClueGONodesMap.txt
- saved-session/14489/network/allGeneNodesMap.txt
- saved-session/14489/network/allNewGeneNodesMap.txt
- saved-session/14489/network/addedAssociatedNodesMap.txt
- saved-session/14489/network/addedNewAssociatedNodesMap.txt
- saved-session/14489/network/addedClueGOEdgesList.txt
- saved-session/14489/network/addedOntologyRelationsEdgesList.txt
- saved-session/14489/network/allGenesEdgesList.txt
- saved-session/14489/network/addedAssociatedEdgesList.txt
- saved-session/14489/network/addedAssociatedAdditionalEdgesList.txt
- saved-session/14489/network/nodesShowingGeneNodesMap.txt
- saved-session/14489/network/nodesWithGenesAlreadyAdded.txt
- saved-session/14489/network/cluego-term-map.xml
- saved-session/14489/cluepedia/tab.properties
- saved-session/14489/cluepedia/selected-edge-files.txt
- saved-session/14489/cluepedia/selected-edge-scores.txt
- saved-session/14489/cluepedia/selected-edge-actions.txt
- saved-session/cluego-session.xml
- saved-session/cluego-session.cys
