# Supplementary material for: The Greatwall kinase safeguards the genome integrity by affecting the kinome activity in mitosis
Source: Oncogene. 2020 Sep 25;39(44):6816–40. doi: 10.1038/s41388-020-01470-1 (PMC7605441; doi:10.1038/s41388-020-01470-1)
Supplement: Supplementary file 8 — File S1 [file 41388_2020_1470_MOESM8_ESM.zip › saved-session/4019/input-cluster/Network selection: Down - Significant Regulated.Rat - Merged PPI&Ph default network-cluster-file#1.txt]

A2AJI0
A2APB8
D2EAC2
E9PVX6
E9PW37
E9Q616
O08579
O08715
O88271
O89032
P05627
P06537
P35821
P54823
P97789
Q3U7I5
Q5DTT3
Q5EBP8
Q5SV85
Q5U4C3
Q61191
Q61792
Q61850
Q62417
Q62504
Q64213
Q64701
Q67FY2
Q68ED3
Q6A065
Q6P1H6
Q6P3F4
Q6P8I4
Q6PGH2
Q7TQH0
Q7TSC1
Q80UG5
Q80YV2
Q8BGK6
Q8BGQ1
Q8BH74
Q8BK63
Q8BVY0
Q8C1B1
Q8C1D8
Q8C263
Q8C551
Q8CFP5
Q8K1I7
Q8K298
Q8K2K6
Q8K363
Q8K4R9
Q8R080
Q8R2M2
Q8VC70
Q8VCQ8
Q8VDP4
Q8VHX6
Q8VIJ6
Q91VE6
Q91W92
Q91XC0
Q921M4
Q99NB9
Q9CW46
Q9CZX5
Q9D620
Q9D902
Q9ESU6
Q9ET54
Q9JIH2
Q9JLV1
Q9QY06
Q9WU42
Q9WVM1
Q9Z0L0
Q9Z0Q2
