# Supplementary material for: The Greatwall kinase safeguards the genome integrity by affecting the kinome activity in mitosis
Source: Oncogene. 2020 Sep 25;39(44):6816–40. doi: 10.1038/s41388-020-01470-1 (PMC7605441; doi:10.1038/s41388-020-01470-1)
Supplement: Supplementary file 8 — File S1 [file 41388_2020_1470_MOESM8_ESM.zip › saved-session/Mus Musculus/Mus Musculus_GO_BiologicalProcess-EBI-UniProt-GOA-ACAP-ARAP_08.05.2020_00h00.txt]

Ontology_GO_BiologicalProcess-EBI-UniProt-GOA-ACAP-ARAP_08.05.2020_00h00	Level	Category	AllTheGenesInTheNode
GO:0000002	6	mitochondrial genome maintenance	IBA:16882|IBA:229524|IDA:408022|IDA:72170|IEA:11545|IEA:17153|IEA:17527|IEA:192287|IEA:208084|IEA:216021|IEA:21975|IEA:22226|IEA:327762|IEA:70556|IEA:72962|IEA:74143|IEA:74528|IMP:12628|IMP:16882|IMP:17153|IMP:17258|IMP:17527|IMP:19017|IMP:216805|IMP:22059|IMP:22226|IMP:230784|IMP:50776|IMP:57813|IMP:83408|ISO:11545|ISO:16882|ISO:17153|ISO:17527|ISO:192287|ISO:216021|ISO:21975|ISO:22226|ISO:23797…
GO:0000003	1	reproduction	IBA:100009600|IBA:100037410|IBA:100038977|IBA:100039030|IBA:100039065|IBA:100039120|IBA:100039905|IBA:100040867|IBA:100042109|IBA:100042144|IBA:100043216|IBA:100504642|IBA:100861637|IBA:100861839|IBA:100861881|IBA:100862125|IBA:101055632|IBA:101055766|IBA:101055773|IBA:101056116|IBA:101056210|IBA:102443350|IBA:102443351|IBA:102631559|IBA:102632837|IBA:102633564|IBA:102636501|IBA:102638101|IBA:102…
GO:0000009	5	alpha-1,6-mannosyltransferase activity	IBA:223774|IEA:223774
GO:0000012	6,7,8	single strand break repair	IBA:104884|IBA:66408|IEA:102443350|IEA:102443351|IEA:104884|IEA:11545|IEA:21958|IEA:22064|IEA:22594|IEA:319583|IEA:319955|IEA:66408|IEA:71991|IEA:72103|IEA:93759|IGI:11545|IGI:22594|IMP:104884|IMP:11545|IMP:66408|ISO:104884|ISO:11545|ISO:22594|ISO:319583|ISO:319955|ISO:66408|ISO:71991|ISO:72103|ISO:93759|ISS:21958|ISS:319955|ISS:71991|ISS:72103|ISS:93759|TAS:14211|TAS:70099
GO:0000014	7,8,9,10	single-stranded DNA endodeoxyribonuclease activity	IBA:13804|IBA:13870|IBA:17535|IBA:19360|IBA:208194|IBA:225182|IBA:50505|IEA:13870|IEA:17535|IEA:225182|IEA:227525|IEA:50505|IMP:108138|IMP:22594|ISO:13870|ISO:17535|ISO:19205|ISO:19360|ISO:225182|ISO:227525|ISO:50505
GO:0000018	5,6,7,8	regulation of DNA recombination	IBA:107970|IBA:113002583|IBA:117599|IBA:13871|IBA:14957|IBA:14958|IBA:16189|IBA:171506|IBA:17685|IBA:17688|IBA:213389|IBA:214763|IBA:21750|IBA:21939|IBA:223970|IBA:237211|IBA:243529|IBA:269400|IBA:50708|IBA:50709|IBA:54388|IBA:56702|IBA:60344|IBA:60530|IBA:619441|IBA:668225|IBA:69583|IBA:70069|IBA:73747|IBA:75698|IBA:80838|IDA:15978|IDA:16189|IDA:21939|IDA:232210|IDA:245109|IDA:269400|IDA:27223|I…
GO:0000019	6,7,8,9	regulation of mitotic recombination	IBA:13871|IBA:21750|IDA:245109|IEA:21750|IGI:12144|IGI:234396|IMP:12144|IMP:17350|IMP:21750|IMP:245109|ISO:19360|ISO:21750
GO:0000022	4,5,6,7,8,9	mitotic spindle elongation	IBA:233406|IBA:71819|IBA:74393|IEA:101706|IEA:16571|IEA:20877|IEA:26934|IEA:71819|ISO:101706|ISO:16571|ISO:20877|ISO:26934|ISO:71819|ISO:74393|ISS:16571|ISS:20877|ISS:26934|ISS:74393
GO:0000023	5,6	maltose metabolic process	IEA:14387|IEA:232714|IEA:76051
GO:0000026	5	alpha-1,2-mannosyltransferase activity	IBA:102580|IBA:207958|IBA:239827|IBA:55981|IEA:102580|IEA:207958|ISO:239827
GO:0000027	6,7,8	ribosomal large subunit assembly	IBA:100019|IBA:100043391|IBA:100503670|IBA:110954|IBA:11837|IBA:19988|IBA:217011|IBA:225215|IBA:235036|IBA:238217|IBA:268449|IBA:269261|IBA:27367|IBA:66211|IBA:66419|IBA:66448|IBA:66991|IBA:67025|IBA:67239|IBA:67832|IBA:68077|IBA:68193|IBA:71986|IDA:67671|IEA:100019|IEA:100503670|IEA:12181|IEA:59014|IEA:67025|IEA:67239|IEA:68077|IEA:69902|IEA:71986|IEA:72831|IEA:75619|IMP:68193|ISO:100503670|ISO:…
GO:0000028	6,7,8	ribosomal small subunit assembly	IBA:100043813|IBA:110816|IBA:16785|IBA:20044|IBA:20054|IBA:20085|IBA:20103|IBA:30946|IBA:50529|IBA:54127|IBA:57294|IBA:57837|IBA:67097|IBA:67941|IBA:67994|IBA:74778|IDA:67671|IEA:16785|IEA:16898|IEA:20044|IEA:20085|IEA:57837|ISO:16898|ISO:20044|ISO:20054|ISO:20085|ISO:57837|ISO:75617|ISS:19090|ISS:20044|ISS:22596|ISS:57837
GO:0000030	4	mannosyltransferase activity	IBA:102580|IBA:13480|IBA:13481|IBA:18570|IBA:19165|IBA:20316|IBA:207958|IBA:208211|IBA:208624|IBA:217734|IBA:223774|IBA:230801|IBA:233115|IBA:239827|IBA:244745|IBA:320752|IBA:381510|IBA:55981|IBA:56737|IBA:64136|IBA:67556|IBA:68563|IBA:99011|IEA:102580|IEA:13480|IEA:18570|IEA:19165|IEA:207958|IEA:208211|IEA:208624|IEA:217734|IEA:223774|IEA:230801|IEA:237500|IEA:278279|IEA:381903|IEA:387314|IEA:55…
GO:0000033	5	alpha-1,3-mannosyltransferase activity	IBA:18570|IBA:19165|IBA:208624|IBA:56737|IEA:18570|IEA:19165|IEA:208624|IEA:381903|IEA:56737|ISO:18570|ISO:19165|ISO:208624|ISO:381903|ISO:56737|ISS:381903
GO:0000036	6,7,8,9	acyl carrier activity	IBA:70316
GO:0000038	5,6,8	very long-chain fatty acid metabolic process	IBA:106529|IBA:11430|IBA:12686|IBA:14081|IBA:170439|IBA:243078|IBA:26458|IBA:26459|IBA:26569|IBA:30963|IBA:54325|IBA:54326|IBA:57874|IBA:66775|IBA:68801|IBA:70757|IBA:74559|IBA:83603|IDA:171281|IDA:217698|IDA:26458|IDA:26569|IDA:54326|IEA:106529|IEA:11430|IEA:11666|IEA:12686|IEA:14081|IEA:170439|IEA:171282|IEA:19299|IEA:19302|IEA:26459|IEA:26874|IEA:54325|IEA:54326|IEA:57874|IEA:58869|IEA:66775|I…
GO:0000041	7	transition metal ion transport	IBA:100042782|IBA:102443350|IBA:102443351|IBA:106947|IBA:106957|IBA:109108|IBA:117167|IBA:11977|IBA:11979|IBA:12870|IBA:14319|IBA:14977|IBA:15203|IBA:15216|IBA:18173|IBA:18174|IBA:194642|IBA:20529|IBA:213053|IBA:214922|IBA:217721|IBA:21982|IBA:22042|IBA:22063|IBA:22064|IBA:22065|IBA:22066|IBA:22067|IBA:22068|IBA:226844|IBA:227059|IBA:22784|IBA:22785|IBA:230810|IBA:235574|IBA:239436|IBA:244698|IBA…
GO:0000045	6,7	autophagosome assembly	IBA:100504663|IBA:100855|IBA:11793|IBA:12421|IBA:17168|IBA:17772|IBA:19324|IBA:19335|IBA:209478|IBA:213948|IBA:217379|IBA:22241|IBA:225326|IBA:226720|IBA:245860|IBA:29869|IBA:329015|IBA:386649|IBA:435626|IBA:51897|IBA:52639|IBA:54609|IBA:54636|IBA:56032|IBA:56085|IBA:56208|IBA:56486|IBA:57436|IBA:58809|IBA:60599|IBA:66048|IBA:66725|IBA:66734|IBA:66840|IBA:67443|IBA:67526|IBA:67841|IBA:68053|IBA:6…
GO:0000048	6,7,8	peptidyltransferase activity	IBA:14598|IBA:207182|IBA:23887|IEA:23887|ISO:14598|ISO:23887
GO:0000050	4,5,6	urea cycle	IBA:11898|IC:227231|IDA:12606|IEA:109900|IEA:11564|IEA:11846|IEA:11847|IEA:11898|IEA:18416|IEA:217214|IEA:227231|IEA:94242|IMP:15194|IMP:15567|ISO:109900|ISO:11564|ISO:11846|ISO:11898|ISO:18416|ISO:227231|ISO:94242|ISS:11898
GO:0000052	5,6,8	citrulline metabolic process	IBA:104146|IBA:18416|IBA:51793|IBA:69219|IBA:69719|IEA:104146|IEA:11898|IEA:18416|IEA:381290|IEA:51793|IEA:56454|IEA:69219|IEA:69719|IMP:15194|IMP:15567|ISO:104146|ISO:11898|ISO:18416|ISO:381290|ISO:51793|ISO:56454|ISO:69219|ISO:69719|ISS:51793|ISS:56454|ISS:69219
GO:0000053	4,5,6,7,8	argininosuccinate metabolic process	IBA:11898|IEA:11898|ISO:109900|ISO:11564|ISO:11898
GO:0000054	4,5,6,7,8,9,10,11,12	ribosomal subunit export from nucleus	IBA:103573|IBA:14609|IBA:16418|IBA:18148|IBA:19069|IBA:19384|IBA:19428|IBA:224092|IBA:24015|IBA:353258|IBA:59014|IBA:68040|IBA:75471|IBA:97112|IDA:14609|IDA:18148|IEA:103573|IEA:16418|IEA:19069|IEA:231452|IEA:67045|IMP:14609|IMP:18148|ISO:103573|ISO:19384|ISO:19428|ISO:20054|ISO:67045|ISO:97112
GO:0000055	5,6,7,8,9,10,11,12,13	ribosomal large subunit export from nucleus	IBA:103573|IBA:14609|IBA:18148|IBA:19069|IBA:59014|IBA:68040|IBA:97112|IEA:103573|IEA:19069|IEA:231452|IMP:14609|IMP:18148|ISO:103573|ISO:19384|ISO:19428|ISO:97112
GO:0000056	5,6,7,8,9,10,11,12,13	ribosomal small subunit export from nucleus	IBA:103573|IBA:14609|IBA:18148|IBA:19069|IBA:353258|IDA:14609|IDA:18148|IEA:103573|IEA:19069|IEA:67045|ISO:103573|ISO:19384|ISO:19428|ISO:20054|ISO:67045
GO:0000064	5,6,7,8,9,10,11,12	L-ornithine transmembrane transporter activity	IBA:11987|IBA:11988|IBA:11989|IBA:18408|IBA:245128|IBA:83885|ISO:11989
GO:0000070	4,5,6,7,8	mitotic sister chromatid segregation	IBA:100710|IBA:101994|IBA:103733|IBA:103768|IBA:108907|IBA:12235|IBA:12236|IBA:12237|IBA:12617|IBA:15260|IBA:17120|IBA:17222|IBA:214444|IBA:215387|IBA:217232|IBA:22137|IBA:224023|IBA:22680|IBA:228421|IBA:229524|IBA:229841|IBA:230936|IBA:233406|IBA:268697|IBA:26951|IBA:30939|IBA:381318|IBA:51810|IBA:52206|IBA:52276|IBA:52563|IBA:52683|IBA:52696|IBA:54392|IBA:56150|IBA:56317|IBA:59002|IBA:59008|IBA…
GO:0000075	2,4,5,6	cell cycle checkpoint	IBA:109019|IBA:117229|IBA:11920|IBA:12235|IBA:12236|IBA:12237|IBA:12534|IBA:12795|IBA:12905|IBA:15574|IBA:17120|IBA:17535|IBA:18392|IBA:19355|IBA:19356|IBA:19367|IBA:193838|IBA:20620|IBA:208266|IBA:208583|IBA:210554|IBA:211651|IBA:214444|IBA:21853|IBA:21973|IBA:21974|IBA:22137|IBA:22390|IBA:224023|IBA:22680|IBA:231600|IBA:231724|IBA:235323|IBA:235559|IBA:235610|IBA:23834|IBA:241627|IBA:245000|IBA…
GO:0000076	4,6,7,8	DNA replication checkpoint	IBA:15574|IBA:18392|IBA:19356|IBA:19367|IBA:210554|IBA:21853|IBA:231724|IBA:235559|IBA:23834|IBA:269582|IBA:66131|IBA:66983|IBA:67177|IDA:67177|IEA:234664|IEA:269582|IEA:327762|IEA:66131|IEA:67177|IEA:77011|IMP:66983|ISO:234664|ISO:269582|ISO:327762|ISO:66131|ISO:67177|ISS:327762|ISS:66131|ISS:77011
GO:0000077	4,5,6,7,8	DNA damage checkpoint	IBA:117229|IBA:11920|IBA:12534|IBA:12905|IBA:15574|IBA:17535|IBA:19355|IBA:19356|IBA:19367|IBA:193838|IBA:208266|IBA:208583|IBA:210554|IBA:211651|IBA:231724|IBA:235323|IBA:235559|IBA:235610|IBA:241627|IBA:245000|IBA:268465|IBA:269582|IBA:27223|IBA:27354|IBA:50883|IBA:66983|IBA:68145|IBA:71711|IBA:72772|IDA:100034726|IDA:12534|IDA:12649|IDA:12952|IDA:19941|IDA:54601|IDA:71007|IEA:100034726|IEA:102…
GO:0000079	5,6,7,8,9,10,11	regulation of cyclin-dependent protein serine/threonine kinase activity	IBA:103844|IBA:12427|IBA:12428|IBA:12442|IBA:12443|IBA:12444|IBA:12445|IBA:12447|IBA:12448|IBA:12449|IBA:12450|IBA:12452|IBA:12453|IBA:12454|IBA:12455|IBA:12576|IBA:12577|IBA:17420|IBA:192231|IBA:209091|IBA:218630|IBA:227210|IBA:240665|IBA:268697|IBA:380694|IBA:51813|IBA:54124|IBA:541463|IBA:56036|IBA:56706|IBA:624855|IBA:66165|IBA:66197|IBA:66671|IBA:66971|IBA:67974|IBA:69109|IBA:69171|IBA:70891…
GO:0000082	5,6	G1/S transition of mitotic cell cycle	IBA:12443|IBA:12444|IBA:12445|IBA:12447|IBA:12448|IBA:12544|IBA:12566|IBA:12568|IBA:12576|IBA:12795|IBA:12905|IBA:16798|IBA:16952|IBA:18555|IBA:18557|IBA:18647|IBA:19186|IBA:19188|IBA:19192|IBA:19645|IBA:19650|IBA:19651|IBA:20620|IBA:216166|IBA:235041|IBA:237459|IBA:244281|IBA:244879|IBA:271697|IBA:319651|IBA:50523|IBA:56696|IBA:57775|IBA:67991|IBA:70891|IBA:83563|IDA:100034726|IDA:104394|IDA:105…
GO:0000083	4,5,6,7,8,9,10,11	regulation of transcription involved in G1/S transition of mitotic cell cycle	IBA:12568|IBA:18555|IBA:18557|IBA:18647|IBA:237459|IBA:244879|IBA:271697|IDA:104394|IEA:102423|IEA:12013|IEA:13555|IEA:194655|IEA:22687|IEA:237911|IEA:244879|IEA:52679|IEA:57261|IGI:104394|IGI:19645|IGI:50496|IMP:26380|ISO:102423|ISO:12013|ISO:13555|ISO:194655|ISO:22687|ISO:237911|ISO:244879|ISO:52679|ISO:57261|ISS:102423|ISS:22687|ISS:52679
GO:0000086	5,6	G2/M transition of mitotic cell cycle	IBA:12530|IBA:12531|IBA:12532|IBA:12534|IBA:12566|IBA:14235|IBA:15574|IBA:17535|IBA:18392|IBA:19356|IBA:210554|IBA:213311|IBA:231863|IBA:235559|IBA:23834|IBA:269582|IBA:27354|IBA:27401|IBA:30843|IBA:50788|IBA:50789|IBA:56696|IBA:66983|IBA:72008|IBA:72772|IBA:74165|IDA:12313|IDA:12314|IDA:12315|IDA:12534|IDA:18795|IDA:22410|IDA:448987|IDA:54601|IDA:56696|IDA:71007|IEA:108000|IEA:108058|IEA:108911|…
GO:0000095	5,6,7,8	S-adenosyl-L-methionine transmembrane transporter activity	IBA:67582|IEA:67582|ISO:67582|ISS:67582
GO:0000096	4,5,7	sulfur amino acid metabolic process	IBA:104184|IBA:104923|IBA:107869|IBA:12411|IBA:12583|IBA:17769|IBA:210009|IBA:22117|IBA:238505|IBA:246221|IBA:56369|IBA:66902|IBA:67870|IBA:67873|IDA:12116|IEA:104923|IEA:107869|IEA:108156|IEA:11611|IEA:11720|IEA:12116|IEA:12411|IEA:12583|IEA:12846|IEA:13479|IEA:14629|IEA:17769|IEA:17850|IEA:210009|IEA:227231|IEA:238505|IEA:240334|IEA:246221|IEA:246277|IEA:50490|IEA:56369|IEA:64918|IEA:665563|IEA…
GO:0000097	5,6,7,8	sulfur amino acid biosynthetic process	IBA:107869|IBA:12411|IBA:17769|IBA:210009|IBA:238505|IBA:56369|IBA:66902|IBA:67870|IBA:67873|IDA:12116|IEA:104923|IEA:107869|IEA:108156|IEA:12116|IEA:12411|IEA:210009|IEA:238505|IEA:56369|IEA:64918|IEA:665563|IEA:66902|IEA:67870|IEA:67873|IMP:12411|IMP:14598|IMP:17769|IMP:210009|IMP:238505|ISO:104923|ISO:107869|ISO:108156|ISO:12116|ISO:210009|ISO:238505|ISO:56369|ISO:64918|ISO:67870|ISS:104923|IS…
GO:0000098	5,6,7,8	sulfur amino acid catabolic process	IBA:104184|IBA:12583|IEA:11611|IEA:11720|IEA:12583|IEA:210009|IEA:240334|IEA:246277|IEA:66881|IMP:66881|ISO:11611|ISO:11720|ISO:12583|ISO:210009|ISO:246277|ISS:11720|ISS:12411|ISS:246277|TAS:12583|TAS:246277
GO:0000099	5,7,8,9,10,11	sulfur amino acid transmembrane transporter activity	IBA:234595|IBA:30962|IBA:83429|IDA:20510|IDA:234595|IDA:83429|IEA:20510|IEA:30962|IEA:55963|IEA:83429|IMP:83429|ISO:20510|ISO:30962|ISO:83429|ISS:20510|ISS:30962
GO:0000101	5,6,8,9	sulfur amino acid transport	IBA:234595|IBA:30962|IBA:83429|IDA:20510|IDA:234595|IDA:83429|IEA:20510|IEA:234595|IEA:30962|IEA:55963|IEA:83429|IMP:18023|IMP:83429|ISO:20510|ISO:30962|ISO:83429|ISS:20510|ISS:30962
GO:0000103	4	sulfate assimilation	IBA:23971|IBA:23972|IDA:23972|IDA:53315|IDA:54200|IEA:23971|IEA:23972|ISO:23971|ISS:23971
GO:0000104	5	succinate dehydrogenase activity	IBA:66945|IEA:14297|IEA:66052|IEA:66945|IEA:67634|IEA:67680|IMP:66925|IMP:68002|IMP:68346|ISO:14297|ISO:66925|ISO:66945|ISO:67634|ISO:67680|ISS:66945
GO:0000105	5,6,7,8,9	histidine biosynthetic process	IEA:108156|IEA:665563
GO:0000117	4,5,6,7,8,9,10,11	regulation of transcription involved in G2/M transition of mitotic cell cycle	IEA:12013|IEA:237911|IMP:26380|ISO:12013|ISO:237911
GO:0000121	7	glycerol-1-phosphatase activity	IEA:18671|IEA:67078
GO:0000122	6,7,8,9,10,11,12	negative regulation of transcription by RNA polymerase II	IBA:100009600|IBA:100039551|IBA:103889|IBA:104394|IBA:106143|IBA:107392|IBA:107586|IBA:107587|IBA:108737|IBA:108961|IBA:109575|IBA:110521|IBA:11614|IBA:11622|IBA:11624|IBA:116870|IBA:116871|IBA:116912|IBA:11819|IBA:11906|IBA:12029|IBA:12053|IBA:12151|IBA:12156|IBA:12159|IBA:12355|IBA:12416|IBA:12677|IBA:13047|IBA:13048|IBA:13115|IBA:13198|IBA:13390|IBA:13392|IBA:13394|IBA:13486|IBA:13555|IBA:1355…
GO:0000132	5,6,7,9	establishment of mitotic spindle orientation	IBA:101706|IBA:13191|IBA:18472|IBA:214444|IBA:226977|IBA:54130|IBA:56444|IBA:66165|IBA:66411|IBA:67203|IBA:70385|IBA:83431|IEA:101706|IEA:12615|IEA:13191|IEA:15194|IEA:15567|IEA:16412|IEA:18472|IEA:18817|IEA:26951|IEA:386649|IEA:56150|IEA:67052|IEA:67203|IEA:68053|IEA:70385|IEA:76123|IEA:78906|IGI:14165|IGI:24063|IGI:24064|IMP:100040531|IMP:100040563|IMP:100310872|IMP:101706|IMP:16800|IMP:18508|I…
GO:0000140	6	acylglycerone-phosphate reductase activity	TAS:216820
GO:0000147	5,8	actin cortical patch assembly	TAS:23790
GO:0000150	6,7,8	recombinase activity	IBA:100037410|IBA:13404|IBA:19361|IEA:100037410|IEA:13404|IEA:19361|ISS:100037410|ISS:13404
GO:0000154	6,7,8,9,10	rRNA modification	IBA:100609|IBA:101148|IBA:106338|IBA:106707|IBA:110109|IBA:14113|IBA:14791|IBA:15278|IBA:224481|IBA:237730|IBA:245474|IBA:271842|IBA:382137|IBA:52530|IBA:56095|IBA:66138|IBA:66181|IBA:66254|IBA:67493|IBA:67674|IBA:68017|IBA:68147|IBA:76894|IBA:78796|IBA:98956|IDA:100609|IEA:101148|IEA:14113|IEA:14791|IEA:15278|IEA:217038|IEA:224481|IEA:245474|IEA:56095|IEA:66138|IEA:66181|IEA:66254|IEA:67390|IEA:…
GO:0000155	4,5,6,7,8,9,10,11	phosphorelay sensor kinase activity	IEA:67439
GO:0000160	4,5,6	phosphorelay signal transduction system	IEA:67439
GO:0000165	4,5,6,8,9	MAPK cascade	IBA:100039053|IBA:100042493|IBA:100294583|IBA:100504239|IBA:100504346|IBA:100532|IBA:100862177|IBA:101809|IBA:104709|IBA:105352|IBA:109689|IBA:110332|IBA:114715|IBA:114716|IBA:11516|IBA:12390|IBA:12504|IBA:12505|IBA:13197|IBA:13537|IBA:13608|IBA:13866|IBA:140577|IBA:14102|IBA:14161|IBA:14184|IBA:14186|IBA:14763|IBA:15289|IBA:16001|IBA:16002|IBA:16149|IBA:16156|IBA:16179|IBA:16333|IBA:16334|IBA:16…
GO:0000170	4	sphingosine hydroxylase activity	IBA:70059
GO:0000171	8,9	ribonuclease MRP activity	IBA:208366|IBA:23828|IBA:66161|IBA:67724|IEA:23828|IEA:67724|ISA:117109|ISO:23828|ISO:67724
GO:0000175	9,10,11	3'-5'-exoribonuclease activity	IBA:101985|IBA:104444|IBA:104625|IBA:12457|IBA:140546|IBA:18983|IBA:208718|IBA:211948|IBA:213550|IBA:231464|IBA:240023|IBA:30052|IBA:50912|IBA:52477|IBA:67276|IBA:68276|IBA:68737|IBA:69125|IBA:71151|IBA:71701|IBA:72587|IBA:72662|IBA:74108|IDA:12457|IDA:208718|IDA:240023|IEA:101985|IEA:103135|IEA:104058|IEA:104444|IEA:104625|IEA:12457|IEA:18983|IEA:208718|IEA:211948|IEA:213550|IEA:21423|IEA:229504…
GO:0000179	8,9,10,11,12,13,14	rRNA (adenine-N6,N6-)-dimethyltransferase activity	IBA:15278|IBA:224481|IBA:66254|IEA:15278|IEA:224481|IEA:66254|ISO:224481|ISO:66254|ISS:66254
GO:0000183	7,8,9,10,11,12,13,14	rDNA heterochromatin assembly	IBA:101867|IBA:331623|IBA:70999|IDA:116848|IDA:93762|IEA:101867|IEA:18676|IEA:20937|IEA:21652|IEA:320595|IEA:331623|IEA:93759|IMP:116848|ISO:101867|ISO:18676|ISO:20937|ISO:21652|ISO:320595|ISO:331623|ISO:93759|ISS:101867|ISS:18676|ISS:21652|ISS:320595|ISS:331623
GO:0000184	7,8,9,10	nuclear-transcribed mRNA catabolic process, nonsense-mediated decay	IBA:103677|IBA:108077|IBA:19704|IBA:229003|IBA:233789|IBA:326622|IBA:433702|IBA:52830|IBA:545388|IBA:60365|IBA:68134|IBA:71723|IBA:71997|IEA:103677|IEA:110438|IEA:14852|IEA:14853|IEA:16341|IEA:17149|IEA:18458|IEA:192160|IEA:192170|IEA:19704|IEA:19826|IEA:225363|IEA:226517|IEA:229512|IEA:233789|IEA:240023|IEA:269037|IEA:319618|IEA:326622|IEA:433702|IEA:50912|IEA:52830|IEA:60365|IEA:66441|IEA:67031…
GO:0000185	6,7,8,9,10,11,12,13,14,15,16,17	activation of MAPKKK activity	IBA:13197|IBA:17873|IBA:225028|IBA:23882|IBA:26411|IBA:26412|IBA:399510|IEA:13197|IEA:16706|IEA:17873|IEA:21926|IEA:224619|IEA:225028|IEA:23882|IEA:26411|IEA:26412|IEA:399510|IEA:69601|IMP:66513|ISO:108071|ISO:11820|ISO:13197|ISO:16706|ISO:17873|ISO:21926|ISO:224619|ISO:23882|ISO:26411|ISO:69601|ISS:224619|ISS:69601
GO:0000186	6,7,8,9,10,11,12,13,14,15	activation of MAPKK activity	IBA:13197|IBA:17873|IBA:19766|IBA:216965|IBA:225028|IBA:234878|IBA:23882|IBA:26403|IBA:26404|IBA:26408|IBA:26409|IBA:26411|IBA:26412|IBA:269881|IBA:270672|IBA:330177|IBA:338372|IBA:381921|IBA:399510|IBA:53608|IBA:65964|IBA:71751|IDA:13645|IDA:14173|IDA:14816|IDA:17873|IDA:23882|IDA:26390|IDA:26401|IDA:26408|IDA:27206|IDA:27220|IDA:56692|IDA:65964|IDA:83409|IEA:109880|IEA:110157|IEA:110709|IEA:115…
GO:0000187	7,8,9,10,11,12,13	activation of MAPK activity	IBA:13197|IBA:16333|IBA:16334|IBA:17873|IBA:18588|IBA:19766|IBA:20416|IBA:216965|IBA:21802|IBA:224116|IBA:225028|IBA:232983|IBA:234878|IBA:23882|IBA:23938|IBA:246691|IBA:26395|IBA:26396|IBA:26397|IBA:26398|IBA:26399|IBA:26400|IBA:26403|IBA:26404|IBA:26408|IBA:26409|IBA:26411|IBA:26412|IBA:269881|IBA:270672|IBA:30957|IBA:330177|IBA:338372|IBA:381836|IBA:381921|IBA:399510|IBA:50501|IBA:53608|IBA:65…
GO:0000188	7,8,9,10,11,12,13	inactivation of MAPK activity	IBA:101809|IBA:110332|IBA:114715|IBA:114716|IBA:13537|IBA:18218|IBA:19252|IBA:235584|IBA:240672|IBA:319520|IBA:63953|IBA:67603|IBA:70686|IBA:72349|IBA:75590|IDA:63953|IDA:68082|IDA:70686|IDA:75590|IEA:110332|IEA:13537|IEA:18218|IEA:19252|IEA:235584|IEA:240672|IEA:319520|IEA:56405|IEA:63953|IEA:67603|IEA:70686|IEA:73547|IEA:75219|IEA:75590|IMP:101809|IMP:114715|IMP:114716|IMP:12389|IMP:18218|IMP:1…
GO:0000209	9,10	protein polyubiquitination	IBA:100502936|IBA:100503085|IBA:100763|IBA:103583|IBA:105193|IBA:106014251|IBA:106021|IBA:106369|IBA:107035|IBA:107260|IBA:107568|IBA:108089|IBA:109161|IBA:117146|IBA:12021|IBA:140499|IBA:140629|IBA:140630|IBA:14339|IBA:14897|IBA:16396|IBA:17222|IBA:17999|IBA:19260|IBA:19720|IBA:20128|IBA:207304|IBA:20821|IBA:209387|IBA:209462|IBA:212114|IBA:214158|IBA:216080|IBA:216781|IBA:218215|IBA:218793|IBA:…
GO:0000212	3,4,5,8	meiotic spindle organization	IBA:103733|IBA:103768|IDA:17886|IDA:67141|IEP:103733|IMP:105988|IMP:12316|IMP:17451|IMP:20878|IMP:223593|IMP:22589|IMP:51792|IMP:54204|IMP:68767|IMP:74369|IMP:99412
GO:0000213	9,10,11	tRNA-intron endonuclease activity	IBA:381802|IBA:66078|IEA:381802|IEA:66078
GO:0000226	3,6	microtubule cytoskeleton organization	IBA:100043638|IBA:100043645|IBA:100088|IBA:100216474|IBA:100502766|IBA:100502861|IBA:100732|IBA:101202|IBA:101565|IBA:101706|IBA:102693|IBA:102747|IBA:103733|IBA:103768|IBA:104318|IBA:104871|IBA:105000|IBA:105833|IBA:108686|IBA:108903|IBA:108907|IBA:108989|IBA:109065|IBA:109359|IBA:110082|IBA:110854|IBA:114602|IBA:11789|IBA:11799|IBA:12009|IBA:12121|IBA:12313|IBA:12314|IBA:12315|IBA:13191|IBA:131…
GO:0000244	7,8,9,10,11,12,13	spliceosomal tri-snRNP complex assembly	IBA:192159|IBA:68295|IBA:68879|IEA:192159|IEA:22258|IEA:27756|IEA:28000|IEA:53890|IEA:68879|IEA:68988|IEA:70767|ISO:192159|ISO:22258|ISO:27756|ISO:28000|ISO:53890|ISO:68879|ISO:68988|ISO:70767|ISS:192159|ISS:22258|ISS:28000|ISS:53890|ISS:70767
GO:0000245	6,7,8,9,10,11,12	spliceosomal complex assembly	IBA:108013|IBA:13046|IBA:14007|IBA:192196|IBA:20222|IBA:20630|IBA:20815|IBA:20817|IBA:231769|IBA:319586|IBA:328110|IBA:56504|IBA:57905|IBA:66877|IBA:66978|IBA:67684|IBA:67959|IBA:67996|IBA:72193|IBA:76183|IBA:78784|IBA:81898|IC:14105|IDA:108013|IDA:13046|IDA:14007|IDA:20817|IDA:231769|IDA:56195|IEA:101739|IEA:14105|IEA:192196|IEA:193116|IEA:19655|IEA:19656|IEA:20222|IEA:20630|IEA:20817|IEA:218543…
GO:0000246	6	delta24(24-1) sterol reductase activity	IBA:74754|IEA:74754|ISO:74754
GO:0000248	6	C-5 sterol desaturase activity	IBA:235293|IEA:235293|ISO:235293
GO:0000249	6	C-22 sterol desaturase activity	IBA:13082|IBA:232174|IBA:546726
GO:0000252	6	C-3 sterol dehydrogenase (C-4 sterol decarboxylase) activity	IEA:18194
GO:0000253	6	3-keto sterol reductase activity	IBA:15490|IDA:15490|IEA:100043456|IEA:109857|IEA:15490|IEA:15492|IEA:15495|IEA:15496|IEA:192970|ISO:109857|ISO:192970|ISO:28200
GO:0000254	6	C-4 methylsterol oxidase activity	IBA:12642|IBA:66234|IBA:676527|IEA:66234
GO:0000255	4,5	allantoin metabolic process	IBA:94041|IEA:231903|IEA:94041|IMP:22242|ISA:94041
GO:0000256	5,6	allantoin catabolic process	IBA:94041|IEA:94041
GO:0000266	6	mitochondrial fission	IBA:103967|IBA:110188|IBA:13429|IBA:13430|IBA:14545|IBA:17857|IBA:17858|IBA:237781|IBA:239555|IBA:66437|IBA:67472|IBA:67900|IBA:68943|IBA:71804|IBA:74143|IBA:75734|IBA:76824|IDA:70772|IDA:71804|IDA:75734|IEA:107688|IEA:110188|IEA:12176|IEA:13179|IEA:14545|IEA:16542|IEA:17762|IEA:19017|IEA:20847|IEA:215999|IEA:223601|IEA:237781|IEA:56749|IEA:65114|IEA:66196|IEA:66437|IEA:67453|IEA:67900|IEA:68166|…
GO:0000270	6	peptidoglycan metabolic process	IEA:21946|IEA:242100|IEA:332427|IEA:384997|IEA:57757|IEA:69541
GO:0000271	5	polysaccharide biosynthetic process	IBA:102637973|IBA:105651|IBA:108105|IBA:108902|IBA:140491|IBA:14936|IBA:15116|IBA:15117|IBA:15118|IBA:15531|IBA:17423|IBA:19062|IBA:227327|IBA:228966|IBA:231727|IBA:232493|IBA:232984|IBA:23908|IBA:244416|IBA:269224|IBA:272411|IBA:27357|IBA:53412|IBA:53625|IBA:54638|IBA:54646|IBA:64580|IBA:72297|IBA:74185|IBA:76487|IBA:77781|IBA:83398|IBA:97440|IDA:15116|IDA:15117|IDA:15118|IDA:26380|IDA:69183|IDA…
GO:0000272	5	polysaccharide catabolic process	IBA:110078|IBA:110095|IBA:12421|IBA:19309|IBA:27052|IBA:77559|IDA:19309|IEA:110095|IEA:12655|IEA:14387|IEA:19045|IEA:19046|IEA:228966|IEA:244416|IEA:52331|IEA:71884|IEA:77559|IEA:81600|IMP:11548|IMP:14377|IMP:14387|IMP:15289|IMP:18642|IMP:19309|ISO:105651|ISO:110078|ISO:110095|ISO:11554|ISO:14387|ISO:16334|ISO:19045|ISO:19046|ISO:19309|ISO:228966|ISO:244416|ISO:27052|ISO:52331|ISO:77559|ISS:14387…
GO:0000278	3	mitotic cell cycle	IBA:100088|IBA:100502766|IBA:100710|IBA:101706|IBA:101994|IBA:102060|IBA:103733|IBA:103768|IBA:107572|IBA:108737|IBA:108907|IBA:108989|IBA:109019|IBA:109359|IBA:110854|IBA:111748|IBA:117229|IBA:11799|IBA:12223|IBA:12226|IBA:12227|IBA:12228|IBA:12235|IBA:12236|IBA:12237|IBA:12427|IBA:12428|IBA:12442|IBA:12443|IBA:12444|IBA:12445|IBA:12447|IBA:12448|IBA:12449|IBA:12450|IBA:12452|IBA:12453|IBA:12530…
GO:0000280	6	nuclear division	IBA:100037410|IBA:100088|IBA:100502766|IBA:100710|IBA:101994|IBA:102632837|IBA:103733|IBA:103768|IBA:105988|IBA:108907|IBA:108989|IBA:109359|IBA:110958|IBA:114714|IBA:11799|IBA:12125|IBA:12223|IBA:12235|IBA:12236|IBA:12237|IBA:12617|IBA:13404|IBA:13874|IBA:15260|IBA:15482|IBA:15511|IBA:16319|IBA:16551|IBA:16580|IBA:17120|IBA:17222|IBA:17451|IBA:17686|IBA:17687|IBA:19361|IBA:19364|IBA:19366|IBA:19…
GO:0000281	4,5,6	mitotic cytokinesis	IBA:108907|IBA:12704|IBA:16319|IBA:19877|IBA:19878|IBA:20166|IBA:213582|IBA:216846|IBA:22248|IBA:233406|IBA:23922|IBA:68743|IBA:71877|IBA:74107|IBA:75305|IEA:102774|IEA:105513|IEA:108907|IEA:11789|IEA:11848|IEA:11852|IEA:12615|IEA:12704|IEA:13605|IEA:16319|IEA:16571|IEA:16765|IEA:170625|IEA:18226|IEA:18817|IEA:19348|IEA:20479|IEA:20658|IEA:20742|IEA:208092|IEA:211978|IEA:213582|IEA:216846|IEA:222…
GO:0000285	8,9,10	1-phosphatidylinositol-3-phosphate 5-kinase activity	IEA:18711|TAS:18711
GO:0000288	7,8,9,10	nuclear-transcribed mRNA catabolic process, deadenylation-dependent decay	IBA:103135|IBA:104058|IBA:104625|IBA:110438|IBA:18983|IBA:211948|IBA:213988|IBA:21423|IBA:217351|IBA:225929|IBA:227715|IBA:231464|IBA:232791|IBA:233033|IBA:233833|IBA:234594|IBA:240023|IBA:30052|IBA:319618|IBA:50911|IBA:66362|IBA:66446|IBA:67207|IBA:67578|IBA:67710|IBA:69125|IBA:69241|IBA:69305|IBA:69639|IBA:70640|IBA:72068|IBA:72587|IBA:74108|IBA:74480|IBA:75901|IDA:12192|IDA:12193|IDA:22695|IDA…
GO:0000289	7,8,9,10,11	nuclear-transcribed mRNA poly(A) tail shortening	IBA:103135|IBA:104058|IBA:104625|IBA:213988|IBA:21423|IBA:217351|IBA:231464|IBA:233033|IBA:233833|IBA:240023|IBA:30052|IBA:67710|IBA:72587|IBA:74108|IBA:74480|IDA:22695|IDA:240023|IDA:333473|IDA:74108|IEA:103135|IEA:104058|IEA:104625|IEA:12227|IEA:18983|IEA:208922|IEA:210106|IEA:213988|IEA:21423|IEA:214627|IEA:217351|IEA:22057|IEA:234594|IEA:240023|IEA:30052|IEA:72587|IMP:17350|IMP:18458|IMP:1898…
GO:0000290	7,8,9,10,11	deadenylation-dependent decapping of nuclear-transcribed mRNA	IBA:110438|IBA:225929|IBA:30052|IBA:319618|IBA:67207|IBA:67578|IBA:69305|IBA:70640|IBA:72587|IBA:75901|IEA:225929|IEA:319618|IEA:67578|IEA:69305|IEA:75901|IGI:12457|IGI:18983|IMP:18983|IMP:30052|IMP:72587|ISO:225929|ISS:225929
GO:0000291	7,8,9,10	nuclear-transcribed mRNA catabolic process, exonucleolytic	IBA:108077|IBA:109075|IBA:18983|IBA:227715|IBA:27998|IBA:50911|IBA:66362|IBA:66446|IBA:67710|IBA:69125|IBA:69639|IBA:72544|IEA:104625|IEA:18983|IEA:208718|IEA:27998|IEA:50911|IEA:66362|IEA:69125|ISO:103135|ISO:104058|ISO:104625|ISO:18983|ISO:208718|ISO:21423|ISO:27998|ISO:50911|ISO:66362|ISO:69125|ISS:104625|ISS:18983|ISS:208718|ISS:69125
GO:0000293	6	ferric-chelate reductase activity	IDA:13056|IDA:20321|IDA:68428|IEA:13056|IEA:73649|IMP:68428|ISO:73649
GO:0000294	7,8,9,10	nuclear-transcribed mRNA catabolic process, endonucleolytic cleavage-dependent decay	IDA:230738|IEA:19704|ISO:19704|ISS:19704
GO:0000295	6,7,8,9,10	adenine nucleotide transmembrane transporter activity	IBA:103775|IBA:108652|IBA:11739|IBA:11740|IBA:20524|IBA:227731|IBA:229731|IBA:433923|IBA:66972|IBA:73333|IBA:73836|IBA:74686|IEA:103775|IEA:104910|IEA:107375|IEA:11416|IEA:11666|IEA:11739|IEA:11740|IEA:13358|IEA:192287|IEA:194744|IEA:19766|IEA:20524|IEA:214663|IEA:227731|IEA:229517|IEA:229731|IEA:319653|IEA:433923|IEA:50799|IEA:66972|IEA:67283|IEA:67554|IEA:67582|IEA:68267|IEA:71803|IEA:73095|IEA…
GO:0000296	5,6	spermine transport	ISS:74772
GO:0000301	5,7	retrograde transport, vesicle recycling within Golgi	IBA:27277|IEA:13047|ISO:27277
GO:0000302	4	response to reactive oxygen species	IBA:105675|IBA:11815|IBA:12359|IBA:12460|IBA:14775|IBA:16952|IBA:17339|IBA:18477|IBA:20655|IBA:20656|IBA:20657|IBA:21672|IBA:66680|IDA:11545|IDA:11977|IDA:11979|IDA:12578|IDA:14056|IDA:14870|IDA:16210|IDA:170826|IDA:19156|IDA:20655|IDA:20656|IDA:20657|IDA:20698|IDA:20779|IDA:213990|IDA:214254|IDA:216850|IDA:22658|IDA:26419|IDA:56458|IDA:57320|IDA:58994|IDA:68020|IEA:100206|IEA:101476|IEA:105675|I…
GO:0000303	5,6	response to superoxide	IBA:12460|IBA:18477|IBA:20655|IBA:20656|IBA:20657|IBA:21672|IDA:11545|IDA:11977|IDA:11979|IDA:20655|IDA:20656|IDA:20657|IEA:100206|IEA:11808|IEA:12460|IEA:14528|IEA:17751|IEA:18104|IEA:18127|IEA:19733|IEA:20655|IEA:20656|IEA:20657|IEA:21672|IEA:21926|IEA:22228|IEA:22229|IEA:57320|IEA:64384|IGI:14088|IGI:20655|IMP:100206|IMP:11977|IMP:11979|IMP:12491|IMP:13361|IMP:17523|IMP:18024|IMP:18477|IMP:206…
GO:0000304	4,5,6	response to singlet oxygen	IEA:14360|ISO:14360
GO:0000305	4,5	response to oxygen radical	IBA:12460|IBA:18477|IBA:20655|IBA:20656|IBA:20657|IBA:21672|IDA:11545|IDA:11977|IDA:11979|IDA:20655|IDA:20656|IDA:20657|IEA:100206|IEA:11808|IEA:12460|IEA:14528|IEA:17751|IEA:18104|IEA:18127|IEA:19733|IEA:20655|IEA:20656|IEA:20657|IEA:21672|IEA:21926|IEA:22228|IEA:22229|IEA:57320|IEA:64384|IGI:14088|IGI:20655|IMP:100206|IMP:11977|IMP:11979|IMP:12491|IMP:13361|IMP:17523|IMP:18024|IMP:18477|IMP:206…
GO:0000320	3,4	re-entry into mitotic cell cycle	IDA:12443|IDA:56637|IEA:17869|IMP:12449|ISO:17869
GO:0000334	6	3-hydroxyanthranilate 3,4-dioxygenase activity	IBA:107766|IDA:107766|IEA:107766|ISO:107766
GO:0000338	6,7,8,9	protein deneddylation	IBA:26754|IEA:108679|IEA:12848|IEA:209318|IEA:26572|IEA:26754|IEA:26893|IEA:26894|IEA:30931|ISO:108679|ISO:209318|ISO:26572|ISO:26754|ISO:26891|ISO:26893|ISO:26894|ISO:26895|ISO:30931|ISS:26891|ISS:30931
GO:0000349	6,7,8,9,10,11,12,13	generation of catalytic spliceosome for first transesterification step	IBA:28000|IBA:67439
GO:0000350	6,7,8,9,10,11,12,13	generation of catalytic spliceosome for second transesterification step	IBA:57905|IBA:67229|IEA:57905
GO:0000375	7,8,9	RNA splicing, via transesterification reactions	IBA:100034361|IBA:100041505|IBA:100042786|IBA:100042849|IBA:100042881|IBA:100568458|IBA:100862365|IBA:100862383|IBA:100862394|IBA:100862398|IBA:101214|IBA:101943|IBA:103284|IBA:105559|IBA:107686|IBA:107701|IBA:108013|IBA:108014|IBA:108121|IBA:109095|IBA:110809|IBA:12261|IBA:12696|IBA:12812|IBA:13046|IBA:13992|IBA:14007|IBA:14105|IBA:14265|IBA:14359|IBA:15387|IBA:15388|IBA:170771|IBA:171170|IBA:17…
GO:0000377	8,9,10	RNA splicing, via transesterification reactions with bulged adenosine as nucleophile	IBA:100034361|IBA:100041505|IBA:100042786|IBA:100042849|IBA:100042881|IBA:100568458|IBA:100862365|IBA:100862383|IBA:100862394|IBA:100862398|IBA:101214|IBA:101943|IBA:103284|IBA:105559|IBA:107686|IBA:107701|IBA:108013|IBA:108014|IBA:108121|IBA:109095|IBA:110809|IBA:12261|IBA:12696|IBA:12812|IBA:13046|IBA:13992|IBA:14007|IBA:14105|IBA:14265|IBA:14359|IBA:15387|IBA:15388|IBA:170771|IBA:171170|IBA:17…
GO:0000378	6,7,8,9,10	RNA exon ligation	IBA:28088
GO:0000379	6,7,8,9,10,11	tRNA-type intron splice site recognition and cleavage	IBA:381802|IBA:66078|IBA:76265|IEA:66078
GO:0000380	8,9,10,11,12	alternative mRNA splicing, via spliceosome	IBA:103284|IBA:105559|IBA:108013|IBA:108014|IBA:109095|IBA:110809|IBA:13046|IBA:13992|IBA:14007|IBA:14105|IBA:14265|IBA:14359|IBA:15388|IBA:170771|IBA:171170|IBA:19317|IBA:19653|IBA:19826|IBA:20218|IBA:20382|IBA:20383|IBA:20384|IBA:224344|IBA:225027|IBA:22668|IBA:231386|IBA:23879|IBA:24010|IBA:245492|IBA:268859|IBA:319586|IBA:384569|IBA:51810|IBA:52897|IBA:53890|IBA:545388|IBA:56758|IBA:57317|IBA…
GO:0000381	7,8,9,10,11,12,13	regulation of alternative mRNA splicing, via spliceosome	IBA:103284|IBA:105559|IBA:108013|IBA:108014|IBA:109095|IBA:110809|IBA:13046|IBA:13992|IBA:14007|IBA:14105|IBA:14265|IBA:14359|IBA:15388|IBA:170771|IBA:171170|IBA:19317|IBA:19653|IBA:19826|IBA:20218|IBA:20382|IBA:20383|IBA:20384|IBA:224344|IBA:225027|IBA:22668|IBA:231386|IBA:23879|IBA:24010|IBA:245492|IBA:268859|IBA:319586|IBA:384569|IBA:51810|IBA:52897|IBA:53890|IBA:545388|IBA:56758|IBA:57317|IBA…
GO:0000386	8,9,10	second spliceosomal transesterification activity	IEA:193116|ISO:193116|ISS:193116
GO:0000387	6,7,8,9,10,11,12	spliceosomal snRNP assembly	IBA:107686|IBA:12812|IBA:192159|IBA:20641|IBA:20643|IBA:20901|IBA:237221|IBA:276919|IBA:50783|IBA:53975|IBA:66603|IBA:67242|IBA:67332|IBA:68295|IBA:68879|IBA:69731|IEA:107686|IEA:12729|IEA:192159|IEA:20630|IEA:20638|IEA:20641|IEA:20643|IEA:20901|IEA:214572|IEA:216766|IEA:22258|IEA:237221|IEA:27374|IEA:276919|IEA:27756|IEA:28000|IEA:53890|IEA:53975|IEA:66603|IEA:67242|IEA:67332|IEA:68011|IEA:68879…
GO:0000388	6,7,8,9,10,11,12,13	spliceosome conformational change to release U4 (or U4atac) and U1 (or U11)	IBA:320632
GO:0000389	7,8,9,10,11,12,13,14	mRNA 3'-splice site recognition	IBA:57905|IEA:193116|ISO:193116|ISS:193116
GO:0000390	7,8,9,10,11,12	spliceosomal complex disassembly	IBA:217207|IBA:54723|IEA:54723|IMP:54723|ISO:54723
GO:0000393	6,7,8,9,10,11,12	spliceosomal conformational changes to generate catalytic conformation	IBA:28000|IBA:320632|IBA:57905|IBA:67229|IBA:67439|IEA:57905
GO:0000394	7,8,9	RNA splicing, via endonucleolytic cleavage and ligation	IBA:107328|IBA:192231|IBA:28088|IBA:381802|IBA:66078|IBA:67106|IBA:76265|IBA:98985|IDA:107328|IEA:104721|IEA:107328|IEA:192231|IEA:26918|IEA:28088|IEA:381802|IEA:66078|IEA:66637|IEA:76265|IEA:78943|IEA:98985|ISO:104721|ISO:192231|ISO:26918|ISO:28088|ISO:381802|ISO:67106|ISO:76265|ISO:78943|ISO:98985|ISS:104721|ISS:192231|ISS:26918|ISS:28088|ISS:67106|ISS:78943|ISS:98985
GO:0000395	7,8,9,10,11,12,13,14	mRNA 5'-splice site recognition	IBA:20630|IBA:231769|IBA:328110|IDA:231769|IEA:101739|IEA:20630|IEA:218543|IEA:272009|ISO:101739|ISO:110809|ISS:101739|ISS:110809
GO:0000398	7,8,9,10,11	mRNA splicing, via spliceosome	IBA:100034361|IBA:100041505|IBA:100042786|IBA:100042849|IBA:100042881|IBA:100568458|IBA:100862365|IBA:100862383|IBA:100862394|IBA:100862398|IBA:101214|IBA:101943|IBA:103284|IBA:105559|IBA:107686|IBA:107701|IBA:108013|IBA:108014|IBA:108121|IBA:109095|IBA:110809|IBA:12261|IBA:12696|IBA:12812|IBA:13046|IBA:13992|IBA:14007|IBA:14105|IBA:14265|IBA:14359|IBA:15387|IBA:15388|IBA:170771|IBA:171170|IBA:17…
GO:0000409	6,7,8,9,10,11	regulation of transcription by galactose	IEA:17977|IMP:17977|ISO:17977
GO:0000411	7,8,9,10,11,12,13	positive regulation of transcription by galactose	IEA:17977|IMP:17977|ISO:17977
GO:0000413	8,9	protein peptidyl-prolyl isomerization	IBA:105675|IBA:106369|IBA:110854|IBA:14225|IBA:14226|IBA:14228|IBA:14229|IBA:18087|IBA:19035|IBA:19038|IBA:19262|IBA:228005|IBA:238831|IBA:23988|IBA:241593|IBA:268373|IBA:56031|IBA:606492|IBA:66053|IBA:66101|IBA:67285|IBA:67738|IBA:68816|IBA:70225|IBA:73075|IDA:14226|IDA:14230|IDA:19038|IDA:23988|IDA:241593|IEA:105247253|IEA:105675|IEA:106369|IEA:110854|IEA:114230|IEA:11632|IEA:14225|IEA:14226|IE…
GO:0000414	7,8,9,10,11,12	regulation of histone H3-K36 methylation	IBA:73473|IEA:18193|IEA:234135|IEA:57261|IEA:71458|IEA:73473|IMP:55982|ISO:14194|ISO:18193|ISO:213389|ISO:234135|ISO:71458|ISO:73473|ISS:213389|ISS:57261|ISS:73473
GO:0000415	7,8,9,10,11,12,13	negative regulation of histone H3-K36 methylation	IEA:71458|ISO:14194|ISO:71458
GO:0000416	7,8,9,10,11,12,13	positive regulation of histone H3-K36 methylation	IEA:234135|IEA:57261|IMP:55982|ISO:213389|ISO:234135|ISS:213389|ISS:57261
GO:0000422	4,5,7	autophagy of mitochondrion	IBA:100504663|IBA:110188|IBA:11793|IBA:12421|IBA:18412|IBA:213948|IBA:245860|IBA:329015|IBA:50873|IBA:51897|IBA:52639|IBA:54636|IBA:56486|IBA:57436|IBA:66437|IBA:66734|IBA:66840|IBA:67391|IBA:67443|IBA:67526|IBA:67841|IBA:68943|IBA:69754|IBA:72018|IBA:73297|IBA:73472|IBA:74006|IBA:74244|IBA:74781|IBA:76559|IBA:93739|IDA:12539|IEA:100504663|IEA:100756|IEA:110188|IEA:11983|IEA:12176|IEA:12421|IEA:1…
GO:0000423	5,6,7,8	mitophagy	IBA:100504663|IBA:18412|IBA:51897|IDA:12539|IEA:100504663|IEA:100756|IEA:15185|IEA:18412|IEA:228361|IEA:230895|IEA:320528|IEA:50873|IEA:59026|IEA:66169|IEA:68943|IEA:71648|IGI:15185|IGI:50873|IGI:67588|IMP:170731|IMP:22059|IMP:22241|IMP:319801|IMP:51897|IMP:64704|IMP:74374|IMP:75788|ISO:100504663|ISO:100756|ISO:15185|ISO:18412|ISO:228361|ISO:230895|ISO:320528|ISO:50873|ISO:56208|ISO:59026|ISO:661…
GO:0000429	6,7,8,9,10,11,12	carbon catabolite regulation of transcription from RNA polymerase II promoter	IDA:15376|IEA:17977|IEA:22278|IEA:22282|IMP:17977|IMP:22278|IMP:22282|ISO:17977|ISO:22278|ISO:22282
GO:0000430	7,8,9,10,11,12,13	regulation of transcription from RNA polymerase II promoter by glucose	IDA:15376|IEA:22278|IEA:22282|IMP:22278|IMP:22282|ISO:22278|ISO:22282
GO:0000431	7,8,9,10,11,12,13	regulation of transcription from RNA polymerase II promoter by galactose	IEA:17977|IMP:17977|ISO:17977
GO:0000432	8,9,10,11,12,13,14	positive regulation of transcription from RNA polymerase II promoter by glucose	IDA:15376|IEA:22278|IEA:22282|IMP:22278|IMP:22282|ISO:22278|ISO:22282
GO:0000435	8,9,10,11,12,13,14	positive regulation of transcription from RNA polymerase II promoter by galactose	IEA:17977|IMP:17977|ISO:17977
GO:0000436	7,8,9,10,11,12,13	carbon catabolite activation of transcription from RNA polymerase II promoter	IDA:15376|IEA:17977|IEA:22278|IEA:22282|IMP:17977|IMP:22278|IMP:22282|ISO:17977|ISO:22278|ISO:22282
GO:0000447	8,9,10,11,12,13	endonucleolytic cleavage in ITS1 to separate SSU-rRNA from 5.8S rRNA and LSU-rRNA from tricistronic rRNA transcript (SSU-rRNA, 5.8S rRNA, LSU-rRNA)	IBA:208366|IBA:215194|IBA:30946|IBA:59014|IBA:66481|IMP:59028|IMP:73736
GO:0000448	8,9,10,11,12,13	cleavage in ITS2 between 5.8S rRNA and LSU-rRNA of tricistronic rRNA transcript (SSU-rRNA, 5.8S rRNA, LSU-rRNA)	IBA:74035|IEA:14609|IEA:18148|IMP:12181|ISO:14609|ISO:18148
GO:0000451	6,7,8,9,10,11,12	rRNA 2'-O-methylation	IEA:217038|IEA:56095|IEA:67390|ISO:217038|ISO:67390
GO:0000453	7,8,9,10,11,12,13	enzyme-directed rRNA 2'-O-methylation	IEA:56095
GO:0000454	8,9,10,11,12	snoRNA guided rRNA pseudouridine synthesis	IBA:68147|IEA:66181|IEA:68147|ISO:245474|ISO:66181|TAS:234344|TAS:57783
GO:0000455	8,9,10,11,12	enzyme-directed rRNA pseudouridine synthesis	IBA:106707|IBA:271842|IEA:245474|ISO:245474|ISS:245474
GO:0000459	8,9,10,11	exonucleolytic trimming involved in rRNA processing	IBA:140546|IBA:227715|IBA:50911|IBA:50912|IBA:66362|IBA:66446|IBA:67276|IBA:69639
GO:0000460	7,8,9,10	maturation of 5.8S rRNA	IBA:140546|IBA:16418|IBA:207932|IBA:208366|IBA:215194|IBA:227715|IBA:30946|IBA:50911|IBA:50912|IBA:56095|IBA:57316|IBA:57750|IBA:59014|IBA:59050|IBA:66362|IBA:66446|IBA:66481|IBA:67223|IBA:67276|IBA:67920|IBA:68533|IBA:69639|IBA:70285|IBA:72198|IBA:74035|IBA:76130|IEA:109075|IEA:12181|IEA:14609|IEA:18148|IEA:50912|IEA:57316|IEA:57750|IEA:64934|IEA:68533|IEA:72198|IEA:74035|IMP:12181|IMP:59028|IMP…
GO:0000461	8,9,10,11,12,13	endonucleolytic cleavage to generate mature 3'-end of SSU-rRNA from (SSU-rRNA, 5.8S rRNA, LSU-rRNA)	IBA:66481
GO:0000462	7,8,9,10,11	maturation of SSU-rRNA from tricistronic rRNA transcript (SSU-rRNA, 5.8S rRNA, LSU-rRNA)	IBA:104662|IBA:110816|IBA:20044|IBA:20055|IBA:20116|IBA:208144|IBA:208366|IBA:213773|IBA:213895|IBA:215193|IBA:215194|IBA:216987|IBA:217431|IBA:21771|IBA:217995|IBA:223499|IBA:224823|IBA:30946|IBA:57315|IBA:59014|IBA:65961|IBA:66481|IBA:67994|IBA:68966|IBA:69499|IEA:108707|IEA:20085|IEA:216987|IMP:13871|IMP:53414|IMP:59028|IMP:66467|IMP:73736|IMP:78581|ISO:20085
GO:0000463	7,8,9,10,11	maturation of LSU-rRNA from tricistronic rRNA transcript (SSU-rRNA, 5.8S rRNA, LSU-rRNA)	IBA:12181|IBA:19989|IBA:207932|IBA:229937|IBA:448850|IBA:56095|IBA:57750|IBA:57808|IBA:64934|IBA:66229|IBA:66489|IBA:66942|IBA:67239|IBA:67949|IBA:74035|IEA:12181|IEA:14609|IEA:18148|IEA:19989|IEA:57750|IEA:64934|IEA:66229|IMP:12181|IMP:64934|IMP:69237|ISO:12181|ISO:14609|ISO:18148|ISO:57750|ISO:64934|ISS:12181|ISS:57750|ISS:64934
GO:0000466	8,9,10,11	maturation of 5.8S rRNA from tricistronic rRNA transcript (SSU-rRNA, 5.8S rRNA, LSU-rRNA)	IBA:140546|IBA:207932|IBA:208366|IBA:215194|IBA:227715|IBA:30946|IBA:50911|IBA:50912|IBA:56095|IBA:57750|IBA:59014|IBA:66362|IBA:66446|IBA:66481|IBA:67276|IBA:69639|IBA:74035|IEA:12181|IEA:14609|IEA:18148|IEA:57750|IEA:64934|IMP:12181|IMP:59028|IMP:73736|ISO:14609|ISO:18148|ISO:57750|ISO:64934|ISS:57750|ISS:64934
GO:0000467	8,9,10,11,12	exonucleolytic trimming to generate mature 3'-end of 5.8S rRNA from tricistronic rRNA transcript (SSU-rRNA, 5.8S rRNA, LSU-rRNA)	IBA:140546|IBA:227715|IBA:50911|IBA:50912|IBA:66362|IBA:66446|IBA:67276|IBA:69639
GO:0000469	7,8,9,10	cleavage involved in rRNA processing	IBA:104662|IBA:140546|IBA:208366|IBA:213773|IBA:213895|IBA:215194|IBA:227715|IBA:30946|IBA:50911|IBA:50912|IBA:52530|IBA:59014|IBA:59028|IBA:66362|IBA:66446|IBA:66481|IBA:67276|IBA:69639|IBA:74035|IEA:14609|IEA:18148|IEA:224823|IEA:57915|IEA:67619|IMP:12181|IMP:59028|IMP:73736|IMP:78581|ISO:14609|ISO:18148
GO:0000470	6,7,8,9,10	maturation of LSU-rRNA	IBA:110109|IBA:12181|IBA:16418|IBA:19896|IBA:19989|IBA:207932|IBA:20826|IBA:229937|IBA:27176|IBA:435692|IBA:448850|IBA:52530|IBA:56095|IBA:57750|IBA:57808|IBA:59050|IBA:64934|IBA:66229|IBA:66409|IBA:66489|IBA:66942|IBA:67223|IBA:67239|IBA:67920|IBA:67949|IBA:70285|IBA:74035|IBA:76130|IBA:94061|IEA:12181|IEA:14609|IEA:18148|IEA:19989|IEA:57750|IEA:64934|IEA:66229|IEA:67239|IMP:12181|IMP:64934|IMP:…
GO:0000472	8,9,10,11,12,13	endonucleolytic cleavage to generate mature 5'-end of SSU-rRNA from (SSU-rRNA, 5.8S rRNA, LSU-rRNA)	IBA:213773|IBA:30946
GO:0000478	8,9,10,11	endonucleolytic cleavage involved in rRNA processing	IBA:104662|IBA:208366|IBA:213773|IBA:213895|IBA:215194|IBA:30946|IBA:59014|IBA:59028|IBA:66481|IBA:74035|IEA:14609|IEA:18148|IMP:12181|IMP:59028|IMP:73736|IMP:78581|ISO:14609|ISO:18148
GO:0000479	9,10,11,12	endonucleolytic cleavage of tricistronic rRNA transcript (SSU-rRNA, 5.8S rRNA, LSU-rRNA)	IBA:104662|IBA:208366|IBA:213773|IBA:213895|IBA:215194|IBA:30946|IBA:59014|IBA:59028|IBA:66481|IBA:74035|IEA:14609|IEA:18148|IMP:12181|IMP:59028|IMP:73736|IMP:78581|ISO:14609|ISO:18148
GO:0000480	8,9,10,11,12,13	endonucleolytic cleavage in 5'-ETS of tricistronic rRNA transcript (SSU-rRNA, 5.8S rRNA, LSU-rRNA)	IBA:213773|IBA:30946|IMP:59028|IMP:73736|IMP:78581
GO:0000481	7,8,9,10	maturation of 5S rRNA	IBA:20227
GO:0000491	6,7,8	small nucleolar ribonucleoprotein complex assembly	IBA:20174|IBA:229937|IBA:234344|IBA:27275|IBA:448850|IBA:56505|IBA:57783|IBA:68845|IBA:72171|IBA:72614|IEA:229937|IEA:234344|IEA:27275|IEA:57783|IEA:68845|IEA:72171|IMP:20826|ISO:108143|ISO:229937|ISO:27275|ISO:68845|TAS:234344|TAS:57783
GO:0000492	7,8,9	box C/D snoRNP assembly	IBA:20174|IBA:229937|IBA:27275|IBA:448850|IBA:56505|IBA:68845|IBA:72614|IEA:229937|IEA:27275|IEA:68845|IMP:20826|ISO:108143|ISO:229937|ISO:27275|ISO:68845
GO:0000493	7,8,9	box H/ACA snoRNP assembly	IBA:234344|IBA:57783|IBA:72171|IEA:234344|IEA:57783|IEA:72171|TAS:234344|TAS:57783
GO:0000494	9,10,11	box C/D snoRNA 3'-end processing	IBA:14113|IBA:237730|IMP:28036
GO:0000495	9,10,11	box H/ACA snoRNA 3'-end processing	IBA:245474|IEA:74108|ISO:74108|ISS:74108
GO:0000578	4,5,6	embryonic axis specification	IBA:17292|IBA:17293|IBA:70465|IDA:12387|IDA:14296|IDA:21389|IDA:22418|IDA:27412|IDA:382089|IEA:12705|IEA:14367|IEA:17126|IEA:17130|IEA:18014|IEA:212937|IEA:21386|IEA:22421|IEP:12808|IGI:18553|IGI:382089|IGI:622473|IMP:100862175|IMP:14562|IMP:15376|IMP:16869|IMP:17128|IMP:17293|IMP:18424|IMP:18553|IMP:19206|IMP:194908|IMP:20460|IMP:21415|IMP:214575|IMP:21667|IMP:22289|IMP:22408|IMP:22431|IMP:22635…
GO:0000706	3,4,5,6,7,8,9,10	meiotic DNA double-strand break processing	IBA:26972|IBA:52864|IBA:75801|IMP:237911|IMP:75801
GO:0000707	4,5,6,8,9,10,11,12	meiotic DNA recombinase assembly	IMP:240697
GO:0000710	4,5,6,7,8,9	meiotic mismatch repair	IBA:13870|IBA:17686|IBA:17688
GO:0000711	4,5,6,7,8,9	meiotic DNA repair synthesis	IBA:20957|IEA:380709|IGI:20957|IGI:20962|IGI:66654|IMP:20957|IMP:380709|IMP:66654
GO:0000712	4,5,6,7,8,9,10	resolution of meiotic recombination intermediates	IBA:193838|IBA:20892|IBA:21973|IBA:21974|IBA:268465|IBA:330149|IBA:492843|IBA:50505|IBA:52864|IBA:55993|IBA:69928|IBA:71711|IBA:74386|IBA:75178|IEA:100155|IEA:104806|IEA:69928|IMP:100155|IMP:17350|IMP:330149|IMP:492843|IMP:75178|IMP:83558|ISO:104806|ISO:20892|ISS:104806|ISS:20892|ISS:69928
GO:0000715	6,7,8,9	nucleotide-excision repair, DNA damage recognition	IBA:22590|IEA:19359|IEA:22591|ISO:19359|ISO:22591
GO:0000717	7,8,9	nucleotide-excision repair, DNA duplex unwinding	IBA:13871|IEA:13872|ISO:13872
GO:0000720	7,8,9	pyrimidine dimer repair by nucleotide-excision repair	IEA:93759|IMP:13870|IMP:15312|IMP:22591|IMP:93759|ISO:93759
GO:0000722	6,7,8,9	telomere maintenance via recombination	IBA:19360|IBA:21745|IBA:21750|IBA:74335|IC:19364|IEA:13870|IEA:21745|IEA:21750|IEA:226026|IEA:50505|IEA:67241|IEA:68501|IEA:74335|IGI:114714|IGI:12190|IGI:19361|IMP:108138|IMP:21750|IMP:22594|ISO:13870|ISO:21745|ISO:21750|ISO:226026|ISO:50505|ISO:67241|ISO:68501|ISO:74335|ISS:226026|ISS:67241|ISS:68501
GO:0000723	5,6,7	telomere maintenance	IBA:101185|IBA:103677|IBA:11920|IBA:12144|IBA:140917|IBA:14375|IBA:15574|IBA:17535|IBA:19090|IBA:19360|IBA:19364|IBA:210554|IBA:21745|IBA:21749|IBA:21750|IBA:21752|IBA:219150|IBA:21951|IBA:22427|IBA:22596|IBA:226517|IBA:227525|IBA:229512|IBA:245000|IBA:269400|IBA:27354|IBA:28113|IBA:497652|IBA:51810|IBA:51869|IBA:55947|IBA:56351|IBA:56531|IBA:57321|IBA:68275|IBA:68964|IBA:69535|IBA:71718|IBA:7228…
GO:0000724	7,8,9	double-strand break repair via homologous recombination	IBA:100037410|IBA:104806|IBA:107572|IBA:108689|IBA:109019|IBA:109145|IBA:113002583|IBA:117599|IBA:12144|IBA:12189|IBA:12190|IBA:12544|IBA:12545|IBA:13404|IBA:15574|IBA:170472|IBA:17215|IBA:17216|IBA:17217|IBA:17218|IBA:17219|IBA:17220|IBA:17535|IBA:19361|IBA:19362|IBA:19363|IBA:19364|IBA:19365|IBA:19366|IBA:19691|IBA:19714|IBA:19891|IBA:20422|IBA:210554|IBA:212377|IBA:214763|IBA:223970|IBA:224008…
GO:0000725	6,7,8	recombinational repair	IBA:100037410|IBA:104806|IBA:107572|IBA:108689|IBA:109019|IBA:109145|IBA:113002583|IBA:117599|IBA:12144|IBA:12189|IBA:12190|IBA:12544|IBA:12545|IBA:13404|IBA:15574|IBA:170472|IBA:17215|IBA:17216|IBA:17217|IBA:17218|IBA:17219|IBA:17220|IBA:17535|IBA:19361|IBA:19362|IBA:19363|IBA:19364|IBA:19365|IBA:19366|IBA:19691|IBA:19714|IBA:19891|IBA:20422|IBA:210554|IBA:212377|IBA:214763|IBA:223970|IBA:224008…
GO:0000726	6,7,8	non-recombinational repair	IBA:108138|IBA:113002583|IBA:140917|IBA:14375|IBA:16882|IBA:17535|IBA:18970|IBA:19365|IBA:21673|IBA:225182|IBA:22596|IBA:227525|IBA:227622|IBA:227656|IBA:319583|IBA:54125|IBA:55947|IBA:56515|IBA:56626|IBA:73747|IBA:74264|IBA:75570|IBA:78412|IDA:16969|IDA:232210|IDA:27223|IDA:77782|IEA:108138|IEA:113002583|IEA:13870|IEA:14375|IEA:15499|IEA:17535|IEA:18294|IEA:19090|IEA:19365|IEA:209200|IEA:216853|…
GO:0000727	8,9,10	double-strand break repair via break-induced replication	IBA:107572|IBA:109145|IBA:12544|IBA:12545|IBA:17215|IBA:17216|IBA:17217|IBA:17218|IBA:17219|IBA:17220|IBA:272551|IBA:69270|IBA:71711
GO:0000729	5,6,7,8,9	DNA double-strand break processing	IBA:225182|IBA:26972|IBA:52864|IBA:545085|IBA:56515|IBA:74264|IBA:75801|IEA:117599|IEA:12144|IEA:13990|IEA:19365|IEA:225182|IEA:327762|IEA:52864|IEA:56515|IEA:70620|IEA:97827|IMP:117599|IMP:19365|IMP:237911|IMP:75801|ISO:117599|ISO:12144|ISO:13990|ISO:19365|ISO:225182|ISO:327762|ISO:52864|ISO:56515|ISO:70620|ISO:93765|ISO:97827|ISS:12144|ISS:13990|ISS:327762|ISS:56515|ISS:93765
GO:0000730	7,8,9,10,11	DNA recombinase assembly	IBA:100037410|IBA:13404|IBA:19361|IBA:72931|IEA:19361|IEA:19365|IMP:240697|ISO:19361|ISS:19361
GO:0000731	6,7,8	DNA synthesis involved in DNA repair	IBA:18538|IBA:18974|IBA:19714|IBA:20957|IBA:26447|IBA:27015|IBA:408022|IBA:56210|IBA:67967|IBA:68026|IBA:69745|IBA:80905|IDA:56210|IEA:12581|IEA:18538|IEA:18973|IEA:19714|IEA:217216|IEA:22427|IEA:244666|IEA:268564|IEA:269523|IEA:27015|IEA:272158|IEA:380709|IEA:408022|IEA:56210|IEA:67811|IEA:76843|IEA:78903|IEA:80905|IGI:20957|IGI:20962|IGI:66654|IMP:20957|IMP:22040|IMP:26447|IMP:380709|IMP:66654|…
GO:0000732	5,6,7,8	strand displacement	IDA:269400
GO:0000733	5,6,7,8	DNA strand renaturation	IBA:19691|IBA:226409|IBA:54380|IEA:12144|IEA:19366|IEA:19691|IEA:22059|IEA:226409|IEA:54380|IEA:79456|IEA:93761|ISO:12144|ISO:19366|ISO:19691|ISO:22059|ISO:226409|ISO:54380|ISO:79456|ISO:93761|ISS:19366|ISS:22059|ISS:226409|ISS:54380|ISS:93761
GO:0000735	5,6,7	removal of nonhomologous ends	IBA:17686
GO:0000737	6,7,8	DNA catabolic process, endonucleolytic	IBA:13368|IBA:13419|IBA:13421|IBA:13423|IBA:13804|IBA:192119|IBA:208194|IBA:227656|IBA:56629|IBA:66705|IBA:69537|IDA:12683|IDA:13419|IDA:13421|IEA:12028|IEA:13347|IEA:13368|IEA:13421|IEA:13804|IEA:15499|IEA:18095|IEA:227656|IEA:26927|IEA:26972|IEA:50755|IEA:66454|IEA:71711|IGI:11783|IGI:26926|IMP:13347|IMP:13423|IMP:13804|ISO:12028|ISO:12578|ISO:13347|ISO:13368|ISO:13421|ISO:13804|ISO:15499|ISO:1…
GO:0000738	6,7,8	DNA catabolic process, exonucleolytic	IBA:140546|IBA:227656|IBA:57444|IBA:67276|IBA:68048|IEA:227656|IEA:24128|ISO:227656|ISO:24128|ISO:57444|ISS:24128
GO:0000768	3,4,5,6	syncytium formation by plasma membrane fusion	IBA:102791|IBA:16189|IBA:17877|IBA:17878|IBA:17927|IBA:17928|IBA:214292|IBA:22177|IBA:239167|IBA:653016|IBA:68662|IDA:12508|IDA:16189|IDA:214292|IDA:22408|IDA:239167|IDA:56637|IDA:653016|IDA:66139|IDA:67220|IDA:75766|IEA:100534273|IEA:102791|IEA:11502|IEA:12334|IEA:12520|IEA:14218|IEA:14251|IEA:17927|IEA:193385|IEA:210933|IEA:22177|IEA:223864|IEA:226101|IEA:52163|IEA:653016|IEA:66139|IGI:107889|I…
GO:0000774	7	adenyl-nucleotide exchange factor activity	IBA:17713|IBA:17714|IBA:213539|IBA:66245|IBA:81500|IEA:15505|IEA:17713|IEA:17714|IEA:18643|IEA:213539|IEA:29810|ISO:12017|ISO:15505|ISO:18643|ISO:213539|ISO:29810|ISS:12017|ISS:15505|ISS:213539|ISS:29810
GO:0000819	4,5,6	sister chromatid segregation	IBA:100710|IBA:101994|IBA:103733|IBA:103768|IBA:108907|IBA:12235|IBA:12236|IBA:12237|IBA:12617|IBA:15260|IBA:17120|IBA:17222|IBA:17451|IBA:19357|IBA:20842|IBA:20843|IBA:214444|IBA:215387|IBA:217232|IBA:218914|IBA:21973|IBA:21974|IBA:22137|IBA:223970|IBA:224023|IBA:22680|IBA:228421|IBA:229524|IBA:229841|IBA:230936|IBA:233406|IBA:268697|IBA:26951|IBA:30939|IBA:320209|IBA:381318|IBA:50878|IBA:51810|…
GO:0000820	5,6,7,8,9	regulation of glutamine family amino acid metabolic process	IBA:20540|IEA:16467|IEA:381290|IMP:12752|IMP:20186|IMP:20540|IMP:26570|IMP:75387|ISO:11789|ISO:16467|ISO:381290|ISS:16467
GO:0000821	6,7,8,9,10	regulation of arginine metabolic process	IBA:20540|IEA:381290|IMP:12752|IMP:20540|ISO:381290
GO:0000823	8	inositol-1,4,5-trisphosphate 6-kinase activity	IEA:69718
GO:0000824	8	inositol tetrakisphosphate 3-kinase activity	IMP:69718
GO:0000825	8	inositol tetrakisphosphate 6-kinase activity	IEA:217837|IEA:69718|ISO:217837|ISO:69718|ISS:217837|ISS:69718
GO:0000827	7	inositol-1,3,4,5,6-pentakisphosphate kinase activity	IEA:327655|ISO:327655|ISS:227399|ISS:327655
GO:0000828	7	inositol hexakisphosphate kinase activity	IBA:227399|IBA:271424|IBA:27399|IBA:327655|IBA:76500|IDA:227399|IEA:227399|IEA:271424|IEA:27399|IEA:327655|IEA:76500|ISO:227399|ISO:271424|ISO:27399|ISO:327655|ISO:76500|ISS:227399|ISS:327655|ISS:76500
GO:0000829	7	inositol heptakisphosphate kinase activity	IBA:227399|IBA:327655|IEA:227399|IEA:327655
GO:0000831	8	inositol hexakisphosphate 6-kinase activity	IEA:271424|ISO:271424
GO:0000832	8	inositol hexakisphosphate 5-kinase activity	IEA:227399|IEA:271424|IEA:27399|IEA:327655|IEA:76500|ISO:327655|ISO:76500|ISS:227399|ISS:327655|ISS:76500
GO:0000900	7,8,9,10,11	translation repressor activity, mRNA regulatory element binding	IBA:12877|IBA:20425|IBA:208922|IBA:231207|IBA:67579|IDA:12877|IDA:19290|IDA:208922|IDA:231207|IEA:19401|IEA:20425|IEA:22171|IEA:232164|IEA:67869|ISO:13361|ISO:19291|ISO:19401|ISO:20425|ISO:22171|ISO:232164|ISO:67869|ISS:231207|ISS:232164
GO:0000902	3,4	cell morphogenesis	IBA:100177|IBA:100503041|IBA:104215|IBA:104252|IBA:104360|IBA:104445|IBA:105855|IBA:106722|IBA:107448|IBA:107449|IBA:107515|IBA:108151|IBA:110253|IBA:110596|IBA:110829|IBA:11461|IBA:114873|IBA:11603|IBA:12064|IBA:12215|IBA:12331|IBA:12345|IBA:12540|IBA:12550|IBA:12552|IBA:12554|IBA:12555|IBA:12557|IBA:12558|IBA:12560|IBA:12561|IBA:12562|IBA:12563|IBA:12564|IBA:12565|IBA:12568|IBA:12810|IBA:12816|…
GO:0000904	4,5	cell morphogenesis involved in differentiation	IBA:100503041|IBA:104360|IBA:106722|IBA:107448|IBA:107449|IBA:107515|IBA:108151|IBA:110253|IBA:110829|IBA:11461|IBA:114873|IBA:11603|IBA:12064|IBA:12215|IBA:12558|IBA:12568|IBA:12810|IBA:12816|IBA:12818|IBA:12822|IBA:12833|IBA:12834|IBA:12835|IBA:12836|IBA:13043|IBA:13169|IBA:13508|IBA:13636|IBA:13637|IBA:13638|IBA:13639|IBA:13640|IBA:13641|IBA:13642|IBA:13643|IBA:13723|IBA:13800|IBA:13835|IBA:13…
GO:0000910	3,4	cytokinesis	IBA:103080|IBA:108907|IBA:11744|IBA:12704|IBA:12795|IBA:16319|IBA:18000|IBA:18817|IBA:18951|IBA:18952|IBA:19877|IBA:19878|IBA:20166|IBA:20362|IBA:20620|IBA:20871|IBA:20873|IBA:20877|IBA:20878|IBA:211660|IBA:211978|IBA:213582|IBA:215445|IBA:216166|IBA:216846|IBA:218294|IBA:22248|IBA:229776|IBA:233406|IBA:235072|IBA:23922|IBA:24050|IBA:268451|IBA:52398|IBA:53598|IBA:53860|IBA:54204|IBA:56526|IBA:68…
GO:0000912	4,5,6	assembly of actomyosin apparatus involved in cytokinesis	IBA:20166|IBA:68743|IEA:13605|IEA:26934|IEA:71819|IMP:18571|ISO:26934|ISS:26934
GO:0000915	4,5,6,7,9	actomyosin contractile ring assembly	IBA:20166|IBA:68743|IEA:13605|IEA:26934|IEA:71819|IMP:18571|ISO:26934|ISS:26934
GO:0000917	5,6,7	division septum assembly	IEA:57784
GO:0000956	6,7,8,9	nuclear-transcribed mRNA catabolic process	IBA:103135|IBA:103677|IBA:104058|IBA:104625|IBA:105083|IBA:108077|IBA:109075|IBA:110438|IBA:112403|IBA:18983|IBA:19704|IBA:210106|IBA:211948|IBA:213988|IBA:21423|IBA:214627|IBA:217351|IBA:225929|IBA:227715|IBA:229003|IBA:231464|IBA:232791|IBA:233033|IBA:233789|IBA:233833|IBA:234069|IBA:234594|IBA:234699|IBA:240023|IBA:24127|IBA:24128|IBA:27998|IBA:30052|IBA:319618|IBA:326622|IBA:353190|IBA:433702…
GO:0000957	6,7,8	mitochondrial RNA catabolic process	IBA:380773|IBA:71701|IEA:211948|IEA:231413|IEA:338359|IEA:71701|IGI:380773|IGI:72416|IMP:71701|IMP:72416|ISO:211948|ISO:231413|ISO:338359|ISO:71701|ISS:338359|ISS:71701
GO:0000958	6,7,8,9	mitochondrial mRNA catabolic process	IBA:71701|IEA:211948|IEA:338359|IEA:71701|IMP:71701|ISO:211948|ISO:338359|ISO:71701|ISS:338359
GO:0000959	6,7	mitochondrial RNA metabolic process	IBA:108943|IBA:15278|IBA:208595|IBA:216151|IBA:224805|IBA:234734|IBA:338359|IBA:353172|IBA:380773|IBA:52575|IBA:545725|IBA:56282|IBA:66410|IBA:67851|IBA:68291|IBA:68626|IBA:69821|IBA:69934|IBA:70560|IBA:71701|IBA:71984|IBA:74238|IBA:76357|IDA:208595|IDA:21780|IEA:110033|IEA:15108|IEA:15278|IEA:211948|IEA:21379|IEA:216151|IEA:21780|IEA:224805|IEA:226153|IEA:226539|IEA:231413|IEA:320720|IEA:338359|…
GO:0000960	5,6,7,8,9	regulation of mitochondrial RNA catabolic process	IBA:380773|IEA:231413|IEA:338359|IEA:71701|IGI:380773|IGI:72416|IMP:72416|ISO:231413|ISO:338359|ISO:71701|ISS:338359|ISS:71701
GO:0000961	6,7,8,9,10	negative regulation of mitochondrial RNA catabolic process	IBA:380773|IGI:380773|IGI:72416|IMP:72416
GO:0000962	5,6,7,8,9,10	positive regulation of mitochondrial RNA catabolic process	IEA:231413|IEA:338359|IEA:71701|ISO:231413|ISO:338359|ISO:71701|ISS:338359|ISS:71701
GO:0000963	6,7,8	mitochondrial RNA processing	IBA:108943|IBA:338359|IBA:52575|IBA:68291|IBA:68626|IBA:69934|IBA:71701|IBA:76357|IEA:15108|IEA:21379|IEA:338359|IEA:380601|IEA:52575|IEA:68626|IEA:70047|IEA:71701|IEA:76357|IGI:68291|IMP:66971|ISO:15108|ISO:21379|ISO:338359|ISO:380601|ISO:52575|ISO:66132|ISO:68626|ISO:70047|ISO:71701|ISO:76357|ISS:15108|ISS:21379|ISS:338359|ISS:380601|ISS:52575|ISS:66132|ISS:68626|ISS:70047|ISS:71701|ISS:76357
GO:0000964	7,8,9	mitochondrial RNA 5'-end processing	IEA:15108|IEA:52575|IEA:71701|ISO:15108|ISO:52575|ISO:66132|ISO:71701|ISS:15108|ISS:52575|ISS:66132|ISS:71701
GO:0000965	7,8,9	mitochondrial RNA 3'-end processing	IBA:338359|IBA:71701|IEA:15108|IEA:338359|IEA:52575|IEA:70047|IEA:71701|ISO:15108|ISO:338359|ISO:52575|ISO:70047|ISO:71701|ISS:15108|ISS:338359|ISS:70047|ISS:71701
GO:0000966	6,7,8	RNA 5'-end processing	IBA:102614|IBA:208366|IBA:213773|IBA:227522|IBA:30946|IBA:66132|IBA:66628|IBA:69961|IDA:57746|IEA:102614|IEA:117109|IEA:15108|IEA:20823|IEA:208366|IEA:227522|IEA:23828|IEA:52575|IEA:54364|IEA:66161|IEA:66628|IEA:67053|IEA:67676|IEA:67724|IEA:71701|IEA:74097|ISO:102614|ISO:117109|ISO:15108|ISO:20823|ISO:208366|ISO:227522|ISO:23828|ISO:52575|ISO:54364|ISO:66132|ISO:66161|ISO:66628|ISO:67053|ISO:676…
GO:0000967	7,8,9,10	rRNA 5'-end processing	IBA:213773|IBA:30946
GO:0000968	7,8,9,10,11	tRNA exon ligation	IBA:28088
GO:0000971	8,9,10,11,12	tRNA exon ligation utilizing 2',3' cyclic phosphate of 5'-exon as source of linkage phosphate	IBA:28088
GO:0000972	6	transcription-dependent tethering of RNA polymerase II gene DNA at nuclear periphery	IBA:103468|IBA:170762|IBA:234069|IBA:234865|IBA:269966|IBA:66679|IMP:16825
GO:0000973	7	posttranscriptional tethering of RNA polymerase II gene DNA at nuclear periphery	IBA:103468|IBA:234069|IBA:269966
GO:0000981	7,8,9,10,11,12	DNA-binding transcription factor activity, RNA polymerase II-specific	IBA:100039551|IBA:100039596|IBA:100177|IBA:100978|IBA:104156|IBA:104360|IBA:104382|IBA:104394|IBA:106143|IBA:107503|IBA:107586|IBA:107751|IBA:108961|IBA:109263|IBA:109575|IBA:110593|IBA:110648|IBA:110805|IBA:114712|IBA:11622|IBA:11624|IBA:116912|IBA:11694|IBA:11695|IBA:11819|IBA:118445|IBA:11859|IBA:11878|IBA:11910|IBA:11911|IBA:12022|IBA:12023|IBA:12029|IBA:12053|IBA:12224|IBA:12355|IBA:12393|IB…
GO:0000995	7,8,9,10,11	RNA polymerase III general transcription initiation factor activity	IEA:21374|IEA:330959|ISO:21374|ISO:330959|ISS:21374
GO:0001054	7,8,9,10,11	RNA polymerase I activity	IBA:20016|IEA:20019|ISO:20019
GO:0001055	7,8,9,10,11	RNA polymerase II activity	IBA:20020|IEA:20022
GO:0001056	7,8,9,10,11	RNA polymerase III activity	IBA:20016
GO:0001079	4,5,6,7,8,9,10,11,12	nitrogen catabolite regulation of transcription from RNA polymerase II promoter	IC:20186
GO:0001080	5,6,7,8,9,10,11,12,13	nitrogen catabolite activation of transcription from RNA polymerase II promoter	IC:20186
GO:0001100	5,6,7,8,9,10	negative regulation of exit from mitosis	IEA:66214|ISO:66214
GO:0001101	3	response to acid chemical	IBA:108037|IBA:110304|IBA:140742|IBA:14654|IBA:14657|IBA:14658|IBA:19016|IBA:19217|IBA:19219|IBA:19401|IBA:19411|IBA:20181|IBA:20182|IBA:20183|IBA:20249|IBA:20250|IBA:20425|IBA:210198|IBA:215378|IBA:218772|IBA:230784|IBA:237213|IBA:240843|IBA:245670|IBA:246257|IBA:30049|IBA:329065|IBA:52187|IBA:54170|IBA:56692|IBA:56710|IBA:66096|IBA:66508|IBA:68441|IBA:68576|IBA:71962|IBA:74370|IBA:75747|IBA:809…
GO:0001112	7,8,9,10,11	DNA-templated transcription open complex formation	IBA:74197
GO:0001113	8,9,10,11,12	transcription open complex formation at RNA polymerase II promoter	IBA:74197
GO:0001120	6	protein-DNA complex remodeling	IBA:74197
GO:0001139	9,10,11,12,13	RNA polymerase II complex recruiting activity	IBA:229906
GO:0001164	9,10,11,12,13	RNA polymerase I core promoter sequence-specific DNA binding	IBA:21340|IBA:21341|IEA:106298|IEA:116848|IEA:20586|IEA:21340|IEA:21341|IEA:21429|IEA:68845|ISO:106298|ISO:116848|ISO:20586|ISO:20587|ISO:21340|ISO:21341|ISO:21429|ISO:68845|ISS:21340
GO:0001172	7,8,9	transcription, RNA-templated	IEA:13682|IEA:21752|IEA:75705|ISO:13682|ISO:21752|ISO:75705
GO:0001173	6,7,8,9,10,11	DNA-templated transcriptional start site selection	IBA:229906|IEA:229906|ISO:229906|ISS:229906
GO:0001174	7,8,9,10,11,12	transcriptional start site selection at RNA polymerase II promoter	IBA:229906|IEA:229906|ISO:229906|ISS:229906
GO:0001181	7,8,9,10,11	RNA polymerase I general transcription initiation factor activity	IBA:106298
GO:0001188	8,9,10,11,12	RNA polymerase I preinitiation complex assembly	IBA:20016|IBA:21340|IBA:21341|IBA:64424|IDA:20016|IDA:64424|IEA:106298|IEA:116848|IEA:20586|IEA:20587|IEA:21340|IEA:21341|IEA:21429|IEA:68845|ISO:106298|ISO:116848|ISO:20586|ISO:20587|ISO:21340|ISO:21341|ISO:21429|ISO:68845|ISS:21340
GO:0001192	6,7,8,9,10,11	maintenance of transcriptional fidelity during DNA-templated transcription elongation	IBA:20022|IBA:69920
GO:0001193	7,8,9,10,11,12	maintenance of transcriptional fidelity during DNA-templated transcription elongation from RNA polymerase II promoter	IBA:20022|IBA:69920
GO:0001207	6,7,8	histone displacement	IMP:114642
GO:0001216	6,7,8,9,10,11,12	DNA-binding transcription activator activity	IBA:104382|IBA:107503|IBA:107586|IBA:109263|IBA:109575|IBA:11695|IBA:11911|IBA:12022|IBA:12023|IBA:13198|IBA:13496|IBA:13591|IBA:13592|IBA:13593|IBA:13813|IBA:14106|IBA:14472|IBA:15401|IBA:15412|IBA:15423|IBA:15436|IBA:16336|IBA:16842|IBA:16918|IBA:17268|IBA:17292|IBA:17293|IBA:17536|IBA:17537|IBA:17863|IBA:17864|IBA:17865|IBA:17869|IBA:17870|IBA:17877|IBA:17878|IBA:17927|IBA:17928|IBA:18044|IBA:…
GO:0001217	6,7,8,9,10,11,12	DNA-binding transcription repressor activity	IBA:100039551|IBA:106143|IBA:107586|IBA:12029|IBA:12053|IBA:13796|IBA:13797|IBA:14842|IBA:15205|IBA:15206|IBA:15207|IBA:15208|IBA:15209|IBA:15213|IBA:15214|IBA:15242|IBA:16371|IBA:16372|IBA:16373|IBA:18426|IBA:19013|IBA:19015|IBA:19016|IBA:19127|IBA:19290|IBA:19291|IBA:193736|IBA:20893|IBA:210719|IBA:214105|IBA:21815|IBA:22326|IBA:228839|IBA:228913|IBA:230119|IBA:232879|IBA:234219|IBA:240869|IBA:…
GO:0001227	7,8,9,10,11,12,13	DNA-binding transcription repressor activity, RNA polymerase II-specific	IBA:100039551|IBA:106143|IBA:107586|IBA:12029|IBA:12053|IBA:13796|IBA:13797|IBA:14842|IBA:15205|IBA:15206|IBA:15207|IBA:15208|IBA:15209|IBA:15213|IBA:15214|IBA:15242|IBA:16371|IBA:16372|IBA:16373|IBA:18426|IBA:19013|IBA:19015|IBA:19016|IBA:19127|IBA:19290|IBA:19291|IBA:193736|IBA:20893|IBA:210719|IBA:214105|IBA:21815|IBA:22326|IBA:228839|IBA:228913|IBA:230119|IBA:232879|IBA:234219|IBA:240869|IBA:…
GO:0001228	7,8,9,10,11,12,13	DNA-binding transcription activator activity, RNA polymerase II-specific	IBA:104382|IBA:107503|IBA:107586|IBA:109263|IBA:109575|IBA:11695|IBA:11911|IBA:12022|IBA:12023|IBA:13198|IBA:13496|IBA:13591|IBA:13592|IBA:13593|IBA:13813|IBA:14106|IBA:14472|IBA:15401|IBA:15412|IBA:15423|IBA:15436|IBA:16336|IBA:16842|IBA:16918|IBA:17268|IBA:17292|IBA:17293|IBA:17536|IBA:17537|IBA:17863|IBA:17864|IBA:17865|IBA:17869|IBA:17870|IBA:17877|IBA:17878|IBA:17927|IBA:17928|IBA:18044|IBA:…
GO:0001300	4	chronological cell aging	IEA:18787|IEP:13805
GO:0001302	4	replicative cell aging	IEA:21454|IEA:22061|IEA:23955|IEA:50883|IEA:67067|IMP:13870|IMP:22427|ISO:21454|ISO:22061|ISO:23955|ISO:50883|ISO:67067|ISS:23955|ISS:67067
GO:0001306	3,4	age-dependent response to oxidative stress	IMP:12850|IMP:20656|IMP:26889|ISO:20656|ISS:20656
GO:0001315	4,5	age-dependent response to reactive oxygen species	ISO:20656|ISS:20656
GO:0001325	5,6,7	formation of extrachromosomal circular DNA	IBA:269400|IBA:74335|IEA:21750|IEA:22596|IEA:27354|IEA:52864|IEA:74335|IMP:13870|IMP:269400|IMP:52864|IMP:75764|ISO:21750|ISO:22596|ISO:269400|ISO:27354|ISO:52864|ISO:74335
GO:0001408	8	guanine nucleotide transport	IEA:20509
GO:0001501	4,5	skeletal system development	IBA:106722|IBA:11595|IBA:11749|IBA:12023|IBA:12032|IBA:12095|IBA:12096|IBA:12097|IBA:12393|IBA:12394|IBA:12399|IBA:12810|IBA:12815|IBA:12816|IBA:12818|IBA:12824|IBA:12833|IBA:12834|IBA:12835|IBA:12836|IBA:12842|IBA:12950|IBA:13003|IBA:13004|IBA:15400|IBA:15401|IBA:15405|IBA:15410|IBA:15412|IBA:15417|IBA:15423|IBA:15427|IBA:15434|IBA:15436|IBA:15438|IBA:16973|IBA:16974|IBA:17180|IBA:17181|IBA:1718…
GO:0001502	3,5,6,7,8	cartilage condensation	IBA:12023|IBA:57329|IDA:12023|IDA:14219|IEA:22421|IGI:14175|IGI:14177|IGI:21808|IMP:11595|IMP:12023|IMP:12167|IMP:12814|IMP:12824|IMP:17877|IMP:18109|IMP:18763|IMP:20678|IMP:20679|IMP:20682|IMP:21833|IMP:22255|IMP:26416|IMP:26564|IMP:57329|ISO:22421|ISS:20682|ISS:240725
GO:0001503	2	ossification	HDA:13877|IBA:11433|IBA:12095|IBA:12096|IBA:12097|IBA:12393|IBA:12394|IBA:12399|IBA:12842|IBA:140780|IBA:15891|IBA:16973|IBA:16974|IBA:18121|IBA:18605|IBA:19073|IBA:19227|IBA:20256|IBA:20354|IBA:20750|IBA:21922|IBA:21934|IBA:231633|IBA:237928|IBA:403395|IBA:73121|IBA:73835|IBA:74499|IBA:76566|IBA:93966|IC:239790|IDA:114584|IDA:11625|IDA:12156|IDA:12159|IDA:12163|IDA:12393|IDA:12606|IDA:12608|IDA:…
GO:0001504	4,5	neurotransmitter uptake	EXP:104245|EXP:13489|EXP:13490|EXP:20538|IBA:104245|IBA:110877|IBA:13162|IBA:14758|IBA:15567|IBA:20538|IBA:214084|IDA:104245|IDA:13489|IDA:13490|IDA:140919|IDA:14758|IDA:15567|IDA:18000|IDA:18125|IDA:20511|IDA:20514|IDA:20538|IDA:269642|IDA:54208|IDA:55963|IDA:65106|IEA:104245|IEA:13340|IEA:14251|IEA:14573|IEA:15567|IEA:18216|IEA:19735|IEA:19736|IEA:20510|IEA:20511|IEA:20512|IEA:20513|IEA:20538|I…
GO:0001505	3	regulation of neurotransmitter levels	EXP:104245|EXP:108043|EXP:108073|EXP:110784|EXP:11541|EXP:11551|EXP:13488|EXP:13489|EXP:13490|EXP:20538|EXP:207227|EXP:20983|EXP:22421|EXP:243764|EXP:268934|EXP:68404|IBA:103149|IBA:104174|IBA:104245|IBA:107146|IBA:108030|IBA:108037|IBA:108124|IBA:109905|IBA:110877|IBA:11611|IBA:116837|IBA:116838|IBA:12647|IBA:12889|IBA:12890|IBA:13162|IBA:13166|IBA:13195|IBA:13852|IBA:14758|IBA:15171|IBA:15186|I…
GO:0001508	4	action potential	IBA:100043254|IBA:110876|IBA:110880|IBA:12291|IBA:12391|IBA:14672|IBA:14682|IBA:16498|IBA:16500|IBA:16509|IBA:16535|IBA:20264|IBA:20265|IBA:20266|IBA:20269|IBA:20271|IBA:20272|IBA:20273|IBA:20274|IBA:235281|IBA:239556|IBA:24046|IBA:246133|IBA:57442|IBA:57814|IBA:58226|IBA:66240|IC:192176|IDA:100043254|IDA:14672|IEA:100384868|IEA:100502876|IEA:100986|IEA:108058|IEA:109620|IEA:109676|IEA:110880|IEA…
GO:0001510	4,5,6,7,8	RNA methylation	IBA:100609|IBA:101148|IBA:106338|IBA:108943|IBA:110109|IBA:116940|IBA:14113|IBA:14791|IBA:14911|IBA:15278|IBA:17299|IBA:209584|IBA:212528|IBA:212728|IBA:224481|IBA:228019|IBA:229780|IBA:231803|IBA:234728|IBA:237730|IBA:240174|IBA:28114|IBA:319582|IBA:328162|IBA:329504|IBA:382137|IBA:52575|IBA:52686|IBA:54632|IBA:56095|IBA:56335|IBA:57773|IBA:60532|IBA:66138|IBA:66254|IBA:66715|IBA:67493|IBA:67674…
GO:0001512	4	dihydronicotinamide riboside quinone reductase activity	IEA:18105|ISO:18105
GO:0001514	7,8,9,10	selenocysteine incorporation	IBA:211006|IBA:65967|IBA:70354|IBA:71787|IBA:75420|IDA:211006|IDA:214580|IDA:65967|IDA:71787|IEA:19946|IMP:65967|IMP:75420|ISO:192170|ISO:75420
GO:0001515	4,5,6,7	opioid peptide activity	IEA:110182|IEA:18155|IEA:18610|IEA:18619|IPI:104252|IPI:20402
GO:0001516	7,8,9,10,11	prostaglandin biosynthetic process	IBA:16952|IBA:19223|IBA:56351|IBA:64292|IDA:13615|IDA:19215|IDA:19225|IDA:271844|IDA:56351|IDA:64292|IDA:66469|IEA:11998|IEA:13614|IEA:13615|IEA:16149|IEA:16176|IEA:16952|IEA:17319|IEA:18783|IEA:19215|IEA:19223|IEA:19224|IEA:19225|IEA:21391|IEA:52023|IEA:54140|IEA:54486|IEA:56351|IEA:64292|IEA:66469|IEA:67452|IEA:96979|IMP:16592|IMP:18783|IMP:19224|IMP:19225|IMP:231871|IMP:56351|IMP:93759|ISO:119…
GO:0001519	6,7	peptide amidation	IEA:105689|IEA:18484|ISO:105689|ISO:18484|ISS:105689|ISS:18484
GO:0001522	6,7,8	pseudouridine synthesis	IBA:106707|IBA:245474|IBA:271842|IBA:433813|IBA:52530|IBA:56361|IBA:66181|IBA:67049|IBA:68147|IBA:72133|IBA:74467|IBA:78697|IBA:78895|IDA:56361|IDA:67049|IEA:101122|IEA:106707|IEA:227682|IEA:234344|IEA:245474|IEA:271842|IEA:433813|IEA:56361|IEA:57783|IEA:66181|IEA:67049|IEA:68147|IEA:71989|IEA:72133|IEA:74467|IEA:78697|IEA:78895|IMP:245474|ISO:245474|ISO:66181|ISO:67049|ISO:72133|ISO:74467|ISO:78…
GO:0001523	7,8	retinoid metabolic process	IBA:100417514|IBA:108841|IBA:11522|IBA:11529|IBA:19892|IBA:20148|IBA:242285|IBA:245532|IBA:63857|IBA:665270|IBA:67442|IBA:69117|IC:232174|IC:237320|IDA:103142|IDA:105014|IDA:107605|IDA:11668|IDA:12904|IDA:13078|IDA:13082|IDA:19378|IDA:19682|IDA:19683|IDA:235033|IDA:237320|IDA:245532|IDA:26569|IDA:27400|IDA:28200|IDA:56847|IDA:63857|IDA:67442|IDA:77974|IDA:79235|IEA:105014|IEA:108841|IEA:11529|IEA…
GO:0001525	3,4,5,6,7,8,9,10	angiogenesis	IBA:105450|IBA:114715|IBA:11477|IBA:11482|IBA:11600|IBA:11601|IBA:11602|IBA:12554|IBA:12822|IBA:13609|IBA:14083|IBA:14205|IBA:14254|IBA:14257|IBA:14461|IBA:15442|IBA:16542|IBA:16840|IBA:16952|IBA:17268|IBA:18654|IBA:18771|IBA:19229|IBA:19263|IBA:20254|IBA:20671|IBA:20672|IBA:21387|IBA:21687|IBA:21825|IBA:21826|IBA:21838|IBA:21846|IBA:21939|IBA:22339|IBA:22340|IBA:22341|IBA:226841|IBA:228852|IBA:2…
GO:0001539	3,4	cilium or flagellum-dependent cell motility	IBA:104346|IBA:105833|IBA:109065|IBA:110084|IBA:14894|IBA:16528|IBA:19120|IBA:207686|IBA:212517|IBA:212670|IBA:21336|IBA:21337|IBA:21338|IBA:21689|IBA:225865|IBA:24084|IBA:242253|IBA:320277|IBA:329954|IBA:330830|IBA:381738|IBA:51938|IBA:56746|IBA:67077|IBA:69306|IBA:69707|IBA:70426|IBA:71062|IBA:71840|IBA:71877|IBA:73420|IBA:74288|IBA:75564|IBA:76856|IDA:12458|IDA:14447|IDA:17235|IDA:20322|IDA:20…
GO:0001541	4,5,6,7,8,9	ovarian follicle development	IBA:14308|IBA:14309|IBA:18291|IDA:108449882|IDA:109685|IDA:14309|IDA:16866|IDA:18742|IDA:19288|IDA:22788|IDA:52020|IEA:109689|IEA:11516|IEA:11705|IEA:12155|IEA:12385|IEA:13874|IEA:14309|IEA:16322|IEA:16323|IEA:17311|IEA:17387|IEA:17869|IEA:18673|IEA:20779|IEA:216869|IEA:217715|IEA:224045|IEA:26927|IEA:58223|IGI:12028|IGI:12048|IGI:17128|IGI:18095|IGI:26927|IMP:100037410|IMP:100040608|IMP:100535|I…
GO:0001542	3,4,5,6,7,8,9	ovulation from ovarian follicle	IEA:16846|IEA:58223|IMP:100535|IMP:11504|IMP:11576|IMP:11606|IMP:18127|IMP:18667|IMP:268903|IMP:56484|IMP:93759|ISO:13615|ISO:16846|ISO:18783
GO:0001543	3,4,5,6,7,8,9,10	ovarian follicle rupture	IMP:11606|IMP:268903|ISO:13615
GO:0001544	3,4,5,6,7,8,9,10	initiation of primordial ovarian follicle growth	IMP:14453|IMP:56484
GO:0001545	2,3,4,5,6,7,8,9,10	primary ovarian follicle growth	IEA:20779|IMP:14309|IMP:74434|ISO:20779
GO:0001546	2,3,4,5,6,7,8,9,10	preantral ovarian follicle growth	IEA:11705|IMP:229357|IMP:66983|ISO:11705
GO:0001547	3,4,5,6,7,8,9,10	antral ovarian follicle growth	IDA:18742|IDA:19288|IEA:13874|IMP:12167|IMP:13982|IMP:14453|IMP:18742|IMP:19288|IMP:22788|IMP:229357|IMP:56484|ISO:13874|ISO:19219|ISS:13874
GO:0001550	2,3,4,5,6,7,8,9,10,11	ovarian cumulus expansion	IDA:18742|IDA:19288|IEA:13874|IMP:12167|IMP:18742|IMP:19288|ISO:13874|ISS:13874
GO:0001552	3,4,6,7,8,9	ovarian follicle atresia	IDA:109685|IEA:18673|ISO:380684
GO:0001553	3,4,5,6,7,8,9	luteinization	IEA:14566|IEA:16323|IEA:83995|IGI:100505386|IGI:101476|IGI:18595|IGI:20850|IGI:20851|IGI:30953|IMP:14366|IMP:18595|IMP:19275|IMP:20397|IMP:26423|ISO:12394|ISO:14566|ISO:16323|ISO:20851|ISO:57264|ISS:16323
GO:0001554	3,4,5,6,7,8,9	luteolysis	IEA:12366|IEA:12367|IEA:14828|IEA:20563|IEA:20564|IEA:268902|IEA:58223|IEA:83995
GO:0001555	3,4,5,6,7,8,9,10	oocyte growth	IMP:14566|IMP:381022
GO:0001556	3,4,5,6,7,8,9,10	oocyte maturation	IBA:54611|IDA:20112|IDA:381404|IDA:54611|IDA:67141|IEA:13874|IEA:140498|IEA:16336|IEA:18159|IEA:19229|IEA:268697|IEA:54611|IGI:56739|IGI:69716|IMP:100037410|IMP:12190|IMP:12531|IMP:13164|IMP:13404|IMP:18159|IMP:20878|IMP:213541|IMP:214290|IMP:223593|IMP:230103|IMP:230126|IMP:230594|IMP:381404|IMP:381759|IMP:51792|IMP:56484|IMP:56739|IMP:64383|IMP:67141|IMP:68767|IMP:69716|ISO:13874|ISO:140498|ISO…
GO:0001558	3,4,5	regulation of cell growth	IBA:108151|IBA:12064|IBA:13043|IBA:13169|IBA:15163|IBA:18049|IBA:20346|IBA:20347|IBA:20348|IBA:20349|IBA:20350|IBA:20351|IBA:20352|IBA:20353|IBA:20354|IBA:20355|IBA:20358|IBA:20359|IBA:20360|IBA:20361|IBA:20563|IBA:209212|IBA:213084|IBA:214968|IBA:218877|IBA:26456|IBA:319740|IBA:320563|IBA:382253|IBA:54369|IBA:56320|IBA:67866|IBA:68755|IBA:71839|IBA:74370|IDA:104444|IDA:11785|IDA:11787|IDA:12064|…
GO:0001560	4,5,6	regulation of cell growth by extracellular stimulus	IDA:214384|IMP:668303|ISO:235036
GO:0001561	5,6,7,8,9	fatty acid alpha-oxidation	IBA:15112|IBA:16693|IBA:16922|IBA:56794|IDA:16922|IEA:15112|IEA:16922|IEA:216136|IEA:26458|IMP:16693|IMP:56794|IMP:72129|ISO:15112|ISO:16693|ISO:16922|ISO:216136|ISO:26458|ISO:56794|ISS:15112|ISS:16693|ISS:216136|ISS:56794
GO:0001562	3,5	response to protozoan	IBA:100702|IBA:14468|IBA:14469|IBA:17472|IBA:21939|IBA:229900|IBA:236573|IBA:55932|IBA:626578|IBA:634650|IBA:76074|IDA:100702|IDA:14468|IDA:14469|IDA:15978|IDA:16153|IDA:16159|IDA:16160|IDA:17472|IDA:20737|IDA:217124|IDA:21939|IDA:229900|IDA:236573|IDA:54396|IDA:55932|IDA:60440|IDA:626578|IGI:12493|IGI:16159|IGI:16160|IGI:27027|IMP:100124677|IMP:11846|IMP:12051|IMP:15461|IMP:15900|IMP:15937|IMP:1…
GO:0001567	5,6	cholesterol 25-hydroxylase activity	IEA:12642|IMP:12642
GO:0001568	3,5,6,7,8	blood vessel development	IBA:100044509|IBA:105450|IBA:110542|IBA:114715|IBA:11477|IBA:11482|IBA:11600|IBA:11601|IBA:11602|IBA:12168|IBA:12554|IBA:12558|IBA:12627|IBA:12822|IBA:12842|IBA:13609|IBA:13642|IBA:13805|IBA:14083|IBA:14205|IBA:14235|IBA:14254|IBA:14257|IBA:14461|IBA:15442|IBA:16542|IBA:16772|IBA:16840|IBA:16952|IBA:16973|IBA:17268|IBA:18654|IBA:18771|IBA:19127|IBA:19229|IBA:19263|IBA:20254|IBA:20671|IBA:20672|IB…
GO:0001569	4,5,6,7,8,9,10,11	branching involved in blood vessel morphogenesis	IBA:67122|IDA:12165|IDA:20319|IEA:12165|IEA:12826|IEA:17242|IEA:50721|IGI:13617|IGI:14179|IGI:14234|IGI:14472|IGI:18021|IGI:18481|IGI:58231|IGI:73181|IMP:100043609|IMP:11350|IMP:11477|IMP:11622|IMP:12387|IMP:12767|IMP:13614|IMP:13805|IMP:14254|IMP:14472|IMP:14674|IMP:16147|IMP:16842|IMP:18132|IMP:18186|IMP:18741|IMP:19058|IMP:20315|IMP:20349|IMP:20356|IMP:20423|IMP:20807|IMP:21813|IMP:229700|IMP:…
GO:0001570	4,5,6,7,8,9,10	vasculogenesis	IBA:100044509|IBA:13805|IBA:14235|IBA:20671|IBA:20672|IBA:21389|IBA:21814|IBA:57246|IC:18186|IDA:12165|IDA:20423|IDA:21954|IDA:22762|IDA:65255|IDA:70560|IEA:114715|IEA:11535|IEA:12490|IEA:12778|IEA:13731|IEA:13805|IEA:16410|IEA:170823|IEA:20130|IEA:216527|IEA:21813|IEA:21846|IEA:22436|IEA:320910|IEA:54409|IEA:56715|IEA:74030|IEP:353156|IGI:15213|IGI:15214|IGI:20671|IGI:20672|IGI:216527|IGI:21677|…
GO:0001572	7,8,9	lactosylceramide biosynthetic process	IEA:56386|ISO:56386
GO:0001573	6,7,8	ganglioside metabolic process	IBA:14421|IBA:18010|IBA:18011|IBA:20447|IBA:20448|IBA:23956|IBA:241159|IBA:26938|IBA:50877|IBA:50935|IDA:241230|IDA:50935|IEA:14421|IEA:14667|IEA:20450|IEA:20451|IEA:20452|IEA:23956|IEA:241159|IEA:50877|IEA:54218|IEA:76524|IGI:14421|IMP:14421|IMP:14667|IMP:15211|IMP:15212|IMP:320910|IMP:56336|IMP:56386|ISO:14421|ISO:20450|ISO:20451|ISO:20452|ISO:23956|ISO:241159|ISO:50877|ISO:54218|ISO:76524|ISS:…
GO:0001574	7,8,9	ganglioside biosynthetic process	IBA:14421|IBA:20447|IBA:20448|IBA:26938|IBA:50935|IDA:241230|IDA:50935|IEA:14421|IEA:20450|IEA:20451|IEA:20452|IEA:54218|IGI:14421|IMP:14421|IMP:56336|IMP:56386|ISO:14421|ISO:20450|ISO:20451|ISO:20452|ISO:54218|ISS:14421|TAS:20445
GO:0001575	6,7,8	globoside metabolic process	IDA:239559|IMP:239559
GO:0001576	7,8,9	globoside biosynthetic process	IDA:239559|IMP:239559
GO:0001578	4,7	microtubule bundle formation	IBA:102747|IBA:105000|IBA:105833|IBA:109065|IBA:110082|IBA:114602|IBA:13193|IBA:13417|IBA:19888|IBA:207607|IBA:210356|IBA:211535|IBA:212517|IBA:212892|IBA:214444|IBA:215690|IBA:219038|IBA:22092|IBA:237222|IBA:242253|IBA:26942|IBA:271209|IBA:320277|IBA:330188|IBA:380969|IBA:381738|IBA:432611|IBA:433956|IBA:51938|IBA:66722|IBA:67685|IBA:67971|IBA:68617|IBA:68922|IBA:69707|IBA:70989|IBA:72948|IBA:73…
GO:0001579	6,7,9,10	medium-chain fatty acid transport	IBA:26457|IBA:26569|IDA:26569|IGI:26457|IGI:26569
GO:0001580	6,8	detection of chemical stimulus involved in sensory perception of bitter taste	IBA:112408|IBA:14686|IBA:224055|IBA:235636|IBA:239766|IBA:353148|IBA:353165|IBA:353166|IBA:353167|IBA:353325|IBA:387339|IBA:387340|IBA:387341|IBA:387342|IBA:387343|IBA:387344|IBA:387345|IBA:387346|IBA:387347|IBA:387348|IBA:387349|IBA:387351|IBA:387352|IBA:387353|IBA:387354|IBA:387355|IBA:387356|IBA:387511|IBA:387512|IBA:387513|IBA:387514|IBA:387515|IBA:387519|IBA:387616|IBA:57252|IBA:57253|IBA:57…
GO:0001581	6,8	detection of chemical stimulus involved in sensory perception of sour taste	IDA:244646|IDA:329064
GO:0001582	6,8	detection of chemical stimulus involved in sensory perception of sweet taste	IBA:83770|IBA:83771|IDA:83770|IEA:83770|IEA:83771|ISO:83770|ISO:83771
GO:0001587	6,7,8,9,10,11,12	Gq/11-coupled serotonin receptor activity	IEA:15560|ISO:15560|ISS:15560
GO:0001588	5,6,7,8,9,10,11	dopamine neurotransmitter receptor activity, coupled via Gs	IDA:13488|IDA:13492|IEA:13488|IMP:13488|IMP:13492|ISO:13488|ISO:13492
GO:0001591	5,6,7,8,9,10,11	dopamine neurotransmitter receptor activity, coupled via Gi/Go	IBA:13489|IBA:13490|IBA:244187|IBA:258432|IBA:258584|IBA:258602|IBA:258857|IBA:259047|IDA:13489|IDA:13490|IEA:13489|IEA:13490|IEA:13491|IMP:13489|IMP:13491|ISO:13489|ISO:13490|ISO:13491|ISS:13491
GO:0001594	6,7,8	trace-amine receptor activity	IBA:111174|IBA:209512|IBA:209513|IBA:209517|IBA:215854|IBA:215855|IBA:215856|IBA:215859|IBA:276742|IBA:338346|IBA:382348|IBA:435206|IBA:435207|IBA:493809|IBA:494546|IBA:503558|IDA:111174|IDA:215854|IDA:435207|IDA:493809|IEA:111174|IEA:209512|IEA:209513|IEA:209517|IEA:215854|IEA:215855|IEA:215856|IEA:215859|IEA:276742|IEA:382348|IEA:435206|IEA:435207|IEA:493809|IEA:494546|IEA:503558|ISO:111174|ISO…
GO:0001595	5,6,7,8,9,10	angiotensin receptor activity	IBA:11607|IBA:11608|IBA:11609|IBA:17171|IBA:80978|IDA:11607|IDA:11609|IEA:11607|IEA:11608|IEA:11609|IMP:11610|IMP:17171|IPI:11609|ISO:11607|ISO:11609
GO:0001596	6,7,8,9,10,11	angiotensin type I receptor activity	IBA:11607|IBA:11608|IDA:11607|IEA:11607|ISO:11607
GO:0001601	7,8,9,10	peptide YY receptor activity	IBA:18168|IDA:18166|IDA:18167|IDA:18168|IDA:18169|IDA:19065|IEA:18167|IEA:18168|ISO:18167|ISO:18168
GO:0001602	7,8,9,10	pancreatic polypeptide receptor activity	IBA:18166|IBA:18168|IBA:18169|IBA:19065|IDA:18166|IDA:18168|IDA:19065|IEA:18168|IEA:19065|ISO:18168|ISO:19065
GO:0001604	6,7,8	urotensin II receptor activity	IBA:217369|IBA:80910|IEA:217369|ISO:217369
GO:0001605	7,8,9	adrenomedullin receptor activity	IBA:54598|IEA:54409|IEA:54598|IEA:56089|ISO:11536|ISO:54409|ISO:54598|ISO:56089
GO:0001607	6,7,8,9	neuromedin U receptor activity	IEA:14767|IEA:216749|ISO:14767|ISO:216749
GO:0001609	5,6,7,8,9	G protein-coupled adenosine receptor activity	IDA:11540|IDA:11542|IEA:11539|IEA:11540|IEA:11541|IEA:11542|IMP:11540|IMP:11542|IMP:70839|ISO:11539|ISO:11540|ISO:239283
GO:0001614	5,6,7	purinergic nucleotide receptor activity	IBA:140795|IBA:19204|IBA:229323|IBA:23890|IBA:70839|IBA:74191|IBA:84111|IDA:80885|IEA:140795|IEA:18436|IEA:18438|IEA:18439|IEA:18440|IEA:18441|IEA:18442|IEA:213438|IEA:228139|IEA:231602|IEA:233571|IEA:57385|IEA:70839|IEA:74191|IEA:78826|IEA:84111|IEA:94045|IMP:18436|IMP:70839|ISO:18436|ISO:18438|ISO:18439|ISO:18441|ISO:228139|ISO:233571|ISO:70839|ISO:74191|ISS:18441|ISS:228139
GO:0001616	5,6,7	growth hormone secretagogue receptor activity	IEA:208188|ISO:208188|ISS:208188
GO:0001618	6,7	virus receptor activity	IBA:171283|IBA:171284|IBA:210535|IBA:23845|IBA:347708|IBA:407814|IDA:15587|IDA:19775|IDA:23845|IDA:30954|IEA:12520|IEA:12737|IEA:13482|IEA:19775|IEA:217305|IEA:230979|IEA:23845|IEA:246746|IEA:26365|IEA:54419|IEA:56863|IEA:70008|IEA:71223|IMP:217305|IMP:246746|ISO:12520|ISO:12737|ISO:13136|ISO:13137|ISO:13482|ISO:170786|ISO:19294|ISO:19775|ISO:23845|ISO:394252|ISO:52118|ISO:54419|ISO:56863|ISO:700…
GO:0001621	6,7,8,9	G protein-coupled ADP receptor activity	IEA:18441|IEA:233571|IEA:70839|IMP:70839|ISO:18441|ISO:233571|ISO:70839|ISS:18441
GO:0001626	6,7,8,9	nociceptin receptor activity	IBA:18389|IEA:18389|IMP:18389|ISO:18389|ISS:18389
GO:0001631	6,7,8,9	cysteinyl leukotriene receptor activity	IDA:70086
GO:0001632	6,7,8,9	leukotriene B4 receptor activity	IBA:16995|IBA:57260|IDA:16995|IDA:57260
GO:0001635	7,8,9	calcitonin gene-related peptide receptor activity	IBA:54598|IDA:12909|IEA:51801|IEA:54598|IGI:54598|ISO:12311|ISO:51801|ISO:54598
GO:0001637	6,7,8	G protein-coupled chemoattractant receptor activity	IBA:12145|IBA:12457|IBA:12458|IBA:12765|IBA:12766|IBA:12767|IBA:12768|IBA:12769|IBA:12770|IBA:12771|IBA:12772|IBA:12773|IBA:12774|IBA:12775|IBA:12776|IBA:12777|IBA:12778|IBA:13051|IBA:227288|IBA:237716|IBA:23832|IBA:252837|IBA:54199|IBA:59289|IBA:80901|IDA:12458|IDA:12765|IDA:12768|IDA:12769|IDA:12771|IDA:12772|IDA:12774|IDA:12776|IDA:12777|IDA:237716|IDA:59289|IDA:80901|IEA:12145|IEA:12457|IEA:1…
GO:0001639	6,7,8,9	PLC activating G protein-coupled glutamate receptor activity	TAS:108071|TAS:14816
GO:0001640	6,7,8,9,10	adenylate cyclase inhibiting G protein-coupled glutamate receptor activity	IBA:108068|IBA:108069|IBA:108072|IBA:108073|IBA:14823|IBA:268934|IDA:108068|IDA:108069|IDA:14823|IEA:108068|IEA:108072|IEA:108073|IEA:14807|ISO:108068|ISO:108069|ISO:108072|ISO:108073|ISO:14807|ISO:14823|ISS:108073|TAS:108072|TAS:108073|TAS:268934
GO:0001641	7,8,9,10,11	group II metabotropic glutamate receptor activity	IBA:108068|IBA:108069|IDA:108068|IDA:108069|IEA:108068|ISO:108068|ISO:108069
GO:0001642	7,8,9,10,11	group III metabotropic glutamate receptor activity	IBA:108072|IBA:108073|IBA:14823|IBA:268934|IDA:14823|IEA:108073|ISO:108073|ISO:14823|ISS:108073|TAS:108072|TAS:108073|TAS:268934
GO:0001648	6,7,8	proteinase activated receptor activity	IDA:12121
GO:0001649	3,4	osteoblast differentiation	HDA:13877|IBA:12095|IBA:12096|IBA:12097|IBA:16973|IBA:18121|IBA:19227|IBA:20750|IBA:231633|IBA:93966|IDA:114584|IDA:12156|IDA:12159|IDA:12163|IDA:12393|IDA:12606|IDA:12608|IDA:12609|IDA:12667|IDA:13363|IDA:13395|IDA:14560|IDA:14633|IDA:15111|IDA:15399|IDA:16147|IDA:16449|IDA:17283|IDA:17702|IDA:17926|IDA:18018|IDA:20423|IDA:20674|IDA:20682|IDA:21926|IDA:22160|IDA:22341|IDA:22410|IDA:22422|IDA:225…
GO:0001654	5,6,7	eye development	IBA:12075|IBA:12677|IBA:12957|IBA:12958|IBA:12959|IBA:12960|IBA:12961|IBA:12962|IBA:12964|IBA:12965|IBA:12966|IBA:12967|IBA:12968|IBA:12969|IBA:12970|IBA:13193|IBA:14366|IBA:16772|IBA:16973|IBA:16974|IBA:17132|IBA:17150|IBA:17245|IBA:17268|IBA:17536|IBA:17537|IBA:18185|IBA:18514|IBA:18515|IBA:18516|IBA:18587|IBA:19126|IBA:195727|IBA:19888|IBA:20473|IBA:20476|IBA:214301|IBA:21838|IBA:224273|IBA:22…
GO:0001655	4,5	urogenital system development	IBA:100040843|IBA:107587|IBA:108737|IBA:11705|IBA:12829|IBA:13117|IBA:13118|IBA:13119|IBA:14573|IBA:16952|IBA:19156|IBA:19277|IBA:20472|IBA:21821|IBA:230639|IBA:23967|IBA:240725|IBA:277753|IBA:435802|IBA:666168|IBA:68911|IBA:70465|IBA:72043|IBA:72135|IBA:76943|IDA:108737|IDA:11450|IDA:11600|IDA:11606|IDA:11835|IDA:12043|IDA:12064|IDA:12159|IDA:12162|IDA:12387|IDA:13075|IDA:14561|IDA:14573|IDA:152…
GO:0001656	5,6,7,8	metanephros development	IDA:108737|IDA:11450|IDA:12159|IDA:12387|IDA:14561|IDA:18504|IDA:22412|IDA:23892|IDA:23967|IEA:110446|IEA:12159|IEA:12162|IEA:12490|IEA:12705|IEA:12765|IEA:14118|IEA:14165|IEA:14179|IEA:15223|IEA:16869|IEA:16878|IEA:170484|IEA:18504|IEA:18510|IEA:18590|IEA:18591|IEA:18596|IEA:18763|IEA:18764|IEA:19206|IEA:20423|IEA:20671|IEA:58198|IEP:107587|IEP:11826|IEP:11827|IEP:12307|IEP:14573|IEP:15205|IEP:1…
GO:0001657	5,6,8,9,10,11	ureteric bud development	IBA:14573|IDA:11606|IDA:12043|IDA:12064|IDA:12159|IDA:14573|IDA:15229|IDA:16202|IDA:18121|IDA:18514|IDA:18654|IDA:19197|IDA:22339|IDA:22414|IDA:23892|IDA:56753|IEA:11606|IEA:11607|IEA:11608|IEA:11609|IEA:12159|IEA:12359|IEA:14164|IEA:14573|IEA:15223|IEA:16869|IEA:17339|IEA:18504|IEA:18510|IEA:18764|IEA:20563|IEA:20969|IEA:20971|IEA:21803|IEA:22411|IEA:268902|IEP:11847|IEP:12159|IEP:12307|IEP:1293…
GO:0001658	5,6,7,8,9,10,11,12,13,14	branching involved in ureteric bud morphogenesis	IBA:14573|IDA:11606|IDA:12043|IDA:12159|IDA:14573|IDA:15229|IDA:16202|IDA:18121|IDA:18514|IDA:18654|IDA:19197|IDA:22339|IDA:22414|IDA:23892|IDA:56753|IEA:11606|IEA:11607|IEA:11608|IEA:11609|IEA:12159|IEA:14164|IEA:14573|IEA:18504|IEA:18510|IEA:18764|IEA:21803|IEP:16869|IEP:20682|IGI:12043|IGI:12156|IGI:12159|IGI:14048|IGI:14634|IGI:14734|IGI:15396|IGI:15431|IGI:17128|IGI:18504|IGI:20471|IGI:22408…
GO:0001659	3,5	temperature homeostasis	IBA:11554|IBA:11556|IBA:15171|IBA:26457|IDA:100039054|IDA:16176|IDA:17840|IDA:17843|IDA:19218|IDA:19225|IDA:21926|IDA:21943|IEA:100384868|IEA:11539|IEA:12801|IEA:12936|IEA:13618|IEA:14234|IEA:15171|IEA:15558|IEA:16175|IEA:16176|IEA:17201|IEA:18216|IEA:19225|IEA:209448|IEA:268860|IEA:30878|IEA:56183|IGI:108097|IGI:11554|IGI:11555|IGI:11556|IGI:11770|IGI:14775|IGI:14776|IGI:16592|IGI:19079|IGI:2225…
GO:0001660	5,7	fever generation	IDA:16176|IDA:19218|IDA:19225|IDA:21926|IDA:21943|IEA:100384868|IEA:12801|IEA:12936|IEA:13618|IEA:16175|IEA:16176|IEA:19225|IMP:19218|IMP:193034|IMP:21934|ISO:100384868|ISO:12774|ISO:12801|ISO:12936|ISO:13618|ISO:16181|ISO:19225|ISO:20304
GO:0001661	3,5,8	conditioned taste aversion	IEA:14281|IMP:108073|IMP:11444|IMP:13488|IMP:14810|IMP:21375
GO:0001662	3,4,5	behavioral fear response	IBA:209513|IDA:13167|IEA:110182|IEA:11516|IEA:11816|IEA:12424|IEA:12918|IEA:14609|IEA:18167|IEA:18619|IEA:19373|IEA:22226|IGI:13684|IGI:208643|IGI:72508|IMP:108073|IMP:110182|IMP:110886|IMP:11419|IMP:12043|IMP:12064|IMP:12290|IMP:13482|IMP:13488|IMP:14708|IMP:14806|IMP:14812|IMP:15550|IMP:15560|IMP:17242|IMP:17257|IMP:17260|IMP:17450|IMP:18013|IMP:18143|IMP:18619|IMP:209513|IMP:218461|IMP:21907|I…
GO:0001665	7	alpha-N-acetylgalactosaminide alpha-2,6-sialyltransferase activity	IBA:20445|IBA:20447|IBA:20448|IBA:26938|IBA:50935|IDA:20445|IDA:26938|IDA:50935|IEA:20445|IEA:20446|ISO:20446|ISS:20446
GO:0001666	3,5	response to hypoxia	IBA:101543|IBA:11655|IBA:11656|IBA:12015|IBA:12282|IBA:14205|IBA:16475|IBA:17390|IBA:18174|IBA:18654|IBA:21823|IBA:22339|IBA:22340|IBA:22341|IBA:231002|IBA:29806|IBA:319594|IBA:74747|IDA:110893|IDA:11863|IDA:12043|IDA:12877|IDA:12946|IDA:13653|IDA:13856|IDA:15251|IDA:15468|IDA:16438|IDA:16531|IDA:16950|IDA:17390|IDA:18021|IDA:18126|IDA:18128|IDA:18754|IDA:19211|IDA:20191|IDA:21335|IDA:231207|IDA:…
GO:0001667	4,5	ameboidal-type cell migration	IBA:100169|IBA:105450|IBA:108151|IBA:11749|IBA:16189|IBA:16952|IBA:18803|IBA:19245|IBA:19303|IBA:20346|IBA:20347|IBA:20348|IBA:20349|IBA:20350|IBA:20351|IBA:20352|IBA:20353|IBA:20354|IBA:20355|IBA:20358|IBA:20359|IBA:20360|IBA:20361|IBA:20397|IBA:20665|IBA:214968|IBA:21687|IBA:21804|IBA:218877|IBA:21939|IBA:234779|IBA:23790|IBA:26456|IBA:27494|IBA:52392|IBA:56048|IBA:56332|IBA:67784|IBA:72461|IBA…
GO:0001671	6,7	ATPase activator activity	IBA:11931|IBA:11932|IBA:11933|IBA:11945|IBA:215387|IBA:217737|IBA:268390|IBA:56812|IBA:66148|IBA:67713|IBA:99349|IEA:100900|IEA:11931|IEA:11932|IEA:11933|IEA:14885|IEA:19339|IEA:19341|IEA:208263|IEA:217737|IEA:23950|IEA:240832|IEA:268390|IEA:56445|IEA:56812|IEA:67035|IEA:81489|IEA:99349|IMP:66861|ISO:11931|ISO:11932|ISO:11933|ISO:15502|ISO:17713|ISO:19339|ISO:19341|ISO:19346|ISO:208263|ISO:217737…
GO:0001672	6,7,8	regulation of chromatin assembly or disassembly	IBA:101685|IBA:228012|IBA:239122|IBA:24086|IBA:70999|IBA:84505|IEA:101685|IEA:108989|IEA:11628|IEA:13433|IEA:18600|IEA:18676|IEA:21349|IEA:21652|IEA:21849|IEA:218850|IEA:228012|IEA:24086|IEA:270058|IEA:320595|IEA:50721|IEA:52463|IEA:54343|IEA:75339|IEA:84505|IMP:11810|IMP:21849|IMP:67246|IMP:74522|IMP:84505|ISO:101685|ISO:108989|ISO:11628|ISO:13433|ISO:18600|ISO:18676|ISO:18999|ISO:21349|ISO:2165…
GO:0001675	3,4,5,6,7,8,9,10	acrosome assembly	IBA:19294|IBA:53604|IBA:67652|IBA:69376|IMP:100317|IMP:15247|IMP:15463|IMP:18472|IMP:19294|IMP:19725|IMP:207352|IMP:214105|IMP:232286|IMP:232664|IMP:237336|IMP:237625|IMP:382364|IMP:53604|IMP:54137|IMP:67231|IMP:67652|IMP:69376|IMP:69982|TAS:67753
GO:0001676	5,6,8	long-chain fatty acid metabolic process	IBA:100040843|IBA:100043108|IBA:106648|IBA:107141|IBA:11363|IBA:11684|IBA:11685|IBA:11686|IBA:11687|IBA:11688|IBA:11689|IBA:13085|IBA:13086|IBA:13087|IBA:13088|IBA:13089|IBA:13090|IBA:13094|IBA:13095|IBA:13096|IBA:13097|IBA:13098|IBA:13099|IBA:13101|IBA:13105|IBA:13106|IBA:13107|IBA:13108|IBA:13117|IBA:13118|IBA:13119|IBA:14081|IBA:216739|IBA:223706|IBA:225579|IBA:226105|IBA:226143|IBA:230639|IBA…
GO:0001678	4,6,7	cellular glucose homeostasis	IBA:103988|IBA:14526|IBA:15275|IBA:15277|IBA:16001|IBA:16973|IBA:18534|IBA:212032|IBA:216019|IBA:57394|IBA:74551|IDA:100039054|IDA:11601|IDA:11731|IDA:13839|IDA:14526|IDA:14756|IDA:15376|IDA:15894|IDA:16000|IDA:16500|IDA:17840|IDA:17843|IDA:18708|IDA:18709|IDA:20186|IDA:20466|IDA:20912|IDA:213053|IDA:22329|IDA:26950|IDA:58805|IDA:66277|IDA:67389|IDA:68837|IDA:76854|IDA:97086|IEA:101772|IEA:103988…
GO:0001680	9,10,11	tRNA 3'-terminal CCA addition	IEA:70047|ISO:70047
GO:0001682	9,10,11	tRNA 5'-leader removal	IBA:102614|IBA:208366|IBA:227522|IBA:66132|IBA:69961|IEA:102614|IEA:117109|IEA:20823|IEA:208366|IEA:227522|IEA:23828|IEA:54364|IEA:66161|IEA:67053|IEA:67676|IEA:67724|IEA:74097|ISO:102614|ISO:117109|ISO:20823|ISO:208366|ISO:227522|ISO:23828|ISO:54364|ISO:66161|ISO:67053|ISO:67676|ISO:67724|ISO:74097|ISS:102614|ISS:117109|ISS:208366|ISS:227522|ISS:66161|ISS:67053|ISS:74097
GO:0001691	7,9	pseudophosphatase activity	IBA:76571|IEA:76571|ISO:56291|ISO:76571|TAS:77980
GO:0001692	4,5,6,7	histamine metabolic process	IBA:15186|IBA:22044|IEA:140483|IEA:15186|IEA:22044|IEA:53856|IMP:15186|ISO:140483|ISO:15186|ISO:22044|ISO:53856|ISS:140483
GO:0001694	5,6,7,8	histamine biosynthetic process	IBA:15186|IEA:15186|IEA:53856|IMP:15186|ISO:15186|ISO:53856
GO:0001695	5,6,7,8	histamine catabolic process	IEA:140483|ISO:140483|ISS:140483
GO:0001696	4,6	gastric acid secretion	IBA:19218|IBA:20287|IBA:21785|IBA:58991|IDA:208890|IEA:15466|IEA:18389|IEA:18429|IEA:18430|IEA:193034|IEA:20287|IEA:208890|IEA:213788|IEA:22226|IEA:56183|IEA:58991|IGI:12426|IGI:15466|IMP:110895|IMP:12426|IMP:15466|IMP:16535|IMP:21785|IMP:29816|IMP:71111|IMP:71982|ISO:12425|ISO:16535|ISO:18389|ISO:18429|ISO:18430|ISO:19218|ISO:193034|ISO:20287|ISO:22226|ISO:56183|ISO:58991
GO:0001697	5,7	histamine-induced gastric acid secretion	IMP:15466
GO:0001698	5,7	gastrin-induced gastric acid secretion	IBA:20287|IEA:20287|IMP:15466|ISO:19218|ISO:20287
GO:0001701	6,7	in utero embryonic development	IBA:107889|IBA:14531|IBA:71583|IDA:12591|IDA:12945|IDA:13184|IDA:13813|IDA:14824|IDA:15110|IDA:15221|IDA:16477|IDA:18119|IDA:20613|IDA:21812|IDA:21814|IDA:383491|IEA:107889|IEA:11977|IEA:11979|IEA:14531|IEA:14620|IEA:15110|IEA:15227|IEA:16000|IEA:17173|IEA:17869|IEA:19279|IEA:20807|IEA:216848|IEA:320790|IEA:328440|IEA:67169|IEA:74018|IEP:11864|IEP:18999|IEP:56758|IGI:106947|IGI:114661|IGI:114662|…
GO:0001702	5,6,7	gastrulation with mouth forming second	IBA:16973|IBA:16974|IEA:269878|IGI:11480|IGI:11481|IGI:15242|IGI:16973|IGI:16974|IGI:18119|IGI:22418|IMP:11477|IMP:12387|IMP:12667|IMP:14463|IMP:14562|IMP:15242|IMP:15376|IMP:16825|IMP:16869|IMP:17128|IMP:18119|IMP:18193|IMP:18424|IMP:19821|IMP:20807|IMP:22235|IMP:22642|IMP:23872|IMP:23966|IMP:241324|IMP:27494|IMP:327826|IMP:59036|IMP:67916|IMP:68396|ISO:269878|NAS:100043497|NAS:100504710|NAS:661…
GO:0001704	3,4,5,6,7	formation of primary germ layer	IBA:12816|IBA:13537|IBA:13813|IBA:17292|IBA:17293|IBA:19252|IBA:20997|IBA:240672|IBA:319520|IBA:56184|IBA:75590|IBA:83993|IDA:12159|IDA:13380|IDA:14008|IDA:14048|IDA:14465|IDA:15396|IDA:16323|IDA:17292|IDA:18121|IDA:18504|IDA:18999|IDA:20472|IDA:20671|IDA:27217|IEA:12159|IEA:12814|IEA:12816|IEA:12827|IEA:12831|IEA:12832|IEA:12833|IEA:12837|IEA:13380|IEA:14183|IEA:14268|IEA:14369|IEA:16323|IEA:163…
GO:0001705	4,5,6,7,8	ectoderm formation	IDA:18999|IEA:14369|IGI:13711|IGI:15376|IGI:16869|IGI:23872|ISO:14369
GO:0001706	4,5,6,7,8	endoderm formation	IBA:12816|IBA:13537|IBA:13813|IBA:19252|IBA:240672|IBA:319520|IBA:75590|IDA:13380|IDA:14465|IDA:17292|IDA:18121|IDA:18999|IDA:20671|IDA:27217|IEA:12814|IEA:12816|IEA:12827|IEA:12831|IEA:12832|IEA:12833|IEA:12837|IEA:13380|IEA:14268|IEA:16323|IEA:16401|IEA:16402|IEA:16404|IEA:16410|IEA:16419|IEA:16774|IEA:16777|IEA:16780|IEA:17387|IEA:17388|IEA:17390|IEA:17394|IEA:17395|IEA:18119|IEA:20671|IEA:206…
GO:0001707	4,5,6,7,8	mesoderm formation	IBA:13813|IBA:17292|IBA:17293|IBA:20997|IBA:56184|IBA:83993|IDA:12159|IDA:13380|IDA:14008|IDA:14048|IDA:15396|IDA:16323|IDA:17292|IDA:18121|IDA:18504|IDA:18999|IDA:20472|IEA:12159|IEA:13380|IEA:14183|IEA:16398|IEA:16400|IEA:16412|IEA:192897|IEA:22416|IEA:241226|IGI:12162|IGI:12166|IGI:14182|IGI:14234|IGI:16842|IGI:17125|IGI:17300|IGI:18747|IGI:20319|IGI:21405|IGI:22411|IGI:22418|IGI:65960|IGI:719…
GO:0001708	3,4,5	cell fate specification	IBA:104360|IBA:109575|IBA:11789|IBA:13363|IBA:13813|IBA:15285|IBA:16147|IBA:16392|IBA:20423|IBA:20997|IBA:21375|IBA:21380|IBA:21384|IBA:21385|IBA:21386|IBA:21387|IBA:21388|IBA:21389|IBA:23805|IBA:245572|IBA:29808|IBA:57246|IBA:57765|IBA:76365|IBA:83993|IBA:99152|IDA:13380|IDA:13388|IDA:14008|IDA:14048|IDA:15376|IDA:15396|IDA:16871|IDA:17172|IDA:17292|IDA:17933|IDA:18088|IDA:18504|IDA:18736|IDA:18…
GO:0001709	3,4,5	cell fate determination	IDA:11921|IDA:12387|IDA:13592|IDA:14461|IDA:14462|IDA:14465|IDA:15228|IDA:17292|IDA:17927|IDA:18933|IDA:20671|IDA:22421|IDA:54713|IEA:16392|IEA:20671|IGI:16814|IGI:19206|IGI:19207|IMP:104382|IMP:12159|IMP:12387|IMP:12540|IMP:15205|IMP:15399|IMP:16392|IMP:16814|IMP:17168|IMP:17172|IMP:17260|IMP:18088|IMP:18205|IMP:18424|IMP:18504|IMP:18508|IMP:19130|IMP:20586|IMP:21385|IMP:22408|IMP:232174|IMP:680…
GO:0001710	5,6,7,8,9,10	mesodermal cell fate commitment	IDA:14008|IDA:14048|IDA:15396|IDA:17292|IDA:18504|IDA:18999|IDA:20472|IEA:13380|IEA:22416|IGI:12166|IGI:14182|IGI:17125|IGI:20319|IGI:71950|IMP:12159|IMP:14234|IMP:18119|IMP:22416|ISO:13380|ISO:22416
GO:0001711	5,6,7,8,9,10	endodermal cell fate commitment	IBA:13813|IDA:14465|IDA:17292|IDA:18999|IDA:20671|IEA:13380|IEA:20674|IMP:12387|IMP:13813|IMP:20671|IMP:21410|IMP:214498|IMP:22083|IMP:235497|IMP:54624|IMP:76246|ISO:13380|ISO:18999|ISO:20674|ISO:71950|TAS:71950
GO:0001712	5,6,7,8,9	ectodermal cell fate commitment	IDA:18999|IEA:14369|IGI:13711|IGI:23872|ISO:14369
GO:0001714	4,5,6,7,8,9,10,11	endodermal cell fate specification	IBA:13813|IDA:17292|IEA:13380|IEA:20674|IMP:13813|IMP:20671|IMP:21410|ISO:13380|ISO:18999|ISO:20674|ISO:71950|TAS:71950
GO:0001715	4,5,6,7,8,9,10	ectodermal cell fate specification	IEA:14369|ISO:14369
GO:0001716	6	L-amino-acid oxidase activity	IBA:100328588|IBA:100470|IBA:14204|IBA:73988|IDA:100328588|IDA:100470|IDA:14204|IEA:100328588|IEA:14204
GO:0001727	6,7	lipid kinase activity	IBA:100502698|IBA:100504663|IBA:104709|IBA:12700|IBA:12702|IBA:12703|IBA:18708|IBA:18709|IBA:18710|IBA:192157|IBA:20698|IBA:216233|IBA:223753|IBA:228094|IBA:320207|IBA:54607|IBA:56468|IBA:56632|IBA:67296|IBA:69923|IBA:77799|IDA:104709|IDA:13842|IDA:16334|IDA:18048|IDA:18710|IDA:20698|IDA:216505|IDA:223753|IDA:240752|IDA:244882|IDA:68767|IDA:69923|IEA:100502698|IEA:100504663|IEA:101240|IEA:104418|…
GO:0001729	7,8	ceramide kinase activity	IBA:223753|IBA:69923|IDA:223753|IDA:69923|IEA:223753|IEA:69923|IMP:223753|ISO:223753|ISS:223753
GO:0001731	5,6,7,8,9,10	formation of translation preinitiation complex	IBA:16865|IBA:217869|IBA:26905|IBA:26908|IBA:66405|IBA:67204|IBA:68184|IBA:68995|IEA:16865|IEA:16898|IEA:217869|IEA:218629|IEA:68184|IEA:68995|ISO:16865|ISO:16898|ISO:217869|ISO:218629|ISO:22121|ISO:68184|ISO:68995
GO:0001732	5,6,7,8,9,10	formation of cytoplasmic translation initiation complex	IBA:13669|IBA:217869|IBA:67204|IDA:13669|IDA:55944|IEA:100042807|IEA:13669|IEA:16341|IEA:223691|IEA:27979|IEA:53356|IEA:54709|IEA:55944|IEA:56347|IEA:66085|IEA:68135|IEA:73830|IEA:78655|IEA:98221|ISO:13669
GO:0001734	7,8,9,10,11	mRNA (N6-adenosine)-methyltransferase activity	IDA:56335|IDA:67493|IEA:56335|IEA:67493|IMP:56335|ISO:56335|ISO:67493|ISS:56335
GO:0001735	6	prenylcysteine oxidase activity	IBA:240334|IBA:66881|IEA:240334|IEA:66881|IMP:66881|ISO:66881
GO:0001736	4,5,6,7	establishment of planar polarity	IBA:13542|IBA:13543|IBA:13544|IBA:59036|IBA:69217|IBA:71461|IC:233651|IC:329628|IDA:12614|IDA:13542|IDA:140577|IDA:14368|IDA:20377|IDA:21454|IDA:22061|IDA:22418|IDA:93960|IEA:13132|IEA:13542|IEA:13543|IEA:13544|IEA:22421|IEA:244585|IEA:380614|IEA:69217|IEA:70122|IGI:11350|IGI:11352|IGI:12614|IGI:13542|IGI:13543|IGI:13544|IGI:14238|IGI:14362|IGI:14365|IGI:14368|IGI:16974|IGI:19353|IGI:20187|IGI:20…
GO:0001738	5,6	morphogenesis of a polarized epithelium	IBA:13542|IBA:13543|IBA:13544|IBA:16774|IBA:16776|IBA:233066|IBA:59036|IBA:69217|IBA:71461|IC:233651|IC:329628|IDA:12614|IDA:13542|IDA:140577|IDA:14368|IDA:20377|IDA:21454|IDA:22061|IDA:22418|IDA:93960|IEA:102193|IEA:105782|IEA:11461|IEA:11465|IEA:11848|IEA:12540|IEA:13132|IEA:13542|IEA:13543|IEA:13544|IEA:17698|IEA:22421|IEA:230959|IEA:244585|IEA:26941|IEA:270163|IEA:380614|IEA:69217|IEA:69697|I…
GO:0001743	4,5,6	optic placode formation	IEP:17168|IEP:19130|IMP:327826
GO:0001754	6,7,8,9,10	eye photoreceptor cell differentiation	IBA:18185|IBA:19126|IBA:21838|IBA:72088|IDA:19888|IDA:225998|IDA:237979|IDA:52906|IDA:69743|IEA:18185|IEA:19126|IEA:19242|IEA:229759|IEA:77945|IGI:20681|IGI:20682|IMP:102774|IMP:107585|IMP:108841|IMP:110855|IMP:12142|IMP:12628|IMP:12790|IMP:140489|IMP:14685|IMP:14686|IMP:14699|IMP:15165|IMP:16147|IMP:170788|IMP:17364|IMP:18185|IMP:18212|IMP:18424|IMP:18508|IMP:18591|IMP:18759|IMP:19126|IMP:19881|…
GO:0001755	5,6,7,8,9,10	neural crest cell migration	IBA:100169|IBA:108151|IBA:11749|IBA:20346|IBA:20347|IBA:20348|IBA:20349|IBA:20350|IBA:20351|IBA:20352|IBA:20353|IBA:20354|IBA:20355|IBA:20358|IBA:20359|IBA:20360|IBA:20361|IBA:20665|IBA:214968|IBA:218877|IBA:23790|IBA:26456|IDA:17311|IDA:20348|IEA:14268|IEA:14573|IEA:18188|IEA:216285|IEA:23790|IGI:12159|IGI:12162|IGI:16392|IGI:319757|IMP:100169|IMP:107586|IMP:11477|IMP:12631|IMP:13616|IMP:13618|I…
GO:0001756	3,4,5,6,7	somitogenesis	IBA:16974|IBA:17292|IBA:17293|IBA:20997|IBA:76365|IBA:83993|IDA:12006|IDA:13389|IDA:21389|IDA:382089|IEA:16848|IEP:12808|IEP:18095|IEP:18845|IEP:20348|IEP:20377|IEP:21393|IEP:22138|IGI:11668|IGI:11920|IGI:13380|IGI:13388|IGI:14234|IGI:14534|IGI:16842|IGI:16974|IGI:17285|IGI:17286|IGI:17293|IGI:17300|IGI:18505|IGI:19090|IGI:19164|IGI:19165|IGI:19378|IGI:20319|IGI:20377|IGI:22059|IGI:22416|IGI:2241…
GO:0001757	4,5,6,7,8	somite specification	IEP:12808|IGI:17285|IGI:17286|IMP:13388|ISS:622473
GO:0001758	6	retinal dehydrogenase activity	IBA:237320|IDA:11668|IDA:19378|IDA:237320|IDA:28200|IEA:11668|IEA:11677|IEA:19378|IEA:237320|IEA:56847|ISO:105349|ISO:11668|ISO:11677|ISO:14187|ISO:19378|ISO:237320|ISO:56847|ISO:83702|ISS:11668|ISS:11677|ISS:237320|ISS:56847
GO:0001759	3,4,5,6,7,8,9	organ induction	IDA:13380|IDA:14164|IDA:14173|IDA:17292|IDA:19876|IDA:268902|IEA:12156|IEA:12159|IEA:14165|IEA:22416|IEA:24063|IGI:109663|IGI:14165|IGI:14174|IGI:14179|IGI:14573|IGI:15396|IGI:15431|IGI:22411|IGI:22413|IGI:22414|IGI:22418|IMP:11835|IMP:12159|IMP:12387|IMP:13075|IMP:14182|IMP:14186|IMP:14464|IMP:20471|IMP:24063|IMP:327826|ISO:12156|ISO:12159|ISO:14165|ISO:18999|ISO:22416|ISS:12159|TAS:19664
GO:0001763	2,3,4	morphogenesis of a branching structure	IBA:107581|IBA:12817|IBA:12823|IBA:14573|IBA:16973|IBA:16974|IBA:67122|IBA:77767|IDA:104156|IDA:11606|IDA:12043|IDA:12159|IDA:12162|IDA:12165|IDA:13645|IDA:14165|IDA:14178|IDA:14182|IDA:14573|IDA:15229|IDA:16193|IDA:16202|IDA:16653|IDA:18121|IDA:18163|IDA:18514|IDA:18612|IDA:18654|IDA:18763|IDA:18844|IDA:19197|IDA:19303|IDA:20319|IDA:20346|IDA:20348|IDA:20423|IDA:20674|IDA:21667|IDA:21926|IDA:223…
GO:0001764	4,5,6,7,8	neuron migration	IBA:13131|IBA:195208|IBA:19699|IBA:20346|IBA:20358|IBA:215690|IBA:22151|IBA:245555|IBA:73710|IBA:76816|IDA:11819|IDA:11899|IDA:12424|IDA:12550|IDA:12569|IDA:12767|IDA:13865|IDA:14083|IDA:14714|IDA:15228|IDA:17181|IDA:18183|IDA:211064|IDA:211323|IDA:320772|IDA:360213|IDA:56371|IDA:74762|IEA:12323|IEA:12386|IEA:12767|IEA:13131|IEA:14461|IEA:15519|IEA:17242|IEA:18096|IEA:18213|IEA:18472|IEA:192176|I…
GO:0001765	6	membrane raft assembly	IBA:12389|IBA:12390|IBA:12391|IDA:12389|IDA:13731|IEA:12306|IEA:12389|IEA:12390|IEA:12391|IEA:14251|IEA:14252|IEA:20194|IEA:23970|IEA:76438|IGI:12389|IMP:12389|IMP:12391|ISO:12306|ISO:12389|ISO:12390|ISO:12391|ISO:14251|ISO:14252|ISO:20194|ISO:23970|ISO:76438|ISS:12390|ISS:23970|NAS:93675
GO:0001766	6,7	membrane raft polarization	IEA:227753|IMP:94176|ISO:227753
GO:0001767	4,5	establishment of lymphocyte polarity	IDA:105782|IDA:54698|IEA:14252|IEA:193385|IEA:227753|IEA:76088|IMP:17886|IMP:232174|IMP:76088|IMP:94176|ISO:100039053|ISO:14252|ISO:193385|ISO:227753|ISO:24047|ISO:76088|ISS:100039053|ISS:18829|ISS:193385|ISS:24047|TAS:12775
GO:0001768	5,6	establishment of T cell polarity	IDA:105782|IDA:54698|IEA:14252|IEA:193385|IEA:227753|IEA:76088|IMP:17886|IMP:232174|IMP:76088|IMP:94176|ISO:100039053|ISO:14252|ISO:193385|ISO:227753|ISO:24047|ISO:76088|ISS:100039053|ISS:18829|ISS:193385|ISS:24047|TAS:12775
GO:0001771	4,5	immunological synapse formation	IDA:100039053|IDA:18829|IDA:24047|IEA:12511|IEA:12520|IEA:17698|IEA:17974|IEA:18646|IEA:270190|IMP:12775|IMP:13383|IMP:16854|IMP:171285|IMP:76088|IMP:94176|ISO:12511|ISO:12520|ISO:17698|ISO:17974|ISO:18646|ISO:216963|ISO:270190|ISS:12511|ISS:12520|ISS:17698|NAS:93675
GO:0001773	4,5	myeloid dendritic cell activation	IBA:16189|IDA:12981|IDA:170741|IDA:673094|IDA:75766|IEA:12326|IEA:12981|IEA:171285|IEA:24108|IEA:66824|IEA:71412|IGI:12493|IGI:27027|IMP:14256|IMP:15289|IMP:16153|IMP:16364|IMP:17000|IMP:17474|IMP:18106|IMP:18129|IMP:18733|IMP:19164|IMP:19664|IMP:19698|IMP:20375|IMP:21803|IMP:21813|IMP:22034|IMP:381319|IMP:53314|IMP:66824|IMP:74481|IMP:94176|IMP:99138|ISO:12326|ISO:12981|ISO:16189|ISO:171285|ISO:…
GO:0001774	4,5,6,7	microglial cell activation	IBA:13011|IBA:16189|IBA:22177|IBA:329731|IDA:13032|IDA:21926|IDA:229521|IDA:329731|IDA:77125|IEA:106763|IEA:11596|IEA:11820|IEA:11920|IEA:12759|IEA:140810|IEA:142980|IEA:15978|IEA:15980|IEA:170743|IEA:170744|IEA:193034|IEA:21899|IEA:24088|IEA:59027|IEA:66725|IEA:81897|IEA:83433|IGI:11596|IGI:12259|IGI:12273|IGI:15978|IGI:15979|IGI:16452|IGI:16835|IGI:19016|IGI:83433|IMP:13011|IMP:14824|IMP:16409|…
GO:0001775	2	cell activation	IBA:100038947|IBA:100043314|IBA:100114901|IBA:100123473|IBA:100125262|IBA:100125263|IBA:100775172|IBA:100775173|IBA:100775174|IBA:100775175|IBA:103921|IBA:106759|IBA:108101|IBA:110135|IBA:110785|IBA:110786|IBA:110787|IBA:113002583|IBA:11486|IBA:114875|IBA:11634|IBA:12182|IBA:12477|IBA:12483|IBA:12487|IBA:12494|IBA:12500|IBA:12501|IBA:12502|IBA:12504|IBA:12507|IBA:12518|IBA:12519|IBA:12524|IBA:125…
GO:0001776	2,5	leukocyte homeostasis	IBA:14102|IBA:16453|IBA:16952|IBA:238875|IBA:57916|IBA:59032|IBA:79201|IC:22164|IDA:109594|IDA:12044|IDA:12505|IDA:14102|IDA:14127|IDA:14605|IDA:16187|IDA:16193|IDA:17311|IDA:17319|IDA:21808|IDA:57916|IEA:11651|IEA:12042|IEA:12765|IEA:16952|IEA:17480|IEA:18707|IEA:22599|IEA:54390|IEA:54652|IEA:57432|IGI:12018|IGI:12028|IGI:12043|IGI:12125|IGI:16923|IGI:17289|IGI:18095|IGI:19373|IGI:20662|IGI:2066…
GO:0001777	5,6,7,8	T cell homeostatic proliferation	IDA:109594|IMP:12028|IMP:12484|IMP:16183|IMP:16184|IMP:18095
GO:0001778	5,6	plasma membrane repair	IBA:11749|IBA:226101|IBA:26903|IDA:26903|IDA:54525|IEA:17886|IEA:19339|IEA:27359|IEA:434246|IEA:54525|IMP:12391|IMP:17882|IMP:226101|IMP:229521|IMP:26903|IMP:434246|IMP:77579|ISO:17886|ISO:19339|ISO:27359
GO:0001779	5,6,7,8,9,10	natural killer cell differentiation	IBA:26362|IDA:16168|IDA:60505|IEA:14456|IEA:252838|IEA:26362|IEA:434768|IGI:15902|IGI:16168|IGI:17289|IGI:20850|IGI:20851|IGI:21415|IGI:21423|IGI:22174|IGI:26362|IGI:80385|IMP:100503878|IMP:12142|IMP:14256|IMP:15902|IMP:16157|IMP:16168|IMP:16169|IMP:16859|IMP:19264|IMP:19419|IMP:20687|IMP:207304|IMP:20850|IMP:20851|IMP:217127|IMP:21946|IMP:22778|IMP:242100|IMP:252838|IMP:268564|IMP:27218|IMP:3092…
GO:0001780	3,6	neutrophil homeostasis	IBA:16952|IDA:16193|IEA:12765|IEA:16952|IEA:17480|IEA:18707|IGI:16923|IGI:17289|IGI:26362|IMP:108156|IMP:12772|IMP:14013|IMP:14385|IMP:14728|IMP:15978|IMP:16193|IMP:16409|IMP:16952|IMP:18578|IMP:26570|IMP:320404|IMP:83964|ISO:12505|ISO:12765|ISO:14130|ISO:16173|ISO:16193|ISO:16952|ISO:17480|ISO:18707|ISO:74769|ISO:80885|ISS:15289|ISS:80885
GO:0001781	4,6,7	neutrophil apoptotic process	IBA:16952|IDA:16193|IEA:12765|IEA:18707|IMP:15978|IMP:16193|IMP:16409|IMP:16952|IMP:26570|IMP:320404|ISO:12505|ISO:12765|ISO:14130|ISO:16173|ISO:16193|ISO:18707|ISO:74769|ISO:80885|ISS:80885
GO:0001782	4,7	B cell homeostasis	IBA:238875|IBA:57916|IBA:59032|IDA:12044|IDA:12505|IDA:17319|IDA:57916|IEA:12042|IGI:12018|IGI:12028|IGI:12125|IGI:18095|IGI:20662|IGI:20663|IGI:319817|IGI:381305|IMP:105855|IMP:11350|IMP:11486|IMP:11622|IMP:12018|IMP:12028|IMP:12043|IMP:12125|IMP:12367|IMP:15251|IMP:16149|IMP:16150|IMP:16151|IMP:17096|IMP:17260|IMP:18095|IMP:18707|IMP:18733|IMP:20371|IMP:210293|IMP:216892|IMP:21929|IMP:238875|IM…
GO:0001783	7	B cell apoptotic process	IBA:17096|IDA:12042|IDA:12044|IDA:12484|IDA:12505|IDA:17319|IDA:209488|IEA:12028|IEA:12042|IEA:16153|IEA:16183|IEA:18095|IEA:20877|IEA:57741|IGI:12018|IGI:12028|IGI:12125|IGI:17869|IGI:18095|IGI:216742|IMP:103213|IMP:11486|IMP:12929|IMP:16149|IMP:17096|IMP:17869|IMP:19211|IMP:216742|IMP:227059|IMP:320795|IMP:384783|IMP:94185|ISO:12028|ISO:12042|ISO:16153|ISO:16183|ISO:18095|ISO:20877|ISO:57741|IS…
GO:0001785	8,9,10	prostaglandin J receptor activity	IDA:14764|IDA:19214
GO:0001787	5,6	natural killer cell proliferation	IDA:16168|IDA:56501|IEA:14256|IEA:16160|IEA:16173|IEA:16846|IEA:56501|IEA:83430|IMP:18106|IMP:20851|IMP:27218|IMP:30925|ISO:15040|ISO:16160|ISO:16173|ISO:16846|ISO:19260|ISO:83430|ISS:16846|ISS:19260
GO:0001788	4,5,7,8,9,10	antibody-dependent cellular cytotoxicity	IDA:16017|IDA:380793|IMP:14129|IMP:14131|ISO:15040
GO:0001792	7,8,9	polymeric immunoglobulin receptor activity	IEA:18703|ISO:18703
GO:0001794	6,7,8,9	type IIa hypersensitivity	IDA:16016|IDA:16017|IDA:380793|IMP:12266|IMP:14127|IMP:14129|IMP:14131|IMP:18347|ISO:15040
GO:0001796	7,8,9,10,11	regulation of type IIa hypersensitivity	IDA:16016|IDA:16017|IDA:380793|IMP:12266|IMP:14127|IMP:14129|IMP:14131|IMP:18347|ISO:15040
GO:0001798	7,8,9,10,11,12	positive regulation of type IIa hypersensitivity	IDA:16016|IDA:16017|IDA:380793|IMP:12266|IMP:14127|IMP:14129|IMP:14131|IMP:18347|ISO:15040
GO:0001802	5,6,7,8	type III hypersensitivity	IEA:12229|IMP:14127|IMP:14129|IMP:14131|ISO:12229
GO:0001803	6,7,8,9,10	regulation of type III hypersensitivity	IEA:12229|IMP:14127|IMP:14129|IMP:14131|ISO:12229
GO:0001805	6,7,8,9,10,11	positive regulation of type III hypersensitivity	IEA:12229|IMP:14127|IMP:14129|IMP:14131|ISO:12229
GO:0001806	6,8	type IV hypersensitivity	IDA:22788|IEA:14462|IMP:13848|IMP:14347|IMP:20737|IMP:213208|IMP:217124
GO:0001807	7,8,9,10	regulation of type IV hypersensitivity	IDA:22788|IMP:14347|IMP:20737|IMP:213208|IMP:217124
GO:0001808	7,8,9,10,11	negative regulation of type IV hypersensitivity	IMP:20737|IMP:213208|IMP:217124
GO:0001809	7,8,9,10,11	positive regulation of type IV hypersensitivity	IDA:22788
GO:0001810	7,8,9,10	regulation of type I hypersensitivity	IDA:14131|IDA:16016|IDA:16017|IDA:380793|IEA:12229|IMP:14125|IMP:14127|IMP:14130|IMP:14131|ISO:12229
GO:0001811	7,8,9,10,11	negative regulation of type I hypersensitivity	IMP:14130
GO:0001812	7,8,9,10,11	positive regulation of type I hypersensitivity	IDA:14131|IDA:16016|IDA:16017|IDA:380793|IEA:12229|IMP:14125|IMP:14127|IMP:14131|ISO:12229
GO:0001813	5,6,7,8,9,10,11,12	regulation of antibody-dependent cellular cytotoxicity	ISO:15040
GO:0001815	5,6,7,8,9,10,11,12,13	positive regulation of antibody-dependent cellular cytotoxicity	ISO:15040
GO:0001816	2,5	cytokine production	IBA:100038862|IBA:100040462|IBA:100043314|IBA:100061|IBA:102639802|IBA:102657|IBA:106759|IBA:11634|IBA:12029|IBA:12053|IBA:12231|IBA:12475|IBA:12487|IBA:13349|IBA:15289|IBA:15510|IBA:15950|IBA:15951|IBA:16149|IBA:16182|IBA:16189|IBA:16803|IBA:16859|IBA:16952|IBA:170740|IBA:170743|IBA:170744|IBA:17441|IBA:18018|IBA:18019|IBA:18020|IBA:18021|IBA:192194|IBA:19260|IBA:193736|IBA:195046|IBA:195564|IBA…
GO:0001817	3,4,5,6	regulation of cytokine production	IBA:100038862|IBA:100040462|IBA:100043314|IBA:102639802|IBA:102657|IBA:106759|IBA:12029|IBA:12053|IBA:12231|IBA:12475|IBA:12487|IBA:13349|IBA:15289|IBA:15510|IBA:15950|IBA:15951|IBA:16149|IBA:16182|IBA:16189|IBA:16803|IBA:16859|IBA:16952|IBA:170740|IBA:170743|IBA:170744|IBA:17441|IBA:192194|IBA:19260|IBA:193736|IBA:195046|IBA:195564|IBA:20361|IBA:214763|IBA:216799|IBA:21938|IBA:21939|IBA:21942|IB…
GO:0001818	3,4,5,6,7	negative regulation of cytokine production	IBA:100043314|IBA:16189|IBA:16859|IBA:16952|IBA:19260|IBA:21942|IBA:22163|IBA:22177|IBA:242691|IBA:278180|IBA:329547|IBA:378425|IBA:52392|IBA:73914|IBA:94185|IDA:102657|IDA:107221|IDA:11600|IDA:12231|IDA:12509|IDA:12523|IDA:14462|IDA:14870|IDA:15234|IDA:16189|IDA:16193|IDA:16768|IDA:16859|IDA:18033|IDA:20186|IDA:20371|IDA:21803|IDA:22036|IDA:22164|IDA:22287|IDA:229521|IDA:230738|IDA:238555|IDA:25…
GO:0001819	3,4,5,6,7	positive regulation of cytokine production	IBA:100040462|IBA:100043314|IBA:106759|IBA:12475|IBA:12487|IBA:15289|IBA:15510|IBA:15950|IBA:15951|IBA:16149|IBA:16182|IBA:16189|IBA:16803|IBA:16859|IBA:16952|IBA:170743|IBA:170744|IBA:19260|IBA:195046|IBA:20361|IBA:214763|IBA:216799|IBA:21939|IBA:22164|IBA:22177|IBA:225825|IBA:226250|IBA:226695|IBA:230073|IBA:230979|IBA:232415|IBA:232827|IBA:232983|IBA:240725|IBA:242691|IBA:246779|IBA:26388|IBA:…
GO:0001820	4,5,6,7	serotonin secretion	IBA:99296|IDA:14125|IDA:14131|IDA:217303|IEA:100384868|IEA:109731|IEA:12801|IEA:12918|IEA:12936|IEA:15566|IEA:15567|IMP:14125|IMP:14127|IMP:15550|IMP:15551|IMP:18436|IMP:20963|ISO:100384868|ISO:109731|ISO:12801|ISO:12918|ISO:12922|ISO:12936|ISO:15566|ISO:15567|ISO:16854|ISO:22433|ISO:99296
GO:0001821	5,6,7	histamine secretion	IDA:11542|IEA:11486|IEA:11516|IEA:12229|IEA:13614|IEA:17096|IEA:20619|IEA:20955|IEA:22320|IEA:230899|IEA:69150|IMP:11542|ISO:11486|ISO:11516|ISO:12229|ISO:12426|ISO:12981|ISO:13614|ISO:13617|ISO:17096|ISO:20619|ISO:20955|ISO:22320|ISO:22631|ISO:230899|ISO:69150
GO:0001822	4,5,6,7	kidney development	IBA:100040843|IBA:12829|IBA:13117|IBA:13118|IBA:13119|IBA:14573|IBA:19277|IBA:20472|IBA:21821|IBA:230639|IBA:240725|IBA:277753|IBA:435802|IBA:666168|IBA:68911|IBA:72043|IBA:72135|IDA:108737|IDA:11450|IDA:11600|IDA:11606|IDA:12043|IDA:12064|IDA:12159|IDA:12387|IDA:14561|IDA:14573|IDA:15229|IDA:16202|IDA:17395|IDA:18121|IDA:18504|IDA:18514|IDA:18654|IDA:19197|IDA:20423|IDA:20472|IDA:22339|IDA:22411…
GO:0001823	5,6,7,8	mesonephros development	IBA:14573|IDA:11606|IDA:12043|IDA:12064|IDA:12159|IDA:14573|IDA:15229|IDA:16202|IDA:18121|IDA:18514|IDA:18654|IDA:19197|IDA:22339|IDA:22414|IDA:235320|IDA:23892|IDA:56753|IEA:11606|IEA:11607|IEA:11608|IEA:11609|IEA:12159|IEA:12162|IEA:12359|IEA:14164|IEA:14165|IEA:14179|IEA:14573|IEA:15223|IEA:16869|IEA:17339|IEA:18504|IEA:18510|IEA:18763|IEA:18764|IEA:20563|IEA:20969|IEA:20971|IEA:21803|IEA:2241…
GO:0001824	3,7,8	blastocyst development	IBA:71583|IDA:12591|IDA:12945|IDA:13184|IDA:13813|IDA:14824|IDA:16477|IDA:18119|IDA:21812|IDA:21814|IDA:383491|IEA:15110|IEA:16000|IEA:20807|IEA:328440|IEP:18999|IGI:114661|IGI:114662|IGI:13813|IGI:16798|IGI:18550|IGI:18999|IGI:20683|IGI:20687|IGI:22083|IGI:50523|IMP:105083|IMP:107071|IMP:107829|IMP:108098|IMP:109145|IMP:110109|IMP:114661|IMP:114662|IMP:11486|IMP:11642|IMP:12175|IMP:12190|IMP:123…
GO:0001825	3,4,5,8,9	blastocyst formation	IDA:12591|IDA:13813|IDA:16477|IDA:18119|IDA:383491|IEA:15110|IEA:20807|IGI:13813|IGI:16798|IGI:18550|IGI:18999|IGI:20683|IGI:20687|IGI:50523|IMP:107071|IMP:110109|IMP:11486|IMP:12550|IMP:12591|IMP:14390|IMP:15221|IMP:16477|IMP:170731|IMP:17112|IMP:17184|IMP:17305|IMP:17684|IMP:17859|IMP:18119|IMP:19253|IMP:20482|IMP:20671|IMP:20926|IMP:21410|IMP:21420|IMP:21679|IMP:217011|IMP:21872|IMP:22083|IMP:…
GO:0001826	4,5,6,9,10	inner cell mass cell differentiation	IDA:383491|IGI:16798|IGI:50523|IMP:20671|IMP:21410|IMP:217011|IMP:22083|IMP:52463
GO:0001827	4,5,6,7,10,11	inner cell mass cell fate commitment	IDA:383491|IGI:16798|IGI:50523
GO:0001828	4,5,6,7,10,11	inner cell mass cellular morphogenesis	IGI:16798|IGI:50523|IMP:20671
GO:0001829	4,5,6,9,10	trophectodermal cell differentiation	IDA:12591|IDA:13813|IDA:16477|IDA:18119|IEA:15110|IEA:20807|IGI:13813|IGI:18999|IGI:20683|IGI:20687|IMP:11486|IMP:12550|IMP:12591|IMP:15221|IMP:16477|IMP:17684|IMP:18119|IMP:21420|IMP:21679|IMP:22083|IMP:22601|IMP:232791|IMP:234594|IMP:26380|IMP:26554|IMP:53414|IMP:56371|IMP:633285|IMP:72068|IMP:74318|ISO:20807|ISO:74318
GO:0001830	4,5,6,7,10,11	trophectodermal cell fate commitment	IMP:21679
GO:0001831	4,5,6,7,10,11	trophectodermal cellular morphogenesis	IMP:18119|IMP:26380|IMP:26554
GO:0001832	3,4,8,9	blastocyst growth	IDA:12945|IEA:16000|IGI:18999|IGI:22083|IMP:105083|IMP:109145|IMP:12190|IMP:12649|IMP:12848|IMP:192119|IMP:19363|IMP:20586|IMP:22083|IMP:22687|IMP:233826|IMP:26380|IMP:27354|IMP:28000|IMP:546118|IMP:57261|IMP:63856|IMP:66711|IMP:66983|IMP:68510|IMP:69270|IMP:76044|IMP:76246|IMP:83431|IMP:84505|IMP:99377|ISO:16000|ISO:269275|TAS:15200
GO:0001833	3,4,5,9,10	inner cell mass cell proliferation	IDA:12945|IMP:105083|IMP:109145|IMP:12190|IMP:12649|IMP:12848|IMP:22687|IMP:233826|IMP:28000|IMP:57261|IMP:63856|IMP:66711|IMP:68510|IMP:69270|IMP:76044|IMP:83431|IMP:84505|IMP:99377
GO:0001834	3,4,5,9,10	trophectodermal cell proliferation	IEA:16000|IMP:192119|IMP:22687|IMP:26380|ISO:16000|ISO:269275
GO:0001835	4,5,8,9	blastocyst hatching	IBA:71583|IDA:14824|IGI:114661|IGI:114662|IMP:114661|IMP:114662|IMP:11642|IMP:14570|IMP:15161|IMP:17991|IMP:18618|IMP:20262|IMP:20586|IMP:20587|IMP:208908|IMP:20937|IMP:22083|IMP:22209|IMP:225182|IMP:233058|IMP:237730|IMP:241230|IMP:243906|IMP:320541|IMP:328779|IMP:381546|IMP:381925|IMP:384071|IMP:546024|IMP:66423|IMP:667118|IMP:66929|IMP:67168|IMP:68119|IMP:68552|IMP:69352|IMP:70998|IMP:71458|IM…
GO:0001836	4,5,6,7	release of cytochrome c from mitochondria	IBA:12015|IBA:12028|IBA:12122|IBA:170770|IBA:18095|IBA:56772|IC:14102|IDA:11651|IDA:12028|IDA:12043|IDA:12122|IDA:16000|IDA:18095|IDA:22059|IDA:22062|IDA:56295|IDA:58801|IDA:70186|IEA:100042424|IEA:100859931|IEA:104444|IEA:105675|IEA:110188|IEA:11998|IEA:12015|IEA:12018|IEA:12028|IEA:12048|IEA:12050|IEA:12122|IEA:12123|IEA:12125|IEA:12176|IEA:12424|IEA:12684|IEA:14297|IEA:14775|IEA:15234|IEA:1647…
GO:0001837	5,6,7,8	epithelial to mesenchymal transition	IBA:100044509|IBA:13805|IBA:14726|IBA:15451|IBA:16974|IBA:207806|IBA:21814|IDA:100182|IDA:101809|IDA:107586|IDA:114715|IDA:114716|IDA:14179|IDA:15384|IDA:171463|IDA:20613|IDA:21803|IDA:21849|IDA:22160|IDA:24063|IDA:24064|IDA:353310|IEA:100182|IEA:102693|IEA:12006|IEA:12156|IEA:12387|IEA:12842|IEA:13132|IEA:13138|IEA:13207|IEA:14056|IEA:14183|IEA:14538|IEA:14836|IEA:15182|IEA:15375|IEA:15376|IEA:1…
GO:0001838	5,6,7,8	embryonic epithelial tube formation	IBA:13542|IBA:13543|IBA:13544|IBA:16974|IBA:22323|IBA:269593|IDA:12159|IDA:18121|IDA:19206|IDA:22417|IDA:22420|IDA:23892|IEA:105782|IEA:106042|IEA:14573|IEA:17769|IEA:27428|IEA:70300|IEP:15208|IEP:16371|IEP:16372|IEP:16373|IGI:105782|IGI:11350|IGI:11352|IGI:12160|IGI:12162|IGI:12614|IGI:12808|IGI:13542|IGI:13543|IGI:13544|IGI:13800|IGI:14362|IGI:14365|IGI:14368|IGI:16974|IGI:18481|IGI:18643|IGI:1…
GO:0001839	5,6,7,8	neural plate morphogenesis	IGI:13542|IGI:13543|IGI:93840|IMP:13543|IMP:14179|IMP:15194|IMP:15567|IMP:18121|IMP:20997|IMP:226352|IMP:243905|IMP:93840
GO:0001840	5,6,7	neural plate development	IDA:12387|IGI:13542|IGI:13543|IGI:93840|IMP:13543|IMP:14179|IMP:15194|IMP:15567|IMP:18121|IMP:19206|IMP:20997|IMP:226352|IMP:243905|IMP:277939|IMP:93840
GO:0001841	5,6,7,8,9	neural tube formation	IBA:13542|IBA:13543|IBA:13544|IBA:16974|IBA:22323|IBA:269593|IDA:12159|IDA:19206|IEA:105782|IEA:106042|IEA:17769|IEA:27428|IEA:70300|IGI:105782|IGI:11350|IGI:11352|IGI:12160|IGI:12162|IGI:12614|IGI:12808|IGI:13542|IGI:13543|IGI:13544|IGI:13800|IGI:14362|IGI:14365|IGI:14368|IGI:16974|IGI:18481|IGI:18643|IGI:18747|IGI:18749|IGI:19143|IGI:19401|IGI:19411|IGI:19878|IGI:20319|IGI:20377|IGI:20732|IGI:2…
GO:0001842	3,4,5,6,7,8,9,10,11	neural fold formation	IBA:269593|IGI:12160|IGI:12162|IMP:107586|IMP:12631|IMP:15251|IMP:18119|IMP:234366|IMP:269593|IMP:330409
GO:0001843	5,6,7,8,9,10,11	neural tube closure	IBA:13542|IBA:13543|IBA:13544|IBA:16974|IBA:22323|IDA:12159|IEA:105782|IEA:106042|IEA:17769|IEA:27428|IEA:70300|IGI:105782|IGI:11350|IGI:11352|IGI:12614|IGI:12808|IGI:13542|IGI:13543|IGI:13544|IGI:13800|IGI:14362|IGI:14365|IGI:14368|IGI:16974|IGI:18643|IGI:18747|IGI:18749|IGI:19143|IGI:19401|IGI:19411|IGI:19878|IGI:20319|IGI:20377|IGI:20732|IGI:20733|IGI:20971|IGI:22323|IGI:22418|IGI:230824|IGI:3…
GO:0001844	5,6,7,8,9,10,11,12	protein insertion into mitochondrial membrane involved in apoptotic signaling pathway	IBA:170770|IEA:100859931|IEA:64113|IMP:12028|IMP:170770|IMP:18095|IMP:54673|IMP:58801|ISO:100859931|ISO:170770|ISO:64113
GO:0001845	4,6,8	phagolysosome assembly	IBA:19349|IBA:19376|IBA:226421|IBA:68365|IEA:12721|IEA:19332|IEA:19349|IEA:270160|IMP:12752|IMP:17921|IMP:18439|IMP:18784|IMP:19376|IMP:214585|IMP:51795|IMP:54525|IMP:72392|ISO:12721|ISO:19332|ISO:19349|ISO:19376|ISO:270160|ISS:19332|ISS:19349|ISS:19376|ISS:270160
GO:0001865	7,8,9,10,11,12	NK T cell differentiation	IBA:16428|IGI:16428|IGI:22165|IMP:100124371|IMP:100503878|IMP:11774|IMP:11776|IMP:12142|IMP:12479|IMP:16428|IMP:19156|IMP:21813|IMP:22724|IMP:235320|IMP:252838|IMP:434768
GO:0001866	7,8	NK T cell proliferation	IDA:56501|IEA:16160|IEA:16173|IEA:320484|IEA:56501|IEA:83430|IMP:16168|IMP:22724|ISO:16160|ISO:16173|ISO:320484|ISO:83430|ISS:320484
GO:0001867	4,5,6,7,8	complement activation, lectin pathway	IBA:14133|IBA:14134|IBA:17174|IDA:17194|IDA:17195|IEA:11287|IEA:12258|IEA:14134|IEA:16659|IEA:16678|IEA:17174|IEA:17175|IEA:17194|IEA:17195|IEA:232345|IEA:71693|IGI:17194|IGI:17195|IMP:17174|IMP:17195|ISO:11287|ISO:12258|ISO:16659|ISO:16678|ISO:17175|ISO:17194|ISO:17195|ISO:232345|ISO:71693|ISS:12258|ISS:71693
GO:0001868	5,6,7,8,9	regulation of complement activation, lectin pathway	IEA:11287|IEA:12258|IEA:232345|ISO:11287|ISO:12258|ISO:232345|ISS:12258
GO:0001869	5,6,7,8,9,10	negative regulation of complement activation, lectin pathway	IEA:11287|IEA:12258|IEA:232345|ISO:11287|ISO:12258|ISO:232345|ISS:12258
GO:0001875	5,6,7,8,10	lipopolysaccharide immune receptor activity	IBA:17087|IBA:21898|IDA:21898|IEA:17087|IEA:20778|IMP:19204|ISO:17087|ISO:20778|ISO:21898|ISS:17087|ISS:21898
GO:0001878	4,6	response to yeast	IDA:69165|IDA:81600|IEA:12928|IEA:16193|IMP:17523|IMP:17969|IMP:18742|IMP:19288|IMP:50701|ISO:109648|ISO:11727|ISO:11820|ISO:12796|ISO:21333|ISO:22353|ISO:53620
GO:0001879	5,7	detection of yeast	IDA:69165
GO:0001880	3,4,5,6	Mullerian duct regression	IBA:11705|IEA:11705|IEA:17129|IMP:12166|ISO:11705|ISO:17129|ISO:55994
GO:0001881	5,6	receptor recycling	IBA:231717|IBA:338368|IBA:66508|IBA:66532|IBA:78670|IDA:20660|IDA:22319|IDA:23828|IEA:100102|IEA:101490|IEA:105782|IEA:11607|IEA:12306|IEA:13858|IEA:16558|IEA:18195|IEA:18196|IEA:20660|IEA:207592|IEA:211556|IEA:226422|IEA:230857|IEA:231717|IEA:231876|IEA:338368|IEA:56089|IEA:57440|IEA:66508|IEA:66532|IEA:69710|IEA:71648|IEA:77647|IEA:99371|IMP:101490|IMP:11423|IMP:12306|IMP:12328|IMP:13132|IMP:18…
GO:0001885	5,6,7	endothelial cell development	IBA:11518|IBA:12822|IBA:16456|IBA:16840|IBA:228852|IBA:64103|IDA:12822|IDA:16840|IDA:64103|IEA:107746|IEA:109905|IEA:11518|IEA:12562|IEA:12737|IEA:13610|IEA:13805|IEA:14063|IEA:14739|IEA:15894|IEA:16150|IEA:16176|IEA:16456|IEA:17295|IEA:17698|IEA:18613|IEA:19684|IEA:19877|IEA:19878|IEA:20672|IEA:20855|IEA:215449|IEA:218518|IEA:21926|IEA:21937|IEA:22330|IEA:22350|IEA:223864|IEA:228852|IEA:50918|IE…
GO:0001886	6,7,8	endothelial cell morphogenesis	IBA:12822|IBA:16840|IBA:64103|IDA:12822|IDA:16840|IDA:64103|IEA:17295|IEA:20855|IEA:66660|IMP:15398|IMP:15901|IMP:18613|IMP:21821|IMP:26433|IMP:29876|IMP:622434|IMP:77446|ISO:17295|ISO:18132|ISO:20855|ISO:66660
GO:0001887	3	selenium compound metabolic process	IBA:20363|IDA:20363|IDA:20768|IMP:20363|IMP:20768|IMP:50880
GO:0001889	5,6,7	liver development	IBA:11692|IBA:16952|IBA:17295|IBA:18534|IBA:19089|IBA:19401|IBA:218772|IBA:66660|IBA:74551|IDA:12443|IDA:12608|IDA:15234|IDA:17292|IDA:17345|IDA:20111|IDA:20378|IDA:21802|IDA:21929|IDA:22416|IEA:100043391|IEA:100102|IEA:101488|IEA:104146|IEA:109905|IEA:110391|IEA:110446|IEA:110809|IEA:110954|IEA:11429|IEA:11639|IEA:11668|IEA:11846|IEA:11898|IEA:11977|IEA:11979|IEA:11991|IEA:12012|IEA:12443|IEA:12…
GO:0001890	4,5,6,7	placenta development	IBA:107889|IBA:14531|IBA:22113|IBA:70956|IBA:73679|IDA:13857|IDA:15110|IDA:16878|IDA:19223|IDA:20613|IDA:22113|IEA:107889|IEA:12215|IEA:13115|IEA:13179|IEA:14531|IEA:14609|IEA:14619|IEA:16846|IEA:17173|IEA:17200|IEA:17283|IEA:17380|IEA:18119|IEA:19015|IEA:19225|IEA:208188|IEA:20855|IEA:20856|IEA:22337|IEA:26413|IEA:26417|IEA:56096|IEA:58991|IEA:66515|IEA:67971|IEA:69852|IEA:71069|IEP:56096|IGI:12…
GO:0001892	3,4,5,6,7,8	embryonic placenta development	IBA:107889|IBA:14531|IDA:15110|IDA:20613|IEA:107889|IEA:14531|IEA:17173|IGI:12160|IGI:12162|IGI:12591|IGI:12592|IGI:12606|IGI:12608|IGI:12702|IGI:13819|IGI:15213|IGI:15214|IGI:15251|IGI:16669|IGI:16691|IGI:16842|IGI:16878|IGI:17977|IGI:17979|IGI:18481|IGI:18799|IGI:19143|IGI:20683|IGI:20687|IGI:20733|IGI:320795|IGI:56274|IGI:58231|IGI:72469|IMP:100862175|IMP:107586|IMP:107889|IMP:108961|IMP:11240…
GO:0001893	3,4,5,6,7,8	maternal placenta development	IDA:13857|IDA:16878|IDA:19223|IEA:12215|IEA:13115|IEA:14609|IEA:14619|IEA:17283|IEA:19015|IEA:19225|IEA:208188|IEA:20855|IEA:20856|IEA:22337|IEA:26413|IEA:26417|IEA:58991|IEA:67971|IEA:69852|IEA:71069|IGI:13030|IGI:13039|IGI:20181|IGI:20182|IMP:100862175|IMP:11651|IMP:11757|IMP:11819|IMP:12142|IMP:12168|IMP:12550|IMP:16157|IMP:16477|IMP:16878|IMP:17684|IMP:18119|IMP:192195|IMP:19225|IMP:19242|IMP…
GO:0001894	3,5	tissue homeostasis	IBA:104871|IBA:107173|IBA:11433|IBA:17194|IBA:19126|IBA:20390|IBA:20750|IBA:20779|IBA:21784|IBA:21785|IBA:21786|IBA:21934|IBA:241950|IBA:269346|IBA:320827|IBA:381417|IBA:620235|IBA:72828|IBA:78789|IBA:83924|IC:16416|IDA:11501|IDA:14256|IDA:16147|IDA:16196|IDA:18012|IDA:210992|IDA:21943|IDA:22041|IDA:22042|IDA:26562|IDA:319757|IDA:56506|IDA:73750|IEA:110789|IEA:11600|IEA:11677|IEA:12310|IEA:12349|…
GO:0001895	4,6	retina homeostasis	IBA:104871|IBA:19126|IBA:241950|IBA:269346|IBA:381417|IDA:56506|IDA:73750|IEA:110789|IEA:12560|IEA:16470|IEA:170677|IEA:19126|IEA:19892|IEA:22157|IEA:22283|IEA:22295|IEA:229320|IEA:234404|IEA:320299|IEA:333329|IEA:382406|IEA:67171|IEA:71769|IEA:72088|IEA:73750|IEA:75124|IGI:102774|IGI:17754|IGI:216274|IMP:102774|IMP:104871|IMP:11304|IMP:114230|IMP:11854|IMP:11932|IMP:12725|IMP:170677|IMP:170788|I…
GO:0001905	4,5,6,7,8	activation of membrane attack complex	IBA:12509|IBA:333883|IDA:12509|IDA:333883|IEA:12509|IEA:333883|IMP:12266|IMP:12274|IMP:12509|IMP:12628|IMP:18347|ISO:333883
GO:0001906	2	cell killing	IBA:100529082|IBA:110557|IBA:110558|IBA:110696|IBA:12007|IBA:12479|IBA:12480|IBA:14132|IBA:14963|IBA:14964|IBA:14972|IBA:14980|IBA:14985|IBA:14990|IBA:14991|IBA:14997|IBA:15006|IBA:15007|IBA:15013|IBA:15015|IBA:15018|IBA:15019|IBA:15024|IBA:15039|IBA:15040|IBA:15042|IBA:15043|IBA:15216|IBA:16189|IBA:19294|IBA:22177|IBA:224753|IBA:224754|IBA:224756|IBA:224761|IBA:225825|IBA:232415|IBA:240095|IBA:2…
GO:0001907	3,4,5	killing by symbiont of host cells	IDA:12015|IDA:12125|ISO:12774|ISO:14433
GO:0001909	3,4	leukocyte mediated cytotoxicity	IBA:100529082|IBA:110557|IBA:110558|IBA:110696|IBA:12007|IBA:12479|IBA:12480|IBA:14132|IBA:14963|IBA:14964|IBA:14972|IBA:14980|IBA:14985|IBA:14990|IBA:14991|IBA:14997|IBA:15006|IBA:15007|IBA:15013|IBA:15015|IBA:15018|IBA:15019|IBA:15024|IBA:15039|IBA:15040|IBA:15042|IBA:15043|IBA:15216|IBA:19294|IBA:22177|IBA:224753|IBA:224754|IBA:224756|IBA:224761|IBA:225825|IBA:240095|IBA:243864|IBA:266815|IBA:…
GO:0001910	4,5,6	regulation of leukocyte mediated cytotoxicity	IBA:100529082|IBA:110557|IBA:110558|IBA:110696|IBA:12007|IBA:12479|IBA:12480|IBA:14132|IBA:14963|IBA:14964|IBA:14972|IBA:14980|IBA:14985|IBA:14990|IBA:14991|IBA:14997|IBA:15006|IBA:15007|IBA:15013|IBA:15015|IBA:15018|IBA:15019|IBA:15024|IBA:15039|IBA:15040|IBA:15042|IBA:15043|IBA:15216|IBA:19294|IBA:22177|IBA:224753|IBA:224754|IBA:224756|IBA:224761|IBA:225825|IBA:240095|IBA:243864|IBA:266815|IBA:…
GO:0001911	4,5,6,7	negative regulation of leukocyte mediated cytotoxicity	IDA:17059|IDA:80782|IDA:93694|IEA:12928|IEA:216869|IEA:243655|IEA:71183|IGI:17059|IGI:80782|IGI:93694|IMP:16197|IMP:16859|IMP:171285|IMP:19056|IMP:19264|IMP:26365|IMP:26904|IMP:545378|ISO:11692|ISO:12928|ISO:140474|ISO:14991|ISO:15040|ISO:16002|ISO:20248|ISO:20723|ISO:21354|ISO:21355|ISO:216869|ISO:243655|ISO:27547|ISO:27548|ISO:27549|ISO:71183|ISS:26365
GO:0001912	4,5,6,7	positive regulation of leukocyte mediated cytotoxicity	IBA:100529082|IBA:110557|IBA:110558|IBA:110696|IBA:12007|IBA:12479|IBA:12480|IBA:14132|IBA:14963|IBA:14964|IBA:14972|IBA:14980|IBA:14985|IBA:14990|IBA:14991|IBA:14997|IBA:15006|IBA:15007|IBA:15013|IBA:15015|IBA:15018|IBA:15019|IBA:15024|IBA:15039|IBA:15040|IBA:15042|IBA:15043|IBA:15216|IBA:19294|IBA:22177|IBA:224753|IBA:224754|IBA:224756|IBA:224761|IBA:225825|IBA:240095|IBA:243864|IBA:266815|IBA:…
GO:0001913	4,5,6	T cell mediated cytotoxicity	IBA:100529082|IBA:110557|IBA:110558|IBA:110696|IBA:12007|IBA:12479|IBA:12480|IBA:14132|IBA:14963|IBA:14964|IBA:14972|IBA:14980|IBA:14985|IBA:14990|IBA:14991|IBA:14997|IBA:15006|IBA:15007|IBA:15013|IBA:15015|IBA:15018|IBA:15019|IBA:15024|IBA:15039|IBA:15040|IBA:15042|IBA:15043|IBA:15216|IBA:19294|IBA:224753|IBA:224754|IBA:224756|IBA:224761|IBA:240095|IBA:243864|IBA:266815|IBA:333715|IBA:399549|IBA…
GO:0001914	5,6,7,8	regulation of T cell mediated cytotoxicity	IBA:100529082|IBA:110557|IBA:110558|IBA:110696|IBA:12007|IBA:12479|IBA:12480|IBA:14132|IBA:14963|IBA:14964|IBA:14972|IBA:14980|IBA:14985|IBA:14990|IBA:14991|IBA:14997|IBA:15006|IBA:15007|IBA:15013|IBA:15015|IBA:15018|IBA:15019|IBA:15024|IBA:15039|IBA:15040|IBA:15042|IBA:15043|IBA:15216|IBA:19294|IBA:224753|IBA:224754|IBA:224756|IBA:224761|IBA:240095|IBA:243864|IBA:266815|IBA:333715|IBA:399549|IBA…
GO:0001915	5,6,7,8,9	negative regulation of T cell mediated cytotoxicity	IMP:16197|IMP:19056|IMP:19264|ISO:140474|ISO:14991|ISS:26365
GO:0001916	5,6,7,8,9	positive regulation of T cell mediated cytotoxicity	IBA:100529082|IBA:110557|IBA:110558|IBA:110696|IBA:12007|IBA:12479|IBA:12480|IBA:14132|IBA:14963|IBA:14964|IBA:14972|IBA:14980|IBA:14985|IBA:14990|IBA:14991|IBA:14997|IBA:15006|IBA:15007|IBA:15013|IBA:15015|IBA:15018|IBA:15019|IBA:15024|IBA:15039|IBA:15040|IBA:15042|IBA:15043|IBA:15216|IBA:19294|IBA:224753|IBA:224754|IBA:224756|IBA:224761|IBA:240095|IBA:243864|IBA:266815|IBA:333715|IBA:399549|IBA…
GO:0001919	3,4,5,6,7	regulation of receptor recycling	IBA:66508|IDA:22319|IDA:23828|IEA:100102|IEA:101490|IEA:105782|IEA:11607|IEA:12306|IEA:13858|IEA:16558|IEA:18195|IEA:18196|IEA:207592|IEA:211556|IEA:226422|IEA:230857|IEA:56089|IEA:66508|IEA:69710|IEA:71648|IEA:77647|IMP:101490|IMP:11423|IMP:12306|IMP:13132|IMP:19164|IMP:19165|IMP:66508|IMP:76959|ISO:100102|ISO:101490|ISO:105782|ISO:11607|ISO:12306|ISO:13858|ISO:14799|ISO:14800|ISO:16558|ISO:1819…
GO:0001920	3,4,5,6,7,8	negative regulation of receptor recycling	IEA:100102|IEA:211556|IEA:71648|IEA:77647|ISO:100102|ISO:211556|ISO:71648|ISO:77647
GO:0001921	3,4,5,6,7,8	positive regulation of receptor recycling	IDA:22319|IDA:23828|IEA:101490|IEA:105782|IEA:11607|IEA:12306|IEA:13858|IEA:18195|IEA:18196|IEA:226422|IEA:230857|IEA:56089|IEA:69710|IMP:101490|IMP:12306|IMP:13132|IMP:19164|IMP:19165|ISO:101490|ISO:105782|ISO:11607|ISO:12306|ISO:13858|ISO:18195|ISO:18196|ISO:20617|ISO:226422|ISO:230857|ISO:56089|ISO:69710
GO:0001922	5,8	B-1 B cell homeostasis	IMP:11350|IMP:15251|IMP:21929|IMP:23921|TAS:11622
GO:0001923	7,8,9,10,11,12	B-1 B cell differentiation	IDA:74748|IMP:102545|IMP:12478|IMP:18018|IMP:224860|IMP:240354
GO:0001927	3,4,5,6,7,8,9	exocyst assembly	IMP:17967|ISO:64143|ISS:64143
GO:0001928	4,5,6,7,8,9,10	regulation of exocyst assembly	IMP:17967|ISO:64143|ISS:64143
GO:0001932	6,7,8	regulation of protein phosphorylation	IBA:100039053|IBA:100042493|IBA:100294583|IBA:100504239|IBA:100504346|IBA:100532|IBA:100862177|IBA:100986|IBA:101809|IBA:103844|IBA:104709|IBA:105352|IBA:107566|IBA:108099|IBA:108737|IBA:109050|IBA:109689|IBA:110075|IBA:110332|IBA:114715|IBA:114716|IBA:11516|IBA:11839|IBA:12064|IBA:12154|IBA:12155|IBA:12156|IBA:12159|IBA:12160|IBA:12161|IBA:12162|IBA:12163|IBA:12164|IBA:12165|IBA:12223|IBA:12283|…
GO:0001933	6,7,8,9	negative regulation of protein phosphorylation	IBA:101809|IBA:103844|IBA:109050|IBA:110332|IBA:114715|IBA:114716|IBA:12389|IBA:12402|IBA:12576|IBA:12577|IBA:13537|IBA:170835|IBA:18218|IBA:18767|IBA:18768|IBA:18769|IBA:19023|IBA:19062|IBA:192231|IBA:19252|IBA:19260|IBA:19263|IBA:19264|IBA:19271|IBA:19277|IBA:208650|IBA:21838|IBA:231125|IBA:235584|IBA:237523|IBA:23980|IBA:24056|IBA:24063|IBA:24064|IBA:24066|IBA:240672|IBA:319520|IBA:320472|IBA:…
GO:0001934	6,7,8,9	positive regulation of protein phosphorylation	IBA:100039053|IBA:100042493|IBA:100294583|IBA:100504239|IBA:100504346|IBA:100532|IBA:100862177|IBA:100986|IBA:104709|IBA:105352|IBA:107566|IBA:108737|IBA:109689|IBA:110075|IBA:11516|IBA:11839|IBA:12064|IBA:12154|IBA:12155|IBA:12156|IBA:12159|IBA:12160|IBA:12161|IBA:12162|IBA:12163|IBA:12164|IBA:12165|IBA:12223|IBA:12283|IBA:12390|IBA:12421|IBA:12454|IBA:12455|IBA:12504|IBA:12505|IBA:12803|IBA:129…
GO:0001935	4	endothelial cell proliferation	IBA:12389|IBA:12390|IBA:14205|IBA:16002|IBA:16840|IBA:18654|IBA:21687|IBA:22339|IBA:22340|IBA:22341|IBA:22353|IBA:240185|IBA:27547|IBA:27548|IBA:27549|IBA:28106|IBA:64103|IBA:67122|IDA:11482|IDA:12159|IDA:12161|IDA:12165|IDA:13386|IDA:14173|IDA:15289|IDA:16840|IDA:20356|IDA:20848|IDA:21926|IDA:28106|IDA:64103|IDA:69683|IEA:100043609|IEA:101540|IEA:105940408|IEA:11491|IEA:11651|IEA:11816|IEA:11818…
GO:0001936	5,6	regulation of endothelial cell proliferation	IBA:12389|IBA:12390|IBA:14205|IBA:16002|IBA:16840|IBA:18654|IBA:22339|IBA:22340|IBA:22341|IBA:22353|IBA:240185|IBA:27547|IBA:27548|IBA:27549|IBA:28106|IBA:64103|IBA:67122|IDA:11482|IDA:12159|IDA:12161|IDA:12165|IDA:13386|IDA:14173|IDA:16840|IDA:20356|IDA:20848|IDA:21926|IDA:28106|IDA:64103|IDA:69683|IEA:100043609|IEA:101540|IEA:105940408|IEA:11491|IEA:11651|IEA:11816|IEA:11818|IEA:11819|IEA:11846…
GO:0001937	5,6,7	negative regulation of endothelial cell proliferation	IBA:12389|IBA:12390|IBA:16840|IBA:64103|IDA:11482|IDA:13386|IDA:16840|IDA:21926|IDA:64103|IEA:100043609|IEA:105940408|IEA:11816|IEA:11818|IEA:11819|IEA:11946|IEA:11983|IEA:12165|IEA:12828|IEA:13722|IEA:14254|IEA:14609|IEA:16159|IEA:16160|IEA:17260|IEA:18015|IEA:18053|IEA:19016|IEA:19274|IEA:20692|IEA:20846|IEA:21825|IEA:22436|IEA:238328|IEA:24071|IEA:240725|IEA:54485|IEA:56426|IEA:58991|IEA:66214…
GO:0001938	5,6,7	positive regulation of endothelial cell proliferation	IBA:14205|IBA:16002|IBA:18654|IBA:22339|IBA:22340|IBA:22341|IBA:22353|IBA:240185|IBA:27547|IBA:27548|IBA:27549|IBA:28106|IBA:67122|IDA:11482|IDA:12159|IDA:12161|IDA:12165|IDA:14173|IDA:20356|IDA:20848|IDA:28106|IDA:69683|IEA:101540|IEA:11491|IEA:11651|IEA:11846|IEA:12156|IEA:12159|IEA:12165|IEA:12168|IEA:12554|IEA:13057|IEA:13601|IEA:13655|IEA:140571|IEA:14066|IEA:14181|IEA:14182|IEA:14257|IEA:14…
GO:0001941	5,7	postsynaptic membrane organization	IBA:100113365|IBA:12613|IBA:13385|IBA:192167|IBA:216856|IBA:245537|IBA:268566|IBA:269788|IDA:14371|IDA:14573|IDA:18189|IDA:18190|IDA:192167|IDA:192198|IDA:216856|IDA:232813|IDA:382864|IDA:50791|IEA:11443|IEA:13844|IEA:192167|IEA:19242|IEA:19400|IEA:228880|IEA:231637|IEA:268566|IEA:56724|IGI:12929|IGI:14658|IGI:20411|IGI:234214|IGI:268566|IMP:104156|IMP:12558|IMP:13542|IMP:14371|IMP:18198|IMP:1921…
GO:0001942	3,4,5,6,7,8	hair follicle development	IDA:12387|IDA:13380|IDA:15442|IDA:16769|IDA:20613|IDA:22410|IDA:22418|IDA:234130|IDA:450219|IEA:11695|IEA:12560|IEA:13649|IEA:14313|IEA:14419|IEA:14594|IEA:14633|IEA:15442|IEA:16323|IEA:21808|IEA:22409|IEA:494504|IEA:56735|IEP:14365|IGI:107515|IGI:12387|IGI:13607|IGI:13608|IGI:13649|IGI:14160|IGI:15181|IGI:15182|IGI:16825|IGI:16826|IGI:171211|IGI:19165|IGI:20662|IGI:21420|IGI:29820|IGI:433759|IMP…
GO:0001944	4,5,6,7	vasculature development	IBA:100044509|IBA:105450|IBA:110542|IBA:114715|IBA:11477|IBA:11482|IBA:11600|IBA:11601|IBA:11602|IBA:12168|IBA:12554|IBA:12558|IBA:12627|IBA:12822|IBA:12842|IBA:13609|IBA:13642|IBA:13805|IBA:14083|IBA:14205|IBA:14235|IBA:14254|IBA:14257|IBA:14366|IBA:14461|IBA:15442|IBA:16542|IBA:16772|IBA:16840|IBA:16952|IBA:16973|IBA:17268|IBA:18654|IBA:18771|IBA:19127|IBA:19229|IBA:19250|IBA:19263|IBA:20254|IB…
GO:0001945	3,5,6,7,8	lymph vessel development	IBA:19250|IBA:20672|IBA:407831|IBA:56048|IDA:18054|IDA:22339|IDA:22341|IDA:320924|IEA:11482|IEA:11819|IEA:14234|IEA:14257|IEA:17168|IEA:19130|IEA:19250|IEA:20672|IEA:238328|IEA:320924|IEA:56048|IEP:11819|IGI:14234|IGI:14257|IGI:16542|IGI:17300|IGI:18018|IGI:19056|IGI:22339|IGI:407831|IMP:11481|IMP:11482|IMP:12168|IMP:13642|IMP:13836|IMP:14257|IMP:14726|IMP:17168|IMP:17300|IMP:18018|IMP:18763|IMP:…
GO:0001946	3,4,5,7,8,9,10	lymphangiogenesis	IBA:19250|IBA:20672|IDA:18054|IDA:22339|IDA:22341|IDA:320924|IEA:14234|IEA:14257|IEA:17168|IEA:19130|IEA:19250|IEA:20672|IEA:238328|IEA:320924|IGI:18018|IGI:19056|IGI:22339|IMP:11481|IMP:11482|IMP:12168|IMP:13836|IMP:14257|IMP:14726|IMP:17300|IMP:18018|IMP:19250|IMP:20672|IMP:320924|IMP:66864|ISO:14234|ISO:14257|ISO:17168|ISO:19130|ISO:19250|ISO:20672|ISO:238328|ISO:320924|ISS:14234|ISS:320924
GO:0001947	5,6,7,8,9	heart looping	IBA:13813|IBA:207607|IBA:21375|IBA:21380|IBA:21385|IBA:21386|IBA:21389|IBA:57246|IBA:57765|IEA:18764|IEA:22773|IEA:51938|IEA:68270|IEA:73293|IGI:16974|IGI:17127|IGI:18119|IGI:18128|IGI:18129|IGI:19164|IGI:22418|IGI:22773|IGI:52906|IMP:100862175|IMP:107586|IMP:12627|IMP:13388|IMP:13805|IMP:14106|IMP:14179|IMP:14275|IMP:14463|IMP:14609|IMP:15110|IMP:15111|IMP:15251|IMP:16147|IMP:16568|IMP:16814|IMP…
GO:0001949	6,7,8	sebaceous gland cell differentiation	IMP:338521|IMP:450219
GO:0001951	6,7	intestinal D-glucose absorption	IGI:102502|IGI:22349|IGI:22350
GO:0001952	5,6	regulation of cell-matrix adhesion	IBA:11426|IBA:13731|IBA:245555|IBA:271278|IBA:56838|IBA:76509|IBA:77569|IDA:11854|IDA:13731|IDA:16413|IDA:16825|IDA:192197|IDA:19271|IDA:23892|IEA:105352|IEA:107581|IEA:11350|IEA:11426|IEA:11465|IEA:11482|IEA:11490|IEA:11815|IEA:11856|IEA:12182|IEA:12361|IEA:12491|IEA:12554|IEA:12571|IEA:12631|IEA:13138|IEA:13144|IEA:13640|IEA:13731|IEA:13835|IEA:13837|IEA:14083|IEA:14758|IEA:15404|IEA:16202|IEA:…
GO:0001953	5,6,7	negative regulation of cell-matrix adhesion	IBA:245555|IBA:76509|IDA:192197|IEA:105352|IEA:11482|IEA:11490|IEA:11815|IEA:11856|IEA:12361|IEA:15404|IEA:16413|IEA:16449|IEA:16971|IEA:17381|IEA:17387|IEA:17926|IEA:18787|IEA:19211|IEA:20779|IEA:208177|IEA:21825|IEA:218397|IEA:230379|IEA:230959|IEA:23790|IEA:245555|IEA:268709|IEA:50706|IEA:50768|IGI:18015|IGI:18708|IMP:108911|IMP:12053|IMP:13829|IMP:16413|IMP:20349|IMP:76509|ISO:105352|ISO:1148…
GO:0001954	5,6,7	positive regulation of cell-matrix adhesion	IBA:56838|IDA:16413|IDA:19271|IEA:107581|IEA:11350|IEA:12491|IEA:12554|IEA:12571|IEA:12631|IEA:13138|IEA:13731|IEA:13835|IEA:16202|IEA:16480|IEA:16542|IEA:17127|IEA:17926|IEA:18186|IEA:18762|IEA:19229|IEA:19271|IEA:19353|IEA:20130|IEA:20194|IEA:20971|IEA:21687|IEA:21838|IEA:22122|IEA:22288|IEA:244667|IEA:29875|IEA:56637|IEA:56715|IEA:56838|IEA:64930|IEA:68606|IEA:74030|IEA:78473|IEA:94175|IGI:125…
GO:0001955	4,6,7,8,9	blood vessel maturation	IBA:53614|IEA:12562|IEA:17095|IGI:17390|IGI:53614|IMP:12562|IMP:13198|IMP:13609|IMP:53614|IMP:81702|ISO:17095|ISS:17095
GO:0001956	4,5,6,7,8,9,10	positive regulation of neurotransmitter secretion	IDA:100384868|IDA:111173|IDA:12289|IDA:12298|IDA:12801|IDA:12936|IDA:20617|IDA:20979|IDA:20980|IDA:54525|IDA:60510|IDA:69017|IEA:100384868|IEA:111173|IEA:11540|IEA:12287|IEA:12289|IEA:12296|IEA:12298|IEA:12568|IEA:12801|IEA:12936|IEA:192167|IEA:20907|IEA:20910|IEA:21337|IEA:545192|IEA:74006|IEA:98256|IGI:20907|IGI:56216|IMP:100384868|IMP:111173|IMP:12289|IMP:12296|IMP:12298|IMP:12801|IMP:12936|IM…
GO:0001957	4	intramembranous ossification	IEA:13038|IGI:12842|IGI:17390|IMP:12006|IMP:14172|IMP:433938
GO:0001958	4,6,7,8,9,10	endochondral ossification	IEA:12813|IEA:16332|IEA:21687|IEP:12817|IGI:17260|IGI:17261|IGI:17387|IGI:17389|IGI:17936|IGI:17937|IMP:11647|IMP:12159|IMP:12161|IMP:12393|IMP:12411|IMP:12824|IMP:12842|IMP:13395|IMP:14172|IMP:14683|IMP:15530|IMP:17260|IMP:17300|IMP:17386|IMP:18634|IMP:19227|IMP:20289|IMP:231633|IMP:234356|IMP:237928|IMP:242291|IMP:58994|IMP:68259|IMP:70661|ISO:16332|ISS:16332
GO:0001959	4,5,6,7	regulation of cytokine-mediated signaling pathway	IBA:140486|IBA:16149|IBA:16181|IBA:263876|IBA:266692|IBA:432940|IBA:434341|IBA:58203|IBA:73945|IBA:74337|IBA:80285|IC:73914|IDA:11600|IDA:13601|IDA:19264|IDA:19766|IDA:22030|IDA:434341|IDA:67070|IDA:73945|IDA:74256|IEA:106025|IEA:108960|IEA:11450|IEA:11491|IEA:11806|IEA:11846|IEA:12539|IEA:12703|IEA:12767|IEA:12977|IEA:140486|IEA:14063|IEA:14082|IEA:14456|IEA:14581|IEA:15257|IEA:15516|IEA:16149|I…
GO:0001960	4,5,6,7,8	negative regulation of cytokine-mediated signaling pathway	IBA:16181|IBA:434341|IBA:73945|IBA:74337|IC:73914|IDA:13601|IDA:19264|IDA:434341|IDA:73945|IEA:11450|IEA:11806|IEA:11846|IEA:14063|IEA:14456|IEA:16181|IEA:18600|IEA:18983|IEA:19016|IEA:19255|IEA:19876|IEA:20304|IEA:20563|IEA:20564|IEA:213541|IEA:22036|IEA:223723|IEA:240518|IEA:434341|IEA:54450|IEA:547253|IEA:56045|IEA:56335|IEA:67338|IEA:68350|IEA:70312|IEA:73945|IEA:74186|IEA:74337|IEA:77772|IEA…
GO:0001961	4,5,6,7,8	positive regulation of cytokine-mediated signaling pathway	IBA:140486|IBA:16149|IBA:266692|IBA:58203|IBA:80285|IDA:19766|IDA:22030|IDA:67070|IEA:11491|IEA:12767|IEA:12977|IEA:140486|IEA:14082|IEA:14456|IEA:14581|IEA:16149|IEA:16196|IEA:22165|IEA:22418|IEA:26362|IEA:434341|IEA:50873|IEA:53323|IEA:547253|IEA:58203|IEA:67445|IEA:80285|IEA:80985|IEA:83433|IEA:94088|IMP:140486|IMP:15458|IMP:15944|IMP:16149|IMP:16177|IMP:17193|IMP:17381|IMP:18472|IMP:19014|IMP…
GO:0001963	7,8	synaptic transmission, dopaminergic	IBA:13162|IBA:13489|IBA:13490|IBA:20538|IBA:244187|IBA:258432|IBA:258584|IBA:258602|IBA:258857|IBA:259047|IDA:12919|IDA:13488|IDA:13489|IDA:13490|IDA:13492|IDA:269642|IEA:12918|IEA:13488|IEA:13489|IEA:13490|IEA:13491|IEA:13492|IEA:14573|IEA:15567|IEA:19225|IEA:30931|IEA:69908|IGI:11540|IMP:11441|IMP:11444|IMP:12568|IMP:13488|IMP:13489|IMP:13491|IMP:13492|IMP:14251|IMP:170571|IMP:20617|IMP:216869|…
GO:0001964	3,5	startle response	IEA:11540|IEA:13490|IEA:14654|IEA:14658|IEA:16485|IEA:16510|IEA:23821|IGI:14811|IGI:14812|IGI:18142|IGI:27386|IMP:110182|IMP:11994|IMP:12140|IMP:12386|IMP:13162|IMP:13489|IMP:13542|IMP:14654|IMP:14804|IMP:14810|IMP:14811|IMP:14812|IMP:14814|IMP:16485|IMP:17257|IMP:18189|IMP:18619|IMP:19211|IMP:22226|IMP:239250|IMP:242443|IMP:50873|IMP:67772|IMP:94109|ISO:11540|ISO:13490|ISO:14654|ISO:14658|ISO:16…
GO:0001966	3,4	thigmotaxis	IMP:15902|IMP:328572|ISO:216856|ISS:216856
GO:0001967	3	suckling behavior	IEA:18430|IGI:11804|IGI:11820|IMP:116891|IMP:12804|IMP:13134|IMP:14660|IMP:14810|IMP:14812|IMP:15111|IMP:18996|IMP:192285|IMP:19693|IMP:234219|IMP:68795|IMP:70093|IMP:72129|ISO:18430
GO:0001969	5,6,7,8,9	regulation of activation of membrane attack complex	IBA:12509|IBA:333883|IDA:12509|IDA:333883|IEA:12509|IEA:333883|IMP:12266|IMP:12274|IMP:12509|IMP:18347|ISO:333883
GO:0001970	5,6,7,8,9,10	positive regulation of activation of membrane attack complex	IMP:12266|IMP:12274|IMP:18347
GO:0001971	5,6,7,8,9,10	negative regulation of activation of membrane attack complex	IBA:12509|IBA:333883|IDA:12509|IDA:333883|IEA:12509|IEA:333883|IMP:12509|ISO:333883
GO:0001973	5,6,7,8	G protein-coupled adenosine receptor signaling pathway	IBA:11486|IBA:14678|IDA:11540|IDA:11542|IEA:11486|IEA:11539|IEA:11540|IEA:11541|IEA:11542|IEA:117148|IEA:14678|IEA:18441|IEA:239283|IEA:56318|IEA:70839|IGI:11540|IGI:224129|IMP:11540|IMP:11542|IMP:21367|IMP:70839|ISO:11486|ISO:11539|ISO:11540|ISO:117148|ISO:14678|ISO:18441|ISO:239283|ISO:56318|ISO:70839|ISS:56318
GO:0001974	3	blood vessel remodeling	IEA:12111|IEA:12772|IEA:13010|IEA:21817|IEA:94175|IGI:12018|IGI:12028|IGI:14165|IGI:14179|IGI:14234|IGI:16000|IGI:16878|IGI:17300|IGI:18095|IGI:21380|IMP:100043609|IMP:109934|IMP:110279|IMP:11481|IMP:11482|IMP:11548|IMP:11622|IMP:11793|IMP:11977|IMP:11979|IMP:12168|IMP:12411|IMP:13166|IMP:13819|IMP:14257|IMP:15400|IMP:16000|IMP:16401|IMP:16449|IMP:170788|IMP:17246|IMP:17260|IMP:18021|IMP:18127|IM…
GO:0001975	4,5,6	response to amphetamine	IEA:12313|IEA:12314|IEA:12315|IEA:12934|IEA:13434|IEA:13489|IEA:15182|IEA:18429|IEA:18430|IEA:19055|IEA:19386|IEA:19735|IEA:19736|IEA:19739|IEA:20310|IEA:20655|IEA:217124|IEA:21823|IEA:56533|IEA:67865|IGI:13488|IGI:13489|IGI:13490|IGI:13492|IGI:14810|IGI:18574|IGI:19049|IMP:11419|IMP:11540|IMP:11548|IMP:13166|IMP:13488|IMP:13489|IMP:13491|IMP:14680|IMP:14810|IMP:14811|IMP:15452|IMP:18227|IMP:1857…
GO:0001976	4,5,7	nervous system process involved in regulation of systemic arterial blood pressure	IDA:11606|IDA:11609|IDA:13647|IDA:16618|IDA:20112|IDA:74840|IEA:11606|IEA:70008|IMP:11418|IMP:11441|IMP:11548|IMP:11549|IMP:11550|IMP:11607|IMP:12310|IMP:13489|IMP:17257|IMP:20272|IMP:20656|IMP:21954|IMP:231602|IMP:78286|ISA:12310|ISO:11606|ISO:17319|ISO:21336|ISO:70008
GO:0001977	4,5,6,8	renal system process involved in regulation of blood volume	IBA:19277|IEA:13057|IEA:13731|IEA:14063|IEA:14456|IEA:14609|IEA:14613|IEA:15484|IEA:19277|IEA:24111|IMP:11539|IMP:13072|IMP:18591|IMP:19277|IMP:235431|ISO:110115|ISO:13057|ISO:13731|ISO:14062|ISO:14063|ISO:14456|ISO:14609|ISO:14613|ISO:15484|ISO:19277|ISO:217369|ISO:24111|ISS:13731|ISS:14062|ISS:14063|ISS:14456|ISS:19277
GO:0001978	5,6,7,8,9	regulation of systemic arterial blood pressure by carotid sinus baroreceptor feedback	IMP:11441|IMP:11548|IMP:11549|IMP:11550|IMP:12310
GO:0001979	5,6,8	regulation of systemic arterial blood pressure by chemoreceptor signaling	IMP:231602
GO:0001980	5,6,8	regulation of systemic arterial blood pressure by ischemic conditions	IDA:74840|IMP:21954
GO:0001982	6,7,8,9,10	baroreceptor response to decreased systemic arterial blood pressure	IMP:11441|IMP:11548
GO:0001983	6,7,8,9,10	baroreceptor response to increased systemic arterial blood pressure	IMP:11549|IMP:11550|IMP:12310
GO:0001984	7,8,9,10,11	artery vasodilation involved in baroreceptor response to increased systemic arterial blood pressure	IMP:12310
GO:0001985	5,6,7,8,9,10,11	negative regulation of heart rate involved in baroreceptor response to increased systemic arterial blood pressure	IMP:11549|IMP:11550
GO:0001986	5,6,7,8,9,10,11	negative regulation of the force of heart contraction involved in baroreceptor response to increased systemic arterial blood pressure	IMP:11550
GO:0001987	7,8,9,10,11	vasoconstriction of artery involved in baroreceptor response to lowering of systemic arterial blood pressure	IMP:11548
GO:0001988	5,6,7,8,9,10,11	positive regulation of heart rate involved in baroreceptor response to decreased systemic arterial blood pressure	IMP:11441
GO:0001990	4,6,8	regulation of systemic arterial blood pressure by hormone	IBA:11421|IBA:12000|IBA:18430|IBA:19701|IBA:19702|IBA:217246|IBA:26361|IBA:54140|IDA:11606|IDA:11609|IDA:13647|IDA:14062|IDA:14063|IDA:16618|IDA:19701|IDA:20112|IEA:11421|IEA:11606|IEA:11607|IEA:11609|IEA:13057|IEA:13614|IEA:13615|IEA:13616|IEA:13809|IEA:15484|IEA:18127|IEA:18552|IEA:19701|IEA:230857|IEA:53419|IEA:70008|IEA:70495|IGI:11607|IGI:11608|IGI:12873|IGI:13490|IGI:13492|IGI:17227|IGI:263…
GO:0001991	6,8,10	regulation of systemic arterial blood pressure by circulatory renin-angiotensin	IBA:19701|IBA:19702|IDA:14062|IDA:14063|IEA:18552|IEA:19701|IEA:70495|IGI:11607|IGI:11608|IGI:12873|IGI:17227|IMP:11606|IMP:11607|IMP:11609|IMP:13072|IMP:14613|IMP:170639|IMP:17423|IMP:19701|IMP:84112|ISO:11554|ISO:19701|ISO:70495
GO:0001992	5,7,9	regulation of systemic arterial blood pressure by vasopressin	IBA:12000|IBA:18430|IBA:26361|IBA:54140|IGI:13492|IGI:26361|IGI:54140
GO:0001993	6,8	regulation of systemic arterial blood pressure by norepinephrine-epinephrine	IBA:11548|IBA:11549|IBA:11550|IBA:11554|IBA:11555|IBA:11556|IDA:11554|IDA:11556|IGI:11548|IGI:11549|IGI:11550|IGI:11554|IGI:11555|IMP:110086|IMP:11549|IMP:11550|IMP:11554|IMP:11555|IMP:13492|IMP:22003|ISO:11554|ISO:11555
GO:0001994	6,8,9,10	norepinephrine-epinephrine vasoconstriction involved in regulation of systemic arterial blood pressure	IBA:11548|IBA:11549|IBA:11550|IMP:11549|IMP:11550|IMP:13492
GO:0001996	5,6,7,8,9,10	positive regulation of heart rate by epinephrine-norepinephrine	IBA:11554|IGI:11548|IGI:11549|IGI:11550|IMP:110086|IMP:11554|IMP:22003
GO:0001997	6,7,8,9,10	positive regulation of the force of heart contraction by epinephrine-norepinephrine	IDA:11554|IGI:11548|IGI:11549|IGI:11550|IMP:11554|ISO:11554|ISO:11555
GO:0001998	6,7,8,9,10,11	angiotensin-mediated vasoconstriction involved in regulation of systemic arterial blood pressure	IDA:11606|IMP:11848|IMP:13109|IMP:14381
GO:0001999	5,6,7,8,9,11	renal response to blood flow involved in circulatory renin-angiotensin regulation of systemic arterial blood pressure	IDA:14062|IDA:14063|IEA:18552|IMP:11606|IMP:11607|IMP:14613|IMP:170639|IMP:84112|ISO:11554
GO:0002001	4,5,6,7,8,9,10,12	renin secretion into blood stream	IDA:14062|IDA:14063|IEA:18552|IMP:11607|IMP:14613|IMP:170639|IMP:84112|ISO:11554
GO:0002002	4,7,9,11	regulation of angiotensin levels in blood	IBA:19701|IBA:19702|IEA:19701|IEA:70495|IGI:12873|IGI:17227|IMP:17423|IMP:19701|ISO:19701|ISO:70495
GO:0002003	4,5,6,7,8,9,10,12	angiotensin maturation	IBA:19701|IBA:19702|IEA:19701|IEA:70495|IMP:19701|ISO:19701|ISO:70495
GO:0002007	4,6,7,9	detection of hypoxic conditions in blood by chemoreceptor signaling	IMP:231602
GO:0002009	4,5	morphogenesis of an epithelium	IBA:11634|IBA:13542|IBA:13543|IBA:13544|IBA:13813|IBA:14573|IBA:16614|IBA:16774|IBA:16776|IBA:16973|IBA:16974|IBA:20665|IBA:20681|IBA:20682|IBA:207607|IBA:21375|IBA:21380|IBA:21385|IBA:21386|IBA:21389|IBA:22323|IBA:231532|IBA:233066|IBA:269593|IBA:317653|IBA:57246|IBA:57765|IBA:59036|IBA:67122|IBA:69217|IBA:71461|IBA:76365|IBA:76509|IC:233651|IC:329628|IDA:104156|IDA:11606|IDA:12043|IDA:12159|IDA…
GO:0002011	5,6	morphogenesis of an epithelial sheet	IBA:16974|IBA:231532|IBA:76509|IEA:11482|IEA:11491|IEA:12305|IEA:12428|IEA:12476|IEA:12505|IEA:12831|IEA:16007|IEA:16402|IEA:17381|IEA:19211|IEA:192176|IEA:208177|IEA:22343|IEA:22421|IEA:234695|IEA:269878|IEA:56217|IEA:56363|IEA:56426|IEA:56717|IEA:68750|IEA:75415|IEA:76707|IGI:103889|IGI:12160|IGI:12162|IGI:13542|IGI:13543|IGI:15412|IGI:16974|IGI:22418|IGI:93840|IMP:100043609|IMP:100169|IMP:1230…
GO:0002014	6,7,8,9	vasoconstriction of artery involved in ischemic response to lowering of systemic arterial blood pressure	IDA:74840
GO:0002016	6,8,10	regulation of blood volume by renin-angiotensin	IDA:11606|IDA:11609|IDA:13647|IDA:16618|IDA:19701|IDA:20112|IEA:11606|IEA:11607|IEA:11609|IEA:13057|IEA:70008|IGI:13490|IMP:11606|IMP:11607|IMP:13490|IMP:19701|ISO:11606|ISO:11607|ISO:11609|ISO:13057|ISO:17319|ISO:21336|ISO:21869|ISO:70008
GO:0002017	5,6,7,8,9	regulation of blood volume by renal aldosterone	IEA:15484|IMP:13072|ISO:110115|ISO:15484
GO:0002018	5,6,7,8,9,10,11,12,13,14	renin-angiotensin regulation of aldosterone production	IDA:19701|IEA:11606|IEA:11607|IEA:11609|IMP:11606|IMP:11607|ISO:11606|ISO:11607|ISO:11609
GO:0002019	7,9,11	regulation of renal output by angiotensin	IEA:13057|IMP:11606|IMP:11607|ISO:13057
GO:0002021	2,5	response to dietary excess	IDA:19016|IDA:19017|IDA:20287|IDA:23886|IDA:30052|IDA:319229|IDA:381677|IDA:404194|IEA:16846|IEA:17202|IEA:23886|IEA:67013|IGI:11554|IGI:11555|IGI:11556|IGI:16846|IGI:381677|IMP:116939|IMP:11816|IMP:12164|IMP:12628|IMP:14562|IMP:16846|IMP:19016|IMP:193034|IMP:20660|IMP:216190|IMP:216749|IMP:22227|IMP:224796|IMP:227731|IMP:23886|IMP:269275|IMP:404194|IMP:623503|IMP:63873|IMP:67013|IMP:71111|IMP:74…
GO:0002023	3,4,6	reduction of food intake in response to dietary excess	IDA:23886|IDA:404194|IEA:23886|IMP:216749|IMP:23886|IMP:404194|IMP:74386|ISO:12425|ISO:23886|ISO:623503|ISS:23886
GO:0002024	3,6	diet induced thermogenesis	IDA:20287|IDA:319229|IEA:17202|IEA:67013|IGI:11554|IGI:11555|IGI:11556|IMP:12164|IMP:19016|IMP:193034|IMP:20660|IMP:216190|IMP:22227|IMP:224796|IMP:63873|IMP:67013|IMP:71111|ISO:12163|ISO:17202|ISO:67013
GO:0002025	6,7,8,9	norepinephrine-epinephrine-mediated vasodilation involved in regulation of systemic arterial blood pressure	IBA:11554|IBA:11555|IBA:11556|IDA:11556|IGI:11554|IGI:11555|IMP:11554|IMP:11555|ISO:11555
GO:0002026	3,6,7	regulation of the force of heart contraction	IDA:11554|IDA:17906|IEA:110355|IEA:11535|IEA:140781|IEA:15978|IEA:17888|IEA:17896|IEA:20191|IEA:20541|IEA:20544|IEA:23980|IEA:30878|IEA:381290|IGI:110355|IGI:11548|IGI:11549|IGI:11550|IGI:11938|IGI:12389|IGI:13009|IGI:18127|IGI:18821|IMP:11554|IMP:11928|IMP:12389|IMP:14387|IMP:17888|IMP:18125|IMP:18750|IMP:18821|IMP:20541|IMP:30926|IMP:98660|ISO:110355|ISO:11535|ISO:11554|ISO:11555|ISO:12652|ISO:…
GO:0002027	3,6,7	regulation of heart rate	IBA:11554|IBA:16509|IBA:20266|IBA:20271|IBA:235281|IBA:246133|IBA:57442|IBA:57814|IBA:66240|IDA:16511|IEA:100986|IEA:109552|IEA:109620|IEA:109676|IEA:11535|IEA:11549|IEA:11550|IEA:11606|IEA:11957|IEA:12288|IEA:12289|IEA:12293|IEA:12296|IEA:12313|IEA:12314|IEA:12315|IEA:12373|IEA:12391|IEA:13506|IEA:13511|IEA:13614|IEA:13615|IEA:13616|IEA:140781|IEA:15168|IEA:15464|IEA:16480|IEA:16493|IEA:16511|IE…
GO:0002028	6,7,8	regulation of sodium ion transport	IBA:108017|IBA:11936|IBA:17178|IBA:17846|IBA:17999|IBA:18301|IBA:20266|IBA:232341|IBA:235281|IBA:269513|IBA:279561|IBA:329152|IBA:432450|IBA:56188|IBA:57780|IBA:58237|IBA:59095|IBA:67149|IBA:69847|IBA:75607|IBA:76560|IBA:83814|IBA:94253|IC:381290|IDA:108058|IDA:11603|IDA:11651|IDA:13830|IDA:17999|IDA:21803|IDA:69106|IDA:83814|IEA:100102|IEA:108737|IEA:11651|IEA:11840|IEA:11928|IEA:11931|IEA:11932…
GO:0002029	5,6,7,8	desensitization of G protein-coupled receptor signaling pathway	IBA:109689|IBA:170735|IBA:20215|IBA:216869|IBA:70274|IDA:12323|IDA:15551|IDA:15559|IDA:18806|IDA:30878|IDA:70274|IEA:109689|IEA:11535|IEA:11555|IEA:117148|IEA:13429|IEA:13430|IEA:13489|IEA:13490|IEA:14772|IEA:216869|IEA:23796|IEA:30878|IEA:381853|IEA:54609|IGI:110355|IMP:110355|ISO:108071|ISO:109689|ISO:110355|ISO:11535|ISO:11555|ISO:117148|ISO:11820|ISO:13429|ISO:13430|ISO:13489|ISO:13490|ISO:14…
GO:0002030	6,7,8,9	inhibitory G protein-coupled receptor phosphorylation	IDA:12323|IEA:23796|ISO:19218|ISO:23796|ISS:23796
GO:0002031	6,7,8,9	G protein-coupled receptor internalization	IBA:109689|IBA:170735|IBA:20215|IBA:216869|IDA:15551|IDA:15559|IDA:18806|IDA:30878|IEA:109689|IEA:11535|IEA:117148|IEA:13429|IEA:13430|IEA:13489|IEA:13490|IEA:14772|IEA:216869|IEA:30878|IEA:54609|ISO:109689|ISO:11535|ISO:117148|ISO:11820|ISO:13429|ISO:13430|ISO:13489|ISO:13490|ISO:14772|ISO:19218|ISO:216869|ISO:23894|ISO:30878|ISO:54609|ISS:54609
GO:0002032	6,7,8,9	desensitization of G protein-coupled receptor signaling pathway by arrestin	IEA:11555|IEA:216869|ISO:11555|ISO:216869|ISS:11555
GO:0002033	6,7,8,9,10,11	angiotensin-mediated vasodilation involved in regulation of systemic arterial blood pressure	IMP:11609|IMP:14381
GO:0002034	6,7,8,9,10	regulation of blood vessel diameter by renin-angiotensin	IDA:11606|IMP:11609|IMP:11848|IMP:13109|IMP:14381|IMP:18816
GO:0002035	5,6,7,8,9,11	brain renin-angiotensin system	IDA:11606|IDA:11609|IDA:13647|IDA:16618|IDA:20112|IEA:11606|IEA:70008|IMP:11607|ISO:11606|ISO:17319|ISO:21336|ISO:70008
GO:0002036	4,5,6,7,8,9,10,11,12,13	regulation of L-glutamate import across plasma membrane	IDA:18000|IDA:54208|IDA:65106|IMP:16412|IMP:18627|IMP:19164|ISO:21926
GO:0002037	4,5,6,7,8,9,10,11,12,13,14	negative regulation of L-glutamate import across plasma membrane	IDA:65106|ISO:21926
GO:0002038	4,5,6,7,8,9,10,11,12,13,14	positive regulation of L-glutamate import across plasma membrane	IDA:54208|IMP:16412|IMP:19164
GO:0002040	4,5,6,7,8,9,10,11	sprouting angiogenesis	IBA:105450|IBA:12554|IBA:14205|IBA:14254|IBA:14257|IBA:16542|IBA:16952|IBA:18654|IBA:22339|IBA:22340|IBA:22341|IBA:228852|IBA:240185|IBA:67122|IBA:672511|IBA:78560|IC:18186|IDA:11350|IDA:114715|IDA:14234|IDA:15289|IDA:18811|IDA:20356|IDA:23892|IEA:100043609|IEA:105450|IEA:105844|IEA:105940408|IEA:108961|IEA:109254|IEA:11600|IEA:11651|IEA:11848|IEA:12159|IEA:12540|IEA:12554|IEA:13642|IEA:13655|IEA…
GO:0002041	4,5,6,7,8,9,10,11	intussusceptive angiogenesis	IMP:12428|IMP:16007|IMP:380664
GO:0002042	5,6,7,8,9,10,11,12	cell migration involved in sprouting angiogenesis	IBA:105450|IBA:16952|IC:18186|IDA:11350|IDA:114715|IDA:14234|IDA:23892|IEA:100043609|IEA:105450|IEA:105844|IEA:109254|IEA:11651|IEA:11848|IEA:13642|IEA:13655|IEA:13846|IEA:14181|IEA:14461|IEA:14756|IEA:15184|IEA:15185|IEA:15368|IEA:16413|IEA:16542|IEA:16600|IEA:16952|IEA:17286|IEA:18128|IEA:18704|IEA:19225|IEA:19876|IEA:20563|IEA:20807|IEA:21390|IEA:21667|IEA:21825|IEA:23938|IEA:240185|IEA:243362…
GO:0002043	5,6,7,8,9,10,11,12	blood vessel endothelial cell proliferation involved in sprouting angiogenesis	IBA:240185|IBA:67122|IDA:20356|IEA:100043609|IEA:12159|IEA:14181|IEA:14461|IEA:15368|IEA:16159|IEA:16160|IEA:16413|IEA:18053|IEA:21825|IEA:228852|IEA:240185|IEA:54485|IEA:56426|IEA:73230|IMP:100038489|IMP:13836|IMP:23796|IMP:67122|ISO:100043609|ISO:11607|ISO:12159|ISO:14181|ISO:14461|ISO:15368|ISO:16159|ISO:16160|ISO:16413|ISO:18053|ISO:21825|ISO:22339|ISO:228852|ISO:240185|ISO:54485|ISO:56426|IS…
GO:0002044	5,6,7,8,9,10,11,12	blood vessel endothelial cell migration involved in intussusceptive angiogenesis	IMP:380664
GO:0002051	4,5	osteoblast fate commitment	IGI:12393|IGI:17125|IGI:17129|IGI:17283|IMP:268396|NAS:18128
GO:0002052	5,6,7,8,9,10	positive regulation of neuroblast proliferation	IBA:13190|IDA:13489|IDA:18811|IDA:20423|IEA:13051|IEA:18128|IEA:22341|IEA:244667|IEA:66993|IEA:99982|IGI:12316|IGI:12387|IGI:15251|IGI:22339|IGI:319757|IMP:12316|IMP:12387|IMP:13190|IMP:14365|IMP:14634|IMP:15228|IMP:18420|IMP:18508|IMP:20665|IMP:20674|IMP:242620|IMP:244667|IMP:329559|ISO:12069|ISO:13051|ISO:18128|ISO:19716|ISO:20312|ISO:20423|ISO:22341|ISO:244667|ISO:26419|ISO:66993|ISO:99982
GO:0002053	4,5,6	positive regulation of mesenchymal cell proliferation	IDA:14180|IEA:12667|IEA:16973|IGI:108655|IGI:114142|IGI:14182|IGI:14183|IGI:16367|IGI:18933|IGI:20204|IGI:20471|IGI:384783|IGI:76365|IMP:11855|IMP:12166|IMP:12387|IMP:14180|IMP:14182|IMP:14451|IMP:15227|IMP:16147|IMP:16542|IMP:16974|IMP:17869|IMP:18109|IMP:18590|IMP:20423|IMP:20429|IMP:20682|IMP:21380|IMP:21813|IMP:22413|IMP:22418|IMP:30838|IMP:319757|IMP:76365|ISO:12667|ISO:14182|ISO:15289|ISO:1…
GO:0002062	4,5,6,7	chondrocyte differentiation	IBA:11749|IBA:12393|IBA:12394|IBA:12399|IBA:12810|IBA:12816|IBA:12818|IBA:12833|IBA:12834|IBA:12835|IBA:12836|IBA:17180|IBA:17181|IBA:17182|IBA:17183|IBA:17195|IBA:19227|IBA:20678|IBA:20679|IBA:20682|IBA:240675|IBA:246228|IBA:73121|IBA:73368|IBA:74199|IBA:76566|IBA:83925|IDA:12159|IDA:12166|IDA:14563|IDA:17131|IDA:18750|IDA:19227|IDA:20678|IDA:20679|IDA:20682|IDA:214855|IDA:231162|IDA:26416|IDA:5…
GO:0002063	4,5,6,7,8	chondrocyte development	IBA:12810|IBA:12816|IBA:12818|IBA:12833|IBA:12834|IBA:12835|IBA:12836|IBA:17180|IBA:17181|IBA:17182|IBA:17183|IBA:17195|IBA:240675|IBA:246228|IBA:73121|IBA:73368|IBA:74199|IBA:76566|IDA:17131|IEA:12168|IEA:19227|IEA:73121|IEA:76566|IGI:73121|IGI:76566|IMP:11595|IMP:12006|IMP:12393|IMP:12406|IMP:12814|IMP:12845|IMP:13601|IMP:13666|IMP:14172|IMP:17180|IMP:17702|IMP:19411|IMP:20319|IMP:20429|IMP:206…
GO:0002064	4,5,6	epithelial cell development	IBA:100503041|IBA:11518|IBA:12075|IBA:12822|IBA:16456|IBA:16840|IBA:218756|IBA:224796|IBA:228852|IBA:64103|IBA:73750|IDA:12075|IDA:12739|IDA:12822|IDA:13836|IDA:16840|IDA:18088|IDA:22352|IDA:226352|IDA:27428|IDA:64103|IEA:107746|IEA:109905|IEA:11475|IEA:11518|IEA:12155|IEA:12159|IEA:12160|IEA:12161|IEA:12562|IEA:12571|IEA:12575|IEA:12737|IEA:12767|IEA:13010|IEA:13610|IEA:13805|IEA:14063|IEA:14739…
GO:0002065	5,6	columnar/cuboidal epithelial cell differentiation	IBA:100503041|IBA:13801|IBA:17920|IBA:18609|IBA:20459|IBA:218756|IBA:224796|IBA:27402|IBA:666279|IBA:70465|IBA:72088|IBA:73750|IDA:102643076|IDA:11921|IDA:12156|IDA:14173|IDA:14179|IDA:18088|IDA:23795|IDA:27428|IDA:30051|IDA:53626|IDA:80752|IEA:11921|IEA:12159|IEA:12160|IEA:12161|IEA:12571|IEA:12575|IEA:12608|IEA:14179|IEA:14463|IEA:14464|IEA:14465|IEA:15378|IEA:17283|IEA:18096|IEA:18508|IEA:1860…
GO:0002066	5,6,7	columnar/cuboidal epithelial cell development	IBA:100503041|IBA:218756|IBA:224796|IBA:73750|IDA:18088|IDA:27428|IEA:12159|IEA:12160|IEA:12161|IEA:12571|IEA:12575|IEA:15378|IEA:18096|IEA:18508|IEA:19744|IEA:22171|IEP:331063|IGI:105782|IGI:11994|IGI:12020|IGI:192119|IGI:19401|IGI:19411|IGI:218772|IGI:22295|IGI:329421|IGI:332309|IGI:667663|IGI:97031|IGI:99683|IMP:100503041|IMP:102247|IMP:110253|IMP:11865|IMP:11941|IMP:11994|IMP:12015|IMP:12142|…
GO:0002067	6,7	glandular epithelial cell differentiation	IBA:18609|IBA:27402|IBA:70465|IDA:102643076|IDA:12156|IDA:14173|IDA:14179|IDA:18088|IDA:23795|IDA:30051|IDA:53626|IEA:12159|IEA:12160|IEA:12161|IEA:12571|IEA:15378|IEA:17283|IEA:18096|IEA:18508|IEA:18609|IEA:19744|IEA:27402|IGI:108655|IGI:18012|IGI:18088|IGI:19401|IGI:19411|IGI:218772|IGI:74123|IMP:102247|IMP:11865|IMP:12015|IMP:12753|IMP:13388|IMP:14104|IMP:14183|IMP:14465|IMP:15205|IMP:15375|IM…
GO:0002068	6,7,8	glandular epithelial cell development	IDA:18088|IEA:12159|IEA:12160|IEA:12161|IEA:12571|IEA:15378|IEA:18096|IEA:18508|IEA:19744|IGI:19401|IGI:19411|IGI:218772|IMP:102247|IMP:11865|IMP:12015|IMP:12753|IMP:13388|IMP:14104|IMP:18088|IMP:18508|IMP:18607|IMP:19726|IMP:214597|IMP:22418|IMP:319757|IMP:53626|ISO:12159|ISO:12160|ISO:12161|ISO:12571|ISO:12638|ISO:18508|ISO:19744|ISS:12159
GO:0002069	5,6,7,8	columnar/cuboidal epithelial cell maturation	IEA:12575|IEA:22171|IMP:102247|IMP:15251|IMP:15402|IMP:19726
GO:0002070	4,5,6,7	epithelial cell maturation	IEA:12575|IEA:22171|IMP:102247|IMP:11677|IMP:13983|IMP:14155|IMP:14609|IMP:15251|IMP:15375|IMP:15402|IMP:15408|IMP:16509|IMP:18667|IMP:19726|IMP:20473|IMP:22433|IMP:71913|IMP:81879
GO:0002071	6,7,8,9	glandular epithelial cell maturation	IMP:102247|IMP:19726
GO:0002072	4,5,6,7,8,9,10,11,12	optic cup morphogenesis involved in camera-type eye development	IGI:11668|IGI:56847|IMP:100169|IMP:18504|IMP:20666|IMP:21418|IMP:93760
GO:0002074	6,7,8,9	extraocular skeletal muscle development	IEA:17929|IEA:17930|IEA:26927|IEA:667772|IMP:12292|IMP:18741|ISO:26927|ISS:26927
GO:0002076	4,5	osteoblast development	IBA:16973|IBA:19227|IDA:14633|IDA:20423|IDA:23845|IDA:329278|IDA:56191|IEA:11423|IEA:17283|IGI:12393|IGI:15213|IGI:15399|IGI:16478|IGI:17127|IGI:17283|IGI:212712|IMP:14633|IMP:15184|IMP:15185|IMP:16973|IMP:17702|IMP:19227|IMP:19228|IMP:208727|IMP:212712|IMP:29806|ISO:17283
GO:0002077	2,3,4,5,6,7,8	acrosome matrix dispersal	IEA:11434|ISO:11434
GO:0002082	4,5,6,7,8	regulation of oxidative phosphorylation	IBA:108037|IBA:12865|IBA:12866|IBA:18655|IBA:18663|IBA:20463|IEA:108037|IEA:11639|IEA:12534|IEA:17869|IEA:211948|IEA:268697|IEA:269523|IEA:56312|IEA:57320|IEA:58805|IEA:66383|IEA:67267|IEA:68073|IEA:68943|IEA:70556|IMP:105675|IMP:108037|IMP:11474|IMP:11666|IMP:11848|IMP:11977|IMP:11979|IMP:20463|IMP:57320|IMP:66114|IMP:66148|IMP:66972|IMP:67267|IMP:68073|IMP:68943|ISO:108037|ISO:11639|ISO:11814|I…
GO:0002084	6,7,8	protein depalmitoylation	IBA:18777|IBA:19063|IBA:216169|IBA:226016|IBA:226791|IBA:26394|IBA:70178|IDA:18777|IDA:26394|IDA:68904|IDA:70178|IDA:76192|IEA:19063|IEA:216169|IEA:26394|IMP:18777|IMP:19063|IMP:226016|IMP:226791|ISO:19063|ISO:216169|ISO:26394|ISS:19063
GO:0002085	4,5,6,7,8	inhibition of neuroepithelial cell differentiation	IGI:15205|IGI:15208|IMP:13388|IMP:15205|IMP:15208|IMP:18119|IMP:18128
GO:0002086	4,6,8	diaphragm contraction	IEA:14387|IEA:21924|IMP:14387|ISO:11555|ISO:14387|ISO:21924
GO:0002087	4,5,6	regulation of respiratory gaseous exchange by nervous system process	IEA:11539|IGI:192167|IGI:216856|IGI:245537|IMP:14654|IMP:14660|IMP:14843|IMP:17257|IMP:18516|IMP:18935|IMP:243931|IMP:27140|IMP:98660|ISO:11539
GO:0002088	3,7,8,9	lens development in camera-type eye	IBA:12075|IBA:12957|IBA:12958|IBA:12959|IBA:12960|IBA:12961|IBA:12962|IBA:12964|IBA:12965|IBA:12966|IBA:12967|IBA:12968|IBA:12969|IBA:12970|IBA:17132|IBA:195727|IBA:214301|IBA:224273|IDA:101809|IDA:114715|IDA:114716|IDA:12075|IDA:13836|IDA:20473|IDA:20482|IDA:22352|IDA:24063|IDA:24064|IEA:100121|IEA:12567|IEA:12954|IEA:12957|IEA:12964|IEA:12967|IEA:17168|IEA:19130|IEA:26570|IEA:30923|IEA:75605|IG…
GO:0002089	3,4,7,8,9,10	lens morphogenesis in camera-type eye	IDA:13836|IEA:100121|IEA:17168|IEA:19130|IGI:18986|IGI:20674|IMP:100121|IMP:12159|IMP:12387|IMP:12954|IMP:12965|IMP:14184|IMP:15257|IMP:15258|IMP:17168|IMP:17268|IMP:17684|IMP:18742|IMP:19130|IMP:20473|IMP:20481|IMP:20664|IMP:20666|IMP:21418|IMP:235435|IMP:29815|IMP:329165|IMP:58235|IMP:58998|IMP:67231|ISO:100121|ISS:110380
GO:0002090	4,5,6,7,8	regulation of receptor internalization	EXP:13491|IBA:16976|IBA:18693|IDA:104015|IDA:11838|IDA:13491|IDA:13642|IDA:18222|IDA:18717|IDA:20404|IDA:232227|IDA:23892|IDA:269994|IDA:30878|IDA:67979|IEA:100102|IEA:105782|IEA:109689|IEA:11600|IEA:117148|IEA:11773|IEA:11840|IEA:12512|IEA:13380|IEA:13489|IEA:13490|IEA:13645|IEA:14251|IEA:14265|IEA:15444|IEA:16337|IEA:16976|IEA:18205|IEA:192199|IEA:20239|IEA:20339|IEA:20379|IEA:216869|IEA:22416|…
GO:0002091	4,5,6,7,8,9	negative regulation of receptor internalization	IBA:16976|IEA:117148|IEA:16976|IEA:20239|IEA:268445|IEA:54609|IEA:68420|IEA:68423|IEA:75659|IEA:77116|IGI:107065|IGI:74342|ISO:117148|ISO:13385|ISO:14265|ISO:16976|ISO:20239|ISO:268445|ISO:53378|ISO:54609|ISO:68420|ISO:68423|ISO:75659|ISO:77116|ISS:13385|ISS:268445|ISS:53378|ISS:54609|ISS:68420|ISS:68423|ISS:75659
GO:0002092	4,5,6,7,8,9	positive regulation of receptor internalization	IBA:18693|IDA:23892|IDA:30878|IEA:100102|IEA:109689|IEA:11600|IEA:11773|IEA:12512|IEA:13489|IEA:13645|IEA:14265|IEA:16337|IEA:18205|IEA:20339|IEA:20379|IEA:216869|IEA:22416|IEA:30878|IEA:50791|IEA:68051|IEA:72238|IMP:13132|IMP:20963|IMP:234779|IMP:52906|IMP:67979|IMP:93742|ISO:100102|ISO:109689|ISO:11600|ISO:11773|ISO:11820|ISO:12512|ISO:13489|ISO:13645|ISO:14265|ISO:16337|ISO:18205|ISO:18693|ISO…
GO:0002093	4,5,6,7,8,9,10,11,12,13	auditory receptor cell morphogenesis	IBA:100503041|IBA:224796|IBA:73750|IGI:105782|IGI:11994|IGI:22295|IGI:329421|IGI:332309|IGI:667663|IGI:97031|IGI:99683|IMP:100503041|IMP:110253|IMP:11941|IMP:11994|IMP:140476|IMP:17921|IMP:193385|IMP:19353|IMP:20655|IMP:216560|IMP:22295|IMP:224796|IMP:229320|IMP:239250|IMP:26941|IMP:328789|IMP:329421|IMP:332309|IMP:667663|IMP:73750|IMP:99683
GO:0002097	7,8,9,10,11	tRNA wobble base modification	IBA:100087|IBA:100113398|IBA:105638|IBA:230233|IBA:233189|IBA:269587|IBA:319582|IBA:66757|IBA:66965|IBA:68205|IBA:68291|IBA:69237|IBA:69372|IBA:70359|IBA:72026|IBA:74195|IDA:67667|IEA:106338|IEA:211064|IEA:230233|IEA:233189|IEA:269587|IEA:54351|IEA:58523|IEA:66757|IEA:66965|IEA:67667|IEA:68205|IEA:68291|IEA:69372|IEA:72341|IEA:77766|IGI:68291|ISO:106338|ISO:211064|ISO:67667|ISO:68205|ISO:69372|IS…
GO:0002098	8,9,10,11,12	tRNA wobble uridine modification	IBA:100087|IBA:105638|IBA:230233|IBA:233189|IBA:269587|IBA:319582|IBA:66965|IBA:68205|IBA:68291|IBA:69237|IBA:69372|IBA:70359|IBA:72026|IBA:74195|IDA:67667|IEA:230233|IEA:233189|IEA:269587|IEA:54351|IEA:58523|IEA:66965|IEA:67667|IEA:68205|IEA:68291|IEA:69372|IEA:72341|IEA:77766|IGI:68291|ISO:67667|ISO:68205|ISO:69372|ISS:233189|ISS:66965|ISS:68205|ISS:69372
GO:0002100	8,9,10,11,12	tRNA wobble adenosine to inosine editing	IBA:100113398|IBA:66757|IEA:66757
GO:0002101	8,9,10,11,12	tRNA wobble cytosine modification	IEA:106338|IEA:211064|ISO:106338|ISO:211064|ISS:106338|ISS:211064
GO:0002114	6,7,8	interleukin-33 receptor activity	IBA:17082|IMP:16180
GO:0002115	9	store-operated calcium entry	IBA:109305|IBA:116873|IBA:20866|IBA:26556|IBA:26557|IBA:26558|IBA:269717|IBA:269999|IBA:546134|IBA:98170|IDA:20730|IEA:109305|IEA:12372|IEA:12482|IEA:12523|IEA:14126|IEA:170756|IEA:20866|IEA:211482|IEA:213573|IEA:546134|IEA:67887|IEA:98170|IGI:109305|IGI:20866|IGI:213573|IGI:98170|IMP:106393|IMP:18021|IMP:20856|IMP:26556|IMP:269999|IMP:319984|ISO:109305|ISO:12372|ISO:12482|ISO:12523|ISO:14126|ISO…
GO:0002118	2	aggressive behavior	IEA:11998|IEA:18429|IEA:54140|IMP:100113365|IMP:110182|IMP:11352|IMP:12919|IMP:18619|IMP:218476|IMP:21907|IMP:22064|IMP:67703|ISO:11998|ISO:21336|ISO:54140
GO:0002121	3	inter-male aggressive behavior	IMP:218476|IMP:22064|IMP:67703
GO:0002124	3	territorial aggressive behavior	IMP:100113365|IMP:22064
GO:0002125	3	maternal aggressive behavior	IEA:11998|IEA:18429|IEA:54140|IMP:12919|ISO:11998|ISO:54140
GO:0002127	7,8,9,10,11,12,13	tRNA wobble base cytosine methylation	IEA:106338|ISO:106338|ISS:106338
GO:0002128	6,7,8,9,10,11,12	tRNA nucleoside ribose methylation	IEA:54632
GO:0002138	5,7,8,9,10	retinoic acid biosynthetic process	IDA:103142|IDA:11668|IDA:19378|IDA:19683|IDA:237320|IDA:56847|IEA:11668|IEA:12904|IEA:13076|IEA:19378|IEA:19659|IEA:241452|IEA:56847|IEA:98711|IMP:56847|IMP:98711|ISO:105349|ISO:11668|ISO:13076|ISO:19378|ISO:241452|ISO:56847|ISO:98711|ISS:241452
GO:0002143	8,9,10,11,12,13	tRNA wobble position uridine thiolation	IBA:233189|IBA:66965|IBA:68205|IBA:69372|IBA:72026|IEA:69372
GO:0002148	4,5	hypochlorous acid metabolic process	IEA:17523|IMP:17523
GO:0002149	4,5,6	hypochlorous acid biosynthetic process	IEA:17523|IMP:17523
GO:0002152	5,6,8	bile acid conjugation	IEA:12012|ISO:12012
GO:0002154	4,5,6,7	thyroid hormone mediated signaling pathway	IBA:217674|IBA:21833|IBA:21834|IEA:17193|IEA:19014|IGI:17977|IGI:20185|IMP:217674|IMP:21833|IMP:72461|ISO:17193|ISO:19014|ISS:17193|ISS:19014
GO:0002155	4,5,6,7,8	regulation of thyroid hormone mediated signaling pathway	IBA:217674|IGI:17977|IGI:20185|IMP:217674|IMP:21833|IMP:72461
GO:0002158	4	osteoclast proliferation	IDA:12977|IDA:14256|IDA:21943|IDA:74614|IEA:23892|IGI:14256|IGI:19226|IMP:18162|IMP:27060|ISO:23892|ISO:56637
GO:0002159	7	desmosome assembly	IEA:16480|IEA:18750|IEA:56460|IEA:67451|IMP:16480|ISO:16480|ISO:18750|ISO:56460|ISO:67451
GO:0002161	5,9,10	aminoacyl-tRNA editing activity	IBA:224805|IBA:234734|IBA:328092|IBA:66044|IBA:69684|IDA:234734|IDA:328092|IDA:69684|IEA:102436|IEA:105148|IEA:107045|IEA:22321|IEA:234734|IEA:269033|IEA:328092|IEA:381314|IEA:66044|IEA:67939|IEA:68915|IEA:71807|IMP:234734|ISO:234734|ISO:328092|ISO:71807|ISS:71807
GO:0002174	3,6,7,8	mammary stem cell proliferation	IMP:77889
GO:0002175	5	protein localization to paranode region of axon	IMP:117149|IMP:13823|IMP:17153|IMP:22239|IMP:223701|IMP:269116|IMP:53321
GO:0002176	4,5,6,7	male germ cell proliferation	IBA:50796|IGI:19215|IGI:54486|IMP:14764|IMP:192199|IMP:23991|IMP:50796|IMP:53381|IMP:67204|IMP:69982|ISO:16173
GO:0002181	6,7,8	cytoplasmic translation	IBA:100034726|IBA:100041859|IBA:100042823|IBA:105638|IBA:108067|IBA:114641|IBA:116905|IBA:11837|IBA:12785|IBA:12877|IBA:13494|IBA:13495|IBA:13669|IBA:13681|IBA:13682|IBA:14852|IBA:14853|IBA:16785|IBA:16865|IBA:194905|IBA:19934|IBA:19941|IBA:19944|IBA:19988|IBA:20005|IBA:208922|IBA:217869|IBA:225363|IBA:231207|IBA:26905|IBA:26908|IBA:26961|IBA:29813|IBA:319195|IBA:50497|IBA:54217|IBA:54632|IBA:547…
GO:0002182	6,7,8,9	cytoplasmic translational elongation	IBA:105638|IBA:116905|IBA:66632|IBA:67728|IBA:69740|IDA:208922|IEA:105638|IEA:116905|IEA:66632|IEA:67228|IEA:67728|IEA:69740|IEA:99349|IMP:234734|ISO:67228|ISS:105638|ISS:231207|ISS:67228
GO:0002183	4,7,8,9	cytoplasmic translational initiation	IBA:108067|IBA:13669|IBA:13681|IBA:13682|IBA:16865|IBA:217869|IBA:26905|IBA:26908|IBA:54709|IBA:66405|IBA:67204|IBA:68184|IBA:68995|IBA:75705|IBA:98221|IDA:13669|IDA:13685|IDA:55944|IEA:100042807|IEA:13669|IEA:16341|IEA:16865|IEA:16898|IEA:17973|IEA:213541|IEA:217869|IEA:218629|IEA:223691|IEA:27979|IEA:53356|IEA:54709|IEA:55944|IEA:56335|IEA:56347|IEA:66085|IEA:68135|IEA:68184|IEA:68995|IEA:73830…
GO:0002184	7,8,9	cytoplasmic translational termination	IBA:14852|IBA:14853|IBA:225363
GO:0002188	5,8,9,10	translation reinitiation	IBA:13669|IBA:66405|IBA:68184|IBA:68995
GO:0002190	5,8,9,10	cap-independent translational initiation	IDA:13685|IEA:17973|IEA:213541|IEA:56335|ISO:17973|ISO:19653|ISO:213541|ISO:56335|ISS:19653|ISS:213541|ISS:56335
GO:0002191	5,8,9,10	cap-dependent translational initiation	IEA:17973|IEA:55944|ISO:17973|ISO:55944|ISS:55944
GO:0002192	7,10,11,12	IRES-dependent translational initiation of linear mRNA	IDA:13685|ISO:19653|ISS:19653
GO:0002194	4,5	hepatocyte cell migration	IMP:17168|IMP:19130
GO:0002196	6,10,11	Ser-tRNA(Ala) hydrolase activity	IBA:69684|IDA:234734|IDA:69684|IMP:234734
GO:0002200	2,3,5,6	somatic diversification of immune receptors	IBA:108138|IBA:113002583|IBA:16189|IBA:17350|IBA:17685|IBA:17686|IBA:17688|IBA:18861|IBA:19090|IBA:19373|IBA:19374|IBA:21415|IBA:21423|IBA:21939|IBA:319583|IBA:619441|IBA:69583|IBA:73747|IDA:15978|IDA:16189|IDA:20947|IDA:21939|IDA:21947|IDA:232210|IDA:27354|IDA:319583|IDA:56417|IDA:56708|IEA:113002583|IEA:11628|IEA:15510|IEA:19373|IEA:21414|IEA:21415|IEA:21423|IEA:22042|IEA:27223|IEA:319583|IEA:5…
GO:0002204	5,6,8,9,10,11	somatic recombination of immunoglobulin genes involved in immune response	IBA:113002583|IBA:16189|IBA:17685|IBA:21939|IBA:619441|IBA:69583|IBA:73747|IDA:15978|IDA:16189|IDA:20947|IDA:21939|IDA:21947|IDA:232210|IDA:27354|IDA:56708|IEA:113002583|IEA:15510|IEA:22042|IEA:27223|IEA:69583|IEA:71890|IEA:73747|IEA:75698|IGI:12053|IGI:17350|IGI:17685|IGI:17688|IGI:18861|IGI:20852|IGI:22256|IMP:107823|IMP:108138|IMP:11628|IMP:12053|IMP:12458|IMP:12487|IMP:13870|IMP:16183|IMP:173…
GO:0002208	4,5,7,8	somatic diversification of immunoglobulins involved in immune response	IBA:113002583|IBA:16189|IBA:17685|IBA:21939|IBA:619441|IBA:69583|IBA:73747|IDA:15978|IDA:16189|IDA:20947|IDA:21939|IDA:21947|IDA:232210|IDA:27354|IDA:56708|IEA:113002583|IEA:15510|IEA:22042|IEA:27223|IEA:69583|IEA:71890|IEA:73747|IEA:75698|IGI:12053|IGI:17350|IGI:17685|IGI:17688|IGI:18861|IGI:20852|IGI:22256|IMP:107823|IMP:108138|IMP:11628|IMP:12053|IMP:12458|IMP:12487|IMP:13870|IMP:16183|IMP:173…
GO:0002209	2,4	behavioral defense response	IBA:209513|IDA:13167|IEA:110182|IEA:11516|IEA:11816|IEA:12424|IEA:12918|IEA:14609|IEA:18167|IEA:18619|IEA:19373|IEA:22226|IGI:13684|IGI:208643|IGI:72508|IMP:108073|IMP:110182|IMP:110886|IMP:11419|IMP:12043|IMP:12064|IMP:12290|IMP:13482|IMP:13488|IMP:14708|IMP:14806|IMP:14812|IMP:15550|IMP:15560|IMP:17242|IMP:17257|IMP:17260|IMP:17450|IMP:18013|IMP:18143|IMP:18619|IMP:209513|IMP:218461|IMP:21907|I…
GO:0002215	4,5,6	defense response to nematode	IMP:13861|IMP:19074|IMP:216152|IMP:22164|IMP:493583
GO:0002218	3,5,6,7,8,9	activation of innate immune response	IBA:100040462|IBA:15289|IBA:15950|IBA:15951|IBA:214763|IBA:226695|IBA:26388|IBA:381308|IBA:383619|IBA:56275|IBA:69317|IBA:72512|IDA:214763|IDA:243655|IDA:383619|IDA:81897|IEA:100033459|IEA:100040462|IEA:102639543|IEA:14134|IEA:14375|IEA:15950|IEA:15951|IEA:19090|IEA:192231|IEA:20466|IEA:214763|IEA:22596|IEA:226691|IEA:226695|IEA:233079|IEA:236312|IEA:26388|IEA:381308|IEA:383619|IEA:53610|IEA:5453…
GO:0002220	5,6,7,8,9,10,11	innate immune response activating cell surface receptor signaling pathway	IDA:243655|IEA:14134|IEA:233079|IMP:24088|IMP:27007|ISO:14134|ISO:233079|ISS:14133|ISS:233079
GO:0002221	3,4,5	pattern recognition receptor signaling pathway	IBA:102626|IBA:106759|IBA:12475|IBA:142980|IBA:16179|IBA:170743|IBA:170744|IBA:17087|IBA:17164|IBA:18038|IBA:19260|IBA:211550|IBA:21897|IBA:21898|IBA:21899|IBA:21939|IBA:223752|IBA:224840|IBA:228801|IBA:231130|IBA:239081|IBA:24088|IBA:242691|IBA:279572|IBA:384059|IBA:53791|IBA:54445|IBA:66873|IBA:73945|IBA:81897|IDA:100061|IDA:117149|IDA:12524|IDA:15289|IDA:16179|IDA:16365|IDA:18035|IDA:21898|IDA…
GO:0002223	6,7,8,9,10,11,12	stimulatory C-type lectin receptor signaling pathway	IDA:243655|IMP:27007
GO:0002224	4,5,6	toll-like receptor signaling pathway	IBA:102626|IBA:106759|IBA:12475|IBA:142980|IBA:16179|IBA:170743|IBA:170744|IBA:17087|IBA:17164|IBA:18038|IBA:19260|IBA:21897|IBA:21898|IBA:21899|IBA:21939|IBA:223752|IBA:224840|IBA:228801|IBA:231130|IBA:239081|IBA:24088|IBA:279572|IBA:384059|IBA:53791|IBA:54445|IBA:66873|IBA:73945|IBA:81897|IDA:100061|IDA:117149|IDA:12524|IDA:15289|IDA:16179|IDA:16365|IDA:18035|IDA:21898|IDA:21929|IDA:279572|IDA:…
GO:0002225	4,5,6,7,8,9	positive regulation of antimicrobial peptide production	IBA:16622|IBA:23993|IBA:68668|IDA:257632|IEA:109820|IEA:16622|IEA:23993|IEA:68668|IMP:257632|ISO:109820|ISO:16622|ISO:23993|ISO:68668
GO:0002227	4,5,6,7	innate immune response in mucosa	IBA:100038927|IBA:100041688|IBA:100041759|IBA:100041787|IBA:100041811|IBA:100041890|IBA:100041952|IBA:100294660|IBA:100503970|IBA:100862126|IBA:13216|IBA:13218|IBA:13219|IBA:13221|IBA:13222|IBA:13226|IBA:13229|IBA:13230|IBA:13231|IBA:13232|IBA:13233|IBA:13234|IBA:13235|IBA:13236|IBA:13237|IBA:13238|IBA:13239|IBA:13241|IBA:13242|IBA:13243|IBA:16189|IBA:228801|IBA:23855|IBA:382000|IBA:382059|IBA:49…
GO:0002228	4,5,6,7	natural killer cell mediated immunity	IBA:19294|IBA:225825|IBA:27007|IBA:52118|IBA:54698|IBA:54725|IDA:16173|IDA:16768|IDA:17059|IDA:19369|IDA:27007|IDA:54698|IDA:54725|IDA:56554|IDA:60505|IDA:77777|IDA:80782|IDA:93694|IEA:104709|IEA:11765|IEA:12721|IEA:12928|IEA:16159|IEA:16160|IEA:16643|IEA:16783|IEA:16846|IEA:17101|IEA:19294|IEA:19419|IEA:20955|IEA:216869|IEA:225825|IEA:243655|IEA:27007|IEA:54215|IEA:54698|IEA:54725|IEA:60505|IEA:…
GO:0002230	6,7,8,9	positive regulation of defense response to virus by host	IBA:16189|IBA:19260|IBA:214763|IC:20304|IDA:16160|IDA:214763|IDA:246779|IDA:27103|IDA:83430|IEA:103213|IEA:16160|IEA:20466|IEA:20846|IEA:209200|IEA:209590|IEA:214763|IEA:230073|IEA:230738|IEA:54633|IEA:70796|IEA:72512|IEA:80285|IEA:80985|IEA:83430|IEA:94088|IGI:246779|IMP:19260|IMP:214763|IMP:224840|IMP:228607|IMP:383619|IMP:66824|IMP:70796|IMP:71164|IMP:80795|ISO:103213|ISO:12913|ISO:16160|ISO:1…
GO:0002232	4,6,7	leukocyte chemotaxis involved in inflammatory response	IEA:11689|IEA:17242|IMP:16803|IMP:17242|IMP:19242|IMP:233079|IMP:27218|IMP:74748|ISO:11689|ISO:17242|ISS:11689|ISS:17242
GO:0002237	4,6	response to molecule of bacterial origin	IBA:100038927|IBA:100041688|IBA:100041759|IBA:100041787|IBA:100041811|IBA:100041890|IBA:100041952|IBA:100294660|IBA:100503970|IBA:100862126|IBA:106759|IBA:12355|IBA:12475|IBA:12519|IBA:12524|IBA:13115|IBA:13216|IBA:13218|IBA:13219|IBA:13221|IBA:13222|IBA:13226|IBA:13229|IBA:13230|IBA:13231|IBA:13232|IBA:13233|IBA:13234|IBA:13235|IBA:13236|IBA:13237|IBA:13238|IBA:13239|IBA:13241|IBA:13242|IBA:1324…
GO:0002238	4,6	response to molecule of fungal origin	IBA:232415|IBA:56644|IDA:56644|IEA:12229|IEA:56644|IMP:17874|IMP:20963|IMP:24088|IMP:327957|ISO:12229|ISO:207151
GO:0002244	4,5,6,7,8	hematopoietic progenitor cell differentiation	IBA:104759|IBA:12978|IBA:14255|IBA:16590|IBA:18595|IBA:18596|IBA:226562|IBA:57916|IBA:76813|IBA:78052|IDA:12159|IDA:16323|IDA:17349|IDA:22339|IDA:27217|IEA:12159|IEA:14313|IEA:15205|IEA:15208|IEA:15412|IEA:16323|IEA:170574|IEA:18567|IEA:19264|IEA:20377|IEA:20423|IEA:22059|IEA:27217|IEA:56193|IEA:66711|IEA:70122|IEA:78697|IEA:83554|IGI:12609|IGI:14255|IGI:16498|IGI:16590|IGI:19164|IGI:19165|IGI:20…
GO:0002246	5,6	wound healing involved in inflammatory response	IDA:21857|IEA:14062|IEA:15368|IMP:11596|IMP:12505|IMP:15251|IMP:16175|IMP:17312|ISO:14062|ISO:15368|ISS:14062|NAS:12772
GO:0002248	4,6,7	connective tissue replacement involved in inflammatory response wound healing	IDA:21857|IEA:14062|IMP:11596|IMP:15251|IMP:16175|IMP:17312|ISO:14062|ISS:14062
GO:0002249	3,4,6,7	lymphocyte anergy	IDA:12501|IMP:12394|IMP:16396|IMP:20371|IMP:208650|IMP:98432|ISO:12524|ISS:114584
GO:0002250	3	adaptive immune response	IBA:100114901|IBA:100123473|IBA:100125262|IBA:100125263|IBA:100504232|IBA:100529082|IBA:100775172|IBA:100775173|IBA:100775174|IBA:100775175|IBA:110557|IBA:110558|IBA:110696|IBA:110785|IBA:110786|IBA:110787|IBA:113002583|IBA:11634|IBA:12007|IBA:12042|IBA:12479|IBA:12480|IBA:12525|IBA:12944|IBA:14127|IBA:14132|IBA:14963|IBA:14964|IBA:14972|IBA:14980|IBA:14985|IBA:14990|IBA:14991|IBA:14997|IBA:15006…
GO:0002251	3	organ or tissue specific immune response	IBA:100038927|IBA:100041688|IBA:100041759|IBA:100041787|IBA:100041811|IBA:100041890|IBA:100041952|IBA:100294660|IBA:100503970|IBA:100862126|IBA:13216|IBA:13218|IBA:13219|IBA:13221|IBA:13222|IBA:13226|IBA:13229|IBA:13230|IBA:13231|IBA:13232|IBA:13233|IBA:13234|IBA:13235|IBA:13236|IBA:13237|IBA:13238|IBA:13239|IBA:13241|IBA:13242|IBA:13243|IBA:16189|IBA:18843|IBA:228801|IBA:23855|IBA:382000|IBA:382…
GO:0002252	2	immune effector process	IBA:100114901|IBA:100123473|IBA:100125262|IBA:100125263|IBA:100504232|IBA:100529082|IBA:100535|IBA:100775172|IBA:100775173|IBA:100775174|IBA:100775175|IBA:103921|IBA:106759|IBA:110557|IBA:110558|IBA:110696|IBA:110785|IBA:110786|IBA:110787|IBA:112419|IBA:113002583|IBA:114643|IBA:11628|IBA:11634|IBA:12007|IBA:12177|IBA:12261|IBA:12266|IBA:12268|IBA:12479|IBA:12480|IBA:12509|IBA:12525|IBA:12944|IBA:…
GO:0002253	2,4,5,6	activation of immune response	IBA:100038862|IBA:100040462|IBA:100114901|IBA:100123473|IBA:100125262|IBA:100125263|IBA:100504232|IBA:100775172|IBA:100775173|IBA:100775174|IBA:100775175|IBA:102639802|IBA:102640920|IBA:102657|IBA:107321|IBA:110785|IBA:110786|IBA:110787|IBA:12231|IBA:12261|IBA:12266|IBA:12267|IBA:12268|IBA:12273|IBA:12477|IBA:12478|IBA:12483|IBA:12487|IBA:12503|IBA:12509|IBA:12518|IBA:12944|IBA:12988|IBA:14127|IB…
GO:0002254	3,5,6	kinin cascade	IEA:58992|IMP:16623|IMP:72461|ISO:58992
GO:0002255	4,6,7	tissue kallikrein-kinin cascade	IMP:16623
GO:0002260	3,6	lymphocyte homeostasis	IBA:14102|IBA:16453|IBA:238875|IBA:57916|IBA:59032|IBA:79201|IC:22164|IDA:109594|IDA:12044|IDA:12505|IDA:14102|IDA:14605|IDA:17319|IDA:21808|IDA:57916|IEA:11651|IEA:12042|IEA:22599|IEA:54390|IEA:54652|IEA:57432|IGI:12018|IGI:12028|IGI:12043|IGI:12125|IGI:18095|IGI:19373|IGI:20662|IGI:20663|IGI:20850|IGI:20851|IGI:30936|IGI:319817|IGI:381305|IGI:56532|IMP:105855|IMP:106947|IMP:11350|IMP:11486|IMP:…
GO:0002262	2,5	myeloid cell homeostasis	IBA:11655|IBA:11656|IBA:12367|IBA:16452|IBA:16453|IBA:16952|IBA:170812|IBA:226844|IBA:22761|IDA:12159|IDA:13856|IDA:14127|IDA:14460|IDA:14461|IDA:14462|IDA:16187|IDA:16193|IDA:17311|IDA:19824|IDA:21349|IDA:21415|IDA:21423|IDA:223690|IDA:226419|IDA:237339|IDA:76044|IDA:93686|IDA:98366|IEA:105855|IEA:106722|IEA:11479|IEA:11480|IEA:11983|IEA:12192|IEA:12367|IEA:12571|IEA:12765|IEA:13828|IEA:13856|IE…
GO:0002263	3	cell activation involved in immune response	IBA:103921|IBA:113002583|IBA:13813|IBA:14127|IBA:14158|IBA:14159|IBA:15962|IBA:15964|IBA:15965|IBA:15967|IBA:15968|IBA:15969|IBA:15970|IBA:15972|IBA:15974|IBA:15977|IBA:16149|IBA:16189|IBA:16803|IBA:16952|IBA:17079|IBA:17096|IBA:20963|IBA:210155|IBA:216161|IBA:21939|IBA:22177|IBA:230396|IBA:230398|IBA:230405|IBA:232972|IBA:238875|IBA:240873|IBA:242517|IBA:242519|IBA:246779|IBA:26903|IBA:28040|IBA…
GO:0002264	4	endothelial cell activation involved in immune response	IBA:69068|IEA:69068|ISO:69068|ISS:69068
GO:0002265	4,5,7,8,9,10,11,12	astrocyte activation involved in immune response	IEA:11820|IEA:19164|IGI:16971|IMP:14824|ISO:11820|ISO:19164
GO:0002266	3	follicular dendritic cell activation	IMP:12051|IMP:18034
GO:0002268	4	follicular dendritic cell differentiation	IMP:12051|IMP:18034
GO:0002269	3,4,5	leukocyte activation involved in inflammatory response	IBA:13011|IBA:16189|IBA:22177|IBA:329731|IDA:13032|IDA:21926|IDA:229521|IDA:329731|IDA:77125|IEA:106763|IEA:11596|IEA:11820|IEA:11920|IEA:12759|IEA:140810|IEA:142980|IEA:15978|IEA:15980|IEA:170743|IEA:170744|IEA:193034|IEA:21899|IEA:24088|IEA:59027|IEA:66725|IEA:81897|IEA:83433|IGI:11596|IGI:12259|IGI:12273|IGI:15978|IGI:15979|IGI:16452|IGI:16835|IGI:19016|IGI:83433|IMP:13011|IMP:14824|IMP:16409|…
GO:0002270	3,4	plasmacytoid dendritic cell activation	IMP:15289|IMP:16768
GO:0002274	3,4	myeloid leukocyte activation	IBA:103921|IBA:13011|IBA:14127|IBA:14158|IBA:14159|IBA:16189|IBA:16803|IBA:17096|IBA:171283|IBA:171284|IBA:19294|IBA:20963|IBA:210155|IBA:210535|IBA:216161|IBA:22177|IBA:225825|IBA:232972|IBA:26903|IBA:28040|IBA:329547|IBA:329731|IBA:347708|IBA:407814|IBA:68891|IBA:85305|IDA:11542|IDA:12479|IDA:12523|IDA:12981|IDA:13032|IDA:13419|IDA:13421|IDA:14125|IDA:14127|IDA:14131|IDA:14191|IDA:16173|IDA:168…
GO:0002275	4,5	myeloid cell activation involved in immune response	IBA:103921|IBA:14127|IBA:14158|IBA:14159|IBA:16189|IBA:16803|IBA:17096|IBA:20963|IBA:210155|IBA:216161|IBA:22177|IBA:232972|IBA:26903|IBA:28040|IBA:68891|IBA:85305|IDA:11542|IDA:13419|IDA:13421|IDA:14125|IDA:14127|IDA:14191|IDA:16803|IDA:217303|IDA:77125|IEA:11745|IEA:12229|IEA:12402|IEA:12523|IEA:12652|IEA:12890|IEA:12921|IEA:14063|IEA:14159|IEA:14461|IEA:15368|IEA:16590|IEA:16797|IEA:16803|IEA:…
GO:0002276	5,6,7	basophil activation involved in immune response	IBA:85305|IEA:84095|IEA:85305|IMP:209558|ISO:84095|ISO:85305
GO:0002277	5,6	myeloid dendritic cell activation involved in immune response	IMP:66824|IMP:94176|ISO:27218
GO:0002278	5,6,7	eosinophil activation involved in immune response	IEA:14063|IEA:20909|IEA:20955|IMP:12772|ISO:14063|ISO:20909|ISO:20955|ISO:22318|ISS:20302|ISS:20955
GO:0002279	5,6	mast cell activation involved in immune response	IBA:103921|IBA:14158|IBA:14159|IBA:16189|IBA:17096|IBA:20963|IBA:28040|IDA:11542|IDA:14125|IDA:14127|IDA:14191|IDA:217303|IEA:12229|IEA:12402|IEA:12523|IEA:12652|IEA:12890|IEA:12921|IEA:14159|IEA:14461|IEA:15368|IEA:16590|IEA:16797|IEA:17096|IEA:20619|IEA:20910|IEA:20955|IEA:22320|IEA:230899|IEA:28040|IEA:380732|IEA:56743|IEA:69150|IEA:70450|IEA:93670|IGI:16163|IGI:16189|IMP:103921|IMP:11541|IMP:…
GO:0002280	5,6	monocyte activation involved in immune response	IBA:26903|IEA:26903|IMP:26903|ISO:26903
GO:0002281	5,6	macrophage activation involved in immune response	IBA:16803|IBA:20963|IBA:216161|IBA:22177|IBA:26903|IDA:16803|IDA:77125|IEA:16803|IEA:216161|IEA:26903|IMP:106759|IMP:14824|IMP:15289|IMP:171285|IMP:18754|IMP:20963|IMP:216161|IMP:22040|IMP:22177|IMP:26903|IMP:83433|IMP:84112|ISO:15977|ISO:15978|ISO:16803|ISO:216161|ISO:26903
GO:0002282	5,6,7,8	microglial cell activation involved in immune response	IBA:22177|IDA:77125|IMP:14824|IMP:22177|IMP:83433
GO:0002283	5,6,7	neutrophil activation involved in immune response	IBA:14127|IBA:20963|IBA:210155|IBA:22177|IBA:232972|IBA:68891|IDA:13419|IDA:13421|IEA:11745|IEA:19204|IEA:20911|IEA:20912|IEA:20955|IGI:109934|IGI:110279|IMP:14127|IMP:17916|IMP:20963|IMP:22177|IMP:378460|IMP:74732|ISO:11745|ISO:16409|ISO:16414|ISO:19204|ISO:20955|ISO:68891|ISS:20955
GO:0002285	4,5	lymphocyte activation involved in immune response	IBA:113002583|IBA:13813|IBA:14127|IBA:15962|IBA:15964|IBA:15965|IBA:15967|IBA:15968|IBA:15969|IBA:15970|IBA:15972|IBA:15974|IBA:15977|IBA:16149|IBA:16189|IBA:16952|IBA:17079|IBA:21939|IBA:230396|IBA:230398|IBA:230405|IBA:238875|IBA:240873|IBA:242517|IBA:242519|IBA:246779|IBA:319146|IBA:321019|IBA:387510|IBA:404549|IBA:435791|IBA:545645|IBA:545649|IBA:545651|IBA:545652|IBA:545655|IBA:619441|IBA:69…
GO:0002286	5,6	T cell activation involved in immune response	IBA:13813|IBA:14127|IBA:15962|IBA:15964|IBA:15965|IBA:15967|IBA:15968|IBA:15969|IBA:15970|IBA:15972|IBA:15974|IBA:15977|IBA:16149|IBA:16189|IBA:16952|IBA:230396|IBA:230398|IBA:230405|IBA:240873|IBA:242517|IBA:242519|IBA:246779|IBA:319146|IBA:387510|IBA:404549|IBA:435791|IBA:545645|IBA:545649|IBA:545651|IBA:545652|IBA:545655|IBA:83430|IC:12772|IC:12775|IDA:100039053|IDA:103743|IDA:108655|IDA:13813…
GO:0002287	6,7	alpha-beta T cell activation involved in immune response	IBA:13813|IBA:16189|IBA:16952|IBA:246779|IBA:83430|IC:12772|IC:12775|IDA:100039053|IDA:103743|IDA:108655|IDA:13813|IDA:14462|IDA:15978|IDA:16189|IDA:16193|IDA:16842|IDA:19219|IDA:19885|IDA:22164|IDA:240354|IDA:24047|IDA:56468|IDA:57765|IDA:83430|IEA:13813|IEA:16160|IEA:16193|IEA:16952|IEA:17085|IEA:17863|IEA:19401|IEA:20371|IEA:246779|IGI:12053|IGI:15284|IGI:16183|IGI:16189|IGI:16190|IGI:20852|IG…
GO:0002291	6,7	T cell activation via T cell receptor contact with antigen bound to MHC molecule on antigen presenting cell	IDA:54519|IEA:12520|IEA:15894|IEA:16408|IEA:171285|IMP:12520|IMP:14190|IMP:16854|ISO:12520|ISO:15894|ISO:16408|ISO:171285|ISS:12520
GO:0002292	6,7,8,9,10,11	T cell differentiation involved in immune response	IBA:13813|IBA:14127|IBA:16189|IBA:16952|IBA:246779|IBA:83430|IC:12772|IC:12775|IDA:100039053|IDA:103743|IDA:108655|IDA:13813|IDA:14462|IDA:15978|IDA:16189|IDA:16193|IDA:16842|IDA:19219|IDA:19885|IDA:22164|IDA:240354|IDA:24047|IDA:56468|IDA:57765|IDA:83430|IEA:13813|IEA:16160|IEA:16193|IEA:16952|IEA:17085|IEA:17863|IEA:19401|IEA:20371|IEA:246779|IGI:12053|IGI:15284|IGI:16183|IGI:16189|IGI:16190|IG…
GO:0002293	7,8,9,10,11,12	alpha-beta T cell differentiation involved in immune response	IBA:13813|IBA:16189|IBA:16952|IBA:246779|IBA:83430|IC:12772|IC:12775|IDA:100039053|IDA:103743|IDA:108655|IDA:13813|IDA:14462|IDA:15978|IDA:16189|IDA:16193|IDA:16842|IDA:19219|IDA:19885|IDA:22164|IDA:240354|IDA:24047|IDA:56468|IDA:57765|IDA:83430|IEA:13813|IEA:16160|IEA:16193|IEA:16952|IEA:17085|IEA:17863|IEA:19401|IEA:20371|IEA:246779|IGI:12053|IGI:15284|IGI:16183|IGI:16189|IGI:16190|IGI:20852|IG…
GO:0002294	8,9,10,11,12,13	CD4-positive, alpha-beta T cell differentiation involved in immune response	IBA:16189|IBA:16952|IBA:246779|IBA:83430|IC:12772|IC:12775|IDA:100039053|IDA:103743|IDA:108655|IDA:14462|IDA:16189|IDA:16193|IDA:16842|IDA:19219|IDA:19885|IDA:22164|IDA:240354|IDA:24047|IDA:56468|IDA:57765|IDA:83430|IEA:16160|IEA:16193|IEA:16952|IEA:17085|IEA:17863|IEA:19401|IEA:20371|IEA:246779|IGI:12053|IGI:15284|IGI:16183|IGI:16189|IGI:16190|IGI:20852|IGI:319817|IGI:381305|IMP:11977|IMP:11979|…
GO:0002295	6,7,8,9,10,11,12,13,14,15	T-helper cell lineage commitment	IBA:83430|IDA:83430|IEA:16193|IEA:17085|IGI:16189|IGI:20852|IMP:16193|IMP:16364|IMP:16950|IMP:20848|IMP:240873|IMP:53314|IMP:54644|IMP:56717|IMP:57765|ISO:17085|ISO:20737|ISO:217124|ISO:30925|ISS:20737|ISS:217124|TAS:21803
GO:0002296	7,8,9,10,11,12,13,14,15,16	T-helper 1 cell lineage commitment	IGI:16189|IGI:20852|IMP:56717|ISO:20737|ISO:217124|ISS:20737|ISS:217124
GO:0002298	8,9,10,11,12,13,14	CD4-positive, CD25-positive, alpha-beta regulatory T cell differentiation involved in immune response	ISO:15978
GO:0002299	7,8,9,10,11,12	alpha-beta intraepithelial T cell differentiation	IDA:110168|IMP:110168
GO:0002300	8,9,10,11,12,13	CD8-positive, alpha-beta intraepithelial T cell differentiation	IDA:110168|IMP:110168
GO:0002302	8,9,10,11,12,13	CD8-positive, alpha-beta T cell differentiation involved in immune response	IBA:13813|IDA:13813|IDA:15978|IEA:13813|ISO:13813
GO:0002304	7,8,9,10,11,12	gamma-delta intraepithelial T cell differentiation	IDA:110168|IMP:110168|IMP:12769
GO:0002305	8,9,10,11,12,13	CD8-positive, gamma-delta intraepithelial T cell differentiation	IDA:110168|IMP:110168|IMP:12769
GO:0002309	6,7	T cell proliferation involved in immune response	IBA:240873|IDA:240873|IEA:240873|IGI:20104|IGI:22059|IMP:18173|IMP:20104
GO:0002312	5,6	B cell activation involved in immune response	IBA:113002583|IBA:16189|IBA:17079|IBA:21939|IBA:238875|IBA:321019|IBA:619441|IBA:69583|IBA:73747|IDA:15978|IDA:16189|IDA:16852|IDA:20947|IDA:21939|IDA:21947|IDA:232210|IDA:27354|IDA:56048|IDA:56708|IEA:113002583|IEA:12478|IEA:15510|IEA:22042|IEA:22433|IEA:27223|IEA:69583|IEA:71890|IEA:73747|IEA:75698|IGI:11350|IGI:12053|IGI:17688|IGI:18861|IGI:20852|IGI:22256|IMP:101142|IMP:107823|IMP:108138|IMP:…
GO:0002313	6,7,8,9,10,11,12	mature B cell differentiation involved in immune response	IDA:16852|IDA:56048|IEA:22433|IMP:101142|IMP:11486|IMP:12051|IMP:12557|IMP:13388|IMP:16431|IMP:16848|IMP:17305|IMP:18089|IMP:18129|IMP:19229|IMP:210293|IMP:234779|IMP:321019|IMP:75974|ISO:22433|ISS:22433|NAS:21929
GO:0002314	7,8,9,10,11,12,13	germinal center B cell differentiation	IMP:101142|IMP:11486|IMP:12557
GO:0002315	7,8,9,10,11,12,13	marginal zone B cell differentiation	IMP:12051|IMP:12557|IMP:13388|IMP:16848|IMP:17305|IMP:18129|IMP:19229|IMP:210293|IMP:75974|NAS:21929
GO:0002316	7,8,9,10,11,12,13	follicular B cell differentiation	IMP:234779
GO:0002317	7,8,9,10,11,12,13	plasma cell differentiation	IDA:16852|IDA:56048|IEA:22433|IMP:16431|IMP:18089|ISO:22433|ISS:22433
GO:0002318	5,6,7,8,9	myeloid progenitor cell differentiation	IDA:17349|IGI:14255|IGI:16590|IMP:109880|IMP:110709|IMP:12394|IMP:14255|IMP:14385|IMP:214133|IMP:234396|IMP:83964|ISO:19708|ISS:19708
GO:0002320	5,6,7,8,9	lymphoid progenitor cell differentiation	IEA:12159|IEA:15205|IEA:15208|IEA:20423|IGI:14255|IGI:16590|IGI:20662|IGI:20663|IMP:108138|IMP:12043|IMP:14255|IMP:14462|IMP:18128|IMP:19090|IMP:20375|IMP:20423|IMP:20677|IMP:216742|IMP:216805|IMP:22040|IMP:234396|IMP:268564|IMP:319583|IMP:53314|IMP:68219|ISO:12159|ISO:15205|ISO:15208|ISO:20423|ISS:12159|ISS:15205|ISS:15208
GO:0002322	6,7	B cell proliferation involved in immune response	IBA:17079|IBA:238875|IEA:12478|IGI:11350|IMP:11350|IMP:17079|IMP:21898|IMP:224860|IMP:238875|ISO:12478|ISS:12478
GO:0002323	5,6	natural killer cell activation involved in immune response	IBA:15962|IBA:15964|IBA:15965|IBA:15967|IBA:15968|IBA:15969|IBA:15970|IBA:15972|IBA:15974|IBA:15977|IBA:230396|IBA:230398|IBA:230405|IBA:242517|IBA:242519|IBA:319146|IBA:387510|IBA:404549|IBA:435791|IBA:545645|IBA:545649|IBA:545651|IBA:545652|IBA:545655|IDA:15962|IDA:15967|IDA:15972|IEA:11765|IEA:12721|IEA:16160|IEA:16783|IEA:20955|IMP:100503878|IMP:11891|IMP:16859|IMP:18106|IMP:21946|IMP:242100|…
GO:0002325	6,7,8,9,10,11	natural killer cell differentiation involved in immune response	IMP:100503878|IMP:21946|IMP:242100|IMP:384997|IMP:57757
GO:0002326	4,5,6,7,8,9,10,11	B cell lineage commitment	IDA:74748|IMP:12043|IMP:19090|IMP:19374|IMP:22059|ISO:21415|ISO:21423
GO:0002327	6,7,8,9,10,11	immature B cell differentiation	IBA:19373|IEA:270110|IMP:108655|IMP:11350|IMP:11920|IMP:12484|IMP:16590|IMP:19373|IMP:19374|IMP:216742|IMP:241296|IMP:320940|ISO:270110|ISS:270110
GO:0002328	6,7,8,9,10	pro-B cell differentiation	IEA:15205|IEA:15208|IGI:20662|IGI:20663|IMP:108138|IMP:14255|IMP:18128|IMP:19090|IMP:20677|IMP:216742|IMP:216805|IMP:319583|IMP:68219|ISO:15205|ISO:15208|ISS:15205|ISS:15208
GO:0002329	7,8,9,10,11,12	pre-B cell differentiation	IBA:19373|IMP:108655|IMP:11920|IMP:12484|IMP:19373|IMP:19374|IMP:241296|IMP:320940
GO:0002331	5,6,8,9,10,11,12,13	pre-B cell allelic exclusion	IBA:19373|IMP:11920|IMP:19373|IMP:19374
GO:0002332	7,8,9,10,11,12	transitional stage B cell differentiation	IMP:11350
GO:0002333	8,9,10,11,12,13	transitional one stage B cell differentiation	IMP:11350
GO:0002335	6,7,8,9,10,11	mature B cell differentiation	IDA:16852|IDA:56048|IDA:74748|IEA:22433|IMP:101142|IMP:102545|IMP:11486|IMP:12051|IMP:12478|IMP:12557|IMP:13388|IMP:16431|IMP:16848|IMP:17305|IMP:18018|IMP:18089|IMP:18129|IMP:18987|IMP:19229|IMP:210293|IMP:224860|IMP:234779|IMP:240354|IMP:321019|IMP:75974|ISO:22433|ISS:22433|NAS:21929
GO:0002336	5,6,7,8,9,10,11,12,13	B-1 B cell lineage commitment	IDA:74748
GO:0002337	8,9,10,11,12,13	B-1a B cell differentiation	IMP:102545|IMP:18018|IMP:224860
GO:0002339	2,6,7,8,9,10,11	B cell selection	IDA:14961|IGI:12018|IGI:12028|IGI:18095|IMP:12229|IMP:16019
GO:0002343	3,7,8,9,10,11,12	peripheral B cell selection	IDA:14961|IMP:12229|IMP:16019
GO:0002344	4,5,8,9,10,11,12,13	B cell affinity maturation	IDA:14961|IMP:12229|IMP:16019
GO:0002347	3	response to tumor cell	IBA:19294|IBA:225825|IBA:52118|IBA:54698|IDA:12484|IDA:15289|IDA:19369|IDA:216166|IDA:54698|IDA:77777|IEA:107035|IEA:11490|IEA:140483|IEA:15510|IEA:16159|IEA:16160|IEA:19294|IEA:207181|IEA:225825|IEA:243655|IEA:54698|IEA:56338|IEA:60533|IEA:75426|IEA:94175|IMP:171285|IMP:18646|IMP:26365|IMP:54215|IMP:94175|ISO:102570|ISO:11490|ISO:140474|ISO:15510|ISO:16159|ISO:16160|ISO:19294|ISO:207181|ISO:2161…
GO:0002349	3,6	histamine production involved in inflammatory response	IDA:11542|IEA:12229|IEA:17096|IEA:20619|IEA:20955|IEA:22320|IEA:230899|IEA:69150|IMP:11542|ISO:12229|ISO:17096|ISO:20619|ISO:20955|ISO:22320|ISO:22631|ISO:230899|ISO:69150
GO:0002351	3,6	serotonin production involved in inflammatory response	IDA:217303|IMP:14127|IMP:18436|IMP:20963
GO:0002352	3,7,8,9,10,11,12	B cell negative selection	IGI:12018|IGI:12028|IGI:18095
GO:0002353	4,6,7	plasma kallikrein-kinin cascade	IEA:58992|IMP:72461|ISO:58992
GO:0002355	4	detection of tumor cell	IBA:54698|IDA:54698|IEA:54698|ISO:54698|ISS:54698
GO:0002357	4	defense response to tumor cell	IDA:216166|IEA:207181|IMP:18646|ISO:207181|ISO:216166
GO:0002358	4,6,7	B cell homeostatic proliferation	IMP:12028|IMP:18095|IMP:19374
GO:0002360	4,5,6,7,8,9,10,11	T cell lineage commitment	IBA:83430|IDA:244234|IDA:83430|IEA:16193|IEA:17085|IEA:20423|IGI:16189|IGI:20852|IMP:109880|IMP:110709|IMP:11848|IMP:12043|IMP:14236|IMP:15218|IMP:16193|IMP:16196|IMP:16364|IMP:16950|IMP:19090|IMP:19374|IMP:20423|IMP:20848|IMP:22059|IMP:240873|IMP:252838|IMP:434768|IMP:53314|IMP:54644|IMP:56717|IMP:57765|IMP:74256|ISO:17085|ISO:20423|ISO:20737|ISO:217124|ISO:30925|ISS:20737|ISS:217124|TAS:20371|T…
GO:0002361	7,8,9,10,11,12,13	CD4-positive, CD25-positive, alpha-beta regulatory T cell differentiation	IDA:18782|IMP:14347|IMP:16186|IMP:20185|IMP:20371|IMP:252838|IMP:434768|ISO:15978|TAS:20371|TAS:21803
GO:0002362	6,7,8,9,10,11,12,13,14,15	CD4-positive, CD25-positive, alpha-beta regulatory T cell lineage commitment	IMP:252838|IMP:434768|TAS:20371|TAS:21803
GO:0002363	5,6,7,8,9,10,11,12	alpha-beta T cell lineage commitment	IBA:83430|IDA:83430|IEA:16193|IEA:17085|IGI:16189|IGI:20852|IMP:11848|IMP:12043|IMP:16193|IMP:16364|IMP:16950|IMP:20848|IMP:240873|IMP:252838|IMP:434768|IMP:53314|IMP:54644|IMP:56717|IMP:57765|ISO:17085|ISO:20737|ISO:217124|ISO:30925|ISS:20737|ISS:217124|TAS:20371|TAS:21803
GO:0002364	6,7,8,9,10,11,12,13	NK T cell lineage commitment	IMP:252838|IMP:434768
GO:0002365	5,6,7,8,9,10,11,12	gamma-delta T cell lineage commitment	IDA:244234
GO:0002366	3,4	leukocyte activation involved in immune response	IBA:103921|IBA:113002583|IBA:13813|IBA:14127|IBA:14158|IBA:14159|IBA:15962|IBA:15964|IBA:15965|IBA:15967|IBA:15968|IBA:15969|IBA:15970|IBA:15972|IBA:15974|IBA:15977|IBA:16149|IBA:16189|IBA:16803|IBA:16952|IBA:17079|IBA:17096|IBA:20963|IBA:210155|IBA:216161|IBA:21939|IBA:22177|IBA:230396|IBA:230398|IBA:230405|IBA:232972|IBA:238875|IBA:240873|IBA:242517|IBA:242519|IBA:246779|IBA:26903|IBA:28040|IBA…
GO:0002367	3,6	cytokine production involved in immune response	IBA:106759|IBA:16149|IBA:16189|IBA:20361|IBA:21938|IBA:225825|IBA:230979|IBA:329260|IBA:66873|IDA:100689|IDA:11600|IDA:14127|IDA:142980|IDA:15275|IDA:16149|IDA:16173|IDA:16963|IDA:20361|IDA:21687|IDA:21898|IDA:22164|IDA:24088|IDA:27218|IDA:56644|IDA:57914|IDA:60505|IDA:74048|IDA:81897|IEA:11806|IEA:11807|IEA:12010|IEA:12520|IEA:12652|IEA:14063|IEA:14367|IEA:15216|IEA:15368|IEA:15510|IEA:16153|IEA…
GO:0002368	4,6,7	B cell cytokine production	IEA:15510|ISO:15510
GO:0002369	4,6,7	T cell cytokine production	IBA:16189|IBA:21938|IBA:329260|IDA:16173|IDA:16963|IDA:22164|IDA:27218|IDA:57914|IDA:74048|IEA:12010|IEA:12520|IEA:14367|IEA:15216|IEA:16173|IEA:16176|IEA:16177|IEA:16182|IEA:20371|IEA:22030|IEA:22034|IEA:240354|IEA:26409|IEA:329260|IEA:68667|IGI:16159|IGI:16160|IGI:16173|IMP:11846|IMP:12520|IMP:12772|IMP:13383|IMP:14462|IMP:14466|IMP:16174|IMP:16193|IMP:17131|IMP:18173|IMP:18762|IMP:214855|IMP:2…
GO:0002370	4,5,6,7,8	natural killer cell cytokine production	IBA:225825|IDA:60505|IEA:225825|IEA:54215|IMP:225825|IMP:27278|IMP:84544|ISO:14991|ISO:15040|ISO:54215|ISS:54215
GO:0002371	4,7	dendritic cell cytokine production	IBA:106759|IDA:142980|IDA:21898|IDA:24088|IDA:56644|IDA:81897|IEA:257632|IMP:104721|IMP:106759|IMP:16453|IMP:16590|IMP:228607|IMP:230073|IMP:327957|IMP:56200|IMP:72162|ISO:257632|ISS:69550
GO:0002372	5,8	myeloid dendritic cell cytokine production	IBA:106759|IMP:104721|IMP:106759|IMP:228607|IMP:230073|IMP:56200|IMP:72162
GO:0002373	5,8	plasmacytoid dendritic cell cytokine production	ISS:69550
GO:0002374	4,5,6,7,8,9,10	cytokine secretion involved in immune response	IBA:21938|IBA:230979|IDA:11600|IDA:15275|IDA:21687|IEA:11806|IEA:11807|IEA:14063|IEA:16153|IEA:21926|IEA:22418|IEA:24088|IEA:257632|IEA:85305|IEA:94088|IGI:21938|IGI:58217|IGI:58218|IMP:11793|IMP:216799|IMP:230979|IMP:26416|IMP:26417|IMP:56632|ISO:11806|ISO:11807|ISO:14063|ISO:16153|ISO:21926|ISO:22418|ISO:24088|ISO:257632|ISO:85305|ISO:94088|ISS:14063
GO:0002376	1	immune system process	IBA:100034251|IBA:100038862|IBA:100038927|IBA:100038947|IBA:100039053|IBA:100040462|IBA:100041688|IBA:100041759|IBA:100041787|IBA:100041811|IBA:100041890|IBA:100041952|IBA:100042493|IBA:100043177|IBA:100043197|IBA:100043270|IBA:100043314|IBA:100043322|IBA:100101491|IBA:100101942|IBA:100113413|IBA:100114901|IBA:100123473|IBA:100125262|IBA:100125263|IBA:100126451|IBA:100126456|IBA:100126459|IBA:100…
GO:0002377	3	immunoglobulin production	IBA:100043177|IBA:100043197|IBA:100043270|IBA:100043322|IBA:100101491|IBA:100101942|IBA:100113413|IBA:100126451|IBA:100126456|IBA:100126459|IBA:100126463|IBA:100126464|IBA:100126465|IBA:108004|IBA:108005|IBA:108022|IBA:108024|IBA:108138|IBA:113002583|IBA:16098|IBA:16142|IBA:16189|IBA:17350|IBA:17685|IBA:17686|IBA:17688|IBA:18861|IBA:19090|IBA:195297|IBA:213684|IBA:21415|IBA:21423|IBA:21939|IBA:22…
GO:0002378	4,5	immunoglobulin biosynthetic process	IBA:69816|IEA:19264|IMP:22040|IMP:69816|ISO:108148|ISO:19264
GO:0002379	5,6,8	immunoglobulin biosynthetic process involved in immune response	IMP:22040
GO:0002380	5,6,7,8,9,10	immunoglobulin secretion involved in immune response	IDA:57914|IMP:18987
GO:0002381	4,7	immunoglobulin production involved in immunoglobulin mediated immune response	IBA:113002583|IBA:16189|IBA:17685|IBA:21939|IBA:238875|IBA:619441|IBA:69583|IBA:73747|IDA:14961|IDA:15978|IDA:16189|IDA:16963|IDA:20947|IDA:21939|IDA:21947|IDA:232210|IDA:27354|IDA:56708|IDA:57914|IEA:113002583|IEA:15510|IEA:22042|IEA:27223|IEA:69583|IEA:71890|IEA:73747|IEA:75698|IGI:12053|IGI:17350|IGI:17685|IGI:17688|IGI:18861|IGI:20852|IGI:22256|IMP:107823|IMP:108138|IMP:11628|IMP:12053|IMP:12…
GO:0002383	4	immune response in brain or nervous system	IMP:22040
GO:0002384	4	hepatic immune response	ISO:16193
GO:0002385	4	mucosal immune response	IBA:100038927|IBA:100041688|IBA:100041759|IBA:100041787|IBA:100041811|IBA:100041890|IBA:100041952|IBA:100294660|IBA:100503970|IBA:100862126|IBA:13216|IBA:13218|IBA:13219|IBA:13221|IBA:13222|IBA:13226|IBA:13229|IBA:13230|IBA:13231|IBA:13232|IBA:13233|IBA:13234|IBA:13235|IBA:13236|IBA:13237|IBA:13238|IBA:13239|IBA:13241|IBA:13242|IBA:13243|IBA:16189|IBA:18843|IBA:228801|IBA:23855|IBA:382000|IBA:382…
GO:0002386	5	immune response in mucosal-associated lymphoid tissue	IBA:18843|IBA:67135|IDA:67133|IEA:18703|IMP:19329|IMP:319953|IMP:67133|ISO:18703
GO:0002387	6	immune response in gut-associated lymphoid tissue	IBA:18843|IBA:67135|IMP:319953
GO:0002395	7	immune response in nasopharyngeal-associated lymphoid tissue	IBA:18843|IBA:67135|IMP:319953
GO:0002396	7	MHC protein complex assembly	IEA:100504404|IEA:14998|IEA:213233|IEA:21356|IMP:12317|ISO:14998|ISO:213233|ISO:21356
GO:0002397	8	MHC class I protein complex assembly	IEA:213233|IEA:21356|IMP:12317|ISO:213233
GO:0002398	8	MHC class Ib protein complex assembly	ISO:21356
GO:0002399	8	MHC class II protein complex assembly	IEA:100504404|IEA:14998|ISO:14998
GO:0002404	2,6	antigen sampling in mucosal-associated lymphoid tissue	IDA:67133|IMP:67133
GO:0002406	3,7	antigen sampling by M cells in mucosal-associated lymphoid tissue	IDA:67133|IMP:67133
GO:0002407	4,6,7	dendritic cell chemotaxis	IBA:12458|IDA:100039053|IDA:18829|IDA:24047|IEA:105722|IEA:12261|IEA:12317|IEA:12458|IEA:12775|IEA:14456|IEA:16159|IMP:105722|IMP:12775|IMP:240873|IMP:27218|IMP:28240|IMP:321019|IMP:54324|IMP:68667|IMP:74748|IPI:245195|ISO:100039053|ISO:12261|ISO:12317|ISO:12458|ISO:12775|ISO:14456|ISO:16159|ISO:24047|ISS:100039053|ISS:12261|ISS:18829|ISS:24047
GO:0002408	4,5,6,7,8	myeloid dendritic cell chemotaxis	IEA:12775|IMP:54324|IPI:245195|ISO:100039053|ISO:12775|ISO:24047|ISS:100039053|ISS:18829|ISS:24047
GO:0002412	4,6,8	antigen transcytosis by M cells in mucosal-associated lymphoid tissue	IDA:67133|IMP:67133
GO:0002413	4,5,6,7,8,9	tolerance induction to tumor cell	IEA:60533|ISO:60533|ISS:60533
GO:0002414	4,6	immunoglobulin transcytosis in epithelial cells	IDA:52685|IEA:18703|IMP:19329|ISO:18703
GO:0002415	5,6,7	immunoglobulin transcytosis in epithelial cells mediated by polymeric immunoglobulin receptor	IEA:18703|IMP:19329|ISO:18703
GO:0002418	3,4	immune response to tumor cell	IBA:19294|IBA:225825|IBA:52118|IBA:54698|IDA:12484|IDA:15289|IDA:19369|IDA:54698|IDA:77777|IEA:107035|IEA:11490|IEA:15510|IEA:16159|IEA:16160|IEA:19294|IEA:225825|IEA:243655|IEA:54698|IEA:60533|IEA:94175|IMP:171285|IMP:18646|IMP:26365|IMP:54215|IMP:94175|ISO:102570|ISO:11490|ISO:140474|ISO:15510|ISO:16159|ISO:16160|ISO:19294|ISO:21947|ISO:225825|ISO:243655|ISO:27007|ISO:54698|ISO:60533|ISS:107035…
GO:0002419	5,6,7	T cell mediated cytotoxicity directed against tumor cell target	ISO:102570|ISO:140474|ISS:15064
GO:0002420	5,6,7,8,9	natural killer cell mediated cytotoxicity directed against tumor cell target	IBA:19294|IBA:225825|IBA:52118|IBA:54698|IDA:54698|IEA:16159|IEA:16160|IEA:19294|IEA:225825|IEA:243655|IEA:54698|IMP:171285|IMP:26365|ISO:16159|ISO:16160|ISO:19294|ISO:225825|ISO:243655|ISO:27007|ISO:54698|ISS:54698
GO:0002423	4,5,6,7,8	natural killer cell mediated immune response to tumor cell	IBA:19294|IBA:225825|IBA:52118|IBA:54698|IDA:54698|IEA:16159|IEA:16160|IEA:19294|IEA:225825|IEA:243655|IEA:54698|IMP:171285|IMP:26365|IMP:54215|ISO:16159|ISO:16160|ISO:19294|ISO:225825|ISO:243655|ISO:27007|ISO:54698|ISS:54698
GO:0002424	4,5,6	T cell mediated immune response to tumor cell	IDA:12484|IDA:15289|IEA:107035|IEA:15510|ISO:102570|ISO:140474|ISO:15510|ISS:107035|ISS:15064
GO:0002426	5,8	immunoglobulin production in mucosal tissue	IDA:16963|IMP:69583|IMP:72077
GO:0002428	4	antigen processing and presentation of peptide antigen via MHC class Ib	IBA:100529082|IBA:110557|IBA:110558|IBA:110696|IBA:12007|IBA:14132|IBA:14963|IBA:14964|IBA:14972|IBA:14980|IBA:14985|IBA:14990|IBA:14991|IBA:14997|IBA:15006|IBA:15007|IBA:15013|IBA:15015|IBA:15018|IBA:15019|IBA:15024|IBA:15039|IBA:15040|IBA:15042|IBA:15043|IBA:15216|IBA:224753|IBA:224754|IBA:224756|IBA:224761|IBA:240095|IBA:243864|IBA:266815|IBA:333715|IBA:399549|IBA:547349|IBA:630294|IBA:630499|…
GO:0002429	4,5,6,7,8	immune response-activating cell surface receptor signaling pathway	IBA:100038862|IBA:100114901|IBA:100123473|IBA:100125262|IBA:100125263|IBA:100775172|IBA:100775173|IBA:100775174|IBA:100775175|IBA:102639802|IBA:102640920|IBA:102657|IBA:107321|IBA:110785|IBA:110786|IBA:110787|IBA:12231|IBA:12267|IBA:12273|IBA:12477|IBA:12478|IBA:12483|IBA:12487|IBA:12503|IBA:12518|IBA:12988|IBA:14127|IBA:14289|IBA:14290|IBA:14291|IBA:14293|IBA:14294|IBA:14360|IBA:14747|IBA:14762|…
GO:0002430	5,6,7,8,9	complement receptor mediated signaling pathway	IBA:12267|IBA:12273|IBA:14289|IBA:14290|IBA:14291|IBA:14293|IBA:14294|IBA:14747|IBA:14762|IBA:319430|IBA:321020|IBA:321021|IDA:12273|IEA:12267|IEA:12273|IEA:12902|IEA:14756|IEA:319430|IMP:12902|ISO:12267|ISO:12273|ISO:14756|ISS:12273|ISS:14756
GO:0002431	5,6,7,8,9	Fc receptor mediated stimulatory signaling pathway	IBA:12988|IBA:14127|IBA:17096|IBA:225825|IDA:56715|IEA:107746|IEA:109905|IEA:12988|IEA:17096|IEA:225825|IGI:19264|IGI:19271|IMP:14127|IMP:17096|IMP:18124|IMP:216190|IMP:246177|IMP:56715|IMP:72993|ISO:107746|ISO:109905|ISO:12988|ISO:14130|ISO:16423|ISO:17096|ISO:22038|ISO:225825|ISS:22038
GO:0002432	3,6	granuloma formation	IMP:70450|NAS:21929
GO:0002433	3,4,5,6,7	immune response-regulating cell surface receptor signaling pathway involved in phagocytosis	IEA:107746|IEA:109905|IGI:19264|IGI:19271|IMP:216190|IMP:246177|IMP:72993|ISO:107746|ISO:109905|ISO:14130|ISO:16423
GO:0002434	3	immune complex clearance	IEA:18784|IMP:12759|IMP:12772|IMP:18784|IMP:20296|ISO:14130|ISO:18784
GO:0002436	4	immune complex clearance by monocytes and macrophages	IEA:18784|IMP:12772|IMP:18784|IMP:20296|ISO:18784
GO:0002437	3,5	inflammatory response to antigenic stimulus	IBA:16175|IBA:16176|IBA:16181|IBA:215257|IBA:215274|IBA:50701|IBA:54448|IBA:54450|IBA:69677|IDA:12514|IDA:14131|IDA:16016|IDA:16017|IDA:22788|IDA:380793|IDA:50701|IEA:100384868|IEA:109815|IEA:11516|IEA:11905|IEA:12229|IEA:12511|IEA:12765|IEA:12801|IEA:12936|IEA:140806|IEA:14462|IEA:16184|IEA:18168|IEA:18390|IEA:216850|IEA:21926|IEA:28106|IEA:54615|IEA:70481|IGI:14775|IGI:14776|IGI:16992|IGI:18128…
GO:0002438	4,6	acute inflammatory response to antigenic stimulus	IBA:50701|IDA:14131|IDA:16016|IDA:16017|IDA:22788|IDA:380793|IDA:50701|IEA:100384868|IEA:109815|IEA:11516|IEA:11905|IEA:12229|IEA:12511|IEA:12765|IEA:12801|IEA:12936|IEA:14462|IEA:18168|IEA:18390|IEA:54615|IMP:12266|IMP:12775|IMP:13848|IMP:14042|IMP:14125|IMP:14127|IMP:14129|IMP:14130|IMP:14131|IMP:14347|IMP:18347|IMP:18782|IMP:20723|IMP:20737|IMP:213208|IMP:217124|IMP:218624|IMP:57320|ISO:100384…
GO:0002439	4,6	chronic inflammatory response to antigenic stimulus	IEA:21926|IGI:16992|IGI:21926|IMP:16153|ISO:21926|ISO:269378
GO:0002440	2	production of molecular mediator of immune response	IBA:100043177|IBA:100043197|IBA:100043270|IBA:100043322|IBA:100101491|IBA:100101942|IBA:100113413|IBA:100126451|IBA:100126456|IBA:100126459|IBA:100126463|IBA:100126464|IBA:100126465|IBA:106759|IBA:108004|IBA:108005|IBA:108022|IBA:108024|IBA:108138|IBA:113002583|IBA:16098|IBA:16142|IBA:16149|IBA:16189|IBA:16622|IBA:17350|IBA:17685|IBA:17686|IBA:17688|IBA:18861|IBA:19090|IBA:19260|IBA:195297|IBA:20…
GO:0002441	4,5,6,7,8	histamine secretion involved in inflammatory response	IDA:11542|IEA:12229|IEA:17096|IEA:20619|IEA:20955|IEA:22320|IEA:230899|IEA:69150|IMP:11542|ISO:12229|ISO:17096|ISO:20619|ISO:20955|ISO:22320|ISO:22631|ISO:230899|ISO:69150
GO:0002442	4,5,6,7,8	serotonin secretion involved in inflammatory response	IDA:217303|IMP:14127|IMP:18436|IMP:20963
GO:0002443	3	leukocyte mediated immunity	IBA:100114901|IBA:100123473|IBA:100125262|IBA:100125263|IBA:100504232|IBA:100529082|IBA:100775172|IBA:100775173|IBA:100775174|IBA:100775175|IBA:103921|IBA:106759|IBA:110557|IBA:110558|IBA:110696|IBA:110785|IBA:110786|IBA:110787|IBA:113002583|IBA:11634|IBA:12007|IBA:12479|IBA:12480|IBA:12525|IBA:12944|IBA:14127|IBA:14132|IBA:14158|IBA:14159|IBA:14963|IBA:14964|IBA:14972|IBA:14980|IBA:14985|IBA:149…
GO:0002444	4	myeloid leukocyte mediated immunity	IBA:103921|IBA:106759|IBA:14158|IBA:14159|IBA:16189|IBA:17096|IBA:20963|IBA:210155|IBA:22177|IBA:232972|IBA:28040|IBA:68891|IDA:11542|IDA:13419|IDA:13421|IDA:14125|IDA:14127|IDA:14191|IDA:14825|IDA:16016|IDA:16017|IDA:217303|IDA:380793|IDA:56792|IEA:11745|IEA:11846|IEA:12229|IEA:12402|IEA:12523|IEA:12652|IEA:12890|IEA:12921|IEA:14061|IEA:14063|IEA:14159|IEA:14461|IEA:15368|IEA:16590|IEA:16797|IEA…
GO:0002445	5,6,7,8	type II hypersensitivity	IDA:16016|IDA:16017|IDA:380793|IMP:12266|IMP:14127|IMP:14129|IMP:14131|IMP:18347|ISO:15040
GO:0002446	5	neutrophil mediated immunity	IBA:210155|IBA:232972|IBA:68891|IDA:13419|IDA:13421|IDA:14825|IEA:11745|IEA:11846|IEA:14061|IEA:14063|IEA:19204|IEA:20911|IEA:20912|IEA:20955|IEA:266632|IEA:27367|IEA:50701|IEA:94242|IGI:109934|IGI:110279|IGI:58217|IGI:58218|IMP:11421|IMP:13035|IMP:17101|IMP:17916|IMP:17969|IMP:20311|IMP:20963|IMP:217304|IMP:22388|IMP:378460|IMP:50701|IMP:67767|IMP:69188|IMP:74732|IMP:80385|ISO:11745|ISO:11846|IS…
GO:0002447	5	eosinophil mediated immunity	IEA:14063|IEA:20909|IEA:20955|IMP:12772|ISO:14063|ISO:20909|ISO:20955|ISO:22318|ISS:20302|ISS:20955
GO:0002448	5	mast cell mediated immunity	IBA:103921|IBA:14158|IBA:14159|IBA:16189|IBA:17096|IBA:20963|IBA:28040|IDA:11542|IDA:14125|IDA:14127|IDA:14191|IDA:217303|IEA:12229|IEA:12402|IEA:12523|IEA:12652|IEA:12890|IEA:12921|IEA:14159|IEA:14461|IEA:15368|IEA:16590|IEA:16797|IEA:17096|IEA:20619|IEA:20910|IEA:20955|IEA:22320|IEA:230899|IEA:28040|IEA:380732|IEA:56743|IEA:69150|IEA:70450|IEA:93670|IGI:16163|IGI:16189|IMP:100689|IMP:11541|IMP:…
GO:0002449	4	lymphocyte mediated immunity	IBA:100114901|IBA:100123473|IBA:100125262|IBA:100125263|IBA:100504232|IBA:100529082|IBA:100775172|IBA:100775173|IBA:100775174|IBA:100775175|IBA:110557|IBA:110558|IBA:110696|IBA:110785|IBA:110786|IBA:110787|IBA:113002583|IBA:11634|IBA:12007|IBA:12479|IBA:12480|IBA:12525|IBA:12944|IBA:14127|IBA:14132|IBA:14963|IBA:14964|IBA:14972|IBA:14980|IBA:14985|IBA:14990|IBA:14991|IBA:14997|IBA:15006|IBA:15007…
GO:0002451	4,5,6,7,8,9	peripheral B cell tolerance induction	ISO:14991
GO:0002455	4,7	humoral immune response mediated by circulating immunoglobulin	IBA:100114901|IBA:100123473|IBA:100125262|IBA:100125263|IBA:100504232|IBA:100775172|IBA:100775173|IBA:100775174|IBA:100775175|IBA:110785|IBA:110786|IBA:110787|IBA:12944|IBA:16016|IBA:16017|IBA:16019|IBA:16061|IBA:16071|IBA:16136|IBA:195180|IBA:20219|IBA:211331|IBA:213570|IBA:238412|IBA:238418|IBA:238427|IBA:238447|IBA:238448|IBA:380793|IBA:380794|IBA:380795|IBA:380797|IBA:380808|IBA:380809|IBA:38…
GO:0002456	5	T cell mediated immunity	IBA:100529082|IBA:110557|IBA:110558|IBA:110696|IBA:11634|IBA:12007|IBA:12479|IBA:12480|IBA:12525|IBA:14132|IBA:14963|IBA:14964|IBA:14972|IBA:14980|IBA:14985|IBA:14990|IBA:14991|IBA:14997|IBA:15006|IBA:15007|IBA:15013|IBA:15015|IBA:15018|IBA:15019|IBA:15024|IBA:15039|IBA:15040|IBA:15042|IBA:15043|IBA:15216|IBA:16189|IBA:19294|IBA:21938|IBA:224753|IBA:224754|IBA:224756|IBA:224761|IBA:240095|IBA:243…
GO:0002457	3,6	T cell antigen processing and presentation	IDA:15894|IDA:20592|IEA:15216|IEA:22376|IMP:22040|IMP:224840|IMP:76438|ISO:22376
GO:0002458	4,5,6,7,8,9	peripheral T cell tolerance induction	IBA:11634|IDA:11634|IMP:20371
GO:0002460	4	adaptive immune response based on somatic recombination of immune receptors built from immunoglobulin superfamily domains	IBA:100114901|IBA:100123473|IBA:100125262|IBA:100125263|IBA:100504232|IBA:100529082|IBA:100775172|IBA:100775173|IBA:100775174|IBA:100775175|IBA:110557|IBA:110558|IBA:110696|IBA:110785|IBA:110786|IBA:110787|IBA:113002583|IBA:11634|IBA:12007|IBA:12479|IBA:12480|IBA:12525|IBA:12944|IBA:14127|IBA:14132|IBA:14963|IBA:14964|IBA:14972|IBA:14980|IBA:14985|IBA:14990|IBA:14991|IBA:14997|IBA:15006|IBA:15007…
GO:0002461	3,4,5,6,7	tolerance induction dependent upon immune response	IBA:11634|IDA:11634|IEA:60533|IMP:171285|IMP:20371|ISO:12267|ISO:14991|ISO:60533|ISS:60533
GO:0002462	4,5,6,7,8	tolerance induction to nonself antigen	ISO:12267
GO:0002465	4,5,6,7,8	peripheral tolerance induction	IBA:11634|IDA:11634|IEA:60533|IMP:20371|ISO:14991|ISO:60533|ISS:60533
GO:0002467	3,4,5	germinal center formation	IEA:239743|IMP:11486|IMP:11491|IMP:12051|IMP:12053|IMP:14998|IMP:15223|IMP:17260|IMP:18034|IMP:21929|IMP:239743|IMP:24099|IMP:320795|IMP:381305|IMP:69583|IMP:70450|IMP:72049
GO:0002468	3	dendritic cell antigen processing and presentation	IDA:12775|IDA:16149|IDA:18829|IEA:21825|IMP:100039053|IMP:107607|IMP:12514|IMP:14190|IMP:18173|IMP:24047|IMP:257632|IMP:68767|ISO:21825|ISO:26888|ISS:26888
GO:0002470	4	plasmacytoid dendritic cell antigen processing and presentation	ISO:26888|ISS:26888
GO:0002472	3	macrophage antigen processing and presentation	IMP:14190
GO:0002474	4	antigen processing and presentation of peptide antigen via MHC class I	IBA:14127|IBA:21355|IBA:98682|IDA:100529082|IDA:14963|IDA:14964|IDA:14972|IDA:15006|IDA:15007|IDA:15013|IDA:15015|IDA:15040|IDA:21355|IDA:21356|IDA:547349|IDA:630499|IDA:98682|IEA:100529082|IEA:110558|IEA:12010|IEA:14963|IEA:14964|IEA:14972|IEA:14980|IEA:15006|IEA:15007|IEA:15013|IEA:15015|IEA:15018|IEA:15019|IEA:15040|IEA:15043|IEA:15064|IEA:15216|IEA:15925|IEA:213233|IEA:21354|IEA:21355|IEA:213…
GO:0002475	3	antigen processing and presentation via MHC class Ib	IBA:100529082|IBA:110557|IBA:110558|IBA:110696|IBA:12007|IBA:12479|IBA:12480|IBA:14132|IBA:14963|IBA:14964|IBA:14972|IBA:14980|IBA:14985|IBA:14990|IBA:14991|IBA:14997|IBA:15006|IBA:15007|IBA:15013|IBA:15015|IBA:15018|IBA:15019|IBA:15024|IBA:15039|IBA:15040|IBA:15042|IBA:15043|IBA:15216|IBA:224753|IBA:224754|IBA:224756|IBA:224761|IBA:240095|IBA:243864|IBA:266815|IBA:333715|IBA:399549|IBA:547349|IB…
GO:0002476	5	antigen processing and presentation of endogenous peptide antigen via MHC class Ib	IBA:100529082|IBA:110557|IBA:110558|IBA:110696|IBA:12007|IBA:14132|IBA:14963|IBA:14964|IBA:14972|IBA:14980|IBA:14985|IBA:14990|IBA:14991|IBA:14997|IBA:15006|IBA:15007|IBA:15013|IBA:15015|IBA:15018|IBA:15019|IBA:15024|IBA:15039|IBA:15040|IBA:15042|IBA:15043|IBA:15216|IBA:224753|IBA:224754|IBA:224756|IBA:224761|IBA:240095|IBA:243864|IBA:266815|IBA:333715|IBA:399549|IBA:547349|IBA:630294|IBA:630499|…
GO:0002477	5	antigen processing and presentation of exogenous peptide antigen via MHC class Ib	IDA:14991|IMP:12010|IMP:21355|ISO:15040
GO:0002478	4	antigen processing and presentation of exogenous peptide antigen	IBA:14127|IBA:98682|IDA:100529082|IDA:13034|IDA:14960|IDA:14961|IDA:14963|IDA:14964|IDA:14969|IDA:14972|IDA:14991|IDA:14998|IDA:14999|IDA:15000|IDA:15007|IDA:15013|IDA:15040|IDA:21356|IDA:547349|IDA:630499|IDA:98682|IEA:13034|IEA:21354|IMP:12010|IMP:14127|IMP:14129|IMP:14130|IMP:14131|IMP:14998|IMP:15001|IMP:16149|IMP:21355|IMP:22034|IMP:54445|IMP:65972|ISO:13034|ISO:15040|ISO:26888|ISS:26888
GO:0002479	6	antigen processing and presentation of exogenous peptide antigen via MHC class I, TAP-dependent	IDA:21356|IEA:21354
GO:0002481	6	antigen processing and presentation of exogenous protein antigen via MHC class Ib, TAP-dependent	IDA:14991|IMP:12010|IMP:21355
GO:0002483	4	antigen processing and presentation of endogenous peptide antigen	IBA:100529082|IBA:110557|IBA:110558|IBA:110696|IBA:12007|IBA:14132|IBA:14963|IBA:14964|IBA:14972|IBA:14980|IBA:14985|IBA:14990|IBA:14991|IBA:14997|IBA:15006|IBA:15007|IBA:15013|IBA:15015|IBA:15018|IBA:15019|IBA:15024|IBA:15039|IBA:15040|IBA:15042|IBA:15043|IBA:15216|IBA:21355|IBA:224753|IBA:224754|IBA:224756|IBA:224761|IBA:240095|IBA:243864|IBA:266815|IBA:333715|IBA:399549|IBA:547349|IBA:630294|I…
GO:0002484	6	antigen processing and presentation of endogenous peptide antigen via MHC class I via ER pathway	IDA:100529082|IDA:14963|IDA:14964|IDA:14972|IDA:15006|IDA:15007|IDA:15013|IDA:15015|IDA:15040|IDA:21355|IDA:547349|IDA:630499
GO:0002485	7	antigen processing and presentation of endogenous peptide antigen via MHC class I via ER pathway, TAP-dependent	IDA:100529082|IDA:14963|IDA:14964|IDA:14972|IDA:15006|IDA:15007|IDA:15013|IDA:15015|IDA:15040|IDA:21355|IDA:547349|IDA:630499
GO:0002488	6	antigen processing and presentation of endogenous peptide antigen via MHC class Ib via ER pathway	IDA:15040|IDA:21355|ISO:21355
GO:0002489	7	antigen processing and presentation of endogenous peptide antigen via MHC class Ib via ER pathway, TAP-dependent	IDA:15040|IDA:21355|ISO:21355
GO:0002495	4	antigen processing and presentation of peptide antigen via MHC class II	IBA:14127|IBA:71779|IBA:72925|IDA:13034|IDA:14960|IDA:14961|IDA:14969|IDA:14998|IDA:14999|IDA:15000|IDA:71779|IEA:100504404|IEA:13034|IEA:14998|IEA:15001|IEA:15002|IEA:72925|IEA:83433|IMP:14127|IMP:14130|IMP:14998|IMP:15001|IMP:16149|IMP:22034|IMP:54445|IMP:65972|IMP:66824|IMP:72925|ISO:13034|ISO:14998|ISO:15001|ISO:15002|ISO:72925|ISO:83433
GO:0002501	4,7,8	peptide antigen assembly with MHC protein complex	IEA:100504404|IEA:14998|IEA:213233|IMP:12317|ISO:14998|ISO:213233
GO:0002502	5,8,9	peptide antigen assembly with MHC class I protein complex	IEA:213233|IMP:12317|ISO:213233
GO:0002503	5,8,9	peptide antigen assembly with MHC class II protein complex	IEA:100504404|IEA:14998|ISO:14998
GO:0002504	3	antigen processing and presentation of peptide or polysaccharide antigen via MHC class II	IBA:14127|IBA:71779|IBA:72925|IDA:13034|IDA:14960|IDA:14961|IDA:14969|IDA:14998|IDA:14999|IDA:15000|IDA:71779|IEA:100504404|IEA:13034|IEA:14960|IEA:14961|IEA:14969|IEA:14998|IEA:14999|IEA:15001|IEA:15002|IEA:21825|IEA:72925|IEA:83433|IMP:14127|IMP:14130|IMP:14998|IMP:15001|IMP:16149|IMP:22034|IMP:54445|IMP:65972|IMP:66824|IMP:72925|ISO:13034|ISO:14998|ISO:15001|ISO:15002|ISO:21825|ISO:72925|ISO:8…
GO:0002507	2,3,5,6	tolerance induction	IBA:11634|IBA:17096|IBA:54167|IDA:11634|IDA:12501|IDA:16365|IDA:20371|IEA:11634|IEA:16184|IEA:16365|IEA:171285|IEA:21929|IEA:54167|IEA:60533|IMP:12394|IMP:12457|IMP:12773|IMP:15223|IMP:15289|IMP:15930|IMP:16396|IMP:17096|IMP:171285|IMP:18566|IMP:20371|IMP:208650|IMP:21803|IMP:21813|IMP:381560|IMP:57438|IMP:73914|IMP:98432|ISO:11634|ISO:12267|ISO:12524|ISO:14991|ISO:15040|ISO:16184|ISO:16365|ISO:1…
GO:0002508	3,4,6,7	central tolerance induction	IBA:11634|IEA:11634|IMP:15223|ISO:11634|ISS:11634
GO:0002509	4,5,7,8	central tolerance induction to self antigen	IBA:11634|IEA:11634|ISO:11634|ISS:11634
GO:0002510	4,5,7,8	central B cell tolerance induction	IMP:15223
GO:0002513	3,4,6,7	tolerance induction to self antigen	IBA:11634|IBA:17096|IEA:11634|IMP:17096|IMP:20371|IMP:21803|IMP:21813|IMP:381560|ISO:11634|ISS:11634|TAS:12775
GO:0002514	3,4,6,7	B cell tolerance induction	IMP:15223|IMP:21813|ISO:14991
GO:0002517	3,4,6,7	T cell tolerance induction	IBA:11634|IBA:54167|IDA:11634|IDA:12501|IEA:16184|IEA:54167|IMP:12394|IMP:15930|IMP:16396|IMP:20371|IMP:208650|IMP:21813|IMP:98432|ISO:12524|ISO:14991|ISO:16184|ISO:54167|ISS:114584
GO:0002518	5,7,8	lymphocyte chemotaxis across high endothelial venule	IDA:55985|IMP:55985|TAS:12775
GO:0002519	3,4,6,7	natural killer cell tolerance induction	IEA:171285|ISO:15040|ISO:171285
GO:0002520	2,4,5	immune system development	IBA:102791|IBA:104759|IBA:106722|IBA:108138|IBA:109785|IBA:113002583|IBA:11634|IBA:11655|IBA:11656|IBA:12367|IBA:12370|IBA:12393|IBA:12394|IBA:12399|IBA:12477|IBA:12500|IBA:12501|IBA:12502|IBA:12518|IBA:12525|IBA:12977|IBA:12978|IBA:12981|IBA:12985|IBA:13637|IBA:13639|IBA:13813|IBA:14013|IBA:14087|IBA:14127|IBA:14255|IBA:14462|IBA:14582|IBA:15962|IBA:15964|IBA:15965|IBA:15967|IBA:15968|IBA:15969|…
GO:0002521	4,5,6,7,8	leukocyte differentiation	IBA:102791|IBA:11634|IBA:12370|IBA:12477|IBA:12500|IBA:12501|IBA:12502|IBA:12518|IBA:12525|IBA:12977|IBA:12978|IBA:13637|IBA:13639|IBA:13813|IBA:14087|IBA:14127|IBA:14255|IBA:15962|IBA:15964|IBA:15965|IBA:15967|IBA:15968|IBA:15969|IBA:15970|IBA:15972|IBA:15974|IBA:15977|IBA:15985|IBA:16176|IBA:16189|IBA:16428|IBA:16453|IBA:16590|IBA:16818|IBA:16952|IBA:17068|IBA:17096|IBA:18722|IBA:19260|IBA:1937…
GO:0002522	3,5,6	leukocyte migration involved in immune response	IMP:14347
GO:0002523	3,5,6	leukocyte migration involved in inflammatory response	IEA:11689|IEA:16414|IEA:17242|IEA:20201|IEA:20296|IEA:20312|IEA:50701|IMP:11501|IMP:11689|IMP:12458|IMP:12484|IMP:14347|IMP:16409|IMP:16803|IMP:17242|IMP:19242|IMP:233079|IMP:27218|IMP:381485|IMP:57349|IMP:74748|IMP:83964|ISO:11689|ISO:11754|ISO:16414|ISO:17242|ISO:20201|ISO:20202|ISO:20296|ISO:20312|ISO:50701|ISS:11689|ISS:17242|ISS:20201|ISS:20202|ISS:20312
GO:0002524	5,7	hypersensitivity	IDA:14131|IDA:16016|IDA:16017|IDA:22788|IDA:380793|IEA:12229|IEA:14462|IMP:12266|IMP:12775|IMP:13848|IMP:14042|IMP:14125|IMP:14127|IMP:14129|IMP:14130|IMP:14131|IMP:14347|IMP:18347|IMP:20737|IMP:213208|IMP:217124|ISO:12229|ISO:15040
GO:0002525	6	acute inflammatory response to non-antigenic stimulus	IEA:11516|IMP:233079|IMP:233080|ISO:11516|ISO:12368
GO:0002526	5	acute inflammatory response	IBA:15439|IBA:16189|IBA:16803|IBA:50701|IDA:13419|IDA:13421|IDA:14131|IDA:16016|IDA:16017|IDA:16176|IDA:19218|IDA:19225|IDA:21926|IDA:21943|IDA:22361|IDA:22788|IDA:380793|IDA:50701|IEA:100384868|IEA:105722|IEA:109815|IEA:11516|IEA:11539|IEA:11690|IEA:11898|IEA:11905|IEA:12229|IEA:12511|IEA:12765|IEA:12801|IEA:12936|IEA:12944|IEA:13214|IEA:13618|IEA:13856|IEA:14061|IEA:14066|IEA:14069|IEA:14268|IE…
GO:0002528	4,6	regulation of vascular permeability involved in acute inflammatory response	IEA:213435|IEA:67087|ISO:213435|ISO:244911|ISO:67087|ISO:75697
GO:0002532	2,5	production of molecular mediator involved in inflammatory response	IBA:106759|IBA:232415|IBA:52392|IBA:56644|IDA:11491|IDA:11542|IDA:16171|IDA:217303|IDA:230738|IDA:234836|IDA:245126|IDA:257630|IDA:56069|IEA:11815|IEA:12229|IEA:12511|IEA:14061|IEA:14824|IEA:16171|IEA:16190|IEA:16846|IEA:17096|IEA:18126|IEA:18787|IEA:20085|IEA:20619|IEA:20955|IEA:21898|IEA:21926|IEA:22320|IEA:230899|IEA:239114|IEA:257632|IEA:26416|IEA:27367|IEA:66824|IEA:67116|IEA:68038|IEA:69150…
GO:0002534	3,6	cytokine production involved in inflammatory response	IBA:106759|IBA:232415|IBA:52392|IBA:56644|IDA:16171|IDA:230738|IDA:234836|IDA:245126|IDA:257630|IDA:56069|IEA:11815|IEA:12511|IEA:14061|IEA:16171|IEA:16846|IEA:18126|IEA:21898|IEA:21926|IEA:239114|IEA:257632|IEA:26416|IEA:27367|IEA:66824|IEA:67116|IEA:68038|IEA:85305|IGI:16171|IGI:16172|IGI:171095|IGI:19261|IGI:21898|IGI:21899|IGI:257630|IMP:104416|IMP:104759|IMP:106512|IMP:106759|IMP:11513|IMP:1…
GO:0002536	3,4,5,6	respiratory burst involved in inflammatory response	IEA:14824|IEA:20085|IMP:16803|IMP:21672|IMP:63953|IMP:74748|ISO:14824|ISO:16334|ISO:20085|ISS:14824
GO:0002537	3,6	nitric oxide production involved in inflammatory response	IMP:11988|IMP:21898
GO:0002538	3,6	arachidonic acid metabolite production involved in inflammatory response	IEA:18787|IMP:11689|IMP:11690|ISO:13850|ISO:18787
GO:0002539	4,7	prostaglandin production involved in inflammatory response	ISO:13850
GO:0002540	4,7	leukotriene production involved in inflammatory response	IEA:18787|IMP:11689|IMP:11690|ISO:18787
GO:0002541	6,7	activation of plasma proteins involved in acute inflammatory response	IEA:14066|IEA:18354|IEA:58992|ISO:14066|ISO:18354|ISO:58992
GO:0002542	5,6,7,8,9,10	Factor XII activation	IEA:58992|ISO:58992
GO:0002543	4,5,6,7,8,9	activation of blood coagulation via clotting cascade	IEA:105722|ISO:105722
GO:0002544	5	chronic inflammatory response	IBA:16189|IDA:20371|IDA:22361|IEA:14609|IEA:20292|IEA:20296|IEA:21825|IEA:21926|IEA:22329|IEA:56351|IEA:64292|IGI:16992|IGI:21926|IMP:11541|IMP:13075|IMP:15930|IMP:16153|IMP:20371|IMP:21929|IMP:70450|ISO:12796|ISO:13051|ISO:14609|ISO:16189|ISO:21926|ISO:242202|ISO:269378|ISO:53620|NAS:21929
GO:0002545	6	chronic inflammatory response to non-antigenic stimulus	IMP:11541|ISO:13051
GO:0002548	4,6,7	monocyte chemotaxis	IBA:100039053|IBA:100042493|IBA:100504239|IBA:100504346|IBA:100862177|IBA:16854|IBA:16963|IBA:18829|IBA:20290|IBA:20292|IBA:20293|IBA:20295|IBA:20296|IBA:20297|IBA:20299|IBA:20300|IBA:20302|IBA:20303|IBA:20304|IBA:20305|IBA:20306|IBA:20307|IBA:20308|IBA:20312|IBA:232983|IBA:24047|IBA:541307|IBA:56221|IBA:654459|IBA:65956|IDA:17965|IDA:20293|IDA:20296|IDA:20304|IEA:100039672|IEA:105722|IEA:11629|I…
GO:0002551	4,5,6,7,8	mast cell chemotaxis	IBA:14205|IBA:18654|IBA:22339|IBA:22340|IBA:22341|IEA:12652|IEA:14205|IEA:16590|IEA:19353|IEA:20292|IEA:22341|IMP:19354|IMP:20947|ISO:12652|ISO:12771|ISO:14205|ISO:16590|ISO:19353|ISO:20292|ISO:20304|ISO:22339|ISO:22340|ISO:22341|ISS:12652
GO:0002552	3,4,5,6,7,8,9,10	serotonin secretion by mast cell	IDA:217303
GO:0002553	3,4,5,6,7,8,9,10	histamine secretion by mast cell	IDA:11542|IEA:12229|IEA:17096|IEA:20619|IEA:20955|IEA:22320|IEA:230899|IEA:69150|IMP:11542|ISO:12229|ISO:17096|ISO:20619|ISO:20955|ISO:22320|ISO:22631|ISO:230899|ISO:69150
GO:0002554	3,4,5,6,7,8,9	serotonin secretion by platelet	IMP:14127|IMP:18436|IMP:20963
GO:0002560	5	basophil mediated immunity	IEA:84095|ISO:84095
GO:0002561	4,5,6,7,8,9	basophil degranulation	IEA:84095|ISO:84095
GO:0002562	3,4,6,7,8,9	somatic diversification of immune receptors via germline recombination within a single locus	IBA:108138|IBA:113002583|IBA:16189|IBA:17685|IBA:17686|IBA:17688|IBA:19090|IBA:19373|IBA:19374|IBA:21415|IBA:21423|IBA:21939|IBA:319583|IBA:619441|IBA:69583|IBA:73747|IDA:15978|IDA:16189|IDA:20947|IDA:21939|IDA:21947|IDA:232210|IDA:27354|IDA:319583|IDA:56708|IEA:113002583|IEA:15510|IEA:19373|IEA:21414|IEA:21415|IEA:21423|IEA:22042|IEA:27223|IEA:319583|IEA:69583|IEA:71890|IEA:73747|IEA:75698|IGI:1…
GO:0002566	3,4,6,7	somatic diversification of immune receptors via somatic mutation	IBA:17350|IBA:17688|IBA:18861|IDA:56417|IEA:11628|IEA:54387|IGI:17685|IGI:22256|IMP:100503545|IMP:17350|IMP:17685|IMP:17688|IMP:18861|IMP:18970|IMP:22256|IMP:26909|IMP:380797|IMP:54125|IMP:56045|IMP:77782|ISO:11628|ISO:54387|ISS:11628|ISS:54387
GO:0002568	3,4,6,7,8,9,10,11	somatic diversification of T cell receptor genes	IEA:21414|IGI:16842|IGI:21414|IMP:19090|IMP:319583|IMP:58208
GO:0002572	6,7,8,9,10,11	pro-T cell differentiation	IMP:14255|IMP:14462|IMP:268564
GO:0002573	5,6,7,8,9	myeloid leukocyte differentiation	IBA:102791|IBA:12370|IBA:12977|IBA:12978|IBA:13637|IBA:13639|IBA:16189|IBA:18722|IBA:20779|IBA:216161|IBA:216984|IBA:21934|IBA:620235|IBA:68027|IBA:69656|IBA:72828|IBA:76527|IBA:83924|IC:16416|IDA:100039053|IDA:107829|IDA:12311|IDA:12606|IDA:12608|IDA:12912|IDA:12977|IDA:12981|IDA:13637|IDA:13836|IDA:14063|IDA:140806|IDA:14118|IDA:14281|IDA:14461|IDA:14462|IDA:14582|IDA:15977|IDA:15978|IDA:16189|…
GO:0002575	5,6,7,8,9	basophil chemotaxis	ISO:22339
GO:0002576	4,5,6,7,8	platelet degranulation	IBA:17096|IEA:20910|IEA:56193|IMP:13829|IMP:14127|IMP:17096|IMP:18436|IMP:20963|IMP:56193|ISO:20910
GO:0002577	3,4	regulation of antigen processing and presentation	IDA:12775|IDA:14961|IDA:16149|IDA:18829|IDA:381809|IEA:15001|IEA:15002|IEA:15216|IEA:213233|IEA:21825|IEA:22376|IEA:83433|IMP:100039053|IMP:107607|IMP:12514|IMP:14190|IMP:18173|IMP:228994|IMP:24047|IMP:257632|IMP:66824|ISO:15001|ISO:15002|ISO:15216|ISO:213233|ISO:21355|ISO:21825|ISO:22376|ISO:83433
GO:0002578	3,4,5	negative regulation of antigen processing and presentation	IEA:15001|IEA:15002|IEA:15216|IEA:213233|IEA:21825|IMP:12514|IMP:14190|ISO:15001|ISO:15002|ISO:15216|ISO:213233|ISO:21825
GO:0002579	3,4,5	positive regulation of antigen processing and presentation	IDA:12775|IDA:14961|IDA:16149|IDA:18829|IDA:381809|IEA:83433|IMP:100039053|IMP:107607|IMP:18173|IMP:24047|IMP:257632|IMP:66824|ISO:21355|ISO:83433
GO:0002580	4,5	regulation of antigen processing and presentation of peptide or polysaccharide antigen via MHC class II	IEA:15001|IEA:15002|IEA:21825|IEA:83433|IMP:66824|ISO:15001|ISO:15002|ISO:21825|ISO:83433
GO:0002581	4,5,6	negative regulation of antigen processing and presentation of peptide or polysaccharide antigen via MHC class II	IEA:15001|IEA:15002|IEA:21825|ISO:15001|ISO:15002|ISO:21825
GO:0002582	4,5,6	positive regulation of antigen processing and presentation of peptide or polysaccharide antigen via MHC class II	IEA:83433|IMP:66824|ISO:83433
GO:0002583	4,5	regulation of antigen processing and presentation of peptide antigen	IEA:15001|IEA:15002|IEA:15216|IEA:213233|IEA:83433|IMP:66824|ISO:15001|ISO:15002|ISO:15216|ISO:213233|ISO:21355|ISO:83433
GO:0002584	4,5,6	negative regulation of antigen processing and presentation of peptide antigen	IEA:15001|IEA:15002|IEA:15216|IEA:213233|ISO:15001|ISO:15002|ISO:15216|ISO:213233
GO:0002585	4,5,6	positive regulation of antigen processing and presentation of peptide antigen	IEA:83433|IMP:66824|ISO:21355|ISO:83433
GO:0002586	5,6	regulation of antigen processing and presentation of peptide antigen via MHC class II	IEA:15001|IEA:15002|IEA:83433|IMP:66824|ISO:15001|ISO:15002|ISO:83433
GO:0002587	5,6,7	negative regulation of antigen processing and presentation of peptide antigen via MHC class II	IEA:15001|IEA:15002|ISO:15001|ISO:15002
GO:0002588	5,6,7	positive regulation of antigen processing and presentation of peptide antigen via MHC class II	IEA:83433|IMP:66824|ISO:83433
GO:0002589	5,6	regulation of antigen processing and presentation of peptide antigen via MHC class I	IEA:15216|IEA:213233|ISO:15216|ISO:213233|ISO:21355
GO:0002590	5,6,7	negative regulation of antigen processing and presentation of peptide antigen via MHC class I	IEA:15216|IEA:213233|ISO:15216|ISO:213233
GO:0002591	5,6,7	positive regulation of antigen processing and presentation of peptide antigen via MHC class I	ISO:21355
GO:0002604	4,5	regulation of dendritic cell antigen processing and presentation	IDA:12775|IDA:16149|IDA:18829|IEA:21825|IMP:100039053|IMP:107607|IMP:12514|IMP:14190|IMP:18173|IMP:24047|IMP:257632|ISO:21825
GO:0002605	4,5,6	negative regulation of dendritic cell antigen processing and presentation	IEA:21825|IMP:12514|IMP:14190|ISO:21825
GO:0002606	4,5,6	positive regulation of dendritic cell antigen processing and presentation	IDA:12775|IDA:16149|IDA:18829|IMP:100039053|IMP:107607|IMP:18173|IMP:24047|IMP:257632
GO:0002616	4,5	regulation of macrophage antigen processing and presentation	IMP:14190
GO:0002617	4,5,6	negative regulation of macrophage antigen processing and presentation	IMP:14190
GO:0002625	4,5,7,8	regulation of T cell antigen processing and presentation	IEA:15216|IEA:22376|ISO:22376
GO:0002626	4,5,6,7,8,9	negative regulation of T cell antigen processing and presentation	IEA:15216
GO:0002631	4,5,6,7,8	regulation of granuloma formation	NAS:21929
GO:0002632	4,5,6,7,8,9	negative regulation of granuloma formation	NAS:21929
GO:0002634	4,5,6,7	regulation of germinal center formation	IMP:11486|IMP:14998|IMP:15223|IMP:17260|IMP:21929|IMP:24099|IMP:320795|IMP:381305|IMP:69583|IMP:72049
GO:0002635	3,4,5,6,7,8	negative regulation of germinal center formation	IMP:15223|IMP:381305
GO:0002636	3,4,5,6,7,8	positive regulation of germinal center formation	IMP:11486|IMP:14998|IMP:24099|IMP:69583|IMP:72049
GO:0002637	4,5,6	regulation of immunoglobulin production	IBA:113002583|IBA:16189|IBA:21939|IBA:619441|IBA:69583|IBA:69816|IBA:73747|IBA:74131|IC:21929|IDA:15978|IDA:16189|IDA:16963|IDA:19662|IDA:21926|IDA:21939|IDA:21947|IDA:22034|IDA:22163|IDA:22164|IDA:232210|IDA:56708|IEA:113002583|IEA:19090|IEA:20909|IEA:22042|IEA:22433|IEA:27223|IEA:69583|IEA:71890|IEA:73747|IEA:75698|IGI:12053|IGI:12483|IGI:16163|IGI:16189|IGI:16191|IGI:18861|IGI:20852|IGI:214763…
GO:0002638	4,5,6,7	negative regulation of immunoglobulin production	IEA:19090|IGI:12053|IGI:12483|IGI:243958|IGI:77125|IMP:110213|IMP:12053|IMP:14130|IMP:16165|IMP:20371|IMP:225160|IMP:235587|IMP:65113|IMP:69376|ISO:19090|ISO:22364
GO:0002639	4,5,6,7	positive regulation of immunoglobulin production	IBA:113002583|IBA:16189|IBA:21939|IBA:619441|IBA:69583|IBA:69816|IBA:73747|IBA:74131|IDA:15978|IDA:16189|IDA:16963|IDA:19662|IDA:21939|IDA:22163|IDA:22164|IDA:232210|IDA:56708|IEA:113002583|IEA:20909|IEA:22042|IEA:22433|IEA:27223|IEA:69583|IEA:71890|IEA:73747|IEA:75698|IGI:16163|IGI:16189|IGI:16191|IGI:18861|IGI:20852|IGI:77125|IMP:107823|IMP:108655|IMP:12487|IMP:12493|IMP:15458|IMP:16163|IMP:161…
GO:0002640	5,6,7	regulation of immunoglobulin biosynthetic process	IBA:69816|IMP:69816
GO:0002642	5,6,7,8	positive regulation of immunoglobulin biosynthetic process	IBA:69816|IMP:69816
GO:0002643	3,4,5,6,7	regulation of tolerance induction	IDA:12501|IEA:16184|IEA:60533|IMP:12394|IMP:15223|IMP:15289|IMP:15930|IMP:16396|IMP:171285|IMP:18566|IMP:20371|IMP:208650|IMP:21813|IMP:57438|IMP:73914|IMP:98432|ISO:12524|ISO:14991|ISO:16184|ISO:60533|ISS:114584|ISS:60533|TAS:12775
GO:0002644	3,4,5,6,7,8	negative regulation of tolerance induction	IMP:18566|ISO:12524
GO:0002645	3,4,5,6,7,8	positive regulation of tolerance induction	IDA:12501|IEA:60533|IMP:15223|IMP:15930|IMP:16396|IMP:20371|IMP:208650|IMP:21813|IMP:73914|ISO:14991|ISO:60533|ISS:60533
GO:0002646	4,5,6,7,8	regulation of central tolerance induction	IMP:15223
GO:0002648	4,5,6,7,8,9	positive regulation of central tolerance induction	IMP:15223
GO:0002649	4,5,6,7,8	regulation of tolerance induction to self antigen	IMP:21813|TAS:12775
GO:0002651	4,5,6,7,8,9	positive regulation of tolerance induction to self antigen	IMP:21813
GO:0002652	4,5,6,7,8	regulation of tolerance induction dependent upon immune response	IEA:60533|IMP:171285|IMP:20371|ISO:60533|ISS:60533
GO:0002654	4,5,6,7,8,9	positive regulation of tolerance induction dependent upon immune response	IEA:60533|IMP:20371|ISO:60533|ISS:60533
GO:0002658	5,6,7,8,9	regulation of peripheral tolerance induction	IEA:60533|IMP:20371|ISO:60533|ISS:60533
GO:0002660	5,6,7,8,9,10	positive regulation of peripheral tolerance induction	IEA:60533|IMP:20371|ISO:60533|ISS:60533
GO:0002661	4,5,6,7,8	regulation of B cell tolerance induction	IMP:15223|IMP:21813
GO:0002663	4,5,6,7,8,9	positive regulation of B cell tolerance induction	IMP:15223|IMP:21813
GO:0002664	4,5,6,7,8	regulation of T cell tolerance induction	IDA:12501|IEA:16184|IMP:12394|IMP:15930|IMP:16396|IMP:20371|IMP:208650|IMP:21813|IMP:98432|ISO:12524|ISO:14991|ISO:16184|ISS:114584
GO:0002665	4,5,6,7,8,9	negative regulation of T cell tolerance induction	ISO:12524
GO:0002666	4,5,6,7,8,9	positive regulation of T cell tolerance induction	IDA:12501|IMP:15930|IMP:16396|IMP:20371|IMP:208650|IMP:21813|ISO:14991
GO:0002667	5,6,7,8,9	regulation of T cell anergy	IDA:12501|IMP:12394|IMP:16396|IMP:20371|IMP:208650|IMP:98432|ISO:12524|ISS:114584
GO:0002668	5,6,7,8,9,10	negative regulation of T cell anergy	ISO:12524
GO:0002669	5,6,7,8,9,10	positive regulation of T cell anergy	IDA:12501|IMP:16396|IMP:20371|IMP:208650
GO:0002673	5,6,7	regulation of acute inflammatory response	IBA:16189|IDA:13419|IDA:13421|IDA:14131|IDA:16016|IDA:16017|IDA:16176|IDA:19225|IDA:21926|IDA:21943|IDA:22788|IDA:380793|IEA:100384868|IEA:109815|IEA:11516|IEA:11539|IEA:11690|IEA:12229|IEA:12801|IEA:12936|IEA:13618|IEA:18168|IEA:19016|IEA:19225|IEA:21333|IEA:216799|IEA:30955|IEA:58992|IMP:11501|IMP:12266|IMP:12775|IMP:14125|IMP:14127|IMP:14129|IMP:14130|IMP:14131|IMP:14347|IMP:18347|IMP:18782|IM…
GO:0002674	5,6,7,8	negative regulation of acute inflammatory response	IBA:16189|IEA:109815|IEA:11516|IEA:11539|IEA:18168|IEA:19016|IEA:216799|IMP:14130|IMP:192195|IMP:20737|IMP:213208|IMP:217124|ISO:109815|ISO:11516|ISO:11539|ISO:16189|ISO:16334|ISO:18168|ISO:19016|ISO:216799|NAS:14870
GO:0002675	5,6,7,8	positive regulation of acute inflammatory response	IDA:14131|IDA:16016|IDA:16017|IDA:16176|IDA:19225|IDA:21926|IDA:21943|IDA:22788|IDA:380793|IEA:100384868|IEA:11690|IEA:12229|IEA:12801|IEA:12936|IEA:18168|IEA:19225|IEA:21333|IEA:30955|IEA:58992|IMP:11501|IMP:12266|IMP:12775|IMP:14125|IMP:14127|IMP:14129|IMP:14131|IMP:18347|IMP:19218|IMP:21934|IMP:233079|IMP:233080|IMP:57320|ISO:100384868|ISO:11690|ISO:11754|ISO:12229|ISO:12774|ISO:12801|ISO:1293…
GO:0002676	5,6,7	regulation of chronic inflammatory response	IBA:16189|IDA:20371|IGI:16992|IGI:21926|IMP:11541|IMP:13075|IMP:15930|IMP:16153|IMP:20371|IMP:21929|ISO:13051|ISO:16189|ISO:242202|NAS:21929
GO:0002677	5,6,7,8	negative regulation of chronic inflammatory response	IBA:16189|IDA:20371|IMP:13075|IMP:16153|IMP:20371|IMP:21929|ISO:13051|ISO:16189|NAS:21929
GO:0002678	5,6,7,8	positive regulation of chronic inflammatory response	IGI:16992|IGI:21926|IMP:11541|IMP:15930|ISO:242202
GO:0002679	3,4	respiratory burst involved in defense response	IEA:14824|IEA:20085|IMP:16803|IMP:17523|IMP:17969|IMP:21672|IMP:217370|IMP:63953|IMP:74748|IMP:80795|ISO:14824|ISO:16334|ISO:20085|ISS:14824
GO:0002681	4,5,7,8,9,10,11,12	somatic recombination of T cell receptor gene segments	IEA:21414|IGI:16842|IGI:21414|IMP:19090|IMP:319583|IMP:58208
GO:0002682	2,3	regulation of immune system process	IBA:100038862|IBA:100038947|IBA:100040462|IBA:100043314|IBA:100114901|IBA:100123473|IBA:100125262|IBA:100125263|IBA:100504232|IBA:100529082|IBA:100775172|IBA:100775173|IBA:100775174|IBA:100775175|IBA:102103|IBA:102639802|IBA:102640920|IBA:102657|IBA:103921|IBA:106759|IBA:107321|IBA:110557|IBA:110558|IBA:110696|IBA:110785|IBA:110786|IBA:110787|IBA:113002583|IBA:11634|IBA:12007|IBA:12029|IBA:12053|…
GO:0002683	2,3,4	negative regulation of immune system process	IBA:100043314|IBA:102640920|IBA:107321|IBA:12477|IBA:12483|IBA:12509|IBA:12519|IBA:12524|IBA:13011|IBA:16189|IBA:16859|IBA:16952|IBA:17096|IBA:18780|IBA:18782|IBA:19260|IBA:22177|IBA:230979|IBA:234199|IBA:240754|IBA:242248|IBA:242691|IBA:26970|IBA:26971|IBA:278180|IBA:328795|IBA:329547|IBA:329731|IBA:333883|IBA:380916|IBA:434341|IBA:57916|IBA:58205|IBA:60533|IBA:620147|IBA:67742|IBA:68027|IBA:697…
GO:0002684	2,3,4	positive regulation of immune system process	IBA:100038862|IBA:100038947|IBA:100040462|IBA:100114901|IBA:100123473|IBA:100125262|IBA:100125263|IBA:100504232|IBA:100529082|IBA:100775172|IBA:100775173|IBA:100775174|IBA:100775175|IBA:102639802|IBA:102640920|IBA:102657|IBA:103921|IBA:106759|IBA:107321|IBA:110557|IBA:110558|IBA:110696|IBA:110785|IBA:110786|IBA:110787|IBA:113002583|IBA:12007|IBA:12182|IBA:12231|IBA:12261|IBA:12266|IBA:12267|IBA:1…
GO:0002685	3,4,5,6,7	regulation of leukocyte migration	IBA:102103|IBA:11634|IBA:12458|IBA:14068|IBA:14205|IBA:14747|IBA:15235|IBA:16189|IBA:16952|IBA:16963|IBA:17123|IBA:18654|IBA:19353|IBA:19354|IBA:20301|IBA:20304|IBA:20868|IBA:22339|IBA:22340|IBA:22341|IBA:230979|IBA:232983|IBA:380916|IBA:56212|IBA:58231|IBA:654459|IBA:673094|IDA:102103|IDA:12520|IDA:12527|IDA:12772|IDA:16149|IDA:16416|IDA:16859|IDA:16963|IDA:17311|IDA:17965|IDA:18795|IDA:19271|ID…
GO:0002686	3,4,5,6,7,8	negative regulation of leukocyte migration	IBA:380916|IDA:17965|IDA:18795|IEA:109254|IEA:11651|IEA:11815|IEA:13482|IEA:14525|IEA:15404|IEA:17319|IEA:18133|IEA:18600|IEA:19219|IEA:19252|IEA:193385|IEA:20315|IEA:20563|IEA:23892|IEA:27007|IEA:380916|IEA:56838|IEA:73178|IGI:11486|IGI:11539|IGI:50931|IGI:77125|IMP:100952|IMP:109934|IMP:110168|IMP:110279|IMP:11486|IMP:118453|IMP:13075|IMP:380916|IMP:56715|IMP:56792|IMP:74748|ISO:109254|ISO:1165…
GO:0002687	3,4,5,6,7,8	positive regulation of leukocyte migration	IBA:12458|IBA:14068|IBA:14205|IBA:14747|IBA:16189|IBA:16963|IBA:17123|IBA:18654|IBA:20301|IBA:20304|IBA:22339|IBA:22340|IBA:22341|IBA:230979|IBA:232983|IBA:654459|IBA:673094|IDA:12772|IDA:16149|IDA:16416|IDA:16859|IDA:16963|IDA:17311|IDA:19271|IDA:20296|IDA:20304|IDA:22788|IDA:380705|IDA:50930|IDA:83430|IEA:105722|IEA:108737|IEA:11487|IEA:11491|IEA:11501|IEA:11596|IEA:11629|IEA:11820|IEA:11848|IE…
GO:0002688	4,5,6,7,8	regulation of leukocyte chemotaxis	IBA:102103|IBA:12458|IBA:14068|IBA:14205|IBA:14747|IBA:15235|IBA:16189|IBA:16963|IBA:18654|IBA:20301|IBA:20304|IBA:22339|IBA:22340|IBA:22341|IBA:232983|IBA:58231|IBA:654459|IDA:102103|IDA:12772|IDA:16149|IDA:16963|IDA:17965|IDA:19271|IDA:20296|IDA:20304|IDA:50930|IDA:83430|IEA:105722|IEA:108737|IEA:11487|IEA:11491|IEA:11629|IEA:12182|IEA:12261|IEA:12317|IEA:12458|IEA:12765|IEA:12768|IEA:12770|IEA…
GO:0002689	4,5,6,7,8,9	negative regulation of leukocyte chemotaxis	IDA:17965|IEA:13482|IEA:17319|IEA:18133|IEA:18600|IEA:19252|IEA:20563|IEA:23892|IEA:27007|IMP:110168|IMP:118453|IMP:13075|IMP:56792|IMP:74748|ISO:13202|ISO:13482|ISO:15139|ISO:17319|ISO:18133|ISO:18600|ISO:19252|ISO:20293|ISO:20563|ISO:23892|ISO:319430|ISS:18133|ISS:319430
GO:0002690	4,5,6,7,8,9	positive regulation of leukocyte chemotaxis	IBA:12458|IBA:14068|IBA:14205|IBA:14747|IBA:16189|IBA:16963|IBA:18654|IBA:20301|IBA:20304|IBA:22339|IBA:22340|IBA:22341|IBA:232983|IBA:654459|IDA:12772|IDA:16149|IDA:16963|IDA:19271|IDA:20296|IDA:20304|IDA:50930|IDA:83430|IEA:105722|IEA:108737|IEA:11487|IEA:11491|IEA:11629|IEA:12261|IEA:12317|IEA:12458|IEA:12765|IEA:12768|IEA:12770|IEA:12772|IEA:12775|IEA:12913|IEA:12977|IEA:13614|IEA:13615|IEA:1…
GO:0002691	4,5,6,7,8	regulation of cellular extravasation	IBA:673094|IDA:18795|IEA:11501|IEA:11596|IEA:14347|IEA:14348|IEA:15894|IEA:16401|IEA:19204|IEA:19219|IEA:20296|IEA:20315|IEA:21838|IEA:50701|IEA:56838|IEA:71785|IEA:84094|IGI:50931|IGI:56532|IMP:109934|IMP:110279|IMP:11501|IMP:12772|IMP:14082|IMP:14345|IMP:14347|IMP:16177|IMP:171486|IMP:17242|IMP:193385|IMP:20339|IMP:20344|IMP:673094|IMP:70208|IMP:84094|ISO:114774|ISO:11501|ISO:11596|ISO:12333|IS…
GO:0002692	4,5,6,7,8,9	negative regulation of cellular extravasation	IDA:18795|IEA:19219|IEA:20315|IEA:56838|IGI:50931|IMP:109934|IMP:110279|ISO:19219|ISO:20300|ISO:20315|ISO:56838|ISS:19219
GO:0002693	4,5,6,7,8,9	positive regulation of cellular extravasation	IBA:673094|IEA:11501|IEA:11596|IEA:15894|IEA:16401|IEA:19204|IEA:20296|IEA:21838|IEA:50701|IEA:71785|IEA:84094|IMP:11501|IMP:12772|IMP:14082|IMP:14345|IMP:14347|IMP:16177|IMP:171486|IMP:17242|IMP:193385|IMP:20339|IMP:20344|IMP:673094|IMP:70208|IMP:84094|ISO:114774|ISO:11501|ISO:11596|ISO:12333|ISO:15894|ISO:16401|ISO:18613|ISO:19204|ISO:19218|ISO:19219|ISO:20296|ISO:21838|ISO:50701|ISO:71785|ISO:…
GO:0002694	3,4,5	regulation of leukocyte activation	IBA:100038947|IBA:100043314|IBA:100114901|IBA:100123473|IBA:100125262|IBA:100125263|IBA:100775172|IBA:100775173|IBA:100775174|IBA:100775175|IBA:103921|IBA:106759|IBA:110785|IBA:110786|IBA:110787|IBA:113002583|IBA:12182|IBA:12477|IBA:12483|IBA:12487|IBA:12494|IBA:12507|IBA:12519|IBA:12524|IBA:13011|IBA:14087|IBA:14158|IBA:14159|IBA:15510|IBA:16002|IBA:16016|IBA:16017|IBA:16019|IBA:16061|IBA:16071|…
GO:0002695	3,4,5,6	negative regulation of leukocyte activation	IBA:100043314|IBA:12477|IBA:12519|IBA:12524|IBA:13011|IBA:16189|IBA:16859|IBA:16952|IBA:17096|IBA:18780|IBA:18782|IBA:19260|IBA:22177|IBA:230979|IBA:234199|IBA:240754|IBA:242248|IBA:26970|IBA:26971|IBA:278180|IBA:329547|IBA:329731|IBA:57916|IBA:58205|IBA:60533|IBA:67742|IBA:69769|IBA:72349|IBA:94185|IBA:94212|IDA:102657|IDA:11540|IDA:12231|IDA:12394|IDA:12484|IDA:12608|IDA:14255|IDA:14357|IDA:153…
GO:0002696	3,4,5,6	positive regulation of leukocyte activation	IBA:100038947|IBA:100114901|IBA:100123473|IBA:100125262|IBA:100125263|IBA:100775172|IBA:100775173|IBA:100775174|IBA:100775175|IBA:106759|IBA:110785|IBA:110786|IBA:110787|IBA:113002583|IBA:12182|IBA:12487|IBA:12494|IBA:12507|IBA:12519|IBA:12524|IBA:15510|IBA:16002|IBA:16016|IBA:16017|IBA:16019|IBA:16061|IBA:16071|IBA:16136|IBA:16161|IBA:16176|IBA:16189|IBA:16453|IBA:16803|IBA:16952|IBA:171283|IBA:…
GO:0002697	3,4	regulation of immune effector process	IBA:100529082|IBA:103921|IBA:106759|IBA:110557|IBA:110558|IBA:110696|IBA:113002583|IBA:12007|IBA:12261|IBA:12479|IBA:12480|IBA:12509|IBA:14132|IBA:14158|IBA:14159|IBA:14963|IBA:14964|IBA:14972|IBA:14980|IBA:14985|IBA:14990|IBA:14991|IBA:14997|IBA:15006|IBA:15007|IBA:15013|IBA:15015|IBA:15018|IBA:15019|IBA:15024|IBA:15039|IBA:15040|IBA:15042|IBA:15043|IBA:15216|IBA:16149|IBA:16189|IBA:16622|IBA:16…
GO:0002698	3,4,5	negative regulation of immune effector process	IBA:12509|IBA:16189|IBA:16952|IBA:242691|IBA:278180|IBA:333883|IBA:96935|IDA:11600|IDA:12509|IDA:16189|IDA:17059|IDA:217303|IDA:22164|IDA:27218|IDA:333883|IDA:56468|IDA:57765|IDA:74048|IDA:75863|IDA:80782|IDA:93694|IEA:11287|IEA:11806|IEA:11807|IEA:12258|IEA:12261|IEA:12509|IEA:12523|IEA:12928|IEA:14824|IEA:15216|IEA:15368|IEA:16153|IEA:16184|IEA:16952|IEA:171285|IEA:18521|IEA:19090|IEA:20085|IEA…
GO:0002699	3,4,5	positive regulation of immune effector process	IBA:100529082|IBA:103921|IBA:106759|IBA:110557|IBA:110558|IBA:110696|IBA:113002583|IBA:12007|IBA:12479|IBA:12480|IBA:14132|IBA:14158|IBA:14159|IBA:14963|IBA:14964|IBA:14972|IBA:14980|IBA:14985|IBA:14990|IBA:14991|IBA:14997|IBA:15006|IBA:15007|IBA:15013|IBA:15015|IBA:15018|IBA:15019|IBA:15024|IBA:15039|IBA:15040|IBA:15042|IBA:15043|IBA:15216|IBA:16149|IBA:16189|IBA:16622|IBA:16952|IBA:17096|IBA:19…
GO:0002700	3,4,5	regulation of production of molecular mediator of immune response	IBA:106759|IBA:113002583|IBA:16149|IBA:16189|IBA:16622|IBA:19260|IBA:20361|IBA:21938|IBA:21939|IBA:225825|IBA:230979|IBA:23993|IBA:619441|IBA:66873|IBA:68668|IBA:69583|IBA:69816|IBA:73747|IBA:74131|IC:21929|IDA:100689|IDA:11600|IDA:14127|IDA:142980|IDA:15275|IDA:15978|IDA:16149|IDA:16189|IDA:16963|IDA:19662|IDA:20361|IDA:21687|IDA:21898|IDA:21926|IDA:21939|IDA:21947|IDA:22034|IDA:22163|IDA:22164|…
GO:0002701	3,4,5,6	negative regulation of production of molecular mediator of immune response	IDA:11600|IDA:27218|IDA:74048|IEA:11806|IEA:11807|IEA:15216|IEA:15368|IEA:16153|IEA:19090|IEA:20371|IEA:21808|IEA:21809|IEA:21926|IEA:67116|IGI:12053|IGI:12483|IGI:243958|IGI:77125|IMP:110213|IMP:11846|IMP:12053|IMP:14130|IMP:16165|IMP:16453|IMP:17131|IMP:20371|IMP:225160|IMP:235587|IMP:57765|IMP:65113|IMP:67116|IMP:69376|IMP:72432|IMP:73914|IMP:84544|IMP:94242|ISO:11806|ISO:11807|ISO:15216|ISO:1…
GO:0002702	3,4,5,6	positive regulation of production of molecular mediator of immune response	IBA:106759|IBA:113002583|IBA:16149|IBA:16189|IBA:16622|IBA:19260|IBA:20361|IBA:21939|IBA:225825|IBA:230979|IBA:23993|IBA:619441|IBA:68668|IBA:69583|IBA:69816|IBA:73747|IBA:74131|IDA:100689|IDA:14127|IDA:15275|IDA:15978|IDA:16149|IDA:16189|IDA:16963|IDA:19662|IDA:20361|IDA:21687|IDA:21939|IDA:22163|IDA:22164|IDA:232210|IDA:257632|IDA:56644|IDA:56708|IDA:60505|IEA:109820|IEA:113002583|IEA:12010|IEA…
GO:0002703	4,5	regulation of leukocyte mediated immunity	IBA:100529082|IBA:103921|IBA:106759|IBA:110557|IBA:110558|IBA:110696|IBA:113002583|IBA:12007|IBA:12479|IBA:12480|IBA:14132|IBA:14158|IBA:14159|IBA:14963|IBA:14964|IBA:14972|IBA:14980|IBA:14985|IBA:14990|IBA:14991|IBA:14997|IBA:15006|IBA:15007|IBA:15013|IBA:15015|IBA:15018|IBA:15019|IBA:15024|IBA:15039|IBA:15040|IBA:15042|IBA:15043|IBA:15216|IBA:16189|IBA:17096|IBA:19294|IBA:20963|IBA:210155|IBA:2…
GO:0002704	4,5,6	negative regulation of leukocyte mediated immunity	IBA:96935|IDA:17059|IDA:217303|IDA:27218|IDA:74048|IDA:75863|IDA:80782|IDA:93694|IEA:12523|IEA:12928|IEA:15216|IEA:15368|IEA:20371|IEA:216869|IEA:243655|IEA:71183|IGI:109934|IGI:110279|IGI:12053|IGI:17059|IGI:80782|IGI:93694|IMP:105352|IMP:11846|IMP:12053|IMP:12772|IMP:14130|IMP:15170|IMP:15223|IMP:15227|IMP:16165|IMP:16197|IMP:16453|IMP:16859|IMP:171285|IMP:17131|IMP:19056|IMP:19264|IMP:20371|IM…
GO:0002705	4,5,6	positive regulation of leukocyte mediated immunity	IBA:100529082|IBA:106759|IBA:110557|IBA:110558|IBA:110696|IBA:113002583|IBA:12007|IBA:12479|IBA:12480|IBA:14132|IBA:14963|IBA:14964|IBA:14972|IBA:14980|IBA:14985|IBA:14990|IBA:14991|IBA:14997|IBA:15006|IBA:15007|IBA:15013|IBA:15015|IBA:15018|IBA:15019|IBA:15024|IBA:15039|IBA:15040|IBA:15042|IBA:15043|IBA:15216|IBA:16189|IBA:19294|IBA:20963|IBA:210155|IBA:21939|IBA:22177|IBA:224753|IBA:224754|IBA:…
GO:0002706	5,6	regulation of lymphocyte mediated immunity	IBA:100529082|IBA:110557|IBA:110558|IBA:110696|IBA:113002583|IBA:12007|IBA:12479|IBA:12480|IBA:14132|IBA:14963|IBA:14964|IBA:14972|IBA:14980|IBA:14985|IBA:14990|IBA:14991|IBA:14997|IBA:15006|IBA:15007|IBA:15013|IBA:15015|IBA:15018|IBA:15019|IBA:15024|IBA:15039|IBA:15040|IBA:15042|IBA:15043|IBA:15216|IBA:16189|IBA:19294|IBA:21938|IBA:21939|IBA:224753|IBA:224754|IBA:224756|IBA:224761|IBA:225825|IBA…
GO:0002707	5,6,7	negative regulation of lymphocyte mediated immunity	IBA:96935|IDA:17059|IDA:27218|IDA:74048|IDA:75863|IDA:80782|IDA:93694|IEA:12928|IEA:15216|IEA:20371|IEA:216869|IEA:243655|IEA:71183|IGI:12053|IGI:17059|IGI:80782|IGI:93694|IMP:105352|IMP:11846|IMP:12053|IMP:14130|IMP:15170|IMP:15223|IMP:16197|IMP:16859|IMP:171285|IMP:17131|IMP:19056|IMP:19264|IMP:20371|IMP:20737|IMP:213208|IMP:217124|IMP:225160|IMP:235587|IMP:257632|IMP:26365|IMP:26904|IMP:545378…
GO:0002708	5,6,7	positive regulation of lymphocyte mediated immunity	IBA:100529082|IBA:110557|IBA:110558|IBA:110696|IBA:113002583|IBA:12007|IBA:12479|IBA:12480|IBA:14132|IBA:14963|IBA:14964|IBA:14972|IBA:14980|IBA:14985|IBA:14990|IBA:14991|IBA:14997|IBA:15006|IBA:15007|IBA:15013|IBA:15015|IBA:15018|IBA:15019|IBA:15024|IBA:15039|IBA:15040|IBA:15042|IBA:15043|IBA:15216|IBA:16189|IBA:19294|IBA:21939|IBA:224753|IBA:224754|IBA:224756|IBA:224761|IBA:225825|IBA:240095|IB…
GO:0002709	6,7	regulation of T cell mediated immunity	IBA:100529082|IBA:110557|IBA:110558|IBA:110696|IBA:12007|IBA:12479|IBA:12480|IBA:14132|IBA:14963|IBA:14964|IBA:14972|IBA:14980|IBA:14985|IBA:14990|IBA:14991|IBA:14997|IBA:15006|IBA:15007|IBA:15013|IBA:15015|IBA:15018|IBA:15019|IBA:15024|IBA:15039|IBA:15040|IBA:15042|IBA:15043|IBA:15216|IBA:19294|IBA:21938|IBA:224753|IBA:224754|IBA:224756|IBA:224761|IBA:240095|IBA:243864|IBA:266815|IBA:333715|IBA:…
GO:0002710	6,7,8	negative regulation of T cell mediated immunity	IDA:27218|IDA:74048|IDA:75863|IEA:15216|IEA:20371|IMP:105352|IMP:11846|IMP:16197|IMP:17131|IMP:19056|IMP:19264|IMP:20737|IMP:213208|IMP:217124|IMP:257632|IMP:57765|IMP:75863|IMP:94242|ISO:140474|ISO:14991|ISO:15216|ISO:15977|ISO:16963|ISO:20371|ISS:20371|ISS:26365
GO:0002711	6,7,8	positive regulation of T cell mediated immunity	IBA:100529082|IBA:110557|IBA:110558|IBA:110696|IBA:12007|IBA:12479|IBA:12480|IBA:14132|IBA:14963|IBA:14964|IBA:14972|IBA:14980|IBA:14985|IBA:14990|IBA:14991|IBA:14997|IBA:15006|IBA:15007|IBA:15013|IBA:15015|IBA:15018|IBA:15019|IBA:15024|IBA:15039|IBA:15040|IBA:15042|IBA:15043|IBA:15216|IBA:19294|IBA:224753|IBA:224754|IBA:224756|IBA:224761|IBA:240095|IBA:243864|IBA:266815|IBA:333715|IBA:399549|IBA…
GO:0002712	6,7	regulation of B cell mediated immunity	IBA:113002583|IBA:16189|IBA:19294|IBA:21939|IBA:225825|IBA:619441|IBA:69583|IBA:73747|IBA:96935|IDA:14131|IDA:15978|IDA:16016|IDA:16017|IDA:16189|IDA:16963|IDA:21939|IDA:232210|IDA:380793|IDA:56708|IEA:113002583|IEA:12229|IEA:19294|IEA:22042|IEA:225825|IEA:27223|IEA:69583|IEA:71890|IEA:73747|IEA:75698|IGI:12053|IGI:16992|IGI:18861|IGI:20852|IGI:21926|IMP:107823|IMP:12053|IMP:12266|IMP:12487|IMP:1…
GO:0002713	6,7,8	negative regulation of B cell mediated immunity	IBA:96935|IGI:12053|IMP:12053|IMP:14130|IMP:15170|IMP:15223|IMP:20371|IMP:225160|IMP:235587|IMP:65113|ISO:96935
GO:0002714	6,7,8	positive regulation of B cell mediated immunity	IBA:113002583|IBA:16189|IBA:19294|IBA:21939|IBA:225825|IBA:619441|IBA:69583|IBA:73747|IDA:14131|IDA:15978|IDA:16016|IDA:16017|IDA:16189|IDA:16963|IDA:21939|IDA:232210|IDA:380793|IDA:56708|IEA:113002583|IEA:12229|IEA:19294|IEA:22042|IEA:225825|IEA:27223|IEA:69583|IEA:71890|IEA:73747|IEA:75698|IGI:16992|IGI:18861|IGI:20852|IGI:21926|IMP:107823|IMP:12266|IMP:12487|IMP:14125|IMP:14127|IMP:14128|IMP:1…
GO:0002715	5,6,7,8	regulation of natural killer cell mediated immunity	IBA:19294|IBA:225825|IBA:27007|IBA:52118|IBA:54698|IBA:54725|IDA:16768|IDA:17059|IDA:19369|IDA:27007|IDA:54698|IDA:54725|IDA:60505|IDA:77777|IDA:80782|IDA:93694|IEA:104709|IEA:11765|IEA:12928|IEA:16159|IEA:16160|IEA:16783|IEA:16846|IEA:19294|IEA:19419|IEA:216869|IEA:225825|IEA:243655|IEA:27007|IEA:54215|IEA:54698|IEA:54725|IEA:60505|IEA:71183|IGI:17059|IGI:20400|IGI:22324|IGI:26904|IGI:545378|IGI…
GO:0002716	5,6,7,8,9	negative regulation of natural killer cell mediated immunity	IDA:17059|IDA:80782|IDA:93694|IEA:12928|IEA:216869|IEA:243655|IEA:71183|IGI:17059|IGI:80782|IGI:93694|IMP:16859|IMP:171285|IMP:26365|IMP:26904|IMP:545378|IMP:84544|ISO:11692|ISO:12928|ISO:14991|ISO:15040|ISO:16002|ISO:20248|ISO:20723|ISO:21354|ISO:21355|ISO:216869|ISO:243655|ISO:27547|ISO:27548|ISO:27549|ISO:71183
GO:0002717	5,6,7,8,9	positive regulation of natural killer cell mediated immunity	IBA:19294|IBA:225825|IBA:27007|IBA:52118|IBA:54698|IBA:54725|IDA:16768|IDA:17059|IDA:19369|IDA:27007|IDA:54698|IDA:54725|IDA:60505|IDA:77777|IEA:11765|IEA:16159|IEA:16160|IEA:16783|IEA:19294|IEA:19419|IEA:225825|IEA:27007|IEA:54215|IEA:54698|IEA:54725|IEA:60505|IGI:20400|IGI:22324|IGI:26904|IGI:545378|IMP:14991|IMP:16174|IMP:16768|IMP:20400|IMP:20850|IMP:20851|IMP:225825|IMP:243655|IMP:26904|IMP:…
GO:0002718	4,5,6,7	regulation of cytokine production involved in immune response	IBA:106759|IBA:16149|IBA:20361|IBA:21938|IBA:225825|IBA:230979|IBA:66873|IDA:100689|IDA:11600|IDA:14127|IDA:142980|IDA:15275|IDA:16149|IDA:16963|IDA:20361|IDA:21687|IDA:21898|IDA:22164|IDA:24088|IDA:27218|IDA:56644|IDA:60505|IDA:74048|IDA:81897|IEA:11806|IEA:11807|IEA:12010|IEA:12520|IEA:14063|IEA:14367|IEA:15216|IEA:15368|IEA:16153|IEA:16173|IEA:16176|IEA:16177|IEA:16182|IEA:20371|IEA:21808|IEA:…
GO:0002719	4,5,6,7,8	negative regulation of cytokine production involved in immune response	IDA:11600|IDA:27218|IDA:74048|IEA:11806|IEA:11807|IEA:15216|IEA:15368|IEA:16153|IEA:20371|IEA:21808|IEA:21809|IEA:21926|IEA:67116|IMP:11846|IMP:12053|IMP:16453|IMP:17131|IMP:57765|IMP:67116|IMP:73914|IMP:84544|IMP:94242|ISO:11806|ISO:11807|ISO:15216|ISO:15368|ISO:15977|ISO:16153|ISO:16963|ISO:20371|ISO:21803|ISO:21808|ISO:21809|ISO:21926|ISO:67116|ISS:20371|ISS:21803|ISS:21808|ISS:21809|ISS:69550
GO:0002720	4,5,6,7,8	positive regulation of cytokine production involved in immune response	IBA:106759|IBA:16149|IBA:20361|IBA:225825|IBA:230979|IDA:100689|IDA:14127|IDA:15275|IDA:16149|IDA:16963|IDA:20361|IDA:21687|IDA:22164|IDA:56644|IDA:60505|IEA:12010|IEA:12520|IEA:14063|IEA:14367|IEA:16173|IEA:16176|IEA:16177|IEA:16182|IEA:22030|IEA:22034|IEA:22418|IEA:225825|IEA:240354|IEA:257632|IEA:26409|IEA:54215|IEA:85305|IEA:94088|IMP:100689|IMP:104721|IMP:106759|IMP:12491|IMP:12520|IMP:14127…
GO:0002724	5,6,7,8	regulation of T cell cytokine production	IBA:21938|IDA:16963|IDA:22164|IDA:27218|IDA:74048|IEA:12010|IEA:12520|IEA:14367|IEA:15216|IEA:16173|IEA:16176|IEA:16177|IEA:16182|IEA:20371|IEA:22030|IEA:22034|IEA:240354|IEA:26409|IEA:68667|IMP:11846|IMP:12520|IMP:12772|IMP:14462|IMP:16193|IMP:17131|IMP:18762|IMP:214855|IMP:216799|IMP:21938|IMP:57765|IMP:58185|IMP:74131|IMP:94242|ISO:12010|ISO:12520|ISO:14367|ISO:15216|ISO:15977|ISO:16173|ISO:16…
GO:0002725	5,6,7,8,9	negative regulation of T cell cytokine production	IDA:27218|IDA:74048|IEA:15216|IEA:20371|IMP:11846|IMP:17131|IMP:57765|IMP:94242|ISO:15216|ISO:15977|ISO:16963|ISO:20371|ISS:20371
GO:0002726	5,6,7,8,9	positive regulation of T cell cytokine production	IDA:16963|IDA:22164|IEA:12010|IEA:12520|IEA:14367|IEA:16173|IEA:16176|IEA:16177|IEA:16182|IEA:22030|IEA:22034|IEA:240354|IEA:26409|IMP:12520|IMP:14462|IMP:16193|IMP:18762|IMP:214855|IMP:216799|IMP:58185|IMP:74131|ISO:12010|ISO:12520|ISO:14367|ISO:16173|ISO:16176|ISO:16177|ISO:16182|ISO:22030|ISO:22034|ISO:240354|ISS:12520|ISS:16173|ISS:16176|ISS:16177|ISS:16182
GO:0002727	5,6,7,8,9	regulation of natural killer cell cytokine production	IBA:225825|IDA:60505|IEA:225825|IEA:54215|IMP:225825|IMP:27278|IMP:84544|ISO:14991|ISO:15040|ISO:54215|ISS:54215
GO:0002728	5,6,7,8,9,10	negative regulation of natural killer cell cytokine production	IMP:84544
GO:0002729	5,6,7,8,9,10	positive regulation of natural killer cell cytokine production	IBA:225825|IDA:60505|IEA:225825|IEA:54215|IMP:225825|IMP:27278|ISO:14991|ISO:15040|ISO:54215|ISS:54215
GO:0002730	5,6,7,8	regulation of dendritic cell cytokine production	IBA:106759|IDA:142980|IDA:21898|IDA:24088|IDA:56644|IDA:81897|IEA:257632|IMP:104721|IMP:106759|IMP:16453|IMP:228607|IMP:230073|IMP:327957|IMP:56200|IMP:72162|ISO:257632|ISS:69550
GO:0002731	5,6,7,8,9	negative regulation of dendritic cell cytokine production	IMP:16453|ISS:69550
GO:0002732	5,6,7,8,9	positive regulation of dendritic cell cytokine production	IBA:106759|IDA:56644|IEA:257632|IMP:104721|IMP:106759|IMP:228607|IMP:230073|IMP:327957|IMP:56200|IMP:72162|ISO:257632
GO:0002733	6,7,8,9	regulation of myeloid dendritic cell cytokine production	IBA:106759|IMP:104721|IMP:106759|IMP:228607|IMP:230073|IMP:56200|IMP:72162
GO:0002735	6,7,8,9,10	positive regulation of myeloid dendritic cell cytokine production	IBA:106759|IMP:104721|IMP:106759|IMP:228607|IMP:230073|IMP:56200|IMP:72162
GO:0002736	6,7,8,9	regulation of plasmacytoid dendritic cell cytokine production	ISS:69550
GO:0002737	6,7,8,9,10	negative regulation of plasmacytoid dendritic cell cytokine production	ISS:69550
GO:0002739	4,5,6,7,8,9,10,11	regulation of cytokine secretion involved in immune response	IBA:21938|IBA:230979|IDA:11600|IDA:15275|IDA:21687|IEA:11806|IEA:11807|IEA:14063|IEA:16153|IEA:21926|IEA:22418|IEA:85305|IEA:94088|IGI:21938|IMP:11793|IMP:230979|IMP:26416|IMP:26417|ISO:11806|ISO:11807|ISO:14063|ISO:16153|ISO:21926|ISO:22418|ISO:85305|ISO:94088|ISS:14063
GO:0002740	4,5,6,7,8,9,10,11,12	negative regulation of cytokine secretion involved in immune response	IDA:11600|IEA:11806|IEA:11807|IEA:16153|IEA:21926|ISO:11806|ISO:11807|ISO:16153|ISO:21926
GO:0002741	4,5,6,7,8,9,10,11,12	positive regulation of cytokine secretion involved in immune response	IBA:230979|IDA:15275|IDA:21687|IEA:14063|IEA:22418|IEA:85305|IEA:94088|IMP:230979|IMP:26416|IMP:26417|ISO:14063|ISO:22418|ISO:85305|ISO:94088|ISS:14063
GO:0002752	4,5,6,7,8,9,10,11,12	cell surface pattern recognition receptor signaling pathway	IEA:14134|IEA:233079|IMP:24088|ISO:14134|ISO:233079|ISS:14133|ISS:233079
GO:0002753	4,5,6	cytoplasmic pattern recognition receptor signaling pathway	IBA:19260|IBA:211550|IBA:242691|IDA:18035|IDA:21898|IDA:21929|IEA:12261|IEA:14479|IEA:192656|IEA:19697|IEA:211550|IEA:217365|IEA:22230|IEA:225913|IEA:230073|IEA:234311|IEA:242691|IEA:257632|IEA:30936|IEA:432940|IEA:56496|IEA:59079|IEA:66878|IEA:67313|IEA:67664|IEA:67917|IEA:68077|IEA:71481|IEA:71586|IEA:74136|IEA:80861|IEA:80912|IEA:80913|IEA:81702|IGI:228607|IGI:67070|IGI:71956|IMP:19260|IMP:192…
GO:0002755	5,6,7	MyD88-dependent toll-like receptor signaling pathway	IDA:57783|IDA:71268|IEA:108960|IEA:15510|IEA:170743|IEA:170744|IEA:17874|IEA:21897|IEA:21899|IEA:24088|IEA:53791|IEA:57783|IEA:73914|IEA:81897|IGI:17874|IGI:21898|IGI:21899|IGI:24088|IGI:279572|IMP:16362|IMP:17874|IMP:19695|IMP:54123|IPI:81897|ISO:15510|ISO:217303|ISO:246746|ISS:246746
GO:0002756	5,6,7	MyD88-independent toll-like receptor signaling pathway	IBA:106759|IBA:21939|IDA:71268|IEA:106759|IEA:142980|IEA:237868|IEA:54131|IEA:74998|IGI:21898|IGI:21899|IMP:106759|IMP:18754|IMP:54123|ISO:106759|ISO:225471|ISO:246746|ISO:414084|ISO:54131|ISO:74998|ISS:225471|ISS:246746|ISS:54131
GO:0002757	3,4,5,6,7	immune response-activating signal transduction	IBA:100038862|IBA:100114901|IBA:100123473|IBA:100125262|IBA:100125263|IBA:100775172|IBA:100775173|IBA:100775174|IBA:100775175|IBA:102639802|IBA:102640920|IBA:102657|IBA:107321|IBA:110785|IBA:110786|IBA:110787|IBA:12231|IBA:12267|IBA:12273|IBA:12477|IBA:12478|IBA:12483|IBA:12487|IBA:12503|IBA:12518|IBA:12988|IBA:14127|IBA:14289|IBA:14290|IBA:14291|IBA:14293|IBA:14294|IBA:14360|IBA:14747|IBA:14762|…
GO:0002758	4,5,6,7,8,9,10	innate immune response-activating signal transduction	IDA:243655|IEA:14134|IEA:233079|IMP:24088|IMP:27007|ISO:14134|ISO:21898|ISO:233079|ISS:14133|ISS:233079
GO:0002759	4,5,6	regulation of antimicrobial humoral response	IBA:16622|IBA:23993|IBA:68668|IDA:16365|IDA:257632|IEA:109820|IEA:16365|IEA:16622|IEA:23993|IEA:68668|IMP:257632|IMP:59032|IMP:72432|ISO:109820|ISO:16365|ISO:16622|ISO:23993|ISO:68668
GO:0002760	4,5,6,7	positive regulation of antimicrobial humoral response	IBA:16622|IBA:23993|IBA:68668|IDA:16365|IDA:257632|IEA:109820|IEA:16365|IEA:16622|IEA:23993|IEA:68668|IMP:257632|ISO:109820|ISO:16365|ISO:16622|ISO:23993|ISO:68668
GO:0002761	5,6,7,8,9,10	regulation of myeloid leukocyte differentiation	IBA:12977|IBA:216984|IBA:620235|IBA:68027|IBA:72828|IBA:76527|IBA:83924|IC:16416|IDA:107829|IDA:12608|IDA:12912|IDA:12977|IDA:14118|IDA:14281|IDA:14461|IDA:14582|IDA:15977|IDA:15978|IDA:16189|IDA:16658|IDA:18129|IDA:21926|IDA:21943|IDA:22761|IDA:229615|IDA:56717|IDA:70809|IDA:74511|IDA:74614|IDA:75766|IDA:93694|IDA:97086|IDA:99375|IEA:102791|IEA:11450|IEA:12192|IEA:12262|IEA:12349|IEA:12370|IEA:1…
GO:0002762	5,6,7,8,9,10,11	negative regulation of myeloid leukocyte differentiation	IBA:68027|IBA:83924|IDA:107829|IDA:14118|IDA:14461|IDA:15977|IDA:15978|IDA:16189|IDA:16658|IDA:22761|IDA:229615|IDA:70809|IDA:74511|IDA:93694|IDA:99375|IEA:102791|IEA:11450|IEA:12262|IEA:12571|IEA:14118|IEA:15404|IEA:18102|IEA:18103|IEA:19401|IEA:20219|IEA:227326|IEA:50754|IEA:83554|IGI:18015|IGI:18708|IGI:234515|IMP:12387|IMP:16331|IMP:170741|IMP:17096|IMP:19255|IMP:20377|IMP:211770|IMP:21873|IM…
GO:0002763	5,6,7,8,9,10,11	positive regulation of myeloid leukocyte differentiation	IBA:12977|IBA:216984|IBA:76527|IC:16416|IDA:12912|IDA:12977|IDA:14281|IDA:14582|IDA:18129|IDA:21943|IDA:74614|IDA:75766|IDA:97086|IEA:12192|IEA:12349|IEA:12370|IEA:12394|IEA:12504|IEA:12977|IEA:14082|IEA:14159|IEA:15163|IEA:16149|IEA:16160|IEA:16171|IEA:16191|IEA:16476|IEA:16842|IEA:16878|IEA:19766|IEA:20302|IEA:21926|IEA:21943|IEA:22034|IEA:23897|IEA:26564|IEA:56215|IEA:67087|IEA:76527|IEA:83430…
GO:0002764	3,4,5	immune response-regulating signaling pathway	IBA:100038862|IBA:100114901|IBA:100123473|IBA:100125262|IBA:100125263|IBA:100775172|IBA:100775173|IBA:100775174|IBA:100775175|IBA:102639802|IBA:102640920|IBA:102657|IBA:103921|IBA:107321|IBA:110785|IBA:110786|IBA:110787|IBA:12231|IBA:12267|IBA:12273|IBA:12477|IBA:12478|IBA:12483|IBA:12487|IBA:12503|IBA:12518|IBA:12988|IBA:14127|IBA:14158|IBA:14289|IBA:14290|IBA:14291|IBA:14293|IBA:14294|IBA:14360…
GO:0002765	4,5,6	immune response-inhibiting signal transduction	IBA:71183|IEA:71183|IMP:17096|IMP:213208|IMP:26904|ISO:14991|ISO:71183
GO:0002767	5,6,7	immune response-inhibiting cell surface receptor signaling pathway	IBA:71183|IEA:71183|IMP:17096|IMP:26904|ISO:14991|ISO:71183
GO:0002768	4,5,6	immune response-regulating cell surface receptor signaling pathway	IBA:100038862|IBA:100114901|IBA:100123473|IBA:100125262|IBA:100125263|IBA:100775172|IBA:100775173|IBA:100775174|IBA:100775175|IBA:102639802|IBA:102640920|IBA:102657|IBA:103921|IBA:107321|IBA:110785|IBA:110786|IBA:110787|IBA:12231|IBA:12267|IBA:12273|IBA:12477|IBA:12478|IBA:12483|IBA:12487|IBA:12503|IBA:12518|IBA:12988|IBA:14127|IBA:14158|IBA:14289|IBA:14290|IBA:14291|IBA:14293|IBA:14294|IBA:14360…
GO:0002769	6,7,8	natural killer cell inhibitory signaling pathway	IBA:71183|IEA:71183|IMP:26904|ISO:71183
GO:0002774	6,7,8	Fc receptor mediated inhibitory signaling pathway	IMP:17096
GO:0002775	3,5,6,7	antimicrobial peptide production	IBA:16622|IBA:23993|IBA:68668|IDA:257632|IEA:109820|IEA:16622|IEA:23993|IEA:50701|IEA:68668|IMP:17393|IMP:257632|IMP:72432|ISO:109820|ISO:16622|ISO:23993|ISO:50701|ISO:68668
GO:0002776	4,6,7,8	antimicrobial peptide secretion	IMP:17393
GO:0002777	4,6,7,8	antimicrobial peptide biosynthetic process	IDA:257632|IEA:50701|IMP:17393|IMP:257632|ISO:50701
GO:0002778	4,5,6,7,8	antibacterial peptide production	IBA:16622|IBA:23993|IBA:68668|IDA:257632|IEA:109820|IEA:16622|IEA:23993|IEA:50701|IEA:68668|IMP:17393|IMP:257632|IMP:72432|ISO:109820|ISO:16622|ISO:23993|ISO:50701|ISO:68668
GO:0002779	5,6,7,8,9	antibacterial peptide secretion	IMP:17393
GO:0002780	5,6,7,8,9	antibacterial peptide biosynthetic process	IDA:257632|IEA:50701|IMP:17393|IMP:257632|ISO:50701
GO:0002784	4,5,6,7,8	regulation of antimicrobial peptide production	IBA:16622|IBA:23993|IBA:68668|IDA:257632|IEA:109820|IEA:16622|IEA:23993|IEA:68668|IMP:257632|IMP:72432|ISO:109820|ISO:16622|ISO:23993|ISO:68668
GO:0002785	4,5,6,7,8,9	negative regulation of antimicrobial peptide production	IMP:72432
GO:0002786	5,6,7,8,9	regulation of antibacterial peptide production	IBA:16622|IBA:23993|IBA:68668|IDA:257632|IEA:109820|IEA:16622|IEA:23993|IEA:68668|IMP:257632|IMP:72432|ISO:109820|ISO:16622|ISO:23993|ISO:68668
GO:0002787	5,6,7,8,9,10	negative regulation of antibacterial peptide production	IMP:72432
GO:0002790	5,6,7	peptide secretion	IBA:103988|IBA:104886|IBA:12475|IBA:12652|IBA:12918|IBA:12919|IBA:13650|IBA:14161|IBA:14526|IBA:14601|IBA:15289|IBA:16859|IBA:16897|IBA:16952|IBA:16973|IBA:17274|IBA:18111|IBA:19260|IBA:19325|IBA:19328|IBA:19339|IBA:19340|IBA:195046|IBA:20287|IBA:20609|IBA:207227|IBA:216799|IBA:217325|IBA:217344|IBA:21938|IBA:21939|IBA:21942|IBA:22044|IBA:22163|IBA:230073|IBA:230979|IBA:232827|IBA:235442|IBA:2394…
GO:0002791	5,6,7,8	regulation of peptide secretion	IBA:103988|IBA:12475|IBA:12652|IBA:12918|IBA:12919|IBA:13650|IBA:14161|IBA:14526|IBA:14601|IBA:15289|IBA:16859|IBA:16897|IBA:16952|IBA:16973|IBA:18111|IBA:19260|IBA:195046|IBA:20287|IBA:20609|IBA:207227|IBA:216799|IBA:217325|IBA:217344|IBA:21938|IBA:21939|IBA:21942|IBA:22044|IBA:22163|IBA:230073|IBA:230979|IBA:232827|IBA:320051|IBA:383619|IBA:57394|IBA:58991|IBA:637515|IBA:654459|IBA:69317|IBA:69…
GO:0002792	4,5,6,7,8,9	negative regulation of peptide secretion	IBA:12652|IBA:12918|IBA:12919|IBA:16952|IBA:19260|IBA:21942|IBA:22163|IBA:69638|IBA:94185|IDA:100039054|IDA:107221|IDA:11600|IDA:12231|IDA:12523|IDA:14062|IDA:15932|IDA:16176|IDA:16846|IDA:16859|IDA:17840|IDA:17843|IDA:18007|IDA:18133|IDA:18641|IDA:207227|IDA:217344|IDA:229521|IDA:230738|IDA:238555|IDA:269855|IDA:27218|IDA:434215|IEA:105638|IEA:109254|IEA:11746|IEA:11806|IEA:11807|IEA:11816|IEA:1…
GO:0002793	4,5,6,7,8,9	positive regulation of peptide secretion	IBA:12475|IBA:14161|IBA:14526|IBA:14601|IBA:15289|IBA:16859|IBA:18111|IBA:19260|IBA:195046|IBA:20287|IBA:216799|IBA:22044|IBA:230073|IBA:230979|IBA:232827|IBA:320051|IBA:383619|IBA:57394|IBA:58991|IBA:637515|IBA:654459|IBA:69317|IBA:71586|IBA:78894|IBA:80861|IC:12775|IDA:100039053|IDA:106347|IDA:12523|IDA:13722|IDA:140497|IDA:14063|IDA:14191|IDA:14526|IDA:14756|IDA:15275|IDA:16176|IDA:16534|IDA:1…
GO:0002803	5,6,7,8,9,10	positive regulation of antibacterial peptide production	IBA:16622|IBA:23993|IBA:68668|IDA:257632|IEA:109820|IEA:16622|IEA:23993|IEA:68668|IMP:257632|ISO:109820|ISO:16622|ISO:23993|ISO:68668
GO:0002805	5,6,7,8,9	regulation of antimicrobial peptide biosynthetic process	IDA:257632|IMP:257632
GO:0002807	5,6,7,8,9,10	positive regulation of antimicrobial peptide biosynthetic process	IDA:257632|IMP:257632
GO:0002808	6,7,8,9,10	regulation of antibacterial peptide biosynthetic process	IDA:257632|IMP:257632
GO:0002812	6,7,8,9,10	biosynthetic process of antibacterial peptides active against Gram-negative bacteria	IEA:50701|ISO:50701
GO:0002815	6,7,8,9,10	biosynthetic process of antibacterial peptides active against Gram-positive bacteria	IMP:257632
GO:0002816	7,8,9,10,11	regulation of biosynthetic process of antibacterial peptides active against Gram-positive bacteria	IMP:257632
GO:0002819	4,5	regulation of adaptive immune response	IBA:100529082|IBA:110557|IBA:110558|IBA:110696|IBA:113002583|IBA:12007|IBA:12479|IBA:12480|IBA:14132|IBA:14963|IBA:14964|IBA:14972|IBA:14980|IBA:14985|IBA:14990|IBA:14991|IBA:14997|IBA:15006|IBA:15007|IBA:15013|IBA:15015|IBA:15018|IBA:15019|IBA:15024|IBA:15039|IBA:15040|IBA:15042|IBA:15043|IBA:15216|IBA:16189|IBA:16952|IBA:19294|IBA:21938|IBA:21939|IBA:224753|IBA:224754|IBA:224756|IBA:224761|IBA:…
GO:0002820	4,5,6	negative regulation of adaptive immune response	IBA:16189|IBA:96935|IDA:16189|IDA:22164|IDA:27218|IDA:57765|IDA:74048|IDA:75863|IEA:15216|IEA:19720|IEA:20371|IEA:54215|IGI:12053|IGI:16183|IGI:16190|IGI:17082|IGI:50931|IGI:77125|IMP:105352|IMP:11687|IMP:11846|IMP:12053|IMP:14130|IMP:15170|IMP:15223|IMP:16197|IMP:16453|IMP:16950|IMP:171285|IMP:17131|IMP:19056|IMP:19264|IMP:20371|IMP:20737|IMP:213208|IMP:217124|IMP:225160|IMP:22724|IMP:230738|IMP…
GO:0002821	4,5,6	positive regulation of adaptive immune response	IBA:100529082|IBA:110557|IBA:110558|IBA:110696|IBA:113002583|IBA:12007|IBA:12479|IBA:12480|IBA:14132|IBA:14963|IBA:14964|IBA:14972|IBA:14980|IBA:14985|IBA:14990|IBA:14991|IBA:14997|IBA:15006|IBA:15007|IBA:15013|IBA:15015|IBA:15018|IBA:15019|IBA:15024|IBA:15039|IBA:15040|IBA:15042|IBA:15043|IBA:15216|IBA:16189|IBA:16952|IBA:19294|IBA:21939|IBA:224753|IBA:224754|IBA:224756|IBA:224761|IBA:225825|IBA…
GO:0002822	5,6	regulation of adaptive immune response based on somatic recombination of immune receptors built from immunoglobulin superfamily domains	IBA:100529082|IBA:110557|IBA:110558|IBA:110696|IBA:113002583|IBA:12007|IBA:12479|IBA:12480|IBA:14132|IBA:14963|IBA:14964|IBA:14972|IBA:14980|IBA:14985|IBA:14990|IBA:14991|IBA:14997|IBA:15006|IBA:15007|IBA:15013|IBA:15015|IBA:15018|IBA:15019|IBA:15024|IBA:15039|IBA:15040|IBA:15042|IBA:15043|IBA:15216|IBA:16189|IBA:16952|IBA:19294|IBA:21938|IBA:21939|IBA:224753|IBA:224754|IBA:224756|IBA:224761|IBA:…
GO:0002823	5,6,7	negative regulation of adaptive immune response based on somatic recombination of immune receptors built from immunoglobulin superfamily domains	IBA:16189|IBA:96935|IDA:16189|IDA:22164|IDA:27218|IDA:57765|IDA:74048|IDA:75863|IEA:15216|IEA:20371|IGI:12053|IGI:16183|IGI:16190|IGI:17082|IGI:50931|IGI:77125|IMP:105352|IMP:11846|IMP:12053|IMP:14130|IMP:15170|IMP:15223|IMP:16197|IMP:16453|IMP:16950|IMP:171285|IMP:17131|IMP:19056|IMP:19264|IMP:20371|IMP:20737|IMP:213208|IMP:217124|IMP:225160|IMP:22724|IMP:230738|IMP:235587|IMP:240873|IMP:257632|…
GO:0002824	5,6,7	positive regulation of adaptive immune response based on somatic recombination of immune receptors built from immunoglobulin superfamily domains	IBA:100529082|IBA:110557|IBA:110558|IBA:110696|IBA:113002583|IBA:12007|IBA:12479|IBA:12480|IBA:14132|IBA:14963|IBA:14964|IBA:14972|IBA:14980|IBA:14985|IBA:14990|IBA:14991|IBA:14997|IBA:15006|IBA:15007|IBA:15013|IBA:15015|IBA:15018|IBA:15019|IBA:15024|IBA:15039|IBA:15040|IBA:15042|IBA:15043|IBA:15216|IBA:16189|IBA:16952|IBA:19294|IBA:21939|IBA:224753|IBA:224754|IBA:224756|IBA:224761|IBA:225825|IBA…
GO:0002825	6,7	regulation of T-helper 1 type immune response	IBA:16952|IBA:246779|IC:12772|IC:12775|IDA:100039053|IDA:14961|IDA:16160|IDA:16963|IDA:22164|IDA:24047|IDA:56468|IDA:83430|IEA:16160|IEA:16173|IEA:16176|IEA:16177|IEA:16182|IEA:16952|IEA:209590|IEA:246779|IEA:83430|IGI:15284|IGI:16190|IGI:17082|IGI:77125|IMP:12772|IMP:15284|IMP:16453|IMP:171285|IMP:18173|IMP:18783|IMP:192656|IMP:214855|IMP:244202|IMP:50931|ISO:16160|ISO:16161|ISO:16173|ISO:16176|…
GO:0002826	6,7,8	negative regulation of T-helper 1 type immune response	IDA:22164|IGI:16190|IGI:17082|IGI:77125|IMP:16453|IMP:171285
GO:0002827	6,7,8	positive regulation of T-helper 1 type immune response	IBA:16952|IC:12772|IC:12775|IDA:100039053|IDA:14961|IDA:16160|IDA:16963|IDA:24047|IDA:56468|IDA:83430|IEA:16160|IEA:16173|IEA:16176|IEA:16177|IEA:16182|IEA:16952|IEA:209590|IEA:83430|IGI:15284|IMP:12772|IMP:15284|IMP:18173|IMP:18783|IMP:192656|IMP:214855|IMP:244202|IMP:50931|ISO:16160|ISO:16161|ISO:16173|ISO:16176|ISO:16177|ISO:16182|ISO:16952|ISO:209590|ISO:83430|ISS:16173|ISS:16176|ISS:16177|IS…
GO:0002828	4,5	regulation of type 2 immune response	IBA:16149|IBA:16952|IDA:16193|IDA:16963|IDA:22164|IDA:56468|IDA:77125|IEA:12520|IEA:16952|IEA:19401|IEA:257632|IGI:12053|IGI:15284|IGI:16190|IGI:20852|IGI:77125|IMP:11846|IMP:11847|IMP:12520|IMP:12772|IMP:13601|IMP:14462|IMP:15284|IMP:15930|IMP:16149|IMP:16173|IMP:16193|IMP:18762|IMP:216799|IMP:22164|IMP:22694|IMP:50931|IMP:57765|IMP:58185|IMP:65113|IMP:94242|ISO:12520|ISO:15977|ISO:16952|ISO:194…
GO:0002829	4,5,6	negative regulation of type 2 immune response	IBA:16952|IDA:56468|IEA:16952|IGI:12053|IGI:15284|IGI:20852|IMP:11846|IMP:11847|IMP:12772|IMP:15284|IMP:22694|IMP:50931|IMP:57765|IMP:65113|IMP:94242|ISO:15977|ISO:16952|ISS:16952|TAS:16362
GO:0002830	4,5,6	positive regulation of type 2 immune response	IBA:16149|IDA:16193|IDA:16963|IDA:22164|IDA:77125|IEA:12520|IEA:19401|IEA:257632|IGI:16190|IGI:77125|IMP:12520|IMP:14462|IMP:15930|IMP:16149|IMP:16173|IMP:16193|IMP:18762|IMP:216799|IMP:22164|IMP:58185|ISO:12520|ISO:19401|ISO:257632|ISS:12520|ISS:257632|NAS:56708
GO:0002831	3,4	regulation of response to biotic stimulus	IBA:100040462|IBA:140486|IBA:15289|IBA:15354|IBA:15950|IBA:15951|IBA:16189|IBA:16622|IBA:17079|IBA:17087|IBA:19260|IBA:19294|IBA:214763|IBA:224840|IBA:225825|IBA:226695|IBA:23993|IBA:242691|IBA:26388|IBA:27007|IBA:278180|IBA:320148|IBA:328829|IBA:328830|IBA:328833|IBA:381308|IBA:383619|IBA:434341|IBA:52118|IBA:54698|IBA:54725|IBA:56045|IBA:56275|IBA:58203|IBA:68668|IBA:69317|IBA:70312|IBA:71956|I…
GO:0002832	3,4,5	negative regulation of response to biotic stimulus	IBA:242691|IBA:278180|IBA:434341|IBA:70312|IBA:96935|IDA:16365|IDA:17059|IDA:434341|IDA:64685|IDA:80782|IDA:93694|IEA:11287|IEA:11846|IEA:12258|IEA:12261|IEA:12928|IEA:14824|IEA:16184|IEA:16365|IEA:17002|IEA:18038|IEA:18521|IEA:18983|IEA:19016|IEA:19255|IEA:20085|IEA:211770|IEA:213541|IEA:21357|IEA:216869|IEA:217365|IEA:21929|IEA:22230|IEA:223723|IEA:224647|IEA:225913|IEA:232345|IEA:242691|IEA:24…
GO:0002833	3,4,5	positive regulation of response to biotic stimulus	IBA:100040462|IBA:140486|IBA:15289|IBA:15354|IBA:15950|IBA:15951|IBA:16622|IBA:17079|IBA:17087|IBA:19294|IBA:214763|IBA:225825|IBA:226695|IBA:23993|IBA:26388|IBA:27007|IBA:381308|IBA:383619|IBA:52118|IBA:54698|IBA:54725|IBA:56275|IBA:58203|IBA:68668|IBA:69317|IBA:72512|IBA:80285|IBA:97165|IC:16149|IC:16963|IDA:11501|IDA:12484|IDA:14825|IDA:16365|IDA:16768|IDA:17059|IDA:17084|IDA:17087|IDA:19369|I…
GO:0002834	4,5	regulation of response to tumor cell	IBA:19294|IBA:225825|IBA:52118|IBA:54698|IDA:12484|IDA:15289|IDA:19369|IDA:54698|IDA:77777|IEA:107035|IEA:15510|IEA:16159|IEA:16160|IEA:19294|IEA:225825|IEA:243655|IEA:54698|IEA:60533|IEA:94175|IMP:171285|IMP:26365|IMP:54215|IMP:94175|ISO:102570|ISO:140474|ISO:15510|ISO:16159|ISO:16160|ISO:19294|ISO:21947|ISO:225825|ISO:243655|ISO:27007|ISO:54698|ISO:60533|ISS:107035|ISS:15064|ISS:54698|ISS:60533…
GO:0002835	4,5,6	negative regulation of response to tumor cell	IEA:243655|IMP:171285|IMP:26365|ISO:140474|ISO:243655
GO:0002836	4,5,6	positive regulation of response to tumor cell	IBA:19294|IBA:225825|IBA:52118|IBA:54698|IDA:12484|IDA:19369|IDA:54698|IDA:77777|IEA:107035|IEA:15510|IEA:16159|IEA:16160|IEA:19294|IEA:225825|IEA:54698|IEA:60533|IEA:94175|IMP:54215|IMP:94175|ISO:102570|ISO:15510|ISO:16159|ISO:16160|ISO:19294|ISO:21947|ISO:225825|ISO:27007|ISO:54698|ISO:60533|ISS:107035|ISS:15064|ISS:54698|ISS:60533|NAS:16963
GO:0002837	4,5,6	regulation of immune response to tumor cell	IBA:19294|IBA:225825|IBA:52118|IBA:54698|IDA:12484|IDA:15289|IDA:19369|IDA:54698|IDA:77777|IEA:107035|IEA:15510|IEA:16159|IEA:16160|IEA:19294|IEA:225825|IEA:243655|IEA:54698|IEA:60533|IEA:94175|IMP:171285|IMP:26365|IMP:54215|IMP:94175|ISO:102570|ISO:140474|ISO:15510|ISO:16159|ISO:16160|ISO:19294|ISO:21947|ISO:225825|ISO:243655|ISO:27007|ISO:54698|ISO:60533|ISS:107035|ISS:15064|ISS:54698|ISS:60533…
GO:0002838	4,5,6,7	negative regulation of immune response to tumor cell	IEA:243655|IMP:171285|IMP:26365|ISO:140474|ISO:243655
GO:0002839	4,5,6,7	positive regulation of immune response to tumor cell	IBA:19294|IBA:225825|IBA:52118|IBA:54698|IDA:12484|IDA:19369|IDA:54698|IDA:77777|IEA:107035|IEA:15510|IEA:16159|IEA:16160|IEA:19294|IEA:225825|IEA:54698|IEA:60533|IEA:94175|IMP:54215|IMP:94175|ISO:102570|ISO:15510|ISO:16159|ISO:16160|ISO:19294|ISO:21947|ISO:225825|ISO:27007|ISO:54698|ISO:60533|ISS:107035|ISS:15064|ISS:54698|ISS:60533|NAS:16963
GO:0002840	5,6,7,8	regulation of T cell mediated immune response to tumor cell	IDA:12484|IDA:15289|IEA:107035|IEA:15510|ISO:102570|ISO:140474|ISO:15510|ISS:107035|ISS:15064
GO:0002841	5,6,7,8,9	negative regulation of T cell mediated immune response to tumor cell	ISO:140474
GO:0002842	5,6,7,8,9	positive regulation of T cell mediated immune response to tumor cell	IDA:12484|IEA:107035|IEA:15510|ISO:102570|ISO:15510|ISS:107035|ISS:15064
GO:0002843	5,6,7,8,9,10	regulation of tolerance induction to tumor cell	IEA:60533|ISO:60533|ISS:60533
GO:0002845	5,6,7,8,9,10,11	positive regulation of tolerance induction to tumor cell	IEA:60533|ISO:60533|ISS:60533
GO:0002849	5,6,7,8,9,10	regulation of peripheral T cell tolerance induction	IMP:20371
GO:0002851	5,6,7,8,9,10,11	positive regulation of peripheral T cell tolerance induction	IMP:20371
GO:0002852	6,7,8,9	regulation of T cell mediated cytotoxicity directed against tumor cell target	ISO:102570|ISO:140474|ISS:15064
GO:0002853	6,7,8,9,10	negative regulation of T cell mediated cytotoxicity directed against tumor cell target	ISO:140474
GO:0002854	6,7,8,9,10	positive regulation of T cell mediated cytotoxicity directed against tumor cell target	ISO:102570|ISS:15064
GO:0002855	5,6,7,8,9	regulation of natural killer cell mediated immune response to tumor cell	IBA:19294|IBA:225825|IBA:52118|IBA:54698|IDA:54698|IEA:16159|IEA:16160|IEA:19294|IEA:225825|IEA:243655|IEA:54698|IMP:171285|IMP:26365|IMP:54215|ISO:16159|ISO:16160|ISO:19294|ISO:225825|ISO:243655|ISO:27007|ISO:54698|ISS:54698
GO:0002856	5,6,7,8,9,10	negative regulation of natural killer cell mediated immune response to tumor cell	IEA:243655|IMP:171285|IMP:26365|ISO:243655
GO:0002857	5,6,7,8,9,10	positive regulation of natural killer cell mediated immune response to tumor cell	IBA:19294|IBA:225825|IBA:52118|IBA:54698|IDA:54698|IEA:16159|IEA:16160|IEA:19294|IEA:225825|IEA:54698|IMP:54215|ISO:16159|ISO:16160|ISO:19294|ISO:225825|ISO:27007|ISO:54698|ISS:54698
GO:0002858	6,7,8,9,10	regulation of natural killer cell mediated cytotoxicity directed against tumor cell target	IBA:19294|IBA:225825|IBA:52118|IBA:54698|IDA:54698|IEA:16159|IEA:16160|IEA:19294|IEA:225825|IEA:243655|IEA:54698|IMP:171285|IMP:26365|ISO:16159|ISO:16160|ISO:19294|ISO:225825|ISO:243655|ISO:27007|ISO:54698|ISS:54698
GO:0002859	6,7,8,9,10,11	negative regulation of natural killer cell mediated cytotoxicity directed against tumor cell target	IEA:243655|IMP:171285|IMP:26365|ISO:243655
GO:0002860	6,7,8,9,10,11	positive regulation of natural killer cell mediated cytotoxicity directed against tumor cell target	IBA:19294|IBA:225825|IBA:52118|IBA:54698|IDA:54698|IEA:16159|IEA:16160|IEA:19294|IEA:225825|IEA:54698|ISO:16159|ISO:16160|ISO:19294|ISO:225825|ISO:27007|ISO:54698|ISS:54698
GO:0002861	4,5,6,7	regulation of inflammatory response to antigenic stimulus	IDA:14131|IDA:16016|IDA:16017|IDA:22788|IDA:380793|IEA:100384868|IEA:109815|IEA:11516|IEA:12229|IEA:12801|IEA:12936|IEA:18168|IGI:14775|IGI:14776|IGI:16992|IGI:21926|IGI:574402|IMP:101613|IMP:12266|IMP:12484|IMP:12487|IMP:12520|IMP:12775|IMP:14125|IMP:14127|IMP:14129|IMP:14130|IMP:14131|IMP:14347|IMP:16153|IMP:16160|IMP:18347|IMP:18782|IMP:19172|IMP:20737|IMP:213208|IMP:217124|IMP:257632|IMP:2644…
GO:0002862	4,5,6,7,8	negative regulation of inflammatory response to antigenic stimulus	IEA:109815|IEA:11516|IEA:18168|IGI:14775|IGI:14776|IGI:574402|IMP:101613|IMP:14130|IMP:16153|IMP:16160|IMP:19172|IMP:20737|IMP:213208|IMP:217124|IMP:257632|IMP:26440|IMP:574402|ISO:109815|ISO:11516|ISO:18168|TAS:26440
GO:0002863	4,5,6,7,8	positive regulation of inflammatory response to antigenic stimulus	IDA:14131|IDA:16016|IDA:16017|IDA:22788|IDA:380793|IEA:100384868|IEA:12229|IEA:12801|IEA:12936|IGI:16992|IGI:21926|IMP:12266|IMP:12484|IMP:12487|IMP:12520|IMP:12775|IMP:14125|IMP:14127|IMP:14129|IMP:14131|IMP:18347|IMP:57320|ISO:100384868|ISO:12229|ISO:12801|ISO:12936|ISO:15040
GO:0002864	5,6,7,8	regulation of acute inflammatory response to antigenic stimulus	IDA:14131|IDA:16016|IDA:16017|IDA:22788|IDA:380793|IEA:100384868|IEA:109815|IEA:11516|IEA:12229|IEA:12801|IEA:12936|IEA:18168|IMP:12266|IMP:12775|IMP:14125|IMP:14127|IMP:14129|IMP:14130|IMP:14131|IMP:14347|IMP:18347|IMP:18782|IMP:20737|IMP:213208|IMP:217124|IMP:57320|ISO:100384868|ISO:109815|ISO:11516|ISO:12229|ISO:12801|ISO:12936|ISO:15040|ISO:18168
GO:0002865	5,6,7,8,9	negative regulation of acute inflammatory response to antigenic stimulus	IEA:109815|IEA:11516|IEA:18168|IMP:14130|IMP:20737|IMP:213208|IMP:217124|ISO:109815|ISO:11516|ISO:18168
GO:0002866	5,6,7,8,9	positive regulation of acute inflammatory response to antigenic stimulus	IDA:14131|IDA:16016|IDA:16017|IDA:22788|IDA:380793|IEA:100384868|IEA:12229|IEA:12801|IEA:12936|IMP:12266|IMP:12775|IMP:14125|IMP:14127|IMP:14129|IMP:14131|IMP:18347|IMP:57320|ISO:100384868|ISO:12229|ISO:12801|ISO:12936|ISO:15040
GO:0002870	4,5,7,8	T cell anergy	IDA:12501|IMP:12394|IMP:16396|IMP:20371|IMP:208650|IMP:98432|ISO:12524|ISS:114584
GO:0002874	5,6,7,8	regulation of chronic inflammatory response to antigenic stimulus	IGI:16992|IGI:21926|IMP:16153
GO:0002875	5,6,7,8,9	negative regulation of chronic inflammatory response to antigenic stimulus	IMP:16153
GO:0002876	5,6,7,8,9	positive regulation of chronic inflammatory response to antigenic stimulus	IGI:16992|IGI:21926
GO:0002877	6,7,8	regulation of acute inflammatory response to non-antigenic stimulus	IEA:11516|IMP:233079|IMP:233080|ISO:11516
GO:0002878	6,7,8,9	negative regulation of acute inflammatory response to non-antigenic stimulus	IEA:11516|ISO:11516
GO:0002879	6,7,8,9	positive regulation of acute inflammatory response to non-antigenic stimulus	IMP:233079|IMP:233080
GO:0002880	6,7,8	regulation of chronic inflammatory response to non-antigenic stimulus	IMP:11541|ISO:13051
GO:0002881	6,7,8,9	negative regulation of chronic inflammatory response to non-antigenic stimulus	ISO:13051
GO:0002882	6,7,8,9	positive regulation of chronic inflammatory response to non-antigenic stimulus	IMP:11541
GO:0002883	6,7,8,9	regulation of hypersensitivity	IDA:14131|IDA:16016|IDA:16017|IDA:22788|IDA:380793|IEA:12229|IMP:12266|IMP:12775|IMP:14125|IMP:14127|IMP:14129|IMP:14130|IMP:14131|IMP:14347|IMP:18347|IMP:20737|IMP:213208|IMP:217124|ISO:12229|ISO:15040
GO:0002884	6,7,8,9,10	negative regulation of hypersensitivity	IMP:14130|IMP:20737|IMP:213208|IMP:217124
GO:0002885	6,7,8,9,10	positive regulation of hypersensitivity	IDA:14131|IDA:16016|IDA:16017|IDA:22788|IDA:380793|IEA:12229|IMP:12266|IMP:12775|IMP:14125|IMP:14127|IMP:14129|IMP:14131|IMP:18347|ISO:12229|ISO:15040
GO:0002886	5,6	regulation of myeloid leukocyte mediated immunity	IBA:103921|IBA:106759|IBA:14158|IBA:14159|IBA:16189|IBA:17096|IBA:20963|IBA:210155|IBA:22177|IBA:232972|IBA:28040|IBA:68891|IDA:11542|IDA:13419|IDA:13421|IDA:14125|IDA:14127|IDA:14191|IDA:14825|IDA:16016|IDA:16017|IDA:217303|IDA:380793|IDA:56792|IEA:11846|IEA:12229|IEA:12523|IEA:12921|IEA:14063|IEA:14159|IEA:14461|IEA:15368|IEA:19204|IEA:20909|IEA:20910|IEA:20955|IEA:22320|IEA:230899|IEA:28040|IE…
GO:0002887	5,6,7	negative regulation of myeloid leukocyte mediated immunity	IDA:217303|IEA:12523|IEA:15368|IGI:109934|IGI:110279|IMP:12772|IMP:15227|IMP:16165|IMP:56715|ISO:12523|ISO:15368|ISO:217303
GO:0002888	5,6,7	positive regulation of myeloid leukocyte mediated immunity	IBA:106759|IBA:16189|IBA:20963|IBA:210155|IBA:22177|IBA:232972|IBA:68891|IDA:11542|IDA:14125|IDA:14127|IDA:14191|IDA:14825|IDA:16016|IDA:16017|IDA:380793|IDA:56792|IEA:11846|IEA:12229|IEA:12921|IEA:14063|IEA:14461|IEA:19204|IEA:20909|IEA:20910|IEA:20955|IEA:22320|IEA:230899|IEA:69150|IEA:94242|IGI:16163|IGI:16189|IMP:104721|IMP:106759|IMP:11541|IMP:11542|IMP:12266|IMP:14127|IMP:14129|IMP:14131|IM…
GO:0002889	7,8	regulation of immunoglobulin mediated immune response	IBA:113002583|IBA:16189|IBA:19294|IBA:21939|IBA:225825|IBA:619441|IBA:69583|IBA:73747|IBA:96935|IDA:14131|IDA:15978|IDA:16016|IDA:16017|IDA:16189|IDA:16963|IDA:21939|IDA:232210|IDA:380793|IDA:56708|IEA:113002583|IEA:12229|IEA:19294|IEA:22042|IEA:225825|IEA:27223|IEA:69583|IEA:71890|IEA:73747|IEA:75698|IGI:12053|IGI:16992|IGI:18861|IGI:20852|IGI:21926|IMP:107823|IMP:12053|IMP:12266|IMP:12487|IMP:1…
GO:0002890	7,8,9	negative regulation of immunoglobulin mediated immune response	IBA:96935|IGI:12053|IMP:12053|IMP:14130|IMP:15170|IMP:15223|IMP:20371|IMP:225160|IMP:235587|IMP:65113|ISO:96935
GO:0002891	7,8,9	positive regulation of immunoglobulin mediated immune response	IBA:113002583|IBA:16189|IBA:19294|IBA:21939|IBA:225825|IBA:619441|IBA:69583|IBA:73747|IDA:14131|IDA:15978|IDA:16016|IDA:16017|IDA:16189|IDA:16963|IDA:21939|IDA:232210|IDA:380793|IDA:56708|IEA:113002583|IEA:12229|IEA:19294|IEA:22042|IEA:225825|IEA:27223|IEA:69583|IEA:71890|IEA:73747|IEA:75698|IGI:16992|IGI:18861|IGI:20852|IGI:21926|IMP:107823|IMP:12266|IMP:12487|IMP:14125|IMP:14127|IMP:14128|IMP:1…
GO:0002892	6,7,8,9,10	regulation of type II hypersensitivity	IDA:16016|IDA:16017|IDA:380793|IMP:12266|IMP:14127|IMP:14129|IMP:14131|IMP:18347|ISO:15040
GO:0002894	6,7,8,9,10,11	positive regulation of type II hypersensitivity	IDA:16016|IDA:16017|IDA:380793|IMP:12266|IMP:14127|IMP:14129|IMP:14131|IMP:18347|ISO:15040
GO:0002895	5,6,7,8,9	regulation of central B cell tolerance induction	IMP:15223
GO:0002897	5,6,7,8,9,10	positive regulation of central B cell tolerance induction	IMP:15223
GO:0002901	5,8	mature B cell apoptotic process	IDA:12505|IDA:17319|IEA:12042|IMP:11486|IMP:16149|ISO:12042|ISS:12042
GO:0002902	8,9	regulation of B cell apoptotic process	IBA:17096|IDA:12044|IDA:12484|IDA:12505|IDA:17319|IDA:209488|IEA:12042|IEA:16153|IEA:16183|IEA:20877|IEA:57741|IGI:12028|IGI:17869|IGI:18095|IGI:216742|IMP:11486|IMP:16149|IMP:17096|IMP:19211|IMP:216742|IMP:227059|IMP:384783|ISO:12042|ISO:16153|ISO:16183|ISO:20877|ISO:57741|ISS:108655|ISS:12042|ISS:20877
GO:0002903	8,9,10	negative regulation of B cell apoptotic process	IDA:12044|IDA:12505|IDA:17319|IDA:209488|IEA:12042|IEA:16183|IEA:20877|IEA:57741|IMP:11486|IMP:16149|IMP:227059|IMP:384783|ISO:12042|ISO:16183|ISO:20877|ISO:57741|ISS:108655|ISS:12042|ISS:20877
GO:0002904	8,9,10	positive regulation of B cell apoptotic process	IDA:12484|IEA:16153|IGI:12028|IGI:17869|IGI:18095|IGI:216742|IMP:216742|ISO:16153
GO:0002905	3,4,6,9,10	regulation of mature B cell apoptotic process	IDA:12505|IDA:17319|IEA:12042|IMP:11486|IMP:16149|ISO:12042|ISS:12042
GO:0002906	3,4,5,6,7,9,10,11	negative regulation of mature B cell apoptotic process	IDA:12505|IDA:17319|IEA:12042|IMP:11486|IMP:16149|ISO:12042|ISS:12042
GO:0002911	4,5,6,7,8	regulation of lymphocyte anergy	IDA:12501|IMP:12394|IMP:16396|IMP:20371|IMP:208650|IMP:98432|ISO:12524|ISS:114584
GO:0002912	4,5,6,7,8,9	negative regulation of lymphocyte anergy	ISO:12524
GO:0002913	4,5,6,7,8,9	positive regulation of lymphocyte anergy	IDA:12501|IMP:16396|IMP:20371|IMP:208650
GO:0002920	4,5	regulation of humoral immune response	IBA:12261|IBA:12509|IBA:16622|IBA:23993|IBA:278180|IBA:333883|IBA:68668|IBA:96935|IDA:12509|IDA:16365|IDA:257632|IDA:333883|IEA:109820|IEA:11287|IEA:12258|IEA:12261|IEA:12509|IEA:16176|IEA:16365|IEA:16622|IEA:18673|IEA:232345|IEA:23993|IEA:333883|IEA:68668|IEA:96935|IGI:16992|IGI:21926|IMP:11801|IMP:12266|IMP:12274|IMP:12493|IMP:12509|IMP:12628|IMP:12775|IMP:12946|IMP:13136|IMP:14128|IMP:14130|IM…
GO:0002921	4,5,6	negative regulation of humoral immune response	IBA:12509|IBA:278180|IBA:333883|IBA:96935|IDA:12509|IDA:333883|IEA:11287|IEA:12258|IEA:12509|IEA:232345|IEA:333883|IMP:12509|IMP:12946|IMP:14130|IMP:15170|IMP:15223|IMP:72432|ISO:11287|ISO:12258|ISO:12946|ISO:17221|ISO:232345|ISO:278180|ISO:333883|ISO:96935|ISS:12258|ISS:13136|ISS:13137
GO:0002922	4,5,6	positive regulation of humoral immune response	IBA:16622|IBA:23993|IBA:68668|IDA:16365|IDA:257632|IEA:109820|IEA:16176|IEA:16365|IEA:16622|IEA:18673|IEA:23993|IEA:68668|IGI:16992|IGI:21926|IMP:12266|IMP:12274|IMP:12775|IMP:14128|IMP:14998|IMP:15458|IMP:18347|IMP:19264|IMP:257632|ISO:109820|ISO:16176|ISO:16365|ISO:16622|ISO:18673|ISO:22788|ISO:23993|ISO:68668|ISS:22788
GO:0002923	5,6,8,9	regulation of humoral immune response mediated by circulating immunoglobulin	IBA:96935|IGI:16992|IGI:21926|IMP:13136|IMP:14128|IMP:14130|IMP:15170|IMP:15223|IMP:15458|IMP:19264|IMP:257632|ISO:96935
GO:0002924	5,6,7,8,9,10	negative regulation of humoral immune response mediated by circulating immunoglobulin	IBA:96935|IMP:14130|IMP:15170|IMP:15223|ISO:96935
GO:0002925	5,6,7,8,9,10	positive regulation of humoral immune response mediated by circulating immunoglobulin	IGI:16992|IGI:21926|IMP:14128|IMP:15458|IMP:19264|IMP:257632
GO:0002926	9,10,11,12,13	tRNA wobble base 5-methoxycarbonylmethyl-2-thiouridinylation	IBA:230233|IBA:269587|IBA:74195
GO:0002930	4,7,8,9	trabecular meshwork development	IMP:13078|IMP:16917|IMP:30923
GO:0002931	3	response to ischemia	IDA:12282|IDA:12978|IDA:23991|IDA:319801|IDA:67579|IDA:68169|IEA:109359|IEA:12050|IEA:12122|IEA:12371|IEA:12374|IEA:12977|IEA:13051|IEA:13629|IEA:13631|IEA:13685|IEA:14609|IEA:14619|IEA:15277|IEA:15510|IEA:16514|IEA:18412|IEA:18438|IEA:19017|IEA:26399|IEA:26408|IEA:26926|IEA:56424|IEA:56690|IEA:68943|IEA:80979|IGI:406218|IGI:55991|IMP:105675|IMP:107431|IMP:109359|IMP:110891|IMP:12043|IMP:12322|IM…
GO:0002932	5,6	tendon sheath development	IMP:210719
GO:0002933	5,6	lipid hydroxylation	IEA:13076|IEA:13106|ISO:13076|ISO:13106|ISO:13113
GO:0002934	6	desmosome organization	IBA:64058|IBA:67451|IEA:13511|IEA:16480|IEA:18750|IEA:20583|IEA:56460|IEA:67451|IMP:109620|IMP:16480|IMP:195733|IMP:20583|IMP:58235|IMP:64058|IMP:666279|ISO:13511|ISO:16480|ISO:18750|ISO:20583|ISO:56460|ISO:67451
GO:0002936	4,6,7	bradykinin biosynthetic process	IMP:16623
GO:0002939	6,7,8,9,10,11,12	tRNA N1-guanine methylation	IBA:76357
GO:0002940	6,7,8,9,10,11,12	tRNA N2-guanine methylation	IBA:212528|IBA:72026|IBA:98685
GO:0002941	3	synoviocyte proliferation	IEA:21926|ISO:21926
GO:0002943	7,8,9,10,11	tRNA dihydrouridine synthesis	IBA:224907|IBA:66369|IBA:68730|IBA:71916|IEA:224907|IEA:66369|IEA:68730|IEA:71916|ISO:66369|ISS:66369
GO:0002946	6,7,8,9,10,11,12	tRNA C5-cytosine methylation	IEA:106338|IEA:74455|ISO:106338|ISO:74455|ISS:106338|ISS:74455
GO:0002949	7,8,9,10,11	tRNA threonylcarbamoyladenosine modification	IEA:66246|IEA:69786|IEA:72085|ISO:66246|ISO:69786|ISS:66246|ISS:69786
GO:0002951	7,8	leukotriene-C(4) hydrolase	IEA:23887|ISO:14598|ISO:23887
GO:0002953	7	5'-deoxynucleotidase activity	IBA:69692|IEA:69692
GO:0003002	3,4,5	regionalization	IBA:108909|IBA:12166|IBA:12167|IBA:12590|IBA:12591|IBA:12592|IBA:12627|IBA:15205|IBA:15206|IBA:15207|IBA:15208|IBA:15213|IBA:15214|IBA:15400|IBA:15401|IBA:15402|IBA:15403|IBA:15404|IBA:15405|IBA:15410|IBA:15412|IBA:15413|IBA:15414|IBA:15415|IBA:15417|IBA:15423|IBA:15424|IBA:15425|IBA:15427|IBA:15434|IBA:15436|IBA:15438|IBA:16973|IBA:16974|IBA:17292|IBA:17293|IBA:17684|IBA:18121|IBA:19127|IBA:2089…
GO:0003006	2,3	developmental process involved in reproduction	IBA:100009600|IBA:100038977|IBA:100039030|IBA:100039065|IBA:100039120|IBA:100039905|IBA:100040867|IBA:100042109|IBA:100042144|IBA:100043216|IBA:100504642|IBA:100861637|IBA:100861839|IBA:100861881|IBA:100862125|IBA:101055632|IBA:101055766|IBA:101055773|IBA:101056116|IBA:101056210|IBA:102631559|IBA:102633564|IBA:102636501|IBA:102638101|IBA:102638579|IBA:102638793|IBA:102639094|IBA:102639490|IBA:102…
GO:0003007	4,5,6,7	heart morphogenesis	IBA:13813|IBA:17292|IBA:17293|IBA:17929|IBA:17930|IBA:207607|IBA:20997|IBA:21375|IBA:21380|IBA:21385|IBA:21386|IBA:21388|IBA:21389|IBA:21393|IBA:215798|IBA:22138|IBA:228785|IBA:242702|IBA:57246|IBA:57765|IBA:71175|IBA:83993|IC:18128|IC:19664|IDA:12387|IDA:13380|IDA:14179|IDA:17292|IDA:18128|IDA:19876|IDA:20348|IDA:21380|IDA:22160|IDA:268902|IEA:107765|IEA:110086|IEA:11477|IEA:12156|IEA:12159|IEA:…
GO:0003008	2	system process	EXP:11554|EXP:12669|EXP:14394|EXP:14396|EXP:14399|EXP:14806|EXP:14809|EXP:14816|EXP:54393|IBA:100041187|IBA:100041546|IBA:100043200|IBA:100125586|IBA:100503041|IBA:100503085|IBA:100503486|IBA:107221|IBA:107589|IBA:108015|IBA:108043|IBA:108071|IBA:108167789|IBA:109676|IBA:110086|IBA:110182|IBA:110304|IBA:110326|IBA:110454|IBA:110511|IBA:110637|IBA:110834|IBA:110835|IBA:110855|IBA:110876|IBA:110880…
GO:0003009	4,6	skeletal muscle contraction	IBA:12372|IBA:13400|IBA:20840|IBA:21393|IBA:217154|IBA:21924|IBA:21925|IBA:21952|IBA:21953|IBA:21954|IBA:21955|IBA:21956|IBA:21957|IBA:233335|IBA:237611|IBA:71912|IDA:102637511|IEA:110880|IEA:11435|IEA:11443|IEA:11447|IEA:11937|IEA:11938|IEA:12391|IEA:12675|IEA:13629|IEA:140781|IEA:14387|IEA:14790|IEA:15519|IEA:16518|IEA:17189|IEA:17883|IEA:17885|IEA:21393|IEA:21924|IEA:21925|IEA:21953|IEA:21955|…
GO:0003010	5,7	voluntary skeletal muscle contraction	IBA:233335|IDA:102637511|IEA:11937|IEA:140781|IEA:17189|IEA:21955|IMP:11474|IMP:233335|ISO:11937|ISO:140781|ISO:21955|ISO:228785|ISS:11937
GO:0003011	5,7	involuntary skeletal muscle contraction	IEA:14387|IEA:21924|IMP:14387|IMP:50769|ISO:11555|ISO:14387|ISO:21924
GO:0003012	3	muscle system process	IBA:107589|IBA:109676|IBA:110086|IBA:114674|IBA:11475|IBA:11548|IBA:11549|IBA:11550|IBA:11555|IBA:11749|IBA:11938|IBA:12372|IBA:12373|IBA:12652|IBA:12671|IBA:13009|IBA:13400|IBA:14226|IBA:16509|IBA:16531|IBA:16535|IBA:17929|IBA:17930|IBA:18125|IBA:19218|IBA:20266|IBA:20840|IBA:21393|IBA:217154|IBA:21916|IBA:21924|IBA:21925|IBA:21952|IBA:21953|IBA:21954|IBA:21955|IBA:21956|IBA:21957|IBA:22003|IBA:…
GO:0003013	3	circulatory system process	IBA:109676|IBA:110086|IBA:11421|IBA:11464|IBA:11475|IBA:11548|IBA:11549|IBA:11550|IBA:11554|IBA:11555|IBA:11556|IBA:11609|IBA:11610|IBA:11938|IBA:12000|IBA:12373|IBA:12652|IBA:12671|IBA:13009|IBA:13400|IBA:13646|IBA:13647|IBA:13648|IBA:14067|IBA:14226|IBA:14652|IBA:16498|IBA:16509|IBA:16531|IBA:16535|IBA:16612|IBA:16613|IBA:16615|IBA:16616|IBA:16617|IBA:16618|IBA:16619|IBA:16622|IBA:16623|IBA:166…
GO:0003014	3	renal system process	IBA:100503085|IBA:11826|IBA:19277|IBA:232156|IBA:69847|IDA:11606|IDA:11677|IDA:11827|IDA:14062|IDA:14063|IDA:19062|IDA:19701|IDA:21405|IDA:22242|IEA:100503085|IEA:108015|IEA:11450|IEA:11535|IEA:11539|IEA:11540|IEA:11549|IEA:11550|IEA:11606|IEA:11607|IEA:11609|IEA:11827|IEA:11998|IEA:12000|IEA:12223|IEA:12490|IEA:12846|IEA:13057|IEA:13490|IEA:13618|IEA:13731|IEA:14063|IEA:14456|IEA:14609|IEA:14613…
GO:0003015	4	heart process	IBA:109676|IBA:110086|IBA:11464|IBA:11554|IBA:11938|IBA:12373|IBA:12652|IBA:13009|IBA:13400|IBA:14226|IBA:16509|IBA:16535|IBA:20266|IBA:20271|IBA:21393|IBA:21952|IBA:21953|IBA:21954|IBA:21955|IBA:21956|IBA:21957|IBA:22003|IBA:235281|IBA:238871|IBA:24052|IBA:24053|IBA:244431|IBA:246133|IBA:57442|IBA:57814|IBA:66240|IBA:67451|IBA:76757|IC:109676|IC:13052|IC:192176|IC:238871|IDA:108058|IDA:11554|IDA…
GO:0003016	3	respiratory system process	IEA:11539|IEA:14387|IEA:212508|IEA:21924|IEA:52856|IGI:11774|IGI:192167|IGI:192236|IGI:216856|IGI:245537|IMP:11532|IMP:13599|IMP:14257|IMP:14387|IMP:14654|IMP:14660|IMP:14843|IMP:15402|IMP:16450|IMP:17257|IMP:17984|IMP:17993|IMP:18516|IMP:18935|IMP:19339|IMP:21407|IMP:22289|IMP:22631|IMP:22682|IMP:243931|IMP:26383|IMP:27140|IMP:319953|IMP:320924|IMP:74178|IMP:74777|IMP:98660|IMP:99138|ISO:11539|I…
GO:0003017	4	lymph circulation	IMP:64817|IMP:77446
GO:0003018	4	vascular process in circulatory system	IBA:11475|IBA:11548|IBA:11549|IBA:11550|IBA:11554|IBA:11555|IBA:11556|IBA:11609|IBA:12000|IBA:12671|IBA:16531|IBA:18430|IBA:21390|IBA:22353|IBA:24111|IBA:26361|IBA:54140|IBA:68678|IDA:11556|IDA:11600|IDA:11606|IDA:14062|IDA:14063|IDA:20514|IDA:22339|IDA:74840|IEA:109700|IEA:110135|IEA:11512|IEA:11516|IEA:11535|IEA:11539|IEA:11540|IEA:11548|IEA:11549|IEA:11550|IEA:11551|IEA:11552|IEA:11553|IEA:115…
GO:0003025	5,6,8	regulation of systemic arterial blood pressure by baroreceptor feedback	IMP:11418|IMP:11441|IMP:11548|IMP:11549|IMP:11550|IMP:12310|IMP:20272|IMP:78286
GO:0003026	5,6,7,8,9	regulation of systemic arterial blood pressure by aortic arch baroreceptor feedback	IMP:11418
GO:0003027	6,7,9	regulation of systemic arterial blood pressure by carotid body chemoreceptor signaling	IMP:231602
GO:0003029	5,7,8,10	detection of hypoxic conditions in blood by carotid body chemoreceptor signaling	IMP:231602
GO:0003031	4	detection of carbon dioxide	IMP:14918
GO:0003032	4	detection of oxygen	IEA:21809|IMP:20656|ISO:13805|ISO:21809|ISS:21809
GO:0003044	5,7	regulation of systemic arterial blood pressure mediated by a chemical signal	IBA:11421|IBA:11548|IBA:11549|IBA:11550|IBA:11554|IBA:11555|IBA:11556|IBA:12000|IBA:18430|IBA:19701|IBA:19702|IBA:217246|IBA:26361|IBA:54140|IDA:11554|IDA:11556|IDA:11606|IDA:11609|IDA:13647|IDA:14062|IDA:14063|IDA:16618|IDA:19701|IDA:20112|IEA:11421|IEA:11606|IEA:11607|IEA:11609|IEA:13057|IEA:13614|IEA:13615|IEA:13616|IEA:13809|IEA:15484|IEA:18127|IEA:18552|IEA:19701|IEA:230857|IEA:53419|IEA:700…
GO:0003050	5,7,9	regulation of systemic arterial blood pressure by atrial natriuretic peptide	IEA:53419|IMP:276952|IMP:53419|ISO:53419
GO:0003051	4,6,7,8,9,10,12	angiotensin-mediated drinking behavior	IEA:11606|IEA:70008|ISO:11606|ISO:21336|ISO:70008
GO:0003056	6,7,8,9,10	regulation of vascular smooth muscle contraction	IBA:12671|IEA:11552|IEA:12671|IEA:15566|IEA:238130|IEA:68813|IMP:11848|IMP:18436|IMP:67972|IMP:71544|ISO:11552|ISO:12671|ISO:15566|ISO:238130|ISO:26395|ISO:68813
GO:0003057	4,7,8	regulation of the force of heart contraction by chemical signal	IDA:11554|IEA:110355|IGI:11548|IGI:11549|IGI:11550|IGI:12389|IGI:18127|IMP:11554|ISO:110355|ISO:11554|ISO:11555
GO:0003059	6,7,8,9,10,11	positive regulation of the force of heart contraction by epinephrine	ISO:11555
GO:0003061	6,7,8,9,10,11	positive regulation of the force of heart contraction by norepinephrine	ISO:11554
GO:0003062	4,7,8	regulation of heart rate by chemical signal	IEA:70729|IMP:110086|IMP:20787|IMP:216810|IMP:22003|IMP:233080
GO:0003065	5,6,7,8,9,10,11	positive regulation of heart rate by epinephrine	IMP:110086|IMP:22003
GO:0003068	6,7,9	regulation of systemic arterial blood pressure by acetylcholine	IMP:20656
GO:0003069	6,7,8,9,10	acetylcholine-mediated vasodilation involved in regulation of systemic arterial blood pressure	IMP:20656
GO:0003070	5,6,8	regulation of systemic arterial blood pressure by neurotransmitter	IMP:20656
GO:0003071	4,5,7	renal system process involved in regulation of systemic arterial blood pressure	IBA:19277|IDA:11606|IDA:14062|IDA:14063|IDA:19701|IEA:11606|IEA:11607|IEA:11609|IEA:13057|IEA:13731|IEA:14063|IEA:14456|IEA:14609|IEA:14613|IEA:15484|IEA:18552|IEA:19277|IEA:24111|IMP:11539|IMP:11606|IMP:11607|IMP:11609|IMP:11848|IMP:13072|IMP:13109|IMP:14381|IMP:14613|IMP:170639|IMP:18591|IMP:18816|IMP:19277|IMP:235431|IMP:84112|ISO:110115|ISO:11554|ISO:11606|ISO:11607|ISO:11609|ISO:13057|ISO:13…
GO:0003072	5,6,8	renal control of peripheral vascular resistance involved in regulation of systemic arterial blood pressure	IDA:11606|IMP:11609|IMP:11848|IMP:13109|IMP:14381|IMP:18816
GO:0003073	4,6	regulation of systemic arterial blood pressure	IBA:11421|IBA:11548|IBA:11549|IBA:11550|IBA:11554|IBA:11555|IBA:11556|IBA:12000|IBA:13646|IBA:13647|IBA:13648|IBA:16612|IBA:16613|IBA:16615|IBA:16616|IBA:16617|IBA:16618|IBA:16619|IBA:16622|IBA:16623|IBA:16624|IBA:18048|IBA:18050|IBA:18158|IBA:18430|IBA:19277|IBA:19701|IBA:19702|IBA:217246|IBA:230899|IBA:26361|IBA:54140|IBA:72461|IDA:11554|IDA:11556|IDA:11606|IDA:11609|IDA:13647|IDA:14062|IDA:140…
GO:0003081	5,7,9	regulation of systemic arterial blood pressure by renin-angiotensin	IBA:11421|IBA:19701|IBA:19702|IBA:217246|IDA:11606|IDA:11609|IDA:13647|IDA:14062|IDA:14063|IDA:16618|IDA:19701|IDA:20112|IEA:11421|IEA:11606|IEA:11607|IEA:11609|IEA:13057|IEA:13809|IEA:18552|IEA:19701|IEA:70008|IEA:70495|IGI:11607|IGI:11608|IGI:12873|IGI:13490|IGI:17227|IMP:11606|IMP:11607|IMP:11609|IMP:11848|IMP:13072|IMP:13109|IMP:13490|IMP:14381|IMP:14613|IMP:170639|IMP:17423|IMP:18816|IMP:197…
GO:0003083	6,8,10,12	negative regulation of renal output by angiotensin	IEA:13057|ISO:13057
GO:0003084	5,7	positive regulation of systemic arterial blood pressure	IBA:11421|IBA:217246|IDA:11606|IDA:74840|IEA:11539|IEA:11549|IEA:11550|IEA:11819|IEA:11998|IEA:12000|IEA:13057|IEA:15484|IEA:54140|IEA:56183|IMP:11421|IMP:11441|IMP:11548|IMP:11848|IMP:13072|IMP:13109|IMP:14381|IMP:232341|ISO:110115|ISO:11421|ISO:11539|ISO:11549|ISO:11550|ISO:11554|ISO:11819|ISO:11998|ISO:12000|ISO:13057|ISO:13805|ISO:15484|ISO:319552|ISO:54140|ISO:56183|ISO:66259|ISO:71660|ISS:3…
GO:0003085	5,7	negative regulation of systemic arterial blood pressure	IBA:11554|IBA:11555|IBA:11556|IBA:18158|IBA:230899|IBA:72461|IDA:11556|IEA:11539|IEA:12168|IEA:12918|IEA:18216|IEA:193034|IEA:230899|IGI:11554|IGI:11555|IGI:71544|IMP:102774|IMP:11549|IMP:11550|IMP:11554|IMP:11555|IMP:11609|IMP:11622|IMP:12310|IMP:14381|IMP:15937|IMP:16530|IMP:171469|IMP:20656|IMP:29856|IMP:52150|IMP:72461|IMP:83814|ISO:11539|ISO:11555|ISO:12168|ISO:12491|ISO:12918|ISO:16591|ISO:…
GO:0003091	4,5,6,7	renal water homeostasis	IBA:11826|IDA:11827|IDA:19062|IEA:11827|IEA:15117|IEA:22393|IGI:11826|IGI:11828|IGI:11829|IGI:11832|IMP:110935|IMP:11512|IMP:11677|IMP:11826|IMP:11827|IMP:11828|IMP:11829|IMP:21419|IMP:219181|IMP:22242|IMP:319229|ISO:11826|ISO:11827|ISO:22393|ISS:11827|ISS:15117|ISS:15587|ISS:22393
GO:0003093	5,6,7,9	regulation of glomerular filtration	IBA:19277|IEA:13057|IEA:13731|IEA:14063|IEA:14456|IEA:14609|IEA:14613|IEA:19277|IEA:24111|IMP:11539|IMP:18591|IMP:19277|IMP:235431|ISO:13057|ISO:13731|ISO:14062|ISO:14063|ISO:14456|ISO:14609|ISO:14613|ISO:19277|ISO:217369|ISO:24111|ISS:13731|ISS:14062|ISS:14063|ISS:14456|ISS:19277
GO:0003094	5	glomerular filtration	IBA:19277|IEA:12490|IEA:13057|IEA:13731|IEA:14063|IEA:14456|IEA:14609|IEA:14613|IEA:16069|IEA:19277|IEA:217733|IEA:24111|IEA:245638|IEA:321003|IEA:84004|IGI:224792|IGI:240725|IGI:72043|IGI:78249|IMP:11539|IMP:11826|IMP:18591|IMP:19277|IMP:22242|IMP:235431|IMP:71602|ISO:13057|ISO:13617|ISO:13731|ISO:14062|ISO:14063|ISO:14456|ISO:14609|ISO:14613|ISO:16069|ISO:19277|ISO:217369|ISO:217733|ISO:24111|I…
GO:0003096	4,8	renal sodium ion transport	IBA:100503085|IBA:69847|IDA:22242|IEA:100503085|IEA:69847|IEA:80884|IMP:110935|IMP:16519|IMP:22242|IMP:26941|IMP:56379|ISO:100503085|ISO:69847|ISO:80884|ISS:100503085|ISS:69847
GO:0003097	4,5,6,7,8	renal water transport	IBA:11826|IDA:19062|IEA:15117|IGI:11826|IGI:11828|IGI:11829|IGI:11832|IMP:11826|IMP:11827|IMP:11828|IMP:11829|IMP:319229|ISO:11826|ISS:15117|ISS:15587
GO:0003099	5,6,7,8,9	positive regulation of the force of heart contraction by chemical signal	IDA:11554|IGI:11548|IGI:11549|IGI:11550|IMP:11554|ISO:11554|ISO:11555
GO:0003100	5,7,9	regulation of systemic arterial blood pressure by endothelin	IEA:13614|IEA:13615|IEA:13616|IEA:18127|IEA:230857|IMP:11848|ISO:13614|ISO:13615|ISO:13616|ISO:18127|ISO:230857
GO:0003104	3,4,5,6,7,8,10	positive regulation of glomerular filtration	IEA:14063|IEA:14456|IEA:14609|IMP:18591|ISO:14063|ISO:14456|ISO:14609|ISS:14063|ISS:14456
GO:0003105	3,4,5,6,7,8,10	negative regulation of glomerular filtration	IEA:13057|IEA:14613|IEA:19277|IEA:24111|ISO:13057|ISO:14062|ISO:14613|ISO:19277|ISO:217369|ISO:24111|ISS:14062|ISS:19277
GO:0003106	4,5,6,7,8,9,11,13	negative regulation of glomerular filtration by angiotensin	IEA:13057|ISO:13057
GO:0003108	5,6,7,8,9	negative regulation of the force of heart contraction by chemical signal	IEA:110355|ISO:110355
GO:0003116	6,7,8,9,10	regulation of vasoconstriction by norepinephrine	IMP:20648
GO:0003117	7,8,9,10,11	regulation of vasoconstriction by circulating norepinephrine	IMP:20648
GO:0003127	4,6,7,8	detection of nodal flow	IMP:171395|IMP:18764
GO:0003128	5,6,7,8,9	heart field specification	IDA:13380|IDA:17292|IDA:19876|IDA:268902|IEA:12156|IEA:12159|IEA:16392|IEA:22416|IGI:12006|IGI:19664|IGI:22411|IGI:22418|IMP:14106|IMP:14464|IMP:14725|IMP:17260|IMP:19664|IMP:66993|ISO:12156|ISO:12159|ISO:16392|ISO:18999|ISO:22416|ISS:12159|TAS:19664
GO:0003129	4,5,6,7,8,9,10	heart induction	IDA:13380|IDA:17292|IDA:19876|IDA:268902|IEA:12156|IEA:12159|IEA:22416|IGI:22411|IGI:22418|IMP:14464|ISO:12156|ISO:12159|ISO:18999|ISO:22416|ISS:12159|TAS:19664
GO:0003130	4,5,6,7,8,9,10,11,12	BMP signaling pathway involved in heart induction	IEA:12156|IEA:12159|ISO:12156|ISO:12159|ISO:18999|ISS:12159
GO:0003131	3,4	mesodermal-endodermal cell signaling	ISS:15364
GO:0003133	3,4	endodermal-mesodermal cell signaling	IEA:12156|IEA:12159|ISO:12156|ISO:12159|ISO:18999|ISS:12159
GO:0003134	4,5,6,7,8,9,10,11	endodermal-mesodermal cell signaling involved in heart induction	IEA:12156|IEA:12159|ISO:12156|ISO:12159|ISO:18999|ISS:12159
GO:0003136	4,5,6,7,8,9,10,11,12,13	negative regulation of heart induction by canonical Wnt signaling pathway	IEA:22416|ISO:22416
GO:0003137	5,6,7,8,9,10,11	Notch signaling pathway involved in heart induction	IDA:17292|IDA:19876|IDA:268902|IMP:14464|TAS:19664
GO:0003138	6,7,8,9,10	primary heart field specification	IGI:22411|IGI:22418|IMP:17260
GO:0003139	6,7,8,9,10	secondary heart field specification	IDA:17292|IEA:12159|IEA:16392|IGI:12006|IGI:19664|IGI:22411|IGI:22418|IMP:14106|IMP:14725|IMP:17260|IMP:19664|IMP:66993|ISO:12159|ISO:16392|ISS:12159
GO:0003140	6,7,8	determination of left/right asymmetry in lateral mesoderm	IBA:12622|IBA:171168|IBA:23863|IEA:17126|IMP:17684|IMP:18119|IMP:20423|IMP:22772|IMP:23863|IMP:319757|ISO:17126|NAS:23863
GO:0003142	3,4,5,6,7,8	cardiogenic plate morphogenesis	IMP:20671
GO:0003143	4,5,6,7,8	embryonic heart tube morphogenesis	IBA:13813|IBA:207607|IBA:21375|IBA:21380|IBA:21385|IBA:21386|IBA:21389|IBA:57246|IBA:57765|IEA:11477|IEA:18764|IEA:22773|IEA:51938|IEA:68270|IEA:73293|IGI:16974|IGI:17127|IGI:18119|IGI:18128|IGI:18129|IGI:19164|IGI:21676|IGI:21677|IGI:22418|IGI:22601|IGI:22773|IGI:52906|IMP:100862175|IMP:107586|IMP:12627|IMP:13388|IMP:13805|IMP:14106|IMP:14179|IMP:14275|IMP:14463|IMP:14609|IMP:15110|IMP:15111|IMP…
GO:0003144	5,6,7,8,9	embryonic heart tube formation	IMP:15110
GO:0003147	6,7,8,9,10,11	neural crest cell migration involved in heart formation	IMP:14275
GO:0003148	4,5,6,7,8,9,10	outflow tract septum morphogenesis	IEA:14465|IEA:18091|IEA:22762|IEA:57246|IGI:13805|IGI:14179|IGI:16392|IGI:17128|IGI:17702|IGI:18187|IGI:19401|IGI:19876|IGI:20348|IGI:218772|IGI:268902|IMP:12159|IMP:12166|IMP:12168|IMP:13544|IMP:14183|IMP:14725|IMP:17130|IMP:18186|IMP:20348|IMP:21380|IMP:21385|IMP:21808|IMP:21813|IMP:57246|IMP:57342|ISO:14465|ISO:18091|ISO:22762|ISO:57246|TAS:93840
GO:0003149	3,4,5,6,7,8,9,10,11	membranous septum morphogenesis	IGI:14362|IGI:57265|IGI:93840|IMP:107823|IMP:12159|IMP:14183|IMP:15902|IMP:18121|IMP:21808|IMP:21813
GO:0003150	5,6,7,8,9,10,11	muscular septum morphogenesis	IGI:14362|IGI:57265|IGI:93840|IMP:15214|IMP:21814
GO:0003151	3,4,5,6,7,8	outflow tract morphogenesis	IDA:20348|IEA:13717|IEA:14465|IEA:14613|IEA:18091|IEA:18128|IEA:18166|IEA:18167|IEA:18168|IEA:20319|IEA:22762|IEA:57246|IEA:68528|IEA:71175|IEP:20348|IGI:12159|IGI:12162|IGI:13805|IGI:14179|IGI:14234|IGI:14362|IGI:15213|IGI:16392|IGI:16974|IGI:17128|IGI:17260|IGI:17300|IGI:17702|IGI:17999|IGI:18091|IGI:18187|IGI:19401|IGI:19876|IGI:20348|IGI:20471|IGI:20671|IGI:21380|IGI:21825|IGI:218772|IGI:2689…
GO:0003156	4,5,6,7,8	regulation of animal organ formation	IDA:12159|IDA:12162|IDA:12387|IDA:13380|IDA:14164|IDA:14173|IDA:17292|IDA:19876|IDA:20423|IDA:21380|IDA:240725|IDA:268902|IEA:12156|IEA:12159|IEA:14165|IEA:18128|IEA:18712|IEA:22416|IEA:24063|IGI:109663|IGI:11835|IGI:13075|IGI:14048|IGI:14165|IGI:14174|IGI:14179|IGI:14573|IGI:15396|IGI:15431|IGI:20471|IGI:22411|IGI:22413|IGI:22414|IGI:22418|IMP:11835|IMP:12159|IMP:12387|IMP:13075|IMP:14182|IMP:14…
GO:0003157	3,5,6,7	endocardium development	IEA:11477|IEA:211323|IEP:18128|IGI:18481|IGI:20671|IGI:20672|IGI:320795|IGI:56274|IGI:58231|IMP:107586|IMP:16542|IMP:17128|IMP:17168|IMP:18128|IMP:19130|IMP:19664|ISO:11477|TAS:11600
GO:0003158	5	endothelium development	IBA:11518|IBA:12822|IBA:16456|IBA:16542|IBA:16840|IBA:228852|IBA:381823|IBA:64103|IC:19664|IDA:11482|IDA:12159|IDA:12161|IDA:12165|IDA:12822|IDA:14008|IDA:15413|IDA:16449|IDA:16542|IDA:16840|IDA:22339|IDA:26365|IDA:64103|IEA:107746|IEA:109905|IEA:11477|IEA:11482|IEA:11518|IEA:11684|IEA:11819|IEA:11848|IEA:11852|IEA:12159|IEA:12387|IEA:12490|IEA:12562|IEA:12737|IEA:12767|IEA:13001|IEA:13609|IEA:13…
GO:0003159	5,6	morphogenesis of an endothelium	IEA:11482|IEA:11684|IEA:11848|IEA:11852|IEA:12159|IEA:12387|IEA:12767|IEA:13001|IEA:14164|IEA:15945|IEA:216527|IEA:239337|IEA:243362|IMP:100043609|IMP:19664|IMP:54485|ISO:11482|ISO:11684|ISO:11848|ISO:11852|ISO:12159|ISO:12387|ISO:12767|ISO:13001|ISO:14164|ISO:15945|ISO:16411|ISO:216527|ISO:239337|ISO:243362|ISS:12159|ISS:12387|ISS:14164
GO:0003160	3,4,6,7,8	endocardium morphogenesis	IEP:18128|IGI:20671|IGI:20672|IMP:107586|IMP:17168|IMP:18128|IMP:19130|IMP:19664|TAS:11600
GO:0003161	6,7,8	cardiac conduction system development	IDA:211323|IEA:13511|IEA:17292|IEA:18091|IGI:12540|IGI:18091|IGI:21388|IMP:103806|IMP:12166|IMP:14613|IMP:15902|IMP:18091|IMP:18128|IMP:21386|IMP:23828|IMP:64082|IMP:76365|ISO:13511|ISO:17292|ISO:18091
GO:0003162	6,7,8,9	atrioventricular node development	IMP:103806|IMP:18091|IMP:18128
GO:0003163	6,7,8,9	sinoatrial node development	IEA:17292|IMP:21386|IMP:23828|IMP:64082|IMP:76365|ISO:17292
GO:0003164	7,8,9	His-Purkinje system development	IEA:13511|IGI:18091|IGI:21388|IMP:15902|IMP:18091|IMP:21386|ISO:13511
GO:0003165	7,8,9,10	Purkinje myocyte development	IEA:13511|IMP:18091|ISO:13511
GO:0003166	7,8,9,10	bundle of His development	IGI:18091|IGI:21388|IMP:15902|IMP:21386
GO:0003167	7,8,9,10,11	atrioventricular bundle cell differentiation	IMP:21386
GO:0003168	7,8,9,10,11	Purkinje myocyte differentiation	IMP:18091
GO:0003169	6,7,8,9,10,11	coronary vein morphogenesis	IMP:18128
GO:0003170	3,5,6,7	heart valve development	IDA:18128|IDA:22160|IEA:11477|IEA:14463|IEA:14464|IEA:14613|IEA:16449|IEA:17130|IEA:18128|IEA:18129|IEA:20682|IEA:20897|IEA:22160|IEA:233651|IEA:57246|IGI:14463|IGI:15213|IGI:15214|IGI:17128|IGI:17246|IGI:17248|IGI:18127|IGI:18128|IGI:19876|IGI:21388|IGI:21937|IGI:21938|IGI:268902|IGI:56198|IMP:100952|IMP:101401|IMP:11477|IMP:116701|IMP:12142|IMP:12156|IMP:12159|IMP:12166|IMP:12168|IMP:12428|IMP:…
GO:0003171	4,6,7,8	atrioventricular valve development	IEA:11477|IEA:14613|IEA:18128|IEA:233651|IGI:14463|IGI:15213|IGI:17128|IGI:17246|IGI:17248|IGI:21388|IGI:56198|IMP:11477|IMP:12156|IMP:12166|IMP:12168|IMP:12428|IMP:13636|IMP:15213|IMP:15214|IMP:16007|IMP:17130|IMP:18128|IMP:18741|IMP:20564|IMP:20677|IMP:21808|IMP:21813|IMP:22160|IMP:22761|IMP:233651|IMP:57246|ISO:11477|ISO:14613|ISO:18128|ISO:233651|ISS:56177|TAS:14463|TAS:22762
GO:0003172	4,6,7,8	sinoatrial valve development	IMP:17260
GO:0003174	5,7,8,9	mitral valve development	IEA:11477|IEA:14613|IEA:18128|IEA:233651|IMP:12166|IMP:12168|IMP:13636|IMP:17130|IMP:20677|IMP:22160|IMP:22761|IMP:233651|ISO:11477|ISO:14613|ISO:18128|ISO:233651|TAS:14463|TAS:22762
GO:0003175	5,7,8,9	tricuspid valve development	IMP:12166|IMP:12168|IMP:15214|IMP:21813|IMP:22761|IMP:57246|TAS:14463|TAS:22762
GO:0003176	5,7,8,9	aortic valve development	IEA:14463|IEA:14464|IEA:17130|IEA:18128|IEA:20682|IEA:22160|IEA:57246|IGI:18127|IGI:18128|IGI:19876|IGI:21937|IGI:21938|IGI:268902|IMP:100952|IMP:12159|IMP:12168|IMP:13636|IMP:14462|IMP:14464|IMP:18018|IMP:18127|IMP:18128|IMP:19645|IMP:19664|IMP:20563|IMP:20564|IMP:21803|IMP:22160|IMP:57246|ISO:14463|ISO:14464|ISO:17130|ISO:18128|ISO:20682|ISO:21803|ISO:22160|ISO:57246|ISS:18128
GO:0003177	5,7,8,9	pulmonary valve development	IEA:14613|IEA:16449|IEA:18128|IEA:18129|IEA:20897|IGI:15213|IGI:18127|IGI:18128|IGI:19876|IGI:21937|IGI:21938|IGI:268902|IGI:56198|IMP:12159|IMP:12168|IMP:15214|IMP:17130|IMP:18018|IMP:18128|IMP:19664|IMP:20563|IMP:21808|IMP:57246|ISO:14613|ISO:16449|ISO:18128|ISO:18129|ISO:20897|ISS:16449
GO:0003178	4,6,7,8	coronary sinus valve development	IMP:18128
GO:0003179	3,4,6,7,8	heart valve morphogenesis	IDA:18128|IDA:22160|IEA:11477|IEA:14463|IEA:14464|IEA:14613|IEA:16449|IEA:17130|IEA:18128|IEA:18129|IEA:20682|IEA:20897|IEA:22160|IEA:233651|IEA:57246|IGI:14463|IGI:15213|IGI:15214|IGI:17128|IGI:17246|IGI:17248|IGI:18127|IGI:18128|IGI:19876|IGI:21388|IGI:268902|IGI:56198|IMP:100952|IMP:101401|IMP:11477|IMP:116701|IMP:12156|IMP:12159|IMP:12166|IMP:12168|IMP:12428|IMP:13636|IMP:14462|IMP:14464|IMP:…
GO:0003180	4,5,6,7,8,9,10	aortic valve morphogenesis	IEA:14463|IEA:14464|IEA:17130|IEA:18128|IEA:20682|IEA:22160|IEA:57246|IGI:18127|IGI:18128|IGI:19876|IGI:268902|IMP:100952|IMP:12159|IMP:13636|IMP:14462|IMP:14464|IMP:18018|IMP:18127|IMP:18128|IMP:19645|IMP:20563|IMP:20564|IMP:21803|IMP:22160|ISO:14463|ISO:14464|ISO:17130|ISO:18128|ISO:20682|ISO:21803|ISO:22160|ISO:57246|ISS:18128
GO:0003181	4,5,7,8,9	atrioventricular valve morphogenesis	IEA:11477|IEA:18128|IEA:233651|IGI:14463|IGI:15213|IGI:17128|IGI:17246|IGI:17248|IGI:21388|IGI:56198|IMP:11477|IMP:12156|IMP:12166|IMP:12168|IMP:12428|IMP:13636|IMP:15213|IMP:15214|IMP:16007|IMP:17130|IMP:18128|IMP:20564|IMP:20677|IMP:21808|IMP:21813|IMP:22160|IMP:22761|IMP:233651|ISO:11477|ISO:18128|ISO:233651|ISS:56177|TAS:14463|TAS:22762
GO:0003182	4,5,7,8,9	coronary sinus valve morphogenesis	IMP:18128
GO:0003183	5,6,8,9,10	mitral valve morphogenesis	IEA:11477|IEA:18128|IEA:233651|IMP:12166|IMP:12168|IMP:13636|IMP:17130|IMP:20677|IMP:22160|IMP:22761|IMP:233651|ISO:11477|ISO:18128|ISO:233651|TAS:14463|TAS:22762
GO:0003184	4,5,6,7,8,9,10	pulmonary valve morphogenesis	IEA:14613|IEA:16449|IEA:18128|IEA:18129|IEA:20897|IGI:15213|IGI:18127|IGI:18128|IGI:19876|IGI:268902|IGI:56198|IMP:12159|IMP:15214|IMP:17130|IMP:18018|IMP:18128|IMP:20563|IMP:21808|IMP:57246|ISO:14613|ISO:16449|ISO:18128|ISO:18129|ISO:20897|ISS:16449
GO:0003185	4,5,7,8,9	sinoatrial valve morphogenesis	IMP:17260
GO:0003186	5,6,8,9,10	tricuspid valve morphogenesis	IMP:12166|IMP:12168|IMP:15214|IMP:21813|IMP:22761|TAS:14463|TAS:22762
GO:0003188	3,4,5,7,8,9	heart valve formation	IDA:22160|IEA:14613|IEA:18128|IEA:233651|IGI:14463|IGI:15213|IGI:15214|IGI:17128|IMP:13636|IMP:15213|IMP:15214|IMP:20289|IMP:20682|IMP:22761|IMP:57246|ISO:14613|ISO:18128|ISO:233651|ISS:56177|TAS:14463|TAS:22762
GO:0003190	4,5,6,8,9,10	atrioventricular valve formation	IEA:18128|IEA:233651|IGI:14463|IGI:17128|IMP:15213|IMP:15214|IMP:22761|ISO:18128|ISO:233651|ISS:56177|TAS:14463|TAS:22762
GO:0003192	5,6,7,9,10,11	mitral valve formation	IEA:18128|IEA:233651|IMP:22761|ISO:18128|ISO:233651|TAS:14463|TAS:22762
GO:0003193	4,5,6,7,8,9,10,11	pulmonary valve formation	IEA:14613|IMP:57246|ISO:14613
GO:0003195	5,6,7,9,10,11	tricuspid valve formation	IMP:15214|IMP:22761|TAS:14463|TAS:22762
GO:0003197	5,6,7	endocardial cushion development	IDA:14179|IEA:11477|IEA:14463|IEA:15227|IEA:233651|IGI:12160|IGI:12162|IGI:14463|IGI:15213|IGI:16392|IGI:17246|IGI:17248|IGI:17701|IGI:17702|IGI:17999|IGI:18127|IGI:18128|IGI:19876|IGI:20613|IGI:21388|IGI:21825|IGI:268902|IGI:56198|IMP:11477|IMP:11482|IMP:12156|IMP:12159|IMP:12166|IMP:12168|IMP:13805|IMP:13837|IMP:13867|IMP:14179|IMP:14463|IMP:14464|IMP:16449|IMP:17128|IMP:17246|IMP:17684|IMP:179…
GO:0003198	4,5,6,7,8,9,10	epithelial to mesenchymal transition involved in endocardial cushion formation	IDA:14179|IGI:15213|IGI:17701|IGI:17702|IGI:20613|IGI:56198|IMP:11477|IMP:13805|IMP:14179|IMP:17128|IMP:18121|IMP:18128|IMP:19664|IMP:20583|IMP:21808|IMP:21812|IMP:21813|IMP:67888
GO:0003199	4,5,6,7,8,9,10,11	endocardial cushion to mesenchymal transition involved in heart valve formation	IDA:22160|IGI:15213|IGI:15214|IMP:13636
GO:0003203	5,6,7,8	endocardial cushion morphogenesis	IDA:14179|IEA:233651|IGI:12160|IGI:12162|IGI:15213|IGI:16392|IGI:17246|IGI:17248|IGI:17701|IGI:17702|IGI:18127|IGI:18128|IGI:19876|IGI:20613|IGI:268902|IGI:56198|IMP:11477|IMP:11482|IMP:12156|IMP:12166|IMP:13805|IMP:14179|IMP:14464|IMP:17128|IMP:17246|IMP:18121|IMP:18128|IMP:19664|IMP:20583|IMP:20682|IMP:21385|IMP:21808|IMP:21812|IMP:21813|IMP:22160|IMP:57246|IMP:67888|ISO:233651
GO:0003205	3,5,6,7	cardiac chamber development	IBA:21385|IBA:21386|IBA:21388|IBA:215798|IEA:109676|IEA:110086|IEA:11477|IEA:12876|IEA:140781|IEA:14463|IEA:14465|IEA:14613|IEA:15110|IEA:15227|IEA:16526|IEA:17292|IEA:17868|IEA:17888|IEA:17906|IEA:18091|IEA:18128|IEA:18129|IEA:18167|IEA:18168|IEA:20319|IEA:20897|IEA:211323|IEA:21924|IEA:21954|IEA:22003|IEA:22762|IEA:57246|IEA:67451|IEP:12154|IEP:14200|IEP:20348|IGI:12160|IGI:12162|IGI:13805|IGI:…
GO:0003206	3,4,5,6,7,8	cardiac chamber morphogenesis	IBA:21388|IBA:215798|IEA:110086|IEA:11477|IEA:12876|IEA:140781|IEA:14463|IEA:14465|IEA:15110|IEA:15227|IEA:17292|IEA:17868|IEA:17888|IEA:17906|IEA:18091|IEA:18128|IEA:18129|IEA:18167|IEA:18168|IEA:20319|IEA:211323|IEA:21924|IEA:21954|IEA:22003|IEA:22762|IEA:57246|IEA:67451|IEP:12154|IEP:14200|IEP:20348|IGI:12160|IGI:12162|IGI:13805|IGI:14179|IGI:14234|IGI:14362|IGI:15213|IGI:15214|IGI:16392|IGI:1…
GO:0003207	3,4,5,6,7,8,9	cardiac chamber formation	IBA:21388|IEA:15110|IEA:17292|IGI:17260|IGI:18091|IMP:15111|IMP:17260|IMP:18128|IMP:20666|IMP:20677|IMP:21385|IMP:21388|IMP:57246|IMP:66993|ISO:15110|ISO:17292
GO:0003208	4,5,6,7,8,9	cardiac ventricle morphogenesis	IBA:21388|IEA:110086|IEA:12876|IEA:140781|IEA:15110|IEA:15227|IEA:17292|IEA:17868|IEA:17888|IEA:17906|IEA:18091|IEA:18167|IEA:18168|IEA:20319|IEA:211323|IEA:21924|IEA:21954|IEA:22003|IEA:22762|IEA:67451|IEP:20348|IGI:14234|IGI:15213|IGI:15214|IGI:16392|IGI:17260|IGI:17300|IGI:18091|IGI:228788|IGI:77446|IMP:100043609|IMP:109620|IMP:110086|IMP:11622|IMP:12154|IMP:12166|IMP:12814|IMP:13805|IMP:14106…
GO:0003209	4,5,6,7,8,9	cardiac atrium morphogenesis	IEA:11477|IEA:14463|IEA:17292|IEA:17888|IEA:18091|IEA:18129|IEA:57246|IEP:12154|IGI:16392|IGI:16974|IGI:21388|IGI:228788|IGI:319757|IGI:77446|IMP:100043609|IMP:107823|IMP:11477|IMP:12168|IMP:12428|IMP:12627|IMP:13805|IMP:14463|IMP:14613|IMP:15214|IMP:16007|IMP:17168|IMP:18121|IMP:18128|IMP:18741|IMP:19130|IMP:20429|IMP:20662|IMP:20677|IMP:21808|IMP:21956|IMP:22413|IMP:22418|IMP:22761|IMP:54485|IM…
GO:0003210	4,5,6,7,8,9,10	cardiac atrium formation	IEA:17292|ISO:17292
GO:0003211	4,5,6,7,8,9,10	cardiac ventricle formation	IBA:21388|IEA:15110|IEA:17292|IGI:17260|IGI:18091|IMP:15111|IMP:17260|IMP:18128|IMP:20666|IMP:20677|IMP:21388|IMP:66993|ISO:15110|ISO:17292
GO:0003213	5,6,7,8,9,10	cardiac right atrium morphogenesis	IGI:16974|IMP:18128|IMP:22418
GO:0003214	5,6,7,8,9,10	cardiac left ventricle morphogenesis	IBA:21388|IEA:12876|IEA:15110|IEA:15227|IEA:18167|IEA:18168|IEA:20319|IMP:11622|IMP:15214|IMP:16623|IMP:17128|IMP:18128|IMP:19664|IMP:20191|IMP:21388|IMP:21813|IMP:606496|ISO:12876|ISO:15110|ISO:15227|ISO:18167|ISO:18168|ISO:20319|TAS:14180|TAS:21808
GO:0003215	5,6,7,8,9,10	cardiac right ventricle morphogenesis	IEA:15110|IEA:18091|IEA:22762|IEP:20348|IGI:16392|IMP:12166|IMP:14106|IMP:14462|IMP:14463|IMP:15111|IMP:15214|IMP:16449|IMP:18128|IMP:20677|IMP:216848|IMP:21808|IMP:320790|IMP:333654|IMP:57246|IMP:66993|ISO:15110|ISO:18091|ISO:22762|TAS:15111|TAS:21808
GO:0003218	5,6,7,8,9,10,11	cardiac left ventricle formation	IBA:21388|IEA:15110|IMP:21388|ISO:15110
GO:0003219	5,6,7,8,9,10,11	cardiac right ventricle formation	IEA:15110|IMP:15111|IMP:18128|IMP:66993|ISO:15110
GO:0003220	6,7,8,9,10,11	left ventricular cardiac muscle tissue morphogenesis	IMP:16623|IMP:17128|IMP:20191
GO:0003221	6,7,8,9,10,11	right ventricular cardiac muscle tissue morphogenesis	IEA:18091|IEA:22762|IMP:216848|IMP:320790|ISO:18091|ISO:22762
GO:0003222	5,6,7,8,9,10,11	ventricular trabecula myocardium morphogenesis	IEA:211323|IGI:15213|IGI:15214|IGI:228788|IGI:77446|IMP:100043609|IMP:12166|IMP:13805|IMP:14106|IMP:17193|IMP:18091|IMP:18128|IMP:19014|IMP:19664|IMP:216848|IMP:21808|IMP:21812|IMP:320790|IMP:54485|IMP:63958
GO:0003223	6,7,8,9,10,11	ventricular compact myocardium morphogenesis	IMP:109620|IMP:12166|IMP:14725|IMP:18121|IMP:18996|IMP:216848|IMP:21812|IMP:21814|IMP:320790|IMP:666279|TAS:12387
GO:0003226	7,8,9,10,11,12	right ventricular compact myocardium morphogenesis	IMP:216848|IMP:320790
GO:0003228	3	atrial cardiac muscle tissue development	IEA:17888|IEP:12154|IMP:13805|IMP:17168|IMP:18121|IMP:18741|IMP:19130|IMP:21956|IMP:22040|IMP:22413|ISO:17888
GO:0003229	6,7,8	ventricular cardiac muscle tissue development	IEA:110086|IEA:13511|IEA:140781|IEA:15110|IEA:17868|IEA:17888|IEA:17906|IEA:18091|IEA:211323|IEA:21924|IEA:21954|IEA:22003|IEA:22762|IEA:67451|IGI:14234|IGI:14463|IGI:15213|IGI:15214|IGI:16392|IGI:17300|IGI:18091|IGI:21388|IGI:228788|IGI:77446|IMP:100043609|IMP:101401|IMP:109620|IMP:110086|IMP:12154|IMP:12166|IMP:12814|IMP:12818|IMP:13805|IMP:14106|IMP:14183|IMP:14225|IMP:14725|IMP:15110|IMP:1590…
GO:0003230	4,6,7,8	cardiac atrium development	IEA:109676|IEA:11477|IEA:14463|IEA:14613|IEA:17292|IEA:17888|IEA:18091|IEA:18129|IEA:57246|IEP:12154|IGI:16392|IGI:16974|IGI:17246|IGI:17248|IGI:21388|IGI:22411|IGI:22418|IGI:228788|IGI:319757|IGI:77446|IMP:100043609|IMP:107823|IMP:11477|IMP:12168|IMP:12428|IMP:12627|IMP:13805|IMP:14463|IMP:14613|IMP:15214|IMP:16007|IMP:17168|IMP:18121|IMP:18128|IMP:18741|IMP:19130|IMP:20429|IMP:20662|IMP:20677|I…
GO:0003231	4,6,7,8	cardiac ventricle development	IBA:21388|IEA:110086|IEA:12876|IEA:140781|IEA:14613|IEA:15110|IEA:15227|IEA:16526|IEA:17292|IEA:17868|IEA:17888|IEA:17906|IEA:18091|IEA:18128|IEA:18167|IEA:18168|IEA:20319|IEA:20897|IEA:211323|IEA:21924|IEA:21954|IEA:22003|IEA:22762|IEA:67451|IEP:20348|IGI:14234|IGI:14362|IGI:15213|IGI:15214|IGI:16392|IGI:16974|IGI:17246|IGI:17248|IGI:17260|IGI:17300|IGI:18091|IGI:18127|IGI:18128|IGI:19876|IGI:22…
GO:0003235	4,6,7,8	sinus venosus development	IMP:17292
GO:0003236	4,5,6,7,8,9	sinus venosus morphogenesis	IMP:17292
GO:0003241	4,5,6,7,8	growth involved in heart morphogenesis	IEA:50721|IMP:11622|IMP:13609|IMP:17292|IMP:18128|ISO:50721
GO:0003243	5,6,7,8,9,10,11	circumferential growth involved in left ventricle morphogenesis	IMP:11622
GO:0003245	4,5,6,7,8,9,10	cardiac muscle tissue growth involved in heart morphogenesis	IEA:50721|IMP:13609|ISO:50721
GO:0003247	4,5,6,7,8,9,10,11	post-embryonic cardiac muscle cell growth involved in heart morphogenesis	IEA:50721|ISO:50721
GO:0003249	4,5,6,7,8,9	cell proliferation involved in heart valve morphogenesis	IDA:18128|IMP:12168|IMP:17128|IMP:18128
GO:0003250	5,6,7,8,9,10	regulation of cell proliferation involved in heart valve morphogenesis	IDA:18128|IMP:12168|IMP:17128|IMP:18128
GO:0003251	5,6,7,8,9,10,11	positive regulation of cell proliferation involved in heart valve morphogenesis	IMP:17128
GO:0003252	5,6,7,8,9,10,11	negative regulation of cell proliferation involved in heart valve morphogenesis	IDA:18128|IMP:12168|IMP:18128
GO:0003253	5,6,7,8,9,10,11,12	cardiac neural crest cell migration involved in outflow tract morphogenesis	IDA:20348|IGI:12159|IGI:12162|IMP:14275|IMP:15111|IMP:18741|IMP:22160
GO:0003254	3,4,5,6	regulation of membrane depolarization	IBA:12391|IBA:20271|IBA:56772|IC:17131|IDA:209488|IEA:11545|IEA:11684|IEA:12257|IEA:12391|IEA:12424|IEA:13179|IEA:14167|IEA:14199|IEA:14613|IEA:14694|IEA:14718|IEA:15168|IEA:16542|IEA:17926|IEA:18216|IEA:20264|IEA:20266|IEA:20271|IEA:20779|IEA:235281|IEA:330953|IEA:333433|IEA:545622|IEA:54615|IEA:56772|IEA:57785|IEA:66725|IEA:72821|IEA:83814|IGI:14609|IGI:14613|IGI:14629|IGI:14630|IMP:11666|IMP:1…
GO:0003256	6,7,8,9,10,11,12,13	regulation of transcription from RNA polymerase II promoter involved in myocardial precursor cell differentiation	IDA:21385|IDA:23892|IEA:20807|IEA:20997|IEA:214384|IMP:18128|IMP:19664|IMP:20807|IMP:20997|ISO:20807|ISO:20997|ISO:214384
GO:0003257	7,8,9,10,11,12,13,14	positive regulation of transcription from RNA polymerase II promoter involved in myocardial precursor cell differentiation	IDA:23892|IEA:20807|IEA:20997|IEA:214384|IMP:20807|IMP:20997|ISO:20807|ISO:20997|ISO:214384
GO:0003259	7,8,9,10,11	cardioblast anterior-lateral migration	IEP:17292
GO:0003260	6,7,8,9,10	cardioblast migration	IEP:17292|IMP:17292
GO:0003263	4,5,6,7,8,9	cardioblast proliferation	IDA:12387|IDA:21380|IEA:18128|IEA:18712|IGI:14048|IGI:20471|IMP:14707|IMP:15111|IMP:15205|IMP:16392|IMP:18128|IMP:21388|IMP:380718|ISO:18128|ISO:18712
GO:0003264	5,6,7,8,9,10	regulation of cardioblast proliferation	IDA:12387|IDA:21380|IEA:18128|IEA:18712|IGI:14048|IGI:20471|IMP:14707|IMP:15111|IMP:15205|IMP:16392|IMP:18128|IMP:21388|IMP:380718|ISO:18128|ISO:18712
GO:0003266	6,7,8,9,10,11	regulation of secondary heart field cardioblast proliferation	IDA:12387|IDA:21380|IGI:14048|IGI:20471|IMP:14707|IMP:15111|IMP:15205|IMP:16392|IMP:18128|IMP:21388|IMP:380718
GO:0003270	6,7,8,9,10,11,12	Notch signaling pathway involved in regulation of secondary heart field cardioblast proliferation	IMP:18128
GO:0003271	5,6,7,8,9,10,11,12	smoothened signaling pathway involved in regulation of secondary heart field cardioblast proliferation	IMP:380718
GO:0003272	3,4,5,6,7,8,9	endocardial cushion formation	IDA:14179|IEA:233651|IGI:12160|IGI:12162|IGI:15213|IGI:17701|IGI:17702|IGI:19876|IGI:20613|IGI:268902|IGI:56198|IMP:11477|IMP:12166|IMP:13805|IMP:14179|IMP:17128|IMP:18121|IMP:18128|IMP:19664|IMP:20583|IMP:21808|IMP:21812|IMP:21813|IMP:57246|IMP:67888|ISO:233651
GO:0003273	4,5,6,7,8,9,10	cell migration involved in endocardial cushion formation	IEA:233651|IMP:13805|IMP:18128|IMP:20583|ISO:233651
GO:0003274	4,5,6,7,8,9	endocardial cushion fusion	IMP:11477|IMP:14464|IMP:21808|IMP:21813
GO:0003275	4,5,6,7,8,9	apoptotic process involved in outflow tract morphogenesis	IGI:14234|IGI:17300|IMP:21808
GO:0003278	4,5,6,7,8	apoptotic process involved in heart morphogenesis	IGI:14234|IGI:17300|IMP:12428|IMP:15111|IMP:16007|IMP:18091|IMP:21808
GO:0003279	3,4,6,7,8	cardiac septum development	IEA:109676|IEA:11477|IEA:14463|IEA:14465|IEA:14613|IEA:15110|IEA:18091|IEA:18128|IEA:18129|IEA:20897|IEA:22762|IEA:57246|IGI:12160|IGI:12162|IGI:13805|IGI:14179|IGI:14362|IGI:14463|IGI:15213|IGI:16392|IGI:16974|IGI:17128|IGI:17246|IGI:17248|IGI:17702|IGI:18127|IGI:18128|IGI:18187|IGI:19401|IGI:19876|IGI:20348|IGI:21388|IGI:218772|IGI:22059|IGI:22411|IGI:22418|IGI:268902|IGI:319757|IGI:56198|IGI:5…
GO:0003281	4,5,7,8,9	ventricular septum development	IEA:14613|IEA:18091|IEA:18128|IEA:20897|IEA:22762|IGI:14362|IGI:15213|IGI:16974|IGI:17246|IGI:17248|IGI:18127|IGI:18128|IGI:19876|IGI:22411|IGI:22418|IGI:268902|IGI:56198|IGI:57265|IGI:58198|IGI:93840|IGI:99377|IMP:107823|IMP:109181|IMP:112405|IMP:11477|IMP:116701|IMP:12142|IMP:12159|IMP:12168|IMP:12428|IMP:12767|IMP:13430|IMP:14183|IMP:14462|IMP:14463|IMP:14613|IMP:14725|IMP:15205|IMP:15214|IMP:…
GO:0003283	4,5,7,8,9	atrial septum development	IEA:109676|IEA:11477|IEA:14463|IEA:14613|IEA:18091|IEA:18129|IEA:57246|IGI:16392|IGI:17246|IGI:17248|IGI:21388|IGI:22411|IGI:22418|IGI:319757|IMP:107823|IMP:11477|IMP:12168|IMP:12428|IMP:12627|IMP:14463|IMP:14613|IMP:15214|IMP:16007|IMP:20677|IMP:21388|IMP:21808|IMP:22761|IMP:23863|ISO:11477|ISO:14463|ISO:14613|ISO:18091|ISO:18129|ISO:57246|ISO:74025|ISS:18129
GO:0003284	5,6,8,9,10	septum primum development	IEA:11477|IMP:107823|IMP:11477|IMP:14463|IMP:14613|IMP:20677|IMP:21808|ISO:11477
GO:0003285	5,6,8,9,10	septum secundum development	IEA:14463|IEA:18091|IMP:107823|ISO:14463|ISO:18091
GO:0003289	5,6,7,8,9,10,11	atrial septum primum morphogenesis	IEA:11477|IMP:107823|IMP:11477|IMP:14463|IMP:20677|IMP:21808|ISO:11477
GO:0003290	5,6,7,8,9,10,11	atrial septum secundum morphogenesis	IEA:14463|IMP:107823|ISO:14463
GO:0003292	4,5,6,7,8,9	cardiac septum cell differentiation	IMP:103806|IMP:18091
GO:0003294	3,5,6,7,8	atrial ventricular junction remodeling	IGI:14609|IMP:14613
GO:0003298	5	physiological muscle hypertrophy	IDA:11601|IDA:11731|IDA:232854|IDA:74116|IEA:108058|IEA:108655|IEA:11546|IEA:11606|IEA:11609|IEA:12391|IEA:13614|IEA:14463|IEA:16000|IEA:18479|IEA:19013|IEA:19735|IEA:19736|IEA:22632|IEA:230899|IEA:26398|IEA:53817|IEA:56717|IEA:67655|IEA:75547|IGI:11548|IGI:11549|IGI:11550|IMP:12818|IMP:232854|IMP:606496|ISO:106628|ISO:108058|ISO:108655|ISO:110196|ISO:11546|ISO:11554|ISO:11606|ISO:11609|ISO:11739…
GO:0003299	3,5	muscle hypertrophy in response to stress	IDA:11938|IDA:14056|IDA:140781|IDA:15214|IDA:17888|IDA:18158|IDA:19055|IDA:230899|IEA:12154|IEA:17127|IEA:21393|IEA:216874|IEA:22065|IEA:381290|IEA:56458|IEA:74155|IGI:18021|IGI:19055|IMP:101490|IMP:14463|IMP:14465|IMP:16905|IMP:17260|IMP:230674|IMP:230899|IMP:381290|IMP:66277|IMP:69642|ISO:12154|ISO:17127|ISO:21393|ISO:216874|ISO:22065|ISO:381290|ISO:56458|ISO:74155|ISS:56458
GO:0003300	6	cardiac muscle hypertrophy	IDA:11549|IDA:11550|IDA:11601|IDA:11731|IDA:11938|IDA:14056|IDA:140781|IDA:14083|IDA:15214|IDA:17888|IDA:18158|IDA:19055|IDA:19230|IDA:230899|IDA:232854|IDA:56637|IDA:69642|IDA:74116|IEA:107951|IEA:108058|IEA:108655|IEA:11545|IEA:11546|IEA:11606|IEA:11609|IEA:12154|IEA:12391|IEA:13009|IEA:13614|IEA:14463|IEA:14489|IEA:14609|IEA:15111|IEA:15182|IEA:16000|IEA:16468|IEA:16846|IEA:17127|IEA:17258|IEA…
GO:0003301	4,5,6,7,8,9	physiological cardiac muscle hypertrophy	IDA:11601|IDA:11731|IDA:232854|IDA:74116|IEA:108058|IEA:108655|IEA:11546|IEA:11606|IEA:11609|IEA:12391|IEA:13614|IEA:14463|IEA:16000|IEA:18479|IEA:19013|IEA:19735|IEA:19736|IEA:22632|IEA:230899|IEA:26398|IEA:53817|IEA:56717|IEA:67655|IEA:75547|IGI:11548|IGI:11549|IGI:11550|IMP:12818|IMP:232854|IMP:606496|ISO:106628|ISO:108058|ISO:108655|ISO:110196|ISO:11546|ISO:11554|ISO:11606|ISO:11609|ISO:11739…
GO:0003306	5,6,7,8	Wnt signaling pathway involved in heart development	IDA:13380|IDA:17292|IEA:12156|IEA:13380|IEA:22416|IEA:225638|IGI:16974|IGI:22411|IGI:22418|IMP:12387|IMP:16974|IMP:19664|IMP:20671|IMP:22418|IMP:93840|ISO:12156|ISO:13380|ISO:18999|ISO:22416|ISO:225638
GO:0003307	4,5,6,7,8,9	regulation of Wnt signaling pathway involved in heart development	IDA:13380|IDA:17292|IEA:12156|IEA:13380|IEA:225638|IGI:16974|IGI:22411|IGI:22418|IMP:19664|IMP:20671|ISO:12156|ISO:13380|ISO:18999|ISO:225638
GO:0003308	3,4,5,6,7,8,9,10	negative regulation of Wnt signaling pathway involved in heart development	IDA:13380|IDA:17292|IEA:12156|IEA:13380|IEA:225638|IGI:16974|IGI:22411|IGI:22418|IMP:20671|ISO:12156|ISO:13380|ISO:225638
GO:0003309	4,6,7,8,9	type B pancreatic cell differentiation	IBA:18609|IBA:27402|IDA:18088|IDA:53626|IEA:12159|IEA:12160|IEA:12161|IEA:12571|IEA:15378|IEA:17283|IEA:18096|IEA:18609|IEA:19744|IEA:27402|IMP:11865|IMP:12015|IMP:12753|IMP:13388|IMP:14465|IMP:18088|IMP:18508|IMP:18607|IMP:19726|IMP:214597|IMP:22346|IMP:22418|IMP:319757|IMP:320995|IMP:53626|ISO:12159|ISO:12160|ISO:12161|ISO:12571|ISO:12638|ISO:17283|ISO:18508|ISO:18609|ISO:19744|ISO:27402|ISS:12…
GO:0003310	4,6,7,8,9	pancreatic A cell differentiation	IDA:53626|IEA:18508|IGI:18012|IGI:18088|IMP:14465|IMP:15205|IMP:18088|IMP:18508|IMP:22346|IMP:320995|ISO:18508
GO:0003311	4,6,7,8,9	pancreatic D cell differentiation	IMP:320995
GO:0003312	4,6,7,8,9	pancreatic PP cell differentiation	IGI:18012|IGI:18088
GO:0003318	5,6,7,8	cell migration to the midline involved in heart development	IMP:17292
GO:0003321	5,7,9	positive regulation of blood pressure by epinephrine-norepinephrine	IBA:11548|IBA:11549|IBA:11550|IBA:11554|IDA:11554|IGI:11548|IGI:11549|IGI:11550|IMP:110086|IMP:11549|IMP:11550|IMP:11554|IMP:13492|IMP:22003|ISO:11554|ISO:11555
GO:0003322	5,7,8,9,10	pancreatic A cell development	IEA:18508|IMP:18508|ISO:18508
GO:0003323	5,7,8,9,10	type B pancreatic cell development	IDA:18088|IEA:12159|IEA:12160|IEA:12161|IEA:12571|IEA:15378|IEA:18096|IEA:19744|IMP:11865|IMP:12015|IMP:12753|IMP:13388|IMP:18088|IMP:18607|IMP:19726|IMP:214597|IMP:22418|IMP:319757|IMP:53626|ISO:12159|ISO:12160|ISO:12161|ISO:12571|ISO:12638|ISO:19744|ISS:12159
GO:0003326	5,6,7,8,9,10	pancreatic A cell fate commitment	IGI:18012|IGI:18088|IMP:18088
GO:0003327	5,6,7,8,9,10	type B pancreatic cell fate commitment	IMP:18088
GO:0003329	5,6,7,8,9,10	pancreatic PP cell fate commitment	IGI:18012|IGI:18088
GO:0003330	4,5,6,7	regulation of extracellular matrix constituent secretion	IEA:109254|IEA:11606|IEA:56373|IEA:66214|IGI:21937|IGI:21938|IMP:18128|ISO:109254|ISO:11606|ISO:56373|ISO:66214
GO:0003331	4,5,6,7,8	positive regulation of extracellular matrix constituent secretion	IEA:11606|IEA:56373|IEA:66214|ISO:11606|ISO:56373|ISO:66214
GO:0003332	4,5,6,7,8	negative regulation of extracellular matrix constituent secretion	IEA:109254|IGI:21937|IGI:21938|IMP:18128|ISO:109254
GO:0003333	5,6,7,8,9	amino acid transmembrane transport	IBA:100561|IBA:100604|IBA:102680|IBA:102857|IBA:103098|IBA:104245|IBA:105727|IBA:11987|IBA:11988|IBA:11989|IBA:14057|IBA:140918|IBA:140919|IBA:14411|IBA:14412|IBA:18408|IBA:20538|IBA:20539|IBA:20540|IBA:208638|IBA:209837|IBA:212555|IBA:21366|IBA:215113|IBA:215332|IBA:215335|IBA:216227|IBA:22348|IBA:224022|IBA:22599|IBA:231549|IBA:232333|IBA:234595|IBA:234788|IBA:234967|IBA:240332|IBA:241296|IBA:2…
GO:0003334	5,6,7,8	keratinocyte development	IEA:320051|IEA:69073|IGI:104444|IGI:16661|IGI:21418|IGI:21420|IGI:55948|IGI:69073|IMP:111452|IMP:14284|IMP:16681|IMP:19156|IMP:286940|IMP:58208|IMP:66705|IMP:67694|IMP:69073|IMP:72333|ISO:320051|ISS:320051
GO:0003335	4,5,6,7,8,9	corneocyte development	IMP:19156|IMP:66705
GO:0003337	6,7,8,9,10,11,12,13	mesenchymal to epithelial transition involved in metanephros morphogenesis	IDA:12387|IDA:22412|IDA:23892|IEA:12159|IEA:12705|IEA:16878|IEA:18510|IEA:58198|IEP:14573|IEP:18504|IEP:20472|IGI:18504|IMP:14573|IMP:18510|IMP:22412|IMP:319757|IMP:58198|ISO:12159|ISO:12705|ISO:14573|ISO:16878|ISS:12159|ISS:20846
GO:0003338	5,6,7,8,9	metanephros morphogenesis	IDA:12387|IDA:22412|IDA:23892|IEA:12159|IEA:12705|IEA:15223|IEA:16869|IEA:16878|IEA:18504|IEA:18510|IEA:18596|IEA:18763|IEA:18764|IEA:58198|IEP:12307|IEP:14573|IEP:15205|IEP:15208|IEP:16869|IEP:18504|IEP:20472|IEP:22431|IGI:18504|IGI:20681|IGI:20682|IMP:107515|IMP:11609|IMP:12387|IMP:14165|IMP:14260|IMP:14573|IMP:18504|IMP:18510|IMP:22412|IMP:22417|IMP:22422|IMP:22431|IMP:231470|IMP:269152|IMP:31…
GO:0003339	5,6,7,8,9,10,11,12,13,14	regulation of mesenchymal to epithelial transition involved in metanephros morphogenesis	IDA:12387|IDA:22412|IEA:12705|IEA:16878|IGI:18504|IMP:14573|IMP:18510|IMP:22412|IMP:58198|ISO:12705|ISO:16878|ISS:20846
GO:0003340	4,5,6,7,8,9,10,11,12,13,14,15	negative regulation of mesenchymal to epithelial transition involved in metanephros morphogenesis	IDA:12387|IEA:12705|IMP:58198|ISO:12705|ISS:20846
GO:0003341	4	cilium movement	IBA:100101919|IBA:105833|IBA:110083|IBA:110084|IBA:13411|IBA:14894|IBA:207607|IBA:211535|IBA:212892|IBA:213234|IBA:21689|IBA:225865|IBA:227058|IBA:237806|IBA:24084|IBA:242253|IBA:242584|IBA:330188|IBA:381738|IBA:381917|IBA:432611|IBA:433956|IBA:51938|IBA:627872|IBA:67685|IBA:68922|IBA:69926|IBA:70426|IBA:71062|IBA:71840|IBA:73293|IBA:73420|IBA:74362|IBA:75564|IBA:83434|IC:13424|IC:330355|IC:56087…
GO:0003342	5,6,7,8	proepicardium development	IMP:12192|IMP:18091
GO:0003343	5,6,7	septum transversum development	IMP:12192|IMP:18091
GO:0003344	4,5,6,7,8	pericardium morphogenesis	IBA:16974|IGI:12160|IGI:12162|IGI:16974|IGI:22418|IMP:100043609|IMP:18128|IMP:20662|IMP:22418|IMP:54485|IMP:57246|IMP:71436
GO:0003345	5,6,7,8,9	proepicardium cell migration involved in pericardium morphogenesis	IMP:71436
GO:0003347	6,7,8,9	epicardial cell to mesenchymal cell transition	TAS:14609|TAS:21814|TAS:93840
GO:0003348	5,6,7,8	cardiac endothelial cell differentiation	IEA:11477|IEA:211323|IGI:20671|IGI:20672|IMP:17128|IMP:18128|ISO:11477|TAS:50501|TAS:66923
GO:0003349	6,7,8,9	epicardium-derived cardiac endothelial cell differentiation	TAS:50501|TAS:66923
GO:0003350	5,6,7,8,9,10	pulmonary myocardium development	IEP:20348|IMP:18091|IMP:18741
GO:0003351	5	epithelial cilium movement involved in extracellular fluid movement	IBA:207607|IBA:51938|IBA:67685|IBA:73293|IBA:74362|IDA:26941|IEA:271639|IEA:51938|IEA:54562|IMP:104346|IMP:110082|IMP:110084|IMP:11829|IMP:13411|IMP:16348|IMP:171567|IMP:19726|IMP:207607|IMP:209012|IMP:226162|IMP:233865|IMP:237222|IMP:269209|IMP:26941|IMP:319953|IMP:320277|IMP:51938|IMP:54562|IMP:67685|IMP:68922|IMP:71227|IMP:74362|IMP:75050|IMP:75533|IMP:78801|IMP:99138|ISO:207607|ISO:271639|ISO…
GO:0003352	5,6	regulation of cilium movement	IBA:105833|IBA:14894|IBA:225865|IBA:381738|IBA:73420|IEA:105833|IEA:13411|IEA:14894|IEA:237891|IEA:51938|IEA:68001|IEA:68270|IEA:74934|IMP:102774|IMP:212892|IMP:225865|IMP:237891|IMP:237930|IMP:52028|IMP:59030|IMP:67378|ISO:105833|ISO:13411|ISO:14894|ISO:207607|ISO:237891|ISO:51938|ISO:68001|ISO:68270|ISO:74934|ISS:14894|ISS:73420
GO:0003353	4,5,6,7	positive regulation of cilium movement	IMP:237930
GO:0003356	6,7	regulation of cilium beat frequency	IBA:14894|IBA:225865|IBA:73420|IEA:13411|IEA:14894|IEA:237891|IEA:51938|IEA:68270|IEA:74934|IMP:102774|IMP:225865|IMP:237891|IMP:52028|IMP:59030|IMP:67378|ISO:13411|ISO:14894|ISO:207607|ISO:237891|ISO:51938|ISO:68270|ISO:74934|ISS:14894|ISS:73420
GO:0003357	5,7,8,9	noradrenergic neuron differentiation	IEA:17172|IEA:20666|IMP:11859|IMP:17172|IMP:18935|IMP:20666|IMP:20677|IMP:53626|ISO:17172|ISO:20666
GO:0003358	5,6,8,9,10	noradrenergic neuron development	IMP:17172|IMP:18935|IMP:53626
GO:0003359	5,6,8,9,10	noradrenergic neuron fate commitment	IEA:17172|ISO:17172
GO:0003360	3	brainstem development	IEA:108147|IEA:14450|IEA:18935|IMP:100113365|IMP:12804|IMP:17128
GO:0003363	5,6,8	lamellipodium assembly involved in ameboidal cell migration	ISO:14270
GO:0003365	4,5,6	establishment of cell polarity involved in ameboidal cell migration	IBA:27494|IBA:56332|IBA:75723|IMP:27494|IMP:75723
GO:0003366	5,6	cell-matrix adhesion involved in ameboidal cell migration	IEA:16401|IEA:16421|ISO:16401|ISO:16421
GO:0003373	6,8	dynamin family protein polymerization involved in membrane fission	IEA:237781|IEA:74006|ISO:237781|ISO:74006|ISS:237781|ISS:74006
GO:0003374	7,9	dynamin family protein polymerization involved in mitochondrial fission	IEA:237781|IEA:74006|ISO:237781|ISO:74006|ISS:237781|ISS:74006
GO:0003376	4,5,6	sphingosine-1-phosphate receptor signaling pathway	IBA:13609|IBA:140741|IBA:14739|IDA:140741|IEA:13609|IEA:13610|IEA:13611|IEA:14739|IEA:20698|IEA:22350|IEA:56632|IEA:94226|IMP:13609|IMP:14739|IMP:216892|ISO:13609|ISO:14739|ISO:20698|ISO:22350|ISO:56632|ISS:13609
GO:0003382	5,6,7	epithelial cell morphogenesis	IBA:12822|IBA:16840|IBA:64103|IDA:12739|IDA:12822|IDA:16840|IDA:226352|IDA:64103|IEA:17295|IEA:20855|IEA:252973|IEA:66660|IEA:68339|IEA:69693|IEA:74206|IEA:78789|IGI:11835|IGI:13075|IGI:19143|IGI:19877|IGI:20733|IGI:319710|IGI:75019|IGI:93742|IMP:108829|IMP:12550|IMP:14107|IMP:15398|IMP:15466|IMP:15901|IMP:16147|IMP:18613|IMP:19353|IMP:20733|IMP:21821|IMP:226352|IMP:240025|IMP:252973|IMP:26401|IM…
GO:0003383	5,6,7,8	apical constriction	IDA:226352|IEA:68339|IGI:19877|IGI:319710|IGI:93742|ISO:68339|ISS:68339
GO:0003400	5,6,7,8,9,10	regulation of COPII vesicle coating	IBA:20224|IBA:50907|IBA:66397|IEA:332110|ISO:332110|ISS:332110
GO:0003401	4,5	axis elongation	IBA:16974|IBA:71461|IDA:12159|IDA:20423|IDA:22418|IEA:12159|IEA:14164|IEA:14165|IEA:21923|IGI:14165|IGI:14183|IGI:16974|IGI:20319|IGI:20377|IGI:22411|IGI:22416|IGI:22418|IGI:24063|IGI:24064|IGI:54612|IGI:93840|IMP:11839|IMP:13982|IMP:14165|IMP:14183|IMP:15433|IMP:16974|IMP:17193|IMP:19014|IMP:20423|IMP:20471|IMP:20474|IMP:20682|IMP:21410|IMP:21420|IMP:21803|IMP:21849|IMP:22418|IMP:22601|IMP:23750…
GO:0003402	5,6,7,8,9,10	planar cell polarity pathway involved in axis elongation	IGI:20319|IGI:20377|IGI:22411|IGI:22418|IGI:54612|IGI:93840|IMP:22418
GO:0003404	4,5,6,7,8,9,10,11	optic vesicle morphogenesis	IDA:20473|IMP:21418
GO:0003406	4,5,8,9,10	retinal pigment epithelium development	IMP:12628|IMP:16147|IMP:17193|IMP:18504|IMP:19014|IMP:544696|IMP:76574
GO:0003407	3,4,8,9,10	neural retina development	IBA:12677|IBA:18185|IBA:19126|IBA:21838|IBA:237979|IBA:330222|IBA:72088|IDA:11923|IDA:18012|IDA:19888|IDA:225998|IDA:22778|IDA:234267|IDA:237979|IDA:69743|IEA:12366|IEA:18185|IEA:19126|IEA:19164|IEA:19242|IEA:19274|IEA:19892|IEA:20586|IEA:21419|IEA:216227|IEA:381290|IEA:53404|IEA:56456|IEA:66993|IEA:67972|IEA:72961|IEP:12307|IEP:16869|IEP:66993|IGI:114889|IGI:14221|IGI:20681|IGI:20682|IGI:270120|…
GO:0003408	3,4,5,6,7,8,9,10,11,12,13	optic cup formation involved in camera-type eye development	IMP:93760
GO:0003409	3,4,5,6,7,8,9,10,11,12,13	optic cup structural organization	IMP:21418
GO:0003413	5,6,7,8,9,10,11	chondrocyte differentiation involved in endochondral bone morphogenesis	IBA:11749|IBA:12810|IBA:12816|IBA:12818|IBA:12833|IBA:12834|IBA:12835|IBA:12836|IBA:17180|IBA:17181|IBA:17182|IBA:17183|IBA:17195|IBA:240675|IBA:246228|IBA:73368|IBA:74199|IEA:20682|IMP:109181|IMP:12006|IMP:12406|IMP:16147|IMP:17180|IMP:18159|IMP:19411|IMP:20682|IMP:21813|IMP:373864|IMP:56788|IMP:58994|IMP:68259|IMP:70235|ISO:20682|ISS:20682
GO:0003414	6,7,8,9,10,11,12,13	chondrocyte morphogenesis involved in endochondral bone morphogenesis	IBA:12810|IBA:12816|IBA:12818|IBA:12833|IBA:12834|IBA:12835|IBA:12836|IBA:17180|IBA:17181|IBA:17182|IBA:17183|IBA:17195|IBA:240675|IBA:246228|IBA:73368|IBA:74199|IMP:17180
GO:0003415	4,5,6,7,8,9	chondrocyte hypertrophy	IDA:17131|IMP:19411|IMP:20682|IMP:21813|IMP:240396
GO:0003416	4,5	endochondral bone growth	IBA:11749|IBA:12810|IBA:12816|IBA:12818|IBA:12833|IBA:12834|IBA:12835|IBA:12836|IBA:17180|IBA:17181|IBA:17182|IBA:17183|IBA:17195|IBA:240675|IBA:246228|IBA:73368|IBA:74199|IDA:239790|IEA:14183|IEA:18984|IEA:20855|IEP:12622|IEP:171168|IGI:12839|IGI:12845|IGI:17386|IGI:19401|IGI:19411|IGI:21813|IGI:21825|IGI:21827|IGI:218772|IMP:12839|IMP:12845|IMP:13601|IMP:17180|IMP:17702|IMP:18159|IMP:18214|IMP:…
GO:0003417	5,6,7,8,9,10,11	growth plate cartilage development	IBA:11749|IBA:12810|IBA:12816|IBA:12818|IBA:12833|IBA:12834|IBA:12835|IBA:12836|IBA:17180|IBA:17181|IBA:17182|IBA:17183|IBA:17195|IBA:240675|IBA:246228|IBA:73368|IBA:74199|IEA:18984|IEA:20855|IEP:12622|IEP:171168|IGI:12839|IGI:12845|IGI:17386|IGI:19401|IGI:19411|IGI:21813|IGI:21825|IGI:21827|IGI:218772|IMP:12839|IMP:12845|IMP:17180|IMP:18159|IMP:19411|IMP:20682|IMP:21813|IMP:21825|IMP:21827|IMP:2…
GO:0003418	6,7,8,9,10,11,12	growth plate cartilage chondrocyte differentiation	IBA:11749|IBA:12810|IBA:12816|IBA:12818|IBA:12833|IBA:12834|IBA:12835|IBA:12836|IBA:17180|IBA:17181|IBA:17182|IBA:17183|IBA:17195|IBA:240675|IBA:246228|IBA:73368|IBA:74199|IMP:17180|IMP:18159|IMP:19411|IMP:20682|IMP:21813|IMP:373864|IMP:68259|IMP:70235
GO:0003419	3,6,7,8,9,10,11,12	growth plate cartilage chondrocyte proliferation	IEA:18984|IEP:12622|IEP:171168|IMP:18159|IMP:59035|IMP:666279|ISO:18984
GO:0003420	4,5,6,7,8,9,10,11,12,13	regulation of growth plate cartilage chondrocyte proliferation	IEA:18984|IMP:59035|IMP:666279|ISO:18984
GO:0003421	4,5,6,7,8,9,10,11,12,13	growth plate cartilage axis specification	IEA:20855|ISO:20855
GO:0003422	5,6,7,8,9,10,11,12	growth plate cartilage morphogenesis	IBA:12810|IBA:12816|IBA:12818|IBA:12833|IBA:12834|IBA:12835|IBA:12836|IBA:17180|IBA:17181|IBA:17182|IBA:17183|IBA:17195|IBA:240675|IBA:246228|IBA:73368|IBA:74199|IEA:20855|IMP:17180|ISO:20855
GO:0003429	6,7,8,9,10,11,12,13,14	growth plate cartilage chondrocyte morphogenesis	IBA:12810|IBA:12816|IBA:12818|IBA:12833|IBA:12834|IBA:12835|IBA:12836|IBA:17180|IBA:17181|IBA:17182|IBA:17183|IBA:17195|IBA:240675|IBA:246228|IBA:73368|IBA:74199|IMP:17180
GO:0003430	4,5,6,7,8,9,10,11,12,13,14	growth plate cartilage chondrocyte growth	IMP:19411|IMP:20682|IMP:21813
GO:0003431	6,7,8,9,10,11,12,13	growth plate cartilage chondrocyte development	IMP:19411|IMP:20682|IMP:21813|IMP:373864|IMP:70235
GO:0003433	5,6,7,8,9,10,11,12	chondrocyte development involved in endochondral bone morphogenesis	IBA:12810|IBA:12816|IBA:12818|IBA:12833|IBA:12834|IBA:12835|IBA:12836|IBA:17180|IBA:17181|IBA:17182|IBA:17183|IBA:17195|IBA:240675|IBA:246228|IBA:73368|IBA:74199|IMP:12406|IMP:17180|IMP:19411|IMP:20682|IMP:21813|IMP:373864|IMP:58994|IMP:70235
GO:0003678	9	DNA helicase activity	IBA:104806|IBA:107572|IBA:109145|IBA:117599|IBA:12144|IBA:13211|IBA:13871|IBA:13872|IBA:170472|IBA:17216|IBA:17218|IBA:17219|IBA:17220|IBA:19360|IBA:19691|IBA:20174|IBA:214901|IBA:22427|IBA:226153|IBA:226409|IBA:237911|IBA:269400|IBA:272551|IBA:27354|IBA:320209|IBA:50755|IBA:54380|IBA:56505|IBA:58186|IBA:69270|IBA:72162|IBA:77987|IBA:78903|IBA:79456|IDA:117599|IDA:12144|IDA:17217|IDA:17219|IDA:17…
GO:0003700	6,7,8,9,10,11	DNA-binding transcription factor activity	IBA:100039227|IBA:100039293|IBA:100039551|IBA:100039596|IBA:100043133|IBA:100043468|IBA:100177|IBA:100416477|IBA:100416706|IBA:100978|IBA:101023|IBA:102634499|IBA:102635315|IBA:102637277|IBA:103889|IBA:104156|IBA:104348|IBA:104360|IBA:104382|IBA:104383|IBA:104394|IBA:105245577|IBA:105590|IBA:106143|IBA:106759|IBA:107503|IBA:107586|IBA:107751|IBA:108167601|IBA:108168395|IBA:108660|IBA:108960|IBA:1…
GO:0003707	5,6,7,8	steroid hormone receptor activity	IBA:71904|IBA:74229|IBA:76854|IDA:14815|IDA:18667|IDA:76854|IEA:11614|IEA:11819|IEA:12355|IEA:13115|IEA:13864|IEA:13865|IEA:13982|IEA:13983|IEA:14536|IEA:14815|IEA:15370|IEA:15378|IEA:16842|IEA:170639|IEA:18095|IEA:18124|IEA:18171|IEA:18227|IEA:18667|IEA:19013|IEA:19015|IEA:19016|IEA:19401|IEA:19411|IEA:19883|IEA:19885|IEA:20181|IEA:20182|IEA:20183|IEA:20186|IEA:217166|IEA:21833|IEA:21834|IEA:218…
GO:0003712	7,8,9,10	transcription coregulator activity	IBA:100041352|IBA:100683|IBA:101206|IBA:101543|IBA:102162|IBA:102638837|IBA:103806|IBA:104383|IBA:106931|IBA:107321|IBA:108098|IBA:109108|IBA:109115|IBA:112694759|IBA:114606|IBA:11568|IBA:11614|IBA:116870|IBA:116871|IBA:12042|IBA:12261|IBA:12355|IBA:12387|IBA:12395|IBA:12396|IBA:12398|IBA:12400|IBA:12593|IBA:12705|IBA:12848|IBA:13115|IBA:13163|IBA:13486|IBA:13498|IBA:13548|IBA:13549|IBA:14030|IBA…
GO:0003713	7,8,9,10,11	transcription coactivator activity	IBA:101206|IBA:102162|IBA:103806|IBA:109108|IBA:112694759|IBA:116870|IBA:116871|IBA:12042|IBA:12355|IBA:12387|IBA:12400|IBA:12705|IBA:13115|IBA:13548|IBA:13549|IBA:14245|IBA:15258|IBA:16476|IBA:16477|IBA:16478|IBA:16480|IBA:170826|IBA:17193|IBA:17684|IBA:17977|IBA:17978|IBA:17979|IBA:18171|IBA:18854|IBA:18985|IBA:19013|IBA:19014|IBA:19015|IBA:19016|IBA:19017|IBA:19401|IBA:19411|IBA:20024|IBA:2018…
GO:0003714	7,8,9,10,11	transcription corepressor activity	IBA:100041352|IBA:101543|IBA:102638837|IBA:104383|IBA:106931|IBA:114606|IBA:11568|IBA:11614|IBA:116870|IBA:116871|IBA:12261|IBA:12395|IBA:12396|IBA:12398|IBA:12593|IBA:12848|IBA:13163|IBA:13486|IBA:13498|IBA:14797|IBA:15258|IBA:15260|IBA:16475|IBA:18432|IBA:19777|IBA:20185|IBA:20466|IBA:20467|IBA:20481|IBA:20482|IBA:20602|IBA:207667|IBA:209011|IBA:21372|IBA:21461|IBA:21462|IBA:214742|IBA:217864|I…
GO:0003720	8,9,10	telomerase activity	IBA:101185|IBA:21745|IBA:21749|IBA:21750|IBA:21752|IBA:219150|IBA:497652|IBA:67459|IBA:69535|IBA:72836|IDA:216853|IDA:21745|IDA:21752|IDA:56351|IEA:12461|IEA:12464|IEA:15516|IEA:16600|IEA:17283|IEA:18005|IEA:18761|IEA:18768|IEA:19016|IEA:20779|IEA:208084|IEA:20877|IEA:21454|IEA:216853|IEA:21745|IEA:21749|IEA:21750|IEA:21752|IEA:219150|IEA:21951|IEA:22059|IEA:234344|IEA:235587|IEA:23892|IEA:245474…
GO:0003721	8,9,10,11	telomerase RNA reverse transcriptase activity	IBA:21752|IEA:21752|IEA:235587|IMP:11991|ISO:21752|ISO:235587|ISO:53379
GO:0003743	4,7,8,9,10,11,12	translation initiation factor activity	IBA:108067|IBA:13665|IBA:13669|IBA:13681|IBA:13682|IBA:13684|IBA:13690|IBA:16865|IBA:208643|IBA:20918|IBA:209354|IBA:217715|IBA:217869|IBA:218268|IBA:224045|IBA:226982|IBA:229317|IBA:230861|IBA:26905|IBA:26908|IBA:26987|IBA:27979|IBA:56347|IBA:66085|IBA:66892|IBA:67204|IBA:68135|IBA:68969|IBA:73830|IBA:75705|IBA:76366|IDA:13669|IDA:13684|IDA:13690|IDA:16341|IDA:223691|IDA:27979|IDA:53356|IDA:5470…
GO:0003746	6,7,8,9,10,11,12	translation elongation factor activity	IBA:13627|IBA:13628|IBA:13629|IBA:14904|IBA:208691|IBA:233870|IBA:235503|IBA:276770|IBA:28030|IBA:56055|IBA:65967|IBA:66399|IDA:13628|IDA:65967|IEA:101592|IEA:13627|IEA:13628|IEA:13629|IEA:13636|IEA:208691|IEA:233870|IEA:235503|IEA:276770|IEA:28030|IEA:55949|IEA:56422|IEA:66104|IEA:66399|IEA:66656|IEA:67160|IEA:80283|ISO:233870|ISO:28030|ISS:233870|ISS:28030|ISS:55949
GO:0003747	8,9,10,11,12,13	translation release factor activity	IBA:108853|IBA:14852|IBA:14853|IBA:211253|IBA:225363|IEA:108853|IEA:14852|IEA:211253|IEA:225363|IEA:68572|ISO:14852|ISO:225363|ISO:68572|ISS:14852|ISS:68572
GO:0003755	9,10	peptidyl-prolyl cis-trans isomerase activity	IBA:105675|IBA:106369|IBA:110854|IBA:14225|IBA:14226|IBA:14228|IBA:14229|IBA:18087|IBA:19035|IBA:19038|IBA:19262|IBA:228005|IBA:238831|IBA:23988|IBA:241593|IBA:268373|IBA:56031|IBA:606492|IBA:66053|IBA:66101|IBA:67285|IBA:67738|IBA:68816|IBA:70225|IDA:14226|IDA:14230|IDA:19038|IDA:23988|IDA:241593|IEA:105247253|IEA:105675|IEA:106369|IEA:110854|IEA:114230|IEA:11632|IEA:14225|IEA:14226|IEA:14227|IE…
GO:0003826	4	alpha-ketoacid dehydrogenase activity	IBA:12039|IBA:12040|IDA:12040|IEA:12039|IEA:12040|ISO:12039|ISO:12040|ISS:12039
GO:0003828	7	alpha-N-acetylneuraminate alpha-2,8-sialyltransferase activity	IBA:20449|IBA:20450|IBA:20451|IBA:20452|IBA:225742|IBA:241230|IDA:20450|IDA:20451|IDA:20452|IDA:225742|IEA:20449|IEA:20450|IEA:20451|IEA:20452|ISO:20450|ISO:20451|ISO:20452
GO:0003834	6	beta-carotene 15,15'-monooxygenase activity	IBA:170752|IBA:63857|IDA:63857|IEA:63857|ISO:63857|ISS:63857
GO:0003835	7	beta-galactoside alpha-2,6-sialyltransferase activity	IBA:20440|IBA:240119|IDA:20440|IEA:20440|IEA:240119|IMP:20440|ISO:20440|ISO:240119|ISS:240119
GO:0003836	7	beta-galactoside (CMP) alpha-2,3-sialyltransferase activity	IBA:20442|IBA:20443|IBA:20444|IDA:20441|IDA:20442|IDA:20443|IDA:20444|IEA:20442|IEA:20443|IEA:20444|IMP:20442|ISO:20442|ISO:20443|ISO:20444
GO:0003842	6	1-pyrroline-5-carboxylate dehydrogenase activity	IBA:212647|IDA:212647|IEA:212647
GO:0003845	6,7	11-beta-hydroxysteroid dehydrogenase [NAD(P)] activity	IBA:15483|IDA:15483|IEA:15483|IEA:15484|IMP:15483|ISO:15483|ISO:15484
GO:0003854	6,7	3-beta-hydroxy-delta5-steroid dehydrogenase activity	IBA:100043456|IBA:100043461|IBA:15492|IBA:15493|IBA:15494|IBA:15495|IBA:15496|IBA:15497|IEA:100043456|IEA:100043461|IEA:101502|IEA:15492|IEA:15493|IEA:15494|IEA:15495|IEA:15496|IEA:15497|IEA:18194|IEA:436008|IEA:74032|ISO:100043456|ISO:15492|ISO:15495|ISO:15496
GO:0003857	6	3-hydroxyacyl-CoA dehydrogenase activity	IBA:74147|IBA:97212|IDA:15107|IDA:97212|IEA:14979|IEA:15107|IEA:15108|IEA:15488|IEA:68631|IEA:74147|IEA:97212|ISO:14979|ISO:15107|ISO:15108|ISO:15488|ISO:74147|ISO:97212|ISS:15108|ISS:15488|ISS:74147|TAS:74147
GO:0003858	6	3-hydroxybutyrate dehydrogenase activity	IBA:69772|IEA:69772|IEA:71911|ISO:69772|ISO:71911|ISS:69772
GO:0003863	6	3-methyl-2-oxobutanoate dehydrogenase (2-methylpropanoyl-transferring) activity	IEA:12039|IEA:12040
GO:0003865	6	3-oxo-5-alpha-steroid 4-dehydrogenase activity	IBA:57357|IBA:78925|IBA:94224|IEA:57357|IEA:78925|IEA:94224|IMP:78925|IMP:94224|ISO:57357|ISO:78925|ISO:94224|ISS:57357|ISS:78925
GO:0003868	6	4-hydroxyphenylpyruvate dioxygenase activity	IBA:15445|IEA:15445|IEA:242642|ISO:15445|ISS:15445
GO:0003872	6,7,8,9,10,11,12,13,14	6-phosphofructokinase activity	IBA:18641|IBA:18642|IBA:56421|IDA:18641|IDA:18642|IEA:18641|IEA:18642|IEA:56421|IMP:18642|ISO:18641|ISO:18642|ISO:56421|ISS:18642|ISS:56421
GO:0003873	7,8,9	6-phosphofructo-2-kinase activity	IBA:170768|IBA:18639|IBA:18640|IBA:270198|IEA:170768|IEA:18639|IEA:18640|IEA:270198|ISO:18639|ISO:18640|ISO:270198|ISS:18640
GO:0003880	6,7,8,9,10,11	protein C-terminal carboxyl O-methyltransferase activity	IBA:30949|IBA:57295|IEA:30949|IEA:57295|IMP:57295|ISA:329504|ISO:30949|ISO:57295
GO:0003884	6	D-amino-acid oxidase activity	IBA:70503|IDA:13142|IDA:70503|IEA:13142|IEA:70503|ISO:13142|ISO:70503
GO:0003885	6	D-arabinono-1,4-lactone oxidase activity	IEA:268756
GO:0003886	6,7,8,9,10,11,12	DNA (cytosine-5-)-methyltransferase activity	IBA:13433|IDA:13433|IDA:13435|IDA:13436|IDA:668932|IEA:13433|IEA:13435|IEA:13436|IEA:668932|IGI:13435|IGI:13436|IMP:668932|ISO:13433|ISO:13435|ISO:13436|ISS:13435|TAS:13433|TAS:13435|TAS:13436
GO:0003887	7,8,9	DNA-directed DNA polymerase activity	IBA:18968|IBA:18970|IBA:18971|IBA:18973|IBA:18975|IBA:19714|IBA:26447|IBA:27015|IBA:408022|IBA:54125|IBA:56210|IBA:56626|IBA:67967|IBA:69745|IBA:80905|IDA:18968|IDA:26447|IDA:50776|IDA:56626|IDA:80905|IEA:106344|IEA:14609|IEA:18148|IEA:18538|IEA:18968|IEA:18970|IEA:18971|IEA:18972|IEA:18973|IEA:18974|IEA:18975|IEA:19714|IEA:19718|IEA:214627|IEA:214901|IEA:214987|IEA:21673|IEA:26447|IEA:27015|IEA:…
GO:0003896	6,7,8,9	DNA primase activity	IBA:19075|IBA:408022|IDA:408022|IEA:19075|IEA:408022|ISO:408022
GO:0003899	6,7,8	DNA-directed 5'-3' RNA polymerase activity	IBA:19075|IBA:20016|IBA:20017|IBA:20018|IBA:20019|IBA:20020|IBA:20021|IBA:20022|IBA:216151|IBA:218832|IBA:231329|IBA:408022|IBA:66136|IBA:66420|IBA:66491|IBA:67005|IBA:69241|IBA:69833|IBA:69920|IBA:70428|IDA:408022|IEA:12909|IEA:17749|IEA:19075|IEA:20016|IEA:20017|IEA:20018|IEA:20019|IEA:20020|IEA:20021|IEA:20022|IEA:216151|IEA:218832|IEA:231329|IEA:245841|IEA:26939|IEA:28015|IEA:28071|IEA:408022…
GO:0003909	6,7,8	DNA ligase activity	IBA:16881|IBA:16882|IBA:319583|IDA:319583|IEA:16881|IEA:16882|IEA:22594|IEA:319583|ISO:16881|ISO:16882|ISO:22594|ISO:319583
GO:0003910	7,8,9	DNA ligase (ATP) activity	IBA:16881|IBA:16882|IBA:319583|IDA:319583|IEA:16881|IEA:16882|IEA:319583|ISO:16882|ISO:319583
GO:0003920	6	GMP reductase activity	IBA:105446|IBA:66355|IEA:105446|IEA:66355|ISO:105446|ISS:105446
GO:0003921	10,11,12,13	GMP synthase activity	IBA:229363|IEA:229363|ISO:229363
GO:0003922	9,10,11,12	GMP synthase (glutamine-hydrolyzing) activity	IBA:229363|IEA:229363|ISO:229363
GO:0003938	6	IMP dehydrogenase activity	IBA:23917|IBA:23918|IDA:23917|IDA:23918|IEA:23917|IEA:23918|ISO:23918
GO:0003939	6	L-iditol 2-dehydrogenase activity	IBA:20322|IDA:20322|IEA:20322|ISO:20322
GO:0003951	7	NAD+ kinase activity	IBA:192185|IBA:68646|IEA:104418|IEA:110197|IEA:110524|IEA:13139|IEA:192185|IEA:20698|IEA:217480|IEA:223753|IEA:227333|IEA:228094|IEA:320127|IEA:331374|IEA:380921|IEA:56077|IEA:56632|IEA:68646|IEA:69923|ISO:192185|ISO:68646|ISS:192185|ISS:68646
GO:0003954	5	NADH dehydrogenase activity	IBA:17993|IBA:225887|IBA:226646|IBA:626359|IBA:66108|IBA:67184|IBA:68202|IBA:75406|IDA:17993|IDA:67273|IEA:102631912|IEA:17993|IEA:17995|IEA:18012|IEA:225887|IEA:226646|IEA:227197|IEA:66108|IEA:66414|IEA:66416|IEA:66916|IEA:67184|IEA:67264|IEA:68194|IEA:68197|IEA:68349|IEA:72900|IEA:75406|IEA:75597|IMP:17993|IMP:68202|IMP:75597|ISO:17993|ISO:225887|ISO:226646|ISO:227197|ISO:66108|ISO:67184|ISO:68…
GO:0003955	6	NAD(P)H dehydrogenase (quinone) activity	IBA:18104|IBA:18105|IDA:18104|IEA:18104|IEA:234309|ISO:18104|ISO:234309
GO:0003958	6	NADPH-hemoprotein reductase activity	IBA:18125|IBA:18126|IBA:18127|IBA:18984|IBA:210009|IBA:78797|IEA:13110|IEA:18984|IEA:210009|IEA:78797|ISO:13110|ISO:18984|ISO:210009|ISO:266690
GO:0003960	6	NADPH:quinone reductase activity	IBA:12972|IDA:11529|IDA:26876|IEA:12972|ISO:12972|ISS:12972
GO:0003964	7,8,9	RNA-directed DNA polymerase activity	IBA:101185|IBA:21745|IBA:21749|IBA:21750|IBA:21752|IBA:219150|IBA:497652|IBA:67459|IBA:69535|IBA:72836|IDA:216853|IDA:21745|IDA:21752|IDA:56351|IEA:12461|IEA:12464|IEA:15516|IEA:16600|IEA:17283|IEA:18005|IEA:18761|IEA:18768|IEA:19016|IEA:20779|IEA:208084|IEA:20877|IEA:21454|IEA:216853|IEA:21745|IEA:21749|IEA:21750|IEA:21752|IEA:219150|IEA:21951|IEA:22059|IEA:234344|IEA:235587|IEA:23892|IEA:245474…
GO:0003968	8,9,10	RNA-directed 5'-3' RNA polymerase activity	IEA:13682|IEA:21752|IEA:75705|ISO:13682|ISO:21752|ISO:75705
GO:0003973	6	(S)-2-hydroxy-acid oxidase activity	IBA:15112|IBA:217666|IDA:15112|IEA:15112|IEA:56185|ISO:15112|ISO:56185|ISS:15112
GO:0003979	6	UDP-glucose 6-dehydrogenase activity	IDA:22235|IEA:22235|ISO:22235
GO:0003980	6,7,8,9	UDP-glucose:glycoprotein glucosyltransferase activity	IBA:320011|IBA:66435|IEA:320011|IEA:66435|ISO:320011|ISS:320011
GO:0003993	7	acid phosphatase activity	IBA:11433|IBA:17330|IBA:67881|IDA:11431|IDA:11432|IDA:11433|IEA:100503991|IEA:101744|IEA:11431|IEA:11432|IEA:11433|IEA:56318|IEA:66659|IMP:11432|IMP:11433|IMP:56318|ISO:11432|ISO:56318|ISS:56318
GO:0003995	5	acyl-CoA dehydrogenase activity	IBA:11363|IBA:11364|IBA:11370|IBA:229211|IBA:270076|IBA:56357|IEA:102632|IEA:11363|IEA:11364|IEA:11370|IEA:11409|IEA:229211|IEA:270076|IEA:56357|IEA:66885|IEA:66948|IMP:11363|IMP:11364|ISO:102632|ISO:11363|ISO:11364|ISO:11370|ISO:11409|ISO:229211|ISO:270076|ISO:56357|ISO:66885|ISS:11364|ISS:11409|ISS:56357
GO:0003997	6	acyl-CoA oxidase activity	IBA:11363|IBA:11430|IBA:74121|IBA:80911|IBA:93732|IEA:11430|IEA:74121|IEA:80911|IEA:93732|IMP:11363|ISO:113868|ISO:11430|ISO:80911|ISS:12908|TAS:11430|TAS:80911
GO:0004001	6,8,9,10,11,12	adenosine kinase activity	IBA:11534|IDA:11534|IEA:11534|ISO:11534
GO:0004017	8,9,10,11	adenylate kinase activity	IBA:100416162|IBA:102216272|IBA:11636|IBA:11637|IBA:11639|IBA:19360|IBA:56248|IBA:633979|IBA:68870|IBA:78801|IDA:11636|IEA:102216272|IEA:11636|IEA:11637|IEA:11639|IEA:229949|IEA:56248|IEA:68870|IEA:78801|ISO:102216272|ISO:11636|ISO:11637|ISO:11639|ISO:56248|ISO:68870|ISO:78801|ISS:102216272|ISS:68870|ISS:78801
GO:0004020	7	adenylylsulfate kinase activity	IDA:23971|IDA:23972|IEA:23971|IEA:23972|ISO:23971
GO:0004022	7	alcohol dehydrogenase (NAD+) activity	IBA:100417514|IBA:11522|IBA:11529|IBA:11532|IBA:26876|IBA:69117|IBA:76187|IDA:11522|IDA:11529|IDA:11532|IDA:26876|IEA:11522|IEA:11529|IEA:11532|IEA:241452|IEA:26876|ISO:11522|ISO:11529|ISO:11532|ISO:241452|ISO:26876|ISS:241452|TAS:11522|TAS:11529
GO:0004024	8	alcohol dehydrogenase activity, zinc-dependent	IBA:100417514|IBA:11522|IBA:11529|IBA:11532|IBA:26876|IBA:69117|IDA:11529|IDA:26876|IEA:11529|IEA:26876|ISO:11529|ISO:26876
GO:0004028	6	3-chloroallyl aldehyde dehydrogenase activity	IBA:11670|IBA:11671|IBA:621603|IBA:67689|IBA:73458|IDA:11668|IDA:11670|IDA:19378|IEA:11670|IMP:11670|ISO:11670|ISO:11671|TAS:56847
GO:0004029	7	aldehyde dehydrogenase (NAD+) activity	IBA:107747|IBA:11668|IBA:11669|IBA:19378|IBA:216188|IBA:26358|IBA:56752|IBA:56847|IBA:72535|IDA:11670|IDA:11671|IDA:56847|IDA:621603|IDA:67689|IDA:73458|IEA:110695|IEA:11532|IEA:11669|IEA:11670|IEA:11671|IEA:19378|IEA:212647|IEA:26358|IEA:56752|IEA:621603|IEA:67689|IEA:72535|IEA:73458|ISO:11532|ISO:11668|ISO:11669|ISO:11670|ISO:11671|ISO:212647|ISO:56752|ISS:11668|ISS:11670|ISS:11671
GO:0004030	6	aldehyde dehydrogenase [NAD(P)+] activity	IBA:107747|IBA:11668|IBA:11669|IBA:19378|IBA:216188|IBA:26358|IBA:56752|IBA:56847|IBA:72535|IDA:11670|IDA:11671|IDA:17252|IDA:56847|IDA:621603|IDA:67689|IDA:73458|IEA:110695|IEA:11529|IEA:11532|IEA:11669|IEA:11670|IEA:11671|IEA:19378|IEA:212647|IEA:26358|IEA:26876|IEA:56752|IEA:56847|IEA:621603|IEA:67689|IEA:72535|IEA:73458|ISO:107747|ISO:11529|ISO:11532|ISO:11668|ISO:11669|ISO:11670|ISO:11671|IS…
GO:0004031	6	aldehyde oxidase activity	IDA:11761|IDA:71724|IEA:11529|IEA:11761|IEA:213043|IEA:71724|IEA:71872|ISA:71872|ISO:11529|ISO:11761|ISO:14263|ISS:11761|ISS:14263|ISS:213043|ISS:71872
GO:0004032	8	alditol:NADP+ 1-oxidoreductase activity	IBA:105349|IBA:105387|IBA:11677|IBA:116852|IBA:11997|IBA:14187|IBA:208665|IBA:27384|IBA:432720|IBA:56043|IBA:58810|IBA:622402|IBA:67861|IBA:70861|IBA:77337|IBA:83702|IDA:11529|IDA:11677|IDA:26876|IDA:58810|IEA:105349|IEA:11677|IEA:11997|IEA:14187|ISO:105349|ISO:110198|ISO:11677|ISO:67861|ISO:77337|ISS:58810|TAS:58810
GO:0004033	6	aldo-keto reductase (NADP) activity	IBA:105349|IBA:105387|IBA:108841|IBA:11677|IBA:116852|IBA:11997|IBA:14187|IBA:16497|IBA:16498|IBA:16499|IBA:208665|IBA:27384|IBA:432720|IBA:56043|IBA:58810|IBA:622402|IBA:67861|IBA:70861|IBA:77337|IBA:83702|IDA:105014|IDA:11529|IDA:11677|IDA:26876|IDA:56727|IDA:58810|IDA:83702|IEA:105014|IEA:105349|IEA:108841|IEA:11670|IEA:11677|IEA:11997|IEA:14187|IEA:16497|IEA:17252|IEA:20148|IEA:235033|IEA:274…
GO:0004035	7	alkaline phosphatase activity	IBA:11647|IBA:11648|IBA:11650|IBA:20354|IBA:76768|IDA:114249|IDA:11647|IDA:11650|IDA:20354|IDA:21926|IEA:11647|IEA:11648|IEA:11650|IEA:16398|IEA:17127|IEA:20354|IEA:21808|IEA:76768|IMP:15451|IMP:170826|IMP:17260|ISO:11622|ISO:11647|ISO:11648|ISO:11650|ISO:16398|ISO:17127|ISO:20354|ISO:21808|ISO:76768|ISS:11648|ISS:14756|ISS:21808
GO:0004043	6	L-aminoadipate-semialdehyde dehydrogenase activity	IEA:110695
GO:0004051	6	arachidonate 5-lipoxygenase activity	IBA:11689|IDA:11689|IEA:11689|IEA:11690|IMP:11689|ISO:11689|ISO:11690|ISS:11689
GO:0004052	6	arachidonate 12(S)-lipoxygenase activity	IBA:11684|IBA:11685|IBA:11686|IBA:11687|IDA:11684|IDA:11686|IDA:11687|IEA:11684|IEA:11685|IEA:11686|IEA:11687|IMP:11684|IMP:11685|IMP:11686|ISO:11684|ISO:11686|ISO:11687|ISS:11684
GO:0004057	7,8,9,10,11	arginyltransferase activity	IBA:11907|IDA:11907|IEA:11907
GO:0004063	7	aryldialkylphosphatase activity	IBA:18979|IEA:18979|IEA:269823|ISO:18979|ISS:18979
GO:0004074	6	biliverdin reductase activity	IBA:109778|IDA:109778|IEA:109778|IEA:233016|ISO:109778|ISO:233016|ISS:233016
GO:0004083	8	bisphosphoglycerate 2-phosphatase activity	IBA:319801|IEA:319801|ISO:319801|ISS:319801
GO:0004085	6	butyryl-CoA dehydrogenase activity	IBA:11409|IEA:11409|IEA:56357|ISO:11409|ISS:11409
GO:0004090	6	carbonyl reductase (NADPH) activity	IBA:109857|IBA:12408|IBA:12409|IBA:435489|IBA:67880|IDA:12409|IEA:109857|IEA:12408|IEA:12409|IEA:28200|IEA:71412|ISO:109857|ISO:12408|ISO:28200|ISS:12408|TAS:12408|TAS:12409
GO:0004096	6,9	catalase activity	IBA:12359|IBA:17339|IDA:12359|IDA:17339|IEA:114886|IEA:12359|IEA:17339|IEA:19888|IEA:240411|IEA:64384|IEA:67305|IMP:12359|IMP:17339|ISO:114886|ISO:12359|ISO:17339|ISO:64384|ISO:67305
GO:0004103	7,8,9,10	choline kinase activity	IDA:12660|IEA:12651|IEA:12660|IMP:12651|ISO:12651|ISO:12660|ISS:12651|ISS:12660
GO:0004105	7,8,9,10	choline-phosphate cytidylyltransferase activity	IBA:13026|IBA:236899|IEA:13026|IEA:236899|ISO:13026|ISS:13026
GO:0004109	6	coproporphyrinogen oxidase activity	IBA:12892|IDA:12892|IEA:12892|IEA:237926|ISO:12892
GO:0004111	7	creatine kinase activity	IBA:12651|IBA:12709|IBA:12715|IBA:12716|IBA:76722|IDA:12651|IDA:12709|IDA:12715|IEA:12651|IEA:12709|IEA:12715|IEA:12716|IEA:76722|ISO:12715|ISO:12716|ISO:26921|TAS:76722
GO:0004124	7,8,9,10,11	cysteine synthase activity	IBA:12411
GO:0004126	10,11,12	cytidine deaminase activity	IBA:11628|IBA:11810|IBA:11811|IBA:72269|IBA:80287|IDA:11628|IDA:11811|IEA:11628|IEA:11810|IEA:11811|IEA:71891|IEA:72269|IMP:11628|ISO:11628|ISO:11810|ISO:11811|ISO:66194|ISO:71891|ISO:72269|ISS:72269
GO:0004127	8,9,10,11	cytidylate kinase activity	IBA:22169|IBA:66588|IBA:68870|IBA:78801|IEA:22169|IEA:66588|IEA:68870|IEA:78801|ISO:22169|ISO:66588|ISO:68870|ISO:78801|ISS:68870|ISS:78801
GO:0004128	6	cytochrome-b5 reductase activity, acting on NAD(P)H	IBA:266690|IDA:266690|IEA:109754|IEA:18984|IEA:230582|IEA:266690|IEA:320635|IEA:72017|ISO:109754|ISO:18984|ISO:266690|ISO:320635
GO:0004129	5,6,8,9,10,11	cytochrome-c oxidase activity	IBA:12858|IBA:12861|IBA:12862|IBA:17709|IBA:17992|IBA:19225|IBA:407790|IBA:433470|IDA:68020|IEA:100040340|IEA:11977|IEA:11979|IEA:12034|IEA:12857|IEA:12858|IEA:12859|IEA:12861|IEA:12862|IEA:12864|IEA:12865|IEA:12866|IEA:12867|IEA:12868|IEA:12869|IEA:17709|IEA:17992|IEA:19225|IEA:20463|IEA:56632|IEA:66142|IEA:68020|IEA:70383|IEA:75483|IEA:78174|IEA:84682|IMP:11977|IMP:11979|IMP:12034|IMP:20930|IMP…
GO:0004133	6,7,8	glycogen debranching enzyme activity	IBA:77559|IDA:77559|IEA:77559|ISO:77559
GO:0004134	7,8,9	4-alpha-glucanotransferase activity	IBA:77559|IEA:77559|ISO:77559
GO:0004135	7,8,9	amylo-alpha-1,6-glucosidase activity	IBA:77559|IEA:77559|ISO:77559
GO:0004136	9,10,11,12,13	deoxyadenosine kinase activity	IEA:13178|IEA:27369
GO:0004137	9,10,11	deoxycytidine kinase activity	IBA:13178|IEA:13178|IEA:57813|ISO:13178|ISO:57813|ISS:13178
GO:0004138	9,10,11	deoxyguanosine kinase activity	IBA:27369|IDA:27369|IEA:13178|IEA:27369|ISO:27369
GO:0004140	7	dephospho-CoA kinase activity	IBA:68087|IBA:71743|IDA:71743|IEA:102216272|IEA:68087|IEA:71743|ISO:71743
GO:0004142	7,8,9,10	diacylglycerol cholinephosphotransferase activity	IBA:212862|IBA:99712|IEA:212862|IEA:99712|ISO:212862|ISS:212862
GO:0004143	7	diacylglycerol kinase activity	IBA:104418|IBA:110197|IBA:110524|IBA:13139|IBA:217480|IBA:227333|IBA:320127|IBA:331374|IBA:380921|IBA:56077|IDA:13139|IDA:217480|IDA:320127|IDA:69923|IEA:104418|IEA:110197|IEA:110524|IEA:13139|IEA:217480|IEA:227333|IEA:320127|IEA:331374|IEA:380921|IEA:56077|IEA:69923|IMP:104418|ISO:104418|ISO:110197|ISO:110524|ISO:13139|ISO:217480|ISO:227333|ISO:320127|ISO:331374|ISO:380921|ISO:56077|ISO:69923|IS…
GO:0004146	6	dihydrofolate reductase activity	IBA:13361|IDA:13361|IEA:13361|ISO:13361|ISS:13361
GO:0004148	6	dihydrolipoyl dehydrogenase activity	IBA:13382|IEA:13382|IMP:13382|ISO:13382|ISS:13382
GO:0004152	6	dihydroorotate dehydrogenase activity	IBA:56749|IEA:56749|ISO:56749
GO:0004155	6	6,7-dihydropteridine reductase activity	IBA:110391|IEA:110391|ISO:110391|ISS:110391
GO:0004159	6	dihydrouracil dehydrogenase (NAD+) activity	ISO:99586
GO:0004168	7	dolichol kinase activity	IBA:227697|IEA:227697|ISO:227697|ISS:227697
GO:0004169	5,6,7,9,10	dolichyl-phosphate-mannose-protein mannosyltransferase activity	IBA:20316|IBA:217734|IBA:64136|IBA:99011|IEA:217734|IEA:237500|IEA:278279|IEA:387314|IEA:70551|IEA:99011|ISO:13480|ISS:13480
GO:0004174	5,6,7	electron-transferring-flavoprotein dehydrogenase activity	IBA:66841|IBA:71361|IEA:66841|IEA:71361|ISO:66841|ISO:71361|ISS:66841|ISS:71361|TAS:26926
GO:0004175	7,8	endopeptidase activity	EXP:13040|EXP:19143|EXP:71767|IBA:100034251|IBA:100034684|IBA:100038854|IBA:100040208|IBA:100040233|IBA:100043022|IBA:100102|IBA:100503895|IBA:100756|IBA:103964|IBA:104002|IBA:105988|IBA:106869|IBA:107868|IBA:109222|IBA:109660|IBA:109820|IBA:109901|IBA:110595|IBA:11287|IBA:114228|IBA:11434|IBA:114661|IBA:114662|IBA:11487|IBA:11491|IBA:11606|IBA:11625|IBA:116872|IBA:11699|IBA:117066|IBA:11752|IBA:…
GO:0004176	7,8	ATP-dependent peptidase activity	IBA:27377|IBA:53895|IBA:74142|IDA:74142|IEA:270166|IEA:27377|IEA:66887|IEA:74142|IMP:27377|ISO:270166|ISO:27377|ISO:74142|ISS:270166
GO:0004177	8,9	aminopeptidase activity	IBA:11421|IBA:13437|IBA:13809|IBA:16790|IBA:19155|IBA:217246|IBA:237553|IBA:240028|IBA:321003|IBA:54373|IBA:70008|IBA:72461|IBA:74574|IBA:75221|IBA:80898|IBA:83768|IDA:80898|IEA:108657|IEA:109821|IEA:13036|IEA:13437|IEA:13479|IEA:13482|IEA:13809|IEA:14089|IEA:16790|IEA:16993|IEA:170745|IEA:170750|IEA:17387|IEA:17389|IEA:18624|IEA:19155|IEA:215615|IEA:22019|IEA:224585|IEA:224897|IEA:228961|IEA:237…
GO:0004180	8,9	carboxypeptidase activity	IBA:100040293|IBA:109697|IBA:11568|IBA:12319|IBA:12873|IBA:12874|IBA:12876|IBA:19025|IBA:231093|IBA:232680|IBA:235461|IBA:242939|IBA:244071|IBA:271813|IBA:329093|IBA:330323|IBA:381204|IBA:53320|IBA:55987|IBA:56264|IBA:56373|IBA:67269|IBA:70574|IBA:71287|IBA:71791|IBA:72560|IBA:74617|IBA:74649|IBA:75007|IBA:76223|IBA:76703|IBA:78933|IBA:93721|IDA:11568|IDA:13039|IDA:226841|IDA:231093|IDA:238328|ID…
GO:0004181	9,10	metallocarboxypeptidase activity	IBA:109697|IBA:11568|IBA:12873|IBA:12874|IBA:12876|IBA:231093|IBA:232680|IBA:242939|IBA:244071|IBA:271813|IBA:329093|IBA:55987|IBA:56264|IBA:56373|IBA:67269|IBA:70574|IBA:71791|IBA:74649|IBA:76223|IBA:76703|IBA:78933|IBA:93721|IDA:226841|IDA:231093|IDA:238328|IDA:244071|IDA:271813|IDA:67269|IDA:76223|IDA:78933|IEA:109697|IEA:11568|IEA:12873|IEA:12874|IEA:12876|IEA:226841|IEA:231093|IEA:232680|IEA…
GO:0004185	9,10	serine-type carboxypeptidase activity	IBA:19025|IBA:71287|IBA:74617|IDA:74617|IEA:12874|IEA:19025|IEA:71287|IEA:74617|ISO:19025|ISS:19025
GO:0004190	8,9	aspartic-type endopeptidase activity	IBA:109820|IBA:13033|IBA:13034|IBA:14950|IBA:16541|IBA:18716|IBA:19701|IBA:19702|IBA:20939|IBA:229697|IBA:237958|IBA:23821|IBA:387564|IBA:56175|IBA:58803|IBA:66552|IBA:67855|IBA:71578|IBA:73218|IBA:74585|IBA:84543|IDA:12367|IDA:12369|IDA:13033|IDA:13034|IDA:19122|IDA:23821|IDA:58803|IDA:67855|IEA:109820|IEA:11596|IEA:13033|IEA:13034|IEA:13636|IEA:13638|IEA:13838|IEA:14950|IEA:16541|IEA:17096|IEA:…
GO:0004197	8,9	cysteine-type endopeptidase activity	EXP:13040|IBA:100756|IBA:104002|IBA:105988|IBA:106869|IBA:107868|IBA:117066|IBA:11783|IBA:11796|IBA:11797|IBA:11798|IBA:11799|IBA:12015|IBA:12122|IBA:12337|IBA:12362|IBA:12363|IBA:12364|IBA:12366|IBA:12367|IBA:12368|IBA:12369|IBA:12370|IBA:12371|IBA:12380|IBA:12633|IBA:12905|IBA:13011|IBA:13030|IBA:13032|IBA:13036|IBA:13038|IBA:13039|IBA:13040|IBA:13041|IBA:13063|IBA:13067|IBA:13531|IBA:13532|IBA…
GO:0004198	9,10	calcium-dependent cysteine-type endopeptidase activity	IBA:12337|IBA:23830|IBA:381122|IBA:50817|IDA:12333|IDA:12334|IDA:12335|IDA:170725|IDA:23830|IEA:12333|IEA:12334|IEA:12335|IEA:12336|IEA:12337|IEA:12339|IEA:170725|IEA:215772|IEA:23830|IEA:268958|IEA:381122|IEA:50817|IEA:60594|IEA:69543|IMP:12336|IMP:170725|IMP:23830|ISO:12333|ISO:12334|ISO:12335|ISO:12336|ISO:23830|TAS:12333|TAS:12334
GO:0004222	8,9	metalloendopeptidase activity	IBA:109222|IBA:110595|IBA:11487|IBA:11491|IBA:118453|IBA:17035|IBA:17287|IBA:17288|IBA:17381|IBA:17384|IBA:17385|IBA:17386|IBA:17387|IBA:17388|IBA:17389|IBA:17390|IBA:17391|IBA:17392|IBA:17393|IBA:17394|IBA:17395|IBA:19671|IBA:214766|IBA:215095|IBA:21857|IBA:21858|IBA:21859|IBA:230709|IBA:234911|IBA:23948|IBA:240047|IBA:26561|IBA:270669|IBA:30800|IBA:50492|IBA:53614|IBA:58223|IBA:59083|IBA:666048…
GO:0004252	8,9	serine-type endopeptidase activity	EXP:19143|EXP:71767|IBA:100034251|IBA:100040208|IBA:100040233|IBA:100102|IBA:100503895|IBA:103964|IBA:109660|IBA:109901|IBA:114228|IBA:11434|IBA:114661|IBA:114662|IBA:11606|IBA:116872|IBA:11699|IBA:11752|IBA:11801|IBA:11905|IBA:12258|IBA:12401|IBA:12406|IBA:13706|IBA:14038|IBA:14061|IBA:15160|IBA:15234|IBA:15235|IBA:15439|IBA:16625|IBA:17174|IBA:17175|IBA:17229|IBA:18548|IBA:18549|IBA:18550|IBA:1…
GO:0004298	8,9	threonine-type endopeptidase activity	IBA:235631|IBA:75812|IEA:16912|IEA:16913|IEA:19166|IEA:19167|IEA:19170|IEA:19171|IEA:19172|IEA:19173|IEA:19175|IEA:19177|IEA:235631|IEA:26440|IEA:26441|IEA:26442|IEA:26443|IEA:26444|IEA:26445|IEA:26446|IEA:73677|IEA:73902|IEA:75812|ISO:235631|ISO:75812|ISS:75812
GO:0004303	6,7	estradiol 17-beta-dehydrogenase activity	IBA:14979|IDA:14979|IDA:83702|IEA:114664|IEA:14979|IEA:15485|IEA:15486|IEA:15490|IEA:192970|IEA:235033|IEA:27400|IEA:56348|IEA:66065|ISO:14979|ISO:15108|ISO:15485|ISO:15486|ISO:15487|ISO:15488|ISO:192970|ISO:66065|ISS:14979
GO:0004305	7	ethanolamine kinase activity	IDA:214253|IEA:12651|IEA:12660|IEA:214253|IEA:75320|ISO:12651|ISO:12660|ISO:75320|ISS:12660
GO:0004316	6	3-oxoacyl-[acyl-carrier-protein] reductase (NADPH) activity	IEA:14104
GO:0004322	6	ferroxidase activity	IBA:100042782|IBA:12870|IBA:14297|IBA:14319|IBA:15203|IBA:244698|IBA:434726|IBA:434727|IBA:434729|IBA:56368|IBA:67634|IBA:71996|IBA:83457|IDA:12870|IEA:12870|IEA:14297|IEA:14319|IEA:15203|IEA:244698|IEA:67634|IMP:56368|ISO:14297|ISO:15203|ISO:244698|ISS:244698|TAS:67634
GO:0004326	7,8,9	tetrahydrofolylpolyglutamate synthase activity	IBA:14287|IEA:14287|ISO:14287
GO:0004331	9	fructose-2,6-bisphosphate 2-phosphatase activity	IBA:170768|IBA:18639|IBA:18640|IBA:270198|IBA:319801|IDA:18640|IEA:170768|IEA:18639|IEA:18640|IEA:270198|IEA:319801|IMP:319801|ISO:18639|ISO:18640|ISO:270198|ISO:319801|ISS:18639|ISS:319801
GO:0004335	6,7,8	galactokinase activity	IBA:14635|IBA:69976|IDA:14635|IEA:14635|IEA:69976|ISO:14635|ISO:69976
GO:0004340	5,6,7,8,9	glucokinase activity	IBA:103988|IBA:15275|IBA:15277|IBA:212032|IBA:216019|IBA:231103|IBA:80915|IDA:103988|IDA:15376|IDA:19386|IDA:69802|IEA:103988|IEA:15277|IEA:18639|IEA:216019|IEA:231103|IEA:50873|IEA:59090|IEA:80915|IMP:103988|IMP:12015|IMP:231103|ISO:103988|ISO:15275|ISO:15277|ISO:18639|ISO:18640|ISO:212032|ISO:216019|ISO:231103|ISO:50873|ISO:59090|ISO:80915|ISS:103988|ISS:15275|ISS:15277|ISS:212032|ISS:216019|IS…
GO:0004344	5	glucose dehydrogenase activity	IEA:100198
GO:0004345	6	glucose-6-phosphate dehydrogenase activity	IDA:100198|IDA:14381|IEA:100198|IEA:14380|IEA:14381|IMP:100198|IMP:14381|ISO:100198|ISO:14381|ISS:14380
GO:0004346	10	glucose-6-phosphatase activity	IBA:14377|IBA:68401|IDA:14377|IDA:68401|IEA:14377|IEA:68401|IMP:14377|ISA:68401|ISO:14377|ISO:68401
GO:0004349	8	glutamate 5-kinase activity	IDA:56454|IEA:56454|ISO:56454
GO:0004350	6	glutamate-5-semialdehyde dehydrogenase activity	IBA:56454|IEA:56454|ISO:56454|ISS:56454
GO:0004352	7	glutamate dehydrogenase (NAD+) activity	IBA:14661|IEA:14661|ISO:14661
GO:0004353	6	glutamate dehydrogenase [NAD(P)+] activity	IBA:14661|IDA:14661|IEA:14661|ISO:14661
GO:0004361	6	glutaryl-CoA dehydrogenase activity	IBA:270076|IEA:270076|ISO:270076
GO:0004362	5,6,8	glutathione-disulfide reductase activity	IBA:14782|IDA:14782|IEA:14782|ISO:14782
GO:0004363	6,7,8,9	glutathione synthase activity	IBA:14854|IDA:14854|IEA:14854|ISO:14854
GO:0004365	7	glyceraldehyde-3-phosphate dehydrogenase (NAD+) (phosphorylating) activity	IBA:100039229|IBA:100042427|IBA:14433|IBA:14447|IBA:666258|IBA:666488|IBA:667451|IDA:14433|IDA:14447|IEA:100039229|IEA:100042427|IEA:14433|IEA:14447|IMP:14433|ISO:14433|ISS:14433|TAS:14447
GO:0004367	7	glycerol-3-phosphate dehydrogenase [NAD+] activity	IBA:100198|IBA:14555|IDA:100198|IDA:14555|IEA:100198|IEA:14555|IEA:333433|ISO:100198|ISO:14380|ISO:14555|ISO:14571
GO:0004368	6	glycerol-3-phosphate dehydrogenase (quinone) activity	IEA:100198|IEA:14380|IEA:14555|IEA:14571|ISO:100198|ISO:14555
GO:0004370	7	glycerol kinase activity	IBA:103988|IBA:14625|IBA:14626|IBA:14635|IBA:14933|IBA:235533|IBA:69976|IDA:103988|IDA:14635|IDA:14933|IEA:103988|IEA:14625|IEA:14626|IEA:14635|IEA:14933|IEA:235533|IEA:69976|IMP:103988|IMP:14635|IMP:14933|ISO:14625
GO:0004371	7	glycerone kinase activity	IBA:225913|IEA:225913|ISO:225913
GO:0004375	6	glycine dehydrogenase (decarboxylating) activity	IBA:104174|IEA:104174|ISO:104174|ISS:104174
GO:0004376	5	glycolipid mannosyltransferase activity	IBA:207958|IEA:18570|IEA:207958|IEA:56737
GO:0004377	6	GDP-Man:Man3GlcNAc2-PP-Dol alpha-1,2-mannosyltransferase activity	IBA:207958|IEA:207958
GO:0004378	6	GDP-Man:Man1GlcNAc2-PP-Dol alpha-1,3-mannosyltransferase activity	IEA:18570|IEA:56737
GO:0004383	9,10,11,12	guanylate cyclase activity	IBA:14915|IBA:14916|IBA:14917|IBA:14918|IBA:14919|IBA:18125|IBA:18126|IBA:18127|IBA:18160|IBA:230103|IBA:245650|IBA:73707|IDA:107477|IDA:14913|IDA:14919|IDA:18160|IDA:230103|IDA:73707|IEA:107477|IEA:14913|IEA:14915|IEA:14916|IEA:14917|IEA:14918|IEA:14919|IEA:15444|IEA:170761|IEA:18127|IEA:18160|IEA:230103|IEA:234889|IEA:239134|IEA:245650|IEA:54195|IEA:60596|IEA:73707|IEA:74023|IGI:107477|IGI:1491…
GO:0004385	8,9,10,11	guanylate kinase activity	IBA:14923|IBA:74354|IDA:14923|IEA:14923|ISO:14923|ISS:56217|ISS:56524
GO:0004392	5	heme oxygenase (decyclizing) activity	IBA:15368|IBA:15369|IEA:15368|IEA:15369|ISO:15368|ISO:15369
GO:0004396	6,7,8	hexokinase activity	IBA:103988|IBA:15275|IBA:15277|IBA:212032|IBA:216019|IBA:231103|IBA:80915|IDA:103988|IDA:15275|IDA:15277|IDA:15376|IDA:19386|IDA:69802|IEA:103988|IEA:15275|IEA:15277|IEA:18639|IEA:212032|IEA:216019|IEA:231103|IEA:319801|IEA:50873|IEA:59090|IEA:80915|IMP:103988|IMP:12015|IMP:15275|IMP:15277|IMP:231103|ISO:103988|ISO:15275|ISO:15277|ISO:18639|ISO:18640|ISO:212032|ISO:216019|ISO:231103|ISO:319801|IS…
GO:0004402	8,9,10,11,12	histone acetyltransferase activity	IBA:101206|IBA:107435|IBA:13831|IBA:19708|IBA:217127|IBA:226976|IBA:227867|IBA:228714|IBA:228829|IBA:233532|IBA:244349|IBA:270627|IBA:29861|IBA:51812|IBA:54169|IBA:67773|IBA:68691|IBA:69612|IBA:70088|IBA:70127|IBA:70999|IBA:71777|IBA:72057|IBA:72195|IBA:74763|IBA:76719|IBA:81601|IDA:100043497|IDA:100504710|IDA:12914|IDA:14534|IDA:18519|IDA:217127|IDA:228019|IDA:270627|IDA:328572|IDA:54169|IDA:936…
GO:0004407	8,9,10	histone deacetylase activity	IBA:107392|IBA:15181|IBA:15182|IBA:15183|IBA:20466|IBA:20467|IBA:209011|IBA:433759|IBA:50721|IBA:50724|IBA:52592|IBA:60406|IBA:64383|IBA:64384|IBA:70315|IBA:71954|IBA:93759|IDA:15181|IDA:15182|IDA:15185|IDA:20185|IDA:214899|IDA:22059|IDA:23942|IDA:433759|IDA:93759|IEA:101540|IEA:110616|IEA:15181|IEA:15182|IEA:15183|IEA:15184|IEA:15185|IEA:208727|IEA:209011|IEA:22226|IEA:232232|IEA:26419|IEA:43375…
GO:0004411	6	homogentisate 1,2-dioxygenase activity	IBA:15233|IEA:15233
GO:0004420	6	hydroxymethylglutaryl-CoA reductase (NADPH) activity	IBA:15357|IDA:15357|IEA:15357
GO:0004430	8,9,10	1-phosphatidylinositol 4-kinase activity	IBA:107650|IBA:224020|IBA:67073|IBA:84095|IEA:107650|IEA:12520|IEA:224020|IEA:67073|IEA:84095|IMP:224020|ISO:107650|ISO:12520|ISO:224020|ISO:84095|ISS:12520|ISS:84095
GO:0004438	9	phosphatidylinositol-3-phosphatase activity	IBA:170749|IBA:17772|IBA:194126|IBA:210376|IBA:219135|IBA:233315|IBA:268783|IBA:53332|IBA:54384|IBA:74302|IBA:77116|IBA:97287|IDA:53332|IEA:103199|IEA:17772|IEA:19211|IEA:219135|IEA:53332|IEA:54384|IEA:74302|IEA:77116|IEA:83493|IEA:97287|ISO:103199|ISO:104015|ISO:17772|ISO:19211|ISO:219135|ISO:53332|ISO:74302|ISO:77116|ISO:83493|ISO:97287|ISS:17772|ISS:19211|ISS:74302|ISS:77116
GO:0004439	9,10	phosphatidylinositol-4,5-bisphosphate 5-phosphatase activity	IBA:104015|IBA:16330|IBA:170835|IBA:19062|IBA:20975|IBA:320634|IBA:66461|IDA:16330|IDA:20975|IDA:320634|IDA:64436|IDA:66461|IEA:104015|IEA:16330|IEA:16331|IEA:19062|IEA:20975|IEA:320634|IEA:64436|IMP:104015|ISO:104015|ISO:16330|ISO:19062|ISS:19062
GO:0004441	9	inositol-1,4-bisphosphate 1-phosphatase activity	IBA:16329|IEA:16329|ISO:23827
GO:0004445	9	inositol-polyphosphate 5-phosphatase activity	IBA:212111|IEA:16331|IEA:170835|IEA:19062|IEA:212111|IEA:320634|IEA:56193|IEA:64436|ISO:16330|ISO:16332|ISO:170835|ISO:20975|ISO:212111|ISO:56193|ISO:64436
GO:0004446	8	inositol-hexakisphosphate phosphatase activity	IEA:17330
GO:0004447	6,9	iodide peroxidase activity	IBA:70337|IDA:70337|IEA:21832|IEA:22018|ISA:70337
GO:0004448	6	isocitrate dehydrogenase activity	IBA:15926|IBA:15929|IBA:170718|IBA:269951|IBA:67834|IDA:15926|IDA:269951|IEA:15926|IEA:15929|IEA:170718|IEA:269951|IEA:67834|ISO:15926|ISO:15929|ISO:170718|ISO:269951|ISO:67834|ISS:15926|ISS:15929|ISS:269951|ISS:67834
GO:0004449	7	isocitrate dehydrogenase (NAD+) activity	IBA:15929|IBA:170718|IBA:67834|IEA:15929|IEA:170718|IEA:67834|ISO:15929|ISO:170718|ISO:67834|ISS:15929|ISS:67834
GO:0004450	7	isocitrate dehydrogenase (NADP+) activity	IBA:15926|IBA:269951|IDA:15926|IDA:269951|IEA:15926|IEA:269951|ISO:15926|ISO:269951|ISS:15926|ISS:269951
GO:0004454	6,7,8	ketohexokinase activity	IBA:16548|IDA:16548|IEA:16548|ISO:16548
GO:0004457	5	lactate dehydrogenase activity	IBA:106557|IBA:107239|IBA:15112|IBA:16828|IBA:16832|IBA:16833|IBA:52815|IBA:56185|IDA:16828|IDA:16832|IEA:106557|IEA:16828|IEA:16832|IEA:16833|IEA:52815|IMP:16828|IMP:16833|ISO:16832|NAS:52815
GO:0004458	6	D-lactate dehydrogenase (cytochrome) activity	IBA:52815|IEA:52815
GO:0004459	6	L-lactate dehydrogenase activity	IBA:106557|IBA:107239|IBA:15112|IBA:16828|IBA:16832|IBA:16833|IBA:56185|IDA:16828|IDA:16832|IEA:106557|IEA:16828|IEA:16832|IEA:16833|IMP:16828|IMP:16833|ISO:16832
GO:0004466	6	long-chain-acyl-CoA dehydrogenase activity	IBA:11363|IBA:11370|IBA:229211|IEA:102632|IEA:11363|IEA:11370|IEA:229211|IMP:11363|ISO:102632|ISO:11363|ISO:11370|ISO:229211
GO:0004467	6,7,9	long-chain fatty acid-CoA ligase activity	IBA:14081|IBA:216739|IBA:225579|IBA:26457|IBA:26458|IBA:26459|IBA:26568|IBA:26569|IBA:328845|IBA:433256|IBA:50790|IBA:74205|IBA:78625|IBA:94180|IDA:216739|IDA:26457|IDA:26458|IDA:26569|IDA:328845|IDA:50790|IEA:14081|IEA:216739|IEA:225579|IEA:26457|IEA:26458|IEA:26459|IEA:26568|IEA:26569|IEA:328845|IEA:433256|IEA:50790|IEA:74205|IEA:94180|IMP:26458|IMP:433256|ISO:14081|ISO:216739|ISO:26458|ISO:265…
GO:0004470	6	malic enzyme activity	IBA:107029|IBA:109264|IBA:17436|IDA:17436|IEA:107029|IEA:109264|IEA:17436|IMP:17436|ISO:107029|ISO:109264|ISO:17436|ISS:109264|ISS:17436
GO:0004471	6,7	malate dehydrogenase (decarboxylating) (NAD+) activity	IEA:107029|IEA:109264|IEA:17436
GO:0004473	6,7	malate dehydrogenase (decarboxylating) (NADP+) activity	IBA:107029|IBA:109264|IBA:17436|IDA:17436|IEA:109264|IEA:17436|IMP:17436|ISO:109264|ISO:17436|ISS:109264|ISS:17436
GO:0004479	4,7,8,9,10,11,12,13	methionyl-tRNA formyltransferase activity	IBA:69606|IEA:69606
GO:0004482	7,8,9,10,11	mRNA (guanine-N7-)-methyltransferase activity	IBA:67897|IEA:67897|ISO:67148|ISO:67897|ISS:67148|ISS:67897
GO:0004483	7,8,9,10,11	mRNA (nucleoside-2'-O-)-methyltransferase activity	IBA:234728|IBA:74157|IEA:234728|IEA:74157|ISO:234728|ISO:74157|ISS:234728|ISS:74157
GO:0004486	6	methylenetetrahydrofolate dehydrogenase [NAD(P)+] activity	IBA:108156|IBA:17768|IBA:665563|IDA:108156|IEA:108156|IEA:17768|IEA:270685|IEA:665563|ISO:108156|ISO:17768|ISO:665563|ISS:17768
GO:0004487	7	methylenetetrahydrofolate dehydrogenase (NAD+) activity	IBA:17768|IBA:665563|IDA:108156|IEA:17768|IEA:665563|ISO:17768|ISS:17768
GO:0004488	7	methylenetetrahydrofolate dehydrogenase (NADP+) activity	IBA:108156|IBA:17768|IBA:665563|IEA:108156|IEA:17768|IEA:270685|IEA:665563|ISO:17768|ISO:665563|ISS:17768
GO:0004489	6	methylenetetrahydrofolate reductase (NAD(P)H) activity	IBA:17769|IEA:17769|IMP:17769|ISO:17769
GO:0004491	6	methylmalonate-semialdehyde dehydrogenase (acylating) activity	IBA:104776|IEA:104776|ISO:104776
GO:0004495	6	mevaldate reductase activity	IEA:58810
GO:0004496	7	mevalonate kinase activity	IBA:17855|IDA:17855|IEA:17855|ISO:17855
GO:0004497	4	monooxygenase activity	IBA:100040843|IBA:100041449|IBA:100043108|IBA:100066|IBA:102115|IBA:102294|IBA:104086|IBA:105349|IBA:105387|IBA:105689|IBA:106648|IBA:107141|IBA:110115|IBA:116852|IBA:11816|IBA:12642|IBA:13070|IBA:13072|IBA:13074|IBA:13075|IBA:13076|IBA:13077|IBA:13078|IBA:13079|IBA:13081|IBA:13082|IBA:13085|IBA:13086|IBA:13087|IBA:13088|IBA:13089|IBA:13090|IBA:13094|IBA:13095|IBA:13096|IBA:13097|IBA:13098|IBA:13…
GO:0004498	5,6,7,8	calcidiol 1-monooxygenase activity	IBA:13115|IDA:13115|IEA:13115|IEA:14581|IEA:16176|IEA:18033|IEA:21926|IMP:13115|IMP:22337|ISO:13115|ISO:14581|ISO:15978|ISO:16176|ISO:18033|ISO:21926
GO:0004499	6	N,N-dimethylaniline monooxygenase activity	IBA:14263|IBA:226601|IBA:226604|IBA:240894|IEA:14261|IEA:14262|IEA:14263|IEA:226564|IEA:226565|IEA:226601|IEA:226604|IEA:240894|IEA:55990|ISO:14261|ISO:14262|ISO:14263|ISO:55990
GO:0004500	6	dopamine beta-monooxygenase activity	IBA:13166|IBA:194357|IBA:59012|IEA:13166|IEA:194357|IEA:59012|ISO:13166|ISS:13166
GO:0004502	6	kynurenine 3-monooxygenase activity	IBA:98256|IEA:98256|IMP:98256|ISO:98256|ISS:98256
GO:0004503	6	monophenol monooxygenase activity	IBA:22173|IEA:12560|IEA:22173|IEA:22178|ISO:12560|ISO:22173|ISO:22178|ISS:22178|TAS:22173
GO:0004504	6	peptidylglycine monooxygenase activity	IBA:105689|IBA:18484|IEA:105689|IEA:18484|ISO:105689|ISO:18484|ISS:105689|ISS:18484|TAS:105689|TAS:18484
GO:0004505	6	phenylalanine 4-monooxygenase activity	IBA:18478|IDA:13180|IDA:72562|IEA:18478|IMP:18478|ISO:18478
GO:0004506	6	squalene monooxygenase activity	IBA:20775|IEA:20775|ISO:20775|ISS:20775
GO:0004507	6	steroid 11-beta-monooxygenase activity	IBA:110115|IBA:13072|IDA:13072|IEA:13072|ISO:110115|ISO:13072
GO:0004508	5,6	steroid 17-alpha-monooxygenase activity	IBA:13074|IDA:13074|IEA:13074|IMP:13074|ISO:13074
GO:0004509	5,6	steroid 21-monooxygenase activity	IBA:13079|IEA:13079|ISO:13079
GO:0004510	6	tryptophan 5-monooxygenase activity	IBA:216343|IBA:21990|IDA:216343|IDA:21990|IEA:216343|IEA:21990|ISO:21990
GO:0004511	6	tyrosine 3-monooxygenase activity	IBA:21823|IEA:21823|IEA:57320|ISO:21823|ISO:57320|TAS:21823
GO:0004517	6	nitric-oxide synthase activity	IBA:11816|IBA:16176|IBA:18125|IBA:18126|IBA:18127|IDA:11609|IDA:15519|IDA:16176|IDA:16846|IDA:18125|IDA:18126|IEA:100384868|IEA:107607|IEA:11651|IEA:11816|IEA:12313|IEA:12314|IEA:12315|IEA:12801|IEA:12936|IEA:13649|IEA:14128|IEA:14528|IEA:15559|IEA:16176|IEA:16653|IEA:16846|IEA:18125|IEA:18126|IEA:18127|IEA:18162|IEA:19229|IEA:20193|IEA:20778|IEA:21750|IEA:21752|IEA:381290|IEA:52014|IMP:11480|IMP…
GO:0004518	6,7	nuclease activity	IBA:100037283|IBA:100535|IBA:101985|IBA:104444|IBA:104625|IBA:114615|IBA:114643|IBA:114714|IBA:11601|IBA:11602|IBA:117109|IBA:11727|IBA:11730|IBA:11731|IBA:11792|IBA:12457|IBA:13368|IBA:13419|IBA:13421|IBA:13423|IBA:13586|IBA:13587|IBA:13804|IBA:13870|IBA:14000|IBA:140546|IBA:14086|IBA:140917|IBA:14156|IBA:17535|IBA:18605|IBA:18606|IBA:18971|IBA:18973|IBA:18975|IBA:18983|IBA:19011|IBA:192119|IBA:…
GO:0004519	7,8	endonuclease activity	IBA:100037283|IBA:114615|IBA:114714|IBA:117109|IBA:13419|IBA:13421|IBA:13423|IBA:13804|IBA:13870|IBA:14000|IBA:14086|IBA:14156|IBA:17535|IBA:19011|IBA:192119|IBA:19360|IBA:19373|IBA:19819|IBA:208194|IBA:208366|IBA:209334|IBA:212442|IBA:216119|IBA:22099|IBA:225182|IBA:22592|IBA:226409|IBA:227522|IBA:237890|IBA:23828|IBA:246229|IBA:26909|IBA:26918|IBA:26972|IBA:327762|IBA:330554|IBA:338371|IBA:3818…
GO:0004520	6,7,8,9	endodeoxyribonuclease activity	IBA:114714|IBA:13419|IBA:13421|IBA:13423|IBA:13804|IBA:13870|IBA:14086|IBA:14156|IBA:17535|IBA:192119|IBA:19360|IBA:19373|IBA:208194|IBA:209334|IBA:225182|IBA:22592|IBA:226409|IBA:246229|IBA:26909|IBA:26972|IBA:327762|IBA:330554|IBA:50505|IBA:52864|IBA:56629|IBA:66705|IBA:69537|IBA:71711|IBA:74335|IBA:75764|IDA:13423|IDA:14156|IDA:327762|IDA:338371|IDA:56629|IEA:114714|IEA:11651|IEA:11792|IEA:134…
GO:0004521	8,9	endoribonuclease activity	IBA:100037283|IBA:114615|IBA:117109|IBA:13804|IBA:14000|IBA:14156|IBA:19011|IBA:192119|IBA:19819|IBA:208194|IBA:208366|IBA:212442|IBA:216119|IBA:22099|IBA:227522|IBA:237890|IBA:23828|IBA:26918|IBA:338371|IBA:381802|IBA:52898|IBA:53424|IBA:54364|IBA:54451|IBA:57915|IBA:59028|IBA:66078|IBA:66132|IBA:66161|IBA:67153|IBA:67619|IBA:67676|IBA:67724|IBA:68195|IBA:68626|IBA:69163|IBA:69724|IBA:72502|IBA:…
GO:0004522	10,11	ribonuclease A activity	IEA:13587|IEA:19752|IEA:53877|IEA:54159
GO:0004523	10,11	RNA-DNA hybrid ribonuclease activity	IBA:14156|IBA:19819|IBA:67153|IBA:69724|IDA:19819|IDA:67153|IEA:14156|IEA:19819|IEA:69724|IEA:79202|ISO:14156|ISO:19819|ISO:69724|ISS:19819|ISS:69724
GO:0004525	9,10,11	ribonuclease III activity	IBA:14000|IBA:192119|IBA:69163|IBA:94223|IDA:192119|IEA:14000|IEA:192119|IEA:69163|ISA:192119|ISO:14000|ISO:192119|ISO:94223
GO:0004526	9,10,11	ribonuclease P activity	IBA:117109|IBA:208366|IBA:227522|IBA:23828|IBA:54364|IBA:66132|IBA:66161|IBA:67676|IBA:67724|IBA:74097|IDA:117109|IEA:102614|IEA:117109|IEA:208366|IEA:227522|IEA:23828|IEA:54364|IEA:66132|IEA:66161|IEA:67053|IEA:67676|IEA:67724|IEA:74097|ISO:102614|ISO:117109|ISO:208366|ISO:227522|ISO:23828|ISO:54364|ISO:66132|ISO:66161|ISO:67053|ISO:67676|ISO:67724|ISO:74097|ISS:102614|ISS:208366|ISS:66132|ISS:6…
GO:0004527	7,8	exonuclease activity	IBA:101985|IBA:104444|IBA:104625|IBA:11792|IBA:12457|IBA:140546|IBA:14086|IBA:140917|IBA:14156|IBA:17535|IBA:18605|IBA:18606|IBA:18971|IBA:18973|IBA:18975|IBA:18983|IBA:19355|IBA:19360|IBA:19367|IBA:208194|IBA:208718|IBA:211948|IBA:213550|IBA:21749|IBA:22040|IBA:227525|IBA:227656|IBA:229504|IBA:231464|IBA:231724|IBA:240023|IBA:24102|IBA:24127|IBA:24128|IBA:26909|IBA:30052|IBA:330554|IBA:434234|IB…
GO:0004528	8,9	phosphodiesterase I activity	IBA:11792|IBA:18605|IBA:18606|IBA:77622|IDA:18605|IEA:14086|IEA:18605|IEA:18606|IEA:209558|IEA:330554|ISO:18605|ISO:18606|ISO:209558|ISS:18606|ISS:209558
GO:0004529	6,7,8,9	exodeoxyribonuclease activity	IBA:11792|IBA:140917|IBA:17535|IBA:18971|IBA:18973|IBA:22040|IBA:227525|IBA:24102|IBA:26909|IBA:55947|IBA:66408|IBA:69694|IBA:71151|IBA:73172|IBA:74528|IBA:75178|IBA:77622|IDA:18807|IDA:22040|IDA:75178|IEA:11792|IEA:18807|IEA:19355|IEA:19367|IEA:22040|IEA:24102|IEA:26909|IEA:55947|IEA:66408|IEA:73172|IEA:74528|IEA:97827|IMP:104759|IMP:66408|ISO:11792|ISO:18807|ISO:24102|ISO:26909|ISO:55947|ISO:57…
GO:0004530	8,9,10,11	deoxyribonuclease I activity	IBA:13419|IBA:13421|IBA:192119|IBA:66705|IBA:69537|IEA:13419|IMP:13419|ISO:13419
GO:0004531	8,9,10,11	deoxyribonuclease II activity	IBA:13423|IBA:56629|IDA:13423|IEA:13423|IEA:56629|ISO:56629
GO:0004532	8,9	exoribonuclease activity	IBA:101985|IBA:104444|IBA:104625|IBA:12457|IBA:140546|IBA:18983|IBA:208718|IBA:211948|IBA:213550|IBA:231464|IBA:240023|IBA:24127|IBA:24128|IBA:30052|IBA:50912|IBA:52477|IBA:67276|IBA:68276|IBA:68737|IBA:69125|IBA:71151|IBA:71701|IBA:72587|IBA:72662|IBA:74108|IDA:12457|IDA:208718|IDA:230738|IDA:240023|IDA:24127|IEA:101985|IEA:103135|IEA:104058|IEA:104444|IEA:104625|IEA:110438|IEA:12457|IEA:18983|I…
GO:0004534	9,10,11	5'-3' exoribonuclease activity	IBA:24127|IBA:24128|IDA:24127|IEA:110438|IEA:24127|IEA:24128|IEA:70640|ISO:110438|ISO:24127|ISO:70640|NAS:24128|TAS:24127
GO:0004535	10,11,12	poly(A)-specific ribonuclease activity	IBA:104625|IBA:18983|IBA:231464|IBA:240023|IBA:30052|IBA:69125|IBA:72587|IBA:74108|IDA:12457|IDA:240023|IEA:103135|IEA:104058|IEA:104625|IEA:12457|IEA:18983|IEA:211948|IEA:21423|IEA:231464|IEA:234594|IEA:240023|IEA:30052|IEA:68276|IEA:69125|IEA:72068|IEA:72587|IEA:74108|IMP:12457|IMP:18983|IMP:231464|ISO:103135|ISO:104058|ISO:104625|ISO:18983|ISO:21423|ISO:234594|ISO:240023|ISO:30052|ISO:68276|IS…
GO:0004536	5,6,7,8	deoxyribonuclease activity	IBA:114714|IBA:11792|IBA:13368|IBA:13419|IBA:13421|IBA:13423|IBA:13804|IBA:13870|IBA:14086|IBA:140917|IBA:14156|IBA:17535|IBA:18971|IBA:18973|IBA:192119|IBA:19360|IBA:19373|IBA:208194|IBA:209334|IBA:22040|IBA:225182|IBA:22592|IBA:226409|IBA:227525|IBA:24102|IBA:246229|IBA:26909|IBA:26972|IBA:327762|IBA:330554|IBA:50505|IBA:52864|IBA:55947|IBA:56629|IBA:66408|IBA:66705|IBA:69537|IBA:69694|IBA:7115…
GO:0004540	7,8	ribonuclease activity	IBA:100037283|IBA:100535|IBA:101985|IBA:104444|IBA:104625|IBA:114615|IBA:114643|IBA:11601|IBA:11602|IBA:117109|IBA:11727|IBA:11730|IBA:11731|IBA:12457|IBA:13586|IBA:13587|IBA:13804|IBA:14000|IBA:140546|IBA:14156|IBA:18983|IBA:19011|IBA:192119|IBA:19752|IBA:19819|IBA:208194|IBA:208366|IBA:208718|IBA:211948|IBA:212442|IBA:213550|IBA:216119|IBA:219033|IBA:22099|IBA:227522|IBA:231464|IBA:231655|IBA:2…
GO:0004549	8,9	tRNA-specific ribonuclease activity	IBA:117109|IBA:208366|IBA:227522|IBA:23828|IBA:381802|IBA:54364|IBA:66078|IBA:66132|IBA:66161|IBA:67676|IBA:67724|IBA:74097|IDA:117109|IEA:102614|IEA:117109|IEA:208366|IEA:227522|IEA:23828|IEA:381802|IEA:54364|IEA:66078|IEA:66132|IEA:66161|IEA:67053|IEA:67676|IEA:67724|IEA:74097|ISO:102614|ISO:117109|ISO:208366|ISO:227522|ISO:23828|ISO:54364|ISO:66132|ISO:66161|ISO:67053|ISO:67676|ISO:67724|ISO:6…
GO:0004550	7,8,9	nucleoside diphosphate kinase activity	IBA:11639|IBA:18102|IBA:18103|IBA:21915|IBA:22169|IBA:229949|IBA:54369|IBA:56520|IBA:633979|IBA:68870|IBA:78801|IBA:79059|IEA:11636|IEA:11639|IEA:171567|IEA:18102|IEA:18103|IEA:22169|IEA:229949|IEA:54369|IEA:56520|IEA:623534|IEA:633979|IEA:66588|IEA:68870|IEA:75533|IEA:78801|IEA:79059|ISO:11636|ISO:11639|ISO:18102|ISO:18103|ISO:18534|ISO:22169|ISO:229949|ISO:54369|ISO:633979|ISO:66588|ISO:68870|I…
GO:0004578	6	chitobiosyldiphosphodolichol beta-mannosyltransferase activity	IEA:208211
GO:0004582	5	dolichyl-phosphate beta-D-mannosyltransferase activity	IBA:13480|IBA:13481|IBA:68563|IEA:13480|IMP:13480|ISO:13480|ISO:13481|ISS:13480
GO:0004585	6,7,9	ornithine carbamoyltransferase activity	IBA:18416|IEA:18416|ISO:18416
GO:0004591	6	oxoglutarate dehydrogenase (succinyl-transferring) activity	IBA:18293|IBA:209692|IBA:239017|IEA:18293|IEA:209692|IEA:239017|ISO:18293|ISS:18293
GO:0004594	7	pantothenate kinase activity	IBA:211347|IBA:269614|IBA:74450|IBA:75735|IDA:211347|IDA:74450|IDA:75735|IEA:211347|IEA:269614|IEA:74450|IEA:75735|IGI:74450|IMP:74450|IMP:75735|ISO:211347
GO:0004597	6	peptide-aspartate beta-dioxygenase activity	IBA:65973|IEA:65973|ISS:65973
GO:0004601	5,8	peroxidase activity	IBA:100503605|IBA:11690|IBA:11757|IBA:11758|IBA:12359|IBA:13861|IBA:14775|IBA:14776|IBA:14778|IBA:14780|IBA:15121|IBA:15122|IBA:15126|IBA:15129|IBA:15130|IBA:15131|IBA:15132|IBA:15135|IBA:17001|IBA:17339|IBA:17523|IBA:18477|IBA:211666|IBA:216635|IBA:21672|IBA:21832|IBA:22018|IBA:436003|IBA:53381|IBA:544763|IBA:54683|IBA:625249|IBA:66447|IBA:664781|IBA:67305|IBA:69590|IBA:69675|IBA:70337|IBA:75512…
GO:0004602	6,9	glutathione peroxidase activity	IBA:11690|IBA:14775|IBA:14776|IBA:14778|IBA:14780|IBA:17001|IBA:211666|IBA:625249|IBA:66447|IBA:664781|IBA:75512|IBA:76263|IDA:14775|IDA:14778|IDA:625249|IDA:664781|IDA:76263|IEA:14775|IEA:14776|IEA:14778|IEA:14780|IEA:14871|IEA:211666|IEA:56615|IEA:625249|IEA:66447|IEA:664781|IEA:67305|IEA:68312|IEA:69590|IEA:75512|IEA:76263|IMP:14775|IMP:14776|ISO:11758|ISO:14775|ISO:14776|ISO:14778|ISO:14869|I…
GO:0004616	6	phosphogluconate dehydrogenase (decarboxylating) activity	IBA:110208|IDA:110208|IEA:110208|ISO:110208|ISS:110208
GO:0004617	6	phosphoglycerate dehydrogenase activity	IBA:236539|IEA:236539|ISO:236539|TAS:236539
GO:0004618	7	phosphoglycerate kinase activity	IBA:18655|IBA:18663|IDA:18655|IDA:18663|IEA:18655|IEA:18663|IMP:18663|ISO:18655|ISS:18655|ISS:18663
GO:0004631	7	phosphomevalonate kinase activity	IBA:68603|IDA:68603|IEA:68603|ISO:68603
GO:0004647	7	phosphoserine phosphatase activity	IBA:100678|IEA:100678|IEA:57028|IEA:66959|ISO:100678|ISO:66959|ISS:100678
GO:0004651	6,7,8	polynucleotide 5'-phosphatase activity	IBA:72102|IEA:24018|ISO:72102|ISS:72102
GO:0004656	8,10,11,12	procollagen-proline 4-dioxygenase activity	IBA:18451|IBA:18452|IBA:320452|IBA:74443|IDA:18451|IDA:18452|IEA:18451|IEA:18452|IEA:18453|IEA:320452|IMP:18451|ISO:18453|ISO:320452
GO:0004657	5	proline dehydrogenase activity	IBA:19125|IBA:56189|IEA:19125|IEA:56189|ISO:19125|ISS:19125
GO:0004666	5	prostaglandin-endoperoxide synthase activity	IDA:19225|IDA:257632|IEA:13614|IEA:13615|IEA:19224|IEA:19225|IMP:13615|ISO:13614|ISO:13615|ISO:19224|ISO:19225
GO:0004671	7,8,9,10,11,12	protein C-terminal S-isoprenylcysteine carboxyl O-methyltransferase activity	IBA:57295|IEA:57295|IMP:57295|ISO:57295
GO:0004672	7,8	protein kinase activity	EXP:108079|EXP:11652|EXP:12229|EXP:14083|EXP:16452|EXP:17096|EXP:20779|EXP:26401|IBA:100043638|IBA:100043645|IBA:100044509|IBA:100294583|IBA:101320|IBA:101568|IBA:101809|IBA:102626|IBA:103236|IBA:103844|IBA:103921|IBA:104175|IBA:104318|IBA:104709|IBA:105278|IBA:105787|IBA:106504|IBA:106763|IBA:107589|IBA:107829|IBA:107951|IBA:108058|IBA:108079|IBA:108097|IBA:108099|IBA:108737|IBA:108960|IBA:10905…
GO:0004673	8,9,10	protein histidine kinase activity	IEA:18103|IEA:67439
GO:0004674	8,9	protein serine/threonine kinase activity	EXP:108079|EXP:11652|IBA:100043638|IBA:100043645|IBA:100044509|IBA:101320|IBA:101568|IBA:101809|IBA:102626|IBA:103236|IBA:103844|IBA:104175|IBA:104318|IBA:104709|IBA:105278|IBA:105787|IBA:106504|IBA:106763|IBA:107589|IBA:107829|IBA:107951|IBA:108058|IBA:108079|IBA:108097|IBA:108099|IBA:108737|IBA:108960|IBA:109050|IBA:109333|IBA:109880|IBA:110157|IBA:110332|IBA:110542|IBA:110651|IBA:110709|IBA:11…
GO:0004675	6,7,8,9,10	transmembrane receptor protein serine/threonine kinase activity	IBA:100044509|IBA:110542|IBA:11477|IBA:11479|IBA:11480|IBA:11481|IBA:11482|IBA:12166|IBA:12167|IBA:12168|IBA:13805|IBA:21812|IBA:21813|IBA:21814|IBA:269275|IDA:11477|IDA:21812|IDA:21814|IEA:110542|IEA:11477|IEA:11479|IEA:11480|IEA:11481|IEA:11482|IEA:12166|IEA:12167|IEA:12168|IEA:21812|IEA:21813|IEA:21814|IEA:269275|IEA:66042|IEA:69585|IEA:70274|IGI:21812|IGI:21813|IMP:11480|IMP:12166|IMP:12167|I…
GO:0004676	9,10	3-phosphoinositide-dependent protein kinase activity	IDA:18607|IEA:18607|ISO:18607
GO:0004677	9,10	DNA-dependent protein kinase activity	IDA:19090|IEA:11920|IEA:19090|ISO:11920|ISO:19090
GO:0004679	9,10	AMP-activated protein kinase activity	IBA:108097|IBA:108099|IBA:19079|IBA:19082|IBA:241113|IDA:105787|IDA:108079|IEA:105787|IEA:108079|IEA:108097|IEA:108099|IEA:18747|IEA:18749|IEA:19079|IEA:241113|IGI:105787|IGI:108079|IMP:105787|IMP:108079|IMP:241113|ISO:105787|ISO:108079|ISO:108097|ISO:108099|ISO:19082|ISO:241113|ISS:108097|TAS:108079|TAS:108097|TAS:108099|TAS:19079|TAS:19082
GO:0004683	9,10	calmodulin-dependent protein kinase activity	IBA:108058|IBA:12322|IBA:12323|IBA:12325|IBA:215303|IBA:227541|IBA:235604|IBA:52163|IBA:55984|IBA:93843|IDA:12322|IDA:12323|IDA:13631|IDA:213435|IDA:215303|IEA:102093|IEA:108058|IEA:12322|IEA:12323|IEA:12325|IEA:12326|IEA:13631|IEA:18682|IEA:19229|IEA:207565|IEA:215303|IEA:227541|IEA:228550|IEA:52163|IEA:55984|IEA:68961|IEA:69635|IEA:93843|ISO:108058|ISO:12322|ISO:12323|ISO:12325|ISO:12326|ISO:13…
GO:0004686	10,11	elongation factor-2 kinase activity	IDA:13631|IEA:13631|ISO:13631
GO:0004687	9,10	myosin light chain kinase activity	IBA:107589|IBA:213435|IBA:228785|IBA:238564|IDA:213435|IEA:107589|IEA:16176|IEA:213435|IEA:228785|ISO:107589|ISO:16176|ISO:213435|ISO:228785
GO:0004689	10,11	phosphorylase kinase activity	IEA:102093|IEA:18682|IEA:68961|ISO:18682
GO:0004690	9,10	cyclic nucleotide-dependent protein kinase activity	IBA:18767|IBA:18768|IBA:18769|IBA:19084|IBA:19085|IBA:19087|IBA:19088|IBA:19108|IDA:18747|IDA:18749|IDA:18767|IDA:18768|IDA:18769|IDA:19084|IDA:19088|IDA:19091|IDA:76573|IDA:93759|IEA:104443|IEA:108099|IEA:11450|IEA:15194|IEA:15567|IEA:18126|IEA:18747|IEA:18749|IEA:18767|IEA:18768|IEA:18769|IEA:19084|IEA:19085|IEA:19087|IEA:19088|IEA:19091|IEA:19092|IEA:381290|IEA:75547|IEA:76089|IEA:93759|IGI:19…
GO:0004691	10,11	cAMP-dependent protein kinase activity	IBA:18767|IBA:18768|IBA:18769|IBA:19084|IBA:19085|IBA:19087|IBA:19088|IBA:19108|IDA:18747|IDA:18749|IDA:18767|IDA:18768|IDA:18769|IDA:19084|IDA:19088|IDA:76573|IDA:93759|IEA:104443|IEA:108099|IEA:11450|IEA:15194|IEA:15567|IEA:18126|IEA:18747|IEA:18749|IEA:18767|IEA:18768|IEA:18769|IEA:19084|IEA:19085|IEA:19087|IEA:19088|IEA:381290|IEA:75547|IEA:76089|IEA:93759|IGI:19084|IMP:11450|IMP:15194|IMP:15…
GO:0004692	10,11	cGMP-dependent protein kinase activity	IDA:19091|IEA:19091|IEA:19092|ISO:19091|ISO:19092
GO:0004693	5,6,9,10	cyclin-dependent protein serine/threonine kinase activity	IBA:103844|IBA:105278|IBA:107951|IBA:12427|IBA:12428|IBA:12442|IBA:12443|IBA:12444|IBA:12445|IBA:12447|IBA:12448|IBA:12449|IBA:12450|IBA:12452|IBA:12453|IBA:12454|IBA:12455|IBA:12534|IBA:12537|IBA:12566|IBA:12567|IBA:12568|IBA:12571|IBA:12572|IBA:12576|IBA:12577|IBA:17420|IBA:18647|IBA:192231|IBA:209091|IBA:213084|IBA:218630|IBA:227210|IBA:234854|IBA:240665|IBA:264064|IBA:268697|IBA:271697|IBA:38…
GO:0004694	7,8,9,10,11,12	eukaryotic translation initiation factor 2alpha kinase activity	IBA:13666|IBA:15467|IBA:19106|IDA:13666|IDA:27103|IEA:13666|IEA:15467|IEA:19106|IEA:27103|IGI:27103|IMP:13666|IMP:27103|ISO:13666|ISO:15467|ISO:19106|ISO:27103|ISS:13666|ISS:15467
GO:0004697	9,10	protein kinase C activity	IDA:11606|IDA:18750|IDA:18751|IDA:18753|IDA:18754|IDA:18759|IDA:18761|IEA:101540|IEA:109333|IEA:13649|IEA:18750|IEA:18751|IEA:18752|IEA:18753|IEA:18754|IEA:18755|IEA:18759|IEA:18760|IEA:18761|IEA:18762|IEA:22418|IEA:263803|IEA:26564|IEA:320795|IEA:69068|IEA:75292|IEA:80982|IMP:18750|ISO:13649|ISO:18189|ISO:18750|ISO:18751|ISO:18752|ISO:18753|ISO:18754|ISO:18755|ISO:18760|ISO:18762|ISO:22418|ISO:2…
GO:0004698	10,11	calcium-dependent protein kinase C activity	IDA:18750|IEA:101540|IEA:109333|IEA:18750|IEA:18751|IEA:18752|IEA:18753|IEA:18754|IEA:18755|IEA:18759|IEA:18760|IEA:18761|IEA:18762|IEA:263803|IEA:320795|IEA:75292|IMP:18750|ISO:18750|ISO:18752|ISS:20302
GO:0004699	10,11	calcium-independent protein kinase C activity	IDA:18754|IEA:18754|IEA:18755|ISO:18753|ISO:18755
GO:0004703	9,10	G protein-coupled receptor kinase activity	IDA:110355|IDA:320129|IEA:110355|IEA:14772|IEA:14773|IEA:24013|IEA:26385|IEA:320129|IMP:110355|ISO:110355|ISO:26385|ISO:320129
GO:0004704	5,6,7	NF-kappaB-inducing kinase activity	IDA:11606|IDA:12654|IDA:16151|IDA:53859|IDA:56532|IEA:105844|IEA:108679|IEA:117149|IEA:16179|IEA:22030|IEA:22032|IEA:22034|IEA:240354|IEA:26409|IEA:326623|IEA:56489|IMP:17171|ISO:105844|ISO:108679|ISO:109910|ISO:117149|ISO:16179|ISO:22030|ISO:22034|ISO:240354|ISO:326623|ISO:56489|ISO:664779|ISS:105844|ISS:109910|ISS:56489|ISS:664779|NAS:21897|NAS:21898|NAS:56420
[truncated: 16,968 more rows]
