# Supplementary material for: The Greatwall kinase safeguards the genome integrity by affecting the kinome activity in mitosis
Source: Oncogene. 2020 Sep 25;39(44):6816–40. doi: 10.1038/s41388-020-01470-1 (PMC7605441; doi:10.1038/s41388-020-01470-1)
Supplement: Supplementary file 8 — File S1 [file 41388_2020_1470_MOESM8_ESM.zip › saved-session/Mus Musculus/Mus Musculus.gene2accession_2019.02.27.txt]

UniqueID#EntrezGeneID	SymbolID	GeneType	AccessionID
11287	Pzp|A1m|A2m|AI893533|MAM	protein-coding	AAA87890|AC123060|BC057983|BI145862|BI147137|BI147927|EDK99890|EDK99891|M93264|NM_007376|Q61838
11298	Aanat|AA-NAT|Nat-2|Nat4|Snat	protein-coding	AAD08637|AB013358|AF004108|AF004109|AF004110|AF004111|AL607039|AY131261|AY131262|BC116967|BC119139|CO040083|EDL34585|NM_009591|NR_033223|O88816|XM_017314223|XM_017314224
11302	Aatk|AATYK|aatyk1|mKIAA0641	protein-coding	AB093253|AB288871|AF011908|AK036705|AK076214|AK147239|AK155100|AK197545|AL953913|AY236858|AY236859|BC042837|BC052323|BC080846|EDL34724|NM_001198785|NM_001198787|NM_007377|Q80YE4|XM_006531991|XM_006531992|XM_006531993|XM_006531994|XM_006531995|XR_001779862
11303	Abca1|ABC-1|Abc1	protein-coding	AAG39073|AK019548|AK045442|AK051920|AL772397|AL807243|BB657864|BP761367|CA885568|CD351490|CD351847|CF734665|CF745062|CN702062|EDL02285|EDL02286|NM_013454|P41233|X75926|XM_006537554|XM_006537555|XM_006537556
11304	Abca4|AW050280|Abc10|Abcr|D430003I15Rik|RmP	protein-coding	AC100183|AC101764|AC162793|AF000149|AF072819|AK052916|AK053043|AK084860|AK166397|AK166456|BC043937|BC057853|EDL12328|NM_007378|O35600|XM_006500911|XM_006500912|XM_006500914|XM_017319439|XM_017319440|XR_375477|XR_375478
11305	Abca2|AI413825|Abc2|D2H0S1474E|mKIAA1062	protein-coding	AK129274|AK137580|AK157769|AK165788|AK169438|AL732557|CJ126415|CJ263864|EDL08245|NM_001368624|NM_007379|P41234|X75927|XM_006497609|XM_006497610|XM_006497611|XM_006497612|XM_006497614|XM_006497615|XM_006497616
11306	Abcb7|AA517758|AU019072|Abc7	protein-coding	AK040069|AK084853|AK151967|AK152535|AK152816|AK152946|AK162299|AL663052|BB612154|BC035534|BC080769|BC151037|NM_009592|Q61102|U43892
11307	Abcg1|AW413978|Abc8|White	protein-coding	AC165948|AC167247|AF323659|AK037241|AK037433|BC119471|BY296839|CO431055|CV558133|EDL40377|EDL40378|NM_009593|Q64343|U34920|Z48745
11308	Abi1|E3B1|NAP1|Ssh3bp1|abi-1	protein-coding	AF420251|AK034476|AK151026|AK151363|AK152046|AK152061|AK152184|AK153130|AK164040|AK165924|AK167328|AK167568|AK167744|AK179494|AK181529|AK182193|AK182991|AK184875|AK185327|AK186471|AK187665|AK190191|AK191075|AK193671|AK199630|AK201770|AK215001|AK218762|AL845257|AL845427|AV294883|AY033645|BB128743|BC004657|BC079642|BE628445|BP767858|BY278454|CJ135811|CT030013|CX212013|EDL08143|EDL08144|EDL08145|EL6…
11350	Abl1|AI325092|Abl|E430008G22Rik|c-Abl	protein-coding	AAA37134|AAB60448|AAB60449|AAB60450|AAB60451|AK037887|AK083248|AK088252|AK090095|AK090247|AK166028|AK166210|AK190971|AK192334|AK194745|AK203480|AK207370|AK213853|AK213943|AK214020|AK215671|AK218428|AK218533|AK219435|AL929275|BC013801|BC035521|BC059260|BC103770|BM949741|BQ769074|BU053120|BY152805|CA752052|CAA30411|CAA30412|CAA30413|CAA30414|CF536749|CF726668|CF727094|CF727248|CJ099623|CJ101520|CJ1…
11352	Abl2|AA536808|Abll|Arg	protein-coding	AC114588|AC145078|AF339052|AK050127|AK150538|AK151475|BC137771|BC144896|BC144897|CJ171655|DQ084361|DQ707706|EDL39376|NM_001136104|NM_009595|Q4JIM5|U40827|XM_006496613|XM_006496614|XM_006496615|XM_006496616|XM_006496617|XM_006496620|XM_006496621|XM_006496622|XM_011238737|XM_011238738
11354	Scgb1b27|Abp|Abpa|Abpa27|Sal-1|Tcp	protein-coding	AAD30166|AAM08251|AAM08252|AAM08259|AAM08260|AAM08261|AAM08262|AAM08263|AAM08264|AF039064|AIQ80449|BC016132|BC132436|BX539309|EDL03047|EDL03048|GU269231|NM_009596
11363	Acadl|AA960361|AU018452|C79855|LCAD	protein-coding	AAC23587|AC124389|AK005140|AK018319|AK151845|AK167537|AK184517|AK187227|AK208752|AK216184|BC027412|CU302198|NM_007381|P51174|U21489
11364	Acadm|AU018656|MCAD	protein-coding	AAA83256|AC087184|AK008149|AK079930|AK131793|AK146444|AK206711|AK215429|BB745012|BC013498|CX232934|EDL11896|NM_007382|P45952|S48759|U07159
11370	Acadvl|vlcad	protein-coding	AF017176|AI843782|AK076037|AK146334|AK180918|AK189988|AK196376|AK208302|AK211026|AK215457|AL596185|AU067294|BC026559|CAA72435|CR933541|EDL12521|EDL12522|EDL12523|NM_017366|P50544|U41497|Z71189
11409	Acads|AI196007|Bcd-1|Bcd1|Hdlq8|SCAD	protein-coding	AAB99744|AC119205|AK155361|AK169428|BC016259|BC055063|BE993251|BY077302|EDL19883|EDL19884|L11163|NM_007383|Q07417|S63611
11416	Slc33a1|AI315656|AI788741|Acatn|D630022N01Rik	protein-coding	AB016795|AC116732|AK135092|AK136323|AK144703|AK204796|AW519598|BAA93087|BC005616|BC054395|BC063104|EDL35398|EDL35399|NM_001272035|NM_001331067|NM_015728|Q99J27|XM_017319441
11418	Asic2|ACIC2|Accn1|BNC1|BNaC1|BNaC1a|Mdeg	protein-coding	AF348465|AK134778|AL607083|AL626807|AL627343|AL645626|AL645842|AL645943|AL663025|AL928666|BB342826|BC038551|BC138529|BC138530|CJ282964|EDL15651|EF410081|EF410082|EF410092|EF410096|EF410098|EF410105|EF410106|EF410107|EF410112|EF410114|EF410123|EF410129|EF410135|EF410141|EF410143|EF410144|EF410145|EF410146|EF410147|NM_001034013|NM_007384|Q925H0|U57353|XM_006531996|Y14634
11419	Asic1|AI843610|ASIC|ASIC1a|Accn2|B530003N02Rik|BNaC2	protein-coding	AB208022|AC139317|AI850572|AK046729|BC031915|BC067025|CB527867|EDL04118|NM_001289791|NM_009597|Q6NXK8|U78179|XM_006520295|XM_006520297|XM_006520298|XM_017316366
11421	Ace|AW208573|CD143	protein-coding	AAA37150|AAA37151|AAP03650|AK087056|AK154632|AK161020|AK164780|AL596246|AL731865|BC034367|BC040404|BC052531|BC083109|BC110362|BY197083|BY210311|EDL34253|EDL34254|EDL34255|J03940|J04946|M55333|NM_001281819|NM_009598|NM_207624|P09470
11423	Ache	protein-coding	AAA53520|AAA53521|AAF25963|AAK28816|AC150682|AC243288|AF148849|AK036259|AK036443|AK042335|AK043748|AK046080|AK140404|AK210214|AY389978|AY389979|AY389980|AY389981|AY389982|AY389983|BC046327|BQ175376|BY261443|EDL19281|EU623420|L37723|MH423444|MH423445|NM_001290010|NM_009599|P21836|X56518|XM_006504547|XM_006504548|XM_017320605|XR_001784593
11425	Apoc4|Acl|apo-CIV|apoC-IV	protein-coding	AC149282|BB872041|BC016889|BC024657|BC100593|CAA80850|EDL23172|NM_007385|Q61268
11426	Macf1|ABP620|Acf7|Aclp7|MACF|R74989|mKIAA0465	protein-coding	AF150755|AK017708|AK030907|AK044769|AK089453|AK122291|AK143540|AK149066|AK162442|AK164953|AK220378|AL606918|AL606932|BC026707|BC043319|BC052520|BC098194|DQ067088|NM_001199136|NM_001199137|NM_009600|Q9QXZ0|U67203|U67204|U67205|XM_011240411|XM_011240414|XM_011240415|XM_011240416|XM_011240417|XM_011240418|XM_017319920
11428	Aco1|Aco-1|Irebp|Irp1	protein-coding	AK027914|AK085951|AK129025|AK163985|AK178044|AK178972|AK187955|AK194174|AK201556|AK207292|AK216262|AL831793|BB854442|BC005454|BC020360|BY145469|CAD20353|EDL05446|NM_007386|P28271|X61147
11429	Aco2|Aco-2|Aco3|D10Wsu183e	protein-coding	AC102103|AK143917|AK144207|AK145511|AK150027|AK150954|AK165411|AK177069|AK182261|AK182718|AK188036|AK188132|AK189803|AK190452|AK191827|AK192654|AK195361|AK196433|AK196458|AK196779|AK198224|AK198314|AK198495|AK198988|AK199021|AK204717|AK205392|AK205499|AK205787|AK205960|AK206733|AK208429|AK209619|AK209925|AK211347|AK212811|AK213155|AK213382|AK215088|AK215369|AK217449|AK218063|AK219343|AK220091|BC0…
11430	Acox1|AOX|Acox|D130055E20Rik|Paox	protein-coding	AB034914|AF006688|AK034760|AK040566|AK051539|AK054446|AK128941|AK170217|AK206375|AK210300|AK215118|AL607108|AL669925|BC054727|BC056448|CBF60568|CBF65722|CBF73098|CBU85812|CBU90593|CBU96009|EDL34562|EDL34563|NM_001271898|NM_015729|Q9R0H0|XM_006532002
11431	Acp1|4632432E04Rik|AI427468|Acp-1|LMW-PTP|Lmptp	protein-coding	AC160932|AK014603|AK018329|AK019186|AK075647|AK082955|AK136144|AK152429|AK167887|AK170284|AK217793|BC093527|BC096368|BC111893|BC112413|BC132258|BC145199|EDL36924|EDL36925|NM_001110239|NM_021330|Q9D358|XR_381176|Y17343|Y17345
11432	Acp2|Acp-2|LAP	protein-coding	AK080581|AK089401|AK128963|AK133756|AK154269|AK170658|AL691450|AW061158|BC013495|BC023343|BQ445129|CD741498|EDL27548|EDL27549|NM_001357067|NM_007387|P24638|X57199|XM_006498585|XM_011239257
11433	Acp5|TRACP|TRAP	protein-coding	AAA37245|AAA40479|AAY88309|AC159308|AC163623|AF196854|AF196855|AF196856|AF196857|AK008391|AK010865|AK011915|AY187311|BC012911|BC029644|BG076865|BQ031772|BY084869|BY107232|EDL25260|EDL25261|NM_001102404|NM_001102405|NM_007388|Q05117|S70805|XM_006509944|XM_006509945|XM_006509946|XM_011242384
11434	Acr	protein-coding	AAA37163|AAB20293|AC122401|AK006695|AK160427|BC103577|BC103578|BC103579|BC103580|D00754|EDL04332|M85170|NM_001205049|NM_001277245|NM_001277246|NM_001277247|NM_001277248|NM_013455|P23578|X52466|XM_006520299|XM_006520300|XM_011245409
11435	Chrna1|AI385656|AI608266|Achr-1|Acra	protein-coding	AK029177|AK132589|AL928813|AL928889|BC125439|BC137678|EDL27139|EF520684|NM_007389|P04756|X03986
11438	Chrna4|Acra-4|Acra4|EBN1|ENFL1	protein-coding	AF225912|AF325347|AK034228|AK083157|AK136886|AK143938|AL450341|AY574263|BAA25752|BC053013|EDL07373|HM572024|HM572025|HM572026|HM572027|HM572028|HM572029|HM572030|HM572031|HM572032|HM572033|HM572034|HM572035|HM572036|HM572037|NM_015730|O70174|XM_006500551
11440	Chrna6|Acra6|Nica6	protein-coding	AC102544|AJ245706|AK149262|AY574265|BC031985|EDL32787|NM_021369|Q9R0W9
11441	Chrna7|Acra7|alpha7|nAchR	protein-coding	AC147132|AC147638|AF225980|AF325348|AK034208|AK140378|AK157809|AY574266|AY851289|BY727569|EDL07271|EDL07272|EDL07273|FJ200004|FJ200005|L37663|NM_007390|P49582
11443	Chrnb1|Achr-2|Acrb	protein-coding	AAA37156|AK087554|AL603707|BC023318|BY771238|CJ176855|M14537|NM_009601|P09690|XM_006532003|XM_006532004|XM_006532005
11444	Chrnb2|Acrb-2|Acrb2|C030030P04Rik|b2-nAchR	protein-coding	AAD44476|AC102392|AF089739|AF145286|AF299083|AF325349|AK049722|AK051742|AK081254|AY574267|BC065103|BY123599|CAA57978|EDL15184|NM_009602|Q9ERK7
11447	Chrnd|Achr-4|Acrd|L10076	protein-coding	AAA37155|AC102611|AK081344|BC052153|BC141376|BC141387|CAA32140|EDL40184|EDL40185|EDL40186|K02582|L10076|M36684|NM_021600|P02716
11448	Chrne|AChrepsilon|Acre|nAChRE	protein-coding	AAA37153|ABP73386|AF032863|AK006411|AL592547|BAB97284|CR933736|EDL12583|NM_009603|P20782|X55718|XM_006532006|XM_006532007|Z19586
11449	Chrng|Achr-3|Acrg	protein-coding	AAA37152|AAA70247|AC102611|AK047974|EDL40182|EDL40183|EU932968|EU932973|EU932975|EU932979|EU932983|EU932985|EU932987|EU932993|EU932994|EU933002|EU933008|EU933043|EU933045|EU933049|EU933053|EU933055|EU933057|EU933059|EU933065|JF520813|JN164665|JN164666|M14791|M30514|NM_009604|P04760|S77465|X03818|X03819|XM_006529078
11450	Adipoq|30kDa|APN|Acdc|Acrp30|Ad|Adid|GBP28|adipo|apM1	protein-coding	AAK13417|AC125396|AK003138|AK041214|AK134112|AX767955|AX767957|AY749429|AY754346|BC028770|CBL63520|EDK97661|NM_009605|Q60994|SOR70272|U37222|U49915
11451	Acrv1|Msa63|SP-10	protein-coding	AC155921|AK005705|AK030129|BC100459|BC139101|BC139103|EDL25409|NM_007391|P50289|U31992
11459	Acta1|AA959943|Acta-2|Acts|Actsk-1	protein-coding	AAA37141|AC147266|AK027919|BC014877|EDL11758|EDL11759|M12233|M12866|NM_001272041|NM_009606|P68134|X03766|X67686
11461	Actb|Actx|E430023M04Rik|beta-actin	protein-coding	AB028847|AC144818|AK075973|AK078935|AK088287|AK088691|AK145191|AK145196|AK145308|AK147787|AK149920|AK150545|AK150553|AK150558|AK150570|AK150662|AK150675|AK150711|AK150854|AK150866|AK150879|AK151010|AK151136|AK151145|AK151159|AK151166|AK151190|AK151202|AK151226|AK151277|AK151297|AK151350|AK151385|AK151386|AK151398|AK151444|AK151468|AK151514|AK151663|AK151712|AK151898|AK151956|AK151995|AK151999|AK1…
11464	Actc1|Actc-1	protein-coding	AK014303|AK014307|AK146496|AK146899|AK168637|AK168661|AK168831|AK169161|AK169165|AL844569|BC062138|BC100600|BY774015|EDL27865|M15501|NM_009608|P68033|X03767
11465	Actg1|AL023024|Actg|Actl|E51	protein-coding	AF195094|AK012251|AK076081|AK087983|AK149927|AK150209|AK152202|AK153446|AK157726|AK159867|AK162157|AK177025|AK179204|AK179650|AK181442|AK183723|AK183894|AK184769|AK185053|AK185831|AK188706|AK190672|AK195338|AK200871|AK201714|AK202078|AK204894|AK205891|AK206115|AK206281|AK208587|AK208588|AK209715|AK212177|AK213267|AK217011|AK218702|AL669855|BC003337|BC008258|BC018571|BC021796|BC023248|BC099371|BU7…
11468	Actg2|ACTA3|Act-4|Act4|SMGA	protein-coding	AAC52237|AC090648|AC090649|AI154766|AK146631|AK168649|BC002042|BC049611|BY778654|EDK99086|EDK99087|M26689|NM_009610|P63268
11470	Actl7a|Tact2	protein-coding	AB023063|AF113519|AK006631|AL807762|BAC07297|BC049610|EDL02258|NM_009611|Q9QY84
11471	Actl7b|Gm26657|Tact1	protein-coding	AB023062|AF113520|AK006758|AL807762|BAC07296|BC116815|BC116817|BX634818|BY091849|EDL02259|NM_025271|Q9QY83
11472	Actn2|1110008F24Rik	protein-coding	AC154523|AF248643|AK003570|AK047768|AY036877|BC089579|EDL32304|NM_033268|Q9JI91|XM_011244263
11474	Actn3	protein-coding	AC141437|AF093775|AK134757|BC111890|BX630701|BY132390|EDL33075|NM_013456|O88990
11475	Acta2|0610041G09Rik|Actvs|SMAalpha|SMalphaA|a-SMA|alphaSMA	protein-coding	AC102285|AK002886|AK017374|AK033744|AK077294|AK080187|AK137170|AK156331|BC064800|EDL41747|M57409|NM_007392|P62737|U63129|X13297|XM_006526606
11477	Acvr1|ALK2|ActR-I|ActRIA|Acvr|Acvr1a|Acvrlk2|Alk-2|Alk8|D330013D15Rik|SKR1|Tsk7L	protein-coding	AF332087|AF332088|AK052246|AK053428|AK150014|AK150075|AL732468|AL807788|BC058718|BQ030975|EDL26941|EDL26942|L15436|NM_001110204|NM_001110205|NM_001355048|NM_001355049|NM_007394|P37172|XM_006497622|XM_017315005|XM_017315006
11479	Acvr1b|6820432J04|ALK-4|ActR-IB|ActRIB|Acvrlk4|Alk4|SKR2	protein-coding	AC161812|AK078525|AK154578|AK157910|BC059832|BC145775|BC145777|CAA02411|CAT04598|CAZ91471|EDL04060|NM_007395|Q61271|Z31663
11480	Acvr2a|ActrIIa|Acvr2|TactrII	protein-coding	AK041246|AK050252|AK081022|AK141435|AK143186|AK164527|AL732317|BC138823|BG066107|BY014959|CK340532|EDL26870|M65287|NM_007396|P27038|XM_006497623
11481	Acvr2b|4930516B21Rik|AI047905|ActRIIB	protein-coding	AA432611|AC166052|AI850658|AK135803|AK137432|BB700113|BC106189|EDL09216|EDL09217|EDL09218|M84119|M84120|NM_001313757|NM_007397|P27040|XM_006511926|XR_379846
11482	Acvrl1|AI115505|AI427544|Acvrlk1|Alk1	protein-coding	AC104834|AK018754|AK134712|AK160915|AK170870|BB869400|BB869983|BC014291|BC015083|CT010330|EDL04061|EDL04062|EDL04063|EDL04064|L48015|NM_001277255|NM_001277257|NM_001277258|NM_001277259|NM_009612|Q61288|Z31664
11484	Aspa|Acy-2|Acy2|nur7	protein-coding	AF212998|AI527854|AK002859|AK008354|AK035910|AL645739|BC024934|CU207323|EDL12720|EDL12721|EDL12722|NM_023113|Q8R3P0|XM_006532010|XM_006532011|XM_006532012|XM_006532013|XM_011248672|XM_011248673
11486	Ada	protein-coding	AAB07142|AAC08442|AAL76123|AF483480|AF483481|AK075899|AK167489|AL591490|BC002075|CBX85546|CBX85615|CT010224|CT010255|D19191|EDL06351|EDL06352|M10319|NM_001272052|NM_007398|P03958
11487	Adam10|1700031C13Rik|MADM|kuz|kuzbanian	protein-coding	ABV24058|AC091263|AC160636|AF011379|AK006577|AK031857|AK036599|AK036883|AK036918|AK217253|BC057346|BC066207|BE654195|BY205591|CB847361|CT025701|EDL26211|NM_007399|O35598|XM_011242657
11488	Adam11|AW060611|Mdc	protein-coding	AB009676|AK157926|AL929067|BC054536|CD353697|CF742064|EDL34149|EDL34150|NM_001110778|NM_009613|Q9R1V4|XM_006532014|XM_006532015|XM_006532016|XM_006532017|XM_006532018|XM_006532019|XM_006532020|XM_017314225|XR_388328
11489	Adam12|Mltna	protein-coding	AC125372|AC126676|AC140055|AK051780|AK165814|AK220274|D50411|EDL17785|EDL17786|EDL17787|NM_007400|Q61824
11490	Adam15|AD56|MDC15	protein-coding	AC171273|AF006196|AK020649|AK039384|AK048901|AK142520|AK149684|AK149796|AK151804|AK152725|AK152954|AK152973|AK170101|AK170365|AK179173|AK179837|AK181019|AK185417|AK188166|AK196695|AK199402|AK202645|AK204200|AK205473|AK206889|AK212626|AK214908|AK218324|AW048202|BAA88903|BC009132|BC057909|BY193755|EDL15207|EDL15208|EDL15209|EF506571|NM_001037722|NM_009614|O88839|W81874|XM_006500918|XR_375479|XR_375…
11491	Adam17|CD156b|Tace	protein-coding	AAC62934|AB021709|AC140457|AC156032|AJ007365|AK137183|AK137693|AK139471|AK142441|AK144161|AK149288|AK149614|AK165739|AK211820|AK214287|BC026052|BC048792|BC094655|BC114999|BC138416|BC138420|BC145270|BM248808|CA325381|CX220689|EDL34015|EDL34016|EDL34017|EDL34018|NM_001277266|NM_001291871|NM_009615|NR_102380|NR_120376|Q9Z0F8|U69613|U69614
11492	Adam19|AL024287|MADDAM|MTLNB|Mltnb	protein-coding	AB096093|AF019887|AK079367|AK147217|AK147549|AL663031|BC093480|BC115767|CJ111383|CJ111483|CJ114671|CJ248266|D50410|EDL33827|EF437348|NM_001291890|NM_001291891|NM_001311209|NM_009616|O35674|XM_006532021
11495	Adam2|AI323749|Ftnb|Ph30-beta	protein-coding	AC126272|AC126444|AK016550|AK161261|AK161266|BY079316|BY094547|EDL36007|KF144398|KF144402|NM_009618|Q60718|U16242|U22057|U38806|XM_006518439
11496	Adam22|2900022I03Rik|AI854032|MDC2	protein-coding	AB009674|AB179842|AB179843|AB179844|AB179845|AB179846|AB179847|AB179848|AB179849|AB179850|AB179851|AB179852|AB179853|AB179854|AB179855|AB179856|AB179857|AB179858|AB179859|AB179860|AB179861|AB179862|AC140364|AC152165|AC156022|AK013570|AK034528|AK042962|AK082335|BB640211|BC117707|BC117708|BY732321|EDL14666|EDL14667|EDL14668|HM004095|NM_001007220|NM_001007221|NM_001098225|NM_001310439|NM_001310440|Q…
11497	Adam3|Cyrn1|Taz83|tMDC	protein-coding	AC138355|AJ010689|AJ010690|AJ010691|AJ010692|AJ010693|AJ010694|AJ010695|AJ010696|BC049609|BC060975|BC129920|CAA09305|CJ047279|EDL32852|F8VQ03|KF144395|KF144396|NM_001324489|NM_009619|X64227|XM_011242113|XM_011242114|XM_017312524
11498	Adam4|AV274654|tMDCV	protein-coding	AC132391|AK076647|AV264697|AV274654|AY158688|BC150159|BC150481|BE956537|BF458290|EDL02714|NM_009620|U22058
11499	Adam5|tMDC II|tMDCII	protein-coding	AC138355|AC163489|AK016574|AK029519|AK161262|AK161415|AK161417|BC094237|EDL32851|KF144380|KF144382|NM_001272057|NM_001272058|NM_001272059|NM_007401|Q3TTE0|U06150|U22059|XM_006508985|XM_011242115
11500	Adam7|ADAM 7|EAP1|EAPI	protein-coding	AC154706|AF013107|AK020312|AK136692|AK164965|EDL35960|KF144368|KF144369|NM_007402|O35227
11501	Adam8|ADAM 8|CD156|CD156a|E430039A18Rik|MS2	protein-coding	AC107822|AK089086|AK089169|AK134118|AK150411|AK151535|AK152675|AK152769|AK153065|AK155772|AK155912|AK160041|AK170019|AK171022|AK171060|AY523626|BAA21771|BC025584|BE634944|EDL17877|EDL17878|EDL17879|NM_001291066|NM_007403|Q05910|X13335|XM_006536151|XM_017321932|XM_017321933|XM_017321934
11502	Adam9|AU020942|MDC9|Mltng|mKIAA0021	protein-coding	AC156553|AK122188|AK148174|AK155582|AK155672|AK161778|BC047156|BC052710|BF466217|BY780211|CJ078757|D50412|EDL32848|EDL32849|NM_001270996|NM_007404|Q61072|U06145|U41765|XM_006508986
11504	Adamts1|ADAM-TS1|ADAMTS|ADAMTS-1|C3-C5|METH-1|METH1	protein-coding	AC126936|AK156830|AK161409|AK163622|AY423552|BAA24501|BB619128|BC003269|BC040382|BC050834|BP764139|BY317513|CF738767|D67076|EDK98324|NM_009621|P97857
11512	Adcy6|AC6|mKIAA0422	protein-coding	AC138221|AK078078|AK122279|AK147516|BC145101|BU611374|EDL04180|M93422|M96653|NM_001368413|NM_007405|Q01341|XM_006520303|XM_006520306|XM_006520307|XM_006520314|XM_006520315|XM_017316367|XR_001781491|XR_383971|XR_383972
11513	Adcy7|AA407758	protein-coding	AAR88429|AC155170|AK012436|AK138911|AK154262|AK154652|AK155646|AK155831|BB761797|BC057682|BC115833|BY205086|BY208639|EDL11055|NM_001037723|NM_001037724|NM_001109756|NM_007406|P51829|U12919|XM_006530580|XM_011248277|XM_011248278|XM_011248279|XM_011248280|XM_011248281|XM_011248282|XM_011248283|XR_878769|XR_878770
11514	Adcy8|AC8|AW060868	protein-coding	AC116996|AC160934|AK138244|AK163443|BC059010|BC094231|EDL29360|EDL29361|NM_001291903|NM_001331075|NM_009623|P97490|U85021|XM_006520319
11515	Adcy9|AC9|ACtp10|AW125421|D16Wsu65e|mKIAA0520	protein-coding	AC087799|AC132575|AK134627|AK136458|AK156940|AK205306|AW125421|BE862471|EDK97228|NM_001291910|NM_009624|P51830|U30602|XM_011245805|XM_011245806|Z50190
11516	Adcyap1|PACAP	protein-coding	AC154798|AK079530|AK134669|AK142765|BAA28355|BC057344|BY130819|BY718488|D14716|EDL38663|EDL38664|EDL38665|NM_001315503|NM_001315504|NM_009625|O70176|XM_006523498|XM_006523499|XM_017317212
11517	Adcyap1r1|2900024I10Rik|AI846590|PAC1|PAC1R|PACAP1-R	protein-coding	AC069309|AI843743|AK013587|AK042820|AK047304|AK081121|AK083108|AK147291|AK147609|BAA08119|BC067039|BY286680|CA316040|CA320747|D82935|EDK98731|NM_001025372|NM_007407|P70205|XM_006505388|XM_011241150|XM_011241151|XM_011241152|XM_011241153
11518	Add1|AI256389	protein-coding	AC115695|AF096839|AF189771|AK054558|AK079960|AK179785|AK182223|AK184144|AK186716|AK187959|AK188691|AK189311|AK190114|AK190231|AK192842|AK195469|AK201894|AK202054|AK202235|AK203448|AK205262|AK205761|AK205897|AK207405|AK207989|AK208179|AK209751|AK209828|AK211255|AK211945|AK214215|AK214773|AK215011|AK215825|AK216528|AK216781|AK217665|AK217867|AK218095|BC034368|CD349465|CF531553|EDL37458|EDL37459|EDL…
11519	Add2|2900072M03Rik|add97	protein-coding	AC158645|AC158679|AF100422|AF100423|AF189769|AF189770|AF357455|AI835294|AK013768|AK014496|AK028425|AK029488|AK147544|AK156954|AK160736|BC046783|BC053032|BE951615|BU058008|BU708888|BY146240|BY712734|CB519116|CB524359|CB722600|EDK99155|EDK99156|EDK99157|NM_001271857|NM_001271858|NM_001271859|NM_001271860|NM_001271861|NM_013458|Q9QYB8
11520	Plin2|AA407157|ADPH|Adfp|Adrp	protein-coding	AK002911|AK011014|AK078967|AK090277|AK150177|AK152081|AK152263|AK152877|AK152896|AK152982|AK153222|AK154582|AK167140|AK179029|AK181807|AK181873|AK186811|AK188078|AK192865|AL824707|AY035850|AY035851|BC047124|BC054766|BY297427|EDL30998|EDL30999|EDL31000|EDL31001|EDL31002|EDL31003|EDL31004|L09734|M93275|NM_007408|P43883|XM_006537557|XM_011249907
11522	Adh1|ADH-A2|ADH-AA|AI194826|Adh-1|Adh-1-t|Adh-1e|Adh-1t|Adh-3e|Adh1-e|Adh1-t|Adh1tl|Adh3-e	protein-coding	AAA37178|AAA37179|AC079682|AI256543|AI326887|AK082149|AK146094|BC013477|BC054467|CD355981|DV044803|EDL12100|EDL12101|EDL12102|HM571039|HM571040|HM571041|HM571042|HM571043|HM571044|HM571045|HM571046|HM571047|HM571048|HM571049|HM571050|HM571051|HM571052|HM571053|HM571054|HM571055|HM571056|HM571057|HM571058|HM571059|HM571060|HM571061|HM571062|HM571063|HM571064|HM571065|HM571066|HM571067|HM571068|HM5…
11529	Adh7|AI325182|Adh-3|Adh-3e|Adh-3t|Adh3|Adh3-e|Adh3-t|Adh4|Adt-1	protein-coding	AAC53124|AAM22801|AAM22802|AAM22803|AAM22804|AAM22805|AAM22806|AAM22807|AC079682|AC163628|AF331802|AF331803|AK009588|AK009600|AK144795|BC047267|BQ560660|EDL12104|NM_009626|Q64437|U20257|XM_006500919|XM_006500920|XM_006500921
11532	Adh5|Adh-5|Adh3|GSNOR	protein-coding	AAC52763|AC079845|AK002790|AK041792|AK076507|AK146949|AK159803|AK180856|AK206859|AK214149|BC062879|BC090978|BY125542|CF172597|EDL12095|HM571101|HM571102|HM571103|HM571104|HM571105|HM571106|HM571107|HM571108|HM571109|HM571110|HM571111|HM571112|HM571113|HM571115|M84147|NM_001288578|NM_007410|P28474
11533	Adh5-ps1|(w)Adh-2|Adh1l	pseudo	NG_001339|U48971
11534	Adk|2310026J05Rik|5033405D03Rik|AI255373|AI987814|Ak	protein-coding	AAK07186|AC116178|AC132616|AC156938|AC163681|AI194759|AK009508|AK028100|AK032871|AK050135|AK139200|AK151863|AK157662|AK160264|AY540996|AY540997|EDL01474|EDL01475|EDL01476|NM_001243041|NM_134079|P55264|X81591|XM_006518440|XM_006518441
11535	Adm|AM	protein-coding	AC154911|AK144181|AK144600|AK144649|AK171066|BAA11367|BC052665|EDL16987|HM570599|HM570600|HM570601|HM570602|HM570603|HM570604|HM570605|HM570606|HM570607|HM570608|HM570609|HM570610|HM570611|HM570612|HM570613|HM570614|NM_009627|P97297|U77630
11536	Gpr182|AM-R|Admr|G10-D|Gpcr17|Gpcr22|MB10|NOW	protein-coding	AC129576|AK031480|BB806742|BC125279|BY121440|BY590401|D17292|EDL24522|L20338|NM_007412|P43142
11537	Cfd|Adn|DF	protein-coding	AA512566|AAA37262|AC151846|AK143817|BC138778|BC138779|BC145412|BE136302|CAA28378|CAA28379|DV051476|EDL31632|EDL31633|EDL31634|EDL31635|M11768|NM_001291915|NM_001329541|NM_013459|P03953
11538	Adnp|AA589558|mKIAA0784	protein-coding	AF068198|AI448578|AK004270|AK079160|AK129214|AK134786|BC050833|BC057666|BC090840|BF460813|BF464091|BG143403|BX005039|NM_001310086|NM_001310088|NM_009628|Q9Z103
11539	Adora1|A1-AR|A1AR|A1R|AA1R|AI848715|ARA1|BB176431|Ri	protein-coding	AAD31843|AC137104|AJ555877|AK038774|AK043954|AK045729|AK134532|AK134553|AK134709|AK141531|AU080986|BC026602|BC058421|BC079624|BY257408|BY737264|CF579393|DV552876|EDL39623|KC881107|NM_001008533|NM_001039510|NM_001282945|NM_001291928|NM_001291930|NM_009629|Q60612|U05671|XM_006529079
11540	Adora2a|A2AAR|A2aR|AA2AR|ARA2A	protein-coding	AC137067|AK037787|AK206618|BC110692|BY168137|BY349524|CAA73787|CJ135665|CJ237622|CX241487|EDL31926|EDL31927|NM_001331095|NM_001331096|NM_009630|Q60613|U05672|XM_006513092|XM_006513093|XM_006513094|XM_006513096|Y13345|Y13346
11541	Adora2b|A2BAR|A2BR|A2b|AA2BR|AI480866|AI605384|ARA2B	protein-coding	AK047002|AK077289|AK080759|AL596110|BC116415|BC116416|NM_007413|Q60614|U05673
11542	Adora3|A3AR|A3R|AA3R|ARA3|Gpcr2	protein-coding	AAC82643|AAG35135|AC121847|AK013534|AK154312|BY585192|EDL07541|L20331|NM_009631|Q61618
11544	Adprh|Arh1	protein-coding	AC209577|AF244347|AK003751|AK010501|AK146280|AK153498|AK171798|AK178510|AK178645|AK187969|AK192979|AK199417|AK208855|AK215032|BC003437|BC058232|CAAA01037235|CJ155232|CT571259|EDK97978|EDK97979|L13290|NM_007414|P54923
11545	Parp1|5830444G22Rik|AI893648|ARTD1|Adprp|Adprt1|C80510|PARP|PPOL|msPARP|parp-1|sPARP-1	protein-coding	AC121810|AF126717|AK028042|AK030889|AK088679|AK135977|AK146677|AK152360|AK159433|AK165158|AK166104|AK167699|AK169326|AK195303|AK202655|AK210311|BAA03416|BC012041|CJ153239|EDL13152|NM_007415|P11103|X14206
11546	Parp2|ADPRT-2|ARTD2|Adprt2|Adprtl2|Aspartl2|C78626|PARP-2|mPARP-2|pADPRT-2	protein-coding	AAK13253|AC027184|AF072521|AJ007780|AK076193|AK141876|BC052000|BC062150|EDL20824|EDL20825|NM_009632|O88554|XM_006518442
11548	Adra1b|a1b	protein-coding	AF116943|AK004891|AK043877|AK139448|AL669911|BC018330|BC037002|BC138653|BC138654|BY107791|CA319459|EDL33850|EDL33851|NM_001284380|NM_001284381|NM_007416|P97717|S80219|XM_011248675|Y12738
11549	Adra1a|Adra1c	protein-coding	AC129570|AC154693|AF031431|AK033490|AK042759|AK050183|AK079597|AK085653|AK138919|BC113139|EDL35992|NM_001271759|NM_001271760|NM_001271761|NM_013461|P97718|S80220|XM_006518444|XM_006518449|XM_011244923|XM_011244924|XM_011244925|XM_011244926|XM_017315800|XM_017315801|XM_017315802
11550	Adra1d|Adra-1|Adra1|Adra1a|Gpcr8|Spr8|a1d|alpha1D-AR	protein-coding	AJ416710|AL831731|BAA90312|L20333|NM_013460|P97714|S80044
11551	Adra2a|AW122659|Adra-2|Adra-2a|alpha(2A)AR|alpha2-C10|alpha2A|alpha2A-AR	protein-coding	AAA37213|ABF48500|AC113491|AK046802|AK138518|AK140461|AK141573|AW122659|BC024512|BC138531|CJ171295|NM_007417|Q01338
11552	Adra2b|Adra-2b|a2B|a2b-AR|alpha2-C2|alpha2B	protein-coding	AAA37131|AAA73895|AF332049|AF332050|AL731836|BC055783|BC066862|EDL28187|NM_009633|P30545
11553	Adra2c|Adra-2c|a2C|alpha2-C4|alpha2C	protein-coding	AAA37183|AAA37212|AC164118|AY965033|BE648133|BE957015|BE994823|CJ062611|CK622790|EDL37478|NM_007418|Q01337
11554	Adrb1|Adrb-1|beta-AR	protein-coding	AAA02929|AC158549|AK018378|AK039569|BC140970|BC147435|EDL01765|NM_007419|P34971
11555	Adrb2|Adrb-2|Badm|Gpcr7	protein-coding	AAG35430|AC124430|AK080241|AK080276|BB844430|BC030346|BC032883|CAA33664|EDL09746|JF951727|NM_007420|P18762
11556	Adrb3|Adrb-3|beta 3-AR	protein-coding	AC102544|AF193027|AK136495|AK143775|BC132000|CAA42966|CAA51384|EDL32791|JQ692584|NM_013462|P25962|S53290|XM_006508987|XM_006508988|XM_011242116|XM_011242117|XM_017312525
11564	Adsl|Adl|Asl	protein-coding	AC125540|AC141880|AH005408|AK049372|AK051111|AK152092|AK166019|AK168906|AK170216|AK171725|AK172262|AK181586|AK184529|AK190788|AK195393|AK201011|AK202081|BC020187|BY032654|EDL04592|NM_009634|P54822
11565	Adssl1|AI528595|Adss|Adss1	protein-coding	AC124373|AK089520|AK146907|AK149634|AK150874|AK196699|BC039943|BY629115|EDL18590|EDL18591|EDL18592|M74495|NM_007421|P28650|U62127
11566	Adss|AI314886|AS|Adss2	protein-coding	AC115818|AC157787|AK004877|AK010263|AK028060|AK043273|AK148420|AK170279|AK198766|AK216828|BC034755|BC040829|BC139404|BC139417|EDL13189|L24554|NM_007422|P46664|XR_001785476
11567	Avil|Advil|DOC6	protein-coding	AC134329|AF041448|AF059486|AK154851|AK155900|AK170878|AK171319|AK171324|AK204210|BC119222|BC120545|BX639789|EDL24458|NM_009635|O88398|XM_006513097|XM_006513098|XM_006513099|XM_006513100|XM_006513101|XM_006513102|XR_871691
11568	Aebp1|ACLP	protein-coding	AA162039|AAN73033|AF053943|AI322823|AK004712|AK128980|AK158276|AK159330|AK159342|AK159377|AK159409|AK159774|AK159957|AK178266|AK181382|AK183349|AK187128|AK189675|AK189735|AK193273|AK195518|AK195891|AK195978|AK195983|AK196711|AK196857|AK197080|AK197169|AK197857|AK200184|AK200329|AK204308|AK204340|AK205582|AK207123|AK207752|AK208974|AK210444|AK211583|AK212842|AK216208|AK216593|AK217686|AK219395|AL6…
11569	Aebp2|AU023766|B230313N05Rik	protein-coding	AA185095|AA419948|AB221647|AC133098|AF090326|AI552172|AK029011|AK045838|AK045987|AK046593|AK048414|AK050137|AK155272|AK162041|BB149538|BB456996|BC008224|BC025467|BC031376|BC039047|BC057681|CAAA01028262|CAAA01028265|CD351822|EDL10613|EDL10614|EDL10615|NM_001005605|NM_001309436|NM_001309437|NM_009637|NM_178803|Q9Z248|XM_006506905|XM_006506906|XM_006506909|XM_017321346
11571	Crisp1|AW324342|Aeg1|CRISP-1|SCP 1	protein-coding	AC154497|AK009449|BC011150|CT009758|EDL23383|L05559|M92849|NM_009638|Q03401|XM_006523500|Y09162
11572	Crisp3|Aeg2|CRISP-3|CRS3|SGP28	protein-coding	AC154497|BC022573|BC114345|BC132536|BC132538|CV307357|EDL23382|L05560|M92850|NM_009639|Q03402|X85321
11576	Afp	protein-coding	AAA37189|AC140220|AK010934|AK075972|AK076053|AK076197|AK145975|AK146513|AK146524|AK167549|AK168426|AK168574|AK168576|AK168751|AK168818|AK168883|AK169046|AK169054|AK169147|AV105248|BC066206|BY773400|EDL05320|EDL05321|NM_007423|P02772|V00743|X87098
11593	Aga|AW060726	protein-coding	AA396103|AC108413|AK213583|AW060726|BC048230|BC132227|BC132229|BC145297|BE656262|BQ032917|BQ571087|CBF58491|CBU83926|CD541876|CD541877|EDL35635|EDL35636|NM_001005847|NM_001205054|Q64191|S81393|XM_006509249|XR_378907
11595	Acan|Agc|Agc1|CSPCP|Cspg1|b2b183Clo|cmd	protein-coding	AAB32160|AC110520|AF144254|AF144255|AF144256|AK132351|EDL07079|L07049|L07051|NM_001361500|NM_007424|Q61282|U22901|X80279|XM_006540566
11596	Ager|RAGE	protein-coding	AAB82007|AB207883|AK004802|BC061182|CT009767|CU407310|CU463834|EDL26799|EDL26800|EU520325|EU570240|EU570241|EU570242|EU570243|EU570244|EU570245|EU570246|EU570247|EU906857|EU906858|EU906859|EU906860|EU906861|EU906862|EU906863|EU906864|GU164727|GU164728|GU164729|GU164730|GU164731|GU164732|GU164733|GU164734|GU164735|GU164736|GU164737|GU164738|GU164739|KC692918|L33412|NM_001271422|NM_001271423|NM_001…
11600	Angpt1|1110046O21Rik|Ang-1|Ang1	protein-coding	AC100734|AC101713|AC161347|AK004193|AK012027|AK030531|AK077431|AK088439|AK172868|BC067410|EDL08759|EDL08760|NM_001286062|NM_009640|O08538|U83509|XM_006520323
11601	Angpt2|Agpt2|Ang-2|Ang2	protein-coding	AC122206|AC129567|AF004326|AK019860|AK048622|AK143974|AK156132|AK186615|BC027216|BC138309|BC138313|CJ182273|CN539462|EDL22217|NM_007426|O35608
11602	Angpt4|ANG-3|ANG-4|Agpt4|Ang3	protein-coding	AF113707|AK132988|AK154379|AL845161|BC129965|BC129966|BQ032449|EDL05940|NM_009641|Q9WVH6
11603	Agrn|Agrin|nmf380	protein-coding	A2ASQ1|AAK66863|AF190858|AF294811|AK134826|AK147577|AK196591|AK199951|AK204021|AL928667|AY914875|BC004020|BC028992|BC043318|BC058651|BC059259|BC064021|BC094010|BC150703|CB520076|CT998563|EDL15081|NM_021604|U84407|XM_006538491|XM_006538492|XM_006538493|XM_006538494|XM_006538495|XM_006538496|XM_011250176|XM_011250177|XM_011250178|XM_017319921|XR_390724|XR_881417
11604	Agrp|Agrt|Art	protein-coding	AAB68622|AC151573|AY497378|AY497379|BC079902|CO044337|EDL11287|NM_001271806|NM_007427|P56473|U89484
11605	Gla|Ags	protein-coding	AAA74453|AAB47244|AAC52583|AK040081|AK054547|AK145011|AK145148|AK164231|AK166204|AK166245|BB337527|BB584184|BC009021|BX004852|EDL20389|EDL20390|NM_013463|P51569|U34071|U50716
11606	Agt|AI265500|AngI|AngII|Aogen|Serpina8	protein-coding	AC126930|AH005858|AK005354|AK018763|AK139179|BB869708|BC019496|BC028877|BC054387|BM899343|EDL11771|NM_007428|P11859
11607	Agtr1a|1810074K20Rik|AG2S|AI551199|AT1|AT1a|AT2R1|AT2R1A|Agtr-1a|Agtr1|Angtr-1a	protein-coding	AAB22269|AK007990|AL607131|BC036175|CJ066917|EDL32388|NM_177322|P29754|XM_006516534|XM_011244264
11608	Agtr1b|AT1B|AT2R1B|Agtr-1b|Angtr-1b	protein-coding	AAB22270|AC125007|AK087228|BC109152|BC109153|EDL34899|NM_175086|P29755
11609	Agtr2|AI316812|AW107640	protein-coding	AAA82184|AK086334|AK140941|AL929226|BC003811|EDL00719|EDL00720|L32840|NM_007429|P35374|S67465|U04828|U06927|XM_006527555
11610	Agtrap|3300002E14Rik|AT1R|Atrap|D4Wsu124e	protein-coding	AF102548|AK007383|AK007502|AK036598|AK051014|AK152467|AL606929|BC057196|CO040736|CU207376|EDL14800|NM_001301281|NM_009642|Q9WVK0|XM_017319922
11611	Agxt|AGT|Agt1|Agxt1|SPT	protein-coding	AC103673|AC110247|AF027730|AF027731|AK149432|BB868742|BC025799|EDL39971|EDL39972|NM_001276710|NM_016702|O35423
11614	Nr0b1|AHX|Ahc|Ahch|DAX-1|Dax1	protein-coding	AAB46875|AAO47789|AK133411|AK141239|AL627411|BB404032|EDL29149|NM_007430|Q61066|U41568
11615	Gm4737|AL024110|EG11615	protein-coding	AC139039|AK154302|BC015304|NG_004757|NM_001304528
11622	Ahr|Ah|Ahh|Ahre|In|bHLHe76	protein-coding	AAA02896|AAB33978|AAK13443|AC159635|AF405560|AF405561|AF405562|AF405563|AF405565|AF405566|AF405567|AF405568|AF405570|AH003146|AK014512|AK136072|AK153678|AK155380|AK171945|AK172436|AY662080|AY662081|AY662082|AY662083|AY662084|AY662085|AY662086|AY662087|AY662088|AY662089|AY662090|BC040248|D38416|EDL36863|NM_001314027|NM_013464|P30561|Q8R4S5|Q8R4S6|U50336
11624	Ahrr|mKIAA1234	protein-coding	AB015140|AB062923|AC123833|AK076306|AK154152|AK154761|AK155711|AK173134|BC118534|BY196943|CT009486|EDL37088|NM_001317351|NM_009644|Q3U1U7|XM_006517048|XM_006517049|XM_006517050
11625	Ahsg	protein-coding	AA217823|AAB80942|AAB81718|AI098804|AI158912|AK133523|AK149474|AK149479|AK167709|BC012678|BC019822|BY757844|BY768303|BY776421|CAA05210|CT027991|EDK97636|EDK97637|EDK97638|EDK97639|EDK97640|EDK97641|NM_001276449|NM_001276450|NM_013465|NR_075099|P29699|S96534
11628	Aicda|Aid|Arp2	protein-coding	AC155946|AF132979|AF529837|AK080144|BAC84974|BB221671|CJ161825|EDK99688|NM_009645|Q9WVE0
11629	Aif1|AI607846|AIF-1|D17H6S50E|G1|Iba1	protein-coding	AAC24189|AAC82481|AB013745|AF074959|AJ560664|AK006184|AK006562|BAB20757|BAB20758|BC021539|BE947563|CAD91187|CR974444|CT010265|CT010385|CU406961|CU466548|D86382|EDL26636|EDL26637|EF101555|NM_001361501|NM_001361502|NM_019467|O70200|XM_006523503|XM_006523504
11630	Crybg1|Aim1	protein-coding	AC153534|AC153863|AC158637|AF397913|AK041082|AK088102|AK144358|BC031829|BC035551|BC059272|NM_001368305|NM_001368306|NM_172393|XM_006512498|XM_006512499
11632	Aip|AA408703|AW476050|Ara9|D19Bwg1412e|Fkbp16|Xap2	protein-coding	AC109138|AK011609|AK146390|BC075614|BQ175443|CX222057|EDL33007|EDL33008|EDL33009|FO082289|NM_001276284|NM_016666|O08915|U85489|XM_006531641|XM_006531642
11634	Aire	protein-coding	AAD46421|AC007433|AC153507|AC158612|AF073797|AF079536|AF128115|AF128116|AF128117|AF128118|AF128119|AF128120|AF128121|AF128122|AF128123|AF128124|AF128125|AF128769|AF128770|AF128771|AF128772|AF128773|AJ132243|AJ243821|AK131938|AK153690|BC103510|BC103511|BC103518|CAA07620|EDL31750|EDL31751|EDL31752|EDL31753|EDL31754|EDL31755|EDL31756|EDL31757|EDL31758|EDL31759|EDL31760|EDL31761|EU625343|JF267399|NM_…
11636	Ak1|Ak-1|B430205N08Rik	protein-coding	AJ010108|AJ010109|AK046613|AK089270|AL772271|BC014802|BC054366|BY130582|BY333336|CF950379|DQ486026|EDL08561|NM_001198790|NM_001198791|NM_001198792|NM_021515|Q9R0Y5|XM_006497624|XM_017315020
11637	Ak2|Ak-2|D4Ertd220e	protein-coding	AB020202|AK010936|AK010951|AK050133|AK077519|AK166976|AK167797|AK168056|AK168148|AK178813|AK179136|AK184550|AK205333|AK217442|AK218178|AL607086|BC008610|BM937796|CU210866|EDL30222|NM_001033966|NM_016895|NR_138540|Q9WTP6|XR_376293
11639	Ak4|AK 4|Ak-3|Ak-4|Ak3|Ak3l1|D4Ertd274e	protein-coding	AB020239|AK004491|AK134600|AK144439|AK154374|AK166975|AK203872|AL845364|AV023306|BC086663|BC086791|BY203078|BY718404|BY740484|CJ087385|D85036|EDL30871|NM_001177602|NM_001177604|NM_001177605|NM_009647|Q9WUR9|XM_006502685|XM_017319923
11640	Akap1|AKAP121|AKAP84|Akap|C76494|C81186|DAKAP1|S-AKAP84	protein-coding	AK020371|AK076216|AK132749|AK183703|AK186415|AK196354|AL596180|AW985969|BC065135|CJ167452|CU407332|EDL15856|EDL15857|NM_001042541|NM_009648|NR_104310|O08715|U84389|U95145|U95146|XR_388330|XR_879507
11641	Akap2|AA959716|AI649048|Akap-2|Akap-kl|B230340M18Rik|Prka2	protein-coding	AF033274|AF033275|AF033276|AK041873|AK046082|AK079829|AK081365|AK085097|AK086796|AK147420|AK162156|AK173063|AK182017|AK196793|AK202562|AK209521|AK209944|AK215055|AK218394|AL840629|AW489512|BC003735|BC034188|EDL02241|NM_001035532|NM_001035533|NM_009649|O54931
11642	Akap3|Prka3	protein-coding	AC165085|AF093406|BC100458|CN837067|EDK99845|NM_009650|O88987
11643	Akap4|AKAP-4|AKAP82|Fsc1|PRKA4|mAKAP82|p82	protein-coding	AAC83697|AAM18539|AAM18540|AL808124|BC130271|CJ047282|EDL33886|EDL33887|NM_001042542|NM_009651|Q60662|U07423|U10341
11647	Alpl|ALP|APTNAP|Akp-2|Akp2|TNAP|TNSALP	protein-coding	AAG39908|AB473959|AK076459|AK161780|AK164002|AK166732|AK167023|AK167481|AL805954|AL807764|BB742197|BC065175|BG229904|CN539670|EDL29910|J02980|M54798|NM_001287172|NM_001287176|NM_007431|P09242|S57541|X13409|X53659|XM_006538497|XM_006538498|XM_006538499|XM_006538500|XM_017319924
11648	Akp3|Akp-3|IAP|dIAP	protein-coding	AAA37873|AC102611|BC115745|BC145627|EDL40190|NM_007432|P24822
11650	Alppl2|Akp5|Alpg|C77216|D1Ertd816e|EAP	protein-coding	AAA37531|AC138595|AK145571|AY054302|BB727113|BC052874|CN717647|EDL40193|EDL40194|NM_007433|P24823|XM_006529082|XM_011247904
11651	Akt1|Akt|LTR-akt|PKB|PKB/Akt|PKBalpha|Rac	protein-coding	AAN04036|AC124373|AI843381|AK040758|AK154936|AK196375|AK211494|AK214116|AK216454|BC066018|BC115583|CDL93490|EDL18586|EDL18587|KF836746|M94335|NM_001165894|NM_001331107|NM_009652|P31750|S79788|X65687|XM_006515415|XM_006515416
11652	Akt2|2410016A19Rik|AW554154|PKB|PKBbeta	protein-coding	AC074312|AK010511|AK028871|AK083753|AK144217|AK158792|AK163678|AK182878|AK185382|AK188476|AK191996|AK192065|AK194817|AK197083|AK197364|AK201443|AK212175|AK219231|BB862964|BC026151|BC028759|BC040377|BM899551|CJ152468|CJ159088|CJ311436|EDL24175|EDL24176|NM_001110208|NM_001331108|NM_001331109|NM_007434|Q60823|U22445|XM_006539477|XM_006539478|XM_006539480|XM_006539481|XM_006539482|XM_006539483|XM_011…
11655	Alas1|ALAS|ALAS-N|Alas-1|Alas-h	protein-coding	AC164430|AF255616|AK077152|AK133283|AY379550|BC004099|BC022110|BY129328|DQ718877|EDL21126|M63245|NM_001291835|NM_020559|Q8VC19
11656	Alas2|ALAS|ALAS-E|ALASE|Alas-2	protein-coding	AB085235|AF171078|AK002642|AK077610|AK165257|AK165262|AK172094|AL672150|AL808140|BC024575|BC150870|BY035435|EDL07517|EDL07518|M15268|M63244|NM_001102446|NM_009653|P08680
11657	Alb|Alb-1|Alb1|BCL002	protein-coding	AC140220|AI047510|AJ011413|AJ277794|AJ457860|AK010025|AK050248|AK050644|AK131891|AK160487|BC024643|BC049971|BY131635|CAA31458|EDL05322|JX564908|JX564909|JX564910|M16111|NM_009654|P07724|W41729
11658	Alcam|AI853494|BEN|CD166|DM-GRASP|MuSC|SC1	protein-coding	AB003026|AC117780|AC154383|AK030851|AK031391|AK053201|AK161090|AY644766|BC027280|BE654940|EDK98134|L25274|NM_001331110|NM_009655|Q61490|U95030|XM_006521714
11666	Abcd1|ALDP|Ald|Aldgh	protein-coding	AC091453|AF133093|AF213385|AK009552|AK088792|AK089318|AK153589|AK170424|AK179768|AK215583|AL672094|AL805924|AL845527|BC011273|BC079840|CAA08935|EDL29883|NM_007435|P48410|W89869|Z33637
11668	Aldh1a1|ALDH-E1|ALHDII|Ahd-2|Ahd2|Aldh1|Aldh1a2|E1|Raldh1	protein-coding	AAA37203|AAP31992|AC152162|AC167167|BC035322|BC044729|BC054386|EDL41577|M74570|NM_001361503|NM_001361504|NM_001361505|NM_001361506|NM_013467|P24549|S75713
11669	Aldh2|AHD-M1|ALDH-E2|ALDHI|Ahd-5|Ahd5	protein-coding	AC155316|AK035145|AK042326|AK043506|AK078626|AK079602|AK128913|AK146286|AK150233|AK150250|AK150920|AK150986|AK151763|AK151826|AK153128|AK160060|AK163452|AK165032|AK178107|AK178856|AK183984|AK184586|AK188389|AK189526|AK195415|AK196319|AK199304|AK201448|AK202147|AK204164|AK205315|AK205536|AK206029|AK206041|AK207282|AK207960|AK209308|AK210785|AK210831|AK210893|AK211165|AK211406|AK212848|AK213635|AK2…
11670	Aldh3a1|Ahd-4|Ahd4|Aldh|Aldh3	protein-coding	AAC05795|AF072815|AK144241|AL646093|BC144946|BC150677|CX734286|EL957097|EL959139|EL959277|EL961165|EL963960|NM_001112725|NM_001331112|NM_007436|P47739|U12785|XM_006532023|XM_006532024|XM_006532026|XM_006532027|XM_017314226
11671	Aldh3a2|AI194803|Ahd-3|Ahd-3r|Ahd3|Ahd3-r|Aldh4|Aldh4-r|FALDH	protein-coding	AAK01550|AAK01551|AK051219|AK078243|AK079571|AK079639|AK086262|AK140932|AK148462|AK152156|AK152735|AK152800|AK159246|AK163040|AK169157|AK170195|AK170251|AK186928|AK188042|AK192800|AK198241|AK198407|AK209787|AL646093|AL672172|AV373678|BC003797|NM_001331114|NM_001331115|NM_007437|NR_138545|P47740|U14390|XM_006532029|XM_006532030|XM_006532031|XM_006532032|XR_001779864|XR_388331|XR_388332
11674	Aldoa|Aldo-1|Aldo1	protein-coding	AAA37210|AC124505|AK002561|AK011238|AK145639|AK154295|AK162290|AK202323|BC043026|BC050896|BC066218|BC066801|BC089495|BY146617|BY785997|CF617557|CN694938|EDL17440|EDL17442|EDL17445|EF437341|EF662059|EF662060|NM_001177307|NM_001177308|NM_007438|P05064|W64776|X03797|XM_006507209|XM_006507210|XM_006507211|XR_869642|Y00516
11676	Aldoc|AI847350|AU040929|Aldo3|Scrg2	protein-coding	AJ132391|AK005077|AK039267|AL591070|AY226907|BC004802|BC008184|EDL15560|EDL15561|EDL15562|EDL15563|EDL15564|NM_001303423|NM_009657|P05063|S72537|X03796
11677	Akr1b3|ALR2|AR|Ahr-1|Ahr1|Akr1b1|Aldor1|Aldr1	protein-coding	AAC13358|AAD32300|AAQ93384|AC164578|AK028079|AK138000|AK139250|AK145392|AK149861|AK150197|AK153949|AK164682|AK164689|AK170663|AK181972|AK186187|AK192881|AK193164|AK195753|AK204068|AK205407|AK206515|AK207228|AK207346|AK207579|AK210404|AK210578|AK210866|AK211155|AK211229|AK211270|AK211569|AK212385|AK212386|AK212410|AK212510|AK212574|AK213617|AK213838|AK215229|AK217363|AK217744|AK217924|AV301527|BAA…
11682	Alk|CD246|Tcrz	protein-coding	AC122746|AC151265|AC154458|AC154602|AC154659|AC155242|AK051358|AK158763|BE652096|EDL38401|NM_007439|P97793|XR_001782029|XR_385265
11684	Alox12|9930022G08Rik|Alox12p|P-12LO	protein-coding	AK036898|AK036960|AK079232|AK087724|AK172216|AK172488|AL669869|BC152329|BC152403|CR933731|EDL12550|EDL12551|EDL12552|NM_001331118|NM_007440|P39655|S77511|S80446|U04333|U04334|XM_011248677|XM_011248678|XR_001779865
11685	Alox12e|12-LOX|8-LOX|AW259591|Alox12-ps1|Alox12-ps2|Aloxe|e-LOX1	protein-coding	AAC52324|AK138743|AL596096|BC013751|BC051047|BX294101|BX630350|CR933731|EDL12553|NM_145684|P55249|U39200|X99252|XM_006532034|XM_006532035
11686	Alox12b|12R-LOX|Aloxe2|e-LOX2	protein-coding	AF059251|AK019091|AL645527|BC113149|EDL10482|NM_009659|O70582|Y14334|Y18477
11687	Alox15|12-LO|12/15-LO|15-LOX|Alox12l|L-12LO	protein-coding	ABV02575|AK142371|AL596096|BC056625|BC081546|CR933731|CR936841|CT010263|EDL12554|L34570|NM_009660|P39654|U04331|U04332|XM_006532036
11688	Alox8|15-LOX-2|15-LOX-B|8-LOX|8S-LOX|Alox15b	protein-coding	AF250379|AK028724|AK158553|AL645527|BC015253|EDL10483|NM_009661|O35936|U93277|Y14696
11689	Alox5|5-LO|5-LOX|5LO|5LX|AI850497|F730011J02	protein-coding	AA388919|AAK76446|AC123548|AK089344|AK136868|AK137481|AK169938|AK170016|AK170434|AK170879|AK171191|AK171413|BC049768|BC139102|BC141213|BY205433|BY555055|CAAA01059195|EDK99559|EDK99560|L42198|NM_009662|P48999
11690	Alox5ap|Flap	protein-coding	AC122546|AC175377|AK004002|AK014153|AK075967|BC026209|BE944409|BG085800|EDL05864|M96554|NM_001308462|NM_009663|P30355
11692	Gfer|Alr|ERV1	protein-coding	AA123449|AAD10339|AB041561|AC154566|AF148688|AK146579|BC023941|BE691392|BI689446|BI901357|CA321838|EDL22354|NM_023040|NM_212443|P56213|XM_006523512|XM_006523513
11694	Alx3	protein-coding	AC122902|AK142019|EDL01911|NM_007441|O70137|U96109
11695	Alx4|lst	protein-coding	AB221573|AF001465|AL732493|BC049786|EDL27628|NM_007442|O35137|XR_374395
11698	Ambn	protein-coding	AC121585|AK017250|AK017424|BC087927|EDL05361|EDL05362|NM_001303431|NM_009664|O55189|U65021
11699	Ambp|AI194774|ASPI|HI-30|Intin4|Itil|UTI	protein-coding	AAD01995|AK004907|AL691496|BC021660|BU758284|CAJ44932|CBF57585|D28812|EDL31122|EDL31123|EDL31124|EDL31125|EDL31126|EDL31127|EDL31128|NM_007443|Q07456|X68680
11701	Amd-ps1|Amd3	pseudo	AB003152|BX119986|NC_000086|NG_001341
11702	Amd1|AdoMetDC|Amd-1|SAMDC|SAMDC 1|adoMetDC1	protein-coding	AB006794|AC142273|AK146840|AK166187|AK167423|AK168165|AK171238|BAA83784|BC011110|BC071220|BC080791|BC086902|BC092072|BC138696|BC138697|CT010192|D12780|DQ567245|NM_009665|P0DMN7|Z14986
11704	Amelx|ALGN|AMGL|AMGX|Amel|Amg|LRAP|Rgsc888	protein-coding	AAG10078|ABY48714|AF083091|AI323496|AK029358|AL805974|AY842498|BAA23665|BC059090|CD773419|D31768|D31769|EDL40701|EDL40702|KC731591|M10095|NM_001081978|NM_001290371|NM_009666|P63277|S74899|XM_017318356|XM_017318357|XM_017318358
11705	Amh|MIS	protein-coding	AC166937|AY911505|BC150154|BC150477|CAA44912|CAC10450|EDL31495|NM_007445|P27106|XM_006513119
11717	Ampd3	protein-coding	AC122844|AK133465|AK171276|AK204146|BAA32548|BC007183|BC040366|BC056380|D85596|EDL16988|EDL16989|EDL16990|EDL16991|NM_001276301|NM_009667|O08739|XM_006507215|XM_006507217|XM_006507219|XM_006507221|XM_006507222|XM_017321937|XM_017321938|XR_378209
11720	Mat1a|AI046368|AdoMet|Ams|MAT|MATA1|SAMS|SAMS1	protein-coding	AC124400|AC154597|AK149542|AK153832|BB807316|BB871001|BC011211|EDL24918|L13622|L13623|NM_133653|Q91X83|XM_006518450
11722	Amy1|Amy-1|Amy1a|C030014B17Rik	protein-coding	AA616210|AC102926|AH001847|AK021078|AK029642|BB462169|BC004698|BC009121|CK791844|EDL12410|EDL12411|EDL12412|J00356|M12928|NM_001110505|NM_007446|P00687|V00717|V00719|V00720
11727	Ang|AI385586|Ang1|Rnase5|Rnase5a	protein-coding	AAA91366|AC163664|AK159966|AK171251|AW122635|BC055355|BF721354|EDL20841|EDL20844|NM_001161731|NM_007447|P21570
11728	Ang-ps1	pseudo	AC167013|NC_000080|NG_001342|U22517
11730	Ang3|Angl|Ef-5|Rnase5c	protein-coding	NM_001123394|P97802|U72672
11731	Ang2|Angrp|Raa3|Rnase5b	protein-coding	AAA91367|AC163664|CDG32016|EDL20851|NM_007449|Q64438
11732	Ank|Ankh|D15Ertd221e|ank|mKIAA1581	protein-coding	AC130671|AC158955|AF274752|AH005531|AK083135|AK086014|AK148070|AW049351|BC042644|BC054379|DQ832285|EDL08900|NM_020332|Q9JHZ2
11733	Ank1|Ank-1|nb|pale	protein-coding	AAB19206|AAB37323|AAB37324|AAB37325|AC115361|AC126445|AI846810|AK078124|AK134267|AK134748|AK147278|AK147483|AK147597|AK158131|BC061219|BC079910|BC138029|BC145102|BC171944|CJ101195|CJ105945|EDL32870|M84756|NM_001110783|NM_001277280|NM_001277281|NM_001277284|NM_001277286|NM_001277289|NM_001310436|NM_001310437|NM_031158|NR_102385|NR_102386|Q02357|U73972|X69063|X69064|X69065|XM_006508989|XM_006508990…
11735	Ank3|2900054D09Rik|AI314020|Ank-3|AnkG|Ankyrin-3|Ankyrin-G	protein-coding	AAD29415|AC100427|AC129018|AC132435|AC156836|AF212924|AK013684|AK017639|AK033389|AK033919|AK035262|AK035681|AK036171|AK042330|AK081055|AK090087|AK136830|AK139233|AK141720|AK157735|AK162007|AK162547|BAB39357|BB652096|BC021657|BC026152|BC062122|CDM21876|CDM21877|EDL31983|EDL31984|EDL31985|EDL31986|EDL31987|EDL31988|EDL31989|EDL31990|EDL31991|EDL31992|EDL31993|EDL31994|G5E8K5|L40631|L40632|NM_009670…
11736	Ankfy1|Ankhzn|ZFYVE14|mKIAA1255	protein-coding	AB011370|AB098329|AK014592|AK122479|AK134008|AL663082|AL808023|BAC67388|BAC67389|BC004609|BC139231|BC145583|BQ550282|CV557421|DQ716509|EDL12694|EDL12695|NM_009671|Q810B6|XM_006532039
11737	Anp32a|Anp32|I1PP2A|LANP|PHAP1|W91701|pp32	protein-coding	AC113291|AC121813|AF022957|AK020753|AK166489|BC062899|CJ150714|EDL26023|NM_009672|O35381|U73478|XM_006510778|XM_006510779
11739	Slc25a4|AU019225|Ant1|mANC1	protein-coding	AAF64470|AC156551|AK051172|AK078077|AK176986|AK177376|AK182801|AK186988|AK197947|AK199193|AK200251|AK203920|BC003791|BC026925|EDL35568|NM_007450|P48962|U27315|X74510
11740	Slc25a5|Ant2	protein-coding	AAF64471|AF311622|AK002283|AK003467|AK012750|AK012751|AK017881|AK088730|AK187088|AK188826|AK195999|AK215039|AL450399|BC004570|BC086756|BY280917|BY472909|EDL28975|EF437333|NM_007451|P51881|U10404|U27316|X70847
11744	Anxa11|A830099O17Rik|Anx11	protein-coding	AC164303|AC165285|AJ289759|AJ289761|AJ289762|AJ289763|AJ289764|AJ289765|AJ289766|AJ289767|AJ289768|AJ289769|AK044203|AK086039|AK137158|AK140375|AK170850|AK202488|BC012875|BQ174399|BY723474|CAB94770|CT010331|EDL01411|EDL01412|EDL01413|EDL01414|EDL01415|NM_013469|P97384|U65986|XM_006518451
11745	Anxa3|Anx3	protein-coding	AC121829|AC121887|AJ001633|AK013850|AK090055|AK150922|AK150951|AK151771|AK152837|AK152863|AK166389|AK168396|AK168507|AK169113|AK169423|BC090634|BC141167|CT010280|EDL20356|NM_013470|O35639
11746	Anxa4|AI265406|AIV|AW106930|Anx4|Xanx-4	protein-coding	AC157099|AC158662|AK032703|AK132293|AK150486|AK150614|AK151054|AK151236|AK167338|AK168390|AK168487|AK168917|AK170447|BB829249|BC055871|EDK99194|EDK99195|NM_001331120|NM_013471|P97429|U72941|U95371|XM_006505397|XM_006505398|XM_011241156|XM_011241158
11747	Anxa5|Anx5|R74653	protein-coding	AC111091|AI845042|AJ230110|AJ230111|AJ230114|AJ230116|AJ230118|AJ230119|AJ230120|AJ230121|AJ230122|AJ230123|AJ230124|AK147740|AK152185|AK153388|AK153476|BC003716|BY297767|CAA13092|CX218962|D63423|EDL35073|EDL35074|NM_009673|P48036|U29396
11749	Anxa6|AW107198|Anx6|AnxVI|Cabm|Camb	protein-coding	AK010342|AK013026|AK030728|AK077843|AK087941|AK146509|AK146592|AK147066|AK150035|AK154101|AK160754|AK161625|AK169774|AK177086|AK179143|AK179628|AK184606|AK188027|AK191036|AK203372|AK204469|AK217048|AK218163|AL593846|BB033332|BC005595|BY316619|EDL33506|EDL33507|EDL33508|EDL33509|NM_001110211|NM_013472|NR_138556|P14824|X13460|XR_001779866
11750	Anxa7|AI265384|AI316497|Anx7|synexin	protein-coding	AC121801|AK032013|AK041855|AK077579|AK134589|AK149654|AK151438|AK161613|AK167588|AK169199|AK178561|AK178718|AK178726|AK184850|AK203311|AK203965|AK207440|AK211261|AK214251|AK217456|BC008997|CJ163805|EDL01510|EDL01511|EDL01512|L13129|NM_001110794|NM_009674|Q07076|XM_006518452|XM_006518453
11752	Anxa8|AI466995|Anx8	protein-coding	AC164099|AJ002390|AK009085|AK075870|BC013271|EDL24866|NM_001281845|NM_013473|O35640
11754	Aoc3|SSAO|VAP1	protein-coding	AAC35839|AF054831|AF115411|AK040729|AL590969|BC080857|HM571361|HM571362|HM571363|HM571364|HM571365|HM571366|HM571367|HM571368|HM571369|HM571370|HM571371|HM571372|HM571373|HM571374|HM571375|HM571376|HM571377|HM571378|HM571379|HM571380|HM571381|HM571382|HM571383|HM571384|HM571385|HM571386|HM571387|HM571388|HM571389|HM571390|HM571391|NM_009675|O70423|XM_006532041|XM_017314230
11757	Prdx3|AW822249|Aop1|D0Tohi1|Ef2l|Mer5|Prx3|SP22|TDXM	protein-coding	AAA39525|AAF63705|AAM74564|AC102432|AK002448|BB372344|BC005626|BY318475|EDL01849|M28723|NM_007452|P20108
11758	Prdx6|1-Cys Prx|1-cysPrx|9430088D19Rik|AA690119|Aop2|Brp-12|CP-3|GPx|Ltw-4|Ltw4|Lvtw-4|NSGPx|ORF06|Prdx5|aiPLA2	protein-coding	AAC67553|AAD03716|AAP21829|AC115751|AF004670|AF093852|AK030413|AK035097|AK076191|AK081980|AK157820|AK161710|AK168223|AK172888|BC013489|BC061181|NM_001303408|NM_007453|NR_130150|O08709|Y12883
11761	Aox1|AI196512|AI255253|Ao|Aox-1|Aox-2|Aox2|Moro|Ro	protein-coding	AAD31763|AB017482|AC025116|AC110735|AC117562|AF076216|AK137697|BC026132|EDL00067|NM_009676|O54754|XM_006495630
11764	Ap1b1|Adtb1|b2b1660Clo	protein-coding	AA003413|AC005528|AK034140|AK155892|AK159273|AK160042|AK165747|AK170376|AK177753|AK178675|AK180383|AK180593|AK193924|AK194438|AK196462|AK198105|AK199722|AK204765|AK212012|AK213130|AK219141|AL645522|BC008513|BC066827|BP765289|BY253407|CA315828|EDL40508|EDL40509|NM_001243043|NM_001243044|NM_001355659|NM_001355660|NM_007454|O35643|XM_006514461|XM_006514462|XM_006514463|Y07919
11765	Ap1g1|AA409002|AU041323|AW551707|Adtg|D8Ertd374e	protein-coding	AA216986|AA561885|AC122807|AC132138|AK028360|AK034198|AK036387|AK037086|AK040759|AK145821|AK180032|BC006691|BC027816|BC047218|BC052703|BC054535|BC055406|BM244392|BU755831|BY738987|DQ558601|EDL11437|NM_001301211|NM_009677|P22892|X54424
11766	Ap1g2|Adtg2|G2ad	protein-coding	AC157212|AF068707|AK052384|AK147177|AK151844|AK194854|BC058402|BC080798|BC108374|BP767919|BY013890|EDL36305|EDL36306|EDL36307|NM_001303502|NM_007455|O88512|XM_017315803|XM_017315804
11767	Ap1m1|AA408894|AP47|Adtm1A|Cltnm|mu1A	protein-coding	AAF61814|AC158898|AK040249|AK148173|AK181316|AK192043|AK209660|AK215581|AK218527|CJ075420|CX240144|EDL10793|M62419|NM_007456|P35585|XM_006509538
11768	Ap1m2|D9Ertd818e|m1B|mu1B	protein-coding	AAF61815|AC122525|AF067146|AK010478|AK041933|AK082674|AK160161|AK160469|BC003704|CJ078558|EDL25177|EDL25178|EDL25179|NM_001110300|NM_009678|Q9WVP1|XM_006509949|XM_006509950
11769	Ap1s1|AP19	protein-coding	AC147986|AK002225|AK183413|AK192071|AK196123|AK213207|BC052692|BY253222|EDL19288|EDL19289|M62418|NM_007457|P61967|XM_006504348
11770	Fabp4|422/aP2|AFABP|ALBP|ALBP/Ap2|Ap2|Lbpl|P15	protein-coding	AA066537|AAA37188|AAA39417|AAA39870|AC113990|AI115739|AK003143|AK088535|BC002148|BC018558|BC054426|BY081693|CT010390|EDL05171|K02109|K03476|K03484|M28726|NM_024406|P04117|XM_006530048
11771	Ap2a1|Adtaa	protein-coding	AC158231|AK078414|AK135424|AK155515|AK186955|AK198323|AK200363|AK201691|AK208311|AK212972|BC031433|BC114386|CA327188|EDL22772|NM_001077264|NM_007458|P17426|XM_006540569|XM_006540570
11772	Ap2a2|2410074K14Rik|AF006990|AW146353|Adtab|C78001|L25	protein-coding	AC102524|AC158224|AF006990|AK009735|AK010721|AK047557|AK088500|AK128972|AK152463|AK170980|AK173054|AK178260|AK180634|AK192138|AK194851|AK195123|AK198861|AK199277|AK203472|AK204922|AK204932|AK207043|AK212894|BC010597|BC019698|BC048496|BC049878|BC058099|BY729047|EDL18116|EDL18117|NM_001357068|NM_007459|P17427|X14972|XM_006536154|XM_006536155
11773	Ap2m1	protein-coding	AC087898|AH006797|AK141862|AK143586|AK146517|AK150358|AK159534|AK166777|AK168414|AK172889|AK214700|BC056352|BC089342|BC094510|EDK97571|EDK97572|NM_001302970|NM_009679|P84091|U27106
11774	Ap3b1|AP-3|AU015684|C78395|Hps2|beta3A|pe|pearl|rim2	protein-coding	AAG23622|AC122373|AC123043|AF103809|AF267848|AK143559|AK163957|AK163996|AK171595|AK177089|AK202935|AK203980|AK211405|BQ032961|CK129787|EDL00920|EDL00921|NM_009680|Q9Z1T1|XM_006517523|XR_001780749|XR_382728
11775	Ap3b2|AI549966|AU042881|Naptb|b-NAP|beta-NAP|beta3B	protein-coding	AB030202|AC167120|AC167121|AK047482|AK134504|AK138496|AY528675|BC024722|BC030306|BC139378|BC139379|CBF79620|CBU99118|CJ064603|EDL06943|EDL06944|EDL06945|NM_021492|NM_146192|Q9JME5|XM_006540571
11776	Ap3d1|AA407035|Ap3d|Bolvr|mBLVR1|mh|mocha	protein-coding	AAO40830|AB004305|AC152410|AH012500|AK030627|AK132564|AK141789|AK155518|AK155825|AK179425|AK179595|AK181312|AK181516|AK186052|AK186188|AK187588|AK187726|AK199246|AK204130|AK205331|AK208513|AK210277|AK210756|AK215624|BC022171|BC037477|BC048786|BC053066|BC114395|BC115742|CJ131283|D83670|D83671|EDL31507|EDL31508|NM_007460|O54774|XR_001779423|XR_001779424|XR_380349
11777	Ap3s1	protein-coding	AC122801|AC123927|AF084575|AK002565|AK020631|AK137489|AK152100|AK169596|AK184535|AK194047|AK216942|BC012656|BC108327|BC131985|BC145234|EDL09965|NM_001303015|NM_009681|Q9DCR2|XM_006525526|XM_006525528
11778	Ap3s2|s3B	protein-coding	AC109221|AF357347|AK028372|AK037336|AK083911|AK150085|AK185525|AK186773|AK213793|AK214389|BC028319|BC060236|BY127127|DQ542830|EDL07042|EDL07043|NM_009682|Q8BSZ2|U91933
11781	Ap4m1|4930443L05Rik|Ap4m4	protein-coding	AAW83718|AAW83719|AAW83720|AAW83721|AAW83722|AAW83723|AAW83724|AAW83725|AAW83726|AAW83727|AAW83728|AAW83729|AAW83730|AAW83731|AAW83732|AAW83733|AAW83734|AAW83735|AAW83736|AAW83737|AAW83738|AAW83739|AAW83740|AC151719|AF242858|AK031638|AK165187|BC004066|BC011174|BE627979|CJ159660|EDL19210|EDL19211|NM_021392|Q9JKC7|XM_006504551
11782	Ap4s1|AI314282	protein-coding	AC159644|AF092093|AI847561|AK005283|AK178071|BC001985|BC053339|BP426557|CD551689|EDL36777|EDL36778|NM_001329698|NM_001329699|NM_021710|Q9WVL1|XM_006515432|XM_006515433|XM_006515434|XM_006515435|XM_006515436|XM_006515437|XM_017314940|XM_017314941|XM_017314942
11783	Apaf1|6230400I06Rik|Apaf-1|Apaf1l|fog|mKIAA0413	protein-coding	AC138719|AC140410|AF064071|AK018076|AK035569|AK053432|AK220340|BC045144|BC083191|BC131683|BC131684|BY293164|CAI94751|CF539822|CJ160169|DT924066|EDL21522|EDL21523|EDL21524|EDL21525|NM_001042558|NM_001282947|NM_009684|O88879
11784	Apba2|X11-like|X11L|XllL|mXllL	protein-coding	AB014720|AC127306|AC129199|AC140297|AK158629|BC057620|BC060269|BE985957|CB525662|CK619036|EDL07250|EDL07251|EDL07252|L34676|NM_001291166|NM_001291167|NM_007461|P98084|XM_006540573|XM_006540574|XM_006540576|XM_017321945
11785	Apbb1|Fe65|Rir	protein-coding	AC125227|AF206720|AK030748|AK075730|AK083830|AK144340|AK164140|BC022732|BC036956|BC048395|BM946299|BY238840|BY240500|BY266367|BY620441|CK617451|CO043052|CX224409|CX236369|EDL16775|EDL16776|EDL16777|EDL16778|EDL16779|L77865|NM_001253885|NM_001253886|NM_001253887|NM_001310600|NM_009685|Q9QXJ1|XM_006507230|XM_006507231|XM_006507232|XM_006507234|XM_006507235|XM_006507236|XM_017321946|XM_017321947
11787	Apbb2|2310007D03Rik|FE65L1|Rirl1|TR2L|Zfra	protein-coding	AC123049|AC131752|AC149587|AC165426|AF133665|AK004792|AK009197|AK032770|AK033397|AK086645|AK153260|AK167649|AK169495|AK169959|AK172405|AK178086|AK182824|AK183807|AK185823|AK191251|AK196430|AK202194|AK206784|AK207143|AK210943|AK217352|AK217513|AY650904|BC022590|BC038035|BC042797|BC076587|BY333882|EDL37768|EDL37769|EDL37770|NM_001201413|NM_001201414|NM_001201415|NM_001201416|NM_001310626|NM_009686|…
11789	Apc|AI047805|AU020952|AW124434|CC1|Min|mAPC	protein-coding	AAA03443|AAG35738|AC090534|AC091750|AC114003|AF290513|AF534124|AF534125|AH011901|AK037764|AK039061|AK039745|AK042021|AK045053|AK046280|AK048709|AK054067|AK080907|AK082724|AK137301|AK142170|AL591373|BC141141|BE623286|EDK97078|EDK97079|EDK97080|EDK97081|L19608|M88127|NM_001360979|NM_001360980|NM_007462|Q61315|U66412|XM_006525529|XM_006525530|XM_006525531|XM_006525532|XM_006525533|XM_006525534|XM_00…
11790	Speg|AW125581|Apeg1|BPEG|D1Bwg1450e|SPEGalpha|SPEGbeta|mKIAA1297	protein-coding	AC114651|AC161346|AF215896|AK035543|AK122488|AK147475|AK164360|AK180749|AK191886|AK199080|AK203663|AK208635|AK219037|BC048698|BC062643|BX526543|BY034731|BY347209|CK622939|EDL00404|EDL00405|NM_001085370|NM_001085371|NM_001173477|NM_007463|Q62407|U57098|XM_006496400|XM_006496401|XM_006496402|XM_006496403|XM_006496404|XM_011238643|XM_011238644|XM_011238645|XM_011238646|XM_011238647|XM_011238648|XM_0…
11792	Apex1|APE|Apex|HAP1|Ref-1	protein-coding	AAC13769|AC027184|AK013296|AK178250|AK180111|AK186266|AK208670|AK212859|BAA07270|BC052401|D90374|EDL20835|NM_009687|P28352
11793	Atg5|2010107M05Rik|3110067M24Rik|AW319544|Apg5l|Atg5l|C88337|Paddy	protein-coding	AB048349|AC155642|AK008351|AK028315|AK207331|BC002166|BY126779|CD776008|CX223012|EDL05030|MG656078|NM_001314013|NM_001358596|NM_053069|Q99J83|XM_011243108|XM_017313782|XM_017313783
11796	Birc3|AW107670|Api1|Api2|Birc2|C-IAP2|HIAP2|IAP1|IAP2|MIAP1|MIAP2|MIHB|MIHC|RNF49|cIAP-1|cIAP-2|cIAP1|cIAP2	protein-coding	AK154721|AK156097|AK162108|AK172636|BC011338|CA556605|CT030639|EDL24946|NM_007464|O08863|U88908|XM_006509828|XM_006509829|XM_006509830|XM_006509831|XM_011242352|XM_011242353
11797	Birc2|AW146227|Api1|Api2|Birc3|C-IAP1|C330006D17Rik|HIAP1|HIAP2|IAP1|IAP2|MIAP1|MIAP2|MIHB|MIHC|RNF48|cIAP1|cIAP2|mcIAP1	protein-coding	AA144490|AK021182|BC033480|BC145985|BX518872|CT030639|DQ713513|EDL24945|HM571976|HM571977|HM571978|HM571979|HM571980|HM571981|HM571982|HM571983|HM571984|HM571985|HM571986|HM571987|HM571988|HM571989|HM571990|HM571991|L49433|NM_001291503|NM_007465|Q62210|U88909|XM_017313110|XM_017313111
11798	Xiap|1110015C02Rik|Aipa|Api3|Birc4|IAP3|ILP-1|MIHA	protein-coding	AF311606|AI848625|AK003723|AK041844|AK078795|AK147447|AL672089|BB650856|BB663325|BC032190|BC138528|BC145861|BF449931|BG091082|BX530028|CD548741|CJ111937|CJ125313|CJ126958|CK389763|CN527460|CN535777|EDL29039|EDL29040|NM_001301639|NM_001301641|NM_009688|NR_125870|Q60989|U36842|U88990|XM_006541425|XM_006541427|XM_011250976|XM_011250977|XM_017318359|XM_017318360|XM_017318361|XM_017318362
11799	Birc5|AAC-11|Api4|TIAP|survivin40	protein-coding	AAD26199|AAD26200|AAD26201|AAG41214|AB013819|AF077349|AI413910|AK018022|AK038229|AK142768|AL591433|BAB19787|BC004702|BY023910|CBV35667|CN724527|EDL34641|EDL34642|EU366955|NM_001012272|NM_001012273|NM_009689|O70201
11800	Api5|AAC-11|AI196452|API-5	protein-coding	AK078801|AK079865|AK134480|AK137466|AK153934|AK160874|AK163586|AK167315|AK167375|AK178132|AK192060|AK206857|AK208753|AK210073|AK212083|AK216386|AK217064|AK219271|AL672251|BB139575|BC007133|CB723527|CJ083196|EDL27645|NM_001305258|NM_001349003|NM_007466|O35841|U35846|XM_006498589
11801	Cd5l|1/6|AAC-11|AI047839|Api6|CT2|Pdp|Sp-alpha|mAIM	protein-coding	AC091682|AF011428|AF018268|AF018269|AK159132|AK159181|AK159823|BC006799|BC094459|BY582711|EDL15361|NM_009690|Q9QWK4
11803	Aplp1	protein-coding	AC149067|AI840595|AK154992|AK160871|AK170818|BC021877|BC106158|EDL24022|L04538|NM_007467|Q03157|U33503|XM_017321948
11804	Aplp2|AI790698|APLP-2|CDEBP	protein-coding	AAB38114|AAB38115|AAC52318|AC114542|AK013376|AK087459|AK088391|AK149977|AK150020|AK150478|AK151708|AK152787|AK153087|AK160471|AK164012|AK190139|AK190965|AK192126|AK192625|AK192927|AK196095|AK198962|AK200131|AK204655|BC026491|BC051999|BC052396|BY304295|CT025678|EDL25339|EDL25340|M97216|NM_001102455|NM_001102456|NM_001357698|NM_009691|Q06335|U15571|XM_006509951|XM_006509952|Z22592|Z27070
11806	Apoa1|Alp-1|Apoa-1|Brp-14|Ltw-1|Lvtw-1|Sep-1|Sep-2|Sep2|apo-AI|apoA-I	protein-coding	AAB58424|AAB58425|AAB58426|AAB58427|AC116503|AK076187|AK131864|AK149576|AK161536|BC012253|BC019837|BC091745|BU755007|CAA45561|EDL25677|EDL25678|EDL25679|EDL25680|L04149|L04151|M77801|NM_009692|Q00623|S80442|X64262
11807	Apoa2|Alp-2|Apo-AII|ApoA-II|ApoAII|Apoa-2|Hdl-1	protein-coding	AA060885|AAA37248|AAB60462|ABV02576|AC084821|AK145823|BC031786|BU609941|BY780589|CB947382|EDL39118|EDL39119|EDL39120|EDL39121|EDL39122|M79361|M79362|NM_001305549|NM_001305550|NM_001305585|NM_013474|NR_131173|P09813|S79794|X04119|X62772
11808	Apoa4|Apoa-4	protein-coding	AAA37253|AC116503|AK004856|AK161535|AK168687|AK169277|BC010769|BC050149|BF660098|EDL25684|M64248|M64249|M64250|NM_007468|P06728
11810	Apobec1|Cdar1	protein-coding	AAB87142|AC158651|AH006737|AK146427|AK151799|AK165209|AK166412|BC003792|BE634918|EDK99689|EDK99690|EDK99691|NM_001134391|NM_031159|P51908|U22262|U22263|U22264|XM_006505401|XM_011241159
11811	Apobec2|Arp1	protein-coding	AC165291|AC166164|AF161699|AK009047|AK031486|BC027530|EDL23622|EDL23623|NM_009694|Q9WV35
11812	Apoc1|Apo-CIB|ApoC-IB|apo-CI|apoC-I	protein-coding	AC149282|AK011358|BC019398|BC035445|BC094638|BY087738|CAA80375|CB947285|EDL23173|EDL23174|EDL23175|NM_001110009|NM_007469|P34928|Z22660
11813	Apoc2|apo-CII|apoC-II	protein-coding	AA059961|AC149282|AK146468|BC024697|BG085960|CAA80220|CB949564|EDL23171|NM_001277944|NM_001309795|Q05020|Z15090|Z22215|Z22217
11814	Apoc3|apo-CIII|apoC-III	protein-coding	AC116503|AK002908|AK008260|BC021776|EDL25681|EDL25682|EDL25683|L04149|L04150|NM_001289755|NM_001289756|NM_001289833|NM_023114|P33622|W61891
11815	Apod	protein-coding	AAA67892|AC130815|AK135046|AK157917|AK157925|AK158118|AK158405|AK160729|AK162392|BC145907|BC145909|BY596441|EDK97749|NM_001301353|NM_001301354|NM_007470|P51910|S82866|X82648
11816	Apoe|AI255918|Apo-E	protein-coding	AC149282|AI836733|AK010261|AK019319|AK075843|AK131624|AK134921|AK148747|AK149111|AK149568|AK150834|AK159105|AK159424|AK159517|AK197774|AK210317|BAA00361|BC028816|BC044785|BC083351|BY313639|BY772289|CT010212|CT010356|DN173921|EDL23176|EDL23177|EDL23178|EDL23179|EDL23180|EDL23181|EDL23182|EDL23183|EDL23184|M12414|M73490|NM_001305819|NM_001305843|NM_001305844|NM_009696|P08226
11818	Apoh|B2GPI|beta-2-GPI|beta2-GPI	protein-coding	AA273732|AK010926|AL935172|BC011037|BC019811|BC053338|BU756628|BY143138|CAA69401|D10056|EDL34341|NM_013475|Q01339|S70439|XM_006532042|Y08225|Y08226|Y08227|Y08228|Y08229|Y08230|Y11356
11819	Nr2f2|2700033K02Rik|9430015G03Rik|ARP-1|Aporp1|COUP-TF2|COUP-TFII|COUPTFB|EAR3|SVP40|Tcfcoup2	protein-coding	AC125317|AK012322|AK012573|AK032882|AK034619|AK087528|AK134384|AK135306|AK140125|BC042484|BC094360|BY001758|EDL07155|EDL07156|NM_009697|NM_183261|P43135|U07635|X76653|XM_006540577|XM_006540578
11820	App|Abeta|Abpp|Adap|Ag|Cvap|E030013M08Rik|betaApp	protein-coding	AAB40919|AAC63987|AAF20194|AAG47369|AC164302|AK029172|AK030583|AK052448|AK076506|AK086946|AK128971|AK133639|AK147543|AK148439|AK159245|AK159352|AK159718|AK161854|AK161976|AK190051|AK190067|AK190928|AK191213|AK191703|AK191711|AK192103|AK192320|AK192899|AK192938|AK193254|AK194133|AK194233|AK194558|AK194593|AK194656|AK197763|AK198568|AK199923|AK200287|AK200960|AK201130|AK201970|AK202486|AK202618|AK2…
11821	Aprt|C85684	protein-coding	AAA37256|AAA37257|AB033539|AB033540|AC114917|AK002350|AK148338|AK153201|AK182364|AK186097|AK188762|AK189262|AK218994|BC005667|BY115322|EDL11691|EDL11692|M11310|NM_009698|P08030
11826	Aqp1|CHIP28	protein-coding	AC083946|AK081886|AK086688|AK128905|AK157333|AK158226|AK158389|AK166280|AK171627|AK172361|BB850287|BC007125|EDK98728|L02914|NM_007472|Q02013|U67925
11827	Aqp2|AQP-CD|WCH-CD|cph|jpk	protein-coding	AAD21017|AAL15462|AC139317|AF020519|AK002689|AK142567|BC019966|D87129|EDL04125|NM_009699|P56402
11828	Aqp3|AQP-2	protein-coding	AAD20305|AB019039|AF104416|AK145678|AK160929|AL837521|BC027400|EDL05416|NM_016689|Q8R2N1
11829	Aqp4|WCH4	protein-coding	AAB41571|AAG44243|AAM81576|AC133525|AF469168|AF469169|AK039777|AK044074|AK045357|AK052907|AK079614|AY484964|AY484965|AY484966|AY728043|AY728044|AY728045|AY728047|AY728048|AY728049|AY728050|AY728051|AY728052|AY728053|AY728054|AY728055|AY803942|AY803943|AY803944|BB195919|BB628835|BB750519|BC024526|BX633380|CD803766|CT010362|EDL01600|EDL01601|EDL01602|NM_001308641|NM_001308642|NM_001308643|NM_001308…
11830	Aqp5	protein-coding	AC139317|AF087654|AF087655|AK004736|AK009302|BC026379|BC150769|EDL04123|EDL04124|NM_009701|Q9WTY4
11831	Aqp6|AI790337	protein-coding	AC139317|AK082699|BC115586|BC115587|DQ464060|DQ826418|EDL04122|NM_175087|Q8C4A0|XM_006520350
11832	Aqp7|AQP7L|AQPap	protein-coding	AB010100|AB056091|AK076642|AK131744|AL837521|BAB40312|BAB68540|BC022223|BU945845|EDL05417|EDL05418|NM_007473|O54794|XM_006537559|XM_006537560|XM_006537561|XM_006537562|XM_006537563|XM_017319925|XM_017319926
11833	Aqp8|AI255744|AQP-8	protein-coding	AAC33479|AAD55972|AC117184|AF018952|AK146660|AV374360|BC010982|BY713653|CF617211|EDL17310|EDL17311|NM_001109045|NM_007474|P56404
11834	Aqr|AW495846|mKIAA0560	protein-coding	AK016322|AK020468|AK030090|AK077886|AK082873|AK122310|AK138700|AK145547|AK151716|AK199000|AK202335|AL844569|AV245706|BC038872|BC042479|BY767970|EDL27867|EDL27868|EDL27869|NM_001290788|NM_009702|Q8CFQ3|U90333
11835	Ar|AW320017|Tfm	protein-coding	AK037070|AK054123|AK133647|AK161879|AK162901|AL683800|AL833785|AL844866|EDL14205|M37890|NM_013476|P19091|S56585|X53779|X59411|X59590|X59591|X59592|X64586
11836	Araf|1200013E08Rik|A-Raf|AW495444|Araf1	protein-coding	AA960102|AB158252|AK004741|AK010060|AK020547|AK034861|AK039044|AK085823|AK133797|AK135358|AK163567|AK169757|AL671885|BB117083|BB857915|BC004757|BC080721|D00024|EDL00739|NM_001159645|NM_009703|P04627|XM_006527556|XM_006527557|XM_011247429|XM_011247430
11837	Rplp0|36B4|Arbp|L10E	protein-coding	AC159539|AK002315|AK009767|AK010267|AK012606|AK029816|AK081678|AK150448|AK159358|AK160541|AK161683|AK166728|AK167240|AK191860|AK192486|AK193107|AK193996|AK202468|AK205179|AV219311|BC003833|BC011106|BC011291|BC030189|BC057295|BC087887|BC089496|BC099384|BF021407|NM_007475|P14869|U89419|X15267
11838	Arc|Arc3.1|C86064|arg3.1|mArc	protein-coding	AAG10254|AAK91587|AC118022|AF162777|AK157822|AK170446|BC023127|EDL29435|EDL29436|NM_001276684|NM_018790|Q9WV31
11839	Areg|AR|Mcub|Sdgf	protein-coding	AAB00472|AC109311|AC115067|AK018590|AK020273|BC009138|CT010320|D12648|EDL05295|NM_009704|P31955
11840	Arf1	protein-coding	AK077542|AK082322|AK148458|AK148873|AK150092|AK150699|AK151223|AK151225|AK151696|AK151821|AK152015|AK152382|AK152479|AK153132|AK159174|AK166628|AK167000|AK167129|AK167543|AK167931|AK168081|AK168686|AK169166|AK170092|AK170586|AK179928|AK180331|AK186639|AK193283|AK195749|AK199308|AK211704|AK216070|AK219388|AL645854|BC021403|BC031986|CAI84566|CN705066|D87898|EDL07665|NM_001130408|NM_007476|P84078
11841	Arf2	protein-coding	AK018235|AK031259|AK042977|AK053123|AK077591|AK167133|AK167601|AK167653|AK169094|AK169412|AK178585|AK208914|AL603829|BC010487|BY129623|BY683617|D87899|EDL34205|EDL34206|EDL34207|NM_001304574|NM_007477|Q8BSL7
11842	Arf3|5430400P17Rik|AI854770	protein-coding	AC156543|AK017249|AK151296|AK154948|AK165176|AK171354|AK179684|AK185773|AK185955|AK195626|AK196040|AK217982|BC014778|BC024935|D87900|EDL04169|NM_001355510|NM_007478|P61205|XM_011245445
11843	Arf4|AA407803	protein-coding	AC121919|AK002302|AK013892|AK081686|AK153011|AK168793|AK206349|AK206427|AK208695|AK210624|AK211971|AU080387|BC115650|BC115651|D87901|EDL24714|NM_007479|P61750
11844	Arf5	protein-coding	AC068608|BC132452|BC138756|BF456113|BF469348|CX224671|D87902|EDL13803|NM_007480|P84084
11845	Arf6|AI788669|AW496366	protein-coding	AC157822|AK006366|AK156960|AK179120|AV587828|BC003478|BC083112|CJ167311|D87903|NM_007481|P62331
11846	Arg1|AI|AI256583|Arg-1|PGIF	protein-coding	AAL79623|AC159502|AK149471|AK171417|BC013341|BC050005|CB947842|CT010173|EDL04792|EDL04793|EDL04794|NM_007482|Q61176|U51805|U88541
11847	Arg2|AII|AU022422	protein-coding	AAC78460|AC154585|AF032466|AK137142|BC023349|CAV28605|DV039756|EDL02638|NM_009705|O08691|U90886
11848	Rhoa|Arha|Arha1|Arha2	protein-coding	AC161260|AF014371|AF178958|AF178959|AF178960|AF178961|AK077606|AK083624|AK150294|AK150475|AK152629|AK165512|AK172051|AK177758|AK179380|AK191457|BC068115|BC096423|BE990465|BP772032|CX217831|CX239124|CX239638|EDL21278|EDL21279|JN971019|NM_001313961|NM_001313962|NM_016802|Q9QUI0
11849	Rhoay-ps1|Arhay-ps1|RhoAy1	pseudo	AC161751|AF014372|NC_000087|NG_001345
11850	Rhoay-ps2|Arhay-ps2|RhoAy2	pseudo	AC160967|AC163691|AF014373|NC_000087|NG_001346
11851	Rhoay-ps3|Arhay-ps3|RhoAy3	pseudo	AC007585|AC134433|AF014374|NC_000087|NG_001347
11852	Rhob|AA017882|Arh6|Arhb	protein-coding	AC166361|AF481943|AK013784|AK086873|AK148834|AK164518|AK167917|AK184048|AK199922|AK215498|BC018275|BC023334|BC110992|CAA68228|CT010379|EDK98405|NM_007483|P62746
11853	Rhoc|AI324259|Arh9|Arhc	protein-coding	AC171110|AI324259|AK011599|AK152802|AK160650|AK206086|BC004627|BY147599|BY315470|CO044736|CX223083|EDL07561|EDL07562|EDL07563|EDL07564|EDL07565|NM_001291859|NM_007484|Q62159|X80638
11854	Rhod|AI326383|Arhd|Rho|RhoHP1|RhoM	protein-coding	AC124347|AK008880|AK177531|BC005652|BC047989|BX516716|CAI61862|D89821|EDL33046|EDL33047|EDL33048|NM_001329989|NM_007485|P97348|X84325|XM_006531644
11855	Arhgap5|p190-B|p190B	protein-coding	AAD12768|AC114002|AC155819|AK039081|AK041016|AK084663|AK131622|AK163830|BC009135|BC150823|BM940854|BU613221|CF742308|CO433888|EDL36765|NM_009706|P97393|XM_006515438|XM_006515439|XM_011243989|XM_011243990
11856	Arhgap6|AI504284|RhoGAPX-1	protein-coding	AF012273|AF177664|AK047827|AK048162|AK048507|AK077996|AK079651|AK164501|AK166015|AK168658|AK170575|AK171337|AK171677|AL663026|AL663056|AL805974|AL831750|EDL40698|EDL40699|EDL40700|NM_001287530|NM_009707|NM_178754|NR_109847|O54834|XM_006528694|XM_011247783|XR_878254|XR_878255
11857	Arhgdib|D4|Gdid4|Ly-GDI	protein-coding	AA219822|AC125341|AK002516|AK008273|AK169733|AW543335|BB755757|BC031763|CO038885|EDL10578|EDL10579|EDL10580|L07918|NM_001301301|NM_001301303|NM_001301305|NM_001301308|NM_001301309|NM_007486|Q61599|XM_006505404
11858	Rnd2|Arhn|Rohn|rho7	protein-coding	AF016482|AK075970|AK170529|AL590996|BAA76545|BC107022|BC127034|BC128475|BC139330|BC139331|BY275340|CAI61865|CD775326|EDL34050|EDL34051|EDL34052|NM_009708|Q9QYM5
11859	Phox2a|Arix|Phox2|Pmx2|Pmx2a|Px2a	protein-coding	AC159005|CJ058587|CJ133172|EDL16521|NM_008887|Q62066|X75014
11861	Arl4a|AI467555|Arl4	protein-coding	AC131921|AK006286|AK031883|AK048606|AK137751|AK161281|AK168618|BC003725|BC029234|CAA73157|CJ164717|EDL36830|EDL36831|EDL36832|NM_001039515|NM_007487|P61213|U76546
11863	Arnt|D3Ertd557e|Drnt|ESTM42|Hif1b|W08714|bHLHe2|mKIAA4051	protein-coding	AC092202|AC092203|AK028546|AK037762|AK040475|AK049738|AK141362|AK145415|AK152473|AK153355|AK198719|AK199419|AK220458|BC012870|CJ183661|EDL38814|EDL38815|EDL38816|KP217085|KP217086|NM_001037737|NM_009709|P53762|U10325|U14333|XM_006500930|XM_006500931|XM_006500933|XM_011239998|XR_001783643|XR_001783644
11864	Arnt2|Hif-2b|bHLHe1|mKIAA0307	protein-coding	AB093225|AC101659|AC101776|AK032628|AK051629|AK194814|BC054546|BM115235|BU056629|D63644|EDL06859|EDL06860|NM_007488|Q61324|XM_006507238|XM_006507239|XM_006507240|XM_006507242|XM_006507243|XM_006507244|XM_011241655
11865	Arntl|Arnt3|BMAL1b|Bmal1|MOP3|bHLHe5|bmal1b'	protein-coding	AB012601|AB012602|AB014494|AB015203|AC156605|AK143267|AK146628|AK147145|AK185096|AK195352|AK207776|AY690602|BAD26599|BAD26600|BAD26601|BC011080|BC025973|BQ030833|EDL17041|EDL17042|EDL17043|NM_001243048|NM_001357070|NM_001368412|NM_007489|Q9WTL8|XM_006507245|XM_006507246|XM_006507247|XM_006507248|XM_006507249|XM_006507250|XM_006507251|XM_006507252|XM_006507253|XM_011241656|XM_017321949|XM_01732195…
11867	Arpc1b|41kDa|AA408064|AA408534|AA571392|AF007010|AW208418|L72|SOP2Hs|p41-ARC	protein-coding	AC110556|AF162768|AK002274|AK005378|AK147731|AK148145|AK151911|AK153510|AK157098|AK159371|AK159477|AK167978|AK168774|AK170759|AK171364|AK172124|AK178373|AK180107|AK181008|AK189006|AK192837|AK196003|AK197333|AK198499|AK201609|AK206912|AK207221|AK215938|BC003441|BC010275|BC020404|BC092051|BF660612|EDL19001|EDL19002|NM_023142|Q9WV32
11870	Art1|ADPRT|ARTC1|Yac-1	protein-coding	AC132297|AJ132040|AJ132042|AJ132043|AJ132044|AK003107|AK009284|AK009902|BC063760|BC132492|BC132496|CAA65094|CAB38369|EDL16575|EDL16576|EDL16577|EDL16578|EDL16579|NM_009710|Q60935|X95842|XM_011241657|XR_869649
11871	Art2a-ps|ARTC2|Art2a|Ly92a|Rt-6|Rt6|Rt6-1	protein-coding	AC129609|AF016462|AF016464|AK018555|BC120753|EDL16516|NM_007490|NR_033804|P17981|S79913|X52991
11872	Art2b|ART2.2|ARTC2|Art|Ly92b|Rt-6|Rt6|Rt6-2	protein-coding	AC129609|AF016463|AF016465|AK041306|NM_019915|O35975|X87612|XM_006507256|XM_017321951
11875	Art5|ARTC5|Yac-2	protein-coding	AC132297|AJ295843|AJ297547|AJ297548|AK132854|BB156069|BC116823|BC116849|BC144825|BC144826|BC144827|BC144836|CAA69285|CAC48193|EDL16569|EDL16570|EDL16571|EDL16572|EDL16573|EDL16574|NM_001291354|NM_007491|NR_111935|P70352|U60881|XM_006507258|XM_006507259|XM_006507260|XM_006507261|XM_006507262|XM_006507263
11876	Artn|neublastin	protein-coding	AF109402|AK015393|AK053914|AK145190|AK156507|AK166013|AL627128|BC104328|BC104329|CAT02153|EDL30523|EDL30524|NM_001284191|NM_001284192|NM_001284193|NM_009711|Q9Z0L2|XM_006502690|XM_006502691|XM_006502692|XM_006502693|XM_006502694|XM_011240419
11877	Arvcf	protein-coding	AC012399|AC012526|AC084822|AC133487|AF286212|AF286213|AF286214|AF286215|AJ243418|AK031855|AK044982|AK051627|AK053865|AK084886|AK203870|BC026727|BC051655|BC052393|BC056980|BY022048|BY273838|EDK97520|EDK97521|FO393431|NM_001272028|NM_001272029|NM_001272030|NM_001272031|NM_001272032|NM_033474|P98203|XM_011245807|XM_017316854|XR_001781781|XR_001781782
11878	Arx|Arx1	protein-coding	AB006103|AK033290|AL590876|BAA85852|BC052033|CJ045476|CJ049350|EDL29739|NM_001305940|NM_007492|O35085
11881	Arsb|1110007C02Rik|AI480648|As-1|As-1r|As-1s|As-1t|As1|As1-r|As1-s|As1-t|Asr-1|Ast-1	protein-coding	AC131739|AC136976|AK003524|AK037155|AK083309|AK140163|AK154098|AK158312|AK189106|AK190270|AK191477|AK195452|AK195674|AK198200|AK205135|AK211718|AK212274|AK212990|BC055876|BC150661|BN000746|EDL00926|M82877|NM_009712|P50429|X92096
11883	Arsa|AS-A|ASA|AW212749|As-2|As2|TISP73	protein-coding	AB045722|AC137513|AK004540|AK029854|AK132501|AK165921|BC011284|BC098075|CAA51703|EDL04335|EDL04336|M82876|NM_009713|P50428|X73230
11886	Asah1|2310081N20Rik|AC|Asah	protein-coding	AAK21979|AC144926|AC158222|AF157500|AF352179|AK034204|AK075666|AK075919|AK077721|AK090314|AK150567|AK151208|AK151312|AK151478|AK152305|AK152811|AK152920|AK153101|AK153297|AK159556|AK166757|AW124297|BC003204|BY160973|EDL35519|EDL35520|EDL35521|NM_019734|Q9WV54|XM_017312527|XM_017312528|XM_017312529|XM_017312530|XM_017312531|XM_017312532|XM_017312533|XM_017312534|XM_017312535|XM_017312536
11889	Asgr1|ASGPR1|Asgr|Asgr-1|HL-1	protein-coding	AAF29495|AK132959|AL596185|BC014779|BC022106|CB948939|CR933541|EDL12526|EDL12527|EDL12528|EDL12529|NM_001291131|NM_001291132|NM_009714|P34927|U08372|U09362|XM_017314231
11890	Asgr2|ASGPR2|Asgr|Asgr-2|HL-2	protein-coding	AI227223|AL596185|BC011197|CR936925|EDL12530|EDL12531|EDL12532|EDL12533|NM_001313925|NM_001313926|NM_001313927|NM_007493|P24721|X53042
11891	Rab27a|2210402C08Rik|2410003M20Rik|4933437C11Rik|ash	protein-coding	AB046693|AB120511|AB232622|AC157513|AC158997|AF304376|AK008798|AK010373|AK017093|AK030529|AK165298|AK182897|AK191483|AK198653|AK203572|AK205214|AK207170|AK208837|AK209383|AK210007|AK219379|BB857060|BC008173|BC009656|BE948607|BP769437|BY151058|CJ077071|CV784419|EDL26285|EDL26286|EDL26287|NM_001301230|NM_001301232|NM_023635|Q9ERI2|XM_006510780
11898	Ass1|AA408052|ASS|Ass-1|fold	protein-coding	AAB60706|AAB60707|AAB60708|AK146635|AK149489|AL732564|BC002074|BC087556|CBF71294|CBF77513|CBF81489|CBG08939|CBG12891|CBU95142|CBU98143|CBU99973|CBV22461|CBV26405|EDL08509|M31690|NM_007494|P16460
11899	Astn1|Astn|GC14|mKIAA0289	protein-coding	AB093222|AC091266|AC118728|AC119867|AC158910|AK045561|AK138576|AK147450|AK164117|AK165200|AW125123|BB617613|BC054545|BC094666|BE651491|BE952947|BF467671|BG404259|BU505300|CF746126|EDL39354|EDL39355|G49230|NM_001205204|NM_007495|Q61137|U48797|XM_011238739|XM_011238740
11905	Serpinc1|AI114908|ATIII|At-3|At3	protein-coding	AC119204|AC163327|AI114908|AK050295|BAB16827|BC011165|BC019447|BC033377|DV662863|EDL39328|NM_080844|P32261|S47225|XM_006496626
11906	Zfhx3|A230102L03Rik|Atbf1|Sci|WBP9|mKIAA4228	protein-coding	AC122873|AC127258|AC134561|AK019957|AK020706|AK031741|AK034625|AK040869|AK083885|AK132209|AK164677|AK166062|AK220555|BC060729|BC082769|D26046|EDL11416|NM_007496|Q61329|XM_006530585|XM_006530586|XM_011248284
11907	Ate1|AI225793|AW547406	protein-coding	AC122258|AC157606|AK077471|AK138277|AK148442|AK158613|AK167591|AK219526|BC042601|BC050948|BY123375|DQ093639|DQ093640|EDL17673|EDL17674|NM_001029895|NM_001136054|NM_001271343|NM_013799|Q9Z2A5|XM_006507264|XM_006507265|XM_006507267|XM_011241659
11908	Atf1	protein-coding	AC124479|AK010428|AK040300|AK042385|AK144511|AK148500|BC006871|BY733806|EDL04102|M63725|NM_007497|P81269|XM_006520351|XM_006520352
11909	Atf2|Atf-2|CRE-BP|Creb2|D130078H02Rik|D18875|Tg(Gzma-Klra1)7Wum|mXBP	protein-coding	AF483482|AF483483|AK035438|AK041145|AK046184|AK047405|AK051591|AK087424|AK139515|AK139844|AK140855|AK144977|AK145887|AK146839|AK218615|AL844581|AL845523|AY902311|BC042210|BC079883|BC082596|BC085137|BY474294|EDL27148|EDL27149|EDL27150|EDL27151|EDL27152|EDL27153|M31629|M77167|NM_001025093|NM_001284369|NM_001284370|NM_001284371|NM_001284372|NM_001284373|NM_001284374|NM_001284376|NM_009715|P16951|S76…
11910	Atf3|LRG-21	protein-coding	AB291912|AC138229|AK133965|AK156786|AK217100|AY329367|BC019946|BC064799|BE199676|CT010291|D50524|EDL12999|NM_007498|Q60765|U19118
11911	Atf4|Atf-4|C/ATF|CREB2|TAXREB67	protein-coding	AA003141|AB012277|AC140267|AK003001|AK138657|AK144777|AK146193|AK150231|AK155254|AK156298|AK157839|AK177669|AK192031|AK195416|AK204555|BC031542|BC085169|BE992821|EDL04604|EDL04605|L13791|M94087|NM_001287180|NM_009716|Q06507|X61507
11920	Atm|AI256621|C030026E19Rik	protein-coding	AC079869|AC156640|AK021102|AK031702|AK048970|AK139863|BC067212|BC138525|BY725995|CJ175223|EDL25796|NM_007499|Q62388|U43678|XM_006509956|XM_011242385|XM_011242386|XR_870525
11921	Atoh1|Hath1|MATH-1|Math1|bHLHa14	protein-coding	AC162924|AK082354|BAA07791|BC010820|BC051256|EDK98770|NM_007500|P48985
11922	Neurod6|Atoh2|Math-2|Math2|Nex|Nex1m|bHLHa2	protein-coding	AC068664|AK144303|AK144360|AK144377|BAA07923|BC087831|CJ237964|EDK98732|NM_009717|P48986|U29086
11923	Neurod4|AI846749|ATH-3|Atoh3|MATH-3|Math3|bHLHa4	protein-coding	AAC15969|AC152977|AF034778|AI846749|AK012183|BC042639|BC054391|CK627641|CN526913|CO431699|CO432182|D85845|EDL24693|NM_001329489|NM_001329490|NM_007501|O09105|U76209|XM_006513142
11924	Neurog2|Atoh4|Math4A|bHLHa8|ngn-2|ngn2	protein-coding	AAC53028|AAG40769|AC158308|AK143190|BB870626|BC055743|EDL12261|NM_009718|P70447|Y07621
11925	Neurog3|Atoh5|Math4B|bHLHa7|ngn3	protein-coding	AAC53029|AAK50058|AC127417|AK008017|BC104326|BC104327|CAA70366|EDL32112|EDL32113|NM_009719|P70661
11927	Atox1|AI256639|Atx1	protein-coding	AF004591|AK002432|AL596207|BC027632|BP773958|BQ747750|NM_009720|O08997
11928	Atp1a1|Atpa-1|BC010319	protein-coding	AC127357|AC131658|AK088000|AK137001|AK148989|AK150523|AK159279|AK159306|AK177206|AK177863|AK178999|AK179767|AK180023|AK180625|AK181228|AK181491|AK181532|AK182435|AK184412|AK184492|AK188707|AK189977|AK190187|AK190341|AK190533|AK190782|AK191059|AK191639|AK191797|AK191830|AK191920|AK191986|AK192305|AK192395|AK192706|AK192723|AK192966|AK193275|AK193322|AK194265|AK194308|AK194433|AK194599|AK194625|AK1…
11931	Atp1b1|Atp4b|Atpb|Atpb-1|NKbeta1	protein-coding	AC105161|AC158943|AK005071|AK010677|AK140862|AK160405|AK161891|AK162938|BC027319|BC094070|EDL39248|EDL39249|EDL39250|EDL39251|EDL39252|EF437334|NM_009721|P14094|X16646|X61433
11932	Atp1b2|Amog|Atpb-2	protein-coding	AF357433|AK141786|AK158321|BC034586|BC042467|BC058763|CAA39481|CAA39482|CAI52017|CAI52018|CX204070|EDL10508|EDL10509|M60897|NM_013415|P14231|X16645|XM_017314232
11933	Atp1b3|AA409958|AI664000|AW212096	protein-coding	AAB69866|AAD34544|AC117248|AK032516|AK148495|AK151700|AK151841|AK159532|AK161282|AK168273|AK177007|AK178890|AK181142|AK183773|AK183986|AK184289|AK185963|AK186227|AK187489|AK190411|AK191321|AK191891|AK196807|AK196817|AK197361|AK198328|AK201955|AK202123|AK202960|AK205378|AK206397|AK206931|AK209421|AK211375|AK212665|AK212804|AK213033|AK213610|AK214140|AK214488|AK216009|AK216038|AK217181|AK217555|AK2…
11936	Fxyd2|Atp1g1	protein-coding	AA396010|AAK62036|AAK62037|AAK62038|AC162176|AI316264|AK002215|AK002228|AK007105|AY626243|AY626244|AY626245|BC024614|BC069892|BU756853|CA491597|CB600439|CB600958|EDL25649|EDL25650|EDL25651|NM_007503|NM_052823|NR_028499|Q04646|X70060
11937	Atp2a1|SERCA1	protein-coding	AC125322|AK132537|AK160497|AY081946|BC036292|EDL17357|EDL17358|EDL17359|EDL17360|EDL17361|NM_007504|Q8R429|X67140|XM_006507268
11938	Atp2a2|9530097L16Rik|D5Wsu150e|SERCA2|SERCA2B|Serca2a|mKIAA4195	protein-coding	AAD01889|AC113285|AF039893|AJ131821|AJ223584|AK017877|AK034991|AK035737|AK040851|AK080543|AK081191|AK134659|AK137898|AK164599|AK181503|AK184447|AK195483|AK197367|AK197655|AK197809|AK198267|AK201234|AK202799|AK202908|AK209825|AK210291|AK210339|AK212496|AK220538|BC022584|BC054531|BC054748|CAB41017|CAB41018|CEF39404|CF742600|CJ162528|EDL19676|EDL19677|NM_001110140|NM_009722|NR_027838|O55143
11941	Atp2b2|D6Abb2e|Gena300|PMCA2|Tmy|dfw|jog|wms|wri	protein-coding	AB030737|AB030738|AC117596|AC153590|AF053471|AK032399|AK051287|AK054112|AK147240|AK147357|AK147369|AK147399|AK147501|BC075643|CD775403|CJ126459|CO044311|DQ406821|DQ406822|DQ406823|DQ406824|EDK99503|EDK99504|EDK99505|GU734816|NM_001036684|NM_001347365|NM_009723|Q9R0K7|XM_011241161|XM_011241162|XM_011241163|XM_011241164|XM_011241165|XM_011241166|XM_011241167|XM_011241168|XM_011241169|XM_011241170|X…
11944	Atp4a	protein-coding	AC167978|AK009676|AK143905|BC015262|EDL23994|EDL23995|NM_001290627|NM_018731|Q64436|U17282
11945	Atp4b|AV080843	protein-coding	AAA37269|AAA37270|AC130818|AK008180|AK008686|AK009499|AK009670|AK009732|AK009832|AK009994|AK010003|AK010030|AK010049|BC120705|BC125292|EDL22142|EDL22143|NM_009724|P50992
11946	Atp5a1|AI035633|AL022851|AL023067|Atp5f1a|Atpm|D18Ertd206e|Mom2	protein-coding	AC162291|AK043976|AK076572|AK098155|AK146797|AK150426|AK150843|AK151004|AK151128|AK151224|AK151920|AK152054|AK152890|AK153167|AK153282|AK157529|AK159491|AK159540|AK159758|AK160043|AK164110|AK164193|AK166709|AK166812|AK167159|AK167863|AK168198|AK168369|AK168617|AK168879|AK168890|AK168932|AK169080|AK169084|AK169105|AK169142|AK169300|AK169308|AK169414|AK180293|AK180683|AK180896|AK184454|AK185843|AK1…
11947	Atp5b|Atp5f1b	protein-coding	AC131120|AF030559|AK002621|AK003460|AK010314|AK011035|AK083276|AK084009|AK145684|AK148891|AK150599|AK151081|AK151600|AK152730|AK152788|AK152976|AK153099|AK159444|AK159737|AK159978|AK160199|AK160608|AK164383|AK166525|AK166603|AK166979|AK167119|AK167160|AK167728|AK167764|AK168692|AK168941|AK169184|AK177384|AK178179|AK178407|AK179339|AK182340|AK183981|AK186165|AK189215|AK189972|AK190147|AK191197|AK1…
11949	Atp5c1|1700094F02Rik|Atp5f1c	protein-coding	AAD00028|AK007063|AK088164|AK146434|AK150307|AK158675|AK187037|AK198452|AL772367|BC010700|BC048777|BC055785|D21073|EDL08001|NM_001112738|NM_020615|Q91VR2|XM_006497310
11950	Atp5f1|Atp5pb|C76477	protein-coding	AC025786|AC121897|AK002960|AK011312|AK019459|AK037892|AK081249|AK149176|AK150730|AK151250|AK151574|AK152253|AK152829|AK157544|AK158569|AK162311|AK167480|AK167626|AK168028|AK168041|AK168590|AK169137|AK169634|AK215505|BC049640|BC087882|BC089574|BY602471|EDL07537|EDL07538|NM_001304719|NM_009725|Q9CQQ7|U29530
11951	Atp5g1|Atp5mc1	protein-coding	AK008191|AK008998|AK009883|AK010868|AK011054|AK011432|AK167884|AL603682|BC003854|BC094664|BY276643|BY297329|CF749235|EDL16011|EDL16012|EDL16013|L19737|NM_001161419|NM_007506|Q9CR84
11957	Atp5j|Atp5pf|CF6	protein-coding	AA259963|AAO27831|AC164162|AI326720|AK078484|BC010766|BE851144|BE995304|BY079469|EDK98314|EDK98315|EDK98316|NM_001302213|NM_001302214|NM_001302215|NM_001302216|NM_001358499|NM_001358500|NM_016755|P97450|U77128|W75852|XM_006522876|XM_006522877|XM_011246092
11958	Atp5k|2610008D24Rik|Atp5i|Atp5me|Lfm1	protein-coding	AAC52713|AC158912|AK011342|BC028438|BC089550|CO044079|EDL20117|NM_007507|NR_154996|Q06185|S52977
11964	Atp6v1a|AI647066|Atp6a1|Atp6a2|Atp6v1a1|VA68|VPP2	protein-coding	AAC52410|AC125098|AK140873|AK149833|AK150742|AK152785|AK153403|AK154869|AK160792|AK166857|AK170721|AK181657|AK183381|AK204323|AK210420|AK211144|AK216026|AK217192|AK217211|BC038392|BC050135|EDK98030|NM_001358203|NM_001358204|NM_007508|P50516|XM_006521720|XM_006521721|XM_011245809
11966	Atp6v1b2|AI194269|AI790362|Atp6b2|HO57|R74844	protein-coding	AAC52411|AC114995|AK079830|AK146499|AK151200|AK151322|AK151586|AK152718|AK152766|AK153341|AK159133|AK159153|AK159586|AK159701|AK159986|AK160080|AK160854|AK166669|AK168852|AK169155|AK169270|AK169420|AK170110|AK179155|AK180407|AK180494|AK182828|AK182847|AK184499|AK185178|AK185200|AK185732|AK187147|AK187518|AK187885|AK189307|AK190992|AK191015|AK191995|AK192562|AK193159|AK196120|AK196704|AK197153|AK1…
11972	Atp6v0d1|AI267038|Ac39|Atp6d|P39|VATX|Vma6	protein-coding	AB088408|AC151573|AK083372|AK133921|AK171515|AK213362|BC011075|CD776853|EDL11286|NM_013477|P51863|U13840|U21549
11973	Atp6v1e1|2410029D23Rik|Atp6e|Atp6e2|Atp6v1e|D6Ertd385e|Vma4|p31	protein-coding	AAC52412|AB074758|AC006404|AC006447|AC084273|AI844873|AK010603|AK029146|AK139791|AK146162|AK149356|AK167644|AK169854|AK186366|AK189499|AK189578|AK196381|AK198273|AK201997|AK203710|AK208012|BC003421|BC055438|EDK99645|EDK99646|NM_007510|P50518
11974	Atp6v0e|Atp6k|Atp6v0e1|M9.2	protein-coding	AC069564|AK007610|AK008464|AK013229|AK017760|AK030335|AK134836|AK159669|AK168015|BC021529|BC024733|BY707658|CT025550|EDL22511|NM_025272|Q9CQD8
11975	Atp6v0a1|AA959968|ATP6a1|Atp6n1|Atp6n1a|Atpv0a1|Vpp-1|Vpp1	protein-coding	AB022321|AF218249|AF218250|AF218251|AI838682|AK029316|AK036530|AK040343|AK045877|AK158786|AK159114|AK166356|AK172078|AK177787|AK177991|AK178377|AK178418|AK179698|AK180868|AK181497|AK192645|AK192836|AK194754|AK194921|AK195947|AK196696|AK196945|AK197689|AK198173|AK198740|AK199917|AK200735|AK201368|AK201730|AK203635|AK204666|AK204971|AK205645|AK207002|AK208028|AK208548|AK208776|AK211298|AK211989|AK2…
11977	Atp7a|MNK	protein-coding	AB007134|AF486271|AK017506|AK030847|AK033254|AK036939|AK040753|AK155643|AK171563|AK172209|AL672288|AY011397|BAV56075|BC141395|EDL14061|EDL14062|NM_001109757|NM_009726|Q64430|U03434|U03736|U71091|U95086
11979	Atp7b|Atp7a|WND|tx	protein-coding	AC163439|AL590619|EDL32910|NM_007511|Q64446|XM_006509007|XM_011242119|XM_017312538|XR_378777
11980	Atp8a1|AI481521|AI853962|APLT|AW743152|AW822227|Atp3a2|B230107D19Rik|ClassI	protein-coding	AC102916|AC123662|AC161516|AK039919|AK045367|AK076388|AK079430|AK141559|AK151709|AK162598|AK200148|AK220560|BC094235|BC129872|DQ503477|DQ503478|DQ503479|DQ503480|EDL37788|EDL37789|EDL37790|NM_001038999|NM_001284345|NM_009727|P70704|U75321|XM_006503703|XM_006503704|XM_006503705|XM_011240698|XM_017320623|XM_017320624|XM_017320625|XM_017320626|XM_017320627
11981	Atp9a|IIa	protein-coding	AF011336|AF152243|AK082271|AK089064|AK177735|AK182263|AK185043|AK185906|AK189062|AK189219|AK189628|AK193997|AK198359|AK198418|AK201778|AK203030|AK204681|AK219924|AL844575|AL929248|BC006949|BC021814|BC075718|BC094551|BE989200|BY123191|BY240030|BY293759|EDL06554|EDL06555|EDL06556|NM_001289445|NM_001289446|NM_001354977|NM_001354978|NM_015731|O70228|XM_006498602|XM_006498603|XM_006498604|XM_006498605…
11982	Atp10a|Atp10c|pfatp	protein-coding	AAM20894|AC125348|AC134330|AC163271|AF011337|AF156549|AK040768|AK132174|AK164031|AK172149|AK172972|AV273066|BC025643|BC039884|BC138356|BC138357|EDL21857|EDL21858|NM_009728|O54827|XM_006540580|XM_006540581|XM_006540583|XM_017321952|XR_882009
11983	Atpif1|ATP5IF1|Atpi|IF(1)|If1	protein-coding	AF002718|AK008346|AK011886|AK152389|AK161394|AL805897|AV462016|BC012680|BU055998|CB848021|EDL30100|EDL30101|NM_007512|O35143
11984	Atp6v0c|Atp6c|Atp6c2|Atp6l|Atpl|Atpl-rs1|PL16|VATL|Vma3	protein-coding	AAC52413|AAL02098|AK002570|AK002871|AK014361|AK028239|AK146159|AK170346|AK180669|AK181498|AK182645|AK187408|AK187492|AK187661|AK189660|AK198326|AK201231|AK212163|AK212949|BAB64538|BB873227|BC050939|BC057084|BC083129|BC099475|BC132267|BC132611|BP769833|BY140472|BY245103|CT010502|EDL22293|M64298|NM_001361531|NM_001361532|NM_001361533|NM_001361534|NM_001361535|NM_009729|P63082
11987	Slc7a1|4831426K01Rik|AI447493|Atrc-1|Atrc1|Cat1|Rec-1|Rev-1|mCAT-1	protein-coding	AC109498|AK029217|AK042996|AK089571|AK137512|AK137576|AK139342|AK147991|AK163202|BC022620|BC051230|BC068234|BC145779|BC145781|CD559786|CJ098794|EDL05846|JN226407|JN226408|JN226410|M26687|NM_001301424|NM_007513|Q09143|XM_006504796
11988	Slc7a2|20.5|AI158848|Atrc2|CAT-2|Cat2|Tea	protein-coding	AC116511|AI158848|AK004330|AK154621|AK155558|AK169923|AK171369|BB648063|BC127082|CAC82478|CAC82479|CN710433|CX212155|DQ086834|EDL35510|EDL35511|L03290|L11600|L29006|M62838|NM_001044740|NM_007514|P18581|U35648|U35649|U35650|U35651|U35652|U35653|U35654|XM_006509250|XM_006509251|XM_006509252|XM_006509253
11989	Slc7a3|Atrc3|CAT-3|CAT3|SLC7A1|SLC7A2	protein-coding	AK077593|AK141558|AK165931|AL672308|BC050195|CD540305|EDL14161|NM_001301840|NM_007515|P70423|U70859|XM_006527753|XM_011247510|XM_011247511|XM_011247512|XM_011247513|XM_011247514|XM_017318363|XM_017318364
11990	Atrn|AW558010|Mgca|mg	protein-coding	AAD22476|AB093245|AF116897|AF119821|AK036821|AK043073|AK146500|AK149378|AK155069|AK157888|AK162539|AK196642|AL833771|AW124828|BC141054|BE650220|BE953944|BY761276|CB519923|CB520374|CF745736|CK780901|CN461550|EDL28292|EDL28293|NM_009730|Q9WU60|XM_006498606|XM_011239259
11991	Hnrnpd|Auf1|Hnrpd	protein-coding	AC022062|AK012230|AK053251|AK077409|AK082090|AK135733|BC011172|BC049098|CA451481|CF751545|CK618758|CX567003|EDL20311|EDL20312|EDL20313|EDL20314|NM_001077265|NM_001077266|NM_001077267|NM_007516|Q60668|U11273|XM_006534735|XR_389257|XR_389258
11992	Auh|C77140|W91705	protein-coding	AC140443|AC160765|AK003219|AK003929|AK019978|AK134886|AK147855|AK169661|BB207692|BC026525|BC049597|BY741014|EDL41117|EDL41118|NM_016709|Q9JLZ3|XM_006516846|XM_011244372|XM_017315373|XR_382231
11993	Aup1|AA589454	protein-coding	AC104324|AC134899|AK144497|AK154707|AK158035|AK167335|AK171011|AK171184|AK171202|AK171249|AK171541|AK171621|AK178251|AK180069|AK187544|AK188454|AK194399|AK195286|AK208846|AK209976|AK210654|BC012699|BC016485|BM900175|BY234324|NM_001025446|NM_001301649|NM_007517|NR_125891|P70295|U41736|XR_377415|XR_377416
11994	Pcdh15|BB078305|Gm9815|Ush1f|av|nmf19|roda	protein-coding	AC108392|AC119894|AC121142|AC121602|AC121832|AC123032|AC123809|AC144802|AC147721|AC153858|AC158800|AC159477|AC186813|AC188091|AF281899|AK034124|AK042869|AK080816|AK138135|AK139154|AK141024|AK141941|AY949849|CAAA01110489|CJ166718|CO433511|DQ354396|DQ354397|DQ354398|DQ354399|DQ354400|DQ354401|DQ354402|DQ354403|DQ354404|DQ354405|DQ354406|DQ354407|DQ354408|DQ354409|DQ354410|DQ354411|DQ354412|DQ354413…
11997	Akr1b7|AR|Avdp|MVDP	protein-coding	AAA39774|AC115767|AK002705|AK033773|AK147775|BC086929|CN833345|EDL13689|J05663|NM_009731|P21300|U00149
11998	Avp|Vp|Vsp	protein-coding	AAC42027|AK138179|AL731707|BC051997|EDL28280|NM_009732|P35455
12000	Avpr2|ADHR|DI1|DIR|ND1|V2R|VPV2R	protein-coding	ACR39044|ACR39045|AF133093|AJ310753|AJ627045|AK042836|AK052712|AL672002|BC104728|BC104729|BC104731|BC105662|BC107005|CAA07187|EDL29869|NM_001276298|NM_001276299|NM_019404|O88721|XM_006527756|XM_017318365
12005	Axin1|AI316800|Axin|Fu|Kb|Ki|fused|kinky|knobbly	protein-coding	AA259709|AC126438|AC140047|AF009011|AW061082|BC011544|BC055491|BC069954|BC113171|BG803725|CJ060582|CU019610|EDL22489|EDL22490|NM_001159598|NM_009733|O35625|XM_006523515|XM_006523516
12006	Axin2|Axi1|Axil|Conductin	protein-coding	AF073788|AF205889|AK049192|AK084644|AK142333|AK191198|AK195419|AK197385|AK198476|AK202759|AK204252|AK204428|AL662893|BC057338|EDL34346|NM_015732|O88566|XM_006532057|XM_006532058|XM_006532059|XM_006532060
12007	Azgp1|Zag	protein-coding	AAQ14325|AC125212|AK005051|AY248694|BAA07996|BC061646|BY101787|BY705112|D18019|D21059|EDL19224|NM_013478|Q64726
12009	Cep131|AZ1|Azi|Azi1	protein-coding	AK133245|AK134381|AK199866|AK202899|AL807824|BAA19002|BC141108|BY724850|D43921|EDL34725|NM_009734|Q62036|W98281|XM_006532061|XM_011248684|XM_011248685
12010	B2m|Ly-m11|beta2-m|beta2m	protein-coding	AAA39668|AAA39669|AAA39670|AAA39671|AAL07259|AAL23810|AAL23811|AAO25752|AH002009|AK019389|AK020632|AK028378|AK153255|AK166067|AL845457|BC085164|EDL28084|NM_009735|P01887|X01838
12012	Baat|AI118337|AI158864|BAT	protein-coding	AA255212|AK017923|AL772310|BB800891|BC012683|BY080271|CB947692|EDL02319|NM_007519|Q91X34|U95215|XM_006537565
12013	Bach1|6230421P05Rik|AI323795	protein-coding	AC164108|AK030871|AK078031|AK140765|AK140903|AK141405|BC057894|D86603|EDK98341|NM_007520|P97302|XM_006522879
12014	Bach2|E030004N02Rik	protein-coding	AK047850|AK052431|AK082206|AK086854|AK162095|AK171815|AL732547|AL831746|BC051242|BC099420|BC131642|CJ092609|CX200493|EDL05507|KY467972|NM_001109661|NM_007521|P97303|XM_006537566|XM_006537567|XM_011249908|XM_011249909|XM_011249910
12015	Bad|AI325008|Bbc2	protein-coding	AC120557|AK029400|AK131666|AK151792|AK169002|BC006762|EDL33265|EDL33266|L37296|NM_001285453|NM_007522|Q61337
12017	Bag1|BAG-1|Rap46	protein-coding	AF019889|AF022223|AK009149|AK013611|AK154469|AK171094|AK184952|AK188292|AK195259|AK213721|AK216811|AL837521|BC003722|BC069918|BC093509|BQ031093|CA321856|CX225744|EDL05422|EDL05423|NM_001171739|NM_009736|Q60739
12018	Bak1|Bak|N-BAK1|N-Bak	protein-coding	AAL01875|AC132404|AF402617|AK089220|AK200878|AK211584|AW045927|BC057589|BY197389|CX564692|EDL22528|NM_007523|NR_149749|O08734|XR_385266|Y13231|Y13232
12020	Nkx3-2|Bapx1|NKX3.2|Nkx-3.2	protein-coding	AC102858|BC021014|BC145872|BC145874|EDL37578|NM_007524|P97503|U87957|U88716
12021	Bard1	protein-coding	AC104747|AF057157|AK139106|AK141227|AK145528|AK165525|BC027661|BC048353|BC055362|BC064119|BC128370|BC128371|EDL00259|EDL00260|NM_007525|O70445|XM_006495631|XM_006495632
12022	Barx1	protein-coding	AAG18573|AB221538|AC124517|AJ297677|BC119047|BC119049|BF011658|EDL41056|NM_007526|Q9ER42|Y07960
12023	Barx2|2310006E12Rik|Barx2b	protein-coding	AAO25649|AK009185|AY964975|BC012684|CT030724|EDL25349|EDL25350|L77900|NM_013800|O08686
12028	Bax	protein-coding	AAL73334|AC151602|AK013298|AK149994|AK159233|AV355155|AY095934|BAA82406|BC018228|BC053380|BY308683|CJ078904|EDL22857|EDL22858|KT963044|L22472|NM_007527|Q07813|XM_006540584|XM_011250780
12029	Bcl6b|Bazf	protein-coding	AB011665|AK032647|AK156733|AL669869|BC090998|BY730334|CR933731|EDL12540|NM_007528|O88282
12031	Bc1-ps1|Bc1	pseudo	AC107736|HG975383|M29340|NC_000073|NG_029644|NR_033762
12032	Bcan|Cspg7	protein-coding	AC158233|AK144405|AK161874|AK163646|BC052032|BX633682|CX219984|EDL15323|NM_001109758|NM_007529|Q61361|X87096|XM_006500936|XM_006500937
12033	Bcap29|AW208404|Bap29	protein-coding	AC119950|AK090068|AK144754|AK205917|AK206306|AK216433|AK218818|AK218893|BC003303|BC021661|BC040751|EDL36910|NM_001164090|NM_007530|Q61334|X78684
12034	Phb2|AU044498|BAP|Bap37|Bcap37|REA	protein-coding	AAC36005|AC164157|AK002334|AK011107|AK090088|AK132052|AK132058|AK135729|AK151952|AK152375|AK153368|AK158423|AK207747|AK216119|AK216410|AK218588|AK219005|AY211613|AY319418|BB595613|BC145875|EDK99750|NM_007531|O35129|U89422|X78683|XR_001785095
12035	Bcat1|BCATc|Eca39	protein-coding	AC121950|AC140416|AK012821|AK013888|AK036309|AK138468|AK166971|AK167232|AK167368|AK168249|AW491045|BC053706|BY781109|CU207315|CU207316|EDL10671|EDL10672|NM_001024468|NM_007532|P24288|S66383|U42443|X17502|XM_011241566
12036	Bcat2|Bcat(m)|Bcat-2|Eca40	protein-coding	AC151602|AF031467|AI327099|AK008981|AK037482|AK145300|AK160159|AK192808|BB630667|BC017688|BC048072|BY279029|CBN62809|EDL22874|NM_001243052|NM_001243053|NM_009737|O35855|U68526|XM_006540587|XM_017321953|XM_017321954|XM_017321955
12038	Bche|C730038G20Rik	protein-coding	AC099722|AC102340|AK050337|AK052200|BC099977|CK636839|EDL15482|M99492|NM_009738|Q03311|XM_011240000
12039	Bckdha	protein-coding	AC162614|AK002435|AK154734|BC003787|EDL24248|L47335|NM_007533|P50136|XM_006539486
12040	Bckdhb|BCKDE1B|BCKDH E1-beta	protein-coding	AC124011|AC156638|AK089921|AK156264|AK164531|AV455466|BC064099|CT009769|EDL26477|L16992|NM_001305935|NM_199195|Q6P3A8|XM_006510786|XM_006510788|XM_017313114
12041	Bckdk|AI327402	protein-coding	AC149222|ADN33258|ADN33259|ADN33260|ADN33261|ADN94706|ADN94707|ADN94708|ADN94709|ADN94710|ADN94712|AF043070|AK075602|AK145479|AK150607|AK150723|AK167519|AK181787|AK185649|AK187142|AK193909|AK203967|AK204092|AK206091|AK207870|AK218004|AK218245|BC004077|BC046595|BY077717|EDL17602|EDL17603|NM_009739|O55028
12042	Bcl10|AI132454|BCL-10|C81403|CARMEN|CIPER|CLAP|ME10|cE10	protein-coding	AC123684|AF057701|AF100339|AF127387|AF134396|AJ006289|AK076082|AK080820|AK140179|AK146236|AK150883|AK152563|AK152847|AK156890|AK168084|AK169126|AK171687|AK172158|AK207365|AK217362|BC003703|BC024379|BC172007|BC172009|BU707261|EDL11992|NM_009740|Q9Z0H7
12043	Bcl2|AW986256|Bcl-2|C430015F12Rik|D630044D05Rik|D830018M01Rik	protein-coding	AA867214|AAA37281|AAA37282|AC122842|AC162916|AK042257|AK049473|AK052879|AK076269|AK077913|AK155394|AK200702|AK219312|BB612176|BB662051|BC068988|BC095964|BQ887357|BY118935|CD741269|CF736820|CJ106885|CJ161448|EDL39861|EDL39862|NM_009741|NM_177410|P10417
12044	Bcl2a1a|A1|BB218357|Bcl2a1|Bfl-1|Hbpa1	protein-coding	AAB97953|AF110386|BC028762|CT010250|CT030259|L16462|NM_009742|Q07440
12045	Bcl2a1b|A1-b	protein-coding	AAB97954|AAG02475|AK138369|AK152200|BC100462|BC116241|BE650553|BP773251|CT030686|NM_007534
12046	Bcl2a1c|A1-c	protein-coding	AAB97955|AC166112|BC120720|BC132545|EDL09315|NM_007535
12047	Bcl2a1d|A1-d	protein-coding	AAB97956|AK165576|BC027536|BC053965|BC116240|CT030710|NM_007536
12048	Bcl2l1|Bcl(X)L|Bcl-XL|Bcl2l|BclX|bcl-x|bcl2-L-1	protein-coding	AAB96881|AAC72232|AAK15454|AAK15455|AAX90599|AF133277|AK146461|AK150028|AK172250|AK178356|AK179733|AK206542|AK211933|AK211979|AK218711|AL731857|BB735910|BB856100|BC089016|BC089017|BY286706|EDL05990|EDL05991|EDL05992|EDL05993|L35048|L35049|NM_001289716|NM_001289717|NM_001289739|NM_001355053|NM_009743|NR_149254|Q64373|U10100|U10101|U10102|U51277|U51278|U51279|X83574|XM_006498609|XM_006498611|XM_006…
12049	Bcl2l10|AA420380|AU023065|Boo|C85687|Diva	protein-coding	AC115880|AC133947|AF067660|AF102501|AK136172|AK145385|AK162127|BC052690|EDL26315|NM_013479|Q9Z0F3
12050	Bcl2l2|AW048834|Bcl-w|Gtrgal2|Gtrosa41|bclw|c98	protein-coding	AC116591|AF030769|AK004680|AK013244|AK015644|AK020321|AK020923|AK172925|AY170344|BC040369|EDL36324|NM_007537|P70345|U59746|XM_006518457|XM_006518458
12051	Bcl3|AI528691|Bcl-3	protein-coding	AC149085|AC149282|AF067774|AI528691|AJ249641|AK155016|BC021610|BY749796|EDL23200|M90397|NM_033601|Q9Z2F6|XM_006539487
12053	Bcl6|Bcl5	protein-coding	AC158397|AK036975|AK039228|AK151229|AY876380|BC052315|D38377|EDK97676|NM_001348026|NM_009744|P41183|U41465|XM_017316855|Z79582
12054	Bcl7b	protein-coding	AC024607|AJ011145|AK131643|AK155076|AK160439|AK186334|AK187768|AK207446|AK219150|AK219291|BC011471|BY087167|CX244204|EDL19377|EDL19378|NM_009745|Q921K9
12055	Bcl7c|C230096E12Rik	protein-coding	AC124507|AK038789|AK049064|AK131935|AK208740|BC002252|BC005673|BC058530|EDL17570|EDL17571|EDL17572|EDL17573|NM_001347652|NM_009746|O08664|XM_006507269|Y11905
12057	Opn1sw|AW551857|Bcp	protein-coding	AAB53320|AAG17990|AC044807|AF190670|BC026021|BC050002|BC058267|CK620498|EDL13781|EDL13782|NM_007538|P51491|U49720
12061	Bdkrb1|B1BKR|B1R|BKR1|BRADYB1|Bdkrb	protein-coding	AAA99778|AAD00029|AC068459|BC120684|CAAA01154047|EDL18757|NM_007539|Q61125
12062	Bdkrb2|B(2)|B2|B2R|BK-2|BK2|BK2R|BKR2|BRB2	protein-coding	AAA19797|AAA62616|AC068459|AK132469|BC137755|BC137756|CAA49357|EDL18758|EDL18759|NM_009747|P32299|X69682|X78438|XM_006515442|XM_011243991
12064	Bdnf	protein-coding	AAG47494|AAL27784|AAL58475|AK017559|AK033127|AL732477|AY057908|AY057909|AY057910|AY057911|AY057912|AY057913|AY057914|AY231131|AY231132|BAV56108|BC034862|EDL27780|EDL27781|EDL27782|EDL27783|EDL27784|EDL27785|EDL27786|EF125669|EF125670|EF125671|EF125672|EF125673|EF125674|EF125681|EF125682|EF125683|EF125684|EF125685|HM623886|NM_001048139|NM_001048141|NM_001048142|NM_001285416|NM_001285417|NM_0012854…
12066	Bemv1|Bemv-1	other	M23458|M23459
12067	Ube2n-ps1|1500026J17Rik|Benh-ps1	pseudo	AC147239|AF146793|NC_000071|NG_001349
12068	Bet1|AW555236|Bet-1	protein-coding	AC022235|AF007552|AI429387|AK053940|AK078796|AV003506|BC005572|DV052674|EDL13984|NM_009748|O35623|XM_006504971
12069	Bex2|AL024066|Bex1	protein-coding	AF097439|AK132005|AL671914|BC027529|BY294227|EDL23844|NM_009749|Q9WTZ8
12070	Bex3|AL033356|DXWsu67e|Gcap27|Nade|Ngfrap1	protein-coding	AA681927|AF097440|AF187066|AK003294|AK004531|AK010500|AK180022|AK185713|AK208231|AK208255|AK210617|AK214623|AL671493|AV574205|AV575702|BC027815|CB055608|CD774851|CF618290|L10905|NM_001110233|NM_001110234|NM_009750|Q9WTZ9
12075	Bfsp1|CP95	protein-coding	A2AMT1|AB003147|AK053766|AK143180|AL807801|BAA28377|BC057580|CAA73928|EDL28431|EDL28432|EDL28433|NM_001291061|NM_009751|XM_011239261|XM_011239264|XM_011239265|XM_011239266|Y13603|Y13604|Y13605|Y13606
12091	Glb1|AW125515|Bge|Bgl|Bgl-e|Bgl-s|Bgl-t|Bgs|Bgt|C130097A14Rik	protein-coding	AAA37292|AC156499|AK034049|AK034966|AK042069|AK048460|AK076517|AK153218|AK166473|AK167271|AK171593|AK171760|AK177103|AK180053|AK186734|AK190844|AK204903|AK217231|AK219055|BC003998|BC028875|EDL09309|EDL09310|EDL09311|HM068509|M57734|NM_009752|NR_108101|NR_108102|P23780
12095	Bglap3|AI461847|Bglap-rs1|OC-X|ORG|mOC-X	protein-coding	AA016947|AA475384|AA980874|AAA39855|AAB60445|AC102388|AK140913|BB148904|BC019774|BC055868|BC069910|BC100687|BC101948|BC141238|BC145564|BC145565|BE625312|BY414395|BY430398|EDL15292|EDL15293|EDL15294|EDL15295|EDL15296|EDL15297|NM_001305448|NM_001305449|NM_001305450|NM_031368|P54615|U53820
12096	Bglap|BGP|Bglap1|OC|OG1|mOC-A	protein-coding	AA856059|AAA39856|AC102388|BY341522|BY351185|CJ326308|CJ326768|EDL15288|NM_001037939|NM_007541|P86546|U11542
12097	Bglap2|BGP2|Bglap1|Bgp|Og2|mOC-B	protein-coding	AAA39854|AAB29145|AC102388|BY347938|BY348752|CBW53723|CBX74358|CJ326700|EDL15290|NM_001032298|P86547|X04142
12111	Bgn|BG|DSPG1|PG-S1|PGI|SLRR1A	protein-coding	AC091453|AK086920|AK135496|AK138885|AK155973|AK164867|AK171870|AL732461|BC005452|BC019502|BC052857|BC057185|EDL29897|L20276|NM_007542|P28653|S81590|U82941|X53928|XM_006527758|Y11758
12116	Bhmt	protein-coding	AAF85944|AC158524|AF033381|AI114914|AK077108|AK145668|AK149431|AK149457|AK166754|AK166818|BC029020|BC037004|BC037264|BC093510|BC110307|BG078929|BY773713|CB948151|EDL00931|NM_016668|O35490
12121	Bicd1|B830009D06Rik|bic-D 1	protein-coding	AC163647|AC164090|AJ288054|AJ288055|AJ288056|AK032670|AK033407|AK036219|AK038585|AK043650|AK045975|AK046792|AK051379|AK051718|AK082523|AK162699|AK220497|BC016192|BU530702|CU210926|CU234138|EDL10769|NM_001112796|NM_009753|Q8BR07|U90029|XM_006507014|XM_006507015|XM_006507016|XM_006507017|XM_006507018|XM_006507019|XM_006507020|XM_006507023|XM_006507024|XR_869604
12122	Bid|2700049M22Rik|AI875481|AU022477	protein-coding	AC006404|AC006945|AC083894|AK045731|AK051076|AK052356|AK077657|AK161235|AK177453|AK186625|BC002031|EDK99650|EDK99651|NM_007544|P70444|U75506|XM_006505409|XM_006505410|XM_006505411
12123	Hrk|AI838259|Bid3|DP5|harakiri	protein-coding	AC110254|BC128022|D83698|EDL19797|NM_007545|P62816
12124	Bik|Biklk|Blk|Nbk	protein-coding	AF048838|AK144937|AL583889|BC003732|EDL01409|NM_007546|O70337|XM_006520353|XM_006520354|XM_006520355|XM_006520356|XM_006520357
12125	Bcl2l11|1500006F24Rik|Bim|Bod|bcl2-L-11	protein-coding	AA275665|AA881651|AF032459|AF032460|AF032461|AF302804|AK011490|AK031285|AK037885|AK050192|AK082613|AK150464|AK152472|AK153542|AK162975|AK177547|AL805950|BC019556|BC058175|BE136124|CA321725|CB521709|EDL28212|EDL28213|EDL28214|NM_001284410|NM_001291016|NM_009754|NM_207680|NM_207681|O54918|XM_006498614|XM_006498615|XM_006498616|XM_006498617
12131	Bkm1|Bkm-1	other	K01666|X71670
12140	Fabp7|B-FABP|BFABP|Blbp|MRG	protein-coding	AAA81904|AC168055|AJ870970|AK002955|AK021271|AK163791|BC055280|BC057090|CT010401|EDL05123|NM_021272|P51880|S69799
12142	Prdm1|Blimp-1|Blimp1|PRDI-BF1|ZNFPR1A1|b2b1765Clo	protein-coding	AAG42212|AC027700|AK077622|AK133503|AK149344|BC129801|BE954935|EDL05031|JX154081|NM_007548|Q60636|U08185|XM_006512502|XM_006512503|XM_006512504|XM_006512505|XM_011243109
12143	Blk	protein-coding	AC090496|AK089888|AK171640|BC030668|CT010240|EDL36064|M30903|M81822|NM_007549|P16277
12144	Blm	protein-coding	AB008674|AC110907|AK137022|AK139975|AK157898|AK164605|BB614580|BB655193|EDL06982|EDL06983|HM571629|HM571630|HM571631|HM571632|HM571633|HM571634|HM571635|HM571636|HM571637|HM571638|HM571639|HM571640|HM571641|HM571642|HM571643|HM571644|HM571645|HM571646|HM571647|HM571648|HM571649|HM571650|HM571651|HM571652|HM571653|HM571654|HM571655|HM571656|HM571657|NM_001042527|NM_007550|O88700|XM_017321956|XM_01…
12145	Cxcr5|Blr1|CXC-R5|CXCR-5|Gpcr6|MDR15	protein-coding	AC125129|AK089611|AK133064|AK155954|AK156087|AK157016|BC064059|CAA58714|CEF39388|EDL25602|L20332|NM_007551|Q04683|X71788
12151	Bmi1|AW546694|Bmi-1|Pcgf4	protein-coding	AAA37299|AAA37301|AK145437|AK204402|AL928680|AY011520|BC053708|BC056384|CAI84553|DQ337175|EDL08103|EDL08104|EDL08105|EDL08106|M64279|NM_007552|P25916|XM_006497311|XM_006497312
12153	Bmp1|Pcp|Tld	protein-coding	AC122268|AK004995|AK045017|AK083997|AK147534|AK154239|AK158218|AK179671|AK188895|AK206109|AK208768|AK212362|AK220295|BC003925|BC035204|BC053923|BC063079|BC066062|CX216218|EDL35897|EDL35898|EDL35899|L24755|L35280|L35281|NM_001360021|NM_009755|NR_033241|P98063|XM_006518460|XM_011244931|XM_011244932|XM_011244933|XM_017315805|XR_001781089|XR_001781090|XR_001781091|XR_383136
12154	Bmp10|b2b2711Clo	protein-coding	AAC77461|AC155726|AF101033|AY965034|BC145044|BC145983|EDK99207|NM_009756|Q9R229
12155	Bmp15|AU015375|AU018861|AU021453|Bmp-15|C86824|C87336|GDF-9B	protein-coding	AC125035|AF082348|AJ010259|AJ132406|AK028735|AK135757|AK135882|AK136127|AK136129|AK139773|AK139847|AK139936|AU019682|BC055363|DV644809|EDL33879|NM_009757|Q9Z0L4
12156	Bmp2|AI467020|Bmp2a	protein-coding	AAB05665|AK132433|AK133923|AK142118|AK161862|AL831753|AV333272|BC100344|EDL28371|NM_007553|P21274|XM_006498619
12159	Bmp4|Bmp-4|Bmp2b|Bmp2b-1|Bmp2b1	protein-coding	AK136527|AK145359|BAA03555|BC013459|BC034053|BC052846|CT009556|EDL20710|EDL20711|EDL20712|L47480|NM_001316360|NM_007554|P21275|X56848|XM_006518467|XM_006518468|XM_011244934|XM_011244935
12160	Bmp5|AU023399|se	protein-coding	AC079245|AC144940|AK033362|AK034687|AK079078|AK135704|AK160412|BC100751|BC100752|BC100753|BC100754|BC141283|EDL26335|L02240|L41145|NM_007555|P49003
12161	Bmp6|D13Wsu115e|Vgr1	protein-coding	AAB18235|AC124549|AC154747|AK014797|AK041210|AK135770|BC138593|BC138595|CEF39435|EDL40936|EDL40937|J04566|NM_007556|P20722|X80992
12162	Bmp7|OP1	protein-coding	AAD02463|AK020411|AL929140|BC010771|CA316109|CA451657|CF540870|CJ094104|CJ164635|EDL06610|NM_007557|P23359|X56906
12163	Bmp8a|Bmp7r1|OP-2|OP2	protein-coding	AK157978|AL606918|BAC87736|BC052168|CAJ86528|EDL30380|EDL30381|M97017|NM_001256019|NM_007558|P34821
12164	Bmp8b|Op3	protein-coding	AK038590|AK082895|AL606934|AY965004|BAC87738|BC137890|BQ031736|BQ551035|EDL30390|NM_007559|P55105|U39545|XM_011240420
12165	Gdf2|Bmp9	protein-coding	AC166828|AF156890|AK147029|BC103625|BC103679|BC103680|BC103681|EDL24862|NM_019506|Q9WV56
12166	Bmpr1a|1110037I22Rik|ALK-3|ALK3|AU045487|BMPR-1A|BMPR-IA|Bmpr|SKR5	protein-coding	AC125152|AC140462|AC160930|AC166105|AK004143|AK076255|AK132051|AK143804|AK160800|AY365062|BC042611|BU511310|BU840836|CAA02410|CAZ91470|D16250|D45002|D45007|D45008|D45012|D45017|D45019|EDL24880|NM_009758|P36895|U04672|XM_006518469|XM_006518470|XM_017315806|Z23154
12167	Bmpr1b|AI385617|ALK-6|AV355320|Acvrlk6|Alk6|BMPR-1B|BMPR-IB|CFK-43a|SKR6	protein-coding	AC139128|AC157492|AC161533|AK086130|AK140158|AK162844|BC065106|BC065143|BC138638|BC138640|BE655773|CAA02412|CAZ91472|CJ062780|CJ133683|CV557650|EDL12067|NM_001277216|NM_001277217|NM_001277218|NM_001277220|NM_001355043|NM_007560|P36898|XM_006500939|XM_006500940|XM_006500942|XM_006500943|XM_006500944|XM_011240001|XM_011240002|Z23143
12168	Bmpr2|2610024H22Rik|AL117858|AW546137|BB189135|BMP-2|BMPR-2|BMPR-II|BMPRII|BRK-3|Gm20272	protein-coding	AC125377|AC140400|AC147254|AF003942|AK011534|AK138535|AK138715|AK140220|AK148180|AK149385|BM940059|EDL00137|NM_007561|O35607|U78048|XM_006495633
12169	Bmx|Etk|Etk/Bmx|Tyro8	protein-coding	AF012104|AK036707|AK040936|AK080038|AL671706|BC138104|BC138105|EDL40760|NM_009759|P97504|U88091
12173	Bnc1|AI047752|AW546376|Bnc	protein-coding	AC161216|AF025301|AK051041|AK087567|BC127226|BY146829|EDL06910|NM_007562|O35914|U88064|XM_011250781|XM_011250782
12175	Bnip2|5730523P12Rik|BNIP2beta|Nip21	protein-coding	AC137108|AF035207|AF071429|AF400107|AK014659|AK017785|AK054288|AK159745|AK161116|AK161900|AK169609|AY489561|AY591757|AY591758|BC012670|EDL26177|EDL26178|EDL26179|NM_001008238|NM_016787|O54940|XM_006510789|XM_006510791|XM_006510793
12176	Bnip3|Nip3	protein-coding	AC140248|AF041054|AK014223|AK075943|AK152610|AK170865|AV091103|BC033278|BC046603|EDL17839|EDL17840|MF156210|NM_009760|O55003
12177	Bnip3l|C86132|D14Ertd719e|Nip3L|Nix	protein-coding	AC165148|AF067395|AK004667|AK007920|AK013467|AK018668|AK139950|AK155040|AK168482|AK169391|AK220143|AY057069|BC049081|BC085237|BU560379|EDL35983|EDL35984|NM_009761|Q9Z2F7|XM_006518471|XM_017315807
12180	Smyd1|4632404M21Rik|Bop|C78565|Zmynd18	protein-coding	AC115777|AC160090|AK027936|AK076266|AK142153|AK142252|BC076601|BY089666|EDK98933|EDK98934|NM_001160127|NM_009762|P97443|U76371|U76372|U76373|U76374
12181	Bop1|AU020183|AW146150|D18861|Erb1p|Kiaa0124|mKIAA0124	protein-coding	AAC80429|AC157566|AK002984|AK012448|AK079627|AK129058|AK144095|AK167110|AK167225|AK167829|AK167878|AK168127|AK177135|AK177611|AK178909|AK180635|AK180935|AK181923|AK183760|AK184320|AK185180|AK187459|AK187881|AK187975|AK188306|AK190367|AK191522|AK191694|AK191936|AK198058|AK199109|AK199244|AK199312|AK201242|AK205317|AK206049|AK206410|AK209200|AK213349|AK213773|AK215153|AK217116|AV349722|BC012693|EDL…
12182	Bst1|114/A10|A530073F09|BP-3|Bp3|Bsta1|CD157|Ly65	protein-coding	AA986081|AC140277|AK041059|AK164028|BC033422|BY164757|D31788|EDL37595|L32812|NM_009763|Q64277|XM_006503706
12183	Bpgm|AI323730|AL022789|C86192	protein-coding	AC115767|AK006315|AK037239|AK043412|AK078119|AK171685|AK211952|BC004589|CBX85741|CBX85920|EDL13688|NM_001363708|NM_001363709|NM_001363710|NM_007563|NR_156731|P15327|X13586|XM_006505412
12189	Brca1	protein-coding	AAA99742|AB221610|AB221611|ABY60627|ACK87008|ACM24793|AF080589|AK086173|AK144702|AL590996|BAV56142|BB662609|BC003248|BC068303|EDL34053|NM_009764|P48754|U31625|U32446|U32585|U35641|U36475|U68174|U73040|XM_006532064|XM_006532068|XM_017314233
12190	Brca2|Fancd1|RAB163	protein-coding	AAC53276|AAK57537|AC154885|AK087379|AK132864|AK145017|AK148272|AK164598|AK165522|AL355176|AL358892|BC059904|BU755677|EDL05880|NM_001081001|NM_009765|P97929|U65594|U72947|U82270|U89652|XM_006504906|XM_006504907|XM_011241019|XM_011241020|XM_017320628|XM_017320629|XR_001784600|XR_377265
12192	Zfp36l1|AW742437|AW743212|Berg36|Brf1|D530020L18Rik|ERF1|TIS11b|cMG1	protein-coding	AC108401|AK021295|AK036950|AK051035|AK077855|BC016621|EDL02654|M58566|NM_007564|P23950
12193	Zfp36l2|Brf2|ERF2|Tis11d	protein-coding	AAA39709|AC132455|AF205221|AF205222|AF205223|AK142565|AK159513|AK160955|AK170763|BB611978|BB656287|BC006189|BC028330|BC038863|BC139416|BE623768|BF730124|M58564|NM_001001806|P23949
12209	Brs3|BRS-3	protein-coding	AAC40133|AK038616|AL672263|BAA24404|BC106961|BC106962|EDL42160|NM_009766|O54798
12211	Birc6|A430032G04Rik|A430040A19Rik|AA501170|Bruce|D630005A10Rik|mKIAA1289	protein-coding	AC098726|AC154442|AK035246|AK038699|AK039930|AK041241|AK042247|AK045446|AK052612|AK079995|AK083695|AK083860|AK086619|AK134254|AK165120|AK173143|BB200954|BG695066|CB183361|CN536181|CN707067|CN722212|CO424370|DV651019|EDL38438|EL608144|KY499687|KY499688|NM_007566|O88738|XM_006523518|XM_006523519|XM_006523520|XM_006523521|XM_006523522|XM_006523523|XM_006523524|XM_006523526|XM_006523527|XM_006523528|…
12212	Chic1|Brx|Gm10454	protein-coding	AK013993|AK034427|AK047484|AK135974|AK147435|AL669964|BC132322|BC138730|CAD33951|CJ121318|EDL14107|NM_009767|Q8CBW7|XM_006527760
12215	Bsg|AI115436|AI325119|CD147|EMMPRIN|HT-7	protein-coding	AC151828|AK002332|AK011364|AK147225|AK185787|AK207023|AK208329|AK209680|AK210061|AK210944|AK212432|AK214017|AK214501|AK215038|AK215251|AK215569|AK216955|AK218228|AK219301|AY089967|BAA11508|BC010270|D00611|EDL31672|EDL31673|EDL31674|EDL31675|NM_001077184|NM_009768|P18572|S63813|XR_001779444|XR_001779445|Y16256|Y16257|Y16258
12217	Bsn	protein-coding	AC137678|AC168217|AI836567|AK010775|AK129141|AK135719|AK160649|BC119581|BY742476|CAA76598|EDL21270|NM_007567|O88737|XM_006511634|Y17035|Y17036|Y17037|Y17038
12223	Btc|Bcn	protein-coding	AAM21214|AC144927|AK046658|AK050206|AK076272|AK164633|BC119152|BC119154|BC144906|EDL05292|EDL05293|L08394|NM_007568|Q05928
12224	Klf5|4930520J07Rik|Bteb2|CKLF|IKLF	protein-coding	AB025099|AC165154|AF079852|AF285184|AK015853|AK051409|AK079283|AK087066|AK142985|BC006646|BC011307|BC012958|EDL00464|EDL00465|NM_009769|Q9Z0Z7
12226	Btg1|AI426953|AW546738	protein-coding	AC155936|AK042375|AK088689|AK138705|AK149547|AK162764|AK181728|BC006834|BC018309|CAA78902|L16846|NM_007569|P62325
12227	Btg2|AA959598|APRO1|Pc3|TIS21	protein-coding	AAA40449|AC154872|AK088976|AK133796|AK169269|AK169436|AK169710|AK171400|BC132259|BC138639|BQ561887|BY766758|EDL39630|NM_007570|Q04211
12228	Btg3|ANA|tob5	protein-coding	AC130844|AK078652|AK144415|BC012705|BC094027|BC147656|BC147662|CK623612|D83745|EDK98291|NM_001297747|NM_009770|P50615|Z72000
12229	Btk|AI528679|xid	protein-coding	AAB47246|AH003106|AL672064|BC053392|BX004852|BY596531|CJ044967|DT921900|EDL20395|L08967|L10627|L29788|L30156|NM_013482|P35991|XM_006528483|XM_006528484|XM_006528485
12231	Btn1a1|Btn	protein-coding	AAB51034|AK021333|AK142596|AK145168|AL714025|BC009817|BC011497|BC031459|BE199598|EDL32567|EDL32568|EDL32569|EDL32570|NM_013483|Q62556|S80642|XM_006516535
12234	Btrc|Beta-Trcp1|E3RS-IkappaB|E3RSIkappaB|FWD1|Fbw1a|HOS|SCF b-TRCP|Slimb|b-TrCP|beta-TrCP	protein-coding	AAL40929|AC123058|AC126454|AF081887|AF099932|AF110396|AF112979|AK032221|AK036548|AK052317|AK083257|AK145091|AK145624|AK156660|AK165386|AK171654|AK180045|AK188552|AK189588|AK220183|BC003989|BC052879|BP768842|BY070850|BY290279|EDL41951|EDL41952|NM_001037758|NM_001286465|NM_001286466|NM_001360120|NM_001360122|NM_001360124|NM_001360126|NM_001360127|NM_009771|Q3ULA2|XM_006526607|XM_006526608|XM_006526…
12235	Bub1|AL022991|Bub1a|C80208|D2Xrf87	protein-coding	AC104296|AF002823|AK021258|AK042932|AK082540|AK144213|AL844204|AL844481|BB479886|BC029116|EDL28209|EDL28210|NM_001113179|NM_009772|O08901|U89795|XM_006498620
12236	Bub1b|AU045529|BUBR1	protein-coding	AF107296|AK088502|AK133909|AL845470|AL929381|AV315589|BC031577|BU054510|BY013487|EDL27911|EDL27912|NM_009773|Q9Z1S0|XM_006498622
12237	Bub3|AU019800|AU021329|AU043350|AW146323|C78067	protein-coding	AC159994|AF149822|AK012744|AK039977|AK079742|AK083742|AK088534|AK138004|AK177527|AK180056|AK180975|AK186549|AK188159|AK190470|AK190618|AK198565|AK201702|AK203218|AK204610|AK205773|AK207337|AK209891|AK210147|AK212209|AK212486|AK215754|AK217256|AK219714|BC025089|BC086790|CN699411|EDL17719|EDL17720|NM_001317350|NM_009774|Q9WVA3|U67327|XM_006507271
12238	Commd3|AW550818|Bup|D2Ertd542e	protein-coding	AAB25378|AK007318|AK041634|AK145955|AK145999|AK163947|AK206892|AL928680|BC048815|BE950806|EDL08102|NM_147778|Q63829
12256	Bxv1|Bxv-1|Xmv-43|Xmv43	other	M59895
12257	Tspo|Bzrp|IBP|PBR|Tspo1	protein-coding	AA472650|AAA83253|AAL87529|AAL87530|AI841615|AK149743|AK150516|AK151421|AK151569|AK151824|AK152082|AK152827|AK152860|AK153159|AK153273|AK156489|AK165450|AK165822|AK166125|AK172384|AK185664|AK208413|AK209430|AK215755|AL583887|BC002055|D21207|EDL04468|L17306|NM_009775|P50637
12258	Serping1|C1INH|C1nh	protein-coding	AA237518|AAC40149|AF010254|AK144292|AK165744|AK167585|AL928914|BC002026|BQ031701|CA458230|EDL27302|NM_009776|P97290|XM_006498623|Y10386
12259	C1qa|AI255395|Adic|C1q	protein-coding	AK002655|AK136737|AK150771|AK159210|AK159343|AL627214|BC002086|BC020096|BY318890|BY698724|EDL29926|NM_007572|P98086|SOR70271|X58861|X92958
12260	C1qb|Adia	protein-coding	AK140712|AK152764|AK153124|AL627214|BC067001|CAA63534|EDL29928|EDL29929|M22531|M36293|NM_009777|P14106|SOR70269|X16874
12261	C1qbp|AA407365|AA986492|D11Wsu182e|HABP1|P32|gC1qBP	protein-coding	AF300619|AJ001101|AK010601|AK010746|AK011868|AK169764|AL596136|BC038075|BY275303|CF381952|CR936847|EDL12634|EDL12635|NM_007573|O35658
12262	C1qc|AI385742|Adib|C1qg|Ciqc	protein-coding	AI385742|AK138974|AL627214|BB636871|BC043945|BC054443|BC069926|BC075724|CAA63535|CK332232|EDL29927|NM_007574|Q02105|SOR70270|X66295|XM_017319927
12263	C2	protein-coding	AAA37380|AAA37381|AAC05284|AAC84162|AK146812|AK190654|AK194054|AK194662|AK201085|AK203677|AK203686|AK206586|AK207402|AK208824|AK211697|AK213705|AK213720|AK216863|AK218673|BC011086|BY688722|CT025759|CU406965|CU463176|EDL26734|EDL26735|EDL26736|EDL26737|M16271|M57891|NM_013484|P21180
12265	Ciita|C2ta|EG669998|Gm9475|Mhc2ta	protein-coding	AAB92364|AAB92365|AC122352|AF000008|AF042158|AF042159|AF100709|AF100710|AI182240|AK040723|AK138822|AK143956|AK153609|AK155184|AK155311|AK163054|BC107330|BC107331|BE850370|EDK97316|EDK97317|EDK97318|EDK97319|NM_001243760|NM_001243761|NM_001302618|NM_001302619|NM_007575|P79621|U46562|U60653|XM_006521724|XM_006521725|XM_006521726|XM_011245810|XR_001781783
12266	C3|AI255234|ASP|HSE-MSF|Plp	protein-coding	AAA37336|BC029976|BC043338|BY326535|CAA86099|CT025692|DQ408205|EDL38241|EDL38242|EDL38243|EDL38244|EDL38245|EDL38246|EDL38247|EU868829|HM856604|K02782|M33032|M35659|NM_009778|P01027|XM_011246258
12267	C3ar1|AZ3B|C3AR|HNFAG09	protein-coding	AAB71814|AAC40193|AAC53204|ABV02577|AC163108|AK054017|AK080984|AK081010|AK154134|AK154229|AK154609|AY786554|BB665738|BC003728|EDK99698|NM_009779|O09047|U77460
12268	C4b|C4|Ss	protein-coding	AAA39557|AAA39558|AAA39559|AAA39561|AAA39563|AAA40487|AAC05279|AAO26378|AAO26379|AK128974|AK157954|AK158256|AK158475|AK171644|AK172637|BAA14198|BAA32341|BC013237|BC018277|BC039141|BC055297|BC067394|BC067409|BC150743|BC158005|BY785731|CA459454|CAA39112|CAA39114|CT573030|CU406965|CU463341|D10084|K00019|K02798|M11729|M12970|M12972|NM_009780|P01029|X05314|X72494|XM_006523531|XM_006523532
12269	C4bp|AI195242|C4bpa	protein-coding	AB094485|AB094486|AC109283|AC139231|AK050344|AK136735|AK149468|AK149477|AK162345|BC012257|CU442725|EDL39738|EDL39739|M17122|M97289|NM_007576|P08607|XM_011247906|XM_017312492
12270	C4bp-ps1|C4bpb	pseudo	AC139231|BB728650|NG_001350|NR_028304|Z21944
12273	C5ar1|C5aR|C5r1|Cd88|D7Msu1	protein-coding	AAB97774|AC156630|AK150407|AK158027|AY220494|BB666123|BC125641|BC125643|BY183103|BY184656|CAAA01109866|NM_001173550|NM_007577|P30993
12274	C6|AW111623	protein-coding	AA212862|AC102033|AC117588|AF184900|AK041057|BB222000|BC011251|BX515704|BY088427|BY105449|CB948485|EDL03393|NM_016704|XM_006519957|XM_006519958|XM_006519959
12279	C9	protein-coding	AC105324|AC161196|BC011137|EDL03368|NM_001368420|NM_001368421|NM_013485|P06683|X05475
12282	Hyou1|AI415631|CBP-140|Cab140|Grp170|Orp150	protein-coding	AC122428|AF228709|AK128937|AK145857|AK155721|AK157949|AK171769|BC019785|BC050107|BC058255|EDL25585|EDL25586|NM_021395|Q9JKR6|S78797|XM_006509959|XM_006509960|XM_006509961|XM_006509962
12283	Cab39|AA408805|AA960512|C78372|MO25|MO25alpha	protein-coding	AA989839|AC107707|AC161342|AI604828|AK003017|AK004036|AK005226|AK144665|AK178270|AK187903|AK199827|AK206209|AK211876|BB694495|BC020041|BC029053|BG065985|BU053240|BX525012|CB524885|CJ162690|EDL40253|EDL40254|EDL40255|EDL40256|NM_001355046|NM_001355047|NM_133781|Q06138|S51858|XM_006529090|XM_006529091|XM_011247907|XM_017312539
12286	Cacna1a|APCA|BI|Caca1a|Cacnl1a4|Cav2.1|Ccha1a|EA2|FHM|HPCA|MHP|MHP1|SCA6|alpha1A|la|nmf352|rkr|smrl|tg	protein-coding	AB066608|AB066609|AC131189|AC145556|AC146603|AC164557|AK017088|AK052625|AK132071|AK147277|AK147288|AK147498|AK147697|AK161752|AU254963|AV375776|AY714490|BAA33545|BAA33546|BAA84110|EDL10943|EDL10944|EDL10945|EDL10946|NM_001252059|NM_001252060|NM_001252061|NM_007578|P97445|U76716|XM_006530587|XM_006530588|XM_006530589|XM_006530590|XM_006530591|XM_006530592|XM_006530593|XM_006530594|XM_006530595|XM_…
12287	Cacna1b|AW050276|AW060892|AW822256|BIII|Cav2.2|Cchn1a|alpha(1B)	protein-coding	AF042317|AK081230|AK134542|AK137257|AL732525|AL732546|BX294112|EDL08174|EDL08175|FJ609386|NM_001042528|NM_007579|O55017|U04999|XM_006497626|XM_006497627|XM_006497628|XM_006497629|XM_006497630|XM_006497631|XM_006497632|XM_006497633|XM_006497634|XM_006497635|XM_006497636|XM_006497637|XM_006497638|XM_006497640|XM_011239014|XM_017315140|XM_017315141|XM_017315146|XM_017315155|XM_017315156|XR_374052|XR…
12288	Cacna1c|Cav1.2|Cchl1a1|D930026N18Rik|MBC|MELC-CC	protein-coding	AB259049|AB259050|AB259051|AC036121|AC115816|AC126453|AC127328|AC163353|AK052162|AK135061|AK142841|AW047472|AY728090|BC094579|BC138031|BC145103|BC145104|BC145105|BP764785|CAA66968|EDK99601|EDK99602|FM872409|FM872410|FM872411|FM872412|FM872413|FM872414|L06233|M57973|NM_001159533|NM_001159534|NM_001159535|NM_001255997|NM_001255998|NM_001255999|NM_001256000|NM_001256001|NM_001256002|NM_001290335|NM_…
12289	Cacna1d|8430418G19Rik|C79217|Cach3|Cacn4|Cacnl1a2|Cav1.3|Cchl1a|Cchl1a2|D-LTCC	protein-coding	AB086123|AC119886|AC154305|AC154669|AC154690|AJ437291|AJ437292|AK018426|AK032552|AK147415|AK162450|BC058783|BP761485|CT009536|EDL24751|M57975|NM_001083616|NM_001302637|NM_028981|Q99246|XM_006518475|XM_006518479|XM_006518480|XM_017315808|XM_017315809|XM_017315810|XM_017315811|XM_017315812|XM_017315813|XM_017315814|XM_017315815|XM_017315816|XM_017315817|XM_017315818|XM_017315819|XM_017315820|XM_017…
12290	Cacna1e|A430040I15|BII|Cach6|Cacnl1a6|Cav2.3|Cchra1|alpha1E	protein-coding	AAC32462|AC099707|AC101727|AC112154|AC119156|AC122040|AK038991|AK039991|AK040603|AK161963|AK171983|BC150750|EDL39414|NM_009782|Q61290|XM_006529105|XM_011247909|XM_011247916|XM_017312578|XM_017312594|XM_017312613|XM_017312619|XM_017312628|XM_017312642|XM_017312660|XM_017312682|XM_017312712|XM_017312730|XM_017312745|XM_017312766|XM_017312795|XM_017312824|XM_017312848|XM_017312855|XM_017312867
12291	Cacna1g|Cav3.1d|a1G|a1G|alpha-1G|mKIAA1123	protein-coding	AF227530|AJ012569|AK129294|AK142458|AL645965|AW124914|AW457316|BB491308|BC057399|BU708898|CF536661|CN667053|DQ317412|NM_001112813|NM_001177888|NM_001177890|NM_009783|XM_006532069|XM_006532070|XM_006532072|XM_006532073|XM_006532074|XM_006532075|XM_006532076|XM_006532079|XM_006532080|XM_006532081|XM_006532082|XM_006532083|XM_006532084|XM_006532085|XM_006532086|XM_006532087|XM_006532088|XM_011248686…
12292	Cacna1s|AW493108|Cav1.1|Cchl1a3|DHPR|DHPR alpha1s|fmd|mdg|sj	protein-coding	AC124375|AC124550|AF343753|AK142239|AK143541|BC094499|BC134369|CAA66969|L06234|M57968|M57976|NM_001081023|NM_014193|Q02789|XM_006529106|XM_006529107
12293	Cacna2d1|Ca(v)alpha2delta1|Cacna2|Cchl2a	protein-coding	AC113590|AC158126|AC158586|AC163094|AC168850|AC169383|AK014825|AK036613|AK046959|AK052898|AK053484|AK053998|AK084101|AK163677|AK164580|BC115871|EDL03241|EDL03242|EDL03243|EDL03244|EDL03245|MK327276|NM_001110843|NM_001110844|NM_001110845|NM_001110846|NM_009784|O08532|U73483|U73484|U73485|U73486|U73487|XM_006535618|XM_006535619|XM_011249741|XM_011249742|XM_011249743|XM_011249744|XM_017320630|XM_017…
12294	Cacna2d3|Cacnad3|alapha2delta3	protein-coding	AC115760|AC118630|AC121137|AC124524|AC154262|AC158521|AJ010949|AK052988|CT025571|EDL24740|MK327280|NM_009785|Q9Z1L5|XM_006518486|XM_011244938|XR_001781093
12295	Cacnb1|CAB1|Cchb1|Cchlb1	protein-coding	AB685743|AF068898|AF322905|AI466668|AK036404|AK155193|AL591209|AY094172|AY094173|BAC80138|BC077713|BY080419|CA316737|CD775212|EDL16109|EDL16110|EDL16111|NM_001159319|NM_001159320|NM_001282977|NM_001282978|NM_031173|NM_145121|Q8R3Z5|XM_006532091|XM_006532092|XM_006532094|XM_017314236
12296	Cacnb2|AW060387|CAB2|Cavbeta2|Cchb2	protein-coding	AK020806|AK034054|AK044560|AK046048|AK078220|AK082315|AK143332|AL928632|AL929165|AL935312|AM259383|BAD01474|BC048944|BC056183|BC109156|BC109157|CF173155|CX122769|CX240498|CX565964|EDL08067|EDL08068|EDL08069|EDL08070|EDL08071|EDL08072|EDL08073|FM872406|FM872407|FM872408|KJ789960|L20343|NM_001252533|NM_001309519|NM_023116|Q8CC27|XM_006497313|XM_006497314|XM_006497315|XM_006497317|XM_006497318|XM_00…
12297	Cacnb3|Beta3|CAB3|Ca(v)beta3|Cchb3	protein-coding	AC156543|AF498245|AF498246|AK148088|AK190319|AK190919|AK191451|AK193845|AK197162|AK197663|AK201530|AK202476|AK203280|BC055926|BG085743|BQ042307|BU709207|BY638836|BY740449|CA450725|CA750629|CAB61648|CD807951|CJ131971|CN697146|CO043813|EDL04179|NM_001044741|NM_001286226|NM_001356543|NM_007581|P54285|U20372|X94405|X94406|XM_006520360|XM_006520361|XM_006520362|XM_006520363|XM_006520364|XM_006520365|X…
12298	Cacnb4|3110038O15Rik|Cchb4|lh	protein-coding	AAC53036|AAC53037|AF039417|AF061330|AF068899|AK014145|AK032311|AK035905|AK038633|AK043850|AK046400|AK047157|AK079616|AK147338|AK158606|AL845467|AL928960|BAC80139|BB131344|BC026479|CAX15925|CJ128061|EDL26909|EDL26910|NM_001037099|NM_001285426|NM_001285427|NM_001285428|NM_001355059|NM_146123|Q8R0S4|XM_006497641|XM_006497642|XM_011239015|XM_017315163|XM_017315165
12299	Cacng1	protein-coding	AJ006306|AK132580|AL645947|BC099482|EDL34335|NM_007582|O70578
12300	Cacng2|AW060990|B230105C07Rik|B930041E13Rik|stargazer|stargazin|stg|wag|waggler	protein-coding	AF077739|AK020958|AK038918|AK045362|AK047154|AK047238|AK164203|AL589650|BC057579|BC103563|BC103564|BC103664|EDL29660|EDL29661|NM_007583|O88602|XM_006520371
12301	Cacybp|SIP	protein-coding	AC154873|AK013924|AK089043|AK145013|AK164472|AK177869|AK209457|AK212050|AK215280|BC025948|EDL39341|NM_009786|Q9CXW3|U97327
12304	Pdia4|AI987846|Cai|ERp-72|Erp72	protein-coding	AAA16066|AAF14324|AC166252|AK028292|AK146288|AK148801|AK150566|AK150903|AK161534|AK168447|AK169387|BC066857|BC141078|CF165880|EDK98508|J05186|NM_001368756|NM_009787|P08003|XM_006505450|Y00884
12305	Ddr1|6030432F18|AI323681|CD167a|Cak|Nep|PTK3A	protein-coding	AF026259|AK031442|AK138698|AK143088|AK186018|AK190101|AK190164|AK195812|AK201976|AK205176|AK214971|BC006836|BC037108|BC065998|BY062785|CK790776|CR974483|CU367883|CU463153|EDL23226|EDL23227|EDL23228|EDL23229|EDL23230|EDL23231|L57507|L57509|NM_001198831|NM_001198833|NM_007584|NM_172962|Q03146|X57240|XM_006523533|XM_006523534|XM_006523535|XM_006523536|XM_006523537|XM_006523538|XM_011246259|XR_001782…
12306	Anxa2|AW215814|Cal1h	protein-coding	AAA37361|AAA37362|AC000399|AK012563|AK087259|AK088645|AK146096|AK150586|AK152561|AK160746|AK164507|AK165888|AK167894|AK168083|BC003327|BC004659|BC005763|CT009708|D10024|EDL26171|EDL26172|EDL26173|M14044|NM_007585|P07356|U34811|XM_006510796
12307	Calb1|Brain-2|CB|Calb|Calb-1	protein-coding	AK002635|AK005081|AK005243|AK028050|AK028327|AK038856|AK042638|AK048517|AK077499|AK078358|AL928542|BAA05386|BB668373|BC016421|EDL05596|EDL05597|M21531|M23663|NM_009788|P12658
12308	Calb2|CR	protein-coding	AAA84429|AC163615|AK032171|BAA90701|BC017646|EDL11453|EDL11454|NM_001368293|NM_001368294|NM_007586|Q08331|X73985
12309	S100g|AU042539|CABP1|CaBP-D9K|Cabp9k|Calb3	protein-coding	AAK64208|AAM74562|AF028071|AF136283|AF293948|AF293949|AK146558|AL671975|BC010751|EDL40778|EDL40779|EDL40780|NM_009789|P97816|U88544
12310	Calca|CA|CGRP-1|CGRP1|Calc|Calc1|Cgrp|Ct|Ctn	protein-coding	AAK18180|AAK18181|AC156617|AF078167|AF330212|AK132582|BB749493|BC028771|BC030071|BU842988|CJ057527|CJ060164|EDL17074|EDL17075|EDL17076|NM_001033954|NM_001289444|NM_001305616|NM_007587|P70160|Q99JA0|X97991|XM_011241660|XM_017321958|XM_017321959|XM_017321960
12311	Calcr|Clr|Ct-r	protein-coding	AAK56132|AAK56133|AAK56134|AAK56135|AC066688|AC161368|AF056329|AK039161|AK133983|AK138275|AK162391|BC119232|BC119272|CJ057218|EDL13991|EDL13992|NM_001042725|NM_001355192|NM_007588|Q60755|U18542|XM_006504972|XM_006504973
12313	Calm1|AI256814|AI327027|AI461935|AL024000|CaM|Calm|Cam1	protein-coding	AC159633|AK004673|AK013695|AK088141|AK145841|AK150288|AK150978|AK151001|AK151552|AK151784|AK151923|AK151992|AK152148|AK152715|AK152719|AK152850|AK152897|AK153004|AK153348|AK153426|AK153546|AK159762|AK160057|AK160508|AK161302|AK162314|AK166308|AK167353|AK168002|AK168241|AK168663|AK168803|AK169027|AK169055|AK169640|AK180928|AK185360|AK208398|AK219824|AW489089|BC018592|BC021618|BC039566|BC048752|BC0…
12314	Calm2|1500001E21Rik|AL024017|Cam2|CamC	protein-coding	AAA37365|AAY21063|AC084383|AK002974|AK005089|AK012247|AK012564|AK013068|AK152303|AK160636|AK161268|AK161984|AK168741|AK169591|BAA02147|BC010730|BC021347|BC051444|BC100301|BY095488|BY660536|BY663775|CX565080|L31642|NM_001355703|NM_007589|P0DP27|XM_006523539
12315	Calm3|CaMA|Cam3|Camc|R75142	protein-coding	AC165955|AF233282|AF357451|AK049104|AK083996|AK151610|AK152754|AK153179|AK165568|AK169630|AK183974|AK194087|AK217875|BC050926|BE853985|M19380|NM_007590|P0DP28
12316	Aspm|Calmbp1|D330028K02Rik|MCPH5|Sha1	protein-coding	AC158946|AF062378|AF533752|AK048277|AK050785|AK050826|AK052326|AK052515|AK079744|AK083710|AL606536|AY971958|BC022903|BC026699|BI989704|CAAA01045133|CN664812|CV556405|DV662096|EDL39527|EDL39528|NM_009791|Q8CJ27|XM_006529108|XM_017312957
12317	Calr|CRT|Calregulin	protein-coding	AC155163|AK075605|AK136191|AK160197|AK181613|AK183058|AK183816|AK184371|AK184686|AK186273|AK186947|AK187210|AK187443|AK187510|AK188047|AK188305|AK193603|AK196213|AK199373|AK205755|AK206260|AK206418|AK206809|AK207019|AK207064|AK207276|AK207415|AK207893|AK208355|AK208453|AK208679|AK208769|AK209113|AK209502|AK210608|AK210883|AK210927|AK211056|AK211317|AK211600|AK211889|AK212276|AK212292|AK214276|AK2…
12319	Car8|AW546993|Ca8|Cals|Cals1|Carp|wdl	protein-coding	AK004896|AK004923|AK079310|AL772336|BC010773|BE647642|EDL05682|EU234006|NM_007592|P28651
12321	Calu|9530075H20Rik	protein-coding	AC044807|AF177023|AK032402|AK035600|AK135295|AK147756|AK148178|AK160795|AK161807|AK163674|AK166705|AK198955|AK205514|AK206623|AK211039|AK215689|AK218062|AY225334|BC051423|CJ084197|EDL13783|EDL13784|NM_001285412|NM_007594|NM_184053|O35887|U81829
12322	Camk2a|CaMKII|R74975|mKIAA0968	protein-coding	AC124431|AK037463|AK083245|AK122410|AK163179|AW490258|BB659027|BC031745|BY713276|EDL09793|EDL09794|EDL09795|EDL09796|NM_001286809|NM_009792|NM_177407|P11798|X14836|X87142|XM_006525541|XM_017317805
12323	Camk2b|CaMKII	protein-coding	AAM77844|AAM77845|AF108718|AK046454|AK048845|AK158794|AK163698|AL611926|AL645469|BC024803|BC080273|BU504775|CJ119973|CJ250260|EDL40570|EDL40571|EDL40572|NM_001174053|NM_001174054|NM_007595|P28652|X63615|XM_006514464|XM_006514465|XM_006514467|XM_006514469|XM_006514470|XM_006514475|XM_006514476|XM_006514477|XM_006514479|XM_017314237|XM_017314238|XM_017314239|XM_017314240|XM_017314241
12325	Camk2g|Camkg	protein-coding	AA137974|AC121599|AF395884|AK031213|AK054406|AK078311|AK081969|AK144949|AK154764|AK179134|AK181156|AK185115|BC019162|BC025597|BY449383|CJ151263|EDL01486|EDL01487|EDL01488|EDL01489|NM_001039138|NM_001039139|NM_001360186|NM_178597|Q923T9|XM_006518488|XM_006518489|XM_006518490|XM_006518491|XM_006518492|XM_006518493|XM_006518494|XM_006518495|XM_006518496|XM_006518497|XM_006518498|XM_006518500|XM_0173…
12326	Camk4|A430110E23Rik|AI666733|CaMKIV|CaMKIV/Gr|D18Bwg0362e	protein-coding	AC114919|AC132368|AC140983|AK030219|AK030817|AK040523|AK043114|AK043457|AK079904|AK148809|BC070420|CJ104330|EDK97068|EDK97069|J03057|M16206|M64266|NM_009793|P08414|X58995|XM_006525543|XM_006525544|XM_006525546|XM_006525547
12328	Caml|AI385748|Camlg	protein-coding	AAC33940|AC126408|AK002895|AK177164|AK218385|BC005688|BC064104|BY632386|CF915604|EDL41220|NM_007596|P49070|U21960
12330	Canx|1110069N15Rik|AI988026|Cnx|D11Ertd153e	protein-coding	AK004422|AK017254|AK028279|AK084175|AK159298|AK165508|AK166649|AK171868|AL646002|BB857984|BC012408|BC040244|BX632165|BY309447|EDL33703|EDL33704|EDL33705|L18888|L23865|NM_001110499|NM_001110500|NM_007597|P35564
12331	Cap1	protein-coding	AK053351|AK128889|AK137222|AK144094|AK154002|AK156556|AK158150|AK162629|AK165565|AK169652|AK170901|AK171388|AL606906|BC005446|BC005472|BX545849|BY309560|DN175073|EDL30398|EDL30399|EDL30400|L12367|NM_001301067|NM_001358035|NM_001358036|NM_007598|P40124|XM_006502695|XM_006502697
12332	Capg|gCap39|mbh1	protein-coding	AA289672|AC154002|AK146622|AK149857|AK152818|AK159577|AK159736|AK165153|AK165586|BC003480|BC023101|BU696808|BY155308|CD551437|EDK98985|EDK98986|NM_001042534|NM_001271395|NM_001271415|NM_007599|P24452|X54511|XM_017321370
12333	Capn1|Capa-1|Capa1|mu-calpin	protein-coding	AC127271|AC131692|AF021847|AF084459|AK088547|AK149090|AK149706|AK150084|AK160940|AK165258|AK168063|AK171405|AK196291|AK207787|AK208237|AK211665|AK214341|AW457044|BC026138|BC050276|BY034288|CJ078846|EDL33192|EDL33193|NM_001110504|NM_007600|O35350
12334	Capn2|AI326419|CALP80|Capa-2|Capa2|m-calpain|m-calpin	protein-coding	AAM19226|AC131742|AF015038|AK052141|AK053832|AK078787|AK150695|AK152094|AK152790|AK152994|AK154855|AK178489|AK180270|AK181353|AK183150|AK183766|AK184788|AK189547|AK191235|AK192389|AK195491|AK196175|AK198770|AK198879|AK199295|AK203361|AK203804|AK207216|AK207878|AK212305|AK216791|AK219579|BAB70477|BC054726|BG091141|D38117|EDL13105|NM_009794|O08529|Y10139
12335	Capn3|AI323605|Capa-3|Capa3|Lp82|p94	protein-coding	AAG27478|AF091998|AF127766|AF209503|AK040360|AK049994|AK079673|AK088613|AL935121|BAB70478|BB202194|BC090661|BC107011|BC139790|BX631363|BY142198|CN664345|EDL27996|EDL27997|EDL27998|HM571173|HM571174|HM571175|HM571176|HM571177|HM571178|HM571179|HM571180|HM571181|HM571182|HM571183|HM571184|HM571185|HM571186|HM571187|HM571188|HM571190|HM571192|HM571193|HM571194|HM571195|HM571197|HM571199|HM571200|HM5…
12336	Capns1|Capa-4|Capa4|Capn4|Cdps|Css1|D7Ertd146e	protein-coding	AAD38363|AC149067|AC164703|AF058297|AF058298|AK028092|AK132819|BC018352|BC090988|BU700497|BY133208|BY296628|EDL24041|NM_009795|O88456|XM_006539488|XM_011250419|XM_011250420
12337	Capn5|nCL-3	protein-coding	AC119880|AI049109|AK139476|AK155179|AK164293|AK170034|BC014767|BQ176356|BY794575|CAB69426|EDL16330|EDL16331|NM_001301250|NM_007602|O08688|U85020|XM_006507275|Y10656
12338	Capn6	protein-coding	AK048028|AK145116|BC052167|BX530055|CN700442|EDL14732|NM_007603|O35646|Y12582
12339	Capn7|AU022319|PalBH	protein-coding	AB028640|AC108416|AJ012475|AK154277|AK169334|AK177773|AK211561|AK217243|BB855684|BC095980|BE988205|BF462849|BY143496|CAAA01207602|EDL24806|NM_001360187|NM_009796|Q9R1S8|XM_006518502|XM_017315829|XM_017315830|XR_001781094
12340	Capza1|CAPZ|CAZ1|Cappa1|capZ alpha-1	protein-coding	AC171110|AK146296|AK147049|AK149602|AK151253|AK152364|AK161370|AK163418|AK165655|AK166484|AK166964|AK167193|AK168099|AK168916|AK169806|BC003915|BC016232|BC085506|BY442029|EDL07559|NM_001355044|NM_009797|P47753|U16740|XM_006500946
12343	Capza2|1110053K06Rik|AW208808|Cappa2	protein-coding	AAR16292|AC153638|AK004237|AK007550|AK008204|AK031551|AK150587|AK150751|AK152674|AK206390|AK207459|AK211973|AY544984|BC082589|BM204346|BY232398|CX734558|EDL13878|EDL13879|EDL13880|NM_007604|P47754|U16741
12344	Capza3|510-4|Cappa3|Gsg3|Tex8|repro32	protein-coding	AC158625|AK016391|BAA81887|BC049620|BX635805|BY707143|D87471|EDL10602|NM_007605|P70190
12345	Capzb|1700120C01Rik|AI325129|CPB1|CPB2|CPbeat2|CPbeta1|CPbeta2|Cappb1	protein-coding	AK007209|AK153367|AK153394|AK156778|AK159390|AK160082|AK162757|AK168738|AK177260|AK177711|AK177951|AK178370|AK179503|AK180463|AK182558|AK182951|AK185313|AK186717|AK187468|AK187793|AK188337|AK188782|AK189008|AK190028|AK190924|AK192076|AK198394|AK200176|AK200896|AK202071|AK207588|AK209532|AK210862|AK211486|AK212957|AK214197|AK219201|AL807811|BC002053|BQ030615|BY033332|BY124858|BY415700|CAB07514|EDL…
12346	Car1|AW555628|Ca1|Car-1	protein-coding	AAA50291|AC123747|AC167976|AK003066|AK033719|AK146372|AK162331|AK167969|AK172076|AV374892|BB842334|BC011223|BC110681|BC132432|BC132434|CDM63662|EDL05133|M32452|NM_001083957|NM_009799|P13634|XM_011248137
12348	Car11|Ca11	protein-coding	AB079601|AC167242|AF050105|AK013465|AK140073|AY075026|BC019393|EDL22885|NM_001368349|NM_009800|O70354|XM_006540588|XM_006540589
12349	Car2|AI131712|CAII|Ca2|Car-2|Ltw-5|Lvtw-5	protein-coding	AAA37357|AC098725|AC123747|AK002333|AK002498|AK146015|BC044806|BC055291|BU946040|CD774528|CK618053|EDL05130|K00811|M25944|NM_001357334|NM_009801|P00920|U37705|U37706|XM_006530050
12350	Car3|BB219044|Ca3|Car-3	protein-coding	AAG22029|AC123747|AK002349|AK003671|AK017227|AK040686|AK075630|BC011129|CAA07057|EDL05131|EDL05132|M27796|NM_007606|P16015
12351	Car4|AW456718|Ca4	protein-coding	AAC52569|AK154754|AK165399|AL669859|BC012704|BM935015|EDL15755|NM_007607|Q64444|XM_006532095
12352	Car5a|CAV|Ca5a|Car5	protein-coding	AC116772|AI098626|AI132225|AI314393|AI314492|AI527458|BC030174|EDL11669|NM_007608|P23589|X51971
12353	Car6|Ca6|DOC1	protein-coding	AF079834|AF079835|AI323978|AK132599|AK161216|AL606903|BC006726|BC018582|BC036270|BC039657|BC046495|BC049973|BC055437|CU210939|EDL14886|EDL14887|NM_009802|P18761
12354	Car7|AV343731|Ca7	protein-coding	AC130543|AF291660|AK090390|AK144275|AK148814|AK149187|AY075021|BC038270|BC094913|BY741075|EDL11220|EDL11221|NM_001301164|NM_001301165|NM_053070|Q9ERQ8|XM_006530617|XM_006530618|XM_017312542
12355	Nr1i3|AA209988|AI551208|CAR|CAR-beta|Care2|ESTM32|MB67	protein-coding	AC163497|AF009326|AF009327|AF009328|AI132241|AK133515|AK149381|AK149430|BC037645|BC089541|EDL39125|EDL39126|EDL39127|NM_001243062|NM_001243063|NM_009803|O35627|XM_006496628|XM_006496629|XM_006496630|XM_006496631|XM_006496632|XM_011238743|XM_011238744|XR_373594|XR_373595
12359	Cat|2210418N07|Cas-1|Cas1|Cs-1	protein-coding	AAR08904|AK075853|AK088168|AK128919|AK133881|AK148961|AK150893|AK159152|AK159885|AK159891|AK159913|AK169069|AK182938|AK183520|AK184142|AK188260|AK188401|AK216835|AL773505|AY040626|BC013447|BC047126|BY093963|EDL27696|EDL27697|L25069|L25070|M29394|M62897|NM_009804|P24270|X52108
12361	Cask|DXPri1|DXRib1|LIN-2|Pals3|mLin-2	protein-coding	AK029410|AK136523|AK164863|AL671117|AL672204|BC009740|BC141292|BC145620|BU700766|BX005215|CJ060796|CJ317104|EDL35709|NM_001284503|NM_001284504|NM_001284505|NM_009806|O70589|XM_006527560|XM_006527561|XM_011247431|XM_011247432|XM_011247433|XM_011247434|XM_011247435|XM_011247436|XM_011247437|XM_011247438|XM_011247439|XM_011247440|XM_011247441|XM_017318366|XM_017318367|XM_017318368|XM_017318369|XM_01…
12362	Casp1|ICE|Il1bc	protein-coding	AAA56992|AC141637|AK132826|AK163069|BC008152|EDL09320|EDL09321|EDL09322|EDL09323|L03799|L28095|NM_009807|P29452
12363	Casp4|CASP-11|CASP-4|Casp11|Caspl|ich-3	protein-coding	AB480706|AC141637|AF539416|AK078836|AK138730|AK151547|AK156667|AK160328|AK171877|BC061255|BF018212|EDL09318|EDL09319|NM_007609|P70343|U59463|XM_006509837|XM_006509838|XM_006509839|Y13089
12364	Casp12	protein-coding	AC104914|AC141637|AK030309|AK046681|AK053407|AK077256|AK080045|AK161525|AY675223|AY675224|BC028979|EDL09317|NM_009808|O08736|XM_006509840|Y13090
12365	Casp14|MICE|mini-ICE	protein-coding	AC159747|AF092997|AJ007750|AK081645|BC101959|BC101960|BC103555|BC103556|BY134001|CAC07358|EDL31719|NM_009809|O89094|XM_006513160
12366	Casp2|CASP-2|ICH-1|NEDD-2|Nedd2	protein-coding	AC153915|AK042072|AK052396|AK133829|AK142569|AK170649|AK183288|AK183931|AK184247|AK191150|AK192895|AK193297|AK194917|AK196678|AK197715|AK197928|AK198936|AK199368|AK199486|AK200675|AK205872|AK208643|AK210521|AK210714|AK210856|AK214788|AW046437|BC034262|BY074786|D28492|EDL13489|NM_007610|P29594|XM_006505453|XR_377417|XR_377418|Y13085
12367	Casp3|A830040C14Rik|AC-3|CASP-3|CC3|CPP-32|CPP32|Caspase-3|Lice|SCA-1|Yama|mldy	protein-coding	AAC52768|AC119267|AK014231|AK049043|AK080651|AK146226|AY965039|BC021500|BC038825|D86352|EDL35577|EDL35578|EDL35579|EDL35580|EDL35581|EDL35582|NM_001284409|NM_009810|P70677|U19522|U49929|U63720|XM_017312543|Y13086
12368	Casp6|CASP-6|Mch2	protein-coding	AC118620|AK011710|AK146363|AK164321|AK165451|AK165998|AK168842|AV048874|AW556149|BC002022|BY070840|BY265671|EDL12225|NM_009811|O08738|Y13087
12369	Casp7|AI314680|CMH-1|ICE-IAP3|Mch3|caspase-7|mCASP-7	protein-coding	AC115771|AC166746|AK079250|AK081718|AK154978|BC005428|CT010348|D86353|EDL01753|EDL01754|EDL01755|EDL01756|NM_007611|P97864|XM_006526616|Y13088
12370	Casp8|CASP-8|FLICE|MACH|Mch5	protein-coding	AAC40132|AAW80309|AC112968|AC120554|AF067834|AJ000641|AJ007749|AK146758|AK153340|AK156135|AK168812|AK185575|AK189229|BC006737|BC049955|BY203369|CT010166|EDL00099|EDL00100|HM571750|HM571751|HM571752|HM571753|HM571754|HM571755|HM571756|HM571757|HM571758|HM571759|HM571760|HM571761|HM571762|HM571763|HM571764|HM571765|HM571766|HM571767|HM571768|HM571769|HM571770|HM571771|HM571772|HM571773|HM571774|HM5…
12371	Casp9|AI115399|APAF-3|AW493809|CASP-9|Caspase-9|ICE-LAP6|Mch6	protein-coding	AB019600|AB019601|AK085095|AK085152|AK085561|AK154495|AK156500|AK162863|AK203861|AL928577|BB610740|BC056372|BC056447|BY549141|CT010400|EDL13398|EDL13399|NM_001277932|NM_001355176|NM_015733|Q8C3Q9|XM_017319928
12372	Casq1|CSQ|CSQ-1|CSQ1|sCSQ	protein-coding	AAK49445|AC074310|AK049865|AW108209|BC064057|BY772893|CR756967|EDL39030|NM_009813|O09165|U93291
12373	Casq2|AA033488|AW146219|Csq2|ESTM52|cCSQ	protein-coding	AC159255|AC166072|AF068244|AI114962|AK132122|AW106087|BC092229|BC137668|BC140959|EDL07619|NM_001355663|NM_009814|O09161|U91483|XM_006500947
12374	Casr|CaR|Gprc2a	protein-coding	AAC53252|AB027140|AC074229|AF068900|AF092941|AF110178|AF110179|AF128842|AF159565|AK029770|AK142586|EDK97923|EDK97924|NM_013803|Q9QY96|XM_006521729|XM_006521730|XM_006521731|XM_006521732|XM_006521735|XM_017316856
12380	Cast	protein-coding	AA033475|AB026997|AC138120|AC154780|AF190151|AF190152|AK006253|AK028841|AK028843|AK029293|AK036576|AK037098|AK040688|AK083310|AK083395|AK084493|AK087746|AK089108|AK161284|BAB18886|BAB18887|BAB18888|BAB18889|BC010603|BY086784|BY771015|CD550676|CF164079|CJ072297|CN529927|EDL37103|EDL37104|NM_001301153|NM_001301155|NM_001301156|NM_001301157|NM_001301158|NM_001301160|NM_001301181|NM_009817|P51125|X62…
12385	Ctnna1|2010010M04Rik|AA517462|AI988031|Catna1	protein-coding	AC121874|AC131675|AK004623|AK008121|AK008181|AK008288|AK036752|AK046513|AK148496|AK149721|AK149738|AK159339|AK168635|BC020328|BC048163|BC060174|BC068316|BC105576|D90362|EDK97123|EDK97124|NM_009818|P26231|X59990|XM_006525548|XM_011246818
12386	Ctnna2|AI481747|Catna|Catna2|cdf|chp	protein-coding	AC116787|AC118610|AC121356|AC130220|AC152957|AC153997|AC154000|AC155840|AK035033|AK158916|BC051995|BC079648|CD578966|D25281|D25282|EDK99009|EDK99010|EDK99011|NM_001109764|NM_001355193|NM_009819|NM_145732|Q61301|XM_011241194|XM_011241195|XM_017321371|XM_017321372
12387	Ctnnb1|Bfc|Catnb|Mesc	protein-coding	AC145731|AK018515|AK020013|AK035311|AK132398|AK133656|AK135743|AK178155|AK179148|AK179260|AK180997|AK184861|AK189807|AK190684|AK191852|AK196236|AK196547|AK197513|AK197664|AK197753|AK199952|AK201646|AK201809|AK202371|AK203436|AK203824|AK204053|AK208830|AK209047|AK209437|AK209908|AK210588|AK211747|AK214825|AK219273|AK219949|AY751549|BC006739|BC043078|BC043481|BC048153|BC053065|BY766878|EDL09164|EDL…
12388	Ctnnd1|AA409437|AU019353|Catns|Ctnnd|P120|mKIAA0384	protein-coding	AB093237|AF140220|AK133193|AK148871|AK161790|AK164485|AK168453|AK195355|AK206736|AL928616|AL929079|BC043108|BC046589|BC054544|BY061937|BY422861|CJ174738|EDL27287|EDL27288|EDL27289|EDL27290|EDL27291|EDL27292|NM_001085448|NM_001085449|NM_001085450|NM_001085453|NM_001355064|NM_001355065|NM_001355066|NM_001355067|NM_007615|P30999|XM_006498625|XM_006498626|XM_006498628|XM_006498630|XM_006498631|XM_006…
12389	Cav1|Cav|Cav-1	protein-coding	AAR16290|AB029929|AB029930|AC023173|AK003489|AK010839|AK028738|AK035592|AK090074|AW488080|AY439333|BAA89463|BC038280|BC052859|BY235137|CK622116|EDL13883|EDL13884|EDL13885|EDL13886|EDL13887|NM_001243064|NM_007616|P49817|U07645|XM_006504974|XM_006504975|XM_006504976
12390	Cav2|AI447843	protein-coding	AA475015|AAR16289|AB049604|AB049605|AC023173|AF141322|AK004663|AK009913|AK151397|AK158419|BAB61730|BC023095|CJ157462|EDL13888|EDL13889|NM_001277756|NM_016900|Q9WVC3
12391	Cav3|AI385751|Cav-3|M-cav	protein-coding	AA434625|AAG02565|AC153594|AI385751|BC024383|CJ057698|EDK99428|NM_007617|P51637|U36579
12393	Runx2|AML3|Cbf|Cbfa-1|Cbfa1|LS3|Osf2|PEBP2aA|Pebp2a1|Pebpa2a	protein-coding	AAC77440|AAF22569|AAF73290|AC165141|AF005936|AF010284|AF020681|AF053951|AF053954|AF053955|AF053956|AK089291|AK134925|AK137061|AK143355|AK158925|AK162373|AK164454|AL672229|AL672242|BAA85345|BAA85346|CAAA01007903|D14636|D14637|DQ458792|EDL23422|NM_001145920|NM_001146038|NM_001271627|NM_001271630|NM_001271631|NM_001271633|NM_009820|NR_073392|NR_073425|Q08775|XM_006523540|XM_006523541|XM_006523542|XM…
12394	Runx1|AML1|CBF-alpha-2|Cbfa2|Pebp2a2|Pebpa2b	protein-coding	AAG32957|AF345649|AI462102|AK040240|AK051758|AK137493|AK145098|AK153274|AK155262|AK165307|AL672278|BC069929|BF135151|BQ033862|CB056658|CT025774|D13802|D26531|D26532|EDL03775|EDL03776|EDL03777|NM_001111021|NM_001111022|NM_001111023|NM_009821|Q03347|W29200|X97306
12395	Runx1t1|Cbfa2t1h|ETO|MTG8	protein-coding	AB221624|AK032132|AK049615|AK083781|AK134476|AK142006|AK162711|AL807804|AL824702|AL844572|BC139200|BC139201|BM941168|BY125464|BY140482|BY779334|CB249744|D32007|EDL05615|EDL05616|NM_001111026|NM_001111027|NM_009822|Q61909|X79989|XM_006537568|XM_006537569|XM_006537571|XM_006537572|XM_011249911|XM_011249912
12396	Cbfa2t2|A430091M07|C330013D05Rik|Cbfa2t2h|MTGR1	protein-coding	AAC64697|AK030597|AK040403|AK049206|AK148027|AK153602|AL772292|BC064679|BC138410|BC145266|BC145679|DQ213025|EDL06072|EDL06073|EDL06074|NM_001285446|NM_009823|NM_172860|O70374|XM_006498640|XM_006498641|XM_006498642|XM_011239268
12397	Cbfa2t2-ps1|Cbfa2t2h-ps1|yMTGR1	pseudo	AC131716|AC140317|AF052218|NC_000071|NG_001351
12398	Cbfa2t3|A630044F12Rik|AI465270|AW229127|Cbfa2t3h|ETO-2|Eto2|MTGR2	protein-coding	AA221901|AC151999|AF038029|AK033680|AK041887|AK148139|BB658300|BC055951|BC141396|BC151156|BY205603|EDL11697|NM_001109873|NM_009824|NM_177289|O54972|XM_011248289|XM_011248291|XM_011248292|XM_011248293|XM_017312544|XM_017312545|XM_017312547|XM_017312548|XM_017312549
12399	Runx3|AML2|Cbfa3|Pebp2a3	protein-coding	AAB34843|AAD46381|AAK11181|AF085246|AF155880|AK053910|AK155436|AK155802|AK185845|AK193548|AK196105|AK198691|AK200435|AL731718|CAC41361|CU459015|EDL29993|FJ026730|NM_019732|Q64131|XM_006538506
12400	Cbfb|AI893578|PEA2|PEBP2b|Pebp2|Pebpb2	protein-coding	AC124713|AC164311|AK089094|AK134449|AK162310|AK198845|AK204543|BAA03423|BC006763|BC026749|BC040752|BF661733|D14570|D14571|D14572|EDL11249|EDL11250|L03279|L03305|L03306|NM_001161456|NM_001161457|NM_001161458|NM_022309|Q08024
12401	Serpina6|Cbg	protein-coding	AA230586|AC125360|AK145842|BC013632|BY090546|EDL18821|NM_007618|Q06770|X70533
12402	Cbl|4732447J05Rik|Cbl-2|c-Cbl|cbl	protein-coding	AAX90623|AC124577|AC148328|AK029826|AK039331|AK152275|AK153915|AK154208|AK163907|AK171171|BC125285|DQ551619|DQ552121|DQ558455|DQ561007|DQ563690|DQ565003|DQ566411|DQ685220|DQ686041|DQ687164|DQ690538|DQ695987|DQ714235|DQ716370|DQ722607|DQ722615|DQ723886|DQ725309|DQ727228|EDL25568|EDL25569|EF442242|NM_007619|P22682|X57111|XM_006509963|XM_017313115
12404	Cbln1|AI323299	protein-coding	AAD47280|AC125279|AI894057|AK158818|AK158885|AK161846|BC051956|BC055730|BC132120|BC132122|EDL11037|EDL11038|NM_019626|Q9R171|X61448
12405	Cbln2|6330593N19Rik|A730004O05	protein-coding	AC115783|AK032112|AK042555|AK076174|BC055682|BM948793|BX523565|CAJ44936|CBF57589|EDL09343|EDL09344|EDL09345|NM_001302356|NM_001361142|NM_001361143|NM_001361144|NM_001361145|NM_172633|Q8BGU2|S76975|XM_006526447|XM_006526449|XM_006526450|XM_017317806
12406	Serpinh1|BERF-1|Cbp1|Cbp2|Hsp47|J6|Serpinh2|gp46	protein-coding	AC158748|AK029080|AK031457|AK076474|AK077660|AK077937|AK077992|AK079460|AK086519|AK086523|AK089993|AK090103|AK159697|AK159998|AK166000|AK167403|AK168442|AK168870|AK169422|AK190228|AK205936|AK206725|AK209349|AK210416|AK211972|AK219072|AV300388|BAA02298|BB686988|BC085143|CA751137|EDL16377|EDL16378|J05609|NM_001111043|NM_001111044|NM_001285776|NM_009825|P19324|X60676|XM_006507278|XM_006507279
12408	Cbr1|AW261796|CR|Cbr	protein-coding	AC160993|AK146805|BC012714|BC158026|BC158029|BY319589|BY635597|EDL03764|EDL03765|NM_007620|P48758|U31966
12409	Cbr2|MLCR	protein-coding	AK081816|AL663030|BC010758|BF730701|BY118518|D26123|EDL34800|EDL34801|NM_007621|P08074|X07411|XM_006532096
12411	Cbs|AI047524|AI303044|HIP4	protein-coding	AC090881|AC166575|AI644495|AK077669|AK085692|BC013472|BC013480|BC022144|BC026595|CBF70922|CBF86207|CBF88715|CBF95126|CBF99412|CBG07439|CBU94965|CBV02071|CBV03166|CBV08646|CBV12932|CBV20961|CX241679|EDL40347|EDL40348|EDL40349|NM_001271353|NM_144855|NM_178224|Q91WT9|U43721|U43722|U43724|XM_006523549|XM_006523550|XM_006523551
12412	Cbx1|Cbx|Cbx-rs2|E430007M08Rik|HP1B|Hp1beta|M31|MOD1	protein-coding	AJ132657|AK014215|AK017608|AK080243|AK088236|AK157710|AL596384|BC055290|EDL16045|EDL16046|EDL16047|NM_001362560|NM_001362561|NM_001362563|NM_001362564|NM_007622|NR_155761|P83917|X56690|X95397|X95398|X95399|XM_006532099|XM_006532100|XM_006532102|XM_011248704|XM_017314242|XR_388342
12416	Cbx2|M33|MOD2|pc	protein-coding	AK141647|AK157869|AL662835|BC035199|BE986063|CAI84559|CJ176395|EDL34680|NM_007623|P30658|X62537|XM_006532103|XM_006532104|XM_006532105|Y13274
12417	Cbx3|HP1g|M32	protein-coding	AB026127|AC153877|AC154011|AJ278616|AJ278618|AJ278619|AJ278620|AK002910|AK017958|AK083957|AK135997|AK146376|BC003840|BC018354|BC059831|BC108370|BC110376|CAC42944|CJ093936|EDK98640|EDK98642|NM_001037798|NM_001355002|NM_007624|P23198|X56683|XM_017321373|XM_017321374
12418	Cbx4|MPc2|PC2	protein-coding	AK040138|AK155152|AK155512|AK164760|AL662835|AW045299|BC018304|BC045162|BC115843|BC115844|BC117801|BC117802|EDL34683|EDL34684|NM_007625|O55187|U63387
12419	Cbx5|2610029O15Rik|C75991|HP1|Hp1a|Hp1alpha	protein-coding	AC162693|AC164069|AK008792|AK011031|AK018349|AK019198|AK030366|AK030442|AK031776|AK032975|AK076013|AK083928|AK088264|BC004707|BM247903|DQ077812|DQ714444|EDL03934|EDL03935|NM_001076789|NM_001110216|NM_001358950|NM_007626|Q61686|X99641|XM_006520372|XM_006520374|XM_006520375|XM_006520376|XM_006520377
12421	Rb1cc1|2900055E04Rik|5930404L04Rik|Cc1|FIP200|LaXp180	protein-coding	AB050017|AB070619|AB093216|AC102781|AC139064|AJ242720|AK013696|AK020027|AK033709|AK041038|AK076550|AK135130|AK159066|AK165119|BC012669|BC066152|BC150774|CN720888|EDL14261|NM_009826|Q9ESK9|X82318|XM_006495443|XM_011238338|XM_011238339|XM_011238340|XM_011238341
12424	Cck	protein-coding	AC131660|AI842212|AI851721|AK002677|BC028487|BY127153|BY262295|BY268487|CAB94216|EDL09151|EDL09152|EDL09153|EDL09154|M11739|NM_001284508|NM_031161|P09240|X59520|X59522|XM_017313116
12425	Cckar|AW106902	protein-coding	AAC07949|AC084054|AC122196|AK004730|AK143895|AK146738|AK147052|AK164301|BAA20068|BC020534|EDL37681|NM_001347354|NM_009827|O08786|XM_006503707
12426	Cckbr|CCK-BR|CCK2-R|CCK2R|CCKR-2	protein-coding	AAG09801|AC125055|AF019371|AI840117|AK028325|AK039721|AK053307|BC103530|BC103531|BC103537|BC103538|BY245616|EDL16771|NM_007627|P56481|XM_006507280|XM_006507281
12427	Ccna1	protein-coding	AC127334|AK077114|BB573804|BB610316|BC120518|BC125436|CBX86284|EDL35289|EDL35290|EDL35291|NM_001305221|NM_007628|Q61456|X84311|XM_006500949|XM_006500950|XM_006500951|XM_006500952|XM_006500953|XM_006500954|XM_006500955|XM_011240003
12428	Ccna2|AA408589|Ccn-1|Ccn1|Ccna|CycA2|Cyca	protein-coding	AAB03840|AC117584|AK044924|AK135861|AK178940|AK180714|AK182507|AK182616|AK187939|AK188335|AK188657|AK190337|AK192533|AK203680|AK204936|AK215356|AK216847|BB642910|BC052730|EDL35081|EDL35082|NM_009828|P51943|X75483|XM_017319444|Z26580
12442	Ccnb2|CycB2	protein-coding	AA033463|AC157086|AK013312|AK076122|AK177442|AK178328|BC008247|BY300844|CBX86287|CT010286|EDL26195|EDL26196|EDL26197|NM_007630|P30276|X66032
12443	Ccnd1|AI327039|CycD1|Cyl-1|PRAD1|bcl-1|cD1	protein-coding	AAF23491|AAO13813|AC161763|AK005352|AK017834|AK053348|AK149905|AK164997|AK169905|AK170833|BC044841|BC060172|BY089102|EDL18282|EDL18283|EU600170|M64403|NM_007631|P25322|S78355|XM_011241977
12444	Ccnd2|2600016F06Rik|AI256817|BF642806|C86853|Vin-1|Vin1|cD2	protein-coding	AC163683|AC163747|AF015788|AK007904|AK009602|AK011225|AK011412|AK011429|AK077367|AK147345|AK160751|AK168954|AK182883|AK184705|AK185924|AK192301|AK193960|AK199582|AK202387|AK218587|BC049086|BY161742|CAAA01200960|CT010207|EDK99856|M83749|M86182|NM_009829|P30280|XM_006505459|XM_006505460
12445	Ccnd3|9230106B05Rik|AA682053|AL024085|AW146355|C78795	protein-coding	AAC53363|AC139214|AK020317|AK046638|AK083384|AK159503|AK161758|AK165191|AK168290|AK183166|AK183577|AK185700|AK188348|AK191154|AK191156|AK191616|AK192079|AK192085|AK193125|AK193325|AK195201|AK195435|AK195467|AK196525|AK196937|AK201151|AK204876|AK206104|AK206595|AK207278|AK207692|AK208250|AK209470|AK210288|AK210362|AK210557|AK210615|AK211904|AK212696|AK212875|AK212987|AK213147|AK213832|AK213872|AK2…
12447	Ccne1|AW538188|CycE1	protein-coding	AC166334|AK089950|AK163046|AK165658|AK177216|AK178079|BC003499|BC062152|BC084588|BC106191|BC138660|BC138662|EDL02991|EDL02992|NM_007633|Q61457|X75888
12448	Ccne2	protein-coding	AF091432|AF106691|AK010929|AK011883|AK031116|AK037791|AK158720|AK167428|AL840625|BC053727|EDL05655|EDL05656|NM_001037134|NM_001282943|NM_009830|Q9Z238|XM_006537573|XM_006537574|XM_006537575|XM_011249913
12449	Ccnf|CycF|Fbxo1	protein-coding	AC117577|AK030298|AK031613|AK032961|AK082485|AK085183|AK159594|AK162447|AK169263|AK178606|AK179570|AK181363|AK207845|AK211279|AK214285|AK215309|AK215773|BC021658|BC037662|EDL22305|EDL22306|EDL22307|EDL22308|NM_007634|P51944|U20612|U20636|XM_006523554|Z47766
12450	Ccng1|AI314029	protein-coding	AAB83957|AK128957|AK136645|AK143114|AK147026|AK153392|AK159429|AK159831|AK160411|AK167052|AK167486|AK170397|AK178990|AK186078|AK190185|AK193328|AK197647|AK199263|AK209730|AK217310|AK217360|AK219604|AL646055|AW318523|BAA24492|BC005534|BC006609|EDL32332|EDL32333|L49507|NM_009831|P51945|XM_011248706|Z37110
12452	Ccng2	protein-coding	AAC32372|AC125148|AC134827|AF005885|AK038376|AK041941|AK168891|AK170651|AK198595|BAA87065|BC060180|BC088980|BE957050|BY065574|EDL05225|EDL05226|EDL05227|NM_007635|O08918|U95826
12453	Ccni	protein-coding	AAF43391|AC134827|AF005886|AK050465|AK079476|AK152614|AK177017|AK177544|AK177612|AK178822|AK179364|AK181042|AK184350|AK188314|AK190860|AK191485|AK194937|AK196911|AK198604|AK198799|AK198890|AK200890|AK203516|AK203882|AK204320|AK204743|AK204784|AK205491|AK205964|AK208402|AK208767|AK208801|AK209334|AK212398|AK212895|AK214983|AK215397|AK217099|AK219418|BC003290|BC029328|CA451138|EDL05229|EDL05230|EDL…
12454	Ccnk|AW123198|AW413594|CPR4|CycK	protein-coding	AC152059|AF060517|AK089386|AK138654|AK146711|AK154679|AK154765|AK160430|BC027297|CA984404|EDL18722|NM_009832|O88874|XM_006515443|XM_006515444|XM_006515445
12455	Ccnt1|2810478G24Rik|AI115585|CycT1	protein-coding	AC138221|AF087662|AF095640|AF109179|AF113951|AK052836|AK076134|AK083037|AK085131|AK133168|AK188377|AK212549|BC131685|BC131686|EDL04182|NM_001368702|NM_009833|NR_160872|Q9QWV9|XR_383977
12456	Ccpn-ps|EG546692	pseudo	CT010491|NC_000083|NG_001352|Y09919
12457	Noct|AU043840|Ccr4|Ccrn4l	protein-coding	AC118601|AF183960|AF183962|AF199491|AK041713|AK084516|AK087790|AK147356|AK147433|AK149340|BB261546|BC026940|BC139369|BC139370|EDL35192|EDL35193|EDL35194|NM_009834|O35710|U70139|XM_006500956
12458	Ccr6|CC-CKR-6|CCR-6|Cmkbr6|KY411	protein-coding	AB009369|AB016031|AC164431|AK089712|AK154413|BC100756|BC100757|BC100758|BC105669|CAA10956|EDL02125|NM_001190333|NM_001190334|NM_001190335|NM_001190336|NM_001190337|NM_001190338|NM_009835|O54689|XM_006523286|XM_006523288|XM_006523290|XM_006523291|XM_006523292|XM_011246186|XM_011246188|XM_017317218|XM_017317219|XM_017317220
12460	Ccs|Ccsd	protein-coding	AC141437|AF121906|AF173379|AK010264|AK050072|AK192205|AK205191|BC026938|BY073478|CF929049|EDL33068|EDL33069|EDL33070|EDL33071|NM_016892|Q9WU84|XM_006531645
12461	Cct2|Cctb	protein-coding	AA023539|AB041570|AK012295|AK075581|AK088145|AK145406|AK166891|AK179930|AK181482|AK205966|AL589661|BAA81874|BC007470|BC026918|BU755483|BY075050|CJ076140|EDL21824|EDL21825|NM_001358767|NM_007636|P80314|XM_006513161|Z31553
12462	Cct3|AL024092|Cctg|Tcp1-rs3|TriC-P5	protein-coding	AC044864|AK031293|AK089548|AK146360|AK154043|AK156836|AK158223|AK158254|AK158272|AK161630|AK168052|AK171160|AK177771|AK179541|BAA81873|BC054776|BC139465|BC139467|EDL15307|L20509|NM_009836|P80318|Z31556
12464	Cct4|2610204B21Rik|A45|C78323|Cctd	protein-coding	AK010634|AK011873|AK014251|AK088703|AK144969|AK146242|AK150601|AK152173|AK152665|AK163369|AK165229|AK167026|AK167262|AK167657|AK167846|AK169339|AK194972|AK200879|AK206188|AK207154|AK207215|AK208716|AK213345|AK213770|AK214188|AK215884|AK219702|AK219961|BAA81875|BC054773|BX001008|EDL07876|L25913|NM_009837|P80315|Z31554
12465	Cct5|CCT-epsilon|Ccte|TCP-1-epsilon|TCPE|mKIAA0098	protein-coding	AC137842|AK077753|AK088184|AK129056|AK133857|AK136493|AK145445|AK146405|AK146425|AK150390|AK153911|AK167895|AK206127|AK213471|AK216446|AK217822|AK219685|BAA81876|BC092233|BC094427|BY579491|CJ086704|CX238090|EDL08877|NM_001348035|NM_007637|P80316|XM_006520016|Z31555
12466	Cct6a|CCT-zeta|CCT-zeta-1|Cct6|Cctz-1|TCP-1-zeta	protein-coding	AK077916|AK134428|AK145522|AK147130|AK149757|AK150977|AK159354|AK159785|AK159975|AK160067|AK164312|AK165612|AK166749|AK166795|AK166870|AK166887|AK166929|AK167007|AK167076|AK167082|AK167164|AK167180|AK167307|AK167669|AK167851|AK167994|AK168065|AK168940|AK169033|AK177569|AK180324|AK184284|AK186047|AK190808|AK194557|AK200488|AK200859|AK201996|AK202658|AK204480|AK204878|AK207761|AK216762|AK219945|BAA…
12467	Cct6b|CCT-zeta-2|CCTzeta-2|Cctz-2|TCP-1-zeta-2	protein-coding	AK076639|AL645594|BAA81891|BC100457|CF551313|EDL15666|EDL15667|NM_001291242|NM_009839|Q61390|XM_006532107|XM_006532108|XR_001779867|XR_388344|XR_879512|Z50192
12468	Cct7|AA408524|AL022769|Ccth|Cctz	protein-coding	AC155728|AK012201|AK077781|AK146902|AK150160|AK166888|AK167367|AK167827|AK167938|AK168087|AK168272|AK169426|AK184902|AK196078|AK198159|AK198665|AK202338|AK203942|AK219370|BAA81878|BC008255|BQ951185|CR354750|EDK99132|EDK99133|EDK99134|EDK99135|NM_007638|P80313|Z31399
12469	Cct8|AI132397|Cctq|Tcpq	protein-coding	AC154631|AK010882|AK014005|AK075711|AK075880|AK145661|AK145754|AK145918|AK147038|AK159969|AK168465|AK172867|AK182683|AK184650|AK189477|AK191019|AK207150|AK211232|AK214517|AK218945|AK219341|AV335786|BAA81879|BC009007|EDK98337|EDK98338|EDK98339|NM_009840|P42932|Z37164
12475	Cd14	protein-coding	AAA37387|AC027740|AK149744|AK151139|AK152427|AK153229|AK156262|AK169880|BAB68578|BAB68580|BAB68581|BAB68582|BAB68583|BAB68584|BAB68585|BAB68586|BC057889|BY498446|CAA32166|CT010355|D10912|EDK97172|EH108279|NM_009841|P10810|X13333
12476	Cd151|PETA-3|SFA-1|Tspan24	protein-coding	AAC25952|AC102547|AI155754|AK178760|AK178787|AK179098|AK179511|AK179527|AK181125|AK183186|AK183639|AK185246|AK187557|AK188167|AK190638|AK191702|AK199240|AK205427|AK206440|AK207334|AK207853|AK208719|AK209805|AK210628|AK211043|AK212781|AK212891|AK213877|AK214308|AK214748|AK214804|AK215691|AK217728|AK218332|AW539552|BC012236|BQ896459|CJ066904|D89290|DV063036|EDL18100|EDL18101|EDL18102|EDL18103|EDL18…
12477	Ctla4|Cd152|Ctla-4|Ly-56	protein-coding	AAA37489|AAF01489|AB097214|ACX50465|ACX50466|AI323635|AK138891|AL596283|AL663047|BC042741|BC052683|CAM13244|CAM13245|EDL00160|NM_001281976|NM_009843|P09793|U58336|U90270|X05719
12478	Cd19|AW495831	protein-coding	AAA37388|AAA37389|AAA37390|AAA74753|AC125322|AK089835|AK156125|AK163608|AK172008|BE686865|BY234629|EDL17351|NM_001357091|NM_009844|P25918|XM_006507282|XM_006507283
12479	Cd1d1|AI747460|CD1.1|Cd1a|Cd1d|Ly-38	protein-coding	AC132346|AI550455|AI553409|AK002582|BC055902|CAA31568|EDL15367|FJ594117|M63695|NM_007639|P11609|XM_006500958
12480	Cd1d2|CD1.2|Cd1b|Ly-38	protein-coding	AC132346|BC057149|CAA33141|CAD29773|M63697|NM_001289449|NM_007640|NR_038188|P11610
12481	Cd2|LFA-2|Ly-37|Ly37	protein-coding	AAA37393|AC131184|AF065906|AF065907|AF065908|AF065909|AF306543|AK138728|AL645930|AL672260|BC037185|BC053731|EDL07629|M18934|NM_013486|P08920|X06143|Y00023
12482	Ms4a1|AA960661|Cd20|Ly-44|Ms4a2	protein-coding	AC134839|AK017903|AK041428|AK080040|AK080148|AK137469|AK143824|AK156033|AK166571|AK166659|AK171631|AK171638|AK171659|BC028322|BE687007|CT010253|EDL41411|EDL41412|M62541|NM_007641|P19437
12483	Cd22|A530093D23|Lyb-8|Lyb8	protein-coding	AC165340|AF102134|AF115400|AF115401|AJ250676|AJ250677|AJ250678|AJ250679|AJ250680|AJ250681|AJ250682|AJ250683|AJ250684|AK041230|AK143835|AK156735|AK171589|AK171990|AK172301|BC046957|BC150807|BY231006|EDL23979|EDL23980|EDL23981|L02844|L16928|NM_001043317|NM_009845|NR_102722|NR_102723|P35329|XM_006539489|XM_006539490|XM_006539491|XM_006539492|XM_006539493|XM_006539494|XM_006539495|XR_391039
12484	Cd24a|Cd24|HSA|Ly-52|nectadrin	protein-coding	AA154829|AC163661|AK014279|AK133869|AK168111|AK169613|BC023197|BC075622|CAA39841|CAA51415|EDL05020|M58661|NM_009846|P24807|X53825
12487	Cd28	protein-coding	AK030812|AK037772|AK041322|AK088021|AL646054|AL672024|BC064058|BY225764|CAM13249|EDL00156|M34563|M74361|NM_007642|P31041
12488	Cd2ap|AL024079|C78928|METS-1|Mets1	protein-coding	AC111082|AC117257|AF077003|AF149092|AJ459109|AK040708|AK045218|AK046750|AK047839|AK082763|AK131843|AK205774|BB643447|BC019744|BC058409|BC138374|BC157901|EDL23397|NM_009847|Q9JLQ0|XM_011246263|XM_011246264|XM_011246265|XR_001782031
12489	Cd33|Siglec-3|gp67	protein-coding	AC123550|AC154108|AK046303|AK089205|AK155745|AK170937|BC132379|EDL22664|NM_001111058|NM_021293|Q63994|S71345|S71403|XM_006540590
12490	Cd34|AU040960	protein-coding	AAB07723|AC162692|AK044121|AK051507|AK053874|AK089010|AK158452|AK167329|AK167350|AL513470|AV319386|BC006607|BC066820|BU058977|BY249301|BY327943|CAJ01224|EDL12935|EDL12936|NM_001111059|NM_133654|Q64314|S69293|S69295|S69299|S69301
12491	Cd36|FAT|GPIV|Scarb3	protein-coding	AC154124|AF434765|AF434766|AK004192|AK052825|AK054217|AK128908|AK143602|AK150648|AK150865|AK151355|AK152642|AK152904|AK153095|AK172162|AW261674|AW986994|BB534670|BC010262|BC027691|BQ926044|BY126014|EDL03230|EDL03231|EDL03232|HQ171908|L23108|NM_001159555|NM_001159556|NM_001159557|NM_001159558|NM_007643|Q08857|XM_006535620|XM_006535621|XM_006535622|XM_006535623|XM_006535624|XM_006535625
12492	Scarb2|9330185J12Rik|Cd36l2|LGP85|LIMP II|LIMP-2|MLGP85	protein-coding	AB008553|AC122365|AC123850|AC127351|AK011123|AK032136|AK034388|AK036863|AK083038|AK144235|AK149102|AK170555|AK185315|AK195264|AK209796|AK210469|AK215249|AK215493|AK215612|AK219447|BB851354|BC029073|BE852231|CD349164|CV558446|EDL05248|NM_007644|O35114
12493	Cd37|Tspan26	protein-coding	AAB39500|AC150897|AK154250|AK154466|AK155663|AK155966|BC004610|BC031724|BE849269|BY548149|CT010217|CX226822|EDL22832|EDL22833|NM_001290802|NM_001290804|NM_007645|Q61470|XM_006540592|XM_006540593
12494	Cd38|ADPRC 1|Cd38-rs1|I-19	protein-coding	AC140277|AC164004|AK038439|AK040498|AK042970|AK043442|AK150412|AK151016|AK151918|AK153215|AK153334|BAA32396|BC046312|BY224615|CT010386|EDL37596|L11332|NM_007646|P56528
12495	Entpd1|2610206B08Rik|AA408691|Cd39|E130009M23Rik|NTPDase-1	protein-coding	AAC83203|AC166063|AF037366|AK011895|AK028625|AK029512|AK030601|AK053322|BC011278|CN696192|EDL41840|EDL41841|NM_001304721|NM_009848|P55772|XM_006526618|XM_006526619|XM_006526620|XM_017318047
12496	Entpd2|Cd39l1|NTPDase2	protein-coding	AF042811|AK002553|AK172281|AL732557|AY376711|BC011241|BY237099|BY417293|EDL08240|EDL08241|NM_009849|O55026|U91511
12497	Entpd6|2700026H11Rik|Cd39l2|NTPDase-6	protein-coding	AK012292|AK030789|AK156685|AL845174|BC028318|BC038126|BC046765|EDL28575|EDL28576|EDL28577|EDL28578|EDL28579|EDL28580|EDL28581|NM_001355068|NM_172117|XM_006498643|XM_006498644|XM_017315214
12499	Entpd5|AI196558|AI987697|Cd39l4|ER-UDPase|NTPDase-5|NTPDase5|Pcph|mNTPase	protein-coding	AC120402|AF006482|AF136571|AJ238636|AK002618|AK031581|AK036641|AK037736|AK040098|AK042411|AK045828|AK079267|AK080265|AK081435|AK085871|AK088455|AK160950|AK163688|AK212839|AW012371|BC015247|BY049870|CD775710|EDL02792|EDL02793|EDL02794|EDL02795|EDL02796|EDL02797|NM_001026214|NM_001286049|NM_001286058|NM_007647|Q9WUZ9
12500	Cd3d|T3d	protein-coding	AAA37268|AAA37399|AC166048|AK042172|AK050629|AK153843|AK154064|BB237678|BC062807|BY576367|EDL25629|EF382667|HM536173|NM_013487|P04235|X02339|XM_006509965
12501	Cd3e|AI504783|CD3|CD3epsilon|T3e	protein-coding	AAA72720|AC122305|AK041607|BC028636|BC098236|BC145926|BC145954|EDL25630|EF474454|GU456631|J02990|NM_007648|P22646|XM_006509966
12502	Cd3g|Ctg-3|Ctg3|T3g	protein-coding	AAA37400|AC061963|AC166048|AK133993|AK134049|AK153980|AK153987|BC027528|BY224047|EDL25626|EDL25627|EDL25628|EF474453|GU456630|M58149|NM_009850|P11942|Y00635
12503	Cd247|4930549J05Rik|A430104F18Rik|AW552088|Cd3|Cd3-eta|Cd3-zeta|Cd3h|Cd3z|Cd3zeta|T3z|Tcrk|Tcrz	protein-coding	AAA40171|AAA40403|AAB61085|AC090495|AC093371|AC124587|AK016078|AK017904|AK080019|AK088087|AK138774|AK139276|BC052824|BF020526|BM240376|EDL39214|EDL39215|J04967|L03353|M33158|NM_001113391|NM_001113392|NM_001113393|NM_001113394|NM_031162|NR_103716|P24161|S51932|U56258|X84237|XM_011238745|XM_011238746|XM_017313285
12504	Cd4|L3T4|Ly-4	protein-coding	AAA37402|AAA37403|AAA39402|AAC36010|AC142254|AF045882|AF088189|AK040115|AK153707|AK153966|AK161775|BC039137|BX639790|CAJ01229|EDK99775|EDK99776|M13816|M36850|M75688|NM_013488|P06332|U75219|X04836|XM_006505461|XM_006505462
12505	Cd44|AU023126|AW121933|AW146109|HERMES|Ly-24|Pgp-1	protein-coding	AAC52805|AAC52806|AJ251594|AK028981|AK045226|AK087472|AK144125|AK152099|AK154411|AK162720|AK166320|AK203354|AL844155|BC005676|BC025635|BC051388|CT010324|EDL27676|EDL27677|EDL27678|EDL27679|EDL27680|EDL27681|J05163|L13611|M27129|M27130|M30655|NM_001039150|NM_001039151|NM_001177785|NM_001177786|NM_001177787|NM_009851|P15379|U57610|U57611|X66081|X66082|X66083|X66084|X69724|XM_006498645|XM_006498646|…
12506	Cd48|AI449234|AW610730|BCM1|BLAST|BLAST-1|BLAST1|Bcm-1|MEM-102|SLAMF2|Sgp-60	protein-coding	AAD42980|AAD42981|AAD42982|AAD42983|AAD42984|AAD42985|AAD42986|AAD42987|AAD42988|AAD42989|AAD42990|AB196820|AB196821|AB196822|AB196823|AC091521|AK007741|AK084984|AK088027|AK146173|AK151601|BC060977|EDL39055|EDL39056|EDL39057|NM_001360767|NM_007649|P18181|X17501|X53526|XM_006496636|XM_006496637
12507	Cd5|Ly-1|Ly-12|Ly-A|Lyt-1	protein-coding	AAC52187|AC132247|AI528619|AK042105|AK089076|AK143736|BC011258|EDL41378|M15177|NM_007650|P13379|U65961|XM_006526621
12508	Cd53|AI323659|Ox-44|Tspan25	protein-coding	AA177409|AC117255|AK088232|AK156510|AK160326|BC021310|BC052905|CAA78892|EDL01883|EDL01884|NM_007651|Q61451|X97227|Z16071|Z16072|Z16073|Z16074|Z16075|Z16076|Z16077
12509	Cd59a|AA987121|Cd59|protectin	protein-coding	AAG15314|AAL04433|AI850091|AK002743|AK005507|AK018136|AK080728|BC132089|BC132115|BX813317|BY228038|BY585575|CA467821|EDL27714|EDL27715|NM_001111060|NM_007652|O55186|U60473|XM_006498650|XM_006498651
12511	Cd6	protein-coding	AC132402|AK030822|AK030823|AK088050|AK141213|BC014294|BQ553341|EDL41381|EDL41382|NM_001037801|NM_009852|Q61003|U12434|U35370|U37543|U37544|XM_006526622
12512	Cd63|C75951|ME491|Tspan30	protein-coding	AC122380|AF159427|AK028220|AK146618|AK150647|AK151702|AK151963|AK152072|AK152372|AK159875|AK163785|AK166373|AK166543|AK166766|AK170344|AK178060|AK178582|AK182243|AK184072|AK184717|AK188607|AK188949|AK208438|AK210314|AK211715|AK216882|BC008108|BC012212|BC083161|BP769648|BY164291|CF355016|CJ210573|CT010179|D16432|EDL24631|NM_001042580|NM_001282966|NM_007653|P41731
12514	Cd68|Lamp4|Scard1|gp110	protein-coding	AAC15685|AAC40056|AAC40151|AK002264|AK170443|AL603707|AW123877|BAA23738|BC021637|BY207885|BY210951|DQ167574|NM_001291058|NM_009853|NR_110993|P31996|X68273
12515	Cd69|5830438K24Rik|AI452015|AIM|VEA	protein-coding	AC142191|AFK08677|AK017979|AK089801|AK151076|AK153224|AK171509|AK171645|BC106997|BC128272|BC128273|BC139135|BC139136|BE691115|BY193860|EDK99915|KR780474|L23638|NM_001033122|P37217|XM_006505463
12516	Cd7	protein-coding	AAB17482|AI852832|AK136444|AK154339|AL662887|BAA06728|BC024376|CT010368|D10329|EDL34818|NM_009854|P50283
12517	Cd72|CD72c|Ly-19|Ly-32|Ly-m19|Lyb-2	protein-coding	AA203771|AF543213|AF543214|AK134132|AK144191|AK151094|AL732506|BC003824|BE692309|BY743956|EDL02477|EDL02478|J04170|L35772|NM_001110320|NM_001110321|NM_001110322|NM_007654|P21855|S40777|XM_006537576|XM_006537577|XM_006537578|XM_006537579|XM_006537580|XM_006537581|XM_006537582
12518	Cd79a|Ig-alpha|Iga|Igalpha|Ly-54|Ly54|mb-1	protein-coding	AAA39494|AC161441|AK143605|BB842272|BC027633|EDL24308|NM_007655|P11911|S59359|X13450
12519	Cd80|B71|Cd28l|Ly-53|Ly53|MIC17|TSA1	protein-coding	AAA37240|AAB32535|AC154425|AC209577|AF065893|AF065894|AF065895|AF065896|AJ278965|AK019867|AK154329|AY278186|BC131959|BC145843|CT571259|D16220|EDK97981|EDK97982|EDK97983|NM_001359898|NM_009855|Q00609|U26832|U33063|X60958|XM_006521737|XM_017316857|XM_017316858
12520	Cd81|Tapa-1|Tapa1|Tspan28	protein-coding	AAB19417|AC015800|AK136370|AK166521|AK170741|AK182212|AK183391|AK185682|AK190176|AK195226|AK211761|BC011433|BQ175686|BQ175800|BY252638|CAB94774|EDL18193|EDL18194|EDL18195|NM_133655|P35762|X59047
12521	Cd82|AA682076|AL023070|C33|IA4|Kai1|Tspan27	protein-coding	AK135381|AK146912|AK152871|AK153070|AK158033|AK160907|AK168097|AK168515|AK178739|AL732483|BC132559|BC132565|BM215013|D14883|EDL27622|EDL27623|EDL27624|EDL27625|NM_001136055|NM_001271430|NM_001271431|NM_001271432|NM_001271461|NM_001271462|NM_007656|P40237
12522	Cd83	protein-coding	AAC83186|AC159983|AF001036|AJ245551|AK075888|AK139410|AK154862|AK156386|AK171716|AK172122|AK172396|AK172449|AK172466|AK172515|AV359852|BB840485|BC072615|BC107344|BC107345|BY336480|CAG32924|CAH05712|EDL41000|EDL41001|NM_001289915|NM_009856|O88324
12523	Cd84|A130013D22Rik|CDw84|SLAMF5	protein-coding	AB196812|AB196813|AB196814|AB196815|AC091523|AF043445|AK037385|AK040694|AK154834|AK155531|AK156464|AK157075|AK171067|AK171188|BC140952|BC144736|BY205033|BY207887|EDL39052|NM_001252472|NM_001289470|NM_013489|Q18PI6|XM_006496639|XM_011238747
12524	Cd86|B7|B7-2|B7.2|B70|CLS1|Cd28l2|ETC-1|Ly-58|Ly58|MB7|MB7-2|TS/A-2	protein-coding	AAC52332|AAC52333|AAC52334|AAC52335|AAC52336|AAV87528|AC117662|AF065897|AF065898|AF065899|AF065900|AK079513|AK155710|AK170054|AK172548|AK172686|BC013807|EDK97925|EDK97926|KU284847|L25606|NM_019388|P42082|S70108|XM_006521741|XM_011245812|XR_384517
12525	Cd8a|BB154331|Ly-2|Ly-35|Ly-B|Lyt-2	protein-coding	AAA39474|AAA39475|AAA39665|AC160090|AJ131778|AK017889|AK037429|AK037467|AK088128|AK088214|AK088414|AK088447|AK137937|BC030679|CAA68352|EDK98938|EDK98939|M12052|M12825|M16981|NM_001081110|NM_009857|P01731|U34881
12526	Cd8b1|Cd8b|Ly-3|Ly-C|Lyt-3	protein-coding	AAA39456|AAA39480|AC160090|AK087944|AK088372|AK088649|AK154055|AK162993|AK169581|BF023006|BY084951|EDK98935|M16799|M17534|M19504|NM_009858|P10300|U34882|X07698
12527	Cd9|Tspan29	protein-coding	AC153580|AK002251|AK012793|AK080546|AK151443|AK151619|AK170310|BC070474|EDK99831|EDK99832|L08115|NM_007657|P40240
12530	Cdc25a|D9Ertd393e	protein-coding	AK036499|AK077609|AK077991|AK142334|AK213270|BC046296|BE854932|BU700379|CT027550|CT573087|EDL09031|NM_007658|P48964|U27323|XM_006511929|XM_006511930|XM_006511931
12531	Cdc25b|AI604853	protein-coding	AK004836|AK043730|AK153903|AK157397|AK183629|AL808128|AL831736|AL935321|BC002287|BC048164|BC057568|BQ561430|BU057369|EDL28309|EDL28310|NM_001111075|NM_023117|P30306|S93521|W54021|XR_374398
12532	Cdc25c|Cdc25	protein-coding	AAM22109|AC145591|AF347115|AK046840|AK134302|AK141737|AK168287|AK181318|BC004669|EDK97110|EDK97111|L16926|NM_009860|P48967|U15562|XM_006525551|XM_011246819
12534	Cdk1|Cdc2|Cdc2a|p34<CDC2>	protein-coding	AAM09474|AC131795|AK030231|AK051859|AK135516|AK136349|AK168054|BC005614|BC024396|BU756691|EDL31997|EDL31998|M38724|NM_007659|P11440|U58633|U69555|X16461
12537	Cdk11b|AA989746|CDK11-p110|CDK11-p46|CDK11-p58|Cdc11b|Cdc2l1|Cdc2l2|Cdk11|p58	protein-coding	AA210166|AK008283|AK077668|AK135402|AK147133|AK171785|AL627405|BC025058|BC052920|BY739008|EDL15017|EDL15018|EDL15019|EDL15020|L37092|M58633|NM_001347308|NM_001355567|NM_001355568|NM_001355569|NM_007661|P24788|XM_006538508|XM_006538510|XM_006538511|XM_006538512|XM_011250179|XM_017319929|XM_017319930|XM_017319931|XM_017319932|XM_017319933|XM_017319934|XR_001784083|XR_001784084
12539	Cdc37|p50|p50Cdc37	protein-coding	AC163637|AK010494|AK013255|AK145671|AK168651|AK206081|AK213273|BC060079|EDL25161|EDL25162|HM571836|HM571837|HM571838|HM571839|HM571840|HM571841|HM571842|HM571843|HM571844|HM571845|HM571846|HM571847|HM571848|HM571849|HM571850|HM571851|NM_016742|Q61081|U43076|XM_006509967
12540	Cdc42|AI747189|AU018915	protein-coding	AK003098|AK051543|AK075567|AK081384|AK144216|AK145659|AK150563|AK151087|AK151726|AK153564|AK154870|AK159470|AK166281|AK167195|AK167400|AK167609|AK168013|AK168076|AK168089|AK168276|AK168503|AK168758|AK168820|AK169122|AK169232|AK169805|AK181967|AK183308|AK208829|AK211726|AK213611|AK214706|AK218916|AL645468|BC064792|BE685696|BF467211|CD353254|CD551112|EDL29921|L11318|L78075|M79301|NM_001243769|NM_00…
12544	Cdc45|Cdc45l	protein-coding	AC005816|AC010001|AC083895|AF081536|AF081537|AF081538|AF081539|AF098068|AJ223729|AK147013|AK167850|AK210447|BB852042|BC006856|BC028635|CO040149|EDK97534|NM_001161623|NM_001358206|NM_009862|Q9Z1X9|XM_006521744|XM_011245813
12545	Cdc7|AI597260|Cdc7l1|muCdc7	protein-coding	AB018574|AB018575|AB018576|AB018577|AC134409|AJ007661|AK012986|AK145921|AK146009|AK163921|BAA34347|BC062149|BC072666|BC080702|EDL20171|EDL20172|EDL20173|EDL20174|NM_001271566|NM_001271567|NM_001271568|NM_009863|Q9Z0H0|XM_006534737|XM_017320634
12549	Arhgap31|5830477L08Rik|AU041750|Cdgap|D330026I07Rik	protein-coding	A6X8Z5|AC154425|AF151363|AK018057|AK045213|AK084661|AK129309|AK136348|AK138417|AK149975|AK150109|AK155729|AK166583|AK166622|AK170685|BB865916|BC138870|CT009576|EDK97988|EDK97989|NM_020260
12550	Cdh1|AA960649|ARC-1|E-cad|Ecad|L-CAM|UVO|Um	protein-coding	AAA37352|AC132132|AC147500|AK041755|AK076369|AK166267|AY566872|AY566873|AY566874|BC098501|BP765198|CAA43292|CEF39406|CF898038|EDL11372|EDL11373|NM_009864|P09803|X06115|X06339|X60962|X60963|X60964|X60965|X60966|X60967|X60968|X60969|X60970|X60971|X60972|X60973|X60974|X60975|X60976
12552	Cdh11|Cad11|OSF-4	protein-coding	AC105256|AC141869|AK028271|AK045023|AK049652|AV300631|AW121331|BB419230|BB840124|BC046314|CB246151|D21253|D31963|EDL11194|NM_009866|P55288|X77557|XM_006530623|XM_006530624|XM_006530626
12554	Cdh13|4932416G01Rik|Cdht|Tcad	protein-coding	AB022100|AC102381|AC108830|AC115073|AC117249|AC122342|AC134459|AC151905|AC157574|AC161528|AI550332|AK016527|AK028002|AK029195|AK032409|AK034995|AK039438|AK045201|AK048724|AK085939|AK134649|AL583883|AV343697|BB075948|BC021628|BM944611|CAI23894|CF735928|CX242668|EDL11590|EDL11591|NM_019707|Q9WTR5|XM_006530628|XM_011248295|XM_017312550
12555	Cdh15|AI323380|Cdh14|Mcad	protein-coding	AC132287|AC167359|BC157978|CAB57281|EDL11702|M74541|NM_007662|P33146
12556	Cdh16	protein-coding	AAF28836|AB009292|AC138617|AF016271|AJ609635|AK052636|AK093905|AK164546|BC015251|EDL11223|NM_001252627|NM_001252628|NM_007663|O88338|XM_006530629
12557	Cdh17|HPT-1|HPT-1/LI	protein-coding	AF177669|AK089791|AK155633|AK171733|AL772354|BC042891|CF383265|D87912|EDL05637|EDL05638|NM_019753|Q9R100|XM_006537583|XM_006537584
12558	Cdh2|CDHN|N-CAD|Ncad	protein-coding	AA242226|AAB23356|AB008811|AC098745|AC126255|AC134570|AK031210|AK032826|AK083045|AK084821|AK087418|AK146981|AK198430|BC022107|CB246984|EDK96930|M31131|NM_007664|P15116|XM_006525553
12560	Cdh3|AI385538|Cadp|Cdhp|P-cadherin|Pcad	protein-coding	AC132132|AC164096|AK031265|AK045041|AK164577|BAA02186|BC052189|BC098459|EDL11369|EDL11370|NM_001037809|NM_007665|P10287|X06340|X68057
12561	Cdh4|AW120700|R-CAD|R-Cadh|Rcad	protein-coding	AK038529|AK049087|AL663028|AL663067|AL669921|BC047991|BQ746513|BX000474|BX537257|CF532523|CJ045533|D14888|DV656134|EDL07297|NM_001316723|NM_009867|P39038|X69966|XM_011239921|XM_011239922
12562	Cdh5|7B4|AA408225|Cd144|VE-Cad|VECD|VEcad|Vec	protein-coding	AC132390|AK164474|AK167620|BC054790|BP768525|BY078746|D63942|EDL11198|NM_009868|P55284|X83677|X83678|X83930|XM_006530630|Y10887
12563	Cdh6|cad6	protein-coding	AC112957|AC139574|AK134611|BC107008|BC107013|BI134319|CN531307|CN704843|D82029|EDL03251|NM_007666|P97326|U67399|XM_006520017|XM_006520018|XM_017316420|XM_017316421
12564	Cdh8|AI851472|cad8	protein-coding	AC102643|AC103397|AC162519|AC162867|AK041720|AK044046|AK047589|AK083092|AK086711|AK139334|BC057581|BC060200|BU058167|CJ057758|EDL11191|NM_001039154|NM_001285913|NM_001285914|NM_007667|NR_133570|P97291|X95600|XM_006530631|XM_006530634|XM_017312551
12565	Cdh9	protein-coding	AC116724|AC123645|NM_009869|P70407|U69136|XM_006520019|XM_006520020|XM_011245337
12566	Cdk2|A630093N05Rik	protein-coding	AC117232|AJ223732|AK036589|AK042462|AK146845|AK148017|AK151979|AK152922|AK153983|AK154997|AK178832|AK179397|AK179714|AK181235|AK183240|AK184593|AK186022|AK186779|AK187629|AK189612|AK200216|AK200296|AK208241|AK208316|AK209242|AK210959|AK214050|AK219393|BC005654|BC026145|CAA11534|CAA11535|CN705407|EDL24599|EDL24600|NM_016756|NM_183417|P97377|U63337|XM_006513162|XM_011243321
12567	Cdk4|Crk3	protein-coding	AAF61074|AC134329|AK003804|AK006918|AK011871|AK012064|AK012202|AK013400|AK019380|AK078440|AK146107|AK153465|AK185090|AK186681|AK218927|BC031599|BC046336|BC052694|EDL24465|L01640|NM_001355005|NM_009870|P30285|X57238|X65069|XM_006513163
12568	Cdk5|AW048668|Crk6	protein-coding	AAP32045|AC113055|AI550418|AK051790|AK078997|AK184295|AK189728|AK200894|AK216613|BAA05650|BC052007|BY126868|D29678|EDL03126|EDL03127|EDL03128|EDL03129|NM_007668|NR_156449|P49615|X64604|XM_006535626|XR_389739
12569	Cdk5r1|Cdk5r|D11Bwg0379e|p25|p35	protein-coding	AAB46777|AF121847|AK039999|AK043203|AK048617|AK079557|AK084003|AK086621|AK141549|AK142868|AK169667|AL591146|BC046823|BC050768|BC058697|CAA72176|EDL15645|NM_009871|P61809|U89527
12570	Cdk5r2|B230310J22Rik|p39	protein-coding	AAB69709|AAC53595|AAF14854|AC139023|AK080815|BB622496|BC100712|BC100714|BC100715|BC103550|EDL00353|NM_009872|O35926
12571	Cdk6|AI504062|Crk2	protein-coding	AC026478|AC090432|AC090443|AF132482|AF132483|AK030810|AK050987|AK078973|AK150315|AK150569|AK152437|AK153463|AK154197|AK166311|AK209962|BC027662|BC119360|BC120595|BQ176468|EDL14598|NM_009873|Q64261|X65068
12572	Cdk7|AI323415|AI528512|C230069N13|Cdkn7|Crk4	protein-coding	AC165159|AK039084|AK082618|AK145759|AK146316|AK164567|AK168286|AW120870|BC004605|BC068160|BC141043|CJ111227|EDL00796|EDL00797|NM_009874|Q03147|U11822|X57239|X65070|X74145
12575	Cdkn1a|CAP20|CDKI|CIP1|Cdkn1|P21|SDI1|Waf1|mda6|p21Cip1|p21WAF	protein-coding	AAT73700|AB017817|AB017818|AC167363|AF457187|AGH67764|AGH67765|AH011321|AK007630|AK089093|AK139306|AK149910|AK170467|AK194916|AK202927|AK210703|BC002043|BY206886|CT009662|CT010218|EDL22607|EDL22608|EDL22609|JX993266|NM_001111099|NM_007669|P39689|U09507|U24173
12576	Cdkn1b|AA408329|AI843786|Kip1|p27|p27Kip1	protein-coding	AB083337|AC122193|AK046676|AK047669|AK050240|AK154276|AK158411|AK162146|AK169586|BC014296|CT010382|EDL10534|EDL10535|NM_009875|P46414|U09968|U10440|U51681|U77915
12577	Cdkn1c|AL024410|CDKI|Kip2|p57(kip2)|p57Kip2	protein-coding	AA986859|AAF00983|AC023248|AK003959|AK077844|AK132278|BC005412|CAC16402|CJ175313|EDL18207|EDL18208|NM_001161624|NM_001354981|NM_009876|P49919|U20553|U22399|XM_006508467|XM_006508468|XM_006508469|XM_006508470|XM_006508471
12578	Cdkn2a|ARF-INK4a|Arf|INK4a-ARF|Ink4a/Arf|MTS1|Pctr1|p16|p16(INK4a)|p16INK4a|p19<ARF>|p19ARF	protein-coding	AAB39600|AAB61416|AAC00051|AAC00052|AAC00053|AAC00054|AAC52987|AAD00223|AAD00224|AAD00225|AAD00226|AAD00227|AAD00228|AAD00229|AAD00230|AAD00231|AAD11438|AAD33245|AAK83159|AB221638|AF044335|AF044336|AK155307|AL831719|BC058190|CAB65598|CAI84565|EDL30951|EU071702|L76092|L76150|NM_001040654|NM_009877|P51480|Q64364|S80650
12579	Cdkn2b|AV083695|INK4b|MTS2|p15|p15(INK4b)|p15INK4b	protein-coding	AAB39833|AAB94534|AAD00232|AAD00233|AAD00234|AAD00356|AAD00357|AAD00358|AF016457|AF059567|AK144132|AK146668|BC002010|CAAA01036593|DT919921|EDL30950|NM_007670|P55271
12580	Cdkn2c|C77269|INK4c|p18|p18-INK4c|p18-INK6|p18INK4c	protein-coding	AA189303|AK003933|AK087461|AK157209|AL627264|AL627392|BC027026|BF657811|BG085472|EDL30697|EDL30698|NM_001301368|NM_007671|Q60772|U19596
12581	Cdkn2d|INK4d|p19|p19INK4d	protein-coding	AC122525|AK132906|AK140808|AK144737|AK179734|AK185849|BC013898|EDL25176|NM_009878|Q60773|U19597|U20497|XM_006509968
12583	Cdo1|1300002L19Rik|Cdo|D18Ucla3	protein-coding	AAK53364|AC123927|AK004249|AK011032|AK149582|BC013638|BC020375|CX222492|EDL09968|EDL09969|EDL09970|EDL09971|EDL09972|EDL09973|EDL09974|NM_033037|NR_151681|P60334|XR_385971
12585	Cdr2|AA617262	protein-coding	AC122248|AK148057|AK157902|AK171706|AK187086|AK215504|BC117530|BC118511|BX637405|BY713743|CF616011|DT902919|EDL17235|EDL17236|NM_001354986|NM_007672|P97817|U88588|XM_011241666
12587	Mia|CD-RAP|Cdrap|Mia1	protein-coding	AAB42082|AC157553|AK135151|AW047492|BC009815|BE864464|CAA66608|CK794645|EDL24199|EDL24200|NM_019394|Q61865|X94322
12589	Ift81|AW060663|Cdv-1|Cdv-1r|Cdv1	protein-coding	AC113285|AC114632|AF354757|AH010033|AK013424|AK042372|AK051203|AK161375|AU255331|AW551824|BC055721|EDL19674|NM_001358917|NM_001358918|NM_001358919|NM_009879|O35594|XM_006530127|XM_006530128|XM_006530129|XM_011248162|Y10495|Y10496
12590	Cdx1|Cdx|Cdx-1	protein-coding	AAA16447|AC124431|AC124448|BC019986|EDL09790|M37163|NM_009880|P18111
12591	Cdx2|Cdx-2	protein-coding	AAA19645|AC127549|AK018629|AK049566|AK049574|BC103516|BC103517|BC103519|BC103520|EDL05830|NM_007673|P43241|S74520
12592	Cdx4|Cdx-3|Cdx-4|Cdx3	protein-coding	AK141681|AL669964|BC119158|CAD33953|EDL14108|L08061|NM_007674|Q07424
12593	Cdyl|AI325931	protein-coding	AC141476|AC159209|AC162940|AF081260|AF081261|AK018892|AK028162|AK156509|AK162180|BC055103|BC062123|BG229669|BY090531|EDL40906|NM_001123386|NM_009881|Q9WTK2|XM_006516536|XR_382045
12606	Cebpa|C/ebpalpha|CBF-A|Cebp	protein-coding	AAA37374|AC150683|AK155281|AK160443|AW045436|BC011118|BC028890|BC051102|BC058161|BC106174|EDL03027|NM_001287514|NM_001287515|NM_001287521|NM_001287523|NM_007678|P53566
12607	Cebpz|AI848081|CBF2|Cbf|Cebpa-rs1	protein-coding	AC154274|AI848081|AK017537|AK136173|AK137728|AK145374|AK147886|AK155990|AK158771|AK159081|AW106749|BB704756|BY077658|CA575354|NM_001024806|NM_009882|P53569|U19891|U19892|XM_006523558
12608	Cebpb|C/EBPbeta|CRP2|IL-6DBP|LAP|LIP|NF-IL6|NF-M|Nfil6	protein-coding	AAP32012|AB012278|AK143374|AL935060|BP772654|M61007|NM_001287738|NM_001287739|NM_009883|P28033|X62600
12609	Cebpd|c/EBPdelta	protein-coding	AC154586|AK053190|AK149723|AK151958|AK156762|BC139293|EDK97406|M85144|NM_007679|Q00322|X61800
12611	Cebpg|C/EBPg|C/EBPgamma|GPE1-BP|Gpe1bp|Ig/EBP	protein-coding	AB012273|AC149058|AK050634|AK087103|AK157391|AK159544|AK169583|AK171859|AK194059|BAA25312|BC011319|BE987706|CJ092456|DQ720269|EDL03028|NM_009884|P53568|S80556|X55499
12613	Cel|1810036E18Rik|BAL	protein-coding	AK019028|AK131818|AK131824|AL772249|BC006872|EDL08386|EDL08387|NM_009885|Q64285|U33169|U37386
12614	Celsr1|Adgrc1|Crsh|Scy|crash	protein-coding	AC116764|AC139513|AF031572|AK220170|BC022754|BQ180311|BQ942572|CV561900|EDL04416|NM_009886|O35161|XM_006520379|XM_006520380|XM_006520381|XM_006520382
12615	Cenpa|Cenp-A	protein-coding	AA016357|AAC39958|AC105298|AF012709|AK010718|AK011399|AK036511|AK040313|AK041138|AK053763|AK080283|AK089033|AK182390|AK184358|BC012280|BQ748418|BY136144|EDL37283|EDL37284|EDL37285|EDL37286|EDL37287|EDL37288|NM_001302129|NM_001302130|NM_001302131|NM_001302132|NM_007681|NR_126074|O35216|XM_011240699
12616	Cenpb|CENP-B	protein-coding	AK158811|AL831736|BC006628|BC053333|BC071269|BC075733|CAA38878|EDL28308|NM_007682|P27790
12617	Cenpc1|CENP-C|Cenpc	protein-coding	AAC39956|AAF73217|AC101846|AC107634|AK011004|AK020042|AK089392|AK137803|AK137953|AK143566|BC150700|BY718033|EDL37951|NM_001345902|NM_001345903|NM_001345904|NM_007683|P49452|U03113|XM_006534738|XM_006534739|XM_017320635|XM_017320636|XM_017320637|XM_017320638
12622	Cer1|Cerl|Cerl1|Cerr1|cer-1	protein-coding	AAB71838|AF031896|AF035579|AL670958|BC132431|BC145993|EDL31032|NM_009887|O55233
12623	Ces1g|Ces-1|Ces1|Ses-1	protein-coding	AC162949|AI316467|AK136446|AK136588|AK149446|AK162328|BC021150|BC026897|NM_021456|Q8VCC2|Y12887
12624	Cet1	unknown	AC155257|CT010573|U03988
12626	Cetn3|MmCEN3	protein-coding	AC159256|AI851499|AK003473|AK004532|AK006289|AK006891|AK011821|AK017505|BC002162|BC054097|BY103593|EDL37143|NM_007684|O35648|XM_006517074|Y12474
12627	Cfc1|AV265756|b2b970Clo|cryptic	protein-coding	AAF76323|AC106841|BC100705|BC100706|BC100708|BC100711|CCA65396|EDL14455|NM_007685|NR_153806|P97766|U57720
12628	Cfh|Mud-1|NOM|Sas-1|Sas1	protein-coding	AAA39530|AC161408|AH001909|AK052688|AK075670|AK077187|AK087707|BB661130|BC066092|J02891|M12660|NM_009888|P06909
12630	Cfi	protein-coding	AA530545|AA920214|AAD32965|AC111097|AI326560|AW110859|BC150751|BG072327|BY773461|CJ133989|CN691735|EDL12228|NM_001329552|NM_007686|Q61129|U47810|XM_006500961|XM_006500962|XM_006500963
12631	Cfl1|AA959946|Cof	protein-coding	AC126029|AI844923|AK013943|AK020471|AK050651|AK088633|AK088793|AK167795|AK191482|AK194836|AK195534|AK198064|AK200194|AK208876|AK208902|AK215762|BC046225|BC058726|BC094357|CX218255|D00472|EDL33144|NM_007687|P18760
12632	Cfl2	protein-coding	AC154732|AK004659|AK013994|AK020494|AK147174|AK162912|AK199835|AK217545|BC007138|CT030142|EDL36740|EDL36741|EDL36742|L29468|NM_007688|P45591|XM_006515452
12633	Cflar|2310024N18Rik|A430105C05Rik|CLARP|Cash|Casper|FLAME|FLAME-1|Flip|Gm9845|I-FLICE|MRIT|c-Flip	protein-coding	AC112968|AK009498|AK020765|AK053567|AK142078|AK143812|AK152515|AK161120|AK161220|BB615039|BB856464|BC023121|BC029223|BC085105|BE944648|BX524743|CAW32368|CAW32382|EDL00095|EDL00096|EDL00097|EDL00098|NM_001289704|NM_001293804|NM_001293805|NM_001355056|NM_009805|NM_207653|NR_149255|NR_149256|NR_149257|NR_149258|O35732|U97076|XM_006495635|XM_011238420|XM_011238421|XM_011238422|XM_011238423|XM_0173135…
12638	Cftr|AW495489|Abcc7	protein-coding	AAB28391|AAB28393|AAF15512|AAF30300|AAF97814|AAR16297|AC158663|AC161826|AK033621|AK078912|EDL13864|M60493|M69298|M84613|M84614|NM_021050|P26361|X72693|X72694|XM_006504977|XM_006504978|XM_006504979|XR_377284
12640	Cga|CG-alpha|FSHA|GPHA1|GPHalpha|HCG|LHA|Tsha|aGSU|alpha-GSU|alphaGSU|alphaSU	protein-coding	AAA99228|AF307151|AL929565|BC087926|EDL05461|J00643|NM_009889|P01216|XM_006537586
12642	Ch25h|AI462618|m25OH	protein-coding	AAC97480|AC102249|AF059213|AK140360|AK152770|AK160657|CAR81283|CBX84761|EDL41749|NM_009890|Q9Z0F5
12643	Chad|SLRR4A	protein-coding	AAC39963|AK158297|AK160489|AL645809|BQ175638|EDL15934|NM_007689|O55226
12647	Chat|B230380D24Rik|CHOACTase	protein-coding	AC167565|AK046406|AK047708|AK143147|BAA02055|BC119322|BC120589|D12487|D12488|D12489|D12490|D12491|D12492|D12493|EDL24838|L16517|NM_009891|Q03059
12648	Chd1|4930525N21Rik|AI851787|AW555109	protein-coding	AC102745|AC126424|AK015218|AK015896|AK018451|AK021188|AK042202|AK042739|AK049686|AK140386|AK142471|BC115822|CT033750|EDL20454|L10410|NM_007690|P40201
12649	Chek1|C85740|Chk1|rad27	protein-coding	AC155921|AF016583|AF032875|AK011258|AK033179|AK045336|AK166675|BC037613|BC053394|BC064445|BC100386|EDL25410|EDL25411|NM_007691|O35280|XM_017313117
12651	Chkb|Chetk|Chkl|Ck|Ck/Ek|Ck/Ek-beta|Ckb|Ckekb|Ek	protein-coding	AB011000|AB011001|AC137513|AI853330|AK078101|AK164379|AK170077|AK177995|AK187259|BAA88151|BAC24125|BC068195|BC069925|CAC40149|EDL04338|EDL04339|NM_007692|NR_037153|NR_037154|O55229
12652	Chga|ChrA|cgA	protein-coding	AC156033|AK144504|BC026554|BY250052|EDL18857|EDL18858|EDL18859|EDL18860|L31361|M64278|NM_007693|P26339
12653	Chgb|Scg-1|cgB|sgI	protein-coding	AF313451|AK019893|AK044172|AK077487|AK077489|AK133629|AK133739|AK133786|AK158857|AL929562|BC014736|EDL28358|NM_007694|P16014|X51429|X53028
12654	Chil1|AW208766|Brp39|Chi3l1|Gp39	protein-coding	AC137104|AI853039|AK051475|AK155412|BC003780|BC004734|BC005611|CJ147225|CT010283|EDL39625|EDL39626|EU313768|NM_007695|Q61362|X93035|XM_006529111|XM_006529112
12655	Chil3|AI505981|Chi3l3|ECF-L|Ym1	protein-coding	AAN04032|AC125461|AK137503|AK154420|BC061154|BY117835|D87757|M94584|NM_009892|O35744|U56900
12659	Ovgp1|120kDa|AU016433|AU019448|Chit5|MOGP|OGP|muc9	protein-coding	AAD34011|AC025786|AF334669|AK054141|AY521455|BAA89051|BC137995|D32137|EDL07535|NM_007696|Q62010
12660	Chka|CK|CK/EK-alpha|Chetk-alpha|Chk|ChoK|EK|EtnK-alpha	protein-coding	AAR89357|AB011002|AC133523|AK005057|AK014174|AK052056|AK053818|AK166465|AK166641|AK178697|AK182174|AK183570|AK183891|AK184298|AK186560|AK192596|AK215104|AK216139|BAA88153|BAA88154|BC004719|BC056758|BC060218|BE863716|BU918359|BY705262|EDL32956|EDL32957|EDL32958|EDL32959|EDL32960|EDL32961|EDL32962|EDL32963|NM_001025566|NM_001271496|NM_013490|NR_073190|O54804|XM_006531646|XM_006531648|XM_006531649|X…
12661	Chl1|A530023M13Rik|AI465420|CALL|LICAM2	protein-coding	AC153595|AC153598|AC161824|AJ319656|AJ319657|AK036295|AK040765|AK048639|AK053039|AK082640|AK132840|AK163864|BC060216|BC131670|BC131671|CAC88131|EDK99388|EDK99389|EDK99390|NM_007697|P70232|X94310|XM_006505467|XM_006505468|XM_006505469|XM_006505470|XM_006505471|XM_006505472|XM_006505473|XM_011241198|XM_017321375|XM_017321376|XM_017321377
12662	Chm|Rep-1	protein-coding	AF218084|AK021238|AK035956|AK080596|AK141830|AK171558|AK200100|AL669958|BC047461|EDL14002|NM_018818|Q9QXG2|XM_006528381|XM_006528382|XM_006528383|XM_006528384|XR_001782732|XR_387043
12663	Chml|AI450814|E030003F13Rik|REP-2|Rep2	protein-coding	AAF01059|AAO15718|AC124366|AK083699|AK086827|BC118932|EDL13208|NM_021350|Q9QZD5
12667	Chrd|Chd	protein-coding	AF069501|AF096276|AI838093|AK077460|AK149445|AK165339|AK220310|BC145017|BC145018|BC145019|BC145696|CT010490|EDK97595|EDK97596|NM_001278041|NM_001354995|NM_001354996|NM_009893|Q9Z0E2|XM_006521745|XM_006521747|XM_011245814|XM_011245815|XM_011245816|XM_011245817|XM_017316859|XM_017316860|XM_017316861|XR_001781784|XR_875721
12669	Chrm1|Chrm-1|M1|M1R	protein-coding	AAA37158|AC025794|AJ006521|AK081248|AK138282|AW495047|BB848456|BC094242|BY062993|EDL33348|EDL33349|NM_001112697|NM_007698|P12657
12671	Chrm3|Chrm-3|M3|M3R	protein-coding	AAG14344|AC122288|AC124429|AC126043|AC140445|AC146596|AC153132|AC158115|AK051841|AK080950|BC129892|BC129893|EDL32297|NM_033269|Q9ERZ3|S74908|XM_006516468
12672	Chrm4|Chrm-4|M4	protein-coding	AL731772|BC120504|BC137677|BY250825|BY652985|CAA45071|CX122754|CX241098|EDL27579|NM_007699|P32211|S74916|XM_006498654|XM_011239271
12675	Chuk|AI256658|Chuk1|Fbx24|Fbxo24|IKBKA|IKK alpha|IKK1|Ikka|NFKBIKA	protein-coding	AC124693|AC125101|AK008539|AK018671|AK035326|AK150039|AK155328|AK155393|AK164236|AK165275|AK191022|AK193721|AK206454|BC018243|BC125266|EDL41920|NM_001162410|NM_007700|Q60680|U12473|XM_011247129|XR_001782557|XR_001782558
12677	Vsx2|Chx10|Hox-10|Hox10|or	protein-coding	AC110564|AK143461|AK162139|BC031869|BC051245|BC058806|EDL02809|EDL02810|L34808|NM_001301427|NM_007701|Q61412
12683	Cidea|AW212747	protein-coding	ABO38174|AC154125|AF041376|BB614324|BC096649|BQ554476|BQ554477|CU013543|EDL09649|EDL09650|NM_007702|O70302
12684	Cideb|1110030C18Rik|AI790179|CIDE-B	protein-coding	AC098877|AF041377|AK003968|BC012664|BC046340|BQ175754|CB600615|EDL36240|EDL36241|NM_009894|NM_026804|O70303
12686	Elovl3|CIN-2|Cig30	protein-coding	AA241332|AAD51088|AC140233|AK162271|BC016468|EDL41980|NM_007703|O35949|U97107|XM_006526624
12695	Patj|Cipp|Inadl	protein-coding	AF060539|AK044043|AK050545|AK077268|AK136048|AK147866|AK153597|AK156166|AL627124|AL670941|AL671229|AV287690|BB617492|BC019701|BC037607|BC048495|BC050846|BC057124|BC062194|BC082787|BC141404|BM900173|BU851730|BY105808|CD547724|CK340630|EDL30901|EDL30902|NM_001005784|NM_001005787|NM_001355177|NM_007704|NM_172696|Q63ZW7|XM_006502699|XM_006502700|XM_006502701|XM_006502702|XM_006502703|XM_006502704|XM_…
12696	Cirbp|Cirp|R74941	protein-coding	AC159999|AI841072|AK014655|AK132584|AK188303|BC075699|BE985260|BQ445205|CJ046415|D78135|EDL31585|EDL31586|EDL31587|NM_007705|NR_152857|P60824|XM_006513164|XM_006513165|XR_380351
12700	Cish|CIS-1|CIS1|Cis|F17|F23|SOCS	protein-coding	AK077338|AK086040|AK170116|AK170410|AK170554|AK170877|AK171431|AL672070|BC003783|BC022178|D31943|D89613|EDL21180|EDL21181|NM_001317354|NM_009895|Q62225|XM_006511635
12702	Socs3|Cis3|Cish3|EF-10|Ef10|SSI-3|Ssi3	protein-coding	AAD18024|AAK60601|AK047165|AK139241|AK150719|AK151761|AK152441|AK152468|AK152514|AK152686|AK155097|AK157708|AK159395|AK170406|AK172399|AL591433|BC052031|EDL34646|NM_007707|O35718|U72673|U88328|XM_011248707
12703	Socs1|Cish1|Cish7|JAB|SOCS-1|SSI-1	protein-coding	AB000677|AB000710|AF120490|AF180302|AK028632|AK154706|BC132366|BC132368|CT010583|EDK97323|NM_001271603|NM_009896|O35716|U88325|Z47352
12704	Cit|C030025P15Rik|CRIK|CRIK-SK|Cit-k	protein-coding	AC115795|AC162461|AF070066|AF086823|AF086824|AK047757|AK047894|AK048090|AK132200|AK145037|BC023775|BC031156|BC051165|CAAA01049877|CF744826|EDL19839|EDL19840|EDL19841|EDL19842|NM_007708|P49025|U39904|XM_006530130|XM_006530131|XM_006530132|XM_006530133|XM_006530134|XM_006530135|XM_006530136|XM_006530137|XM_006530138|XM_006530139|XM_006530140|XM_006530141|XM_006530142|XM_006530143|XM_006530145|XM_00…
12705	Cited1|AI316840|AU019144|Msg1	protein-coding	AF010148|AK148042|AK200406|AL954850|BC052030|BQ173936|CX237826|EDL14125|EDL14126|NM_001276466|NM_001276473|NM_001276474|NM_007709|P97769|U65091
12706	Ckb-ps2|Ck-ps1	pseudo	AC162800|M74146|NC_000083|NG_001354
12707	Ck-ps2	pseudo	M74147|NG_001355
12708	Ck-ps3|Ck4	pseudo	AC209577|CT571259|M74148|NC_000082|NG_001356
12709	Ckb|B-CK|Bck|CPK-B|Ck-3|Ck3|Ckbb	protein-coding	AAA37455|AAA37462|AC160972|AK002467|AK014299|AK148885|AK152388|AK153484|AK161990|AK165779|AK166980|AK167034|AK216419|BC015271|BC058257|BC106109|BY654507|EDL18622|HM571393|HM571394|HM571395|HM571396|HM571397|HM571398|HM571399|HM571400|HM571401|HM571402|HM571403|HM571404|HM571405|HM571406|HM571407|HM571408|HM571409|HM571410|HM571411|HM571412|HM571413|HM571414|HM571415|HM571416|HM571417|HM571418|HM5…
12715	Ckm|CPK-M|Ckmm|M-CK|MCK	protein-coding	AC118017|AH001878|AK009950|AK137460|BC132424|BC132426|EDL23143|K03477|K03478|K03479|K03480|K03481|K03482|K03483|M13642|NM_007710|P07310|X03233
12716	Ckmt1|Mt-CK|ScCKmit|U-MtCK|UbCKmit|mi-CK|mia-CK	protein-coding	AK005076|AK018487|AK131953|AL845466|BC025976|CAA78372|EDL28049|EDL28050|EDL28051|EDL28052|NM_001355069|NM_009897|P30275|XM_006498655|XM_006498656|Z13968
12721	Coro1a|Clabp|Lmb3|TACO|p57	protein-coding	AAL73446|AC124505|AF047388|AF143955|AF495468|AK040885|AK075799|AK146290|AK150962|AK151755|AK155527|AK155860|AK165296|AK172447|BC002136|BC053398|BY198241|BY236847|EDL17417|EDL17418|EDL17419|EDL17420|EDL17421|EDL17422|EDL17423|NM_001301374|NM_009898|O89053|U89399|XM_006507284|XM_006507285
12722	Clca3a1|Cacc|Clca1	protein-coding	AC134404|AC137128|AF047838|AF052746|AK032511|AK087213|AK137904|AK142211|AK161805|BC010260|BC132342|BC145057|NM_009899|NR_130895|Q9QX15|XM_006500965|XM_006500967|XM_006500968|XM_011240004
12723	Clcn1|Clc-1|Clc1|SMCC1|adr|mto|myotonia|nmf355	protein-coding	AC153915|AJ011105|AJ011107|AJ539382|AK036735|AK161489|AY046403|AY046404|BC114336|CAA09489|CAA83246|CAB08359|EDL13486|EDL13487|EDL13488|NM_001363712|NM_013491|Q64347|XM_006505476|XM_006505477|XM_011241199|Z95128|Z95129|Z95130|Z95131|Z95132|Z95133|Z95134|Z95135|Z95136|Z95137|Z95138|Z95139|Z95140|Z95141|Z95142|Z95143|Z95144|Z95145|Z95146|Z95147|Z95148|Z95149
12724	Clcn2|AL118368|ClC-2|Clc2|nmf240	protein-coding	AC087898|AF097415|AF139724|AK141656|AK155104|AK165000|AK171231|AK172148|BC120699|BC137625|CK633852|CT010490|EDK97590|NM_009900|Q9R0A1|XM_006521749|XM_017316862|XR_001781785|XR_001781786|XR_001781787|XR_384520
12725	Clcn3|Clc3	protein-coding	AAM89113|AAM89114|AAM89115|AAM89116|AAM89117|AAM89118|AC114920|AF029347|AF347681|AI849432|AK029892|AK036501|AK088307|AK141136|AK147364|AK147548|AK147621|AK149276|AK150688|AK159698|AK161327|AK162639|AK163732|AK169297|AK169516|AK217848|BB657631|BB864905|BC057133|BC057855|CB723319|CF536658|CX237945|EDL28642|EDL28643|NM_007711|NM_173873|NM_173874|NM_173876|P51791|X78874|XM_006509259|XM_006509260|XM_0…
12727	Clcn4|Clc4-2|Clcn4-2|clC-4	protein-coding	AC149056|AK035804|AK050833|AK086383|AK088317|AK133759|AK160325|AK185437|AK191145|AK209368|AK209939|AK215840|BC089497|BC110668|BQ176890|BU610450|BY035169|BY790669|DQ186662|EDL01087|EDL01088|EDL01089|EDL01090|NM_001302386|NM_001302387|NM_001357102|NM_001357103|NM_001357104|NM_011334|NR_126156|NR_126157|Q61418|XM_006539501|XM_006539502|XM_006539503|XM_006539504|XM_006539507|XM_011250426|XM_017321961…
12728	Clcn5|5430408K11Rik|ClC-5|Clc4-1|Clc5|Clcn4-1|D930009B12Rik|DXImx42e|Sfc13|T25545	protein-coding	AF134117|AF134118|AK017285|AK052990|AK142227|AK145763|AL663104|AL808124|AL954858|BC036347|BU058610|NM_001243762|NM_016691|Q9WVD4|XM_006527562|XM_011247442|XM_011247443|XM_011247444|XM_011247445|XM_011247446
12729	Clns1a|2610036D06Rik|2610100O04Rik|Clci|Clcni|ICLN	protein-coding	AAC53115|AC151477|AK011691|AK011789|AK031877|AK036156|AK078050|AK133981|AK151356|AK151944|AK169259|AK180965|AK185541|AK205730|AK216755|BC005575|CX236388|EDL16317|EDL16318|EDL16319|NM_023671|Q61189|U53455
12733	Clcnka|C75963|CLC-K1|Clcnk1	protein-coding	AF124848|AL670285|AY373832|BB743618|BC037077|BG061970|CF725377|CJ068439|EDL13364|EDL13365|NM_001146307|NM_024412|Q9WUB7
12735	Clc|Clcp|gal-10	protein-coding	AAB41694|P97400
12737	Cldn1|AI596271	protein-coding	AC108423|AF072127|AK028428|AK036762|AK036780|AK040604|AK054207|AK081601|AK161125|BC002003|BC008536|CK626537|CT010299|EDK97687|EU076705|NM_016674|O88551
12738	Cldn2|AL022813	protein-coding	AF072128|AI174044|AK004990|AL672243|BC015252|BC085494|BY075485|EDL23917|NM_016675|O88552|XM_006528486|XM_006528487|XM_006528488|XM_006528489|XM_006528490
12739	Cldn3|AI182374|Cpetr2|mRVP1	protein-coding	AB000715|AC084109|AF087821|AF095905|AK002672|AK006514|AK012677|AK165808|AV041302|BC012650|BC023269|BC032070|EDL19402|NM_009902|Q9Z0G9
12740	Cldn4|Cep-r|Cpetr|Cpetr1	protein-coding	AB000713|AC079938|AF087822|AK145152|AK162721|BC032172|BC132376|BC132378|BQ031935|EDL19403|NM_009903|O35054
12741	Cldn5|AI854493|MBEC1|Tmvcf	protein-coding	AC010001|AC083895|AF035814|AF087823|AK077282|BB872815|BC002016|BC083341|BE627334|EDK97533|NM_013805|O54942|U82758
12745	Clgn|4930459O04Rik|A2/6|AI528775|Cln	protein-coding	AC155304|AK015491|AK019534|AK034525|AW456491|BC050767|BY100733|D14117|D86323|EDL10902|EDL10903|NM_001329627|NM_001329680|NM_009904|P52194|U08373|XM_006530635|XM_006530636|XM_011248296|XM_011248297|XM_011248298|XM_017312554
12747	Clk1|STY	protein-coding	AA267385|AC121091|AK031218|AK042106|AK076199|AK135765|AK146091|BC062887|BC145905|BC145911|BY784955|EDL00074|EDL00075|EDL00076|L29221|M38381|NM_001042634|NM_009905|NR_027853|NR_027854|P22518|U11054|U21209|X57186
12748	Clk2|AU041688	protein-coding	AC161600|AF033564|AK134849|AK148377|AK161259|BC015080|BY021174|BY247622|BY738871|CD740936|CN538691|DT924403|EDL15233|EDL15234|NM_001163432|NM_007712|O35491
12750	Clk4|AI987988|C85119	protein-coding	AF005423|AF033566|AK013974|AK051099|AK161739|AL645907|AY653308|BC002220|BC012675|CT010293|EDL33667|EDL33668|EDL33669|EDL33670|EDL33671|NM_001304744|NM_001362535|NM_001362536|NM_001362538|NM_001362539|NM_001362540|NM_001362541|NM_007714|O35493|U94846|XM_006532111|XM_006532112|XM_006532113|XM_006532114|XM_006532115|XM_006532116|XM_006532118|XM_011248708|XM_011248709|XM_017314243|XM_017314244
12751	Tpp1|Cln2|LPIC|TPP-1|TPP-I	protein-coding	AA499658|AAD32573|AC121823|AF111172|AJ011912|AK002418|AK048279|AK083832|AK146759|AK155021|AK165669|AK166648|AK169924|AK170781|AK188522|AK205373|AK207244|AK209269|AK210904|AK212650|BC024820|EDL16817|EDL16818|EDL16819|EDL16820|EDL16821|NM_009906|O89023|XM_011241668
12752	Cln3|AI323623	protein-coding	AC125169|AK078976|AK134036|AK184160|AK189026|AK217815|BC047120|BC058753|BC060306|BC080759|BE624119|EDL17389|EDL17390|EDL17391|EDL17392|EDL17393|EDL17394|EDL17395|EDL17396|EDL17397|EDL17398|NM_001146311|NM_001329789|NM_009907|Q61124|U47106|U68064|U92811|XM_006507288|XM_006507289|XM_006507290|XM_006507292|XM_006507293|XM_017321963|XR_378213
12753	Clock|5330400M04Rik|KAT13D	protein-coding	AAD30565|AB221635|AC147239|AF000998|AK030352|AK040337|AK041303|AK129118|AK132842|AK136367|AK140803|AK144118|AK158765|AY118227|BC129886|BX526669|EDL37895|EDL37896|NM_001289826|NM_001305222|NM_007715|O08785|XM_011249402|XM_017320648|XM_017320649|XM_017320650|XM_017320651|XR_001784601|XR_001784602
12757	Clta|AV026556|Lca	protein-coding	AB575971|AI467006|AK045237|AK146965|AK149761|AK150148|AK152397|AK168130|AK205683|AK207054|AK207565|AK209788|AK209982|AK214893|AK216692|AL732563|BC057660|BE333066|BU847112|CA322069|CK620776|CX243404|CX244279|EDL02433|EDL02434|EDL02435|NM_001080384|NM_001080385|NM_001080386|NM_001290470|NM_016760|O08585|U91848|XM_006537587|XM_006537588|XM_006537590
12759	Clu|AI893575|ApoJ|Cli|D14Ucla3|SP-40|Sgp-2|Sgp2|Sugp-2	protein-coding	AAF06365|AC126444|AF248057|AF248058|AK132030|BC075668|BP769702|BY248781|CK623407|D14077|EDL01130|L05670|L08235|NM_013492|Q06890|S70244|XM_006518503|XM_006518504
12763	Cmah	protein-coding	AA122526|AB061276|AB061277|AK040274|AK083394|AK145110|AK145199|AK166486|AL589744|AL590864|BAB91553|BC028474|BC055079|CA577904|D21826|EDL32500|EDL32501|EDL32502|EDL32503|EDL32504|EDL32505|NM_001111110|NM_001284519|NM_001284520|NM_007717|Q61419|XM_011244265|XM_011244266|XM_011244274
12764	Cmas|AW208911|CMPNeu5Ac|D6Bwg0250e	protein-coding	AC164104|AJ006215|AK087150|AK155730|AK213220|AK218506|AK219252|BC004606|BC031500|BC063776|BQ033546|CAJ34139|CJ161865|EDL10651|NM_009908|Q99KK2
12765	Cxcr2|CD128|CDw128|Cmkar2|Gpcr16|IL-8Rh|IL-8rb|IL8RA|Il8rb|mIL-8RH	protein-coding	AAA39305|AAA62109|AAC52239|AAL31314|AC117757|AK158234|BC051677|CJ056061|D17630|EDL00307|L20337|NM_009909|P35343|XM_006495638
12766	Cxcr3|Cd183|Cmkar3	protein-coding	AB003174|AF045146|AL805980|BC096626|EDL14135|NM_009910|O88410
12767	Cxcr4|CD184|CXC-R4|CXCR-4|Cmkar4|LESTR|PB-CKR|PBSF/SDF-1|Sdf1r|b2b220Clo	protein-coding	AAC52953|AB000803|AC161170|AK088663|BB872868|BC031665|BC098322|BF662224|CAA67893|EDL39747|EDL39748|EF101560|NM_001356509|NM_009911|P70658|U59760|X99582|XM_006529113|XM_006529114|Z80111|Z80112|Z80113
12768	Ccr1|Cmkbr1|Mip-1a-R	protein-coding	AAA89153|AC140491|AC192862|AK031109|AK036597|AK036690|AK076275|BC011092|CT010178|EDL37173|NM_009912|P51675|U29678
12769	Ccr9|A130091K22Rik|Cmkbr10|GPR-9-6	protein-coding	AC132852|AC165425|AJ131357|AJ132336|AK019478|AK038272|AK040129|AK050615|AK133998|AK153975|AK162762|AK162996|BC132166|BC132466|NM_001166625|NM_009913|Q9WUT7
12770	Ccr1l1|Cmkbr1l1	protein-coding	AAA89154|AC140491|AC192862|BC127143|BC128466|CF551376|EDL37174|NM_007718|P51676
12771	Ccr3|CC-CKR3|CKR3|Cmkbr1l2|Cmkbr3	protein-coding	AAA86118|AAA89155|AAL13085|AC140491|AC192862|AK041106|AK089875|AK089895|AK153518|BC108967|BC108968|EDL37175|NM_009914|P51678|XM_017313119|XM_017313120
12772	Ccr2|Cc-ckr-2|Ccr2a|Ccr2b|Ckr2|Ckr2a|Ckr2b|Cmkbr2|mJe-r	protein-coding	AC168021|AK039755|AK046579|AK138599|AK154590|AK162705|BC138803|BC138804|EDL37176|NM_009915|P51683|U47035|U51717|U56819|XM_006512428|XM_011243063|XM_011243064
12773	Ccr4|C-C CKR-4|CHEMR1|Cmkbr4|LESTR|Sdf1r	protein-coding	AC164109|AK042013|BC117041|BC119171|EDL09307|EDL09308|NM_009916|P51680|U15208|X90862|XM_006511932|XM_006511933|XM_006511934|XM_011242933
12774	Ccr5|AM4-7|CD195|Cmkbr5	protein-coding	AAB37273|AAB71183|AAC53386|AAC53389|AC168021|AK141906|AK154595|AK155628|AK155632|AK155867|AK170303|AK171391|BC103574|BC103586|BC103587|BC105643|BG091923|BY198155|D83648|EDL37177|NM_009917|P51682|U47036|X94151
12775	Ccr7|CC-CKR-7|CCR-7|CD197|Cdw197|Cmkbr7|EBI1|Ebi1h	protein-coding	AK037965|AK154349|AK154736|AK154849|AL591366|BF020112|BY194318|EDL16180|NM_001301713|NM_007719|P47774
12776	Ccr8|C-C|C-C CKR-8|CC-CKR-8|CCR-8|CKR-8|Cmkbr8|mCCR8	protein-coding	AAC97598|ABC95971|ABC95976|AC117245|BC101966|BC101967|BC103566|BC103567|CAB10896|EDL09188|NM_007720|P56484|Z98205
12777	Ccr10|C-C CKR-10|CC-CKR-10|CCR-10|Cmkbr9|Gpr2	protein-coding	AF208238|AF215982|AF215983|AK090044|AL590969|BC117043|BC120542|EDL03895|NM_007721|Q9JL21
12778	Ackr3|AW541270|CXC-R7|CXCR-7|Cmkor1|Cxcr7|RDC-1|Rdc1	protein-coding	AC110261|AC120878|AF000236|AK031100|BC015254|BQ033958|EDL40093|EDL40094|NM_001271607|NM_007722|P56485
12780	Abcc2|AI173996|Abc30|Cmoat|Mrp2|cMRP	protein-coding	AA027420|AAX21412|AB008832|AC132251|AC141888|AF213388|AF227274|AF282772|AF282773|EDL41913|NM_013806|Q8VI47|XM_006526625
12785	Cnbp|AA408710|Cnbp1|Znf9	protein-coding	AAO31613|AAR89463|AC158626|AK075760|AK078427|AK144740|AK145444|AK146224|AK146301|AK146344|AK146367|AK146593|AK147157|AK151317|AK151528|AK151961|AK153414|AK159810|AK188144|AK190430|AK207643|AK210779|AK211658|AK213115|AY329615|BC003805|BC058723|CJ088264|EDK99228|EDK99229|EDK99230|EDK99231|EDK99232|L12693|NM_001109745|NM_001109746|NM_001347325|NM_001355195|NM_013493|P53996|U20326|X63866|XM_006505479…
12788	Cnga1|Cncg	protein-coding	AC122733|BC085319|BC141261|BI738168|BI871897|CO423854|CX564336|EDL37825|EDL37826|L02635|L02636|M84742|NM_007723|P29974|U19715|U19716|U19717|XM_006503709
12789	Cnga2|CNG2|Cnca|Cncg4|OCNC1	protein-coding	AAC52712|AK132574|BC048775|CAM46057|EDL26564|NM_007724|Q62398|XM_006527761
12790	Cnga3|CNG3	protein-coding	AC133096|AJ238240|AJ238241|AJ243933|BC035272|BC049145|CAB42891|CJ167467|EDL14518|NM_001282010|NM_009918|Q9JJZ8|XM_017313745|XM_017313748
12793	Cnih1|0610007J15|CNIH-1|Cnih	protein-coding	AC093043|AF022811|AK002293|AK011200|AK152432|AK154479|AK168154|BC034868|BY507194|DV653213|EDL20721|NM_001355011|NM_009919|O35372|XM_006518505
12794	Cnih2|CNIH-2|Cnil	protein-coding	AB006191|AC124502|AK141483|AK211408|BC059922|BC103797|BC137585|BC137586|BC144739|CX243776|EDL33101|EDL33102|NM_001302333|NM_009920|O35089
12795	Plk3|Cnk|Fnk|PLK-3|PRK	protein-coding	AAC52192|AC124037|AF136586|AK156754|AK209626|AL671866|BC031180|BC063051|EDL30564|EDL30565|EDL30566|NM_001313916|NM_013807|Q60806|U21392
12796	Camp|CAP18|Cnlp|Cramp|FALL39|MCLP	protein-coding	AAB88303|AC163619|AK158005|BAB68588|BAB68590|BAB68591|BAB68592|BAB68593|BAB68594|BAB68595|BAB68596|BC120752|BC120754|BY582734|EDL09033|NM_009921|P51437|U43409|X94353
12797	Cnn1|CN|CnnI	protein-coding	AAB01452|AAB01453|AAC52448|AC163623|AH006742|AK035548|BC138863|BC138864|BC145446|BY326336|EDL25252|EDL25253|EDL25254|NM_009922|Q08091|U37071|XM_006509969|XM_011242388|Z19542
12798	Cnn2|AA408047|AI324678|Calpo2	protein-coding	AC151846|AK051845|AK181692|AK189304|AK208961|AK209669|AK209768|AK210808|AK218047|AK218447|AK218463|AK219047|BC008181|BC009144|BC018482|BE656517|CB590846|EDL31614|NM_007725|Q08093
12799	Cnp|CNPase|Cnp-1|Cnp1	protein-coding	AAA37431|AF332055|AF332056|AK041969|AK050628|AK087415|AK140280|AK154654|AK158318|AK158520|AK172318|AK172514|AK190081|AK205013|AK205418|AK211066|AK212198|AK217119|AL591469|BAA07621|BAA07622|BC005544|BC021904|BX842667|BY333311|BY596086|DQ887820|EDL02552|EDL02553|M31810|M58045|NM_001146318|NM_009923|P16330|XM_006532120|XM_017314245
12801	Cnr1|CB-R|CB1|CB1A|CB1B|CB1R	protein-coding	AAA64413|AAG37743|AAS91801|AF153345|AK136514|AK139417|AK163855|AY522554|BC070447|BC075644|BC079564|BX005292|CA327850|CAB42647|CB244710|CD351242|CD351932|CF745382|CF745642|EDL05482|MH013961|MH013962|NM_001355020|NM_001355021|NM_001365881|NM_007726|P47746|U17985|U40709|XM_006537591|XM_006537592|XM_006537593|XM_006537594|XM_006537595|XM_017319939
12802	Cnr2|CB-2|CB2|CB2-R	protein-coding	AAA63757|AK036658|AK037898|AK134109|AL672076|BC024052|EDL29965|FJ357033|FJ357034|FJ357035|NM_001305278|NM_009924|P47936|X86405|X93168
12803	Cntf|AI429687	protein-coding	AC150901|AK041204|BB659857|BC027539|BI739858|BQ033243|EDL41483|NM_053007|NM_170786|P51642|W08735
12804	Cntfr|Cntfralpha	protein-coding	AB154246|AF068615|AK015675|AK137026|AK194669|AL807796|AL831723|BC046974|BC050928|BY715214|CX202454|EDL05393|NM_001136056|NM_001146080|NM_016673|O88507|XM_006537596|XM_006537597|XM_006537598|XM_006537599|XM_011249916|XM_011249917|XM_017319941|XM_017319942
12805	Cntn1|AW495098|CNTN|F3cam|usl	protein-coding	AC100736|AC125460|AC162863|AF325200|AF325706|AK004399|AK045612|AK045710|AK076273|AK134728|AK138969|AK140433|AY512913|BC055360|BC066864|BY299031|CJ132669|EDL04295|NM_001159647|NM_001159648|NM_001358051|NM_007727|P12960|X14943|XM_006520383|XM_017316422|XM_017316423
12807	Hps3|coa	protein-coding	AAK84214|AAL37710|AC079442|AF393747|AF393780|AK034377|AK036663|AK037829|AK049204|AK079896|AK086167|AK149359|AK155497|AK157953|AK166194|AK169855|AK170581|AK171997|AK180528|AK185076|AK200638|BB660133|BC020105|BC038087|BC049350|BC058235|EDL34889|NM_001146323|NM_001146324|NM_080634|Q91VB4|XM_006535377|XM_006535378|XM_006535379|XM_006535380|XR_001783645|XR_001783646|XR_001783647|XR_389587
12808	Cobl	protein-coding	AI844390|AK028833|AK049730|AK122334|AK147366|AK147633|AL669822|AL713914|AY308745|BC023264|BC025601|BC060061|BC145116|BC145118|BC150706|BE947965|CF534605|CJ108083|EDL40651|EDL40652|EDL40653|NM_001282993|NM_001282994|NM_172496|Q5NBX1|U26967|XM_006514481|XM_006514485|XM_011243651|XM_011243652|XM_011243653|XM_011243654|XM_011243655|XM_011243656
12810	Coch|AW122937|Coch-5B2|D12H14S564E	protein-coding	AC158404|AF006741|AK028690|AK137336|AK156430|AK171875|BC045137|EDL36780|EDL36781|NM_001198835|NM_007728|Q62507|XM_017314943|XM_017314944|Z78163
12812	Coil|C79982|Cln80|p80|p80-coilin	protein-coding	AA240407|AAL32280|AF208663|AK146366|AL646096|BM946023|BX630395|BY065340|BY108289|CF105200|CF948658|CF949734|CK792602|CU407331|EDL15867|NM_016706|Q5SU73
12813	Col10a1|Col10|Col10a-1	protein-coding	AC153960|BY141606|CAA46237|CAA47763|CAA79736|CJ326431|CN664467|EDL04890|NM_009925|Q05306|X63013
12814	Col11a1|C530001D20Rik|cho	protein-coding	AC112932|AC139132|AC156386|AK021265|AK052979|AK081304|AK086264|AK132609|AK133478|AK140136|AK157734|AK161206|AK161815|AK162278|AK166400|BAB20894|BAB20895|BAB20896|BAB20897|BAB20898|BAB20899|BAB79241|BAB79242|BAB79243|BAB79244|BAB79245|BAB79246|BAB79247|BC003994|BC023325|BC052161|D38162|EDL12408|NM_007729|Q61245|S74574|X91014|XM_006500969|XM_006500970|XM_006500971|XM_017319445|XR_375486
12815	Col11a2	protein-coding	AAA67752|AAC69905|AK138017|BAA12208|CAO78019|CAO78020|CAO78021|CU406960|CU463333|D38412|EDL10249|KJ650220|NM_001317722|NM_009926|Q64739|U16789|XM_006523559|XM_006523560|XM_006523561|XM_006523562|XM_006523563|XM_006523564|XM_006523566|XM_006523567|XM_006523568|XM_006523569|XM_006523570|XM_006523571|XR_385275|XR_385276
12816	Col12a1	protein-coding	AAB23938|AC157477|AC166055|AK028536|AK036034|AK043104|AK076278|AK164846|BB612557|BE686600|BM963265|BQ714832|CA315556|CB722900|CF532120|CF535620|CK624229|CN669497|CR516558|EDL26412|EDL26413|EDL26414|NM_001290308|NM_007730|Q60847|U25652|U57095|XM_006510797|XM_006510800
12817	Col13a1	protein-coding	AAD50327|AC122315|AC164702|AK031287|AK163851|BC034164|EDL32118|EDL32119|EDL32120|EDL32121|NM_001304757|NM_007731|Q9R1N9|U30292|XM_006513170|XM_006513171|XM_011243322|XM_011243323|XM_011243324|XM_011243325|XM_011243326|XM_011243327|XM_011243328|XM_011243329|XM_011243330|XM_011243331|XM_011243332|XM_011243333|XM_011243335|XM_011243336|XM_011243337|XM_011243339|XM_011243341|XM_011243342|XM_011243343…
12818	Col14a1|5730412L22Rik|AW108078	protein-coding	AC131337|AC133156|AJ131395|AK009906|AK017553|AK052963|AK136987|AW259216|AY221110|BC138345|BC145244|CF582947|EDL29272|EDL29273|EDL29274|NM_001368422|NM_181277|Q80X19|XM_006520384|XM_006520385
12819	Col15a1	protein-coding	AAG27545|AF011450|AK134030|AK138751|AK170089|AL772232|AL928652|BC025101|BC038484|BC052428|CJ099231|EDL02354|EDL02355|EDL02356|NM_009928|O35206|XM_006537601|XR_001784085
12821	Col17a1|BP180|Bpag|Bpag2	protein-coding	AC125075|AC131719|AK135150|BB374310|BC003208|BC125031|BC125032|BY131754|CB321186|CF734205|EDL42038|L08407|NM_001290825|NM_007732|Q07563
12822	Col18a1	protein-coding	AAC52901|AAC52902|AAC52903|AC055777|AC159334|AF257775|AK014292|AK031798|BC008227|BC043697|BC062931|BC064817|BC066080|CF171159|D17546|EDL31819|EDL31820|L16898|L22545|NM_001109991|NM_009929|P39061|U03714|U11636|U11637|XM_006513173|XM_006513174|XM_006513176|XM_011243346|XM_011243347
12823	Col19a1	protein-coding	AB000636|AC116997|AC130201|AC153653|AC161879|AK019854|AK043335|AK051657|AK149136|BC118970|BY247446|EDL14411|NM_007733|Q0VF58|XM_006495642|XM_006495643|XM_006495644|XM_006495645|XM_006495646
12824	Col2a1|Col2|Col2a|Col2a-1|Del1|Dmm|Lpk|M100413|Rgsc413|Rgsc856	protein-coding	AAA37435|AAA37436|AAA68099|AAA68100|AAA68101|AAA68102|AAB19627|AAC06113|AC113444|AC134554|AK028295|AK053784|AK132311|BC030913|BC051383|BC052326|BC082331|CAA41047|CF728108|CJ306441|EDL04212|EDL04213|L24034|NM_001113515|NM_031163|P28481|XM_006520386
12825	Col3a1|AW550625|Col3a-1|Tsk-2|Tsk2	protein-coding	AAA37337|AC125167|AJ243638|AJ243639|AJ243640|AJ243641|AJ243642|AJ248239|AJ248240|AJ248241|AJ248242|AJ248243|AK013329|AK019448|AK029212|AK029451|AK031544|AK041115|AK048546|AK079113|AK147542|AK157762|AK159763|AK159868|AK159920|AK159985|AK160048|AK160107|AK160818|AK220558|BC013626|BC028248|BC043089|BC052398|BY139268|CAA36279|CAA41048|EDK96880|M18933|NM_009930|P08121
12826	Col4a1|Bru|Col4a-1|Raw|Svc	protein-coding	AAA37343|AAA37344|AAA37345|AAA37346|AAA37437|AAA37442|AAA51625|AC114598|AC115800|AK142097|AK146487|AK147284|AK147355|AK147661|AK159130|BC002269|BC056620|BC072650|BY303228|CJ108618|CJ248638|EDL22056|EDL22057|EDL22058|J03758|J04694|M14042|M15832|NM_009931|NR_133670|P02463|X02201|X06777|X92439|XM_017312555
12827	Col4a2|Col4a-2	protein-coding	AAA37438|AAA51626|AC114598|AC124475|AK053858|AK075619|AK164096|AK192569|AY375463|AY502946|AY502947|BB665568|BC013560|BC080789|BC107685|BC138040|CAA26657|CAA26658|CAB51614|CAE82079|CJ125538|CO044160|EDL22059|EDL22060|J04695|M15833|NM_009932|P08122|X02896|X04410|X04647
12828	Col4a3|a3(IV)|alpha3(IV)	protein-coding	AC123746|AC138214|AF169387|AF169389|AK033387|AK086939|BB605811|EDL02136|NM_007734|Q9QZS0|X82205|Z35166
12829	Col4a4|E130010M05Rik|a4(IV)	protein-coding	AC123746|AC160543|AF169388|AF169389|AK053132|AK053338|AK142553|AK164732|BC038814|BC117709|EDL02135|NM_007735|Q9QZR9|XM_011238652|XM_011238653|Z35167
12830	Col4a5	protein-coding	AAF37764|AB041350|AC092853|AK080682|AK133179|AK164687|AL671856|AL713983|BC016479|BC043317|BC082788|BX571779|CN668672|EDL14759|NM_001163155|NM_007736|X82218|XM_006528696|XM_006528697|XM_017318372|Z35168
12831	Col5a1|AI413331	protein-coding	AB009993|AK148055|AK157100|AL731778|AL732513|BAD26732|BC138447|BC138449|BP759660|BQ768928|BQ885116|BY713878|EDL08374|NM_015734|O88207|S63661|XM_006497644
12832	Col5a2|1110014L14Rik	protein-coding	AC140189|AK003709|AK080811|AK084285|AK084538|AK084803|AK132413|AK139130|AK147220|AK147328|AK149043|AK151929|AK160008|BC043696|BC055077|EDK96879|L02918|NM_007737|Q3U962
12833	Col6a1|AI747156|Col6a-1	protein-coding	AC168276|AK027944|AK029428|AK052924|AW549250|BC002194|BM453821|CAA47033|EDL31839|EDL31840|EDL31841|EF437374|NM_009933|Q04857|X66405|Z18271
12834	Col6a2|Col6a-2	protein-coding	AC007937|AC153892|AK035272|AK042826|AK044870|AK128938|AK132540|AW487891|BC025018|BC034414|CB249309|CD804788|CJ159755|CJ313132|CK619862|CN670932|EDL31842|L06343|NM_001347207|NM_146007|Q02788|X62332|X65582|X68974|XM_006513177|Z18272
12835	Col6a3|AI507288|Col6a-3	protein-coding	AA118378|AC110895|AC158773|AF034136|AF064749|AF064750|AK076391|BC005491|BC049881|BC080662|BQ560536|BQ561449|BX638221|CF734596|CJ098732|CN667533|FQ976558|NM_001243008|NM_001243009|NM_009935|Z18279
12836	Col7a1|AW209154	protein-coding	AC140383|AC174646|BC061507|BI872152|CJ045709|CJ045811|CX224636|EDL21325|NM_007738|Q63870|S63654|U32107|U32177|XM_006511935|XM_006511937|XR_379847|XR_871172
12837	Col8a1|Col8a-1	protein-coding	AC162943|AK018742|AK029203|AK030674|AK032048|AK046370|AK159542|AV334655|BC011061|BC058281|BY289783|CAA47387|CT025753|EDK98176|EDK98177|NM_007739|Q00780|X66977
12839	Col9a1|Col9a-1	protein-coding	AAA53522|AAA53523|AAD01644|AC129325|AC153653|AK004383|AK011547|AK017395|AK027947|AK028339|AK031071|AK160749|BC038017|BC046970|BY144829|CAA41049|CX207941|D17511|EDL14410|L12215|NM_001290691|NM_007740|Q05722|XM_006495649
12840	Col9a2|AI427499|Col9a-2	protein-coding	AA171281|AL669949|BB732275|BC029697|BQ964231|BU512853|BY088510|BY232299|BY732235|CAA80503|CJ046324|CJ312879|CX243824|EDL30410|NM_007741|Q07643|X63014
12841	Col9a3|AV006866	protein-coding	AF237721|AF349718|AK003258|AK030350|AK038481|AL669926|BC030945|BC115437|CK623954|EDL07344|NM_009936|X91012|XM_006500553
12842	Col1a1|Col1a-1|Cola-1|Cola1|Mov-13|Mov13	protein-coding	AAA37129|AAA37130|AAA37330|AAA37332|AAA37334|AAA80676|AAA96053|AAB29424|AK132180|AK158011|AK159283|AK159285|AK159300|AK178289|AL606480|AL662790|BC003198|BC050014|BC059281|BQ032538|BY133378|CAA29927|CAA33904|CAA38657|CAA41046|EDL15956|EDL15957|M14423|NM_007742|P11087|U03419|U08020
12843	Col1a2|AA960264|AI325291|Col1a-2|Cola-2|Cola2|oim	protein-coding	AAA37331|AAP95012|AC026891|AF345994|AK003150|AK031577|AK075707|AK132496|AK142111|AK157724|AK159120|AK159212|AK159408|AK159578|AK159958|AK160098|AK160787|AK160788|AK160790|AK160814|AK160946|AK161017|AK161605|AK164628|AK164808|BC007158|BC012438|BC023203|BC042503|BY138414|EDL13983|NM_007743|Q01149|X58251
12845	Comp|TSP5	protein-coding	AAL36518|AC158553|AF033530|AF318577|BC128368|BC128369|BY328097|CJ324165|EDL28815|NM_016685|Q9R0G6|XM_006509539
12846	Comt|Comt1|D16Wsu103e|D330014B15Rik	protein-coding	AA250343|AC003066|AC012399|AC133487|AF076156|AK084547|AK133500|AK148311|AK188838|AK205701|AK206856|AK216466|AW908224|BC010402|CB946852|CX237493|EDK97522|GU324997|GU324998|NM_001111062|NM_001111063|NM_007744|O88587
12847	Copa|AU040324|xenin	protein-coding	AC158930|AF248032|AK032071|AK043479|AK052724|AK162632|AK164910|AK171625|AK181160|AK181747|AK181897|AK183333|AK185827|AK186200|AK186354|AK189379|AK191029|AK192504|AK193412|AK194620|AK199106|AK199738|AK200292|AK201689|AK202860|AK206256|AK206551|AK213078|AW537456|BC005609|BC024070|BC025896|BC047429|BC082785|CAB53163|CF734857|EDL39042|EDL39043|NM_009938|Q8CIE6|XM_011238748
12848	Cops2|AI315723|C85265|Csn2|Sgn2|TRIP-15|Trip15	protein-coding	AAD26162|AF071312|AF087688|AK010383|AK037757|AK084421|AK132207|AK132776|AK145225|AK146153|AL844580|BC023096|BQ031086|BY226930|CJ052709|EDL28148|NM_001285507|NM_001285512|NM_001285513|NM_009939|P61202
12850	Coq7|clk-1	protein-coding	AC122912|AF053770|AF080580|AF098949|AK137841|AK158380|BC028276|BC038681|BY284216|EDL17129|EDL17130|NM_001304758|NM_009940|P97478|U81277
12854	Cort|CST|PCST	protein-coding	AAD51127|AF013253|AK013496|AL731655|AW122642|CU210839|EDL14850|NM_007745|P56469
12856	Cox17|AI037035	protein-coding	AC154809|AK146388|AK148493|AK152968|AK158051|AK160687|BAB32486|BC048668|BG792513|EDK97974|NM_001017429|P56394|XM_006521750
12857	Cox4i1|AL024441|COX|COX IV-1|COXIV|Cox4|Cox4a|IV-1	protein-coding	AAB02139|AC103360|AK002943|AK012583|AK019276|AK150447|AV069678|AV469576|BC132269|BC132275|BE992841|BY250039|EDL11642|EDL11643|M37829|NM_001293559|NM_009941|P19783|X54691
12858	Cox5a|AA959768|CcOX	protein-coding	AC164548|AK018723|BC003831|BC034302|BY259203|CO044753|EDL25906|NM_007747|P12787|X15963
12859	Cox5b	protein-coding	AAA37515|AC084389|AK008339|AK131673|AK135174|AK215114|BC005564|BC096048|BC099474|BU757937|CJ075429|EDL14499|EDL14500|EDL14501|EDL14502|EDL14503|NM_009942|P19536|X53157
12861	Cox6a1|VIaL	protein-coding	AC117735|AK002402|AK019318|AK166496|BC003807|BC052816|DQ558009|EDL19862|L06465|NM_007748|P43024|U08440
12862	Cox6a2|CoxVIaH|VIaH	protein-coding	AAB41683|AAC52280|AC124566|AK002506|BC028514|BF472154|BU842968|EDL17636|NM_009943|P43023|U08439
12864	Cox6c	protein-coding	AC157521|AK012602|AK013459|BC024666|BC094413|BY100624|NM_053071|Q9CPQ1
12865	Cox7a1|COX7A|COX7AH|COX7AM	protein-coding	AAL93609|AC164703|AF037370|AK079950|BC060974|EDL24042|EDL24043|NM_009944|P56392
12866	Cox7a2|COX7AL|Cox7a3|CoxVIIa-L	protein-coding	AC140247|AF037371|AK007875|AK011269|AK019210|AK153173|BC010979|CN670202|CN838002|EDL26416|EDL26417|EDL26418|EDL26419|NM_009945|P48771|X58486|Y17181
12867	Cox7c|COXVIIc|Cox7c1	protein-coding	AK002494|AK027989|AK131871|AK153444|AK168077|AV056265|BB696274|BC010772|BC086792|CT009759|EDL37167|NM_007749|P17665|X52940
12868	Cox8a|COX8L	protein-coding	AAHY01141457|AC140307|AK002218|AK002524|AK008594|AK187874|BC120708|BC120710|EDL33293|NM_007750|Q64445|U37721
12869	Cox8b|Cox8h|CoxVIII-H	protein-coding	AA028501|AA511205|AC107815|AK003116|BC027531|BC086930|BE626379|EDL17966|NM_007751|P48772|U15541
12870	Cp|D3Ertd555e	protein-coding	AC079442|AK014835|AK033842|AK043248|AK080701|AK086999|AK149523|AK160035|BC062957|BE689746|DQ336396|EDL34883|EDL34884|EDL34885|EDL34886|EDL34887|EDL34888|NM_001042611|NM_001276248|NM_001276250|NM_007752|Q61147|U49430|XM_006535381|XM_011249655|XM_017319446
12873	Cpa3|MC-CPA	protein-coding	AC073883|AC158937|AK088906|BC108409|BY113342|BY584193|EDL34896|J05118|M76557|NM_007753|P15089|XM_006535382
12874	Cpd|AA960140|AW322530|D830034L15Rik	protein-coding	AK032306|AK052903|AK134736|AK134907|AK137737|AK142583|AL645479|CJ130378|D85391|EDL12869|NM_007754|O89001
12876	Cpe|CPH|Cph-1|Cph1|NF-alpha1|R74677|fat	protein-coding	AC152168|AC164101|AK002935|AK013509|AK047891|AK160097|AK177498|AK186987|AK187965|AK190413|AK190547|AK191376|AK191508|AK191735|AK192422|AK193438|AK193563|AK193602|AK194077|AK194100|AK195796|AK196796|AK198122|AK198260|AK200461|AK200473|AK201472|AK201804|AK202236|AK202767|AK203132|AK203255|AK203641|AK203925|AK205234|AK205904|AK206244|AK206475|AK206553|AK206673|AK207009|AK207317|AK207499|AK207525|AK2…
12877	Cpeb1|AU024112|Cpe-bp1|Cpeb|mCPEB|mCpeb-1	protein-coding	AC161215|AC162897|AC167120|AC169082|AK077799|AK135615|AK136088|AK199617|AK207851|BC125476|BC144948|BY720025|CO803180|EDL06946|NM_001252525|NM_001252526|NM_001357107|NM_007755|P70166|XM_011250784|XM_011250785|XM_011250786|XM_011250787|XM_011250788|XM_011250790|XM_011250792|XM_017321964|XM_017321965|Y08260
12879	Cys1|2900006B19Rik|AV218859|Ccap|ck|cpk	protein-coding	AAM08225|AC140262|AF390548|AI505371|AI510558|AK013490|BC139298|BC139302|BC145598|BC171971|BE996554|BF384189|BF658482|CF613278|EDL36991|NM_001004455|NM_001161807|NM_138686|Q8R4T1|XM_006514951|XM_006514952|XR_381177|XR_381178
12889	Cplx1|921-S	protein-coding	AC133896|AK134820|AK158166|AK159026|BC014803|BY278933|BY594213|D38614|EDL20107|NM_007756|P63040
12890	Cplx2|921-L|AI413745|AW492120|Gm34843	protein-coding	AAC52272|AC164441|AC165145|AC242501|AC242674|AW492120|BC048487|BC058395|BC059906|BE984504|BM941693|BN000501|BN000502|CAAA01224482|CJ108367|CX240169|CX241609|D38613|EDL41136|NM_001362218|NM_009946|NR_155492|P84086|XM_017315375|XM_017315376
12891	Cpne6|AU067659|BB076446	protein-coding	AB008893|AC159002|AK134548|AK144410|AK158638|BC050766|BC051994|BY081897|CJ143652|CJ286371|CO039302|EDL36293|EDL36294|EDL36295|EDL36296|NM_001136057|NM_001146183|NM_001360193|NM_009947|Q9Z140|XM_006518506
12892	Cpox|CPX|Cpo|HCP|cac|nct	protein-coding	AAQ88103|AB011242|AC159200|AK089471|AK157277|AK166512|AK187535|BAC79229|BC017680|BY728426|CA535096|CJ142773|D16333|EDK98184|NM_007757|P36552
12894	Cpt1a|C730027G07|CPTI|Cpt1	protein-coding	AF017175|AH004894|AK050213|AK077454|AK087197|AK128925|AK133472|AK136487|AK137219|AK147770|AK149688|AK215632|AK217309|AL626765|BC038395|BC046383|BC054791|CJ081259|D49472|EDL32931|EDL32932|EDL32933|NM_013495|P97742|XM_006531654|XM_006531655|XM_006531658|XM_006531659|XM_011248602
12895	Cpt1b|Cpt1|Cpt1-m|Cpti|Cpti-m|M-cpti	protein-coding	AB010826|AC137513|AF017174|AK029141|AK146851|BAC24126|BC018270|CAC40150|CJ092541|CJ238532|EDL04340|NM_009948|Q924X2
12896	Cpt2|AI323697|CPTII	protein-coding	AAA18922|AI853250|AK018752|AK144441|AK150163|AK169038|AL611936|BC138514|BC145859|BY325625|CD545813|EDL30761|NM_009949|P52825|U01163
12902	Cr2|C3DR|CD21|CD35|Cr-1|Cr-2|Cr1	protein-coding	AAA37449|AAA78271|AAD51294|AC139206|AK003072|AK007487|AK089879|BC109344|BC109345|CAA66852|EDL12928|M29281|M35684|M35685|M61132|M81083|M81084|NM_001368765|NM_007758|P19070|XM_006497221|XM_006497222|XM_006497224|XM_006497225|XM_017314050|XR_865893
12903	Crabp1|AI326249|CRABP-I|Crabp-1|CrabpI|Rbp-5	protein-coding	AAA40027|AC159892|AK045283|AK144397|BC065787|CAA36011|CD742428|EDL25829|M31552|NM_001284507|NM_013496|P62965|S63446|X15481|X15789|X51716|X51717
12904	Crabp2|AI893628|Crabp-2|CrabpII	protein-coding	AAA37452|AC158233|BC018397|EDL15326|EDL15327|M35523|NM_007759|P22935
12905	Cradd|RAIDD	protein-coding	AA109538|AAN84619|AC153366|AC153940|AF017992|AI426523|AI430259|AJ224738|AJ224739|AJ224740|AK052304|AK131713|AK136561|AK144648|AK163112|AV581600|BC005608|BE991734|BQ571215|EDL21592|EDL21593|EDL21594|EDL21595|EDL21596|NM_001330138|NM_001330141|NM_001330175|NM_009950|O88843|XM_006513178|XM_006513179|XM_006513180|XM_006513181|XM_006513182|XM_006513183|XM_006513184
12908	Crat|AW107812|CARAT	protein-coding	AK028666|AK041431|AK132179|AK170740|AK187827|AK190909|AK197476|AK204553|AK207535|AK217535|AK218779|AK219597|AL954299|AL954388|BC006668|EDL08471|NM_007760|P47934|X85983|XM_006497645|XM_006497646|XM_006497647|XM_006497648
12909	Crcp|AL022669	protein-coding	AC122339|AC161345|AF028242|AF118271|AK075587|AK177595|AK178797|AK205398|AK208487|AK211219|AK217096|AK218723|BC012676|EDL19479|EDL19480|EDL19481|EDL19482|NM_007761|O35427
12912	Creb1|2310001E10Rik|3526402H21Rik|AV083133|Creb|Creb-1	protein-coding	AAHY01006913|AAHY01006916|AC124361|AC166336|AF448507|AF448508|AK009060|AK014391|AK017205|AK032372|AK037324|AK042595|AK044992|AK044993|AK079223|AY965008|BB831364|BC048151|BC058366|BC071201|BY315899|BY782293|CAA47953|CAA47954|CAA47955|CAA47956|CAA47957|CAA47958|CD776417|EDL00200|EDL00201|EDL00202|EDL00203|M95106|M95107|NM_001037726|NM_009952|NM_133828|Q01147|U46027|X67718|X67720|X67721|X67722|X6772…
12913	Creb3|AU044960|AW538053|C80076|LZIP|LZIP-1|LZIP-2|Luman	protein-coding	AAC37645|AK007665|AK090077|AK132785|AK144208|AL732506|AL732626|BC002094|BQ746877|EDL02464|NM_013497|Q61817
12914	Crebbp|AW558298|CBP|CBP/p300|KAT3A|p300/CBP	protein-coding	AAL87531|AAL87532|AC132380|AK048818|AK051071|AK136057|AK162593|BC010297|BC072594|BU705617|CAAA01026247|EDK97225|NM_001025432|P45481|S66385|XM_006521751|XM_006521752|XM_006521753|XM_006521754
12915	Atf6b|AA617266|ATF6beta|Creb-rp|Crebl1	protein-coding	AAB82014|AK090378|AK143765|AK146671|AK159169|AK170027|AK179180|AK196472|BAA24435|BC013534|BC052635|BP766726|CT009767|CU407310|CU468015|EDL26781|NM_017406|O35451
12916	Crem|ICER|ICERI	protein-coding	AAG47556|AAP14017|AC117589|AI461618|AJ292222|AJ311667|AK009841|AK010806|AK015641|AK016156|AK076797|AK161366|AK214242|AU258667|AY738715|AY738716|AY738717|AY738718|AY738719|AY738720|AY738721|BC034856|BE689077|BP770366|BP771675|BQ556287|CX217456|DQ062570|EDL23062|EDL23063|EDL23064|EDL23065|M60285|NM_001110850|NM_001110851|NM_001110852|NM_001110853|NM_001110854|NM_001110855|NM_001110856|NM_001110857|…
12918	Crh|CRF|Gm1347	protein-coding	AAN07905|AC141209|BC116921|BC119036|BE993430|CJ050024|EDL34881|NM_205769|Q8CIT0|S70142
12919	Crhbp|CRH-BP	protein-coding	AC159263|AI854101|AK135067|AK139404|AK157912|AK164173|BC061247|EDL00904|NM_198408|Q60571
12921	Crhr1|CRF1R|CRFR1|Crhr	protein-coding	AB375515|AF369654|AF369655|AF369656|AF483484|AF483485|AK144430|AK158806|AL596383|AL603829|BC103675|BC104735|BC105673|BC105675|BQ174858|BY278495|CJ143058|CJ155572|EDL34208|FJ668671|NM_001313928|NM_001313929|NM_007762|P35347|X72305|XM_017314246|XM_017314247|XR_001779869|XR_001779870|XR_001779871
12922	Crhr2|CRF-R2|CRFR2alpha|CRFR2beta|Crfr2	protein-coding	AC079243|AK085854|AK142261|AY445512|AY753668|BB520290|BC137592|CJ065172|EDK98720|EDK98721|FJ548565|NM_001288618|NM_001288619|NM_001288620|NM_009953|Q60748|U17858|U19939|U21729|XM_006505482
12925	Crip1|CRHP|CRP1|Crip	protein-coding	AA266159|AAM97585|AC161112|AI323004|AK003075|AK008269|AK012068|AK088267|AK168305|BC030406|BC031922|BC058606|BC064074|BX511593|CU019611|DT908028|EDL18557|EDL18558|M13018|NM_007763|P63254
12927	Bcar1|AI385681|Cas|Crkas	protein-coding	AC122364|AK079554|AK090315|AK138372|AK145863|AK157233|AK159168|AK159297|AK166248|AK167352|AK167504|AK167516|AK167717|AK177203|AK180478|AK181700|AK182671|AK184548|AK187912|AK197300|AK209685|AK211551|AK211816|AK213855|AK214399|AK218354|AK218454|AK220011|BC057578|BY733553|EDL11513|EDL11514|NM_001198839|NM_009954|Q61140|U28151|U48853|XM_011248299
12928	Crk|Crk-I|Crk-II|Crk-III|Crk3|CrkIII|Crko|c-Crk|p38	protein-coding	AAX90621|AF239673|AK028179|AK028488|AK036905|AK052795|AK076097|AK088519|AK139089|AK152549|AK154987|AK161356|AK161761|AK163291|AK198502|AK199005|AK199949|AK200050|AK202550|AK203771|AK204593|AK205111|AK208203|AK212188|AL591440|BC012216|BC031149|EDL12834|EDL12835|EDL12836|NM_001277219|NM_001277221|NM_133656|Q64010|S72408|XM_006532124|XM_006532125
12929	Crkl|1110025F07Rik|AA589403|AI325100|Crkol|snoop	protein-coding	AC113006|AK003911|AK048641|AK052315|AK087977|AK163981|AK190177|AK194029|AK199065|AK199724|AK200954|AK202766|AK204273|AW541802|BC023080|BC131984|BC131986|BF453354|BF464821|BY471344|CA328740|DQ714536|EDK97459|NM_001277231|NM_007764|P47941|X90648
12931	Crlf1|CLF-1|CRLM-3|CRLM3|NR6|NR6.1	protein-coding	AB040038|AC157774|AK019030|AK160445|BC107376|BC107377|BC114407|EDL28824|NM_018827|Q9JM58|XM_006509540|XM_006509541|XM_006509542
12933	Crmp1|CRMP-1|DRP-1|Dpysl1|ULIP-3|Ulip3	protein-coding	AAQ02749|AB006714|AC111129|AF501323|AK158793|AK159049|BC031738|BC065046|BM116580|CA321187|CD776852|CX562443|EDL37522|EDL37523|EDL37524|NM_001136058|NM_007765|P97427|U72875|Y09080
12934	Dpysl2|AI851130|Crmp2|DRP2|Musunc33|TOAD-64|Ulip2	protein-coding	AC154693|AC165148|AK084113|BC062955|EDL35988|NM_009955|O08553|X87242|XM_006518508|Y10339
12936	Pcdha4|Cnr1|Crnr1|R75250	protein-coding	AC020968|AC020972|AC020973|AK048980|AK149282|AY013762|BC060211|D86916|NM_007766|O88689
12937	Pcdha6|CNR|Cnr2|Crnr2	protein-coding	AC020968|AC020972|AC020973|AY013764|BAC84976|BC054813|BC150815|BC150816|D86917|NM_007767
12939	Pcdha7|Cnr4|Crnr4	protein-coding	AB008179|AC020968|AC020972|AC020973|AY013765|BC080863|EU854476|NM_009957|Q91Y13
12941	Pcdha5|Cnr6|Crnr6	protein-coding	AAM93578|AB008181|AC020968|AC020972|AC020973|AY013763|NM_009959
12942	Pcdha11|A830022B16Rik|Cnr7|Crnr7	protein-coding	AB008182|AC020972|AC020973|AK043705|AK043822|AK139436|AK141960|AY013758|BC141349|NM_009960
12943	Pcdha10|Cnr3|Cnr8|Crnr3|Crnr8|Pcdha14	protein-coding	AB008178|AC020972|AC020973|AY013757|BC079625|NM_009961|Q91Y20
12944	Crp|AI255847	protein-coding	AC131177|AK050392|AK088477|BC011124|CAA31928|EDL39003|L21718|NM_007768|P14847|X17496
12945	Dmbt1|CRP|CRP-a|CRP-b|Crpd|DBMT1|gp300|p80	protein-coding	AAF93167|AB005909|AC087063|AH009019|BC022638|BC049835|EDL17690|EDL17691|EDL17692|EDL17693|FJ234411|NG_019334|NM_001347632|NM_007769|Q60997|U37438|XM_006507298|XM_006507299|XM_006507300|XM_006507301|XM_006507302|XM_006507303|XM_006507304|XM_006507305|XM_006507306|XM_006507307
12946	Cr1l|Crry|Mcp|mCRY	protein-coding	AAA37467|AAA37468|AC139206|AI098173|AK004825|AK017702|AK134226|AK160440|BC028945|BC092048|CA491482|EDL12929|L19874|M23446|NM_001355060|NM_001355061|NM_013499|Q64735|XM_006497226|XM_011238928|XM_017314176
12950	Hapln1|BB099155|CLP|Crtl1|Crtl1l|LP|LP-1	protein-coding	AC154460|AF139572|AH009015|AK003582|AK031174|AK032750|AK048107|BC066853|EDL00984|NM_013500|Q9QUP5|XM_006517075
12951	Crx|Crx1	protein-coding	AC148990|AC151897|AF301006|AF335248|AK053533|AK139691|BC016502|BG403985|EDL42122|NM_001113330|NM_007770|O54751|U77615
12952	Cry1|AU020726|AU021000|Phll1	protein-coding	AB000777|AC100386|AC122238|AF156986|AK133818|AK162460|AK194759|BC022174|BC085499|EDL21416|NM_007771|P97784|XM_011243348|XM_011243349
12953	Cry2|AV006279|D130054K12Rik	protein-coding	AB003433|AF156987|AK037778|AK041696|AK051524|AK133781|AK162021|AK172994|AL683814|AL731709|AL731799|BC006077|BC054794|BC066799|CJ164467|EDL27605|EDL27606|NM_001113333|NM_009963|Q9R194|XM_017315281
12954	Cryaa|Acry-1|Crya-1|Crya1|DAcry-1|lop18	protein-coding	AAA37469|AAA37470|AAB21310|AAL40721|AAL40722|AAL40723|AAL40724|AAL40725|AAL40726|AAL40727|AAL40728|AAL40729|AC090881|AJ310308|AK143463|BB371615|BC085170|BC085172|BC092385|BY114969|CA452236|CAA24108|CAA24109|CX734348|EDL40341|EDL40342|EL604937|EL605017|J00376|NM_001278569|NM_001278570|NM_013501|P24622
12955	Cryab|Crya-2|Crya2|HspB5|P23	protein-coding	AAA37133|AAA67045|AC113987|AC123614|AK146556|AK168999|BC010768|BC094033|CT010341|EDL25757|EDL25758|EDL25759|M63170|NM_001289782|NM_001289784|NM_001289785|NM_009964|P23927|XM_006509970
12957	Cryba1|BA3/A1|Cryb	protein-coding	AH002570|AJ239052|AK084145|AL591136|BC107342|CAA24107|CK628527|CN539082|EDL12893|NM_001313933|NM_009965|P02525|V00728
12958	Cryba2|E130107M19Rik	protein-coding	AC139023|AJ272227|AK021374|AY160973|BC052746|BC056989|CF740624|EDL00355|NM_021541|Q9JJV1|XM_006495656
12959	Cryba4	protein-coding	AC123795|AJ272228|AK132591|AK161601|AK162018|BC056444|BC058703|EDL19981|NM_001312884|NM_021351|Q9JJV0|XM_006534749
12960	Crybb1|3110006K12Rik|BB1CRY	protein-coding	AAD52709|AC123795|AF106853|AK014012|AK053869|AK076443|BC029012|CA452040|CO046108|CX767595|CX767799|CX767857|EDL19979|EDL19980|NM_001312893|NM_001312894|NM_001312895|NM_023695|Q9WVJ5|XM_006534752|XM_006534753|XM_006534754|XM_006534755|XM_006534756|XM_006534757
12961	Crybb2|Cryb-2	protein-coding	AC162528|AK020891|BC085185|EDL19954|M60559|NM_007773|P62696|U22455|XM_006534759|XM_006534760|XM_017320652
12962	Crybb3|AI852419	protein-coding	AC162528|AJ272229|AK053552|BC031442|BC058522|CF739665|CJ046471|CN539097|CO046139|CO428323|CO428392|CO428393|EDL19953|NM_001159650|NM_001359004|NM_001359005|NM_001359006|NM_001359007|NM_001359008|NM_001359009|NM_021352|Q9JJU9|XM_006534762|XM_011249404
12964	Cryga|Cryg-4|DGcry-4|Secc	protein-coding	AC101869|BC056430|BY150722|CAA25266|CAA25275|CF728682|CF738355|EDL00219|NM_007774|P04345
12965	Crygb|Cryg-3|DGcry-3|Nop	protein-coding	AC101869|AC158958|AK143110|BC056455|CAA80296|EDL00218|EF426303|EL605042|K02585|NM_144761|P04344
12966	Crygc|Cryg-5	protein-coding	AC158958|BC056454|CAA80297|CJ066821|CK627566|EDL00217|EF426301|EF426302|M64544|NM_001082573|NM_007775|Q61597
12967	Crygd|Aey4|Cryg-1|DGcry-1|Lop12	protein-coding	AAA37476|AC158958|AK136286|BC057013|BC132116|BC132118|CA452140|CAA11908|K02583|NM_007776|P04342
12968	Cryge|Cryg-2|Cryg-6|DGcry-2|Elo	protein-coding	AAP13088|AC158958|AK014301|BC057012|BC078417|BC132506|BC132508|CAA40990|K02584|NM_007777|Q03740
12969	Crygf|3110001K11Rik|Cryg-2|DGcry-2|Len-2	protein-coding	AAA03227|AC166644|AK013953|BC056453|CA326162|CA452192|CAA11909|CU406962|M64543|NM_001360779|NM_027010|Q9CXV3
12970	Crygs|AI327013|Opj|rncat	protein-coding	AAC40120|AF032995|AK143060|BC056452|CT571248|EDK97631|NM_009967|O35486|XM_006521755
12971	Crym	protein-coding	AC151052|AF039391|AK138422|AK143116|AK163781|AK163801|BC045159|BE944232|CX237353|EDL17205|NM_016669|O54983
12972	Cryz|Sez9	protein-coding	AC107667|AC164292|AK090388|AK098082|AK133820|AK134281|AK188548|AK192787|AK205604|AK208863|AK209146|BB618817|BC003800|BC043076|D78646|EDL11887|EDL11888|EDL11889|NM_001357672|NM_001357673|NM_001357674|NM_001357675|NM_001357676|NM_009968|NR_151773|NR_151774|P47199|S70056|XM_006500973|XM_011240006
12974	Cs|2610511A05Rik|9030605P22Rik|Ahl4|BB234005|Cis	protein-coding	AB056479|AC090489|AK004297|AK010298|AK012104|AK012151|AK018538|AK145643|AK149990|AK163273|AK166814|AK167125|BC013554|BC029754|BU700437|CJ144772|DQ403125|EDL24559|NM_026444|Q9CZU6
12977	Csf1|C87615|Csfm|MCSF|op	protein-coding	AAA19866|AC140786|AI844210|AK136808|AK138489|AK154261|AK154872|AK160995|AK166370|AK170154|BC025593|BC066187|BC066200|BC066205|CA328312|EDL01915|EDL01916|EDL01917|EDL01918|EDL01919|M15692|M21149|M21952|NM_001113529|NM_001113530|NM_007778|P07141|S78392|X05010
12978	Csf1r|AI323359|CD115|CSF-1R|Csfmr|Fim-2|Fim2|Fms|M-CSF-R|M-CSFR	protein-coding	AC124448|AK004947|AK041299|AK076215|AK079247|AK080326|AK089498|AK143545|AK146069|AK154128|AK154556|AK154653|AK154699|AK155488|AK155498|AK155565|AK155576|AK155640|AK155654|AK155858|AK156550|AK171241|AK171386|AK171543|BB738990|BC036343|BC043054|BC050024|BC066863|EDL09784|EDL09785|EDL09786|NM_001037859|NM_007779|P09581|X06368|X68932|XM_006525584|XM_006525585|XM_006525586|XM_017317810|XR_001782332
12979	Csf1r-ps|100043091|Csfgr-ps|Gm4223	pseudo	AC105061|NC_000085|NG_001358|U05894
12981	Csf2|CSF|Csfgm|GMCSF|Gm-CSf|MGI-IGM	protein-coding	AK053196|AL596103|BC116878|BC116880|CAA26821|EDL33540|EU366957|M11848|NM_009969|P01587|X02333|X03019|X03221|X05906|XM_006532127
12982	Csf2ra|CD116|Csfgmra|GM-CSF-Ra|GM-CSFR	protein-coding	AC165327|AK135114|AW826169|BB664140|BC150696|BU614102|EDL01855|EF114317|EF114318|M85078|NM_009970|Q00941|XM_011247130|XM_011247131|XM_011247132|XM_011247134|XM_011247135|XM_011247136|XM_017318051|XM_017318052|XR_877658|XR_877659|XR_877660
12983	Csf2rb|AI848964|AIC2B|Bc|CDw131|Csf2rb1|Csfgmrb|Il3r|Il3rb|Il3rb1|Il5rb	protein-coding	AF483496|AF483497|AI467222|AK133420|AK152608|AK154286|AK155109|AK155215|AK155699|AK155739|AK155803|AK155822|AK155885|AK170199|AK171477|AK196429|AL583893|BC113202|EDL29670|M34397|M93429|M95501|M95502|M95503|M95504|M95505|M95506|M95507|M95508|M95509|M95510|M95511|M95512|M95513|NM_001358854|NM_007780|P26955|S78451|XM_006520387|XM_006520388|XM_006520389|XM_006520390
12984	Csf2rb2|AIC2A|BetaIl3|Bil3|Csfgmrb|Il3r|Il3rb|Il3rb2	protein-coding	AK154650|AK155216|AK155511|AK155626|AK155675|AK170028|AL589692|BY208313|M29855|M94136|M94137|M94138|M94139|M94140|M94141|M94142|M94143|M94144|M94145|M94146|M94147|M94148|NM_001287389|NM_007781|P26954
12985	Csf3|Csfg|G-CSF|MGI-IG	protein-coding	AK145177|AL590963|BC120759|BC120761|CAA28986|EDL16160|M13926|NM_009971|P09920|XM_006532128
12986	Csf3r|Cd114|Csfgr|G-CSF-R|G-CSFR	protein-coding	AK089305|AK144318|AL627101|BC115865|BC116635|EDL30315|M58288|NM_001252651|NM_007782|NR_045561|P40223|XM_006502708|XM_006502709|XM_006502710|XM_006502711|XM_006502712|XM_006502713|XM_006502714|XM_006502716|XM_006502717|XM_006502718|XM_006502719|XM_011240421|XM_011240422|XM_011240423|XM_017319944|XM_017319945
12988	Csk|AW212630|p50CSK	protein-coding	AAX90624|AC122528|AK013057|AK136876|AK137297|AK156058|AK170815|AK187513|AK190712|AK194012|AK219690|BC018394|BC052006|BC095962|EDL25918|EDL25919|HM570949|HM570950|HM570951|HM570952|HM570953|HM570954|HM570955|HM570956|HM570957|HM570958|HM570959|HM570960|HM570961|HM570962|HM570963|HM570964|HM570965|HM570966|HM570967|HM570968|HM570969|HM570970|HM570971|HM570972|HM570973|HM570974|HM570975|HM570976|HM5…
12990	Csn1s1|AA959832|AW212882|Csna	protein-coding	AC074046|AC102017|AK052787|AK052808|AK052843|AK085690|AK164758|AK164762|BC002101|BC003859|BC006024|BC007192|BC008278|BC020321|BC040246|BE335666|EDL01072|EDL01073|EDL01074|EDL01075|M36780|NM_001286015|NM_001286016|NM_007784|P19228
12991	Csn2|Csnb	protein-coding	AC074046|AK021324|AK021328|AK052803|AK052805|AK052822|AK052851|AK085678|AK085694|AK085698|AK085729|AK085756|AK142616|AK142620|AK142631|AK142635|AK142661|AK164747|AK164754|AK164761|AK164791|AK164792|AK164793|AK164794|BC003863|BC003976|BC013332|BC019114|BC020356|BC020383|BC021153|BC050270|BC057671|BC080709|BC092098|CAA31840|NM_001286020|NM_001286021|NM_001286022|NM_001286023|NM_001286024|NM_009972|…
12992	Csn1s2b|AW987150|Csnd|Csne	protein-coding	AC074046|AK021337|AK021343|AK052780|AK052789|AK085744|AK085747|AK142683|AK164763|AK164767|AK164768|AK164795|BC002084|J00379|NM_001301334|NM_001301335|NM_009973|P02664|V00740
12993	Csn1s2a|Csng|PP22	protein-coding	AAP30839|AC074046|AK142688|AK164738|AK164778|BB661763|BC139326|D10215|NM_001304765|NM_001304767|NM_001304768|NM_001304769|NM_007785|Q02862
12994	Csn3|AW208918|CSN10|Csnk	protein-coding	AC022298|AJ309571|AK021350|AK085710|AK142607|AK142673|AK164788|BC004601|BC005653|BC035443|BC049949|BC050269|M10114|NM_001356570|NM_001356571|NM_007786|P06796|XM_006534765
12995	Csnk2a1|CK2|Csnk2a1-rs4	protein-coding	AK011501|AK031617|AK042898|AK133980|AK146032|AK158077|AK162515|AL831735|BC026149|BC058604|BC060742|BC069919|BC089343|BF018216|BY015187|CA322616|EDL05953|EDL05954|NM_007788|Q60737|U17112|U51866|XM_006498657|XM_011239272
12998	Csnk2a1-rs3	protein-coding	X82233
13000	Csnk2a2|1110035J23Rik|C77789|CK2	protein-coding	AC165414|AF012251|AF016913|AJ001420|AK002927|AK004115|AK013008|AK019507|AK030035|AK076042|BC025869|BC047143|BC057862|BM963966|CB056745|EDL11173|NM_009974|O54833|XM_006530641|XM_006530642|XM_006530643|XM_017312556
13001	Csnk2b|CK II beta	protein-coding	AAF03911|AK002903|AK010730|AK012369|AK146186|AK161330|BC003775|CAA56700|CR974444|CU406961|CU466548|EDL26657|EDL26658|EDL26659|EDL26660|HE864435|HE864436|HE864437|NM_001303445|NM_001303446|NM_001303476|NM_009975|P67871|X52959|X56502
13002	Dnajc5|2610314I24Rik|AU018536|Csp	protein-coding	AF032115|AK007879|AK012029|AK029006|AK032373|AK035288|AK083584|AK135001|AK179639|AK181062|AK209609|AK211685|AK216674|AK218605|AK219962|AL929094|BC012268|BC018231|BC024465|BY101584|BY333630|CB249513|CN459638|EDL07424|EDL07425|EDL07426|NM_001271584|NM_001271585|NM_016775|NR_073369|P60904|XM_011239923|XR_867108
13003	Vcan|5430420N07Rik|9430051N09|Cspg2|DPEAAE|NG2|PG-M|PG-M(V0)|PG-M(V1)|hdf	protein-coding	AC134397|AC154460|AK014525|AK017328|AK032794|AK034871|AK040503|AK045314|AK083723|AK087780|AK135324|AK161227|AK163927|AK165069|AW547795|BAA08303|BB009616|BB104197|BC021652|BC096495|BM251152|BQ828249|CD364219|D16263|D28599|D32040|D45888|EDL00981|NM_001081249|NM_001134474|NM_001134475|NM_019389|NM_172955|Q62059|XM_011244470|XM_011244471
13004	Ncan|C230035B04|Cspg3|Cspg3-rs|Tgfbit	protein-coding	AC167132|AK005742|AK082298|AK135156|BC065118|BQ745524|CX202471|NM_007789|P55066|S65035|X84726|X84727|XM_006509543
13006	Smc3|Bamacan|Cspg6|HCAP|Mmip1|SMC-3|SmcD	protein-coding	ABF51669|AC137853|AF047601|AF141294|AK005647|AK140705|AK143996|AK164387|AK165878|BC036330|BC057345|BC062935|NM_007790|Q9CW03|Y15128
13007	Csrp1|AA408841|AA959891|AW545626|CRP1|Csrp	protein-coding	AC162441|AF092921|AK004065|AK077787|AK087436|AK147089|AK149025|AK168922|AK168984|AK169720|AK178077|AK178295|AK178605|AK180183|AK181211|AK181601|AK183557|AK184334|AK187146|AK188439|AK188509|AK212275|AK216299|AK217070|AK217688|BC006912|CT010278|D88793|EDL39573|EDL39574|NM_001360782|NM_007791|NR_153810|P97315
13008	Csrp2|AW551867|Crp2|SmLim	protein-coding	AAS13687|AC153499|AF037208|AF037209|AK003328|AK010626|AK012647|BC012663|BY333413|CK031156|D88792|EDL21717|EDL21718|EDL21719|NM_007792|P97314
13009	Csrp3|CRP3|MLP|MMLP	protein-coding	AC124977|AI314553|AK003120|AK011624|BC061131|BG793105|BY067937|D88791|EDL22967|NM_001198841|NM_013808|P50462|Z49883
13010	Cst3|CysC	protein-coding	AAB41056|AF311741|AF483486|AF483487|AI835804|AK002438|AK013676|AK014368|AK131728|AK146333|AK151160|AK153533|AK161856|AK166430|AK205836|AK210210|AK212642|AL844519|BC002072|CAJ44946|CBF57599|CK621009|EDL28550|EDL28551|EDL28552|M59470|NM_009976|P21460
13011	Cst7|Cmap	protein-coding	AAC40140|AB015224|AF031825|AK004420|AK170583|AL845174|BAB11887|BC117047|BC117049|BX630680|EDL28568|NM_009977|O89098
13012	Cst8|Cres|Cst-rs1	protein-coding	AAC61754|AF090691|AK018943|AK054409|AK161808|AL844519|BC049753|EDL28545|EDL28546|NM_009978|P32766|S49926|XM_006498658|XM_006498659
13013	Cst9|M12|cresp|testatin	protein-coding	AB017157|AK006429|AL844519|BC048486|EDL28548|NM_009979|Q9Z0H6|Y18243
13014	Cstb|AA960480|Stfb	protein-coding	AAC52851|AC015890|AC160411|AK002403|AK151205|BC056170|BY091749|EDL31732|NM_007793|Q62426
13016	Ctbp1|BARS|CtBP3/BARS|D4S115h|D5H4S115|D5H4S115E	protein-coding	AB033122|AC115070|AJ010483|AK133816|AK149906|AK160658|AK165276|AK170133|AK171650|AK177218|AK178530|AK179015|AK179724|AK182443|AK182478|AK183752|AK188829|AK189066|AK189146|AK190732|AK190760|AK193316|AK193970|AK194999|AK195486|AK202764|AK205266|AK205661|AK205710|AK206815|AK207288|AK210217|AK211006|AK211088|AK211651|AK213613|AK214644|AK214870|AK215599|AK215609|AK216177|AK217104|AK218288|AK219457|AK2…
13017	Ctbp2|AA407280|D7Ertd45e|Gtrgeo6|Ribeye	protein-coding	AB033123|AC119806|AC138624|ADN33262|ADN33263|ADN33264|ADN33265|ADN94718|ADN94719|ADN94720|ADN94721|ADN94722|ADN94724|AF016508|AF059735|AK036479|AK134399|AK146713|AK147871|AK161077|AK166182|AK178844|AK180330|AK180619|AK182318|AK187460|AK195436|AK195864|AK196314|AK198744|AK199198|AK200455|AK200542|AK201071|AK201101|AK205105|AK205211|AK205300|AK217631|AK217772|BC013333|BC017520|BI730932|EDL17759|EDL…
13018	Ctcf|AW108038	protein-coding	AB221631|AC127419|AC152826|AF260324|AK076192|AK132514|AK133842|AK134247|AK140164|AK205972|BC009129|BC024382|BC037456|BC046398|BC049131|BC058240|EDL11292|EDL11293|EDL11294|EDL11295|EDL11296|EDL11297|NM_001358924|NM_181322|Q61164|U51037|XM_006530644|XM_006530645|XM_006530646|XM_006530647|XM_006530648|XM_017312557
13019	Ctf1|CT-1	protein-coding	AAG21821|AC124507|BC024381|BE956182|CF732721|CJ065988|CX213611|EDL17574|EDL17575|NM_001301282|NM_001301283|NM_007795|Q60753|U18366|XM_006507316
13024	Ctla2a|Ctla-2a	protein-coding	AA451288|AAK58456|AC160962|AK005471|AK018801|AK132290|AK167433|AK167664|AY034577|BB574774|BC028437|EDL41306|EDL41307|NM_001145799|NM_007796|P12399|U05709|X15591
13025	Ctla2b|AW545568|Ctla-2b	protein-coding	AAK58457|AC160962|AK150917|AY034578|BE448128|CT010498|DT925153|DT929456|NM_001145801|NM_007797|P12400|X15592|XM_011244472|XR_382421
13026	Pcyt1a|CTalpha|Cctalpha|Ctpct|Cttalpha	protein-coding	AC087556|AF092568|AH005461|AK044585|AK076050|AK076830|AK163685|AK168266|AK183693|AK186289|AK193714|AK213619|AK214815|BB642590|BC018313|CBF65898|CBU90769|EDK97791|EDK97792|L28956|NM_001163159|NM_001163160|NM_009981|P49586|Z12302
13030	Ctsb|CB	protein-coding	AAA37375|AC090654|AF062526|AK002456|AK083393|AK147192|AK149884|AK151790|AK153047|AK159992|AK167361|AK170959|AK170968|AK179071|AK181250|AK184697|AK188490|AK190041|AK190209|AK190539|AK190750|AK190827|AK191055|AK191341|AK191391|AK191739|AK191997|AK192159|AK192561|AK192742|AK192743|AK192818|AK194693|AK195254|AK196522|AK196531|AK196955|AK197104|AK197767|AK197917|AK198000|AK198001|AK198213|AK198619|AK1…
13032	Ctsc|AI047818|CatC|DPP1|DPPI	protein-coding	AC124322|AC164000|AK002454|AK008910|AK049406|AK088398|AK142945|AK146858|AK150761|AK151388|AK151711|AK151861|AK152192|AK152524|AK153168|AK167882|AK204397|AK207323|AK210964|AK215178|AK217142|AV367948|BC067063|BQ561752|BY381435|CN722521|EDL06795|EDL06796|NM_001311790|NM_009982|P97821|U74683|U89269|XM_006507320
13033	Ctsd|CD|CatD	protein-coding	AC034099|AK089294|AK150363|AK150364|AK150579|AK150622|AK150636|AK150694|AK150768|AK150946|AK151256|AK151275|AK151276|AK151374|AK151829|AK151962|AK152036|AK152045|AK152168|AK152187|AK152188|AK152406|AK152458|AK152567|AK152578|AK152593|AK152638|AK152680|AK152828|AK152881|AK152892|AK153191|AK153291|AK159097|AK159209|AK159440|AK159490|AK159512|AK159580|AK159642|AK159743|AK159896|AK159970|AK165227|AK1…
13034	Ctse|A430072O03Rik|C920004C08Rik|CE|CatE	protein-coding	AC120217|AC138277|AJ009841|AJ009842|AJ009843|AJ009844|AJ009845|AJ009846|AJ009847|AJ009848|AK040175|AK083315|AK143581|AK145875|AK157907|AK165242|AK165271|BC005432|CAA08880|CAA71859|CT010252|EDL39705|NM_007799|P70269|X97399
13035	Ctsg|CatG|VSP	protein-coding	AAA37376|AC091783|BC125511|BC125513|BU755975|CAA49661|CJ056088|EDL36214|EDL36215|NM_007800|P28293|X78544
13036	Ctsh|AL022844	protein-coding	AC140392|AK017638|AK149949|AK150583|AK151877|AK157376|AK160026|AK167498|AK171550|BC006878|BC080767|BG078538|BX629896|DV043764|EDL20900|EDL20901|NM_001312649|NM_007801|P49935|U06119|XM_011242660|Y18464
13038	Ctsk|AI323530|MMS10-Q|Ms10q|catK	protein-coding	AC092203|AK003425|AK132648|BC046320|CAA06825|D18958|EDL38817|EDL38818|NM_007802|P55097|X94444|XM_006500974
13039	Ctsl|1190035F06Rik|CatL|Ctsl1|MEP|fs|nkt	protein-coding	AAA39984|AF121837|AF121838|AF121839|AK002221|AK011589|AK028038|AK040402|AK049466|AK136341|AK145051|AK147142|AK150452|AK151169|AK153076|AK153417|AK159511|AK160100|AK161538|AK165397|AK169394|AK169712|AK190042|AK190644|AK199491|AV023994|BC068163|CJ076620|CT030159|EDL16242|J02583|L06427|NM_009984|P06797|X04392|X06086|XM_006517080|Y18465
13040	Ctss|Cats	protein-coding	AA255186|AAC05781|AC092203|AF038546|AI607397|AJ002386|AJ223208|AK028366|AK150274|AK150758|AK150842|AK152191|AK152618|AK153540|BB072817|BC002125|BC011104|EDL38819|NM_001267695|NM_021281|O70370|XM_006500975|Y18466
13041	Ctsw|lymphopain	protein-coding	AAS48498|AC122861|AF014941|AI450305|AK032489|AK088375|AK163626|BB850740|BC019136|BE447240|EDL33136|EDL33137|NM_009985|P56203|XM_006531661|XR_879413
13043	Cttn|1110020L01Rik|Ems1	protein-coding	AC140268|AK003869|AK084249|AK146856|AK148010|AK165555|AK168699|AK168871|AK168945|AK177866|AK178661|AK180662|AK183339|AK184325|AK184845|AK185163|AK187968|AK189485|AK192685|AK195592|AK196419|AK196614|AK197295|AK197563|AK197846|AK202001|AK203816|AK206447|AK207194|AK216063|AK216633|AK218098|AK219085|BC011434|BC117820|BY137811|BY265697|BY760295|EDL18246|EDL18247|EDL18248|EDL18249|EDL18250|EDL18251|NM_…
13046	Celf1|1600010O03Rik|AA407467|Brunol2|CUG-BP|CUG-BP1|CUGBP|Cugbp1|D2Wsu101e|HNAB50|NAB50	protein-coding	AB050499|AF267535|AF314172|AI323372|AJ007987|AK014492|AK021031|AK032751|AK033771|AK080832|AK133704|AK135030|AK143698|AK156725|AK160135|AK161213|AK183548|AK188588|AK196672|AK196827|AK200025|AK203078|AK208664|AK210607|AK211397|AK214229|AK218377|AK218383|AK219609|AL672241|BC021393|BC099379|BQ031402|BU056861|BU923429|BY166646|BY170159|BY276034|BY719033|CF171545|CF745326|CJ092744|CX210403|EDL27512|EDL…
13047	Cux1|CDP|Cutl1|Cux|Cux-1	protein-coding	AB041595|AC080158|AC083890|AC084402|AC087329|AF004225|AK006420|AK043431|AK052334|AK052504|AK098096|AK131704|AK133543|AK143193|AK144932|AK161760|AK181592|AK189368|AK190025|AK193727|AK195579|AK198783|AK210477|AK220173|AY037807|BC014289|BC054370|BC079570|BC090847|BM944198|BP762606|BX522962|CA317682|CJ177481|DQ561634|DQ716569|DQ725543|EDL19308|EDL19309|EDL19310|EDL19311|NM_001291233|NM_001291234|NM_0…
13048	Cux2|1700051K22Rik|Cutl2|Cux-2	protein-coding	AC113302|AC124189|AC140353|AK006762|AK082710|AK137342|AK140849|BC065113|EDL19706|NM_001312908|NM_007804|P70298|U45665|XM_006530157|XM_011248164|XM_011248166|XM_011248167|XM_011248168|XM_011248169|XM_011248170|XM_011248171|XM_011248172|XM_011248173|XM_011248174|XM_011248176|XM_017320655
13051	Cx3cr1	protein-coding	AAD08665|ABC95973|ABC95975|AC117245|AF102269|AK035902|AK044557|AK045634|AK137388|AK140010|BC012653|EDL09189|NM_009987|Q9Z0D9|XM_011242934
13052	Cxadr|2610206D03Rik|AU016810|AW553441|CAR|MCAR|MCVADR	protein-coding	AC130844|AF242861|AK004908|AK011900|AK141274|AK145569|AK160457|BC004680|BC016457|BE949461|BM947992|BQ895050|BY779714|CA539293|CB522779|CK628499|CN720995|EDK98289|NM_001025192|NM_001276263|NM_009988|P97792|U90715|XM_006522883|XM_006522884|XM_017316864|Y10320|Y11929
13056	Cyb561	protein-coding	AK014395|AK028780|AK158978|AK169711|AL596246|AW985556|BC006732|EDL34247|EDL34248|EDL34249|EDL34250|NM_001356374|NM_007805|Q60720|U16297|XM_006532130|XM_006532131|XM_006532132|XM_006532133|XM_006532134
13057	Cyba|b558|nmf333|p22-phox|p22phox	protein-coding	AK018713|AK021200|AK078854|AK131580|AK152414|AK154184|AK171748|AK190653|AL591003|BC026791|BC060635|BY005999|CF738398|EDL11679|EDL11680|EU791539|M31775|NM_001301284|NM_007806|Q61462
13058	Cybb|C88302|CGD91-phox|Cgd|Cyd|Nox2|gp91-1|gp91phox	protein-coding	AK033570|AK042140|AK053920|AK079926|AK080203|AK152257|AK153071|AK153154|AK153180|AK153259|AK154126|AK160031|AK169930|AK171526|AL671864|BC003910|BC042838|BC071229|BY194282|EDL35659|EDL35660|EDL35661|FJ168469|NM_007807|Q61093|U43384|XM_006527565
13063	Cycs	protein-coding	AC153386|AK002732|AK003168|AK005336|AK010651|AK088098|AK143887|AK168017|BC034363|BC092213|BC094054|BY311395|CAA25899|EDK98621|NM_007808|P62897
13064	Cycs-ps1	pseudo	AC091263|K03124|NC_000075|NG_001360|X01757
13065	Cycs-ps2	pseudo	AC118688|K03126|NC_000071|NG_001361
13066	Cycs-ps3	pseudo	AC137680|K03127|NC_000079|NG_001362
13067	Cyct|T-Cc	protein-coding	AEP27250|AK005582|AK018833|AK018851|AL845373|BC049608|BC059728|EDL27204|M20625|NM_009989|P00015|X55771|XM_011239273
13070	Cyp11a1|Cyp11a|Cypxia1|D9Ertd411e|P450scc|Scc|cscc	protein-coding	AC158996|AC165246|AF195119|AK042878|AK077945|AK135608|AK137397|AK163559|BC068264|CJ092722|EDL25930|NM_001346787|NM_019779|Q9QZ82|S75767|XM_017313122
13072	Cyp11b2|Cpn2|Cyp11b|Cyp11b-2	protein-coding	AAB21517|AC139671|BC116908|BC119321|NM_009991|P15539
13074	Cyp17a1|Cyp17|p450c17	protein-coding	AAD47294|AAT01928|AC156982|AC161865|AK132830|AK134376|BC064793|CD552634|EDL42014|HM570570|HM570571|HM570572|HM570573|HM570574|HM570575|HM570576|HM570577|HM570578|HM570579|HM570580|HM570581|HM570582|HM570583|HM570584|HM570585|HM570586|HM570587|HM570588|HM570589|HM570590|HM570591|HM570593|HM570594|HM570595|HM570596|HM570597|HM570598|M64863|NM_007809|P27786
13075	Cyp19a1|Ar|ArKO|Cyp19|Int-5|Int5|p450arom	protein-coding	AC159816|AC162180|AJ437576|AK143323|BC103670|BC104489|D00659|EDL25809|EU252014|FJ619058|FJ619059|FJ619060|NM_001348171|NM_001348172|NM_001348173|NM_007810|P28649|U19724|XM_006510805|XM_006510806|XM_006510808|XM_006510809|XM_011242661|XM_017313123
13076	Cyp1a1|AHH|AHRR|CP11|CYPIA1|P450-1	protein-coding	AAA37507|AAA39868|AC122515|ACJ12937|AK005000|AW110759|BC125440|BC125444|CAA25836|EDL01076|HM570885|HM570886|HM570887|HM570888|HM570889|HM570890|HM570891|HM570892|HM570893|HM570894|HM570895|HM570896|HM570897|HM570898|HM570899|HM570900|K02588|NM_001136059|NM_009992|P00184|XM_006510810|Y00071
13077	Cyp1a2|CP12|CYPIA2|P450-3	protein-coding	AAA37508|AAA39873|AB042202|AC122515|ACJ12938|BC018298|BC054827|CAA25837|EDL25920|HM570901|HM570902|HM570903|HM570904|HM570905|HM570906|HM570907|HM570908|HM570909|HM570910|HM570911|HM570912|HM570913|HM570914|HM570915|HM570916|K02589|NM_009993|P00186|X00479|X04283
13078	Cyp1b1|CP1B|CYPIB1|P4501b1	protein-coding	AC132612|AK016699|AK017127|AK041078|AK137461|AK139368|BC050063|CJ059150|EDL38490|EDL38491|EDL38492|NM_001364889|NM_009994|Q64429|U02479|U03283|X78445|XM_006523577|XM_006523579|XM_011246266
13079	Cyp21a1|21-OH|21OH|21OHA|21OHB|CYP21OH-A|Cyp21|Cyp21-ps1|Cyp21B|Cyp21a2-ps|Cyp21a2ps|Oh21-1|Oh21-2	protein-coding	AAA37114|AAA40116|AAA40118|AAC05278|AAT40307|AI323066|AK146565|BAA24437|BAA31153|BC127167|BQ033552|CT025759|CU406965|CU463176|EDL26775|NG_001363|NM_009995|P03940
13081	Cyp24a1|24-OHase|CP24|Cyp24	protein-coding	AK016668|AK143984|AK159109|AK159481|AK159527|AK159852|AK159954|AK159976|AK164697|AL935134|BC109139|BC109140|D49438|D89669|EDL06583|NM_009996|Q64441
13082	Cyp26a1|Cyp26|P450RA|P450RAI|RAH	protein-coding	AA239785|AC110212|AF115769|BC012673|CB574526|CJ217321|CK626921|EDL41793|NM_007811|O55127|XM_017318053|Y12657
13085	Cyp2a12	protein-coding	AC157553|AC167659|BC018356|BC094017|EDL24208|L06463|NM_133657|P56593
13086	Cyp2a4|AI893559|Cyp15a1|D7Ucla4	protein-coding	AAA37797|AC161798|BC010761|BC011233|BC063778|NM_009997|P15392
13087	Cyp2a5|CYPIIA5|Coh|Cyp15a2	protein-coding	AC167659|AH001913|AK132617|AK149439|BC046605|BC058743|BC138796|BC138798|NM_007812|P20852|X89864
13088	Cyp2b10|Cyp2b|Cyp2b20|p16	protein-coding	AAB04058|AB043884|AC160471|AF128849|AF129405|AI304065|AK028103|BC060973|EDL24231|HM570462|HM570463|HM570464|HM570465|HM570466|HM570467|HM570468|HM570469|HM570470|HM570471|HM570472|HM570473|HM570474|HM570475|HM570476|HM570477|M21856|NM_009999|P12791|X99715
13089	Cyp2b13	protein-coding	AAA03647|AAA03650|AC167357|AC171401|BC145895|K02409|NM_007813|XM_006539508|XM_006539509|XM_006539510|XM_006539511
13090	Cyp2b19|CYPIIB19	protein-coding	AC138334|AF047529|AK029227|BC137965|BC137966|NM_007814|O55071
13094	Cyp2b9|Cyp2b	protein-coding	AAA03648|AC157782|BAF96020|BC120525|BC120527|M21855|NM_010000|P12790|XM_011250431
13095	Cyp2c29|AHOH|AHOHase|AI159681|AI196010|Ah-2|Ahh-1|Cyp2c|P450-2C	protein-coding	AC120840|AC139233|AI132641|AI182545|AK139760|AK149558|BC019908|D17674|EDL41817|NM_007815|Q64458|XM_006526636
13096	Cyp2c37	protein-coding	AC148014|AF047542|AK005017|BC057912|NM_010001|P56654
13097	Cyp2c38	protein-coding	AC139233|AF047725|AK050051|BAF61139|BC150721|NM_010002|P56655|XM_017318054
13098	Cyp2c39|CYPIIC39	protein-coding	AC117790|AC139233|AF047726|BC057911|BC139290|BC139291|HM570217|HM570218|HM570219|HM570220|HM570221|HM570222|HM570223|HM570224|HM570225|HM570226|HM570227|HM570228|HM570229|HM570230|NM_010003|P56656
13099	Cyp2c40|AI265721|AI662255	protein-coding	AC121935|AF047727|AI132279|BC139471|BC139472|NM_010004|P56657
13101	Cyp2d10|AI303445|Cyp2d|P450-2D	protein-coding	AA239803|AAA79023|AC113593|AI323751|BC010989|BC051039|BC057924|BF660186|CA457792|CB951489|EDL04503|M27167|NM_010005|P24456|XM_006520391
13105	Cyp2d9|Cyp2d|P450-2D	protein-coding	AAA75462|AC113593|AK143963|BC010593|BC061505|BC094015|EDL04501|M23997|M23998|M27168|NM_010006|P11714
13106	Cyp2e1|CYPIIE1|Cyp2e	protein-coding	AC107815|BC013451|BC042693|DQ838976|DQ838977|EDL17941|EDL17942|EDL17943|EDL17944|EDL17945|EDL17946|L11650|M27582|M54877|NM_021282|Q05421|X01026|X62595
13107	Cyp2f2|Cyp2f	protein-coding	AC157553|AK086907|BC011089|BC024742|BU148924|CB595035|CK626215|EDL24205|EDL24206|EDL24207|M77497|NM_007817|P33267
13108	Cyp2g1	protein-coding	AC138334|AC167659|AK014160|BC046321|BC058222|EDL24214|L81171|NM_013809
13109	Cyp2j5	protein-coding	AF218853|AF218854|AK098119|AK143932|AK149552|AK165404|AL683816|BC021624|EDL30911|NM_010007|O54749|U62294|XM_006502720
13110	Cyp2j6	protein-coding	AF218855|AK033614|AK038636|AK045421|AK078893|AK084025|AK165663|AK180579|AK186838|AK193212|AK210777|AK215202|AL683816|BC050832|EDL30913|NM_010008|O54750|U62295|XM_006502721|XM_006502722|XM_011240424
13112	Cyp3a11|AI256190|Cyp3a|IIIAm1|Pcn	protein-coding	AC111090|AC166648|AK004861|AK149433|BC010528|BC094062|D28565|EDL05792|NM_007818|Q64459|X60452
13113	Cyp3a13|IIIAm2	protein-coding	AAX39491|AC125212|AK136494|AK136529|AK149572|BC046592|EDL19227|NM_007819|Q64464|X63023
13114	Cyp3a16	protein-coding	AC115895|BC113143|BY772732|D26137|D28564|NM_007820|Q64481|XM_006504799
13115	Cyp27b1|Cp2b|Cyp1|Cyp27b|Cyp40|P450c1|Pddr|Vdd1|Vddr|VddrI|Vdr	protein-coding	AAC05184|AAG44889|AAK15024|AB006034|AC134329|BC080697|BM119774|CF168641|EDL24463|NM_010009|O35084|XM_006513187
13116	Cyp46a1|CH24H|Cyp46	protein-coding	AC154910|AF094479|AK140740|BC018307|BY238426|EDL18715|EDL18716|NM_010010|Q9WVK8|XM_006515456|XR_381477
13117	Cyp4a10|AI647584|Cyp4a|D4Rp1|Msp-3|RP1	protein-coding	AB017785|AB018421|AI042822|AK002528|AK098101|AL627182|BC010747|BC051049|NM_010011|O88833|X69296|X71478
13118	Cyp4a12b|BC060945|Cyp4a12	protein-coding	AK098123|AL627182|BB665127|BC060945|CAA71269|NM_172306|Y10222
13119	Cyp4a14|AI314743	protein-coding	AK098088|AK149392|AK165452|AL627182|BC089609|BF322553|CAA72345|EDL30647|NM_007822|O35728|XM_006502724|XM_017319946|Y11639|Y11640|Y11641|Y11642
13120	Cyp4b1|CYPIVB1	protein-coding	AK078882|AK143890|AK165445|AL626805|BC008996|D50834|EDL30640|HM570640|HM570641|HM570642|HM570643|HM570644|HM570645|HM570646|HM570647|HM570648|HM570649|HM570650|HM570651|HM570652|HM570653|HM570654|HM570655|HM570656|HM570657|HM570658|HM570659|HM570660|HM570661|HM570662|HM570663|HM570664|HM570665|HM570666|NM_007823|Q64462
13121	Cyp51|AI426508|CYPLI|Cyp51a1|Ldm|P450-14DM|P450LI	protein-coding	AAF74562|AC064793|AC068609|AF166266|AK002827|AK028355|AK028815|AK031059|AK050781|AK075764|AK076983|AK179972|AK193495|AK202785|AK207015|AK208162|AK210661|AK217526|BC031813|CB524876|EDL14627|NM_020010|Q8K0C4
13122	Cyp7a1|CYPVII|CYPVIIc	protein-coding	AAA68867|AK050020|AK050210|AK050220|AK050260|AL772306|BC130261|EDL05690|NM_007824|Q64505|XM_006537603|XM_006537604
13123	Cyp7b1|AW261589|D3Ertd552e|hct-1	protein-coding	AC100500|AC103399|AC161213|AK013034|AK140100|AK172152|BC038810|CJ065666|EDL34867|NM_007825|Q60991|U36993|XM_006535383|XM_006535384
13124	Cyp8b1	protein-coding	AAD19876|AC164092|AF090317|BC010973|BC010974|BC049969|EDL09122|NM_010012|O88962
13131	Dab1|AI956902|C630028C02Rik|scm|scr|scrambler|yot	protein-coding	AH012444|AK005640|AK045616|AK083206|AL626762|AL627079|AL627134|AL645483|AL645666|AL669938|AL772211|AY174225|AY174226|AY174228|AY174232|AY174235|AY174236|BC051993|BC138538|BC138539|BE945099|BE947086|BI989333|BY264959|BY731247|BY777583|CO040161|EDL30833|EDL30834|EDL30835|EDL30836|EDL30837|NM_010014|NM_177259|NR_104385|P97318|XM_006502725|XM_006502726|XM_006502727|XM_006502735|XM_011240425|XM_011240…
13132	Dab2|5730435J12Rik|AA960054|AI957090|D15Wsu122e|D630005B22Rik|Doc-2|Doc2|p96	protein-coding	AAG44669|AC099884|AC105324|AF220562|AJ295277|AK002850|AK017619|AK052613|AK154716|AK162744|AK162851|AK165519|AK165810|AK168375|BB848282|BB856968|BC006588|BC016887|BG072606|CB598046|CB952492|CD348957|CD741855|EDL03369|EDL03370|NM_001008702|NM_001037905|NM_001102400|NM_001310446|NM_023118|P98078|U18869|XM_011245324|XM_017316424
13134	Dach1|Dac|Dach	protein-coding	AAL58321|AC122309|AC126264|AC132370|AC144673|AF090436|AF090437|AF102547|AF129510|AJ005669|AK047409|AK053594|AK139060|BB426540|BC052005|BC059934|BC078644|BC141130|BC145440|EDL00449|EDL00450|NM_001038610|NM_007826|Q9QYB2
13135	Dad1|AI323713	protein-coding	AAB58539|AAC05296|AAC53098|AF000941|AK002446|AK006711|AK006751|AK030925|AK054480|BC024378|BC053379|BC058116|CAA73779|CN833883|CT030634|CT573018|EDL36363|EDL36364|NM_001113358|NM_010015|P61804|U22107|U83628
13136	Cd55|Daf|Daf-GPI|Daf1|GPI-DAF	protein-coding	AC111067|AF143539|AF143541|AK030285|AK140991|AK160994|BAA22908|BC011314|BU515742|CT010328|CU222534|D63679|EDL39742|L41366|L41501|NM_010016|Q61475|XM_006529115|XM_006529116|XM_006529117|XM_017314303|XM_017314336
13137	Cd55b|AI323748|Daf|Daf-TM|Daf2|TM-DAF	protein-coding	AC111067|AC116692|AF143540|AI326546|BAA22909|BC115954|BC127150|CJ046619|CJ236680|CU222534|L41365|L41500|NM_001317361|NM_007827|Q61476|XM_011247917|XM_017314396
13138	Dag1|D9Wsu13e|DG|Dp427|Dp71	protein-coding	AAA99779|AC168217|ADI96103|AK036174|AK038702|AK053886|AK135676|AK145048|AK187674|AK193489|AK194496|AK195084|AK199627|AK201482|AK201945|AK203271|AK205518|AK212394|AV085570|BC007150|BY256937|CA327718|CB289895|CD578569|CJ106897|CJ130634|EDL21272|NM_001276481|NM_001276482|NM_001276485|NM_001276486|NM_001276492|NM_001276493|NM_001276494|NM_010017|Q62165|U43512|X86073|XM_006511636|Z34532
13139	Dgka|80kDa|AW146112|Dagk1	protein-coding	AA204565|AC131081|AC138108|AF085219|AI850806|AK008063|AK008272|AK008314|AK037536|AK041812|AW537254|BC006713|BE862938|BE981209|CAF06477|CD555670|CD805544|CK137874|EDL24603|EDL24604|EDL24605|EDL24606|EDL24607|EDL24608|EDL24609|JN832677|JN832678|JN832679|JN832681|JN832683|NM_001358745|NM_001358746|NM_016811|O88673|XM_006513192|XM_011243351|XM_011243353|XM_011243354|XM_011243355|XM_011243356|XM_01124…
13142	Dao|AI987963|DAAO|DAMOX|Dao-1|Dao1	protein-coding	AC145559|AI530495|AK134813|AW492600|BB843516|BC015269|BC018377|BE651085|BU755879|D10210|D10211|EDL19928|EDL19929|EDL19930|M32299|NM_001286396|NM_001286397|NM_010018|P18894|XM_006530161|XM_006530162
13143	Dapk2	protein-coding	AB018002|AB058015|AC124439|AF052942|AK004350|AK158082|BC022165|BX527735|CK032192|EDL26118|EDL26119|GU109477|NM_010019|Q8VDF3|XM_006510811
13144	Dapk3|ZIPK|dlk	protein-coding	AB007143|AC155932|AK035171|AK158299|AK183846|AK188664|AK189174|AK217193|BC012210|BC023238|BC125443|BC137680|EDL31449|EDL31450|EDL31451|NM_001190473|NM_001190474|NM_007828|O54784|XM_006513194|XM_006513195
13162	Slc6a3|DAT|Dat1	protein-coding	AAA86462|AC154547|AC158359|AF109072|AF109391|AJ238309|AK032629|AK136885|BC054119|EDL37053|NM_010020|Q61327|U16265|XM_006517083|XM_006517084|XM_017315377
13163	Daxx	protein-coding	AAC69891|AAC97971|AF006040|AH014141|AH014144|AK090356|AK133863|AK144332|AK145906|AK146743|AK151279|AK153149|AK156425|AK172616|AK209646|AK213512|AY734459|AY734465|AY734466|BC128373|BQ176437|CO041718|CR974462|CU406960|CU468137|DV653043|EDL10223|KJ650207|NM_001199733|NM_001355704|NM_007829|NR_149750|O35613|XM_006523580|XM_006523581|XM_006523582|XR_385278
13164	Dazl|Daz-like|Dazh|Dazl1|Dazla|Tpx-2|Tpx2	protein-coding	AK014854|AK033183|AK033316|AK160855|AL592112|AV273485|BC099940|CJ074313|EDL23643|EDL23644|EDL23645|G65760|NM_001277863|NM_010021|Q64368|U38690|U46694|X95724|XM_006523583
13166	Dbh	protein-coding	AK132245|AL954801|BB109310|BC141022|BC171949|EDL08360|NM_138942|Q64237|S50200
13167	Dbi|ACBD1|Acbp|EP|endozepine	protein-coding	AA068307|AAHY01010253|AAL56658|AC139867|AK008540|AK008576|AK018720|AK020692|AK027906|AK078428|AK145278|AK148753|AM000002|AV001592|BC028874|CJ183794|EDL39802|EDL39803|EF437365|L76367|NM_001037999|NM_007830|P31786|X61431
13168	Dbil5|ELP	protein-coding	AAF79124|AK006528|AL591129|BC048474|CN833562|EDL12855|NM_021294|O09035|S83465
13169	Dbnl|Abp1|SH3P7|mAbp1	protein-coding	AK037484|AK046073|AK053796|AK078082|AK134136|AK134487|AK140752|AK142818|AK146920|AK151096|AK152110|AK152204|AK153072|AK153389|AK159984|AK161973|AK167956|AK168898|AK172471|AK177846|AK178712|AK181313|AK186806|AK190211|AK191372|AK196907|AK198437|AK199055|AK199448|AK203166|AK210402|AK215440|AK218138|AL627069|AY098595|BC046430|BM247511|BY293844|EDL40554|EDL40555|EDL40556|NM_001146308|NM_001146309|NM_0…
13170	Dbp	protein-coding	AAA73924|AC167242|AK140243|AK178288|AK181839|AK182516|AK184638|AK192990|AK213757|BC018323|BC064094|BC084676|BP770661|CK619069|CX217039|EDL22886|NM_016974|Q60925|XM_006540596|XM_006540597
13171	Dbt|BCKAD-E2|D3Wsu60e	protein-coding	AAC63052|AC025622|AK075831|AK085449|AK138965|AK165959|BC055890|EDL12381|L42996|NM_001357344|NM_010022|P53395|XM_006500976|XM_006500977
13172	Dbx1|AI426026|Dbx	protein-coding	AC124775|AK134473|BC082541|EDL22974|NM_001005232|P52950|S75837|U61853
13175	Dclk1|1700113D08Rik|2810480F11Rik|AI836758|Click-I|Cpg16|Dcamkl1|Dcl|Dclk|mKIAA0369	protein-coding	AB073969|AB093234|AC104099|AC111132|AC115945|AF155819|AF155820|AF155821|AK007193|AK013421|AK018970|AK032424|AK034632|AK043874|AK046743|AK047716|AK081200|AK134716|AK135044|AK147831|AK163437|AK163632|AK164993|AK199211|AK204673|AV505065|AY968047|AY968048|BC021354|BC050903|BC064783|BC133685|BF467198|BM933369|BQ930085|BY123015|BY126617|CJ241697|EDL35298|EDL35299|EDL35300|EDL35301|EDL35302|EDL35303|NM_…
13176	Dcc|C030036D22Rik|Igdcc1	protein-coding	AC105957|AC107230|AC109179|AC109499|AC121523|AC136637|AC161177|AC163492|AC167547|AC167548|AC167549|AK021125|AK043657|AK048768|AK049746|AK090377|AK157715|BQ550935|CN665025|EDL09563|NM_007831|P70211|X85788|XM_006525588
13177	Eci1|Dci|eci	protein-coding	AC154237|AK004838|AK029481|AK077386|AK189383|BC022712|BC054444|CAA78418|EDL22317|NM_010023|P42125|Z14049|Z14051|Z14052|Z14053|Z14054
13178	Dck	protein-coding	AAG53743|AC140001|AC160533|AK004592|AK010700|AK037849|AK048347|AK088195|AK145353|AK145390|AK151851|BC052004|BC060062|BU052737|EDL05345|NM_007832|P43346|X77731
13179	Dcn|DC|DSPG2|PG40|PGII|PGS2|SLRR1B	protein-coding	AA881173|AAC04271|AC159710|AK031456|AK035609|AK052759|AK135287|AK145905|AK147020|AK161788|AK165408|BB575065|BC060126|BC132521|BC138564|BG088078|BM114383|CK623125|DV056002|EDL21628|EDL21629|L38611|NM_001190451|NM_007833|P28654|W62675|X53929|Y11757
13180	Pcbd1|Dcoh|Pcbd|Pcd|Phs	protein-coding	AC153515|AK007401|BC024354|BY116433|BY294059|CF355072|EDL32160|M83741|NM_025273|P61458
13184	Dcpp1|BC005655|C86550|Dcpp|Dcpp-1|p20	protein-coding	AC110262|BC005655|BC024627|BC045522|BC090399|BY112697|BY150555|DQ237936|EDL22284|NM_019910|S76879|U03711|XM_017317222
13185	Vps26c|AW538125|Dcra|Dscr3	protein-coding	AB001990|AK077485|AK077628|AK178078|AK179221|AK184129|AK188213|AK201016|AK201554|AK205503|AK207722|AK211046|AK214453|AK214975|AK216820|AK219359|AK219547|AP003151|BC003740|BU709449|BY483431|CT030190|EDL03725|EDL03726|EDL03727|EDL03728|NM_007834|O35075
13190	Dct|DT|TRP-2|TRP2|Tyrp-2|Tyrp2|slaty|slt	protein-coding	AC108833|AK033040|AK177271|AK177534|AK177641|AK178101|AK178808|AK181087|AK181545|AK182321|AK183535|AK185160|AK186214|AK187215|AK188002|AK189135|AK189834|AK189931|AK189987|AK190244|AK190334|AK190354|AK190705|AK190765|AK190778|AK191069|AK191107|AK191109|AK191176|AK191426|AK191654|AK191664|AK192007|AK192280|AK192418|AK192433|AK192452|AK192591|AK192618|AK192803|AK192868|AK193217|AK193231|AK194075|AK1…
13191	Dctn1|AL022633|DAP-150|DP-150|Glued|p150|p150-glued|p150<glued>	protein-coding	AC007636|AC160400|AK147769|AK157867|AK162846|AK171376|AK172261|AK185869|AK187538|AK194220|AK196307|AK198459|AK199428|AK202724|AK214268|AK215255|AK216031|BC066061|BY198890|BY235563|CF162175|CJ210377|EDK99073|NM_001198866|NM_001198867|NM_001347310|NM_007835|O08788|U60312|XM_006505485|XM_006505486|XM_006505487|XM_006505488|XM_006505489|XM_006505490|XM_006505491|XM_006505492|XM_006505493|XM_006505494…
13193	Dcx|Dbct	protein-coding	AB011678|AF045547|AK011597|AK014264|AK048410|AK049050|AK141942|AK164119|AK164139|AY560329|AY590498|BC056391|BC057010|BC062974|BX530055|CA315795|CB525395|CD350374|CD802698|CJ102759|EDL14728|EDL14729|EDL14730|EDL14731|NM_001110222|NM_001110223|NM_001110224|NM_010025|O88809|XM_006528698
13194	Ddb1|127kDa|AA408517|p127-Ddb1	protein-coding	AB026432|AC125093|AC132247|AF159853|AJ416426|AK004284|AK145328|AK146522|AK152228|AK154303|AK155020|AK155920|AK157491|AK179316|AK181944|AK182110|AK184907|AK184962|AK186096|AK186475|AK187992|AK188547|AK188699|AK189784|AK191685|AK192850|AK195557|AK195744|AK197381|AK200658|AK202600|AK209080|AK215812|AK217207|BC002210|BC009661|EDL41370|HM571204|HM571205|HM571206|HM571207|HM571208|HM571209|HM571210|HM5…
13195	Ddc|Aadc	protein-coding	AA986109|AF012881|AF012882|AF071068|AK011834|AK050963|AK149141|AK160769|AL596450|AL645803|AY373760|BC060989|BC089594|BY129740|EDL40647|NM_001190448|NM_016672|O88533|XM_006514486|XM_006514487|XM_006514488|XM_006514489
13196	Asap1|AV239055|DEF-1|Ddef1|PAP|mKIAA1249|s19	protein-coding	AA266485|AC098728|AC131710|AC156573|AF075461|AF075462|AK122477|AK132979|AK146545|AK147689|AK159048|AK161586|AK166056|AK219424|BC002201|BC048818|BC094581|BF470337|BG808597|BU707744|CB527210|CD355387|CF175025|CF735731|CF746306|CN455356|CN528328|CN664630|CO430667|CX768097|DT921606|DV041486|EDL29358|NM_001276461|NM_001276462|NM_001276463|NM_001276467|NM_010026|Q9QWY8|U92478|XM_006520392|XM_006520393|…
13197	Gadd45a|AA545191|Ddit1|GADD45	protein-coding	AAC27351|AC107650|AC165355|AK144900|AK195677|BC011141|EDK98797|EDK98798|L25340|L25341|L28177|NM_007836|P48316
13198	Ddit3|CHOP-10|CHOP10|chop|gadd153	protein-coding	AA929408|AC144852|AK028120|AK040004|BC013718|BE134148|BY121546|CF982562|EDL24494|EDL24495|EDL24496|NM_001290183|NM_007837|P35639|X67083|XM_006513197|XM_017313791
13199	Ddn|Gm748	protein-coding	AC161165|AK122363|AK158894|AK164154|BC157995|BC157996|EDL04165|NM_001013741|Q80TS7
13200	Ddost	protein-coding	AK077651|AK081542|AK084267|AK148095|AK150683|AK177159|AK182353|AK182533|AK190281|AK191754|AK196638|AK200087|AK201961|AK204319|AK206495|AK211116|AL807249|BAB82434|BC068132|BU755176|D89063|EDL13257|EDL13258|EDL13259|NM_007838|O54734
13202	Ddt|C78655	protein-coding	AAC32825|AAC77467|AC009361|AC142499|AK144193|BC010753|EDL31890|NM_010027|O35215
13204	Dhx15|DBP1|DEAH9|Ddx15|HRH2|mDEAH9	protein-coding	AC102739|AF017153|AK043111|AK145983|AK146441|AK149869|AK151015|AK151757|AK167927|AK168323|AK168835|AK169174|AK171814|AK208682|BC003745|BC100343|BC144759|BP767627|BY285872|BY310528|EDL37650|EDL37651|NM_001042620|NM_007839|NR_104311|O35286
13205	Ddx3x|D1Pas1-rs2|Ddx3|Fin14	protein-coding	AK002917|AK140990|AK163250|AK176969|AK182672|AK186622|AK188456|AK191044|AK204341|AK205639|AK208349|AK211517|AK215167|AL833805|BB854842|BC067210|BC083059|BC150862|BC172016|DQ858457|DQ858458|DQ858459|EDL35703|EDL35704|L25126|NM_010028|Q62167|U42386|XM_006527566|Z38117
13206	Ddx4|AV206478|Mvh|VASA	protein-coding	AC154767|AK014844|AK133366|BC137601|BC144760|BE860399|D14859|DT906923|EDL18409|G65195|JQ923486|NM_001145885|NM_010029|Q61496|XM_006517524|XM_011244618|XM_011244619|XM_011244621|XM_011244622
13207	Ddx5|2600009A06Rik|G17P1|HUMP68|Hlr1|p68	protein-coding	AK011169|AK013106|AK044792|AK076018|AK088887|AK129022|AK132779|AK135173|AK149022|AK166045|AK166698|AK184106|AK203495|AK219348|AL603664|BC009142|BC046554|BC062916|BC086320|BC108369|BC129873|BC129874|CAA63974|CJ173936|EDL34311|EDL34313|EDL34314|NM_001355676|NM_001355677|NM_007840|Q61656|X65627|XM_006532135|XM_006532136|XM_006532137
13209	Ddx6|1110001P04Rik|C430015D01Rik|E230023J21Rik|HLR2|mRCK/P54|p54|rck	protein-coding	AC151971|AF038995|AK003265|AK021241|AK036648|AK054144|AK148483|AK156303|BC021452|CD353843|CN528354|EDL25604|EDL25605|EDL25606|NM_001110826|NM_001357702|NM_001357703|NM_007841|NM_181324|P54823|XM_011242391|XM_011242392|XM_017313124
13211	Dhx9|AI326842|Ddx9|HEL-5|NDHII|RHA|mHEL-5	protein-coding	AAC05301|AC098709|AC099712|AK013423|AK038298|AK135603|AK141824|AK148423|AK169239|AK169735|AV458649|AY512925|BC033911|BC064082|BC089159|CB181391|DQ569735|EDL39436|EDL39437|NM_007842|O70133|U91922|U92080|XM_011247918
13214	Defb1|AW260221|BD-1	protein-coding	AAB72003|AI956736|AK142544|AL590630|BC024380|DV551556|EDL32923|NM_007843|P56386
13215	Defb2|BD-2	protein-coding	AJ011800|AL590619|BC109129|BC109130|EDL32921|NM_010030|P82020
13216	Defa1|Defcr|Defcr1	protein-coding	AAB60675|AC129197|AF178043|M33225|NM_010031|P11477|X15617
13218	Defa29|2010300L12Rik|2010319H24Rik|CRS1C|CRS1C-2|CRS1C-4|CRS1C-5|Defa-rs1|Defcr-rs1	protein-coding	AC129174|AK008584|BC117042|BC117044|BC145556|BC171966|EDL15556|EU760893|EU760894|M33226|NM_007844|P17533|U73623
13219	Defa-rs10|CRS4C-4|Defcr-rs10	protein-coding	AAA20978|AAB33827|BC119615|BC119616|EDL15550|NM_007845|Q64263
13221	Defa-rs12|CRS4C-5|Defcr-rs12	protein-coding	AAA20979|AAB33828|AC129174|EDL15551|NM_007846|P50716
13222	Defa-rs2|CRS4C|CRS4C-1|CRS4C1d|CRS4C1e|CRS4C1f|CRS4C1g|CRS4C1h|CRS4C1i|CRS4C1j|Defcr-rs2|Defcr-rs3	protein-coding	AJ564863|AJ564864|AJ564865|AJ564866|AJ564867|AJ564868|AJ564869|BC132646|BC132648|EDL14594|M33227|NM_007847|P17534|S77668
13223	Defa-rs4|CRS4C-1a|CRS4C1a|Defcr-rs4	protein-coding	AF178044|AJ564861|AJ564862|NM_001005418
13226	Defa31|CRS4C-2|CRS4C2|CRS4C2b|CRS4C2c|CRS4C2d|CRS4C3a|CRS4C3a2|CRS4C3b|CRS4C3c|CRS4C3d|CRS4C3e|Defa-rs7|Defa23|Defcr-rs7|Defcr23	protein-coding	AAA20977|AAB33826|AC166039|AJ564870|AJ564871|AJ564872|AJ564873|AJ564874|AJ564875|AJ564876|AJ564877|AJ564878|AJ564879|NM_007848|P50715
13229	Defa10|Defcr10	protein-coding	P50708|U03061
13230	Defa11|Defcr11	protein-coding	P50709|U03062
13231	Defa12|Defcr12	protein-coding	P50704|U03063
13232	Defa13|Defcr13	protein-coding	P50711|U03064
13233	Defa14|Defcr14	protein-coding	P50712|U03067
13234	Defa15|Defcr15	protein-coding	P50713|U03065
13235	Defa16|Defcr16	protein-coding	P50714|U03066
13236	Defa25|Defcr-2|Defcr2|Defcr25	protein-coding	AC129197|AY746430|NM_007849|Q5G864
13237	Defa3|Defa27|Defcr-3|Defcr3	protein-coding	AAA20972|AAB60677|AC129174|BC099854|BC099855|NM_007850|P28310|S73391|U03030
13238	Defa4|Crp4|Defa28|Defcr4	protein-coding	AAD51759|AAHY01068366|AC133094|BC134360|BX634116|EDL15559|NM_010039|P28311|U03032
13239	Defa5|Defa29|Defcr29|Defcr5	protein-coding	AAA20973|AAB60678|AC129174|AF178042|AV067547|AV070515|BC119610|EDL15555|NM_007851|P28312|U03033
13240	Defa6|Defcr6	protein-coding	AAA20974|AAB60679|AF178041|NM_007852|P50704|U03034
13241	Defa7|Defa30|Defcr7	protein-coding	P50705|U03035
13242	Defa8|Defa31|Defcr8	protein-coding	P50706|U03036
13243	Defa9|Defa32|Defcr9	protein-coding	P50707|U03037
13244	Degs1|AA536663|Degs|Des1|Mdes	protein-coding	AC139295|AF466376|AK002617|AK077257|AK149811|AK150908|AK163404|AK165352|BC003751|EDL13111|NM_001360783|NM_007853|O09005|XM_017314467|Y08460
13321	Del(7)Tyr<c-3H>-p|D7Ssb3Hp|Del(7)Tyrc-3H-p|Tyr<c-3H>	other	AF045157|AF045535
13340	Slc29a2|Der12|Ent2|Hnp36	protein-coding	AC124502|AF183397|AK010950|AK083484|AK144451|AK154310|BC048958|BF465335|EDL33086|EDL33087|EDL33088|NM_007854|Q61672|X86682|XM_006531664|XM_017318055|XM_017318056|XM_017318057
13345	Twist2|Dermo1|bHLHa39	protein-coding	AC109197|AC164068|AK008388|AK008411|AK011180|AK011861|AK143028|AV140163|BC090636|EDL40020|NM_007855|Q9D030|U36384
13346	Des	protein-coding	AC161346|AC166150|AK131922|AK132391|BC031760|CAA79330|CAB93654|EDL00402|L22550|NM_010043|P31001
13347	Dffa|A330085O09Rik|DFF35|Dff45|ICAD|ICAD-L|ICAD-S	protein-coding	AA512775|AB009375|AB009376|AI116789|AI956986|AK039227|AK051011|AK079634|AK154488|AL611967|BB183843|BC058213|BI736905|BU695917|BY170336|BY208552|BY244454|BY636093|CU210839|EDL14846|EDL14847|EDL14848|EDL14849|NM_001025296|NM_010044|NR_104263|O54786
13349	Ackr1|AA162249|CCBP1|CD234|Darc|Dfy|ESTM35|FY|GPD	protein-coding	AAC53360|AAF08328|AC087781|AF016584|AF109159|AY289754|AY291295|BAB68598|BAB68600|BAB68601|BAB68602|BAB68603|BAB68604|BAB68605|BAB68606|BC005583|EDL38992|EDL38993|NM_010045|Q9QUI6
13350	Dgat1|ARAT|C75990|D15Ertd23e|Dgat	protein-coding	AB057816|AC157566|AF078752|AK008995|AK178885|AK189743|AK209602|AK213232|AK213627|AK215091|AK216871|BC003717|BM948914|EDL29575|EDL29576|FO719041|NM_010046|Q9Z2A7|XM_006520405|XM_017316426|XR_383978
13353	Dgcr6	protein-coding	AC005817|AC087064|AF021031|AK019346|AK160342|AK177004|AK177489|AK179192|AK185741|AK187270|AK187760|AK189125|AK205479|AK219346|AK219449|BC048503|BE945982|BY594536|EDK97498|EDK97499|EDK97500|NM_001289813|NM_001289814|NM_010047|NR_110380|O35347|XM_006521759
13356	Dgcr2|9930034O06Rik|DGS-C|Dgsc|Idd|Lan|Sez12|mKIAA0163	protein-coding	AC000096|AC003063|AC078895|AK042786|AK088131|AK129070|AK133880|AK141594|AK145495|AK153026|AK161022|AK161359|AK163872|AK163903|AK164263|AK177402|AK183515|AK190458|AK190532|AK190614|AK190829|AK192000|AK192833|AK193104|AK193194|AK193417|AK193929|AK194701|AK194718|AK195067|AK195845|AK196155|AK196273|AK196337|AK197208|AK197226|AK197965|AK198182|AK198542|AK200522|AK201465|AK202091|AK202437|AK202750|AK2…
13358	Slc25a1|1300019P08Rik|2610100G11Rik|AI194714|Ctp|Dgsj|Slc20a3	protein-coding	AC003063|AC078895|AK005070|AK159289|AK170191|AK177500|AK178581|AK188281|AK206906|AK211700|AK219123|BB698147|BC037087|BU758271|CBF65803|CBU90674|CJ078562|EDK97495|NM_153150|Q8JZU2
13360	Dhcr7|AA409147	protein-coding	AC133502|AF057368|AJ307059|AK146811|AK190502|BC006854|CT010277|EDL18238|EDL18239|EDL18240|EDL18241|NM_007856|O88455|XM_006508476|XM_006508478|XM_006508479|XM_006508480|XM_006508481|XM_011241979
13361	Dhfr|8430436I03Rik|AA607882|AI662710|AW555094	protein-coding	AAA37637|AAA37638|AAO26057|AC161588|AH001891|AI854085|AK018462|AK031241|AK136212|BC005796|BU058996|CAA24111|CAAA01146114|CAP58632|CAX23887|CB247191|EDL00958|L26316|NM_010049|P00375|V00731|V00732|V00734|X56066
13363	Dhh|C78960	protein-coding	AC161165|AK032466|AK033392|AK134149|BC062810|BE200181|CAA53924|CAJ18805|CAM31798|EDL04156|NM_007857|Q61488|XM_006520406|XM_017316427|XR_875235
13367	Diaph1|D18Wsu154e|Dia1|Diap1|Drf1|p140mDia	protein-coding	AC129315|AK012707|AK135915|AK140734|AK156391|AK220466|BC012974|BC024979|BC029331|EDL10115|EDL10116|EDL10117|NM_001305980|NM_001305981|NM_007858|O08808|U96963|XM_011246826
13368	Dffb|40kDa|5730477D02Rik|CAD|CPAN|DFF40|Didff	protein-coding	AB009377|AK036094|AK077619|AK089267|AL806525|BC053052|EDL14950|NM_007859|O54788|XM_006538517|XM_011250183|XM_011250184|XM_011250185
13370	Dio1|5DI|D1|ITDI1|TXDI1	protein-coding	AK002549|AL645723|BC019786|BC037080|BC089608|NM_007860|Q61153|U49861|U49862|U49863
13371	Dio2|5DII|AI324267|DIOII	protein-coding	AAG23127|AF093137|AF096875|AF177196|AF177197|AK032038|AK045607|BC125383|BC125385|BE655410|BQ033571|BY328738|CAAA01118771|CB522312|CJ055557|CO042302|CO425270|CO427407|CT573100|CV555526|CX223140|EDL18957|NM_010050|Q9Z1Y9
13380	Dkk1|mdkk-1	protein-coding	AC103405|AF030433|AK141693|AK144119|BC050189|EDL41707|JN966751|NM_010051|O54908
13382	Dld	protein-coding	AI847502|AI849462|AK014092|AK117104|AK135807|AK136193|AK153399|AK167885|AK168157|AK168875|AK184427|AK193031|AK194314|AK208818|AK209175|BC003368|BY251665|BY282701|CR974423|EDL36917|NM_007861|O08749|U73445|U73468
13383	Dlg1|B130052P05Rik|Dlgh1|E-dlg/SAP97|SAP-97|SAP97|mKIAA4187	protein-coding	AAB18303|AC126055|AC129214|AK031364|AK045263|AK048240|AK052800|AK142893|AK143780|AK160918|AK164019|AK164228|AK220189|AY159380|BC022773|BC047142|BC057118|BU058018|CF164686|EDK97752|EDK97753|EDK97754|EDK97755|EDK97756|EDK97757|NM_001252433|NM_001252434|NM_001252435|NM_001252436|NM_001357281|NM_001357282|NM_007862|NR_045516|Q811D0|U93309|XM_006521761|XM_006521762|XM_006521763|XM_006521764|XM_0065217…
13384	Mpp3|6430514B01|Dlgh3	protein-coding	AF079366|AK032270|AK047456|AK163205|AL591145|AY236514|BC052003|BC062642|BM939786|BQ444990|BY250841|BY296207|EDL34077|EDL34078|EDL34079|NM_007863|O88910|XM_006532138|XM_006532139|XM_006532140
13385	Dlg4|Dlgh4|PSD-95|PSD95|SAP90|SAP90A	protein-coding	AAQ56705|AAQ56706|AAQ56707|AK028242|AL596185|BC014807|BI738861|BQ959940|CA320223|CR933541|D50621|EDL12524|EDL12525|NM_001109752|NM_007864|Q62108|XM_006532144|XM_006532147|XM_006532148|XM_006532149|XM_006532150|XM_017314248|XR_001779872
13386	Dlk1|AW742678|DLK-1|DlkI|FA1|Ly107|Peg9|SCP1|ZOG|pG2|pref-1	protein-coding	AAP19644|AAT46421|AC165954|AF237817|AF284380|AK005522|AK133664|AK162458|AK164935|AY644392|BAB39171|BC052159|CAC87259|CV562715|EDL18694|EF437346|EU434914|EU434915|EU434916|EU434917|L12721|NM_001190703|NM_001190704|NM_001190705|NM_010052|NR_033813|Q09163|U15980|XM_006515457|XM_011243992|Z12171
13388	Dll1|Delta1	protein-coding	AAR30869|AC154378|BAB43867|BC057400|BC065063|BQ768900|EDL20466|NM_007865|Q61483|X80903|XM_011246267
13389	Dll3|pu|pudgy	protein-coding	AAC40169|AAC40170|AAC40171|AB013440|AC002327|AC148986|AK144282|BB868475|BC052002|EDL24148|EDL24149|NM_007866|O88516
13390	Dlx1|Dlx|Dlx-1	protein-coding	AAB40899|AB221644|AF349438|AK032403|AL928931|BC058394|BC079609|CAB37647|EDL27091|EDL27092|NM_010053|Q64317|U51001|XM_006498671|XM_006498672|XM_006498673|XM_017315305|XM_017315307|XM_017315311
13392	Dlx2|AW121999|Dlx-2|Tes-1	protein-coding	AAB40901|AF349438|AK144652|AL928931|BC094317|EDL27093|M80540|M83184|NM_010054|P40764
13393	Dlx3|AV237891|Dlx-3	protein-coding	AAL99502|AF167581|AL606480|BC058852|BY235539|EDL15967|NM_010055|Q64205|S74448|S81932|U79738
13394	Dlx4|Dlx-4|Dlx7	protein-coding	AAL99501|AK144866|AK145123|AK145133|AL645850|BC106967|EDL15968|NM_007867|P70436|U73329
13395	Dlx5|AI385752	protein-coding	AAO88271|AC122240|AF022075|AF022076|AF022077|AF033011|AF072452|AF072453|AK134920|AK158121|AK158772|EDL13951|EDL13952|NM_010056|NM_198854|P70396|U67840|XM_006504980|XM_006504981
13396	Dlx6	protein-coding	AB221684|AC122240|AF022078|BC114342|EF535989|EF535990|NM_010057|P70397|U67841
13397	Dlx6os2|Dlx6as|Dlx6as2	ncRNA	AC122240|AF022079|NR_002839
13400	Dmpk|DM|DMK|Dm15|MDPK|MT-PK	protein-coding	AC145199|AC170864|BC024150|BC056615|BC075715|CAA79715|CAA86113|EDL23104|EDL23105|EDL23106|EDL23107|NM_001190490|NM_001190491|NM_032418|NR_126095|P54265|S60313|S60314|S60315|S60316|XM_006539516|XM_006539517|XM_006539518|XM_006539519|XM_006539520|XM_006539521|XM_006539522|XM_011250433|XR_001785470|XR_001785471|XR_001785472|XR_001785473|XR_001785474|XR_391041|XR_391043|Z21504|Z21505|Z21506
13401	Dmwd|DMR-N9|Dm9	protein-coding	AC170864|AK086899|BC031193|BC089027|CAA86112|CF169673|EDL23103|NM_010058|Q08274|S60312|XM_006539524|XM_006539525|Z38012|Z38013|Z38015
13404	Dmc1|Dmc1h|Lim15|Mei11|sgdp	protein-coding	AC117806|AF096907|AK076777|AK169570|AV451479|BC116767|BC119081|D58419|D64107|EDL04643|EDL04644|NM_001278226|NM_010059|NR_103477|Q61880|XM_006520407|XM_006520408|XM_006520409
13405	Dmd|DXSmh7|DXSmh9|Dp427|Dp71|dys|mdx|pke	protein-coding	AAB01216|AAC98346|AAF00076|AAP86212|AK013510|AK036936|AK044536|AK045257|AK052856|AK075809|AK149002|AK159639|AL645477|AL645848|AL645857|AL669900|AL672146|AL731776|AL732449|AL806515|AL806516|AL808024|AL833777|AL833800|AL844151|AL929177|BC085236|BQ558690|BX000479|BX294443|BX537136|BY675398|CAA41157|CR352330|CR382328|CX200477|EDL29159|FJ795372|JN900253|KJ480728|KJ480729|KJ480730|KJ480731|KX525238|KX5…
13406	Dmp1|AG1|AV020965|DMP-1|Dmp|PP	protein-coding	AC164587|AK132177|AK157973|BC113753|CAB59629|EDL20228|NM_001359013|NM_016779|O55188|U65020|XM_006534766
13409	Tmc1|4933416G09Rik|Beethoven|Bth|CWEA1|dn	protein-coding	AC102790|AC162458|AC162612|AF417579|AK016832|AK033447|AK077146|AY263155|EDL41579|NM_028953|Q8R4P5|XM_006526640
13411	Dnah11|Dnahc11|avc4|b2b1203Clo|b2b1279Clo|b2b1289Clo|b2b1727Clo|b2b598Clo|iv|lrd	protein-coding	AC139993|AC163032|AC163278|AC163688|AC167979|AF183144|BC058762|EDL33479|NM_010060|XM_006515463|XM_006515464|XM_006515466|XM_006515467|XM_006515468|XM_017314946|XM_017314947|XM_017314948|XM_017314949
13417	Dnah8|ATPase|Dnahc8|Hst6.7b|P1-Loop	protein-coding	AAK18309|AC165951|AC165962|AC166166|AC174471|AF117305|AF356520|AF356521|AF356522|AF356523|AF363577|AF526535|AF526536|AF527620|AK038133|AK133238|AK161258|BC032888|NM_013811|Q91XQ0|XM_006523588|XM_006523590|XM_006523591|XM_006523592|Z83817
13418	Dnajc1|4733401K02Rik|AA960110|D230036H06Rik|Dnajl1|ERdj1|ERj1p|MTJ1	protein-coding	AK012505|AK014639|AK052022|AK133582|AK144228|AK164032|AL845265|AL928557|AL928620|BC020071|BC031636|BC080300|EDL08099|EDL08100|EDL08101|L16953|NM_001190817|NM_007869|Q61712|XM_011238947|XR_865923
13419	Dnase1|AI788650|DNaseI|Dnl1	protein-coding	AC087900|AK157889|AK158070|BB846628|BC014718|BC030394|BC115570|BC115571|BX638483|CAA03895|D83038|EDK97219|EDK97220|EDK97221|EDK97222|EDK97223|NM_001357143|NM_010061|P49183|U00478|XM_006521774|XM_006521775|XM_006521776
13421	Dnase1l3|DNasegamma|Dhp2|Lsd	protein-coding	AAK07733|AC139029|AC140322|AF047355|AK156109|AK164072|AK171843|AK172254|BC012671|EDL20577|NM_007870|O55070|U76110|XM_006517921
13423	Dnase2a|Dnase2	protein-coding	AAF20386|AC161765|AK010630|AK145192|AK167277|BC058609|BQ829838|BY757082|EDL10970|NM_001368295|NM_001368296|NM_010062|P56542
13424	Dync1h1|9930018I23Rik|AI894280|DHC1|DHC1a|DNCL|Dnchc1|Dnec1|Dnecl|Loa|MAP1C|P22|Swl|mKIAA0325	protein-coding	AC152827|AK045747|AK052908|AK053188|AK122249|AK151489|AK171549|AY004877|BAA25138|BC004751|EDL18670|EDL18671|NM_030238|Q9JHU4|Z83808
13426	Dync1i1|DH IC-1|DHIC-1|DIC|Dncic1|IC74	protein-coding	AC023175|AC023286|AC034254|AC162178|AF063229|AF063230|AK158589|BC051992|BY238976|EDL13959|EDL13960|GU992206|GU992207|NM_001191023|NM_001191025|NM_001191026|NM_001191027|NM_010063|O88485|XM_006504982|XM_017321380
13427	Dync1i2|3110079H08Rik|AW554389|Dncic2	protein-coding	AF063231|AK019441|AK088015|AK135477|AK141837|AK150173|AK161831|AK164322|AK164437|AK168730|BC139374|BC139375|BQ174310|BX284624|BX544878|BY065048|BY226221|EDL27080|EDL27081|GU992208|GU992209|GU992210|GU992211|GU992212|NM_001198872|NM_001198873|NM_001198874|NM_001198875|NM_001198876|NM_001198877|NM_001198878|NM_001347173|NM_010064|O88487|XM_006498674|XM_006498676|XM_006498677|XM_006498678|XM_0064986…
13429	Dnm1|AI838169|Dnm|Ftfl|mKIAA4093	protein-coding	AA387428|AAF24220|AI894003|AK011651|AK144142|AK220483|AL808027|BC034679|BC058623|BE860433|BM950315|BQ179370|BY297150|CA328097|CO425806|CX239206|EDL08539|L29457|L31395|L31396|L31397|NM_001301737|NM_001368679|NM_010065|NR_125959|P39053|XM_006497649|XM_006497650|XM_006497651|XM_006497652|XM_006497653|XM_006497654|XM_006497655|XM_006497658|XM_006497659|XM_006497660|XM_006497661|XM_006497662|XM_017315…
13430	Dnm2|Dyn2|Udnm|b2b2159Clo	protein-coding	AA221527|AC163748|AK005012|AK015410|AK150046|AK154375|AK157844|AK170574|AK171049|AK171566|AK172231|AK177290|AK179374|AK180287|AK181902|AK183081|AK184894|AK187565|AK189948|AK190679|AK191394|AK193376|AK198303|AK199747|AK205128|AK206038|AK208495|AK208713|AK208804|AK209804|AK209987|AK210961|AK212774|AK213385|BC010233|BQ031151|BY275016|BY549643|CD540553|EDL25194|EDL25195|L31398|NM_001039520|NM_0012538…
13433	Dnmt1|Cxxc9|Dnmt|Dnmt1o|MCMT|MTase|Met-1|Met1|MommeD2|m.MmuI	protein-coding	AAC53551|AC170598|AF036007|AF036009|AF162282|AF175411|AF175432|AH009208|AK013247|AK136213|AK143578|AK147143|AK203113|AK206527|AK216045|BC022927|BC048148|BC053047|BC119483|CK636383|EDL25139|EDL25140|EDL25141|EDL25142|EDL25143|EDL25144|EDL25145|NM_001199431|NM_001199432|NM_001199433|NM_001314011|NM_010066|P13864|U70051|X14805|X77486|XM_006509988|XM_011242393
13434	Trdmt1|Dnmt2|Rnmt2	protein-coding	AF012129|AF045889|AK029136|AK050403|AL772303|AL773538|BC087892|EDL08052|NM_010067|O55055|XM_006497324|XM_006497325|XM_006497326|XM_011238948
13435	Dnmt3a|MmuIIIA	protein-coding	AC159324|AF068625|AF480164|AF503865|AF503866|AF503867|AK013096|AK077792|AK086254|AK090132|AK136170|AK137564|AK147263|AK147627|AK147642|AK147676|AK157792|AK158722|BE855330|BM963211|BQ042850|CB058054|CB590809|CF580263|CJ104461|CN526792|CR974568|EDL01387|EDL01388|EDL01389|NM_001271753|NM_007872|NM_153743|O88508|XM_006514953|XM_006514956
13436	Dnmt3b|MmuIIIB	protein-coding	AF068626|AF068627|AF068628|AF151969|AF151970|AF151971|AF151972|AF151973|AF151974|AF151975|AF151976|AL929021|AP003923|AV469192|AY078427|BC105677|BC105922|BQ770921|CJ067523|EDL06032|EDL06033|EDL06034|EDL06035|EDL06036|EDL06037|EDL06038|EDL06039|NM_001003960|NM_001003961|NM_001003963|NM_001122997|NM_001271744|NM_001271745|NM_001271746|NM_001271747|NM_010068|O88509|XM_006498682|XM_006498683|XM_006498…
13437	Dnpep|AA407814	protein-coding	AC166150|AF005051|AK038646|AK052001|AK160084|AK166276|AK182346|AK182360|AK188536|AK188773|AK208235|AK209838|AK213377|AK215853|BC092232|BY197391|EDL00396|EDL00397|EDL00398|EDL00399|EDL00400|EDL00401|NM_001110831|NM_016878|Q9Z2W0|XM_006496405|XM_006496406
13445	Cdk2ap1|Apc10|Cdkap1|DORC1|Doc1|ST19|doc-1|p12	protein-coding	AA190126|AC127339|AF011644|AK004852|BC083075|BC103772|BC147052|BC147053|BC152370|BE623061|EDL19592|EDL19593|EDL19594|M88755|NM_013812|O35207
13446	Doc2a	protein-coding	AC124505|BC055768|D50000|EDL17454|EDL17455|EDL17456|EDL17457|NM_001368355|NM_001368356|NM_001368357|NM_001368358|NM_010069|Q7TNF0|XM_017321966|XM_017321967|XM_017321968|XM_017321969|XM_017321970|XM_017321971
13447	Doc2b	protein-coding	AAK73775|AL669897|BB624126|BC022747|BC067030|D85037|EDL12842|NM_007873|P70169
13448	Dok1|AW557123|p62DOK	protein-coding	AA790529|AAC95339|AC003061|AC104324|AC134899|AC158652|AK136382|AK169871|BC013066|BI135039|BY114582|BY645588|CJ053718|EDK99046|NM_001291799|NM_010070|P97465|U78818|XM_006505497
13449	Dok2|DokR|Frip|dok-R	protein-coding	AC125180|AF030627|AF035117|AF059583|AK155579|AK158246|AK159466|AK159472|BC004590|EDL35878|NM_010071|O70469|XM_011244943|XM_011244944|XM_017315834|XM_017315835
13476	Reep5|AI324241|AU022809|AW495741|DP1/TB2|Dp1|R74856|TB2/DP1	protein-coding	AC090534|AC091750|AI842075|AK010507|AK013146|AK151058|AK151271|AK152361|AK152503|AK167385|AY562233|BC013052|BU053115|D55682|EDK97085|EDK97086|EDK97087|NM_007874|Q60870|U28168
13478	Dpagt1|AU021132|Dpagt2|G1PT|GPT|Gnpta	protein-coding	AAD12545|AC122428|AC124577|AK008246|AK008317|AK164129|AK177877|AK211438|AK212125|AK216131|AK217797|BC003943|BC010474|BM211613|BM899494|CN665943|EDL25577|EDL25578|NM_001364464|NM_007875|P42867|X65603|XM_006509991|XM_006509992|XM_006509994|XM_006509995|XR_001778794
13479	Dpep1|AI327012|MBD	protein-coding	AC163617|AI482156|AK002380|AK132644|BC003492|BY229517|D13139|EDL11712|NM_007876|P31428|U48387|U48390|XM_017312558
13480	Dpm1|AI118379|AI194292	protein-coding	AB004789|AI099209|AK004834|AK005268|AK008548|AK147481|AK169534|BC061151|BF019794|BM941163|BX005039|EDL06543|EDL06544|EDL06545|EDL06546|EDL06547|EDL06548|EDL06549|NM_001310084|NM_010072|O70152
13481	Dpm2|AW557993|R75484	protein-coding	AB013360|AK002468|AK004241|AK086634|AK179411|AL928710|BC008256|EDL08553|NM_010073|Q9Z324
13482	Dpp4|Cd26|Dpp-4|THAM	protein-coding	AAA82213|AK040409|AK085370|AK153591|AK153939|AK163085|AK164775|AL928576|AL928804|BC022183|EDL26985|EDL26986|NM_001159543|NM_010074|P28843|X58384|XM_006498691|XM_006498692|XM_011239274|XR_001780739
13483	Dpp6|B930011P16Rik|D5Buc3|D5Buc4|D5Buc5|DPP VI|Dpp-6|Gm1377|In(5)6H-p|Peplb|Rw	protein-coding	AAC98381|AC104101|AC122221|AC123063|AC124703|AC129015|AC140218|AC146612|AC147555|AF092506|AF092507|AF095717|AK031903|AK033808|AK047025|AK051708|AK082186|AK136075|AK158964|BC048383|BC085154|BY127642|BY280444|EDL37218|EDL37219|EDL37220|NM_001136060|NM_001198886|NM_010075|NM_207282|Q9Z218
13486	Dr1|1700121L09Rik|Dr1l|NC2|NC2beta	protein-coding	AC124107|AK007230|AK018040|AK031057|AK075713|AK090113|AK139866|AK144749|AK146573|AK178588|AK211344|AK217768|AK219205|BC013461|EDL20129|NM_026106|Q91WV0
13487	Slc26a3|9030623B18Rik|9130013M11Rik|AV376035|Dra	protein-coding	AC123618|AF136751|AK018566|AK018617|AK035716|BC022639|BC037066|BC139271|BC139273|CR974423|EDL36915|NM_021353|Q9WVC8|XM_011243812|XM_017314950
13488	Drd1|C030036C15Rik|Drd-1|Drd1a|Gpcr15	protein-coding	AAF04813|AC163343|AK021124|AK044723|AY255617|BC137641|BC137655|BE957273|BY287823|BY298225|CT030176|EDL41132|L20336|NM_001291801|NM_010076|Q61616
13489	Drd2|D2R|Drd-2	protein-coding	AC167980|AW121101|BC105663|BC105664|BC105665|BC105666|BM932444|DN174660|EDL25723|NM_010077|P61168|X55674|XM_006509996
13490	Drd3|D3R	protein-coding	AAB35066|AC154408|BC119286|BC137819|CT025520|EDK98021|NM_007877|P30728|X67274|XM_006521777
13491	Drd4|AW125663|D4R|Drd-4	protein-coding	AAB50730|AAC52190|AC163434|AK044379|AK044436|BC016086|BC051421|EDL18040|EDL18041|NM_007878|P51436|XM_006536156|XM_017321972
13492	Drd5|D5R|Drd-5|Drd1b|Gpcr1	protein-coding	AC084071|AK032054|AK045456|AY255563|BC138059|BC138060|BY659971|EDL37553|L20330|NM_013503|Q8BLD9|S77992
13494	Drg1|AA408859|AI132520|DRG-1|NEDD-3|Nedd3	protein-coding	AK044194|AK080814|AK090156|AK144438|AK155061|AK179200|AK184238|AK188222|AK208688|AK210426|AK211154|AK211821|AK212980|AK213912|AK213946|AK216734|AK217786|AK218042|AK218648|AK219757|AL671968|BC018596|BC039649|D10715|EDL40400|NM_007879|P32233|XM_017314249
13495	Drg2|AI255295|AI461605|DRG-2	protein-coding	AJ243590|AK012988|AK197050|AL596090|BC082564|NM_021354|Q9QXB9|XM_006532153
13496	Arid3a|Bright|Dri1|Dril1	protein-coding	AC151846|AK034824|AK141283|AK154956|AK155569|BC050925|BP763961|BY126533|EDL31622|EDL31623|EDL31624|NM_001288625|NM_001288626|NM_007880|Q62431|U60335|XM_006513201|XM_006513202
13497	Drp2|AW495265|DRP-2	protein-coding	AK034383|AK038488|AK048988|AK081426|AK158102|AL672064|BC060605|BC125345|BC125347|EDL20399|EDL20400|NM_010078|Q05AA6|U43520|XM_006528496|XM_006528497|XM_011247730|XM_017318380|XR_001782733|XR_001782734
13498	Atn1|Atr1|Drpla|atrophin-1	protein-coding	AAC36003|AC164157|BC022946|BC050920|BC053051|D87744|EDK99754|EDK99755|NM_007881|O35126
13499	Drr1|Drr1a|Drr1b|Drr1c	unknown	AK139652|U51725
13502	Drr2	other	U51726
13505	Dsc1|1110020A10Rik|AI507491	protein-coding	AAD04343|AC132314|AI507491|AK003840|AK036893|AK079441|AK081826|BC109161|BC109162|EDK96941|EDK96942|NM_001291804|NM_013504|P55849|X97986
13506	Dsc2|AW228162	protein-coding	AC132314|AK028604|AK028636|AK030333|AK048547|AK078887|AK172168|BC004663|BC057867|BY093917|BY422831|BY425109|EDK96938|EDK96939|EDK96940|L33779|NM_001317363|NM_001317365|NM_013505|P55292|X73885
13507	Dsc3|5430426I24Rik	protein-coding	AC105159|AJ000329|AK028925|AK160275|AV292592|BB618278|BC144845|BY151533|BY745760|CAC34382|CD773111|EDK96936|EDK96937|NM_001291809|NM_007882|P55850|XM_006525593|XM_006525596|Y11169
13508	Dscam|4932410A21Rik	protein-coding	AC154387|AC154538|AC154814|AC156015|AC167169|AF315558|AK016518|AK134979|AK139336|AK141963|AP004639|AY005483|CT030689|EDL03664|NM_031174|Q9ERC8|XM_006522886|XM_006522887|XM_011246093
13510	Dsg1a|DG1|DGI|Dsg1|dsg1-alpha	protein-coding	AC108943|AK029294|AK030159|AK030230|AK037234|BC154410|EDK96946|NM_010079|Q61495|X74335|XM_006525597
13511	Dsg2|AA408168|D18Ertd293e	protein-coding	AB072269|AC132091|AJ000328|AK029320|AK076345|BC020144|BC034056|BC044848|BC131653|BC131654|BG092030|EDK96950|NM_007883|O55111
13512	Dsg3|bal	protein-coding	AAB65090|AC102410|AC132091|AK029018|AK037142|AK148657|BC132058|BC132639|EDK96949|NM_030596|O35902|U86016
13516	Epyc|Dspg3|PG-Lb|SLRR3B	protein-coding	AC099715|AC159710|AK005684|AK015223|AK137179|AK157900|AK157901|BAA28770|D78274|EDL21633|EDL21634|NM_007884|P70186
13518	Dst|2310001O04Rik|A830042E19Rik|AW554249|BP230|BPAG1-n|Bpag|Bpag1|Macf2|ah|athetoid|dt|mKIAA0728|nmf203|nmf339	protein-coding	AB085694|AC123072|AC124386|AC127433|AF115383|AF396877|AF396878|AF396879|AK009079|AK029396|AK033108|AK035233|AK037206|AK039426|AK039885|AK051626|AK085497|AK129201|AK141319|AK160419|AK164442|BC019791|BC033468|BC048929|BC131678|BU919808|CB519094|CB520499|CB525847|CB527173|CF734733|CK624265|CN667441|DQ023311|DQ463750|NM_001276764|NM_010081|NM_133833|NM_134448|Q91ZU6|U13641|U22452|U25158|XM_006495666|…
13521	Slc26a2|Dtd|ST-OB	protein-coding	AC148012|AK007212|AK052942|AK163974|AK165805|BC028345|D42049|EDL09779|NM_007885|Q62273
13522	Adam28|C130072N01Rik|D430033C21Rik|Dtgn1|MDC-L|MDCL|TECADAM|eMDCII	protein-coding	AF153350|AF163290|AF163291|AF163292|AF163293|AK033825|AK036800|AK052479|AK078982|AK081736|AK136703|AK136715|BB629805|BC058782|CT025563|EDL35956|EDL35957|EDL35958|NM_001048175|NM_010082|NM_176991|NM_183366|NR_102399|Q9JLN6|U06146|XM_006518514|XM_017315836|XR_001781095
13524	Adam18|Adam27|Dtgn3|Tmdc3|tMDCIII	protein-coding	AC114602|AC138355|AF167405|AK076633|BC051136|BC144841|BC145751|BY099176|DQ549315|EDL32853|KF144361|KF144363|NM_010084|NR_136908|Q9R157|U06148
13525	Adam26a|Adam26|Dtgn4	protein-coding	AC131115|AF167404|AK015043|AK029756|EDL35532|KF144355|NM_010085|Q9R158
13526	Adam24|Dtgn5	protein-coding	AC158915|AF167402|AK029528|AK133199|BB616396|BC145785|KF144358|KF144359|NM_010086|Q9R160|U06151|XM_006509261
13527	Dtna|2210407P21Rik|DTN-A|Dtn|Gm19389|a-DB-1|adbn	protein-coding	AC111031|AC133182|AC162888|AC163102|AF143542|AF143543|AF143544|AH007581|AJ009669|AK003829|AK008850|AK012743|AK019477|AK028402|AK131649|AK133036|AK134543|AK147279|AK147359|AK180960|AW455975|BB337232|BC040364|BC050765|BU700818|BY122991|BY127150|BY130082|CAB02145|EDK96976|EDK96977|EDK96978|EDK96979|EDK96980|NM_001285807|NM_001285808|NM_001285810|NM_001285811|NM_001285813|NM_001285817|NM_001361215|NM…
13528	Dtnb	protein-coding	AC155273|AJ003007|AJ010202|AJ010203|AJ010205|AJ010206|AJ010207|AJ010208|AJ010209|AJ010210|AJ010211|AJ010212|AJ010213|AJ010214|AJ010215|AJ010216|AJ010217|AJ010218|AJ010219|AJ010220|AJ010221|AJ010222|AJ010223|AK019068|AK043436|AK083752|AK085675|AK157158|AK177492|AK177988|AK188811|AK189573|AK191798|AK198223|AK203393|BC030924|BQ173934|CAA09038|CR974568|EDL01391|EDL01392|EDL01393|EDL01394|EDL01395|NM_…
13529	Prl8a2|D/tPRP|DPRP|Dtprp|Ghd11|mdPRP	protein-coding	AF011385|AF015729|AK131668|AK146049|AL592443|BC061150|D19302|EDL32440|EDL32441|LM644178|NM_001289919|NM_010088
13531	Usp17la|Dub1|USP17-A	protein-coding	AC125170|AY148453|BC140988|EDL16741|NM_007887|Q61068|U41636
13532	Usp17lc|Dub-2|Dub2|Dub2b|Usp17l5	protein-coding	AAB95194|AC162877|EDL16660|G5E8I7|NM_010089|U70369
13537	Dusp2|PAC1	protein-coding	AAA85136|AAX90600|AK088059|AK134067|AL845368|BC048696|L11330|NM_010090|Q05922
13542	Dvl1|Dvl|mKIAA4029	protein-coding	AAA74049|AF551037|AF551059|AF551095|AF551121|AF551156|AF551182|AF551251|AF551276|AK155349|AK162430|AK187733|AK190181|AK220168|AL670236|BC018593|BC051991|BC088987|BC138848|BC138849|BU702464|BY727676|EDL15043|EDL15044|EDL15045|NM_001302342|NM_001356381|NM_010091|P51141|U10115|XM_006538518|XM_006538519|XM_006538520|XM_006538521|XM_006538522|XM_006538523|XM_017319952
13543	Dvl2	protein-coding	AK050614|AK144001|AK146822|AK159895|AK168376|AK197190|AK208191|AK212616|AK219360|AL596185|BC021015|BC053050|BC092396|CR933541|EDL12520|NM_007888|Q60838|U24160
13544	Dvl3|b2b2866Clo	protein-coding	AC087898|AK052151|AK199514|AK220155|BC033414|BC118000|EDK97569|EDK97570|NM_001347176|NM_007889|Q61062|U41285|XM_006521779|XM_006521780|XM_006521782|XM_011245824
13548	Dyrk1a|2310043O08Rik|D16Ertd272e|D16Ertd493e|Dyrk|Gm10783|Mnbh|Mp86|mmb	protein-coding	AC165271|AK009788|AK047845|AK052390|AK140323|AK163136|AK165966|AP003153|AP003154|AP003157|BC034550|BC048837|BC129888|BC129889|BC138716|BC145405|BF462682|CB526389|CD540384|CT030190|CX566606|EDL03724|NM_001113389|NM_001347731|NM_007890|Q61214|U58497|XM_011246094|XM_011246095|XM_011246096|XM_011246098|XM_011246099
13549	Dyrk1b|Mirk	protein-coding	AC141883|AJ537610|AK148342|BC019545|BX632885|CAC20675|CF104460|EDL24151|EDL24152|EDL24153|NM_001037957|NM_001271370|NM_010092|Q9Z188|XM_006539526|XM_006539527|XM_006539528|Y18280
13555	E2f1|E2F-1|Tg(Wnt1-cre)2Sor|mKIAA4009	protein-coding	AF483514|AF483515|AK017841|AK153968|AK179778|AK182005|AK205217|AK208121|AK210556|AK211069|AK215135|AK220226|AL772292|BC052160|BY254403|EDL06086|EDL06087|L21973|NM_001291105|NM_007891|Q61501|U08995
13557	E2f3|E2F3b|E2f3a	protein-coding	AF015948|AK085296|AK129048|AK133828|AK154168|AK165892|AK168909|AV509156|BC024125|BC059262|BQ176318|BU705601|CAI24678|CAI24679|EDL32396|EDL32397|EDL32398|EDL32399|NM_001289920|NM_001359994|NM_010093|O35261|XM_011244275|XM_011244276|XM_011244277
13559	E2f5|AU024671|E2F-5	protein-coding	AC140350|AK028856|AK156760|AK191418|BC003220|EDL05140|EDL05141|NM_007892|Q61502|X86925|XM_006530051|XR_001783649
13560	E4f1|p120E4F|phi-AP3	protein-coding	AC154237|AF126967|AK033285|AK077014|AK144176|AK177906|AK178081|AK205029|BC005634|BC031757|BC046459|BC057011|BC071228|BY310538|EDL22323|EDL22324|NM_001301784|NM_001355708|NM_007893|NR_125990|Q8CCE9|X76858|XM_011246268|XM_011246269|XM_017317223|XM_017317224|XM_017317225
13586	Ear1|EAR-1|ECP 1|Raf1	protein-coding	AAL60158|AC154806|AY316149|BC117060|CDG32021|NM_007894|P97426|U72032
13587	Ear2|EAR-13|EAR-2|ECP|ECP 2|Raf3|Rnase2	protein-coding	AAG25991|AAK97533|AC167013|AF306665|BC065391|BC094626|BC150991|BC151093|CDG32023|EDL33999|NM_007895|P97425|U72031
13589	Mapre1|5530600P05Rik|AI462499|AI504412|AW260097|BIM1p|D2Ertd459e|Eb1	protein-coding	AK013626|AK017457|AK035661|AK046852|AK084092|AK087318|AK146206|AK154245|AK159456|AK179230|AK197711|AL833803|BC043333|BC052405|BC052728|BC064444|EDL06041|NM_007896|Q61166|U51196
13590	Lefty1|AI450052|Ebaf|Leftb|Stra3|Tgfb4|lefty|lefty-1	protein-coding	AA216877|AC117673|AIY85446|AJ000082|AK131943|BC050221|CAA03910|D83921|EDL13141|NM_010094|Q64280|Z73151
13591	Ebf1|Ebf|O/E-1|OE-1|Olf-1|Olf1	protein-coding	AK012964|AK031239|AK035781|AK036716|AK042925|AK051438|AK137389|AK139021|AK141175|AL603913|AL645607|AL672013|AL732622|BC139362|BC139364|BC139765|EDL33837|EDL33838|EDL33839|L12147|NM_001290709|NM_001290710|NM_001290711|NM_001362569|NM_001362571|NM_001362574|NM_001362575|NM_001362576|NM_001362577|NM_001362578|NM_001362579|NM_007897|Q07802|XM_006532155|XM_006532156|XM_006532157|XM_006532158|XM_017314…
13592	Ebf2|D14Ggc1e|EBF-2|Mmot1|O/E-3|OE-3	protein-coding	AC166061|AK053013|AK139262|AK144416|BB669324|BC049188|BC050922|BM932499|CT010493|EDL35973|EDL35974|EDL35975|NM_001276387|NM_001360202|NM_010095|O08792|U71189|U82441|U92703|XM_011244945
13593	Ebf3|3110018A08Rik|O/E-2|mKIAA4201	protein-coding	AC135639|AK014058|AK081410|AK138602|AK220542|BC064016|BC067018|BQ747668|CF727275|EDL17819|EDL17820|EDL17821|EDL17822|EDL17823|NM_001113414|NM_001113415|NM_010096|O08791|U82442|U92702|U92704|XM_006507329|XM_006507330|XM_006507331|XM_006507332|XM_006507333|XM_006507334|XM_006507335|XM_006507336|XM_006507337|XM_011241672
13595	Ebp|AI255399|Pabp|SI|Td|mSI	protein-coding	AK012266|AK027977|AL663032|BC004620|BC004703|DV661455|EDL33961|EDL33962|EDL33963|NM_007898|P70245|X97755
13599	Ecel1|DINE|xce	protein-coding	AB026294|AC102611|AK039467|AK159365|BC057569|EDL40188|EDL40189|NM_001277925|NM_021306|Q9JMI0|XM_017314898|XM_017314902|XM_017314903|XR_001780275|XR_001780293
13601	Ecm1|AI663821|p85	protein-coding	AAD13396|AAD13397|AC093317|AK153009|AK153471|AK159334|AK169939|BC138693|BC145381|BQ044372|BY224903|BY346185|BY753674|CK624645|EDL38831|EDL38832|L33416|NM_001252653|NM_001355070|NM_007899|Q61508|XM_006500984|XM_006500985|XM_011240008|XM_011240009|XM_017319449|XM_017319450
13602	Sparcl1|Ecm2|Sc1|hevin|mast9	protein-coding	AH003640|AK002996|AK134608|AK158725|AK191991|AL714024|BC003759|BY277497|CD742522|EDL20231|EDL20232|NM_001359014|NM_001359016|NM_010097|P70663|U64827|U77330|XM_006534768|XM_017320656
13603	Opn3|ERO|Ecpn	protein-coding	AAO15719|AC124366|AF140241|AK043135|AK132822|AW492784|BC104486|BC104487|BC105646|BC105919|BC139805|EDL13207|NM_010098|Q9WUK7|XM_006496642
13605	Ect2|AI528536	protein-coding	AC121099|AC165280|AK040174|AK157718|AK220452|BC023881|BC025565|BC032155|BC045614|BY070590|CF735294|CN702302|EDL34915|EDL34916|EDL34917|EDL34918|EDL34919|EDL34920|EDL34921|L11316|NM_001177625|NM_001177626|NM_007900|Q07139|SPT35752|XM_006535385|XM_006535386
13607	Eda|EDA1|Ed1|Eda-A1|Eda-A2|HED|Ta|Tnlg7c|XLHED|tabby	protein-coding	AAB88121|AF004435|AF016627|AF016628|AF016629|AF016630|AF016631|AF016632|AJ243657|AJ243658|AK028502|AK040754|AK137551|AL671299|AL671979|AL773561|BC125387|BC144790|BC144791|BX005452|BX890547|CAA73849|CJ207760|DQ168876|DQ168877|DQ168878|DQ168879|DQ168880|DQ168881|EDL14185|EDL14186|LN874402|NM_001177937|NM_001177938|NM_001177939|NM_001177940|NM_001177941|NM_001177942|NM_001177943|NM_001177944|NM_0100…
13608	Edar|ED1R|ED3|ED5|EDA-A1R|EDA3|dl	protein-coding	AC078930|AC158593|AC166081|AF160502|AK004576|BC068315|CO043197|NM_010100|Q9R187|XM_006513204|XM_006513205|XM_006513206
13609	S1pr1|AI849002|Edg1|Lpb1|S1p|S1p1	protein-coding	AAC53294|AAD16975|AAK01975|AC126932|AK004591|AK082672|AK138316|AK146501|BC049094|BC051023|EDL12402|JX843822|NM_007901|O08530
13610	S1pr3|AI132464|Edg3|Lpb3|S1p3	protein-coding	AAD16977|AB028143|AC159104|AK028043|AK029852|AK030134|AK047268|AK078443|AK081919|AK083405|AK084944|AK085180|AK087076|AK087139|AK195308|AK200588|AK200792|AK204005|AK204972|AK209260|BC064007|BC068176|EDL41098|NM_010101|Q9Z0U9
13611	S1pr4|Edg6|Lpc1|S1p4	protein-coding	AC159474|AJ006074|AK075854|AK154242|BC107000|CAD33254|EDL31402|NM_010102|Q9Z0L1
13612	Edil3|Del-1|Del1|Sox2-cre|Sox2Cre|Tg(Sox2-cre)1Amc	protein-coding	AC121916|AC154668|AC161244|AF031524|AF031525|AK036117|AK044978|AK045088|AK045839|AK046885|AK081003|AK084215|AK084810|AK135220|AK139093|AK141907|AK147927|AK157810|AK163439|BC056386|BY701378|CT010458|EDL00985|EDL00986|NM_001037987|NM_010103|O35474
13614	Edn1|ET-1|PPET1|preproET	protein-coding	AAA74439|AB081657|AC154635|AK040778|AK152647|AK153437|BAA11109|BC029547|BY618506|CJ135809|D43775|EDL40983|EU095329|M26497|NM_010104|P22387|S66650|U35233
13615	Edn2|ET-2|PPET2|VIC	protein-coding	AL607142|BAA94208|BAQ25522|BC037042|EDL30430|M26498|NM_007902|P22389|X59556
13616	Edn3|ET-3|PPET3|ls|tmgc48	protein-coding	AB038561|AK046164|AK048006|AK049775|AK079150|AK162475|AL844489|BC137727|BC137730|EDL06687|NM_007903|P48299|U32330
13617	Ednra|AEA001|ET-AR|ETa|Gpcr10|Mhdaaea1	protein-coding	AC113049|AC113121|AF039892|AK017486|AK042211|AK043210|AK052292|AK135555|AV351599|BC008277|CN669253|EDL10850|EDL10851|L20340|NM_010332|Q61614
13618	Ednrb|ET-B|ET-BR|ETR-b|ETb|Sox10m1	protein-coding	AB242436|AC110092|AC154670|AK076426|AK082103|AK083415|AK085165|AK085532|AK189863|AK189874|AK189945|AK189968|AK190192|AK190249|AK190427|AK190442|AK190640|AK190876|AK191270|AK191663|AK191900|AK191926|AK192059|AK192307|AK192781|AK192804|AK192914|AK192971|AK193707|AK193958|AK194687|AK194698|AK195149|AK195461|AK195495|AK195678|AK195876|AK196408|AK196702|AK197542|AK197551|AK198045|AK198133|AK198226|AK1…
13619	Phc1|AW557034|Edr|Edr1|Mph1|Rae-28|rae28	protein-coding	AC153579|AK036370|AK132756|AK167590|AK217447|BC046535|BC052394|BU610858|CAI84557|CJ130893|D78515|EDK99680|EDK99681|EDK99682|NM_001042623|NM_001271579|NM_001355215|NM_007905|NR_073364|Q64028|S73882|S73883|S73884|U63386|XM_006505498|XM_006505499|XM_006505500|XM_017321381|XM_017321382
13623	Edv	other	AK002956|L08395|X72930
13626	Eed|l(7)5Rn|l7Rn5|lusk	protein-coding	AC161229|AK016228|AK053947|AK077664|AK087924|AK131976|AK133890|AK213110|BC012966|BQ899891|CJ200028|EDL06770|EDL06771|NM_021876|Q921E6|U78103|U97675|XM_006507341|XR_869658|XR_869659
13627	Eef1a1	protein-coding	AC158987|AK003188|AK011771|AK012341|AK032914|AK050635|AK076696|AK081725|AK083361|AK088041|AK133725|AK135448|AK137223|AK141243|AK150798|AK151479|AK151773|AK152810|AK152993|AK153387|AK153402|AK153851|AK162049|AK162313|AK162440|AK163799|AK164113|AK164671|AK165938|AK166021|AK166033|AK166058|AK166089|AK166615|AK166807|AK167843|AK167873|AK168424|AK168467|AK183068|AK185520|AK186242|AK187140|AK188001|AK1…
13628	Eef1a2|EEF1AL|EF-1-alpha-2|Eef1a|S1|STN|wasted|wst	protein-coding	AJ223837|AL450341|BC018235|BC060606|BE656626|EDL07386|L26479|NM_007906|P62631
13629	Eef2|Ef-2	protein-coding	AC155932|AK028938|AK032997|AK040474|AK077866|AK087985|AK128976|AK134195|AK144874|AK145509|AK145545|AK146508|AK146947|AK149659|AK150136|AK150902|AK151487|AK151812|AK151945|AK152146|AK152447|AK152587|AK152826|AK153275|AK153936|AK155325|AK159155|AK159421|AK159514|AK159806|AK159829|AK161993|AK163063|AK164406|AK166212|AK166595|AK166596|AK166719|AK166747|AK166751|AK166758|AK166788|AK166815|AK166829|AK1…
13631	Eef2k|C86191|eEF-2K	protein-coding	AC122214|AC122248|AI842850|AK028524|AK037231|AK080915|AK135891|AK136015|AK177226|AK179186|AK185063|AK188679|AK189882|AK190345|AK193106|AK194840|AK195875|AK200705|AK208051|AK212025|AW456216|AW456335|BC003433|BC055361|BX514436|CA316727|CJ052887|CN533094|EDL17227|EDL17228|EDL17229|EDL17230|EDL17231|NM_001267710|NM_001267711|NM_007908|O08796|U93848|XM_006507342|XM_006507343|XM_006507344|XM_006507345|…
13636	Efna1|AI325262|B61|Efl1|Epl1|Eplg1|Lerk1	protein-coding	AC132327|AK009144|AK079266|BC002046|CN696019|D38146|EDL15212|NM_001162425|NM_010107|P52793|U26188|U90662
13637	Efna2|CEK7L|Elf1|Epl6|Eplg6|Lerk6	protein-coding	AC159999|AK140544|BC048697|CF740879|EDL31583|NM_007909|P52801|U14752|U14941
13638	Efna3|AW494418|EFL-2|Ehk1-L|Epl3|LERK-3	protein-coding	AAC39961|AC132327|AC171273|AK020438|BC107002|BC125003|NM_010108|O08545|U90666|XM_006500988|XM_017319452
13639	Efna4|EFL-4|Epl4|LERK-4	protein-coding	AA764182|AAC39962|AC171273|AK012195|AK142604|AK144085|BB472066|EDL15210|NM_007910|O08542|U90663
13640	Efna5|AL-1|AV158822|EFL-5|Ephrin-A5|Epl7|LERK-7|RAGS	protein-coding	AC134243|AC154385|AK050989|AK090158|AK148690|AK160691|BC040218|CF579029|EDL38272|EDL38273|NM_010109|NM_207654|O08543|U90664|U90665|XM_006523598
13641	Efnb1|Cek5-L|EFL-3|Elk-L|Epl2|Eplg2|LERK-2|Lerk2|Stra1	protein-coding	AAC53247|AK034996|AL671478|BC006797|BC018572|BC021656|BI988800|BQ177892|EDL14195|EDL14196|NM_010110|P52795|U12983|Z48781
13642	Efnb2|ELF-2|Epl5|Eplg5|Htk-L|LERK-5|Lerk5|NLERK-1	protein-coding	AC138368|AC161867|AK132512|AK132845|AK134108|AK137006|AK142203|AK142283|AK143059|BC057009|CT010381|EDL22025|EDL22026|L38847|NM_001368299|NM_010111|P52800|U16819|U30244|XM_006508694|XM_011242036
13643	Efnb3|EFL-6|ELF-3|Elk-L3|Epl8|LERK-8|NLERK-2	protein-coding	AF025288|AK048305|BC052001|BC058617|BE955272|CAI52012|CJ065252|EDL10502|NM_007911|O35393|XM_006532160
13644	Efs	protein-coding	AK030321|AK163191|BC005438|BC024993|BC031543|CT025533|EDL36317|NM_010112|Q64355|U28728|U57686|XM_006518516|XM_006518518
13645	Egf|AI790464	protein-coding	AC098732|AK084927|AK085707|AK088408|AK136439|AK142666|AK157778|BB635280|BC017681|BC060741|BC092277|BP761200|EDL12237|EDL12238|J00380|NM_001310737|NM_001329594|NM_010113|P01132|U69534|V00741|X08047|X74038|XM_006500990|XM_011240010|XM_011240011|XR_001783650
13646	Klk1b22|EGF-BP A|Egfbp-1|Egfbp1|Klk22|mGk-22	protein-coding	AAA37682|AAA39361|AAA39362|AAN78419|AC124176|BC106155|EDL22697|NM_010114|P15948
13647	Egfbp2|Egfbp-2|Klk1b26|PRECE-1|mGk-13	protein-coding	AAA37680|AB016032|NM_010115|P36368|X58628
13648	Klk1b9|EGF-BP C|Egfbp-3|Egfbp3|KAL|Klk9|kallikrein|mGk-9	protein-coding	AAA37681|AAA39350|AAA39351|AC134858|BC024624|BC048869|M17962|NM_010116|P15949
13649	Egfr|9030024J15Rik|AI552599|Erbb|Errb1|Errp|Wa5|wa-2|wa2	protein-coding	AAG28045|AAG28046|AAG28047|AAG43241|AAL56615|AF124513|AF275367|AF277898|AK004883|AK004911|AK004944|AK014017|AK033431|AK049452|AK087861|AK134262|AK163338|AL645532|BC023729|BC030681|BQ553815|BX255277|BY725722|EDL40666|EDL40667|HM570131|HM570132|HM570133|HM570134|HM570135|HM570136|HM570137|HM570138|HM570139|HM570140|HM570141|HM570142|HM570143|HM570144|HM570145|HM570146|HM570147|HM570148|HM570149|HM5…
13650	Rhbdf1|C16ORF8|Dist|Dist1|Egfr-rs|mKIAA4242	protein-coding	AAL32367|AI842763|AK144437|AK184884|AK191461|AK197481|AK198332|AK209514|AK213621|AK214718|AK220566|AL929446|AW491627|BC023469|BC027346|BY270878|BY733688|BY766909|CD554689|CN664154|EDL23763|M99623|NM_001291818|NM_010117|Q6PIX5|XM_006514494|XM_006514495|XM_006514496|XM_006514499|XM_006514501|XM_006514503|XM_011243657|XM_011243658|XR_001779873|XR_872202
13653	Egr1|A530045N19Rik|ETR103|Egr-1|Krox-1|Krox-24|Krox24|NGF1-A|NGFI-A|NGFIA|TIS8|Zenk|Zfp-6|Zif268|egr	protein-coding	AAB00468|AC114820|AK037837|AK040925|AK133630|AK145198|AK146322|BC138613|BC138615|EDK97120|M19643|M20157|M22326|M38174|NM_007913|P08046|X12617
13654	Egr2|Egr-2|Krox-20|Krox20|NGF1-B|Zfp-25|Zfp-6	protein-coding	AAA39379|AAA39380|AAA39381|AC153379|AK153882|AK155585|BC009093|BP753840|BY209001|BY742929|EDL32025|EDL32026|EDL32027|NM_001347458|NM_010118|P08152|X06746|XM_006513208|XM_006513209|XM_006513210|XM_006513211|XM_006513212|XM_006513213|XM_011243367|XM_011243368
13655	Egr3|Pilot	protein-coding	AB221656|AC123867|AF132128|AK076775|AK078299|AK141603|BC100734|BC103568|BC103569|BC103570|BY238697|EDL35928|NM_001289925|NM_001289927|NM_018781|P43300|S40835|XM_006518519
13656	Egr4|NGF1-C|NGFI-C|NGFIC|pAT133	protein-coding	AAD28267|AC104743|AK141637|BX528200|EDK99137|NM_020596|Q9WUF2
13660	Ehd1|AA409636|Past1|RME-1	protein-coding	AC127556|AF099186|AF173156|AK012896|AK077536|AK088980|AK152821|AK154651|AK159191|AK159943|AK160535|AK166701|AK167721|AK168610|AK170679|AK171047|AK172539|AK172669|AK179359|AK180267|AK184266|AK185228|AK186064|AK186304|AK187499|AK190761|AK192505|AK194431|AK196160|AK198192|AK209033|AK209596|AK210401|AK213323|AK217846|AK218303|BC018268|BC037094|BC043332|BC054828|EDL33232|NM_010119|Q9WVK4
13661	Ehf|9030625L19Rik|AU019492	protein-coding	AC079439|AC079440|AF035527|AK028651|AK078892|AK162509|AW214266|BB501217|BC005520|BC006789|BC008249|BC012652|BE134913|BX901906|CF424908|EDL27687|EDL27688|EDL27689|EDL27690|EDL27691|NM_007914|O70273|XM_006498695|XM_006498697|XM_006498698|XM_006498699|XM_006498700|XM_006498701|XM_006498702|XM_006498703
13663	Ei24|AA536736|AI115355|PIG8	protein-coding	AC155921|AK078386|AK145018|AK147776|AK159927|AK172233|AK184366|AK188309|AK206494|AK212828|BU148129|BY282890|CD645143|EDL25414|NM_001199494|NM_007915|Q61070|U41751
13664	Eif1a|C76390|Ef1a|Eftu|Eif4c|eIF-1A|eIF-4C	protein-coding	AC127342|AF026481|AF254786|AK009026|AK013268|AK019451|AK150651|AK150673|AK150677|AK166368|AK167333|BC027437|CN722607|CT010335|EDL09975|EDL09976|EDL09977|EDL09978|NM_010120|Q60872|U28419|XM_006525626
13665	Eif2s1|0910001O23Rik|2410026C18Rik|35kDa|Eif2a|eIF2alpha	protein-coding	AC123869|AC155247|AK003094|AK009934|AK010592|AK143499|AK167763|BC005463|BC016448|BC016497|EDL02629|NM_026114|Q6ZWX6
13666	Eif2ak3|Pek|Perk	protein-coding	AC155842|AC156398|AF076681|AK003226|AK010397|AK037707|AK041698|AK046355|AK139679|AK188197|AK194028|AK194961|BC054809|BP762515|CA316032|EDK98926|NM_001313918|NM_010121|Q9Z2B5|XM_006505501|XM_011241202
13667	Eif2b4|Eif2b	protein-coding	AC114619|AK154364|AK158282|AK182496|AK188825|AK206277|AK213633|BB665023|BB857319|BC021884|BU707309|CD768292|EDL37345|M98035|M98036|NM_001127355|NM_001127356|NM_010122|Q61749
13669	Eif3a|A830012B05Rik|Csma|Eif3|Eif3s10|mKIAA0139	protein-coding	AC163019|AK013070|AK043609|AK082006|AK087340|AK145132|AK145629|AK149482|AK161634|AK162784|AK167010|AK172899|NM_010123|P23116|U14172|X17373|X84651|Y13494
13674	Eif4a-ps4	pseudo	AL646054|CAA31026|NC_000067|NG_001364
13680	Ddx19a|DBP5|Ddx19|Eif4a-rs1	protein-coding	AC093451|AC132945|AC140276|AK003057|AK049467|AK146548|AK201912|AK209261|BC011270|BG094410|BY302446|EDL11480|L25125|NM_007916|Q61655|XM_006530650
13681	Eif4a1|BM-010|Ddx2a|Eif4	protein-coding	AAA50407|AF045554|AK010644|AK011529|AK077429|AK088124|AK135752|AK135994|AK144850|AK145375|AK145508|AK146424|AK146464|AK152210|AK152694|AK159643|AK162017|AK166439|AK166527|AK166572|AK166674|AK167003|AK167083|AK167196|AK167205|AK167906|AK167988|AK168697|AK168780|AK169023|AK169030|AK169057|AK169156|AK169279|AK177720|AK179026|AK181530|AK182003|AK185730|AK187979|AK188073|AK189804|AK189990|AK190420|AK1…
13682	Eif4a2|4833432N07Rik|BM-010|Ddx2b|Eif4|eIF-4A-II|eIF4A-II	protein-coding	AAC53180|AC154540|AK076509|AK088669|AK132969|AK165898|BC094422|BG091741|BY286182|CAA32585|CAA40268|CAA40269|CD773468|CF723811|CF898280|CK129952|CK623185|EDK97655|EDK97656|EDK97657|EDK97658|EDK97659|NM_001123037|NM_001123038|NM_001347179|NM_013506|NR_110335|NR_152586|P10630|X12507|XM_006521783|XM_006521784|XM_006521785|XM_017316873|XR_001781791|XR_384524|XR_384525
13684	Eif4e|EG668879|Eif4e-ps|If4e|eIF-4E	protein-coding	AAC62242|AC113988|AK082867|AK133004|AK146757|AK167097|BC010759|BC085087|BP770650|CN714483|M61731|NM_001313980|NM_007917|P63073|XM_006500993|XM_017319453
13685	Eif4ebp1|4e-bp1|AA959816|PHAS-I	protein-coding	AC102544|AK013033|AK167836|AK169979|AK170031|AK192788|AY278989|BC002045|BE651550|BY318447|EDL32790|NM_007918|Q60876|U28656
13688	Eif4ebp2|2810011I19Rik|4E-BP2|AA792569|BC010348|PHAS-II	protein-coding	AC122197|AK012709|AK133912|AK147814|AK148374|AK164011|AK177357|AK194349|AK210066|AK211033|AK215345|AK216330|AK216468|AK217241|AK217805|BC010348|BC015082|BC119539|CAT01882|EDL32142|EDL32143|NM_010124|P70445|U75530|XM_017313792|XM_017313793
13690	Eif4g2|DAP-5|E130105L11Rik|Nat1|Natm1|p97	protein-coding	AC150312|AC159206|AI874618|AK021370|AK037763|AK141512|AK144309|AK150745|AK151637|AK153701|AK195045|BC010654|BC039274|BC040391|BC043034|BC056387|BC057673|BC064810|BC092521|BC127064|BU610672|CB247560|CF172280|CK619644|CN700661|CV557098|EDL17005|EDL17006|EDL17007|EDL17008|EDL17009|EDL17010|EDL17011|NM_001040131|NM_013507|Q62448|U63323|U76112
13706	Cela2a|Ela-2|Ela2|Ela2a	protein-coding	AK131813|AK160448|AL928577|BC026552|CAA28244|CJ042539|CJ042553|CJ042571|EDL13404|NM_007919|P05208|X04573
13709	Elf1|Elf-1|Sts1|mElf-1|p70	protein-coding	AC129216|AC151994|AK132456|AK142807|AK156098|BC027532|BC037743|BC053914|BC057134|EDL35763|NM_001286411|NM_001286412|NM_007920|Q60775|U19617|XM_011244946|XM_011244947|XM_011244948
13710	Elf3|ESE-1|ESX|jen	protein-coding	AB221650|AC130277|AF016294|AK143135|AY456682|BC138692|BC145380|EDL39586|NM_001163131|NM_007921|Q3UPW2|XM_006529124|XM_006529125
13711	Elf5|ESE-2|ESE-5|ESE-5.	protein-coding	AF049702|AK076331|AK132484|AK145214|AL773505|BC012424|BC021629|CAM24571|CAM24572|EDL27694|EDL27695|NM_001145813|NM_010125|Q8VDK3|XM_006498704|XM_006498705
13712	Elk1|Elk-1	protein-coding	AK082260|AK132354|AK196053|AK216408|AL671853|AY965061|BC005706|BC054474|BY728635|CV561936|D26066|EDL00733|FN434115|NM_007922|P41969|X87257|Z36939
13713	Elk3|D430049E23Rik|Erp|Etrp|Net|Sap-2	protein-coding	AC140379|AC161054|AK052546|AK088129|AK133847|BC005686|BC053402|D26065|EDL21548|EDL21549|EDL21550|FN434119|FN434120|FN434121|L19953|NM_001282967|NM_001322265|NM_001322268|NM_013508|NM_205536|P41971|S82864|Z32815
13714	Elk4|2310011G17Rik|A130026I01Rik|BB162516|SAP-1|Sap1	protein-coding	AC107837|AK009299|AK037559|AK041964|AK054075|AK156537|BC004798|BC041679|BC144844|BC145795|DQ713371|EDL39692|FN434116|FN434117|FN434118|NM_007923|P41158|XM_006529126|XM_006529127|XM_006529128|XM_006529129|XM_006529130|XM_006529131|XM_017315041|Z36885
13716	Ell|Ell1|Men	protein-coding	AA175554|AC157774|AK159027|AK187527|AK211999|AK216698|BC014816|BC024894|BY252808|BY272058|EDL28843|NM_007924|O08856|U80227
13717	Eln|AI385707|AI480567|E030024M20Rik	protein-coding	AA183434|AAF99336|AC091250|AC166938|AK041860|AK080277|AK086777|AK087068|BC034057|BC051074|BC051649|EDL19414|EDL19415|EDL19416|G48151|NM_007925|P54320|U08210|XM_006504360|XM_011240855
13722	Aimp1|9830137A06Rik|AIMP1/p43|EMAPII|Emap2|Scye1|p43	protein-coding	AC135118|AK036573|AK050571|AK087932|AK133859|AK160506|BC002054|BY256548|BY631162|EDL12194|NM_001368626|NM_007926|P31230|U10118
13723	Emb|AL022799|Gp70	protein-coding	AC123935|AK010733|AK079570|AK088480|AK138271|AK148449|AK148540|AK150625|AK161679|AK166602|AK167997|AK200349|BC014858|BY077584|CJ085726|EDL18363|J03535|NM_010330|P21995
13726	Emd|AW550900|Sta	protein-coding	AAB51239|AC091473|AK146361|AK160531|AK167852|AK180037|AK188967|BC132131|BC132133|BY260524|CAM24330|CAM24331|CAT00730|CAT00731|CN694597|EDL29837|NM_007927|O08579|U73902|XM_011247521
13728	Mark2|EMK-1|Emk|Par-1|Par-1b	protein-coding	AC129188|AC140307|AK045329|AK143013|AK154864|AK162704|AK172444|AK172664|AK177415|AK178494|AK179738|AK182940|AK183951|AK184786|AK187710|AK191836|AK194221|AK195936|AK210480|AK211690|AK213059|AK215655|AK215697|AK217185|AK218760|AK218887|AK219135|AK219697|AK220191|BC058556|BY209123|BY235571|CA561509|CJ111884|CX210531|CX221479|DV650107|EDL33298|EDL33299|NM_001080388|NM_001080389|NM_001080390|NM_007928…
13730	Emp1|I-8-09|TMP	protein-coding	AC122820|AF055577|AK135453|AK157366|AK158369|AK159752|AK168806|AK171061|AK171675|AK172607|AK172705|BC034257|BC046299|BC050899|BC138491|CAA67106|CT010209|EDL10553|EDL10554|NM_001288627|NM_001288628|NM_010128|P47801|U06663|U25633|X98403|XM_006505502
13731	Emp2|XMP	protein-coding	AAC34363|AC154311|AF083876|AF346627|AK076194|AK077260|AK161166|BC031646|BC041670|EDK97309|NM_007929|O88662
13732	Emp3|H-4|H4|HNMP-1|MI-35|Ymp	protein-coding	AC149053|AF011750|AK146939|AV024057|BC001999|CK022835|EDL22912|NM_001146346|NM_010129|O35912|U87948
13733	Adgre1|DD7A5-7|EGF-TM7|Emr1|F4/80|Gpf480|Ly71|TM7LN3	protein-coding	AJ295275|AK133202|AK149898|AK151303|AK151682|AK155862|BC075688|BY197649|BY493080|CT010434|DQ167573|EDL38259|EDL38260|EDL38261|EDL38262|NM_001355722|NM_001355723|NM_010130|Q61549|U66888|U66889|U66890|U66891|U66892|X93328|XM_006523601|XM_006523602
13796	Emx1	protein-coding	AB221645|AC153605|AK143888|BC104322|BC104323|BE865010|CO039530|EDK99122|NM_010131|Q04742|X68881
13797	Emx2|Pdo	protein-coding	AC098733|AK132093|AY117415|EDL01826|NM_010132|Q04744|X68882|XM_006526657
13798	En1|En-1|Mo-en.1|engrailed-1	protein-coding	AAN87110|AC133286|AK140408|AK140634|BY727637|CAA68361|EDL39793|L12703|NM_010133|P09065
13799	En2|BB131122|En-2|mo-En-2	protein-coding	AAN87111|AC129184|AI844870|AK157766|BC130259|CAA68362|EDL37227|L12705|NM_010134|P09066|U41757
13800	Enah|Mena|NDPP-1|Ndpp1|WBP8	protein-coding	AC122204|AC165229|AK020248|AK076131|AK081526|AK163923|BC062927|CB245364|EDL13114|EDL13115|EDL13116|NM_001083120|NM_001083121|NM_008680|NM_010135|Q03173|U72520|U72521|U72522|U72523|XM_006496643|XM_006496644|XM_006496645|XM_006496646|XM_006496647|XM_006496648|XM_006496649|XM_006496650|XM_006496651|XM_006496652|XR_001780490
13801	Enam|abte	protein-coding	AAK62271|AC121585|BB093794|BC115848|CJ046275|EDL05358|EDL05359|EDL05360|NM_017468|O55196|U82698
13803	Enc1|Nrpb|PIG10	protein-coding	AC160109|AK008709|AK044906|AK049187|AK132173|AK182149|AK199988|AK209263|AV465735|BC049186|BC058098|EDL00871|NM_007930|O35709|U65079
13804	Endog	protein-coding	AB012108|AC091519|AK144459|AL845258|BC030177|CAA67769|EDL08440|NM_007931|O08600|X99394|XR_374059
13805	Eng|AI528660|AI662476|CD105|Endo|S-endoglin	protein-coding	AK018588|AK151302|AK164727|AK178235|AK178966|AK180986|AK183292|AK187426|AK187802|AK188120|AK196985|AK198539|AK199423|AL772271|AY679531|BB851508|BC029080|BY226445|EDL08562|EU330531|NM_001146348|NM_001146350|NM_007932|Q63961|S69407|X77952
13806	Eno1|0610008I15|AL022784|Eno-1|MBP-1	protein-coding	AK002322|AK002336|AK014335|AK088788|AK147987|AK150161|AK150192|AK153321|AK177990|AK179805|AK180361|AK180697|AK186626|AK190122|AK190135|AK190320|AK190571|AK190754|AK190836|AK190994|AK190997|AK191162|AK191266|AK191332|AK191599|AK192110|AK192771|AK192774|AK192856|AK193395|AK193470|AK193472|AK194042|AK194050|AK194112|AK194157|AK194259|AK194312|AK194383|AK194493|AK194536|AK194989|AK195184|AK195411|AK1…
13807	Eno2|AI837106|D6Ertd375e|Eno-2|NSE	protein-coding	AAC36002|AC164157|AK003051|AK131652|AK134571|AK146655|AK170169|BC009018|BC031739|BC043708|BY282442|CA751156|CBN61371|EDK99756|EDK99757|EDK99758|NM_001302642|NM_001355220|NM_013509|P17183|X52380|XM_006505503|XM_006505504
13808	Eno3|Eno-3|MSE	protein-coding	AI841640|AK002485|AK193383|AL596117|BC013460|BY115250|BY151264|BY784892|CAA43797|CR933736|CT010193|EDL12600|EDL12601|M20745|NM_001136062|NM_001276285|NM_007933|P21550|X57747|X62667|X70182|XM_006532161|XM_006532162
13809	Enpep|6030431M22Rik|APA|Bp-1/6C3|Ly-51|Ly51	protein-coding	AC113992|AK031439|AK034613|AK128975|AK146808|BC064061|BC127060|BY311350|DQ000292|EDL12243|M29961|NM_007934|P16406|U50280
13813	Eomes|C77258|TBR-2|Tbr2	protein-coding	AB031037|AC173340|AF013281|AK043327|AK081881|AK089817|AK134951|AK143454|AY836552|BAB07808|BB611989|BC094319|EDL09250|EDL09251|NM_001164789|NM_010136|O54839|XM_006511940
13819	Epas1|HIF-2alpha|HIF2A|HLF|HRF|MOP2|bHLHe73	protein-coding	AC096777|AF045160|AK087208|AK136911|AK141185|AK158430|BC057870|D89787|EDL38615|NM_010137|P97481|U81983
13821	Epb41l1|4.1N|Epb4.1l1|NBL1|mKIAA0338	protein-coding	AB370257|AB370262|AF061283|AK044744|AK122251|AK147272|AK147611|AK154704|AK164141|AK165479|AL928935|AL929153|AW046764|BB839082|BC034751|BE864786|BE985208|BF464311|BM943699|BY732835|CJ113617|EDL06195|EDL06196|EDL06197|NM_001003815|NM_001006664|NM_001291120|NM_001291121|NM_001291122|NM_001291123|NM_013510|Q9Z2H5|XM_006498708|XM_006498711|XM_006498713|XM_006498714|XM_011239275|XM_011239276|XM_0112392…
13822	Epb41l2|4.1G|AW555191|D10Ertd398e|Epb4.1l2|NBL2	protein-coding	AB370258|AB370259|AB370260|AB370263|AC153547|AC153550|AC156274|AF044312|AJ245853|AJ245854|AJ428901|AJ539142|AJ539143|AJ539144|AJ542537|AK030757|AK043148|AK052475|AK144088|AK167434|AK170275|AK193927|AK204334|BC019686|BC023220|BC023768|BC026708|BC026714|BC029938|BC055044|BG093854|CD773587|CN538478|CX734261|EDL04797|EDL04798|EDL04799|KF534728|KJ922756|KJ922757|KJ922758|NM_001199265|NM_001358751|NM_0…
13823	Epb41l3|4.1B|DAL1P|Dal1|Epb4.1l3|NBL3	protein-coding	AB370264|AB523362|AB523363|AC151281|AC154761|AF152247|AF177146|AK027921|AK031156|AK053532|AK086340|AK173080|AK179844|AK181963|AK188497|AK192776|AK197868|AK212280|BC079858|BC152368|BC152548|EDL38344|EDL38345|EDL38346|EDL38347|EDL38348|HG738869|HG738870|NM_001355732|NM_001355733|NM_001355734|NM_001355735|NM_001355736|NM_013813|Q9WV92|XM_006523603|XM_006523604|XM_006523606|XM_006523608|XM_006523610|…
13824	Epb41l4a|Epb4.1l4|Epb4.1l4a|NBL4	protein-coding	AC121824|AC132358|AC150277|AK140485|AK140545|AK141236|AK161182|AK164281|AK191189|BC007166|BC011099|BC013557|BC089158|BE631863|CB246498|CX204315|D28818|EDK97075|EDK97076|EDK97077|NM_013512|P52963|XM_006525627|XM_006525628|XM_006525629|XM_006525630|XM_006525631|XM_006525632|XM_006525635|XM_011246839|XM_011246840
13828	Epb42|Epb4.2	protein-coding	AAA67917|AAD21152|AK080230|AK089080|AK133896|AK137484|AK143841|AK153912|AK158219|AK158247|AK158370|AK165288|AK172410|AL844548|BC053739|BC066194|BC066806|BY230962|EDL28030|L35933|NM_013513|P49222|U03487|U04055|XM_006498727
13829	Dmtn|AI325486|Epb4.9|Epb49|dematin	protein-coding	AA510592|AC154563|AF079846|AF155547|AI413696|AK046217|AK143840|AK149301|AK155927|AK158744|AK162866|AK165204|AK165294|AK165709|BB873101|BC016897|BC037021|BE946350|BQ555736|BY000876|BY259253|BY270342|BY278973|BY282941|BY601680|BY789340|CB527108|CJ070069|CX243464|EDL35883|EDL35884|NM_001252662|NM_001252663|NM_001252664|NM_001252665|NM_001252666|NM_001360024|NM_001360025|NM_001360026|NM_001360027|NM_…
13830	Stom|Epb7.2	protein-coding	AAB18857|AF093620|AK077435|AK139242|AK143724|AK148975|AK149689|AK149821|AK149991|AK151129|AK181815|AL773523|BC003789|EDL08649|EDL08650|NM_013515|P54116|U17297|X91043
13831	Epc1|2400007E14Rik|5730566F07Rik|A930032N02Rik|mir-1893	protein-coding	AC116580|AC139300|AF079765|AI849475|AK010295|AK017858|AK040254|AK148194|AK149317|AK160362|AK178272|AK188237|AV356347|BB207261|BB343428|BC038636|BC055805|BC059708|BC060145|BC138622|BC138623|BM936825|DV652878|EDL23031|EDL23032|LM610375|NM_001276350|NM_007935|NM_027497|Q8C9X6
13835	Epha1|5730453L17Rik|AL033318|Eph|Esk	protein-coding	AC153915|AF131197|AK017662|AK028478|BC071215|EDL13481|NM_023580|Q60750|U18084|XM_011241203
13836	Epha2|AW545284|Eck|Myk2|Sek-2|Sek2	protein-coding	AA237584|AK137704|AK144202|AL607087|AL670285|AW457468|BB817901|BC006954|BC140960|BY024029|CJ088701|EDL13361|NM_010139|Q03145|U07634|X57243|X76010|X78339|XM_006538528
13837	Epha3|AW492086|Cek4|EK4|ETK1|End3|Hek|Hek4|Mek4|Tyro4	protein-coding	AC154568|AC154844|AC155275|AK041935|AK044936|AK045219|AK084921|AK089119|AK132335|AW491216|BC053479|BC060164|BC093483|BC138641|BC138643|BC145349|EDK98238|EDK98239|M68513|M68515|NM_001362452|NM_010140|P29319
13838	Epha4|2900005C20Rik|AI385584|Cek8|Hek8|Sek|Sek1|Tyro1|rb	protein-coding	AC116730|AC164875|AK013481|AK028509|AK132203|AK147698|BC004782|BC052164|EDL00429|NM_007936|Q03137|S57168|X57241|X65138|XM_006496407|XM_006496408
13839	Epha5|AI854630|AW125296|Cek7|Ehk1|Els1|Hek7|Rek7|bsk	protein-coding	AC101956|AC114638|AC129220|AC132597|AK034289|AK049740|AK080791|AK086325|AK089130|AK089143|AK133698|BC057401|BU707304|EDL37948|EDL37949|EDL37950|NM_007937|Q60629|U07357|X69674|XM_006534769|XM_006534770|XM_006534771|XM_006534773|XM_006534775|XM_017320657
13840	Epha6|Ehk2|Hek12|m-ehk2	protein-coding	AC118603|AC122318|AC131707|AC133940|AC134526|AC154212|AC154473|AC154632|AK032436|AK077099|AK090366|AK135075|BC141090|BC145362|CT009682|EDK98232|NM_007938|Q62413|U58332|XM_006521787|XM_011245826
13841	Epha7|Cek11|Ebk|Ehk3|Hek11|Mdk1	protein-coding	AK030480|AK032973|AK033224|AK033903|AK049848|AK084792|BC026153|BX000989|CF729611|CN702163|EDL05515|EDL05516|EDL05517|EDL05518|EDL05519|NM_001122889|NM_001290434|NM_010141|Q61772|X79082|X79083|X79084|X81466|XM_006537606|XM_006537607|XM_017319954|XM_017319955
13842	Epha8|AW047546|Eek|Hek3|mKIAA1459	protein-coding	AK220393|AL627214|EDL29925|NM_007939|O09127|U72207|XM_006538530
13844	Ephb2|Cek5|Drt|ETECK|Erk|Hek5|Nuk|Prkm5|Qek5|Sek3|Tyro5	protein-coding	AK017630|AL627214|AL627345|AL671173|BC043088|BC062924|CJ067955|CJ180821|EDL29930|EDL29931|L25890|NM_001290753|NM_010142|X76011|XM_006538531|XM_006538533|XM_006538534
13845	Ephb3|AW456895|Cek10|Etk2|HEK2|MDK5|Sek4|Tyro6	protein-coding	AC168061|AK144414|AK158043|BC014822|BC027805|BC053085|EDK97600|EDK97601|NM_010143|P54754|U11493|X76012|XM_006521788|Z49086
13846	Ephb4|AI042935|Htk|MDK2|Myk1|Tyro11|b2b2412Clo	protein-coding	AAK28823|AC150682|AK046884|AK049340|AK132392|AK143422|AK199938|BB677774|BC013342|BC016505|BC090839|EDL19273|EDL19274|EDL19275|L25761|NM_001159571|NM_010144|P54761|U06834
13848	Ephb6|Cekl|Mep	protein-coding	AAM53410|AC117678|AK076442|AK087423|AK163823|AK213470|BB833527|BC031924|BY279653|CB247695|EDL13506|EDL13507|L77867|NM_001146351|NM_007680|O08644|XR_377419
13849	Ephx1|EH|Eph-1|Eph1|Epxh1|mEH	protein-coding	AC117673|AF344336|AK018249|AK019071|AK177895|AK180321|AK183956|AK187945|AK194514|AK197199|AK204221|AK204696|AK206265|AK207217|AK207438|AK207528|AK207577|AK207857|AK208317|AK208437|AK208856|AK208963|AK209452|AK209650|AK210728|AK211418|AK211501|AK211877|AK211958|AK213096|AK214384|AK216019|AK216442|AK217465|AK218715|AK219272|AK219593|AW047588|BC029636|BC045194|BC057857|BC061493|BY312366|EDL13134|EDL…
13850	Ephx2|CEH|Eph2|SEH|sEP	protein-coding	AC126272|AK002415|AK142714|AY098585|BC015087|EDL36005|EDL36006|EF597241|L05781|NM_001271402|NM_001271403|NM_001271421|NM_007940|P34914|Z37107
13852	Stx2|AW538950|Epim|G1-536-1|Syn-2|repro34	protein-coding	AC110566|AK076816|AK146462|AK165552|AK167577|AK168067|BC046279|BU757762|CJ166382|CJ232084|D10475|EDL19526|EDL19527|EDL19528|NM_001286033|NM_001286034|NM_001359022|NM_007941|NR_152615|Q00262|XM_006504276|XR_001784605|XR_001784606|XR_377049
13853	Epm2a|TG-B|Tg(TcraK,TcrbK)TG-BFlv	protein-coding	AC101984|AC157018|AF124044|AK041609|AK155519|BY730431|CN532498|EDL03516|NM_010146|Q9WUA5
13854	Epn1|AA269831|Ibp1	protein-coding	AC162893|AF057285|AI844312|AK044616|AK155033|AK179869|AK190940|AK196176|AK196568|AK197648|AK199720|AK200202|AK201873|AK203297|AK206455|AK207751|AK213516|AK216437|AK217547|BC046962|BC067206|BC099682|CA750240|EDL31288|NM_001252454|NM_010147|Q80VP1|XM_006539529|XM_006539531|XM_006539532|XM_006539533|XM_006539534|XM_006539535|XM_006539536|XM_006539537|XM_006539538|XM_017321973|XM_017321974
13855	Epn2|9530051D10Rik|AA536924|Ibp2	protein-coding	AF057286|AK020606|AK036331|AK139234|AK139793|AK160782|AK164448|AK173093|AK194959|AK195274|AL604029|BC039138|BY656223|CX123717|NM_001252188|NM_001252189|NM_001362585|NM_001362586|NM_001362587|NM_010148|Q8CHU3|XM_006532163|XM_006532165|XM_006532166|XM_006532167|XM_006532168|XM_006532169|XM_006532170|XM_006532171|XM_011248711|XM_011248712|XM_011248713|XM_011248714|XM_017314253
13856	Epo	protein-coding	AAA37568|AAA37570|AAK28825|AC148018|BC119265|BC119271|BC144883|BC144887|EDL19266|EDL19267|L13456|M26651|M26652|NM_001312875|NM_007942|P07321|X73471
13857	Epor	protein-coding	AAA37572|AAA37582|AC163623|AK010968|AK139031|BB842890|BC003953|BC046282|CAA37248|EDL25236|J04843|M91459|NM_010149|P14753|XM_006509998|XM_017313130|XR_001778795
13858	Eps15|2410112D09Rik	protein-coding	AK010764|AK018619|AK028361|AK083176|AK165806|AK190275|AL627103|AL669905|AW124983|AY190610|BB858255|BC048783|CF533628|EDL30710|EDL30711|EDL30712|L21768|NM_001159964|NM_007943|P42567|XM_006502738|XM_006502739|XM_006502740|XM_017319956
13859	Eps15l1|9830147J04Rik|AI593686|Eps15-rs|Eps15R	protein-coding	AA217470|AC113182|AK036662|AK036728|AK079132|AK146781|AK152602|AK154462|AK177804|AK177985|AK178541|BB855263|BC015259|BY270130|CD774936|EDL10796|NM_001122832|NM_001289859|NM_007944|Q60902|U29156|XM_006509544|XM_006509545|XM_006509546|XM_006509547|XM_006509548|XM_006509550|XM_017312559|XM_017312560|XR_001778398|XR_001778399|XR_001778400|XR_001778401|XR_379029|XR_379030|XR_379031|XR_379032
13860	Eps8|AW261790	protein-coding	AC093120|AC166347|AK035968|AK136246|AK147877|AK148424|AK149683|AK155022|AK165684|AK166156|AK187916|AK192154|AK192673|AK193008|AK196977|AK198021|AK202667|BB854890|BC016890|BY209758|EDL10584|L21671|NM_001271587|NM_001271588|NM_001271589|NM_001271595|NM_007945|Q08509|XM_006505508|XM_011241204|XM_017321383
13861	Epx|EPO	protein-coding	AK132416|AL606805|BB137038|BB843302|BC052881|CU407108|D78353|EDL15836|HM570792|HM570793|HM570794|HM570795|HM570796|HM570797|HM570798|HM570799|HM570800|HM570801|HM570802|HM570803|HM570804|HM570805|HM570806|HM570808|HM570809|HM570810|HM570811|HM570812|HM570813|HM570814|HM570815|HM570816|HM570817|HM570818|HM570819|HM570820|HM570821|HM570822|L77979|NM_007946|P49290|XM_006532173|XM_006532174
13863	Lcn5|E-RABP|Erabp|MEP10	protein-coding	A2AJB7|AAD09351|AK021014|AK136629|AK162355|AL732590|AV379690|EDL08270|NM_001042630|NM_001276257|NM_007947|U68546|XM_006497665|XM_006497666|XM_006497667|XM_006497668|XM_006497669
13864	Nr2f6|AV090102|COUP-TF3|EAR2|Erbal2	protein-coding	AC127416|AK131941|AK144475|AK146779|AK171552|AK190665|AK210011|AK210900|AK215858|AK216379|AK219118|BC008138|CJ182623|EDL28910|EDL28911|EDL28912|EDL28913|L25674|NM_010150|P43136|X76654|X76655|XM_006509553|XM_011242264|XM_011242265
13865	Nr2f1|COUP-TF1|COUP-TFI|COUPTFA|EAR-3|EAR3|Erbal3|SVP44|Tcfcoup1	protein-coding	AA230392|AA253879|AK014008|AK148880|BC048695|BC108408|BC127033|CT025642|EDL37125|FO706373|NM_001347538|NM_001347539|NM_010151|Q60632|U07625|X74134|XM_006517085|XM_006517086|XM_017315378|XM_017315379
13866	Erbb2|Erbb-2|HER-2|HER2|Neu|c-erbB2|c-neu|l11Jus8|mKIAA3023	protein-coding	AK031099|AK031542|AK083669|AK129487|AK142296|AK160975|AK215635|AL591390|AV243723|AV378363|BB363835|BB648397|BC023725|BC027080|BC046811|BC053078|BF470599|BY713845|CAA46966|CF728071|EDL16141|L47239|NM_001003817|P70424|U71126
13867	Erbb3|C76256|Erbb-3|Erbb3r|Her3	protein-coding	AA119766|AC117232|AC122159|AF059175|AY686636|BC029028|BC036180|BC049279|BC106091|EDL24586|L47240|NM_010153|Q61526
13869	Erbb4|Her4|c-erbB-4	protein-coding	AC099604|AC099618|AC101822|AC138110|AC138285|AC139369|AC157805|AC158968|AC164005|AC167658|AF059176|AF059177|AK144050|CU368746|CU372906|CU372909|CU372923|CU392849|CU405881|CU407006|CU442761|CU459008|CU459207|L47241|NM_010154|Q61527|XM_006495692|XM_006495693|XM_006495694|XM_006495695
13870	Ercc1|Ercc-1	protein-coding	AC148988|AK088271|AK136733|AK160703|BC011224|BE949768|BY240763|EDL23137|NM_001127324|NM_007948|P07903|X07413|X07414|XM_006539539
13871	Ercc2|AA407812|AU020867|AW240756|CXPD|Ercc-2|Mhdarco15|RCO015|XPD	protein-coding	AC118017|AK004652|AK082323|AK082761|AK141692|AK145969|AK165048|AK209753|AK210198|AK218414|BC034517|EDL23140|L47235|NM_001363981|NM_007949|O08811|U97572
13872	Ercc3|BTF2 p89|Ercc-3|XPB	protein-coding	AC126686|AK151188|AK152347|AK152988|AK154745|AK160187|BC016595|BC022956|BC024446|BC026575|BY273530|EDK97057|EDK97058|NM_133658|P49135|S71186|S71189|XM_006525636|XR_385973
13874	Ereg|EPR	protein-coding	AC109311|AK019057|BB612312|BC027838|CJ056327|D30782|EDL05296|NM_007950|Q61521
13875	Erf	protein-coding	AAC09474|AC156992|AK159225|BC053045|BC059176|BC063092|EDL24284|NM_010155|P70459
13876	Erg|D030036I24Rik	protein-coding	AB073078|AB073079|AB073080|AC154330|AC154691|AC154818|AK050922|AK078113|AK142379|AP003148|AP004391|BB639043|BC145175|BC145176|BC145850|BP753340|EDL03709|EDL03710|EDL03711|EDL03712|EDL03713|NM_001302152|NM_001302153|NM_001302154|NM_001302179|NM_001302183|NM_133659|P81270|S66169|XM_006522894|XM_006522895|XM_006522896|XM_006522899|XM_006522900|XM_006522903|XM_006522904
13877	Erh|Mer|Prei1	protein-coding	AA260264|AC134537|AK010451|AK080617|AK168188|AK171834|BB707278|BC083141|BC099476|BC107315|BC107316|BC132421|BC132423|BU704106|BY085611|BY085685|D73368|DV062839|DV069684|EDL02669|EDL02672|NM_001347409|NM_007951|P84089|U01140|U66870|XM_006515469|XM_011243995
13884	Ces1c|Ces-N|Ee-1|Ee1|Es-4|Es-N|Es1|Es4|EsN|PESN	protein-coding	AA286207|AC121985|AC162949|AF034435|AI047526|AI116924|AI527022|AK050444|BC028907|M57960|NM_007954|P23953
13885	Esd|Es-10|Es10|FGH|sid478	protein-coding	AB025408|AC154621|AK007527|AK010683|AK021209|AK079131|AK088115|AK163074|AK180750|BC046766|BC096644|EDL35842|EDL35843|EDL35844|EDL35845|NM_001285423|NM_016903|Q9R0P3|XM_006518543
13897	Ces1e|Eg|Es-22|Es22|egasyn	protein-coding	AC162949|AK144549|BC019208|EDL11097|NM_133660|Q64176|S80191|XM_006530651
13909	Ces3b|Ces31L|Ces3L|EG13909|ES31L|Es31|Gm4738	protein-coding	AC164311|AI048193|AI173514|BC010812|BC019147|BC019926|CA455872|CB946634|CB947075|EDL11245|EDL11246|NM_001159415|NM_144511|Q8VCU1|XM_006530653|XM_006530654|XM_006530655|XM_006530656|XM_006530657|XM_006530658|XM_006530659|XM_017312561
13924	Ptprv|Esp|OST|OST-PTP	protein-coding	AC133097|AF300701|AF300702|AK156112|EDL39593|NM_007955|NR_153383|P70289|U15294|U36488|X82004
13927	X83325|ESTM10	protein-coding	AL645861|X83325|X83326
13929	Amz2|AA408420|ESTM12|X83328	protein-coding	AJ879914|AK004062|AK075748|AK143908|AK178099|AK182279|AK195110|AL645791|BB872864|BC025087|CA575133|NM_001252193|NM_025275|Q400C8
13933	X83338|ESTM16	unknown	X83338
13935	X83348|ESTM18	protein-coding	X83348|X83349
13938	X83360|ESTM20	unknown	X83360
13957	X83313|ESTM4	unknown	X83313
13972	Gnb1l|ESTM55|Gm16314|Me49f07|Wdr14|Wdvcf	protein-coding	AC003066|AC003067|AC008019|AC133488|AF301595|AK010489|AK016952|AK087954|AK158210|AK166195|AK171253|AK173227|AK177939|BB640704|BC024635|BC029862|BC037676|BY328275|NM_001081682|NM_001285491|NM_001285493|NM_001285494|NM_023120|NR_104347|Q9EQ15|XM_011245828|XM_011245829|XM_011245830|XM_011245831|XM_011245832|XM_017316874
13980	X83319|ESTM8	protein-coding	X83319
13982	Esr1|ER|ER-alpha|ERa|ERalpha|ESR|Estr|Estra|Nr3a1	protein-coding	AB560752|AB560753|AB560754|AB560755|AB560756|AB560757|AB560758|AB560759|AB560760|AB560841|AB560843|AB560846|AB560848|AB560853|AB560854|AC153573|AC156393|AC158617|AC158639|AF128220|AF128221|AI386103|AJ272161|AJ272162|AJ272163|AJ272164|AJ272165|AJ272166|AK033270|AK036627|AK039911|AK041525|AK054182|AK077236|AK087638|AK134392|AK136228|AK139745|BB632250|CAB85618|CK334721|DV662355|EDL03580|EDL03581|EDL…
13983	Esr2|ERb|ERbeta|Estrb	protein-coding	AC164121|AF063853|AF067422|AK054290|AK054301|AK054413|AY054413|BAA92313|BC141075|BC145329|CAA03949|EDL36469|EDL36470|NM_010157|NM_207707|NR_104386|O08537|U81451
13984	Esx1|Spx1	protein-coding	AF004211|AF017734|AF017735|AF085715|AL672275|DQ059551|EDL23895|EDL23896|NM_007957|XM_006528498
13990	Smarcad1|AV081750|AW226546|D6Pas1|Etl1|etl-1|mKIAA1122	protein-coding	AC138622|AC143330|AK011724|AK052406|AK122454|AK134442|AK147884|BC042442|BQ178160|BX522737|CF531941|EDK98771|EDK98772|EDK98773|NM_001253392|NM_001355248|NM_001355249|NM_001355250|NM_007958|Q04692|X69942|XM_006505509|XM_006505510|XM_006505512|XM_006505513|XM_011241205|XR_001785096
13992	Khdrbs3|Etle|SLM-2|Salp|Slm2|T-STAR	protein-coding	AC123936|AF079763|AF099092|AK014353|AK132792|AK160564|BC031507|BC057577|EDL29401|EDL29402|EDL29403|NM_010158|Q9R226|XM_006520410|XR_383979
13995	Etohd1	protein-coding	U94842
13996	Etohd2|AW491659	ncRNA	AC134869|AK017511|AK035969|AK042838|AK162645|NR_015349
13997	Etohd3	protein-coding	AC129176|U92568
13998	Fgd6|AA123052|Etohd4|ZFYVE24	protein-coding	AC122901|AC127596|AK016940|AK044341|AK173157|BC026860|BC139019|BC139022|BF464747|EDL21573|NM_053072|Q69ZL1|XM_006513214
13999	Gm14288	protein-coding	BC086907|CT571270|NM_001033123|XM_017315404
14000	Drosha|1110013A17Rik|AI874853|Etohi2|Rn3|Rnasen	protein-coding	AC133189|AF440766|AF533013|AK003651|AK077549|AK144147|AK148640|AK217593|BB726746|BC040801|BC050057|BC055696|BC057687|BC060265|BC088999|BU701939|BY673703|CA328055|NM_001130149|NM_026799|Q5HZJ0|U94841|XM_006520021|XR_383823
14001	Etohi3	protein-coding	U94845
14003	Etohi5	protein-coding	U91683
14004	Chchd2|AL033347|Etohi6	protein-coding	AC164071|AC242408|AK003399|AK012691|AK088374|AK145492|AK160762|AK160779|AK162133|AK166796|AK167593|AK210686|AK211922|AK216042|BC037682|BC042717|BC069887|BC082287|BC083126|BC084682|NM_024166|Q9D1L0
14005	Etohi7	protein-coding	U91685
14006	Etohi8	unknown	U89877
14007	Celf2|B230218O03|B230345P09Rik|C88023|CELF-2|CUG-BP2|Cugbp2|D230046B21Rik|Etr-3|Napor|Napor-2|mETR-3	protein-coding	AF090696|AF090697|AK037436|AK038251|AK042749|AK043349|AK045654|AK046163|AK052102|AK086077|AK134815|AK135166|AK137292|AK137555|AK138189|AK139126|AK148551|AK151818|AK152628|AK153267|AK159996|AK160861|AK161349|AK162651|AK164112|AK164914|AK169542|AK172648|AK193426|AK197068|AK206137|AK207977|AK209314|AK213125|AK215954|AK219050|AL772190|AL845485|AL845492|AL845515|AL929240|BC026856|BC033049|BC130235|BY1…
14008	Etv2|Etsrp71	protein-coding	AAW80649|AB221612|AC167978|AY965051|BX638426|EDL24002|L10427|NM_007959|P41163|XM_006539541|XM_006539542
14009	Etv1|ER81|Etsrp81	protein-coding	AAD29879|AC159808|AF263289|AK032224|AK035914|AK137368|AK144713|AW125172|BB751428|BC005645|BE859344|BY062397|BY122680|BY330680|CD776508|CJ061156|CJ114280|CJ173360|CK619331|CR974485|CT009742|EDL36834|EDL36835|EDL36836|EDL36837|L10426|NM_001163154|NM_001347379|NM_007960|P41164|XM_006514964|XM_006514965|XM_006514966|XM_006514967|XM_006514968|XM_006514969|XM_006514970|XM_006514971|XM_006514972
14011	Etv6|AW123102|AW557856|Tel	protein-coding	AC068908|AC113600|AC145116|AK035231|AK078773|AK140328|AK154569|AK155150|AK155752|AK157265|BB637493|BC052163|EDL10511|EDL10512|NM_001303102|NM_007961|P97360|XM_011241206|XM_011241207|XM_011241208
14012	Mpzl2|Eva|Eva1	protein-coding	AC122305|AF030454|AK032788|AK040812|AK044864|AK166341|AK167263|AK170816|BY230064|BY387940|CDM55340|EDL25631|NM_001357727|NM_007962|O70255|XM_006509999|XM_006510000
14013	Mecom|D630039M04Rik|Evi-1|Evi1|Jbo|Mds|Mds1|Mds1-Evi1|Prdm3|Znfpr1b1	protein-coding	AAA40581|AC119995|AI551247|AJ001482|AJ010015|AJ010016|AK033517|AK051098|AK085548|AL683891|AL691419|AL772145|AL929377|BC076620|BC139762|EDL34954|EDL34955|EDL34956|EDL34957|EDL34958|JQ665270|M64494|NM_001361034|NM_007963|NM_021442|P14404|XM_006535387|XM_006535393|XM_006535394|XM_011249656|XM_011249657|XM_011249658|XM_011249659|XM_011249660|XM_011249661|XM_011249662|XM_011249663|XM_011249664|XM_0173…
14016	Evi12	protein-coding	AF091114
14017	Evi2a|AW491894|Evi-2|Evi2	protein-coding	AK005353|AK044098|AK046407|AK160302|AK162958|AK170527|AK171332|AK171594|AL591174|BC038124|EDL15609|M34896|M34897|NM_001033711|NM_010161|P20934
14020	Evi5|NB4S	protein-coding	AC117574|AC138666|AK134294|AK136326|AK143435|AK162905|AK163856|AK164208|AK164899|AK165332|AK165885|AK168409|AK192278|AK216641|AK218636|BC030056|BI737814|CN456828|CV557033|EDL20141|EDL20142|NM_007964|P97366|U53586|XM_006534776|XM_006534777|XM_006534778|XM_006534779|XM_006534780|XM_006534781|XM_006534783|XM_006534784|XM_006534785|XM_006534786|XM_006534787|XM_011249407|XM_011249408|XM_017320659|XM_0…
14025	Bcl11a|2810047E18Rik|BCL-11A|Ctip1|D930021L15Rik|Evi9|Evi9a|Evi9b|Evi9c|mKIAA1809	protein-coding	AA008362|AF051525|AF169036|AF169037|AF186018|AK004395|AK012913|AK043677|AK045556|AK049700|AK086329|AK122557|AK140949|AK164574|AK166352|AL662810|AL672018|BB649527|BB662872|BB853515|BC010585|BC051418|BF731393|BY735002|CB524780|CD355476|EDL07901|EDL07902|EDL07903|EDL07904|NM_001159289|NM_001159290|NM_001242934|NM_016707|Q9QYE3|XM_006514504|XM_006514505|XM_006514506|XM_006514507|XM_011243659|XM_01124…
14026	Evl|AI528774|b2b2600Clo	protein-coding	AA266816|AC137155|AC139568|AF279662|AK086175|AK134563|AK137823|AK151633|AK177217|AK204923|AK214962|BC059810|BC096017|EDL18709|EDL18710|EDL18711|EDL18712|NM_001163394|NM_001163395|NM_001163396|NM_007965|P70429|U72519|XM_006515470|XM_006515471
14027	Evpl	protein-coding	AJ319607|AJ319608|AJ319609|AJ319610|AJ319611|AJ319612|AJ319613|AK007353|AK036767|AL669925|BC025156|CAC38864|EDL34567|NM_025276|Q9D952|XM_017314254
14028	Evx1|Evx-1	protein-coding	AC113985|BC126907|EDK98679|NM_007966|P23683|X54239|XM_006505516
14029	Evx2|Evx-2	protein-coding	AAB22138|AL928644|BC061467|EDL27166|M93128|NM_007967|P49749|X70224|XM_006498728|XM_006498729
14030	Ewsr1|Ews|Ewsh	protein-coding	AC005528|AI852718|AK014366|AK019460|AK034755|AK046434|AK049743|AK146791|AK147103|AK147909|AK150345|AK151625|AK153276|AK162650|AK178351|AK200262|AK215271|AK217040|AL645845|BB683913|BC068226|BY272748|CB205713|EDL40519|NM_001283061|NM_001283062|NM_001283063|NM_001362612|NM_001362613|NM_001362614|NM_001362615|NM_001362616|NM_001362617|NM_001362618|NM_001362620|NM_007968|Q61545|X79233|XM_006514508|XM_…
14038	Wfdc18|Expi|Kal1|WDNM1	protein-coding	AK145032|AL663075|BC010986|BE310436|EDL15718|EH099462|EH105860|EH109450|NM_007969|P62810|X93037
14042	Ext1|AA409028	protein-coding	AC122185|AC122378|AC123931|AK132327|BC004741|BI133786|CJ045320|EDL29254|EDL29255|NM_010162|P97464|U78539|X96639
14043	Ext2|AI893565	protein-coding	AK082572|AK084772|AK134438|AK148090|AK148369|AK150155|AK152265|AK152840|AK164342|AK179607|AK184805|AK187641|AK188211|AK190534|AK191216|AK191869|AK191885|AK191931|AK194704|AK194772|AK194950|AK195353|AK195885|AK197796|AK199529|AK201608|AK202444|AK202974|AK203323|AK206205|AK207078|AK216271|AK216656|AK217785|AK218011|AK218474|AK218734|AL732472|AL732493|BB842500|BC006597|BC094223|EDL27629|EDL27630|NM_…
14048	Eya1|bor	protein-coding	AAD19355|AC119875|AC156988|AJ007995|AK042412|AK045320|AK153788|AK162111|BC060260|BC066860|CAA71312|EDL14327|NM_001252192|NM_001310459|NM_010164|P97767|U61110|XM_006495446|XM_006495451|XM_006495452|XM_011238344|XM_011238346|XM_011238347|XM_017315348|XM_017315381|XM_017315414|XM_017315422|XR_001780756
14049	Eya2|Eab1	protein-coding	AK137718|AK141765|AL591712|AL591805|AY212511|AY212512|AY212513|BC003755|CF724561|EDL06466|EDL06467|EDL06468|NM_001271962|NM_001271963|NM_010165|O08575|U61111|U71208|U81603|XM_006498739
14050	Eya3|AI844637	protein-coding	AJ007996|AK050674|AK051638|AK078716|AK082273|AK144653|AK164156|AK164591|AL627130|BB599684|BC023233|BC052860|BC063259|BY102452|BY730487|CK639946|EDL30095|EDL30096|NM_010166|NM_210071|NM_211356|NM_211357|P97480|U61112|U81604|XM_006538537|XM_006538538|XM_006538540
14051	Eya4|B130023L16Rik	protein-coding	AA738596|AC113497|AC153551|AC153914|AJ007997|AK007097|AK041625|AK045060|AK081454|BC120898|BC120899|CD348600|EDL04765|EDL04766|NM_001347372|NM_010167|Q9Z191|XM_006512522|XM_006512523|XM_006512524|XM_006512526|XM_006512527|XM_006512528|XM_006512529|XM_006512530|XM_011243112|XM_011243115|XM_017313798|XM_017313799|XR_001779457|Y17115
14055	Ezh1|ENX-2	protein-coding	AAD54021|AB004817|AF483490|AF483491|AK003058|AK045374|AK129004|AK138942|AK140694|AK154565|AK164192|AK178201|AK178477|AK178930|AK184607|AK185194|AK206161|AK211176|AK212970|AL590969|BC007135|BQ033903|EDL03898|EDL03899|NM_007970|P70351|U60453|XM_006532178
14056	Ezh2|Enx-1|Enx1h|KMT6|mKIAA4065	protein-coding	AAD54020|AC154015|AC155652|AK086532|AK088575|AK153835|AK157853|AK198464|AK220174|BC003772|BC016391|BC079538|EDL13435|NM_001146689|NM_007971|Q61188|U52951|XM_006505520|XM_006505521|XM_006505523|XM_006505524|XM_006505525|XM_006505526|XM_006505527|XM_006505528|XM_006505529
14057	Sfxn1|2810002O05Rik|A930015P12Rik|f	protein-coding	AC163343|AF325260|AK012650|AK044490|AK046372|AK048238|AK053720|AK076205|AK084725|AK140048|AK151110|AK179717|AK186603|AK196065|AK205405|AK207471|AK219568|BC005743|CT030176|EDL41133|NM_027324|Q99JR1|XM_006516849|XM_006516850|XM_011244373
14058	F10|Cf10|fX	protein-coding	AAD16051|AAF22980|AC127308|AF087644|AI194738|AI506285|AJ222677|AK149449|AK154100|AK154572|AK170282|AK171096|BC003877|BC050219|CT010325|EDL22110|NM_001242368|NM_007972|O88947
14060	F13b|Cf-13b|Cf13b	protein-coding	AC158946|AI115049|AI527143|AK149397|AL837518|AW213546|BB718926|BC030166|D10071|EDL39526|NM_031164|Q07968|XM_006529132|XM_006529133
14061	F2|Cf-2|Cf2|FII	protein-coding	AK050056|AK149367|AK167532|AL691489|BC013662|BY705183|EDL27567|M81394|NM_010168|P19221|X52308|XM_011239288
14062	F2r|AI482343|Cf2r|Par1|ThrR	protein-coding	AAB00198|AAB38308|AC159263|AC164547|AK085990|AK146194|AK159282|AK160032|BC031516|EDL00901|L03529|NM_010169|P30558
14063	F2rl1|Gpcr11|PAR-2|Par2	protein-coding	AC159263|AK144986|AK158462|AK160916|AX785009|BC025432|BY029876|DV551864|EDL00902|NM_007974|P55086|Z35158|Z48043
14064	F2rl2|F730031A08|PAR3	protein-coding	AC171003|AK089444|AK135212|BC140985|EDL00900|NM_010170|O08675|U92972
14065	F2rl3|PAR4	protein-coding	AC171917|AF080215|AI413964|AK036427|AK153720|AK156729|BC119461|BY344718|EDL10818|NM_007975|O88634|XM_006530660
14066	F3|AA409063|CD142|Cf-3|Cf3|TF	protein-coding	AC129311|AK137642|AK144872|AY500273|BC016397|BC024886|C86417|CT010367|EDL12334|EDL12335|EU694107|M26071|M57896|M80785|NM_010171|P20352
14067	F5|AI173222|Cf-5|Cf5	protein-coding	AC105161|AC110499|AC157771|AK050205|AK137521|AK137537|AK139240|BB799410|BY722729|EDL39261|NM_007976|O88783|U52925
14068	F7|AI132620|Cf7|FVII	protein-coding	AAC33796|AC127308|AI255906|AK089402|AK154742|AK155323|AK171362|BC061149|BY009010|EDL22108|EDL22109|NM_010172|P70375|U44795|XM_017312562
14069	F8|Cf-8|Cf8|FVIII	protein-coding	AC124022|AC124023|AC124025|AJ627040|AK051579|AL731844|AL808110|AW489638|BC138347|BC145245|EDL29229|L05573|NM_001161373|NM_001161374|NM_007977|Q06194|XM_006527789|XM_006527790|XM_006527791|XM_006527792
14070	F8a|AI852759|DXUcsf1|F8a1	protein-coding	AF299331|AK033184|AK046025|AK046459|AK054140|AK166334|BC131938|BC131940|BX571735|CAB88074|EDL26547|M83118|NM_007978|Q00558
14071	F9|AW111646|Cf-9|Cf9	protein-coding	AA239875|AK149372|AL671984|BC125617|BC132393|BY779946|EDL42184|EDL42185|M23109|M26236|NM_001305797|NM_007979|P16294
14073	Faah|AW412498	protein-coding	AAD11788|AAM76081|AAM77217|AK004985|AK032079|AK079598|AK080603|AK138481|AL627105|BC006863|BC052321|BY657662|EDL30625|EDL30626|EDL30627|NM_010173|NR_151700|O08914|U82536|XM_017319974|XR_001784089|XR_001784090|XR_001784091|XR_001784092
14074	Fabp3-ps1|Fabph-3|Fabph-ps1|Fabph3	pseudo	AC152453|NC_000076|NG_001365|U02885
14077	Fabp3|Fabph-1|Fabph-4|Fabph1|Fabph4|H-FABP|Mdgi	protein-coding	AAA61933|AK142156|AL772297|BC002082|BC089542|CU407307|EDL30140|NM_010174|P11404|U02883|X14961
14079	Fabp2|Fabpi|I-FABP	protein-coding	AA245078|AC155158|AK007995|AY523818|AY523819|BC013457|BY707992|EDL12315|M65033|M65034|NM_007980|P55050
14080	Fabp1|Fabpl|L-FABP	protein-coding	AC154003|AK131868|AW113370|BC009812|EDK98932|NM_017399|P12710|Y14660
14081	Acsl1|Acas|Acas1|Acs|FACS|Facl2|LACS 1|LACS1	protein-coding	AC138367|AK004897|AK145900|AK149406|AK152772|AK153050|AK158388|AK161189|AK168078|AK180785|AK216738|AK216933|BC006692|BC056644|BY094311|BY142492|BY393025|BY786934|CBF65114|CBU89985|EDL35573|EDL35574|NM_001302163|NM_007981|P41216|U15977|XM_006509262|XM_006509264|XM_006509265|XM_006509266|XM_017312563
14082	Fadd|Mort1/FADD	protein-coding	AC153792|AK007648|AK031396|AK084808|AK169798|AK170927|AK177178|AK179010|AK181048|AK198513|BC004584|BC021400|EDL18257|NM_010175|Q61160|U43184|U50406
14083	Ptk2|FADK 1|FAK|FRNK|Fadk|p125FAK	protein-coding	AAB51229|AAB51230|AAB51231|AAB95262|AAB95263|AB011499|AB030035|AC121319|AC132863|AC161581|AK005468|AK052252|AK079821|AK135490|AK220543|AY916078|BB816209|BC030180|BU512211|BY297123|CJ050166|DQ478404|DQ478405|DQ478406|DQ478407|EDL29415|EDL29416|EDL29417|EDL29418|JN971016|M95408|NM_001130409|NM_001358045|NM_001358046|NM_007982|P34152|U15088|XM_006520415|XM_006520416|XM_006520418|XM_006520420|XM_0065…
14084	Faf1|AA408698|Dffrx|Fam	protein-coding	AK053752|AK183710|AK186332|AK198867|AL627188|AL627392|BC065098|EDL30696|NM_007983|P54731|U39643
14085	Fah|swst	protein-coding	AC129605|AC132619|AI848212|AK143759|AK158808|AK177342|AK215090|BC010767|BY265969|BY293890|EDL06857|EDL06858|M84145|NM_010176|P35505|Z11774
14086	Fscn1|AI663989|Fan1|fascin-1	protein-coding	AAB58784|AC144818|AJ318756|AK083935|AK167670|AK189279|AK189895|AK203899|BC010338|BC029281|BC037137|BC052408|BY311024|CJ286472|EDL19078|EDL19079|EDL19080|L33726|NM_007984|Q61553
14087	Fanca|AW208693|FACA	protein-coding	AAG00417|AAG02637|AC155810|AF178934|AF208116|AF208117|AF208118|AF208120|AF208121|AF208122|AF208123|AK019196|AK054319|AK082847|AK084990|AK140665|AK166112|AK182403|AK194298|AK197114|AK218957|BAJ07122|BAJ07123|BAJ07124|BAJ07125|BAJ07126|BAJ07127|BAJ07128|BAJ07129|BAJ07130|BAJ07131|BAJ07132|BAJ07133|BAQ22399|BAQ22400|BAQ22401|BAQ22402|BAQ22403|BAQ22404|BAQ22405|BAQ22406|BAQ22407|BAQ22408|BAQ22409|BAQ…
14088	Fancc|Facc	protein-coding	AC130827|AC154638|AK035488|AK042226|AK047050|AK080697|AK082717|AK147025|AK163161|AK196042|AV232342|BY431920|CJ058789|CJ079722|CT009757|EDL16215|EDL16216|EDL16217|EDL16218|L08266|NM_001042673|NM_001282942|NM_001347514|NM_001347515|NM_007985|P50652|XM_006517087|XM_006517089|XM_006517090|XM_011244474|XM_011244475|XM_011244476|XM_011244477|XM_011244478|XM_011244479|XM_011244480|XM_011244481|XM_011244…
14089	Fap|SIMP	protein-coding	AK051959|AK136578|AL928576|BC019190|EDL26990|KU257679|NM_007986|P97321|XM_006498746|XM_011239289|XM_017315507|XM_017315512|Y10007
14102	Fas|AI196731|APO1|APT1|CD95|TNFR6|Tnfrsf6|lpr	protein-coding	AAB25700|AAG02410|AAK27371|AAY51770|AAY51771|AAY51772|AAY51773|AAY51774|AC102285|AJ295703|AJ295704|AK002590|AK086933|BC061160|BY348234|CAC00638|DQ846748|DQ846749|EDL41748|L15352|L15353|L25336|M83649|NM_001146708|NM_007987|P25446|XM_011247141
14103	Fasl|APT1LG1|CD178|CD95-L|CD95L|Fas-L|Faslg|Tnfsf6|Tnlg1a|gld	protein-coding	AAD14773|ABI24108|ABI24109|ABI24110|AC164414|AF119335|AF288572|AK040139|AK141268|AY965030|BC052866|DQ846747|EDL39311|LN874390|NM_001205243|NM_010177|P41047|S76752|U06948|U10984|U58995
14104	Fasn|A630082H08Rik|FAS	protein-coding	AF127033|AK078721|AK080374|AK147214|AK147694|AK171499|AK179792|AK192680|AK195818|AL663090|BC010310|BC046513|BC059850|CJ125823|EDL34808|EDL34809|NM_007988|P19096|U89406|X13135
14105	Srsf10|FUSIP2|Fusip1|NSSR1|NSSR2|Nssr|SRrp40|Sfrs13a|Srsf13a|TASR|TASR1|TASR2	protein-coding	AB015894|AB015895|AF042383|AF060490|AK005295|AK014345|AK030968|AK134076|AK134289|AK135316|AK149716|AK150072|AK150734|AK151567|AK161097|AK168524|AK168558|AK168571|AK169071|AL672076|BC006670|BC043060|BC083082|BY244789|BY717856|CF914989|CN528501|EDL29967|EDL29968|NM_001080387|NM_001284195|NM_001284196|NM_010178|Q9R0U0|XM_011250188
14106	Foxh1|Fast1|Fast2|fast-1|fast-2	protein-coding	AB221574|AC122158|AC156550|AF069303|AF079514|AF110506|AF177770|AY965053|BC119156|BC137781|EDL29601|NM_007989|O88621|XM_006520436
14107	Fat1|2310038E12Rik|AU023433|Fath|mFat1	protein-coding	AC119214|AC158352|AJ250768|AK075893|AY256848|BC023154|BC032158|BC034337|BC036134|BC041794|BC049872|BC100554|DQ320124|DQ320125|DQ320126|NM_001081286|U23536|XM_006509267|XM_006509268|XM_006509270|XM_006509271|XM_006509272|XM_006509273|XM_006509274|XM_006509276|XM_006509277|XM_011242173|XM_017312564|XR_001778405
14109	Fau|MNSFbeta	protein-coding	AAA91564|AC131692|AK002355|AK008466|AK132752|AK146359|AK151211|AK151465|AK152738|AK168348|AV474170|AV502224|BAB68608|BAB68610|BAB68611|BAB68612|BAB68613|BAB68614|BAB68615|BAB68616|BC058691|BC062873|BC081463|BY032057|D26610|EDL33198|EDL33199|NM_001160239|NM_001190436|NM_007990|P35545|P62862|X65922
14110	Fau-ps1	pseudo	AH003381|AL929443|NC_000068|NG_004653
14111	Fau-ps2|Faurs2	pseudo	AL671968|L33741|NC_000077|NG_001367
14112	Fau-ps3	pseudo	AAA98982|NG_001368|U53592
14113	Fbl|AL022665|FIB|FLRN|RNU3IP1	protein-coding	AC141883|AK012620|AK146328|AV486126|BC003813|BC092274|BU511282|EDL24154|NM_007991|P35550|Z22593
14114	Fbln1	protein-coding	AA017744|AAK82944|AI845853|AK035388|AK083573|AK085989|AK086451|AK137511|AK159646|AK159816|AK178554|AK183901|AK188438|AK188770|AK205242|AK206280|AK211251|AK211445|AK214353|AK215341|AK218804|AK219641|AL583891|BQ572803|CAJ44948|EDL04435|EU543224|NM_001347088|NM_010180|Q08879|X70853|X70854|XM_006520437
14115	Fbln2|5730577E14Rik|FIBL-2	protein-coding	AC121990|AC131764|AH007769|AI157352|AK017870|AK087922|AK159361|AK161522|AK168688|BC005443|BY690088|EDK99294|EDK99295|EDK99296|NM_001081437|NM_007992|P37889|X75285|XM_006505530
14118	Fbn1|AI536462|B430209H23|Fib-1|Tsk	protein-coding	AF007248|AK046621|AK080935|AK137018|AK162378|AK164949|AL844547|AL928930|BC003905|BC055932|CJ044840|EDL28139|EDL28140|L29454|NM_007993|Q61554|U19972|U22493|XM_006498747|XM_011239290|XR_866221
14119	Fbn2|BC063774|Fib-2|mKIAA4226|sne|sy	protein-coding	AAA74908|AAC60685|AC102317|AC127358|AK082008|AK132163|AK142484|AK163942|AK220196|BC038528|BC063774|EDL09852|EDL09853|NM_010181|Q61555|U20217|XM_017317828
14120	Fbp2|Fbp-1|Fbp1|Rae-30	protein-coding	AC156572|AJ132692|AK146946|AK166898|AK166973|AK168374|BC012720|CAB65260|CAB65261|CAB65262|CAB65263|CAB90667|CAB90668|CAB90669|CAB90670|CAB90671|CAB90672|CAB90673|CAB90674|CAB90675|CAB90676|D42083|EDL16209|NM_007994|P70695
14121	Fbp1|Fbp-2|Fbp2|Fbp3	protein-coding	AC156572|AC171004|AJ132693|AK002216|AK149527|BC011480|BC051392|CAB65255|CAB65256|CAB65257|CAB65264|CAB65265|CAB65266|CAB65267|CAB65268|CAB65269|CAB65551|CAB65599|CAB97174|CAB97175|CAB97176|EDL16210|NM_019395|Q9QXD6|XM_011244488|Y11067
14123	Fbrs|Fbs|Fbs1	protein-coding	AC136146|AK037952|BC027193|BY477002|CF170568|CF532387|CX212651|CX220964|EDL17545|NM_010183|Q8R089|U20239|XM_006507347|XM_006507348
14125	Fcer1a|FcERI|Fce1a|Fcr-5|fcepsilonri	protein-coding	AC125268|BC125455|BC125457|BC145138|BY585428|CJ142154|CJ142191|EDL38996|J05018|NM_010184|P20489|S40626|XM_006496655
14126	Ms4a2|FcRB|Fce1b|Fcer1b|Fcrbeta|Ms4a1|fcERI	protein-coding	AAB49988|AC165168|AK144021|AK161121|BAA94839|BB847820|BC139323|BC139324|BY585879|CN663232|EDL41433|J05019|NM_001276328|NM_001276329|NM_001276330|NM_013516|P20490|U90218|XM_017318060
14127	Fcer1g|AI573376|CD23|FcR-gamma|FcRg|FcRgamma|Fce1g|FcepsilonRI|Ly-50	protein-coding	AC084821|AK155600|BC034163|BE634435|BY173505|CK791068|EDL39117|J05020|NM_010185|P20491
14128	Fcer2a|CD23|Fce2|Fcer2|Ly-42	protein-coding	AC087183|AK080159|AK156654|AK172591|AY069980|AY069981|BC119164|BC119190|EDL21948|EDL21949|EDL21950|EDL21951|EDL21952|M34163|M59317|M99371|NM_001253737|NM_001253739|NM_001253743|NM_001253745|NM_001253746|NM_001253747|NM_013517|P20693|S67072|S67073|S67074|X64223|X64224|XM_006508697
14129	Fcgr1|AI323638|AV092959|CD64|FcgammaRI|IGGHAFC	protein-coding	AC093350|AF143154|AF143155|AF143156|AF143157|AF143158|AF143159|AF143160|AF143161|AF143162|AF143163|AF143164|AF143165|AF143166|AF143167|AF143168|AF143169|AF143170|AF143171|AF143172|AF143173|AF143174|AF143175|AF143176|AF143177|AF143178|AF143179|AF143180|AF143181|AF143186|AF143187|AF143188|AK033874|BAD97675|BAD97676|BC025535|EDL38886|M31314|M61171|NM_010186|P26151|X70980
14130	Fcgr2b|AI528646|CD32|F630109E10Rik|FcgRII|FcgRII|Fcgr2|Fcgr2a|Fcr-2|Fcr-3|Ly-17|Ly-m20|LyM-1|Lym-1|fcRII	protein-coding	AAA37289|AAA37610|AAB66903|AC115959|AH001897|AK080885|AK089266|AK150613|AK155329|AK170035|AK171254|AK171316|BC011305|BC019758|BC038070|CD773836|M14216|M16367|M17515|NM_001077189|NM_010187|P08101|U31801|U31802|U31803|U31804|U51629
14131	Fcgr3|CD16	protein-coding	AAC18428|AC115959|AC117796|AF197930|AK077227|AK151557|AK151795|AK152875|AK153384|AK153449|AK154892|AK159919|AK163401|AK169887|AK171289|AY897419|AY897420|AY897421|AY897422|AY897423|AY897424|AY897425|AY897426|AY897427|AY897428|AY897429|BC052819|BY199827|CAA43266|M14215|NM_001356511|NM_010188|P08508|XM_006496658|XM_006496659|XM_006496660|XM_006496661
14132	Fcgrt|FcRn	protein-coding	AC126256|AK008167|AK008360|AK146933|AK152879|AK177538|AK180969|AK212167|BAA07110|BAA07134|BAA07135|BAA07136|BAA07137|BAA07138|BAA07139|BC003786|BY063885|D37874|EDL22799|EDL22800|L17022|NM_001357117|NM_010189|Q61559|XM_006540603
14133	Fcna|Fcn1	protein-coding	AB007813|AB222271|AK133539|AK138752|AK159651|AL732590|AV290365|BB582883|BC019180|CT010383|EDL08267|EDL08268|NM_007995|O70165|XM_006497673|XM_006497675|XM_011239016
14134	Fcnb|Fcn2	protein-coding	AF063217|AK010913|AK151676|AL731778|BC107220|BC107221|EDL08375|NM_010190|O70497|XM_006497676
14137	Fdft1|SQS|SS	protein-coding	AAF00038|AC090654|AK076062|AK136159|AK146766|AK158633|AK162294|AK168629|AK169317|AK183967|AK215831|AK217297|BC054722|BC138301|BC138302|BY293142|D29016|EDL36069|NM_001360211|NM_010191|P53798|XM_006518547|XM_017315844
14148	Fdx1	protein-coding	AC140363|AI050584|AK004879|AK054524|AK148115|BB578768|BC099518|BC132173|BC132175|BX516353|D43689|D43690|EDL25784|L29123|NM_001301728|NM_007996|P46656
14149	Fdxr|AR	protein-coding	AK134068|AK183932|AL603828|BC057146|BC071268|D49920|EDL34471|NM_007997|Q61578|XM_006532186|XM_017314257|XR_001779875|XR_001779876
14151	Fech|AI894116|Fcl|fch	protein-coding	AC102106|AC102268|AK004718|AK018738|AK046985|AK083560|AK084843|AK150685|AK159652|AK185874|AK189170|AK191564|AK199138|AK200499|AK203159|AK203590|BAA75690|BC006746|BC094548|BC096770|BP766542|BY754052|EDL09705|EDL09706|EDL09707|M61215|NM_001348055|NM_007998|P22315|XM_017317829|XR_385974
14154	Fem1a|AW611390|Fem1aa	protein-coding	AAC82372|AC026385|AI021455|AK005041|AK005979|AK009354|AK034412|AK042461|AK075860|AK080978|AK129000|AK140346|AK147879|AK155363|AK181705|AK182414|AK183330|AK183479|AK186160|AK190230|AK205548|BC009161|BC054382|BC110669|BP757418|BY343573|CO426831|EDL01094|NM_010192|Q9Z2G1
14155	Fem1b|mKIAA0396	protein-coding	AB022863|AC164614|AF064448|AF178633|AI854655|AK032338|AK078303|AK122272|AK132692|AK145371|AK149329|AK154060|AK160393|AK208100|BC068236|CJ047815|EDL26028|NM_010193|Q9Z2G0
14156	Fen1|AW538437|FEN-1	protein-coding	AAK01853|AC026761|AC132148|AK042942|AK046256|AK076977|AK078778|AK153889|AK158431|AK161047|AK166948|AK168731|AK181769|AK187493|AK207422|AK211794|AK219199|BAD52443|BC010203|BC027295|BY072885|BY075857|BY084492|BY162898|CN717062|EDL41340|EDL41341|EDL41342|L26320|NM_001271614|NM_001271615|NM_007999|P39749|XM_006526661|XM_006526662|XM_006526663|XM_006526664
14158	Fer|AV082135|C330004K01Rik|Fert|Fert2	protein-coding	AAF20065|AC110517|AC140339|AF286537|AK021175|AK082799|AK137108|AK157828|AK165973|BC051249|BC058100|CT010469|EDL38283|EDL38284|EDL38285|EDL38286|M32054|NM_001037997|NM_001286415|NM_008000|P70451|U76762|XM_006523640|XM_006523641|XM_006523643|XM_006523645|XM_006523647|XM_006523649|XM_006523650|XM_011246293|XM_017317242|XM_017317243|XM_017317244|XR_385280|XR_385281
14159	Fes|AI586313|BB137047|FPS|c-fes	protein-coding	AAN33122|AC136740|AK004587|AK143639|AK155861|AK170418|BC038130|BC049358|BC100306|BC129919|EDL06989|EDL06990|EDL06991|EDL06992|EDL06993|EDL06994|M33421|NM_010194|P16879|X12616|X92716|X92717|X92718|X92719|XM_006540604|XM_006540605
14160	Lgr5|FEX|Gpr49	protein-coding	AC126943|AC129329|AF110818|AK047873|AK132387|AK134981|BM935530|EDL21772|EDL21773|NM_010195|Q9Z1P4
14161	Fga|Fib	protein-coding	AC138394|AI303526|AK146828|AW105859|AW113955|BAA07816|BC005467|BC024778|BG081027|BX525925|BY790061|E9PV24|EDL15423|EDL15424|NM_001111048|NM_010196|W78420
14163	Fgd1|ZFYVE3	protein-coding	AI195396|AK148151|AK162865|AK190384|AK219664|AL805937|AV367660|BC004838|BC011462|CA328503|CN531569|CN702035|EDL07497|NM_008001|P52734|U22325|XM_006528699
14164	Fgf1|Dffrx|Fam|Fgf-1|Fgfa	protein-coding	AAD15898|AC110730|AC132098|AF012926|AF067191|AH006762|AK035330|AK142163|BC027001|BC037601|EDL10065|EDL10066|EDL10067|EDL10068|EDL10069|EDL10070|EDL10071|M30641|NM_010197|P61148|U36455|U67609|U67610|XM_006525641|XM_006525642|XM_006525644|XM_006525645|XM_006525647|XM_006525648|XM_006525649|XM_011246841|XM_011246842|XM_011246843|XM_017317830|XM_017317831|XM_017317832
14165	Fgf10|AEY17|BB213776|Fgf-10|Gsfaey17	protein-coding	AB064594|AC155244|AC163743|AK034742|AK045267|AK085244|AK141633|BB487015|BC048229|D89080|EDL18354|NM_008002|O35565|U94517
14166	Fgf11|Fgf-11|Fhf-3|Fhf3	protein-coding	AK134668|AL603707|BC066859|NM_001291104|NM_001362623|NM_001362624|NM_010198|P70378|U66203|XM_006532188|XM_011248721|XM_011248722|XM_011248723|XM_011248724|XM_011248725|XM_017314258|XR_879514
14167	Fgf12|AV114868|B230343J05Rik|FGF-12|FHF-1|Fhf1	protein-coding	AC154619|AC154656|AC154663|AF020738|AF020739|AF020740|AK011712|AK018774|AK034150|AK034335|AK038477|AK046130|AK148215|AK200589|BB313752|BB611389|BC030485|BM941461|BP768136|BY477982|CJ290436|CT009709|CT571272|CX239635|EDK97702|EU234007|NM_001276419|NM_001276420|NM_001357064|NM_010199|NM_183064|P61329|U66201|XM_006521793
14168	Fgf13|Fhf2	protein-coding	AF020737|AF199608|AF199614|AF199615|AK141848|AL669891|AL670091|AL672247|AL713968|BC018238|CD776909|CJ064772|EDL42180|EDL42181|EDL42182|NM_001290414|NM_001290415|NM_001356335|NM_010200|P70377|U66202|XM_006527793|XM_006527795|XM_006527796|XM_006527797|XM_006527799
14169	Fgf14|FHF-4|Fhf4|Tg(tetO-MAPT*P301L)4510Kha|mFHF-4(1B)	protein-coding	AB008907|AB029498|AC107231|AC154195|AC156574|AC161001|AC164978|AF199607|AK030616|AK035974|AK079100|BC107003|BC107004|CT868740|EDL02968|NM_010201|NM_207667|P70379|U66204|XM_006518549|XM_011244952|XM_017315845
14170	Fgf15|FGF19	protein-coding	AAO13811|AC161763|AF007268|AK017829|AK052093|BC021328|CEF39394|EDL18272|EDL18273|EDL18274|NM_008003|O35622
14171	Fgf17	protein-coding	AB009250|AC154563|AK077555|AK082858|BC119033|BC144776|BU610036|EDL35882|NM_001360108|NM_008004|P63075|XM_006518551|XM_006518552|XM_011244953|XM_011244954|XM_017315846
14172	Fgf18|D130055P09Rik|FGF-18	protein-coding	AB004639|AF075291|AF211187|AK051548|AK078245|AL732390|AL772409|CAS03065|EDL23745|NM_008005|NR_102395|O89101
14173	Fgf2|Fgf-2|Fgfb|bFGF	protein-coding	AAK53871|AAP92384|AF065903|AF065904|AF065905|AL645968|AL645982|AL662862|AL669927|AL691478|AY027548|AY027549|AY027550|AY027551|AY027557|AY027558|AY027559|BY730691|CJ098597|EDL35104|EDL35105|EDL35106|EDL35107|EDL35108|M30644|NM_008006|P15655|XM_006535399
14174	Fgf3|Fgf-3|Int-2|Int-P	protein-coding	AC149593|AK021062|AK133901|BC117059|BC117061|BM942045|BU923457|CAA68767|EDL18269|EDL18270|NM_008007|P05524|X52014|XM_011241980
14175	Fgf4|Fgf-4|Fgfk|HBGF-4|Hst1|Hstf-1|KS3|hst|hst-1|kFGF	protein-coding	AC149593|AC161763|AK082814|BB398533|BC104312|BC104313|CAA32967|EDL18271|M30642|NM_010202|P11403|U43515
14176	Fgf5|Fgf-5|HBGF-5|angora|go	protein-coding	AAB02660|AB016516|AC125073|AK028694|AK028894|BC071227|EDL20335|EDL20336|HM571992|HM571993|HM571994|HM571995|HM571996|HM571997|HM571998|HM571999|HM572000|HM572001|HM572002|HM572003|HM572004|HM572005|HM572006|HM572007|HM572008|HM572009|HM572010|HM572011|HM572012|HM572013|HM572014|HM572015|HM572016|HM572017|HM572018|HM572019|HM572020|HM572021|HM572022|HM572023|M30643|NM_001277268|NM_010203|P15656
14177	Fgf6|Fgf-6|HSTF-2	protein-coding	AAA62260|AC163683|AK086530|AY964982|CAA35925|EDK99852|M92416|NM_010204|P21658|X51553|X51554
14178	Fgf7|Kgf	protein-coding	AAB01343|AK033934|AK037172|AK086639|AK139776|AL845292|BC052847|EDL28152|EDL28153|NM_008008|P36363|Z22703
14179	Fgf8|Aigf|Fgf-8	protein-coding	AAA61908|AAC64518|AC003694|AC149086|AK131980|BC048734|BU512456|D12482|D12483|EDL41963|EDL41964|EDL41965|EDL41966|HQ260698|NM_001166361|NM_001166362|NM_001166363|NM_010205|P37237|U18673|XM_006526668|XM_011247142|XM_011247143|Z46883|Z48746
14180	Fgf9|Eks	protein-coding	AAD49222|AC125399|AC154202|AI414273|AK041815|AK079617|AK158584|AK158782|AK164411|BC099872|BC099873|BC099874|BC099875|BC125237|BX512213|D38258|EDL36153|EDL36154|HM988990|NM_013518|P54130|S82023|U33535|XM_006518554
14181	Fgfbp1|FGF-BP|FGF-BP1|FGFBP-1	protein-coding	AC164004|AF065441|AK146625|BC065774|CB524251|DV059653|EDL37599|NM_001271616|NM_008009|O70514|U49641|U49642|XM_006503711|XM_006503712
14182	Fgfr1|AW208770|Eask|FGFR-I|FLG|Fgfr-1|Flt-2|Hspy|MFR|bFGF-R-1|c-fgr	protein-coding	AAD38071|AAF82386|AC160526|AF176552|AI480534|AK028354|AK034295|AK049704|AK086091|AK167639|BC010200|BC033447|BC053921|BU611199|CB524826|CF532036|EDL32833|EDL32834|EDL32835|EDL32836|M28998|M33760|M65053|NM_001079908|NM_001079909|NM_010206|P16092|S47233|S74765|U22324|U23445|X51893|X57790|XM_006509010|XM_006509012|XM_006509013|XM_011242120|XM_011242121|XM_011242122|XM_011242123
14183	Fgfr2|AU043015|AW556123|Bek|Fgfr-2|Fgfr-7|Fgfr7|KGFR|KGFRTr|svs	protein-coding	AC111058|AC157606|AC158113|AK038588|AK051794|AK081810|BC065069|BC072640|BC151201|BC172174|CAA76098|CAA76099|DV644863|EDL17670|EDL17671|EF143322|EF143323|EF143324|EF143325|EF143326|EF143327|EF143328|EF143329|EF143330|EF143331|EF143332|EF143333|EF143334|EF143335|EF143336|EF143337|EF143338|EF143339|EF143340|HM570507|HM570508|HM570509|HM570510|HM570511|HM570512|HM570513|HM570514|HM570515|HM570516|HM5…
14184	Fgfr3|CD333|FR3|Fgfr-3|Flg-2|HBGFR|Mfr3|sam3	protein-coding	AAA21490|AAA21491|AC162898|AF024638|AH006540|AK140217|AK143592|AK163495|AK163547|BC053056|BM899649|BU053488|BY732245|CB247234|CD349897|EDL37431|EDL37432|EDL37433|M81342|NM_001163215|NM_001163216|NM_001163217|NM_001205270|NM_001359036|NM_001359037|NM_008010|Q61851|S56291|X58255|X59672|XM_006503713|XM_006503714|XM_006503715|XM_006503716|XM_006503717|XM_006503718|XM_006503719|XM_006503720|XM_0065037…
14185	Fgfr3-ps	pseudo	AC119911|NC_000067|NG_001369|U52463
14186	Fgfr4|Fgfr-4	protein-coding	AC123709|AF127140|AF127141|AK084850|AK085723|AY493377|BC033313|DQ388428|EDL41174|NM_008011|Q03142|X57236|X59927|XM_006517099|XM_006517100
14187	Akr1b8|FR-1|Fgfrp|Fgrp	protein-coding	AC115767|AK207771|BC005789|EDL13693|NM_008012|P45377|U04204
14190	Fgl2|AI385601|musfiblp	protein-coding	AAA37624|AAB88814|AAB92553|AC157936|AK009500|AK036402|AK036784|BB016276|BC028893|CB599038|EDL03209|NM_008013|P12804|W13307
14191	Fgr|Ali18|Mhdaali18	protein-coding	AI661913|AK036438|AK036476|AK038141|AK089812|AK155902|AK157640|AK171824|AL627184|BC057863|BY204076|EDL30081|EDL30082|NM_010208|P14234|X16440|X52191|XM_006538544|XM_006538545
14194	Fh1|Fh|Fh-1	protein-coding	AC124366|AK002379|AK147000|AK194387|AK206578|AK213605|AK218951|BC002322|BC006048|BQ174129|BU526396|EDL13210|NM_010209|P97807|U72679
14198	Fhit|AW045638|Fra14A2	protein-coding	AA797426|AAC23967|AAK43475|AAR17701|AC102431|AC105071|AC154197|AC154360|AC154570|AC154708|AC154776|AC158979|AC159306|AF047699|AF055573|AH010679|AI597104|AL589696|AW045638|AW047533|BC012662|CJ053929|CJ056464|CJ058331|CO040033|CT485999|EDL20599|NM_001308285|NM_001308286|NM_001360141|NM_010210|O89106|XM_006517924|XM_006517927|XM_011244732|XM_017315847
14199	Fhl1|FHL-1|KyoT|RAM14-1|SLIM|SLIM-1	protein-coding	AF114380|AK128904|AK158966|AL671998|BC029024|BC031120|BC055725|BC059009|EDL42151|EDL42152|EDL42153|EDL42154|EDL42155|NM_001077361|NM_001077362|NM_001287800|NM_010211|P97447|U41739|U77039|XM_006527800|XM_006527801|XM_006527802|XM_006527803|XM_006527804|XM_006527805|XM_006527807|XM_006527808|XM_006527809|XM_017318381|XM_017318382
14200	Fhl2|FHL-2|SLIM-3|SLIM3	protein-coding	AC161207|AF055889|AF114381|AF153340|AK052936|AK133708|AK147024|EDK96913|EDK96914|NM_001289533|NM_010212|O70433|U77040|XM_011238434
14201	Fhl3|SLIM2	protein-coding	AF114382|AF134772|AF149826|AI426098|AL606907|BC144903|BC145939|CB205184|NM_010213|Q9R059|XM_006502766|XM_006502768|XM_006502769
14202	Fhl4	protein-coding	AC122238|AF053486|AK005848|AK006464|AK029585|AK030256|AK161287|AK161369|BC046583|BC061148|EDL21412|NM_010214
14204	Il4i1|Fig1|Fig1-ps|H-4|H-46|H4|H46|LAAO|LAO	protein-coding	AAB51354|AAM15529|AAM15530|AAO17038|AAO23118|AAO65453|AAS00457|AC158231|AK014297|AK150582|AK151030|AK151171|AK151731|AK152538|AK157036|AK172393|AY157538|BC050205|BC115960|EDL22757|NM_010215|O09046|U70429|U89428|U89429
14205	Vegfd|AI325264|Figf|VEGF-D	protein-coding	AL732475|BC030037|BC062809|BC080770|BU757039|CJ066544|D89628|EDL40757|EDL40758|NM_001308489|NM_010216|P97946|X99572|XM_006528700|XM_006528701
14208	Ppm1g|AI385652|Fin13	protein-coding	AC114619|AK180043|AK182937|AK183059|AK183594|AK185279|AK187638|AK207968|BC009004|EDL37352|EDL37353|NM_008014|Q61074|U42383
14211	Smc2|5730502P04Rik|AI255214|AW545314|CAP-E|CAPE|Fin16|SMC-2|Smc2l1	protein-coding	AJ534939|AK013109|AK017305|AK017747|AK019977|AK028233|AK088775|AK145341|AK152090|AK161661|AL732619|BC011064|BC021847|BC071232|BC094380|CJ049961|EDL02299|NM_001301412|NM_008017|Q8CG48|U42385
14218	Sh3pxd2a|2310014D11Rik|AA589508|AI256723|AI413738|C230050L11|EG329070|Fish|Gm5098|Sh3md1|TSK5|Tks5	protein-coding	AA589508|AC132268|AC132288|AI256723|AI849150|AJ007012|AK009333|AK085227|AK139035|BC118022|CJ103307|EDL42034|NM_001164717|NM_008018|NM_177833|O89032|XM_006526669|XM_006526670
14219	Ccn2|Ctgf|Fisp12|Hcs24|fisp-12	protein-coding	AAA37627|AC099695|BAB68618|BAB68620|BAB68621|BAB68622|BAB68623|BAB68624|BAB68625|BAB68626|BC006783|BQ031485|BQ892143|BQ917383|CB317714|CJ055589|CJ159336|EDL04783|M70642|M80263|NM_010217|P29268
14221	Fjx1	protein-coding	AK051097|AL691444|BC051990|CAA08764|CAJ00864|EDL27669|NM_010218|Q8BQB4
14223	Fkbp1a-ps2|Fkbp-rs2|Fkbp1-rs2	pseudo	AC153557|NC_000076|NG_013077
14225	Fkbp1a|FKBP12|Fkbp|Fkbp1	protein-coding	AAB17554|AB241120|AB241121|AB241122|AF483488|AF483489|AI847849|AK002777|AK010693|AK019362|AK141261|AK145400|AK145986|AK151047|AK154751|AK168333|AK169186|AK169242|AL928719|BC004671|BE945323|BY065108|BY108774|CBF58190|CBU83625|CJ081656|CX239711|EDL05913|EDL05914|EDL05917|NM_001302077|NM_001302078|NM_001302079|NM_001302080|NM_001355077|NM_001355078|NM_008019|NR_126058|P26883|U65101|X60203|XM_0112392…
14226	Fkbp1b|12.6kDa|AW494148|FKBP12.6|calstabin2	protein-coding	AB107918|AB285017|AF060872|AK005201|BAF93934|BC049596|BC061121|BE861051|CT025683|CT571254|CU468259|EDL01354|NM_016863|Q9Z2I2|XM_006514974|XM_017314959
14227	Fkbp2|mFKBP13|mFKBP2	protein-coding	AAA37631|AC120557|AK144284|AK165394|BC031824|BC053692|CBF58187|CBU83622|CF728525|CF949699|DV655383|EDL33271|EDL33272|EDL33273|EDL33274|NM_001166368|NM_001360286|NM_001360288|NM_008020|P45878|XM_006526671|XM_006526672|XM_006526673|XM_006526674|XM_006526675
14228	Fkbp4|AL022792|AW208983|FKBP-4|FKBP-52|FKBP52|FKPB52|p59	protein-coding	AC116573|AC123060|AK035395|AK051433|AK083912|AK089972|AK159211|AK160202|AK181993|AK188096|AK194969|AK195473|AK199911|AK204158|AK212190|AK219397|BC003447|BY280598|EDK99886|EDK99887|EDK99888|NM_010219|P30416|X17069|X70887
14229	Fkbp5|D17Ertd592e|Dit1|FKBP-5|FKBP51	protein-coding	AC154912|AK004175|AK164932|AK169795|AK187496|AK195196|AK199818|AK208140|BC015260|BE994532|BU613862|BY740772|CA317455|CAG29894|CF949740|CT010372|CT010441|CT573362|EDL22576|NM_010220|Q64378|U16959|U36220
14230	Fkbp10|AI325255|FKBP-10|FKBP-65|FKBP65|Fkbp-rs1|Fkbp1-rs|Fkbp6|Fkbprp	protein-coding	AAL57621|AI846779|AK019446|AK144185|AL590968|BC029546|BY311176|EDL02561|EDL02562|L07063|NM_001163481|NM_010221|Q61576
14231	Fkbp7|23kDa|FKBP-7|FKBP23	protein-coding	AF040252|AI182368|AK042208|AK138924|AL928867|BC032961|EDL27215|NM_001355079|NM_001355080|NM_010222|O54998|XM_006498749|XR_374406|XR_374407
14232	Fkbp8|38kDa|FKBP-38|FKBP-8|FKBPR38|Fkbp38|mFKBP38	protein-coding	AAO27795|AB154247|AC157774|AF030635|AK040736|AK088739|AK146122|AK152198|AK153000|AK158155|AK165281|AK167663|AK170993|AK177460|AK177591|AK178628|AK179469|AK180952|AK182349|AK184741|AK188492|AK189147|AK189244|AK190318|AK190969|AK192821|AK197324|AK197498|AK205574|AK206245|AK207414|AK208969|AK209719|AK211059|AK212094|AK212129|AK213138|AK214360|AK216136|AK218022|AY225340|AY278608|BB842097|BC003739|BC0…
14233	Foxi1|5830401E05Rik|FREAC6|Fkh10|HFH-3|Hfh3	protein-coding	AAD05558|AK019994|AL671971|BC007475|BF454473|EDL23726|EDL23727|NM_023907|Q922I5
14234	Foxc2|Fkh14|Hfhbf3|MFH-1|Mfh1	protein-coding	AC127554|AI852431|AK076319|AK146887|BC139208|CAA69399|EDL11653|NM_013519|Q61850|S63607|X74040|X92499
14235	Foxm1|AA408308|AW554517|BB238854|Fkh16|Foxm1b|HFH-11B|MPHOSPH2|Mpm2|WIN	protein-coding	AC116573|AK041638|AK049177|AK182102|AK187908|AK189398|AK190853|AK198276|AK210597|AK213171|AK215575|AK218223|BC006788|BC065067|BC075723|BU702111|EDK99878|HM571883|HM571884|HM571885|HM571886|HM571887|HM571888|HM571889|HM571890|HM571891|HM571892|HM571893|HM571894|HM571895|HM571896|HM571897|NM_008021|O08696|Y11245
14236	Foxn2|3230402J05Rik|6030465J18Rik|Fkh19|Foxn1|HTLF	protein-coding	AC165091|AK030735|AK031639|AK086861|AK154401|AK160237|AK162076|AW495021|BB042729|BC138824|BC138825|BU152350|CAA73205|CB524750|CJ145725|CJ173433|CN698353|CO431378|EDL38640|EDL38641|NM_001355742|NM_001355743|NM_180974|XM_006523651|XM_006523652|XM_006523653|XM_006523654|XM_006523655
14237	Foxd4|FREAC5|Fkh2	protein-coding	AC123930|BC138432|BC138434|CAA50742|CAA60128|EDL41622|NM_008022|Q60688
14238	Foxf2|FREAC2|Fkh20|LUN	protein-coding	AK132385|AL590625|AV365199|AY965064|BC137947|BC137949|CAA72972|EDL32365|NM_010225|O54743|Y11148|Y12294
14239	Foxs1|FREAC10|Fkh3|Fkhl18	protein-coding	AK077935|AK152669|AL833801|BC096604|BC131937|BC131939|CAA50743|EDL05999|NM_010226|Q61574
14240	Foxb2|Fkh4	protein-coding	AC125185|BC115976|BC139476|BC139477|CAA50744|EDL41545|NM_008023|Q64733|X92591
14241	Foxl1|FREAC7|Fkh6|fkh-6	protein-coding	AB221616|AC127554|AK050949|BC137805|BC137806|CAA50746|CAA63243|EDL11654|NM_008024|Q64731
14245	Lpin1|Lipin1|fld	protein-coding	AA154452|AB093214|AC122228|AC159631|AF180471|AF412811|AK009789|AK014526|AK019539|AK030921|AK036250|AK141489|AK154837|AK180700|AK203902|BC042462|BY127780|BY209929|BY227625|CK621866|CX205142|EDK98473|EDK98474|NM_001130412|NM_001355598|NM_015763|NM_172950|Q91ZP3|XM_006514975|XM_006514976|XM_006514977|XM_006514978|XM_006514982|XM_006514983|XM_006514984|XM_006514986|XM_006514987|XM_006514988|XM_011243…
14246	Flg|AW107830|ft	protein-coding	AAA37625|AAA37626|AAM19717|AAM23016|AAN17252|AC158361|ACO50959|AF510860|AI119275|AK076261|AK137664|AV230893|AW107830|EDL00668|J03458|P11088|XM_017319842
14247	Fli1|EWSR2|Fli-1|SIC-1|Sic1	protein-coding	AA183149|AAA77653|AC127581|AC141646|AK036655|AK042111|AK083900|AK154714|BC138791|BC138792|EDL25357|NM_008026|P26323|X59421|XM_006510008|XM_006510009|XM_017313133
14248	Flii|3632430F08Rik|Fliih	protein-coding	AAF78453|AF287264|AK014400|AK049365|AK160520|AK169773|AK183057|AK191489|AK194877|AK197313|AK202553|AK209091|AK215278|AL596215|AW047188|BB857715|BC027744|CV784480|EDL38677|EDL38678|EDL38679|EDL38680|EDL38681|NM_001302207|NM_022009|Q9JJ28
14251	Flot1|reggie-2	protein-coding	AAO39406|AF145044|AK150692|AK150827|AK167323|AK178956|AK181092|AK188620|AK190295|AK200487|AK202818|AK210442|AK215579|AK216334|AK216913|AK219942|AY167925|BC004647|CR974451|CU367883|CU467817|EDL23235|NM_008027|O08917|U90435|XM_006523656|XM_006523657
14252	Flot2|AI573412|Esa|reggie-2	protein-coding	AK004589|AK030199|AK149530|AK170557|AK179634|AK180756|AK181014|AK181207|AK182347|AK183299|AK186737|AK187814|AK188583|AK191802|AK193346|AK194796|AK198617|AK200150|AK200750|AK201315|AK205894|AK207256|AK208907|AK211590|AK211981|AK212851|AK213895|AK215196|AL669840|BC070423|BY195482|BY204171|CD774654|EDL12904|EDL12905|EDL12906|NM_001040403|NM_001284227|NM_001284228|NM_001362625|NM_001362626|NM_0013626…
14254	Flt1|AI323757|Flt-1|VEGFR-1|VEGFR1|sFlt1	protein-coding	AAQ05293|AC122299|AC131730|AJ001177|AJ224863|AK004721|AK005502|AK013236|AK035771|AK084177|AK146906|AK167497|AK167596|BC029674|BP763953|D88689|D88690|EDL05837|EDL05838|EDL05839|L07297|NM_001363135|NM_010228|P35969|X78568|XM_006504801|XM_006504802|XM_006504803|XM_011241000
14255	Flt3|B230315G04|CD135|Flk-2|Flk2|Flt-3|Ly72|wmfl	protein-coding	AC127549|AC134441|AK045865|AK149292|AK163640|BC109003|BC109004|EDL05832|EDL05833|L36163|M64689|NM_010229|Q00342|X59398|XM_006504804|XM_006504805
14256	Flt3l|Flt3lg|Ly72L	protein-coding	AAA90951|AAA90952|AAA93305|AAA93306|AAA93307|AC126256|AK020105|BB224229|BC019801|CK622267|EDL22807|EDL22808|EDL22809|EDL22810|EDL22811|EDL22812|EDL22813|EU274583|L23636|NM_013520|NR_102725|P49772|S76459|S76461|S76464|U04807|XM_006540606|XM_006540607|XM_006540608|XM_006540609|XM_006540610|XM_006540612|XM_011250793|XM_011250794|XR_882010|XR_882011|XR_882012|XR_882013|XR_882014|XR_882015|XR_882016|X…
14257	Flt4|AI323512|Chy|Flt-4|VEGFR-3|VEGFR3	protein-coding	AAL05952|AK090148|AL646088|BC138346|BC138348|BU757635|BY311090|EDL33745|L07296|NM_008029|P35917
14260	Fmn1|Fmn|formin-1|ld	protein-coding	AH001990|AK006625|AK076603|AK135758|AK142145|AK148751|AK161405|AK220010|AL672253|AL691437|AL691466|AL929450|AV256854|BC138036|BC171945|BY288387|CK391697|CN832512|CO814739|EDL27852|EDL27853|M38686|M38687|NM_001043322|NM_001285458|NM_001285459|NM_001287817|NM_001287818|NM_010230|Q05860|U60966|U60967|U60968|U60969|X53599|X62379|XM_006498750|XM_011239294|XM_011239295|XM_011239298|XM_017315533
14261	Fmo1	protein-coding	AC117767|AC118643|AK034946|AK042457|AK143940|BC011229|BU755220|D16215|EDL39290|EDL39291|EDL39292|NM_001330291|NM_001330318|NM_010231|P50285|U87456|XM_006496662|XM_006496663
14262	Fmo3|AW111792	protein-coding	AC117767|AK050123|AK149440|D18023|EDL39283|HM571470|HM571471|HM571472|HM571473|HM571474|HM571475|HM571476|HM571477|HM571478|HM571479|HM571480|HM571481|HM571482|HM571483|HM571484|HM571485|HM571486|HM571487|HM571488|HM571489|HM571490|HM571491|HM571492|HM571493|HM571494|HM571495|HM571496|HM571497|HM571498|HM571499|HM571500|HM571501|NM_008030|P97501|U87147
14263	Fmo5|5033418D19Rik|AI195026	protein-coding	AC130541|AC140839|AK017179|AK133675|AK137645|AK147040|AK162951|BC022991|CN664821|EDL38939|HM571898|HM571899|HM571900|HM571901|HM571903|HM571904|HM571905|HM571906|HM571907|HM571908|HM571909|HM571910|HM571911|HM571912|HM571913|NM_001161763|NM_001161765|NM_001355119|NM_010232|P97872|XM_006500995|XM_006500996|XM_011240013|XM_017319455
14264	Fmod|AI131919|AU041740|FM|SLRR2E	protein-coding	AC154872|AK032302|AK053317|AK054183|AK080601|AK082593|BC052673|BC064779|EDL39631|NM_021355|P50608|X94998
14265	Fmr1|FMRP|Fmr-1	protein-coding	AAG44597|AAT48081|AC055766|AF170530|AF179463|AF461114|AK046605|AK053211|AK053701|AK053829|AK080898|AK080948|AK140343|AK208300|AY007232|BC079671|EDL01213|EDL01214|L23971|NM_001290424|NM_008031|P35922|XM_006527810|XM_006527811|XM_006527813|XM_006527814|XR_001782738
14266	Aff2|FMR2P|Fmr2|Ox19|Oxh	protein-coding	AJ001549|AJ748649|AK051081|AK141727|AK156431|AK171934|AL663113|AL672120|AL808131|BX294655|EDL26600|NM_008032|O55112|XM_006527816|XM_006527817|XM_006527818|XM_006527819|XM_006527820|XM_006527821
14268	Fn1|E330027I09|Fn|Fn-1	protein-coding	AAD12250|AAD12251|AC124821|AK054456|AK090130|AK090135|AK133868|AK147249|AK147315|AK147639|AK147654|AK147663|AK147683|AK147701|AK159794|AK170654|AK170755|AK171339|AK197413|BC004724|BC020287|BC025521|BC036167|BC051082|BC085240|BC099373|BC138421|BC145271|CAA80422|CF166960|CF727068|CJ098561|CJ099024|CK637170|CK638401|CK639246|CN460535|CN532664|CN534124|CN536551|CN538894|CN692112|CN694596|EDL00265|EDL…
14269	Fnbp1|1110057E06Rik|2210010H06Rik|FBP1|Fbp17	protein-coding	AI843002|AK004278|AK008697|AK041983|AK052652|AK077936|AK122308|AK143512|AK149169|AK151666|AK152998|AK157135|AK170497|AK172100|AL844546|BC003867|BX635769|EDL08501|NM_001038700|NM_001177648|NM_001177649|NM_001177650|NM_001355105|NM_001355106|NM_019406|Q80TY0|U40751|XM_006497684|XM_006497685|XM_006497686|XM_006497687|XM_006497688|XM_006497689|XM_006497690|XM_006497691|XM_006497692|XM_006497693|XM_00…
14270	Srgap2|9930124L22Rik|AI448945|FBP2|Fnbp2|srGAP3	protein-coding	AC109299|AC120217|AC165436|AK037136|AK084412|AK132220|AK143649|AK160574|AK161932|AK186803|AY057900|AY512953|BC030457|BC049154|BC058252|BC151081|BC151082|BC158055|BC172152|BE653295|BY779945|CF164437|NM_001081011|NM_019520|Q91Z67|SPT35799|U40752|XM_006529134|XM_011247923|XR_001781100|XR_001781103
14272	Fnta|FTA	protein-coding	AC093366|AK010744|AK090346|AK153252|AK183567|BC012711|D49744|EDL32813|NM_008033|Q61239
14275	Folr1|FBP1|Folbp-1|Folbp1	protein-coding	AAA37596|AC167240|AF096319|AF096320|AK002275|BC002071|BC023477|BC037078|BC138781|BC138795|BC145414|CD241494|CF617679|CJ079096|EDL16530|EDL16531|EDL16532|EDL16533|EDL16534|EDL16535|EDL16536|EDL16537|EDL16538|M64782|NM_001252552|NM_001252553|NM_001252554|NM_008034|P35846|XM_006507360|XM_006507361|XM_006507363|XM_006507364|XM_006507365|XM_006507366|XM_006507367|XM_006507368|XM_006507369|XM_006507370
14276	Folr2|FBP2|FR-P3|FR-beta|Folbp-2|Folbp2	protein-coding	AAA37594|AC159005|AC167240|BC022108|BQ176722|CJ049116|EDL16526|EDL16527|EDL16528|EDL16529|M64817|NM_001303231|NM_001303239|NM_008035|Q05685|XM_006507371
14281	Fos|D12Rfj1|c-fos|cFos	protein-coding	AAA96699|AC159244|AK154418|AK159688|AY423854|BC013242|BC029814|CAA24105|EDL02869|EDL02870|EDL02871|M23768|NM_010234|P01101
14282	Fosb	protein-coding	AAD13196|AC148988|AEX30307|AEX30308|AEX30309|AI846927|AK154373|BC132064|BC137994|BC145082|BU698478|BY337108|BY547195|CF356426|CK795975|EDL23136|NM_001347586|NM_008036|P13346|XM_006539543|XM_006539544
14283	Fosl1|AW538199|Fra1|fra-1	protein-coding	AAB71369|AC122861|AK144785|AK144839|AK145035|BC052917|EDL33130|NM_010235|P48755|U34245
14284	Fosl2|Fra-2	protein-coding	AC111030|AK089371|AK133710|AK137197|AK145822|AK162508|BC065131|BY785312|CAA58804|EDL37390|NM_008037|P47930|X83971
14287	Fpgs|AA408187	protein-coding	AK041952|AK157040|AK181115|AK184103|AK193619|AL772271|BC005484|BE627294|BM944126|BY025719|CA558410|CF749232|EDL08563|EDL08564|NM_010236|P48760|U32197|U33557|XM_006497696|XM_006497697|XM_006497698|XM_011239021|XR_001780795
14289	Fpr2|E330010I07Rik|Fpr-rs2	protein-coding	AAC34585|AAN06932|AC165361|AK054286|BC117066|CAAA01050787|EDL20513|NM_008039|O88536
14290	Fpr-rs3	protein-coding	AAC34586|AC166351|BC134352|EDL38017|NM_008040|O88537
14291	Fpr-rs4	protein-coding	A4FUQ5|AAC34587|AC171405|BC115534|BC115535|EDL20517|NM_008041
14293	Fpr1|FPR|LXA4R|fMLF-R	protein-coding	AAA16110|AC165361|AK137714|BX514917|BY160621|BY194974|BY750286|EDL20512|NM_013521|P33766
14294	Fpr3|ALX|Fpr-rs1|Fpr-s1|Fprl1|LXA4-R|Lxa4r	protein-coding	AAC34584|AC171405|NM_008042|O08790|U78299
14296	Frat1|AW060382	protein-coding	AC145557|AK015680|AK164926|BC140987|EDL41862|NM_008043|P70339|U58974
14297	Fxn|FA|FARR|Frda|X25	protein-coding	AAD30307|AC149224|AC165089|AK148147|AK160458|BC016644|BC038010|BC058533|BC125337|BC132337|BY707769|CA322934|EDL41615|NM_008044|NR_157400|O35943|U95736
14299	Ncs1|9430075O15Rik|A730032G13Rik|AI836659|Freq|Mfreq|NCS-1	protein-coding	AF020184|AK042865|AK079136|AL732572|BC059825|EDL08505|NM_019681|Q8BNY6|XR_866007|XR_866008
14300	Frg1	protein-coding	AAK21978|AC144926|AC158222|AK038143|AK077107|AK079229|AW496369|BC002027|BE334154|BE655768|CB573470|EDL35522|NM_013522|P97376|U62105|XM_017312570
14302	Frk|BSK|BSK/IYK|C85044|GTK|RAK	protein-coding	AC153960|AC155285|AK028855|AK052614|AK077264|AK085191|AK164460|AK166379|AK214095|BC007137|BP761286|CN665865|EDL04891|EDL04892|EDL04893|EDL04894|L36132|NM_001159544|NM_001358769|NM_010237|Q922K9|XM_006512534|XM_006512535|XM_006512536|Z48757
14308	Fshb|FSH|FSH-B|FSH-beta|Fshbeta	protein-coding	AAA92804|AK017593|BB020786|BB026460|BC061159|BX649348|EDL27773|NM_008045|Q60687
14309	Fshr	protein-coding	AAA37641|AAB24401|AC164554|AC165082|AC166993|AF095642|AK016635|BC137990|BC137991|CT009630|EDL38653|G65759|NM_013523|P35378
14311	Cidec|CIDE-3|Fsp27	protein-coding	AC153910|AK080133|BC099676|EDK99466|EDK99467|EDK99468|EDK99469|M61737|NM_001301295|NM_178373|P56198|XM_006505531
14312	Brd2|AW228947|D17H6S113E|Frg-1|Fsrg-1|Fsrg1|Nat|Ring3|Rnf3|mKIAA4005	protein-coding	AAC69907|AB010246|AB010247|AB010248|AB212273|AF045462|AF318183|AK147918|AK158970|AK168423|AK168525|AK179882|AK184232|AK188014|AK188169|AK191504|AK193032|AK194771|AK203803|AK205877|AK208204|AK218127|AK220444|BAA25416|BC046809|BC085251|BC138655|BC138656|BM947875|BY244178|CA327018|CAA15818|CAA15819|CAM17898|CAM17899|CB246848|CB246867|CB527269|CO040867|CU407132|CU463333|EDL10252|KJ650222|NM_001025387…
14313	Fst|AL033346|FS	protein-coding	AAG35711|AC110817|AK079916|AK083556|AW987053|BC144926|BC145945|BX514305|EDL18378|EDL18379|GU969103|NM_001301373|NM_001301375|NM_008046|P47931|X83377|Z29532
14314	Fstl1|AI316791|AW107808|Fstl|TSC-36	protein-coding	AC129539|AK049440|AK132126|AK147117|BC006185|BC028921|EDK97964|M91380|NM_008047|Q62356
14317	Ftcd	protein-coding	AC007937|AC153892|AC158618|AK165414|BB610765|BC010813|BC024078|CB949427|CD297973|EDL31843|NM_080845|Q91XD4|XM_006513215|XM_006513216
14319	Fth1|FHC|Fth|HFt|MFH	protein-coding	AAA37613|AC134437|AK027998|AK088935|AK139622|AK147082|AK150262|AK150508|AK150628|AK150679|AK150693|AK151192|AK151241|AK151399|AK151609|AK151675|AK152071|AK152542|AK152702|AK153017|AK153195|AK153199|AK159243|AK168601|AK169004|AK180886|AK214283|BC011096|BC012314|CAA36795|DQ726164|EDL41329|EDL41330|J03941|M24509|M73680|NM_010239|NR_073181|P09528|X12812
14320	Fth-ps1|Fth-rs1	pseudo	M73679|NG_001370
14321	Fth-ps2|Fth-rs2	pseudo	AC163109|M73677|NC_000072|NG_001371
14322	Fth-ps3|EG666960|Gm8382	pseudo	AC163288|M73678|NC_000074|NG_001372
14325	Ftl1|Ftl|Ftl-1|L-ferritin	protein-coding	AAA62259|AC151602|AK002242|AK002253|AK002547|AK011009|AK011029|AK011244|AK012690|AK075620|AK088647|AK145265|AK145658|AK150480|AK150481|AK150960|AK151255|AK152030|AK152385|AK152393|AK152564|AK152612|AK159574|AK167410|AK168310|AK168735|AK168862|AK168866|AK169100|AK169159|AK180018|AK182872|AK183510|AK187545|AK190222|AK196563|AK208328|AK213013|AK219482|BC019840|BC020403|BC081462|BC083350|BC085309|BC0…
14337	Ftl2-ps|Ftl|Ftl-2|Ftl2	pseudo	AAB00809|AL627328|NC_000070|NG_029382|NM_008049|P49945|S89400
14339	Aktip|AL023020|Fif|Ft|Ft1|Fts	protein-coding	AC122441|AK017861|AK146459|AK158704|AK179956|AK209938|AK211810|BC008130|BC034861|BM899517|CJ153808|EDL11072|EDL11073|EDL11074|NM_001302266|NM_001302267|NM_001302268|NM_001302337|NM_001358934|NM_001358935|NM_001358936|NM_001358937|NM_001358938|NM_010241|Q64362|X71978|XM_006530669|XM_006530673|XM_011248302|XM_011248303|XM_011248304|XM_011248305|XM_011248306|XM_011248307|XM_017312571|XM_017312572|XM…
14343	Fut1	protein-coding	AAC53492|AAF45145|AC149057|AF113533|AK137638|BAB68628|BAB68630|BAB68631|BAB68632|BAB68633|BAB68634|BAB68635|BAB68636|BC109145|BC109146|BY025357|CAA71009|EDL22876|EDL22877|NM_001271981|NM_008051|O09160|XM_006540616
14344	Fut2	protein-coding	AAF45146|AC149057|AF064792|AK033520|AK033586|BAB68638|BAB68640|BAB68641|BAB68642|BAB68643|BAB68644|BAB68645|BAB68646|BC138534|BC145831|BQ032725|BY142283|EDL22881|NM_001271993|NM_018876|Q9JL27|XM_011250795
14345	Fut4|AI451562|CD15|FAL|FucT-IV|LeX|SSEA-1|Ssea1	protein-coding	AAC52269|AK041752|BAA09697|BAB68648|BAB68650|BAB68651|BAB68652|BAB68653|BAB68654|BAB68655|BAB68656|BC137588|CT030247|D63379|EDL25001|NM_010242|Q11127
14346	Fut4-ps1	pseudo	AK019884|CT010491|NG_001373|NR_033644|U33458
14347	Fut7|AI853193|FTVII|Fuc-TVII|FucT-VII	protein-coding	AAC52484|AAC52485|AK154486|AL732557|BC104732|BC105670|BC105671|BC105672|EDL08244|GQ424189|GQ424190|GQ424191|GQ424192|GQ424193|GQ424194|NM_001177366|NM_001177367|NM_001289453|NM_001289454|NM_001289455|NM_001289456|NM_013524|Q11131|XM_006497702|XM_006497704|XM_011239022
14348	Fut9|AI746471|AU067636|mFUT9|mFuc-TIX	protein-coding	AB015426|AK032177|AK033607|AK036183|AK037018|AK043410|AK047650|AK047668|AK049122|AK049167|AK085009|AK085273|AK137644|AK139133|AK162330|AK163871|AL772275|AL935336|AL954321|BB626126|BC116874|BC116876|BX323863|BX855594|EDL05524|NM_010243|O88819
14349	Fv1|Fv-1|Rv-1|Rv1	protein-coding	AAQ62598|ACM16078|ACM16079|ACM16080|ACM16081|ACM16082|ACM16083|ACM16084|ADO85656|AHN05535|AHN05536|AHN05537|AHN05538|AHN05539|AHN05540|AL607066|CAA66305|CAA66306|CAB42208|CAB42210|CU207406|NM_010244|P70213
14352	Fv4|Akvr-1|Fv-4	other	AAA37205|AAA37562|AAA37564|NM_010245|P11370
14356	Timm10b|Fxc1|Tim10b|Tim9b	protein-coding	AC125227|AF150103|AK003368|AK003421|AK010994|AK187901|AV583975|BC009158|BY233702|BY707453|CK622744|EDL16798|EDL16799|EDL16800|EDL16801|NM_001360052|NM_001360053|NM_001360054|NM_001360055|NM_001360056|NM_001360058|NM_001360059|NM_001360060|NM_001360061|NM_019502|NR_153392|NR_153393|Q9WV96|XM_006507374|XR_001785479|XR_001785480
14357	Dtx1|Fxit1|mKIAA4160	protein-coding	AB015422|AC115937|AC125183|AK088630|AK137788|AK169455|AK220514|BC053055|BC065075|EDL19756|NM_008052|Q61010|U38252|XM_011248180|XM_011248181
14359	Fxr1|1110050J02Rik|9530073J07Rik|AI851072|Fxr1h|Fxr1p	protein-coding	AA080092|AAD30212|AAD30213|AAD30214|AAD30215|AAD30216|AAD30217|AAD30218|AC068294|AC115078|AF124385|AK004220|AK020641|AK049231|AK177421|AK178268|AK180674|AK198118|BC019139|BE634703|CB196254|CF170707|CJ086949|EDL35035|EDL35036|EDL35037|EDL35038|EDL35039|NM_001113188|NM_001113189|NM_008053|Q61584|X90875|XM_006535400|XM_006535401|XM_006535402|XM_017319456
14360	Fyn|AI448320|AW552119	protein-coding	AC153422|AC153537|AK040199|AK156584|AK171646|AK178286|AK179168|AK181277|AK185949|AK188892|AK192068|AK197042|AK211878|AK216658|BC010554|BC032149|BC092217|BE952821|BF662030|BQ179147|BQ714273|EDL04921|EDL04922|EDL04923|EDL04924|M27266|NM_001122892|NM_001122893|NM_008054|P39688|U70324|XM_006512539|XM_006512540|XM_011243117
14362	Fzd1|AW227548|FZ-1|Fz1	protein-coding	AC026231|AF005202|AF054623|AK143101|BC053010|BE948559|EDL14633|NM_021457|O70421
14365	Fzd3|AU020229|D930050A07Rik|Fz3	protein-coding	AC124489|AC152169|AK053100|AK078080|AK134261|AK153610|AK160554|AK207512|BB664692|BC050965|BC066186|BC103714|EDL36031|EDL36032|NM_021458|Q61086|U43205
14366	Fzd4|Fz4	protein-coding	AC116326|AK044794|AK049945|AK050891|AK132577|BC015256|CJ171654|EDL06789|NM_008055|Q61088|U43317
14367	Fzd5|5330434N09Rik|AI427138|Fz-5|Fz5|mFz5	protein-coding	AB052910|AC101915|AF005203|AF272146|AK030111|AK039402|AK149545|BC117723|BG800202|CO430039|CO434374|EDL00208|EDL00209|NM_001033193|NM_001042659|NM_022721|Q9EQD0
14368	Fzd6|Fz6	protein-coding	AC164883|AK088399|AK138964|AK208596|BB613669|BC026150|BE648857|CD348842|EDL08787|NM_001162494|NM_008056|Q61089|U43319|XM_006520438|XM_011245454|XM_011245455|XM_017316430|XM_017316431
14369	Fzd7|Fz7	protein-coding	AC132574|AK010239|BC020140|BC049781|BC063077|BY233527|EDL00127|NM_008057|Q61090|U43320
14370	Fzd8|Fz8	protein-coding	AAC52433|AC108777|AK034561|BC039165|BC132543|BC138062|EDL23012|NM_008058|Q61091
14371	Fzd9|Fz9|mfz9	protein-coding	AAD27789|AC024607|AF033585|AK021164|BE985819|EDL19375|NM_010246|Q9R216|Y17709
14373	G0s2|AI255151|AV006465	protein-coding	AC022675|AK003165|BC117038|BC117040|BX639304|BY124107|EDL12948|NM_008059|Q61585|X95280
14375	Xrcc6|70kDa|G22p1|Ku70	protein-coding	AAC53575|AB010282|AC102176|AF483500|AF483501|AH006747|AK088530|AK143570|AK146392|AK146394|AK146396|AK178816|BC031422|BC051085|BY292222|EDL04536|EDL04537|M38700|NM_010247|P23475|XM_006520442|XM_006520443|XM_006520444|XM_006520445|XM_011245456|XR_001781494|XR_383982|Z14157
14376	Ganab|AU042638|G2an|GluII|mKIAA0088	protein-coding	AAD43360|AAD43361|AAD43362|AAD43363|AC129217|AK017873|AK028655|AK030722|AK043606|AK047454|AK081915|AK122201|AK149686|AK166150|AK178842|AK179326|AK181935|AK192942|AK194147|AK209203|AK213427|AK214911|BB002622|BC020386|BC035423|BC094437|BC117888|BC117889|BC128069|EDL33398|EDL33399|NM_001293621|NM_008060|Q8BHN3|U92793|XM_006526677|XM_006526678
14377	G6pc|AW107337|G6Pase|G6pt|Glc-6-Pase	protein-coding	AA238078|AAC53166|AK050279|AK052656|AL590969|BC013448|NM_008061|P35576|U00445
14378	G6pc2|G6pc-rs|IGRP	protein-coding	AAD28562|AK148450|AK148465|AL929170|BC111905|BP758187|BQ557220|EDL27031|NM_001289856|NM_001289857|NM_021331|Q9Z186|Z47787
14380	G6pd2|G6pdx-ps1|Gpd-2|Gpd2	protein-coding	ABJ97059|AC114918|BC120827|BC137684|CAB06476|CAS91940|CAS92180|CBF59107|CBN60812|CBN62419|CBN63848|CBN64267|CBN66074|CBN68559|CBN71907|CBU84351|EDL37697|NM_019468|P97324|U59515|U59516
14381	G6pdx|G28A|G6pd|Gpdx	protein-coding	AAB52998|AAB52999|AAK69185|AC091474|AK088135|AK148031|AK165207|AK182955|AK183482|AK201217|AL669976|AL954863|AW489257|BC075663|CAA37679|CAM24324|CAO77898|CAS91973|CBN60659|CBN62266|CBN63695|CBN65921|CBN68406|CBN71754|EDL29811|NM_008062|Q00612|Z11911
14385	Slc37a4|100043178|G6PT|G6pt1|GSD-1b|mG6PT	protein-coding	AAQ23053|AC122428|AF080469|AI846114|AK003620|AK040077|AK147849|AK155339|AK178893|BC075655|BY293029|EDL25587|NM_001293630|NM_001293631|NM_001357729|NM_001357730|NM_008063|XM_006510010|XM_006510011|XM_006510012|XM_006510013|XM_006510016
[truncated: 66,522 more rows]
