# Supplementary material for: The Greatwall kinase safeguards the genome integrity by affecting the kinome activity in mitosis
Source: Oncogene. 2020 Sep 25;39(44):6816–40. doi: 10.1038/s41388-020-01470-1 (PMC7605441; doi:10.1038/s41388-020-01470-1)
Supplement: Supplementary file 8 — File S1 [file 41388_2020_1470_MOESM8_ESM.zip › saved-session/Mus Musculus/Mus Musculus.gene2uniprot_2019.02.27.txt]

UniqueID#EntrezGeneID	UniProtKB_AC
100009600	Q1WG82
100009609	G3X931
100009614	A0A0A0MQA4
100012	Q3UWY1
100017	Q8C142
100019	A2ANY6|J3QMC5
100033459	Q3V3Q4
100034251	Q5SSJ1
100034361	C0HKD8|C0HKD9
100034363	A2AF31
100034684	Q497J0
100034729	B1B0X6
100036518	Q5SSA0
100036521	E0CX23|E0CXP6
100037258	Q3UFV9|Q91YW3
100037278	D3YZB0
100037282	Q9DA80
100037283	C0HKG5|C0HKG6|Q5FWA0
100038347	Q8K064
100038417	Q3UTS8
100038489	P0DMC4
100038538	Q3TQP0
100038570	Q00LT2
100038657	Q3UWS6
100038725	A0A1W2P884|E9QA61|Q3V3K0
100038847	A6NAS4
100038854	L7N257
100038859	K7N6Q1
100038860	A0PK55
100038862	Q7TST0
100038882	Q4FJR9|Q64339
100038909	E9Q1Z6
100038927	E9QPZ2
100038941	A2BE32
100038947	Q1AN90
100038948	A2CGB6|A9C496|P02762
100038949	E9QAN3
100038977	A6X8I0
100038992	A0A1Y7VKT9
100038993	P70225
100038995	D3YUJ6
100039008	A2BIN1
100039014	Q3TTD8
100039028	A2BIM8|P04938|Q9CXU6
100039030	B1B0R1
100039034	J3QP49
100039042	Q3TQZ4
100039045	E9Q1C7
100039052	A0A1Y7VLT7
100039053	O70460|Q548P0
100039054	P11588|Q58ES8
100039055	B7ZN82
100039060	A2ART4
100039065	D3Z7C4
100039087	Q5RJV9|Q8C2W0
100039089	A2CEK6|L7N222
100039116	A2CEK7
100039120	B1AZA0
100039123	A2BG90
100039139	E9PX14
100039150	A9R9W0
100039175	Q8K262
100039177	A2CGB6|A9C496|P02762
100039192	P0DN89|P0DN90|P0DN91
100039206	B5X0G2
100039213	Q8BX39
100039227	Q7TNE6
100039240	Q62478
100039246	Q8K262
100039257	P0DN89|P0DN90|P0DN91|Q8BMZ9
100039280	Q8BX39
100039293	Q7TNE6
100039315	A0A1Y7VJ51|L7N1Y3
100039319	S4R1E0
100039324	Q62478
100039377	Q62478
100039452	L7N2A3
100039467	Q62478
100039479	Q8R2C0
100039499	Q9EPT1
100039550	Q62478
100039551	Q8K5B9
100039574	Q9D9T3
100039585	Q62478
100039595	A0A0A6YXX7
100039596	Q3UV43|V9GWT9
100039614	Q62458
100039672	B1AWI6
100039707	L7N466|Q8R1G5
100039753	J3KMI0
100039781	Q9D6B9
100039795	A0A0A6YWD2|A0A0A6YXV2|A0A0A6YY76|B5TVM2
100039796	Q3T9E4|Q62293
100039801	D3YXJ9
100039810	Q5FWD4
100039863	Q9Z1X0
100039890	A2BI72
100039899	A0A0G2JGA3
100039913	A2A447
100039934	Q62012
100039939	Q9Z1X0
100039948	A2AWL9|V9GXB9
100039953	J3KML8
100039968	Q3U0Y2
100040016	G3UYY0|Q9D4Y3
100040022	J3KMI7
100040031	Q810R8
100040048	Q9Z1X0
100040160	J3QK38
100040171	A0A0A6YXW2
100040187	J3KMI7
100040201	O08631
100040208	F6R7E8
100040214	O09048
100040223	Q3TTD8
100040233	Q792Y8
100040248	B1AQ90
100040262	A0A0A6YXX7
100040268	Q9QZ20
100040276	B1AQA7
100040299	A0A1W2P709
100040335	J3QP49
100040429	Q9D9T3
100040448	A2CG71
100040458	J3QNK2
100040462	A0A087WRA4|D0QMC3
100040482	J3QMS5
100040509	A0A087WSR0
100040531	P51807|Q9DAS3
100040533	Q99N64
100040563	P51807
100040591	P86046
100040599	E9Q637
100040606	A0A0A0MQP3
100040608	E9Q5Z5
100040635	L7MUB4|Q1RLK3
100040671	K7N6T7
100040698	A0A087WR44
100040712	A0A087WRK1|A0A087WSR0
100040714	A0A0A6YXW2
100040722	B8JKF6
100040732	Q1LZI5
100040766	F5H8M8
100040781	J3QMW9
100040786	Q5M8R5
100040843	A2A8T1
100040854	A2A8C4
100040861	A2A8C4
100040867	A6X8J1
100040885	A0A0J9YU00
100040894	A6X8J1
100040911	Q62461
100040923	K7N693
100040926	A0A1D5RMA1
100040937	B1AZQ8
100040972	A3KGA4
100040981	J3QMM8
100041032	J3QPH3
100041054	J3QND1
100041077	Q3ULC4
100041085	Q3UN21
100041096	G3UWF2
100041102	J3QK78
100041115	A0A0J9YU88
100041139	K7N6T3
100041146	D3Z678|F6PZL4
100041151	A6NAV4|E9Q5P1
100041177	K7N6V6
100041179	D3YUJ6
100041187	F8VQ26
100041223	Q62460
100041230	B2RTM0|P62806
100041250	E9Q2H5
100041253	D3YUJ6
100041256	Q5FWD4
100041261	W4VSP7
100041264	A0A0J9YVD0
100041273	Q9CQC7
100041281	E9Q1M3
100041294	Q9Z199
100041296	D3YUK0
100041306	A6NAU0
100041336	L7N2D2
100041345	A0A087WRK1
100041351	A0A1W2P7U0
100041352	E9Q046|Q8C641
100041354	E9PVT6|Q3UL33
100041362	J3QMQ9
100041375	Q9JMA7
100041379	A2A9J5|Q4VA13
100041412	Q9D3H4
100041433	A2A8V7
100041449	D3Z2W7
100041488	Q9D3H4
100041504	P86792|P86793
100041505	Q60990
100041515	A6NAR8|A6NAV5|Q8BNC0
100041546	P0CW03
100041548	A0A0G2JG26
100041550	J3QPZ4
100041554	Q9D506
100041566	A0A0G2JE67|L7N464
100041574	Q8C5D3
100041578	J3QMS8
100041579	A2APU9
100041581	A2ALW2
100041585	D3Z6H8
100041586	P11985
100041593	P86792|P86793
100041596	J3QMJ1|Q6XQH0
100041621	F6UWZ4
100041639	A0A0R4J284|P11985
100041658	E9QA79|Q58EV3
100041677	A2A7A2
100041678	A6NAS7
100041687	A2AKN8|E9PVW0
100041688	E9QLQ1
100041702	K7N6M5
100041712	D3YUJ6
100041734	E9QAG4
100041759	D3YX02
100041774	Q497R9
100041787	L7N231
100041806	Q5XK27
100041811	F2Z403
100041840	K7N693
100041874	Q5FWC9
100041890	Q45VN2
100041895	K9J724
100041952	D3Z0J0
100041953	E9Q317
100041964	J3QQ25
100041979	A0A087WPN2
100042025	D2KHZ9|P16858
100042055	D3YXI8
100042065	F6S692
100042109	Q4KL05
100042110	A0A087WRK1|A0A087WSR0
100042144	Q62478
100042149	K7N751
100042150	D3YZR2
100042159	A0A087WSN2
100042165	E9Q5E2
100042168	A2CGC2
100042175	Q62478
100042182	K7N6G4
100042201	A0A087WRK1
100042254	A2CGC2
100042268	Q9D9T3
100042275	Q5FWA1
100042279	A0A087WRK1
100042295	Q6P8Q0
100042314	E9Q6L7
100042337	J3QPX2
100042342	Q5EBJ2
100042417	A0A087WRK1|A0A087WSR0
100042424	P56812|Q564F6
100042428	Q62457
100042437	Q8R285
100042450	A0A504
100042475	Q9D9T3
100042480	B1AXH1|E9Q0V6
100042493	P86792|P86793
100042499	G3UWZ4|X5I0W1
100042503	Q9CQC7
100042514	Q4KL71|Q9CQK8
100042555	P70225
100042578	A0A087WRK1|A0A087WSR0
100042591	L7N1Z4
100042594	A0A087WRK1
100042636	E9PVI0
100042653	K7N741
100042688	K7N709
100042690	A2ATW2
100042761	E0CYU8
100042776	Q3UT53
100042781	F6W043
100042782	Q3SXD1
100042784	A2AGX3
100042786	A0A1Y7VKT9
100042807	Q66JS6
100042810	L7N2B5
100042840	A9Z055
100042848	E9Q5C7
100042849	A0A087WR82
100042855	M0QWD8
100042856	Q80SU7
100042874	B2RWR6
100042881	B2RWR6
100042891	K7N709
100042894	L7N282
100042921	L7N215
100042922	Q5M8Q2
100042927	A0A087WP11
100042929	Q5M8Q2
100042931	Q5M8Q2
100042939	Q5M8Q2
100042943	Q5M8Q2
100042944	Q5M8Q2
100042946	Q5M8Q2
100042964	K9J7G6
100042968	E9Q365
100042971	K7N6B7
100042976	K9J7H2
100042996	L7N226
100043013	L7N2C8
100043016	D3YTY2
100043019	D3YTW8
100043025	D3YTX5
100043029	D3YTY2
100043033	D3YZG3
100043034	A2AWF2
100043037	K7N6B8
100043039	P60060|Q5SWJ8
100043043	K9J7G6
100043051	E9PWL6
100043057	P86045
100043058	K7N6B7
100043061	K9J7H2
100043067	G3UY92
100043079	D3YTW8
100043083	D3YTX5
100043088	D3YTY2
100043101	K7N6B6
100043103	L7N275
100043108	E9PXC3
100043123	A2A7W1
100043125	A2A7W1
100043133	Q8BG98
100043180	A0A087WSG3
100043188	Q3UTC4
100043194	Q3UEP5
100043200	K7N727
100043216	D3YWB7
100043224	K9J7E2
100043227	E9PX25
100043231	E9PZY4
100043235	E9PZY4
100043239	E9PZY4
100043247	K9J7E2
100043254	P0C0P8
100043272	A0A1L1STD6
100043292	L7N2C4
100043300	A8R0U9
100043314	A0A0B4J1G6
100043326	D2XZ38
100043332	J3QNN4
100043381	A2ART4
100043387	A2BE23
100043456	Q3UIU9|Q61767
100043461	E9Q007
100043468	L7N232|Q9CS13
100043474	K7N6V7
100043497	E0CYR6
100043507	Q3UKC8|Q80SZ7
100043523	K9J7G4
100043536	Q9EPS5
100043566	Q3UTA8
100043569	G3UY48
100043596	D3YTY1
100043597	A0A087WQ44
100043604	E9Q8L6
100043614	D3YTY1
100043627	A4IF42
100043638	A0A140LJ87
100043645	Q3UTA8
100043665	Q3UT86
100043667	D3YTY1
100043684	P00688
100043686	P00688
100043688	P00688
100043757	A2ADM8
100043771	Q9DBJ6
100043772	J3QPC5
100043813	Q6ZWU9
100043827	A0A087WNN9
100043836	D3YYY1
100043842	A0A087WR49
100043856	A0A087WPA9
100043860	B1B0N6
100043861	A0A1U9W1A8|Q0ZUP1
100043868	A2BH64
100043876	Q9D1R9
100043899	A2A5I3
100043914	A2ART2
100043915	A2ART4
100043920	C0HKD1|C0HKD2|C0HKD3
100044068	Q9R002
100044193	Q6NS70
100044509	D3YZZ2
100044627	P62830
100045026	Q811D8
100045778	A0A1B0GR81
100045792	A0A140LIP2|F7CKP4
100048534	E9Q7R9
100048644	P0DJF2
100048658	D3Z6P9
100048884	A2BIM8|P04938
100048885	B0V388
100061	Q8BZT5
100066	Q3UNV2|Q66JP5
100072	A2A891|Q3TYE0
100073351	Q3TTC2
100087	Q9D1R2
100088	Q3U6D2|Q6PFB2|Q8VE37
100090	Q1H9T6
100101806	E9PXC0
100101807	Q8BR63
100101919	A0A087WR13
100102	Q80W65
100113398	Q6PAT0
100121	A0A0A0MQD1|Q8K1H1
100125586	L7N1Z7|L7N2E9
100126226	E9Q1Y9
100126765	A8R0W9|G3UZD8
100126766	J3QN49
100126768	A8R0W3
100126773	A8R0W6
100126774	A8R0V1
100126775	A8R0X1
100126776	A8R0V6
100126777	A8R0T8
100126778	F7AMQ8
100126779	A8R0V5
100126824	Q8VCL2
100129	A2A8K5|Q8K0Z9
100135654	A2AWM0
100135657	Q4TU90
100141474	Q9D3X4
100155	A2ALV5
100163	E9QNW6|Q8VDG7
100169	Q501J7
100169864	P21126|Q3UK94
100170401	B2M0R7
100177	A2A7U2|Q8BS54
100182	Q80VW7
100188919	B2CXA1
100189605	A2CGB6|A9C496|P02762
100191037	Q08EG8
100198	A2A7A7|Q8CFX1
100201	Q3U145
100206	Q8CG72
100210	A2A9F7|Q8VEJ1
100213	Q3V1Z0
100216455	A2AU83
100216474	A4Q9E4
100226	Q9ER00
100233175	P0C8B4
100233207	A0A0G2JEB7|E9QAV2
100233208	A0A087WNP5|Q6PFY2
100270744	A0A0A6YY25
100271704	B9UIU9
100273	A0A0A6YXH3|A2A8Z1|E9PXZ2|Q5FWX7|Q8R0G3
100294583	Q80UG6
100294660	Q8C1N9|Q8C1P0
100302688	G3UW87
100303732	A2ART1|A2ART2
100303744	Q4KL71|Q9CQK8
100310872	P51807
100312470	A2AMT6
100312471	A2AMT7
100312473	L7N213
100312474	E9Q235
100312475	E9PUW9
100312476	E9Q373
100312477	E9Q2N4
100312484	Q5SVD5
100312948	B3GLJ4
100312949	B3GLJ5
100312956	B3GLJ3
100312986	E9Q4V7
100312987	E9Q658
100317	Q8K135|Z4YK56
100322896	E9PZX1
100328588	D3Z4E0|O09046
100336	A2ADR8|Q8R3G1
100340	P58242|Q3TLX9
100342	Q8C152
100383	Q80Y55
100384868	O88689|Q8K492
100415785	Q9D3H7
100416706	Q80VN4
100417514	A0A1D5RMB0
100434	A2AMH3|A2AMH4|A2AMH5|Q6X893
100463512	J3QJY3
100465	B1ASD4|Q8BJG4
100470	B1ARV3
100494	Q9JII7
100502590	Q9D5B7
100502698	Q80U62
100502723	Q9JJL0
100502736	G3UYD9
100502766	Q9QWT9
100502803	A0PK51
100502825	Q9D823
100502831	J3QJV4
100502841	Q80TA9
100502846	A0A140LJC7
100502861	D3YV10|Q3TYG3
100502865	A2A4M0
100502876	E9Q7U0
100502887	Q5NC44
100502921	J3KMP7
100502936	Q8BW45
100502940	F8VPY8
100502950	J3QMQ6
100502953	J3QK64
100502967	G3UXD1|Q9CVY0
100503036	J3QM76
100503041	E9Q9W7
100503043	E9PWM3
100503085	E0CZ16
100503185	D3YUB6
100503240	Q3UHV4
100503311	Q9D9W1
100503353	A2BDM8
100503355	D3Z0W3
100503361	P0DJF3
100503386	Q8C013
100503388	J3QMD1
100503486	J3KMV2
100503545	D3YWJ0|D3YY21
100503549	K7N6A0
100503572	J3QMK2
100503583	Q8BKE5
100503584	A2A7A1
100503605	A8DUK4|P02088
100503609	A0A1B0GSK3
100503659	Q66L44
100503670	P47962|Q3TKR5|Q58EU6
100503710	B2RVA4
100503724	Q9CQV7
100503733	Q8C9W1
100503879	D3YVJ1
100503884	F6V035
100503890	P0DJE0
100503895	A1Z090|Q02844
100503915	D6MZJ6
100503949	A2BE20
100503970	Q5ERI8
100503991	D3YTS9
100503992	Q4QY32
100504014	E9Q8Z3|F6ZR08
100504112	J3QPU5
100504156	J3QNB7
100504162	E9PXD1|Q9DAL4
100504164	B7ZP21
100504183	A2A5X5
100504195	Q9D5U9
100504232	D3YYJ7
100504234	F6ST92
100504239	P86792|P86793
100504263	A2ARL4|D3YYR3
100504285	G3UZN6
100504323	Q8BNC4
100504346	P86792|P86793
100504362	P84444
100504400	J3QPF7
100504404	P14439
100504429	B1B0R2
100504446	F6TNE3
100504474	J3QMJ4
100504491	J3KML0
100504518	D3Z1D3
100504608	D3YWP0
100504663	Q8CDJ3
100504689	J3QM92
100504710	Q9JIY8
100504715	D3Z286
100505096	Q8C1N9
100505386	A0A088MLT8
100515	J3QPN0
100529082	A7VMS2
100532	Q8K2J7
100534273	M1INE8|M1JB08|M1JB80|P0DM40
100535	Q3UXA2|Q8VI95
100554	Q8C6S1
100559	Q91WH2
100561	Q91W98
100604	Q8R502
100608	Q8BHY2
100609	Q8K4F6
100637	Q3V2Q8
100647	A0A0R4J0S8|Q80YF6
100678	Q99LS3
100683	E9QLK7
100689	Q8BMS2
100702	A0A0G2JDV3|Q3U8G5
100705	E9Q4Z2|Q3UHC8|Q9ESZ3
100710	F8WHU5|Q4VA53
100715	Q91YI6
100727	Q8K154
100732	D3Z6G3|Q2UZW7|Q6PER3
100737	B7ZMU0|Q8C5X2|Q8CCA0
100756	Q3UN04
100763	Q80U95
100764	Q9D1H0
100855	E9PYB1|E9Q8K4|G3UVU5|Q5U224|Q76LY3|Q8CGA2|Q921M0
100859931	F8WIA3
100861615	Q8C7R2
100861623	Q4TU90
100861637	A0A087WR14
100861640	Q9D3I8
100861667	J3QPK8
100861668	Q8C646
100861691	A0A087WRK1|A0A087WSR0
100861702	A0A0G2JFY7
100861743	Q5FWD4
100861753	Q3T9V6
100861755	A0A0G2JGJ6
100861817	Q149W4
100861821	Q9D9T3
100861839	J3QNV4
100861879	Q78EE2
100861880	J3QP73
100861891	J3QP73
100861898	A0A1Y7VJE9
100861899	J3QQ23
100861901	J3QP73
100861906	A0A087WRK1|A0A087WSR0
100861908	F6YNI8
100861909	Q4FZE8
100861966	A0A0R4J2B9|Q99N64
100861973	A0A087WRK1|A0A087WSR0
100861978	Q9Z1X0
100861987	Q9D3U4
100862025	A0A087WRK1
100862042	Q3TTD8
100862059	Q3TTD8
100862066	A0A140LIX9
100862067	J3QML3
100862075	J3QPX2
100862115	J3QK78
100862126	K9J724
100862175	A2RS53|Q9R0Q3
100862177	P86792|P86793
100862192	A0A0J9YU88
100862245	D3YUJ6
100862247	A2APU9
100862258	P63158|Q58EV5
100862261	C0HKD1|C0HKD2|C0HKD3
100862274	J3QMV9
100862314	E9PWJ8
100862323	J3QN64
100862324	C0HKD1|C0HKD2|C0HKD3
100862329	A0A140T8Q5|Q99N64
100862341	J3QML3
100862345	J3QP49
100862349	A0A0G2JE01
100862359	G3UY31
100862360	Q5FWD4
100862365	O35698
100862368	A0A0G2JGR8
100862369	A2BFZ7
100862371	Q5FWB5
100862375	Q9DBT4
100862383	J3QK27
100862389	J3QQ50
100862394	O35698
100862398	O35698
100862446	Q9CPX4
100862455	P62830
100862468	Q9D0T1
100900	A0A0R4J0T0|Q8K3A0
100910	Q3UU43
100929	A0A0R4J0L2|Q8BJM7
100952	Q99K41
100972	A0A0J9YV85|Q3TTF7|Q3TWY9|Q99KL7|Q9CZQ8
100978	E9Q8I7
100986	E9QQ10|Q70FJ1
101023	Q6PD29
101055671	D3YY49
101055731	F8WHG0
101055862	A0A1B0GT06
101055864	A0A140LJ87
101056032	Q8CDQ7
101056073	B1AVN5
101056159	K7N744
101056308	Q9D9T3
101095	E9PVC2
101100	A4Q9E5
101113	Q149Q9|Q3UR97
101118	Q91VX9
101122	B7ZMQ0|Q14AI6
101142	Q91WI7
101148	Q8BXK4
101185	Q91WC1
101187	Q8BML7|Q8CFF0
101197	Q3UZY6|Q4VA54|Q8BR38
101202	Q4VAH7
101206	Q8R0L9
101214	A0A0N4SVC2|E9QP00
101240	Q7TMQ7
101314	Q91VR8
101320	Q8BI55
101351	Q8BYW9
101358	Q8BID8
101359	B2RU40
101401	E9PUN6|E9PYV8
101434	A0A0B4J1L0
101437	D3Z4E3|Q8BZS9
101471	A6H619
101476	D3YU01|Q8BUL6
101488	Q3TQJ3|Q3V1K7|Q8BXB6
101488143	A8DUK4|P02088
101488212	Q8VD58
101489	Q3TIR3
101490	B2RQ14|Q8CDA1
101497	D3Z5N8|E9QKB6|G5E8T4|Q6KAU7
101502	Q9EQC1
101513	A0A1B0GR18|Q3TYF8|Q8VI63
101533	Q32M27
101540	Q8BZ03
101543	Q7TQJ8
101544	B2RX29|Q3TXZ1
101565	Q7TSH4
101568	Q3TAR6|Q8K3G5
101592	Q8C0D5
101602	Q8C708
101604	E9PZQ8
101612	Q5XJZ3|Q810D6
101613	Q91WS2
101631	E9Q9M8|Q14AS8|Q3TYY8
101685	Q68FG3
101700	A0A1B0GSL9|G3X9I6
101706	E9Q7G0
101739	A2BI12|Q99JF8
101744	B2RRA7|Q8BX37
101772	A0A0A0MQF2|G8JL82|Q8BHY3
101809	A0A0R4J0K0|Q6P6N5
101831	Q8BHL6
101835	Q3TPQ7
101861	Q8CIM8
101867	E9PVA2|Q9DB85
101869	Q99KD5
101883	Q3U4N7
101943	B2RSV4|Q921M3
101966	Q8R1F0
101985	A0A0R4J0E0|Q91W78
101994	A0A140T8S5|Q8K327
102022	Q8QZR3
102032	E9PUT6|Q80ZU4
102058	Q6PGF7
102060	Q9CR59
102075	A0A1L1SU27|F8VPS6
102093	Q7TSH2
102098	Q6P9R4
102103	A0A0R4J0N9|A0A0R4J147|A0A0R4J1L9|Q5HZI1
102115	Q99LN9
102122	Q91WE2
102124	Q7TSV9
102141	E9Q1K0|Q3ZT31
102162	Q91WQ5
102182	F8WIU7|Q3U3W5
102193	Q91WU6
102209	Q91XA5
102216272	Q8VCP8
102247	Q8K2C8
102278	Q0VE82
102294	B2RSR0|Q9DBW0
102308570	A0A087WPA0
102323	G5E8Q5|G5E8Q6|Q3TSY8|Q8BZJ7
102334	Q8BG46|Q8BYG1|Q99LW0
102339	Q7TSQ9|Q8R1U1
102371	Q3UIJ9
102414	O35492
102423	Q8K1K9
102436	Q8VDC0
102442	E9Q8V6
102443350	E9PVR2|Q8BRU2
102443351	F8VQM8
102448	Q3TMS3|Q3TNA1
102462	Q921Y2
102502	Q3V0K9|Q3V3X1
102545	Q9ESD6
102566	Q8BH79
102570	Q6A4L0
102577428	A8R0T9
102580	Q8VDI9
102595	Q8K124
102607	Q6P4T1
102614	Q91WE3
102626	Q09HN3|Q3UMW7
102631730	Q5SQK8
102631856	A0A2I3BPJ2
102632	A0A0R4J0I6|Q80XL6
102632113	L7N299
102632152	A0A1Y7VN40
102632837	D3Z423
102633156	A2ART4
102634296	A0A1B0GR91
102634333	E0CYV9
102635315	A0A1W2P6H7
102635496	A2AJX4
102635744	A0A1B0GSW2
102635781	P58044
102635990	A0A1W2P6U8
102635992	A0A087WPW0
102636989	D3YYH9
102637070	D3YWL8
102637099	Q6PIU9
102637163	A0A087WP50
102637192	D3Z714
102637269	P60060|Q5SWJ8
102637366	A0A1Y7VMN9
102637417	D3YX18
102637615	A0A087WP50
102637705	H3BJG9
102637808	J3QNN2
102637973	A0A1L1SR01
102638268	J3QMS2
102638514	A0A140LIE5|A0A140LIV7
102638837	A0A1L1SR16
102638847	A0A1B0GRI2
102638882	A0A140LHH9
102638913	F6URP1
102639117	J3KMP9
102639132	A0A286YDN8
102639505	A2ART2
102639543	G3UZV2
102639598	A2ARL4|D3YYR3
102639650	A0A1D5RLS7
102639653	A2ART4
102639868	Q3T9V6
102639995	A0A1W2P8D5
102640043	A0A1B0GS00
102640500	L7N2C3
102640804	J3KMS6
102640920	A0A1B0GS01
102642386	L7N1Z0
102643076	A0A286YDK6
102644	Q8QZR4
102657	A6MDC5|Q8VE98
102680	Q8VDB9
102693	D3Z0X5|D3Z4N0|E9PWB1|E9PWW4|Q6PDH0
102747	D3YUD9|D3YWN5|E9Q8C9|E9QM16|G5E8R5|Q91YK0
102774	A6H669|Q8C1Z7
102791	A0A0A6YXI4|Q8VEA7
102857	A2ALM6|Q8VBW1
102866	B1AX58|Q3UJG9|Q3UKB1|Q99K51
102871	Q8C779
102902673	B0LM42|F7BGR7
102920	Q3TTB0|Q8K1K4
102954	P0C027|P0C028
102991	B1B0V2|Q3UWZ4
103080	A0A0R4J233|A0A1W2P6J7|Q8C650
103098	Q8BG16
103135	Q8BGF7
103136	Q99LL5
103140	G3UX05|Q99L20
103142	Q8K5C8
103149	Q3UEK4|Q8VC97
103161	A0A0R4J0M4|Q91V80
103172	Q7TNL9
103199	Q91WF7
103213	Q8N7N6
103220	A0A0G2LB92|A0A1W2P894|F8VPV8|Q692V3
103236	Q8BVP5|Q99K78
103266	Q9DAM7
103268	B2RR53|G5E828|Q8VDS7
103284	Q8R205
103406	E9Q5M4
103425	D3YU17|Q8VCM8
103466	Q3UHB1
103468	Q8BH74
103511	Q8R100
103534	Q812F8
103537	Q6P5G3
103551	Q7TNS8
103554	Q5SSW2
103573	Q6P5F9|Q8BYY5
103583	Q5SRY7
103611158	Q8K491
103611159	Q8K490
103655	Q8R0F9
103677	P61406
103694	Q8R1V4
103710	A0A0R4J0N3|Q8K3D6
103711	Q91XF0
103712	Q6NSQ3|Q8VBZ2
103724	P58802
103733	P83887|Q6F4J1
103737	Q5SWQ8|Q8VC48
103742	Q9CQ86
103743	Q91X86
103765	Q8K0U3
103768	Q6F4J0|Q8VCK3
103775	B8ZHC8|Q8BVN7
103784	Q8BGF3
103806	Q6T264
103836	Q3U381
103841	A2RS63|Q8R3V6
103844	Q6PKN7
103850	Q8VCE6
103889	P0C1T1
103963	Q5RKP4|Q8BMR3|Q91YQ5
103964	Q9QUK9
103967	Q8BZ98
103968	Q8CGN5
103978	H3BLN8|Q8CAL5
103988	P52792|Q5SVI5|Q5SVI6
104001	Q05CD8|Q4FJL2|Q4FZ95|Q7M6W1|Q8K0T0
104002	Q91ZF4
104009	Q8BND5
104010	I6L9J1|Q9WTP5
104015	D3Z656|E9Q7S0
104027	E9Q3E2|Q3TY32|Q3U336|Q3URF1
104069	Q91ZZ3
104079	Q544G3|Q91VX5
104080	G3X9N5|Q8BTD1
104082	Q920I9
104086	Q9DBG1
104099	B8JK39|E9QAP0|Q3UT74
104110	Q91WF3
104111	B8JK56|Q80TY9|Q8VHH7
104112	Q3V117|Q91V92
104130	O09111
104156	Q9CXC9
104158	Q8VCT4
104174	Q91W43
104175	Q8QZX0
104183	Q91Z98
104184	Q8R016
104215	Q8R527
104245	B2RQX9|B2RXV9
104248	G3X8Q1|Q6PFH4|Q80X22
104252	Q8JZX9
104263	Q6PCM1
104271	F8VPN2
104303	P61211|Q14AC7
104318	Q3UBT6|Q3USK2|Q9DC28
104346	Q49MD7|Q60779
104348	A2ANU5|Q8BZW4|Q9EQK2
104349	Q9JIC0
104360	Q0VAX2|Q9CXV0
104362	Q61845
104382	Q7TNS3|Q8VIB5
104383	Q8C796
104384	Q9EQM5
104394	Q8R0K9
104401	Q8VI59
104416	Q99PU7
104418	A2AHJ7|A2AHK0|Q80UP3
104443	Q924H0
104444	Q8BJ91|Q9D8S4
104445	A0A0R4J0S1|Q91W92
104457	A2CF83|D3Z687|Q9DCT6
104458	Q9D0I9
104479	Q6PB51
104570	Q922R5
104582	B2RV63|Q3URD2
104601	Q5SUV2|Q8CDK4
104625	Q8K3P5
104662	Q5SWD9
104681	B1AT66
104709	Q3U6Q4
104718	A0A1Y7VL44|E9Q6P5
104721	Q91VR5
104725	Q8R207
104732	Q3UK37
104759	Q8BG07
104771	Q8BI36
104776	Q8K0L1|Q9EQ20
104799	Q8BGQ1
104806	A0A1Y7VKF2|Q8BGE5
104816	A0JNU3
104831	Q6PB44
104836	A0A087WPK1|A0A087WSE1|A0A1X7SB71|Q9JIY2
104859	Q3UH45|Q8CDN4
104871	Q3TTL3|Q3U5D0|Q80VP2
104884	B8JJC1|Q6P1B8
104885	Q8BHH9
104886	D3YTZ8|Q3TYB1|Q3TYH2
104910	Q6IS41
104923	Q99JT9
104943	Q8VE94
105000	Q05A62
105005	A0A0R4J012|Q9D650
105014	Q9ERI6
105083	Q80X73
105148	Q8BU30
105171	Q7TPQ9
105180375	E9Q8G3
105193	Q0VF71|Q8BR37
105203	Q5DTT3
105239	E9PUC0|Q3UHJ8
105242399	A0A0G2JFD5
105242927	H3BKT1
105243	G3X939
105243089	A0A1B0GSH7
105243090	A0A1B0GRJ4
105243794	A0A1B0GT45
105244099	W8R375
105244208	P62754|Q5BLK1
105244938	A0A1B0GR10
105245	A0A0R4J1Y7|E9PXX7|Q3TEE8|Q3UWX1|Q91W90
105245047	Q8C5A5
105245673	K7N6G4
105245675	D3Z7A4
105245684	Q497R9
105246	A0A0R4J175|Q3UQU0
105247253	Q9CWW6
105278	Q9JHU3
105298	Q99M71
105348	Q3TIZ8|Q91XA2
105349	Q3U538|Q8K023
105351	Q91WD4
105352	Q99N11
105355	G3UWD9|Q5SZ92
105372	Q8C7V3
105377	Q8R3P9
105387	Q91WT7
105418	E0CX49|Q3UWX6
105428	Q6NSV7
105439	Q68FF7
105440	E9PUA6|Q80UN1
105445	A0A1D5RLE0|A0A1D5RMM1|E9QMR2|F8VPN7
105446	Q99L27
105450	A6H6E2
105501	Q3U7M5|Q8C0M2|Q8VD66
105504	Q3TPX4
105511	E9PXT9|Q08ED8
105513	Q78V99|Q8R1T1
105518	J3QP60
105522	A0A2I3BQ07|Q505D1
105559	A0A2K6EDM5|D0EX61|Q8C181
105590	Q3UT76
105594	Q8BX39
105638	D3YXV3|Q8K0W9
105651	H3BJB2
105653	B9EIC7|Q8K0S0
105663	Q8JZL3
105670	Q99LJ7
105675	Q99KR7
105689	Q7TPH6
105704528	A2A899
105722	A0A2I3BPX3|Q6P9J9
105727	Q8K2P7
105732	Q148V8
105734	Q499M4
105734727	M0QWE2
105734733	A2APQ6
105782	Q80U72
105785	Q8R1L4
105787	Q3TUQ7|Q5EG47|Q8BUX6
105827	Q4VBE6|Q80ZD9
105833	Q8VHI7
105835	Q8VCZ6
105837	Q8BJS8
105841	A2RT67
105844	E9PUV9|P58660
105847	Q8C3X8
105853	Q2KHK7|Q8BI08
105855	Q8K1X4
105859	Q91YQ3
105866	Q6IME9
105886298	A3KGA5|Q61908
105886299	Q05020|Q3UJG0
105887	Q3UP75
105940408	E9PVN6|Q3UFD0|Q9D6K5
105943584	B2M0S2
105980076	K7N7F1
105988	P60330
106014	Q91WE9
106021	Q80Z37
106025	Q91WA6
106029237	J3QK00
106039	Q8R0H9
106042	Q3U5C7
106052	Q8CHQ0
106064	Q8BR90
106068	Q0P5V9
106073	Q921Y4
106143	Q8BHG9
106200	Q8K2W3
106205	E9PWW6|Q3UBH9
106248	B8ZXI1|Z4YJE9
106298	B2RS91
106326	G5E8A0
106338	Q8CCT7
106344	Q99J62
106347	Q8CBR1
106369	A0A338P6Z8|Q65Z96|Q9ESC7
106389	K4DI60|Q91ZD6
106393	Q7TQ48
106407	Q8R000
106489	Q5SSN7
106504	Q91VJ4
106512	Q0VGT5|Q3U1Z5
106522	Q5RJI4
106529	G3UWE1|Q9CY27
106557	Q8BVP2
106564	Q8VDG5
106565	Q8K1E3
106572	Q3TXV4|Q921E2
106581	Q8C0Z1
106582	Q8VC65
106583	Q6DID3|Q8C9D3
106585	G5E893|Q05CM6|Q80TP9
106618	H7BX49|Q6ZPG2
106628	Q8CJ53
106633	E9PY46|Q3TQ94
106639	G3XA49|Q8BP01
106648	Q8VCA4|Q99N18
106672	Q8R043
106707	Q8VCZ8
106722	D3YVS6|D7PDD4
106757	E9Q9F6
106759	Q80UF7
106763	A0A286YDE4|Q6PCN3
106766	Q8R0L1
106794	Q6P5D3
106795	G3XA31|Q99KJ5
106821	Q8R5F3
106840	Q8C4B4
106861	Q91ZH7
106869	D3YWJ5|D3Z325|Q921Z5
106877	B2RSM5|Q8BZI0
106878	Q3U1M0|Q99PE5
106894	G3X9M3|Q6AXF8|Q6NZP6|Q6PEF4|Q8BY57|Q8R168|Q9JJ64
106931	E9Q6T9|Q5M956
106947	Q99K24
106952	Q8R5G7
106957	Q8C145
107022	Q6PEM6|Q9D2W5
107029	Q99KE1
107035	Q8BMI0
107045	Q7TSZ3|Q8BMJ2
107047	Q9EST4
107065	Q8BGA3|Q8C8L1
107071	Q8R3V4|Q8VCG3
107094	Q3UJA1|Q6P5B0
107141	Q91X77
107146	Q91XE0
107173	E9Q9I0|Q3TD99|Q3UPL3|Q3UQ21|Q80ZU9
107182	E9QAE3
107197	Q3V2E3|Q8K2T4
107221	Q3V2S5|Q7TMA4
107227	Q922B1
107239	E9PX09|Q6ZPS2
107242	Q8VD62
107250	Q8BJ66
107260	Q7TQI3
107271	A2A7S7|Q91WQ3
107272	Q3U6K9|Q543K5|Q99K85
107303348	B4XVP7
107305	Q8R105
107321	Q99N69
107328	Q8K3A2
107338	Q6DFZ1
107351	E9Q238|Q6AXG6|Q8BRZ8
107358	Q9ET30
107368	B9EJ80
107371	Q3U9D6|Q8C670
107373	D3YYD2|Q3UQF7|Q9D2L9
107375	Q8CFJ7
107392	Q547N0|Q99N20
107435	Q8BY71
107448	Q8K1S4
107449	Q8K1S3
107476	Q5SWU9
107477	E9PWU1|Q8VBV8
107503	O70191|Q3UJF3
107508	Q8CGC7
107513	Q9CY50
107515	A2ARI4|Q8BZR7
107522	B2RQR8|E9Q1S5|Q80Z57|Q80Z58
107526	D3YTN4|D3YWB5|D3Z3F3|D3Z7Q4|Q99JY3
107527	Q149G7|Q9ERS7
107528	Q6PCZ4
107566	Q9D385
107568	Q05CE4|Q3UV52|Q8BZZ3
107569	Q9D020
107581	Q8BLX7
107585	Q91ZI8
107586	Q3TIV4|Q8CIV7
107587	Q91ZD1
107589	B1B1A8
107605	Q8CGV4|Q8VIJ7
107607	Q540J8|Q8BHB0
107626	A0A0R4J285|D3KU66
107650	Q8BKC8
107652	A0A0R4J085|A0A0R4J1F6|Q3UHZ7|Q91YN5
107656	Q6RHW0
107684	B1AVH4|B1AVH5|Q8C0P5
107686	P62317|Q14AF6
107701	Q8QZY9
107702	A0A1B0GSG5|Q91VI7
107723	Q3V0N8|Q924N4
107732	Q3TBW2
107733	Q9CQN7
107734	Q9D7N6
107746	A1L338|Q3UGX8|Q3UHC1|Q8C5V7|Q91ZZ2
107747	Q8R0Y6
107751	Q8BYH0
107753	Q9CQW5
107765	Q9CR42
107766	Q78JT3
107767	Q3TD71|Q3TSA8|Q3UY11|Q8K021
107769	D3YX52|P58749
107770	A0A0R4J0J9|E9QM19|Q8R1J1
107771	A0PJL6|Q6P8Z1
107815	B1AVB4|B1AVB5|I6L9E4|Q8BYC8
107817	B2WTI2|Q9ERI5
107823	D3Z3E0|D3Z3E4|Q8BJU7|Q8BVE8
107829	A0A0R4J0J6|Q8BKT7
107831	Q3UHD1
107849	Q9JLV9
107868	F8VPU6
107869	Q8VCN5
107885	Q9D110
107889	A0A0R4J021|O09102
107895	Q059T5|Q8R4G6
107932	E9QAS4|E9QAS5|Q3ULG0|Q6PDQ2|Q8BM83
107934	A0A1L1SUG9|Q91ZI0
107939	Q3U425|Q8K3Z9
107951	Q99J95
107970	I7HFT9|Q07133
107971	Q91WJ0
107975	Q8K212
107976	Q8K3W0
107986	Q4FZK4|Q99J79
107993	Q6NVD9
107995	Q9JJ66
107999	A0A0R4J0Z0|Q3U6U5|Q8K372
108000	E9Q3P4
108011	Q80V94
108012	Q3TIV9|Q8BW87|Q9DB50
108013	Q7TSY6
108014	Q9D0B0
108015	Q3USV2|Q8R493
108017	A0A0N4SVN7|Q9D2W0
108030	Q3TUM0|Q8JZS0
108037	Q9CZN7
108043	Q3UZS0|Q8BMN3
108052	Q8VHL0
108058	A0A0G2JGS4|E9Q1T1|E9Q1W0|Q6PHZ2|Q8CCM0
108062	A2AEK1|Q8BIQ5
108067	B1AUN2|Q3UKV0
108068	Q14BI2
108069	Q9QYS2
108071	B2BH30|B7ZMP7|E9QMC2|Q3UVX5|Q4VA56
108072	A7MD55|Q5NCH9|Q8CFQ7
108073	G5E8D5|Q68ED2
108075	E9Q6B8|Q3UGU1|Q8K4G1
108077	Q3TW36|Q6NZR5|Q8C2W7
108078	G4WK09|G4WK10|Q9EQ09
108079	Q8BRK8
108083	Q3UJ95|Q80XI4
108086	P58283
108089	Q925F3
108096	A0A0G2JDD1|Q91YY5
108097	Q6PAM0
108098	Q9CQ39
108099	Q3TMN8|Q8BIQ9|Q91WG5
108100	B1AZ46|Q3UKP6|Q8BKX1
108101	Q3TEE6|Q8K1B8
108105	Q8BGY6
108112	Q80VV3
108114	A0A0R4J122|Q91WU2
108115	Q8K078
108116	Q8R3L5
108121	G3UW94|Q14C24|Q9D883
108123	Q9CWZ7
108124	Q9DB05
108138	A0A0R4J024|Q924T3
108143	Q8VI33
108147	Q9CWJ9
108148	Q6PB93
108150	Q3U8I4|Q80VA0
108151	Q8BH34
108153	F6UD05|Q68SA9|Q6PD18
108154	D3Z1A5
108155	Q8CGY8
108156	Q3TW74|Q8BXX7|Q922D8
108159	Q3TTF2
108160	A0A158SIT3|Q9WV03
108161	Q9WTJ8
108167344	A0A1Y7VIZ1
108167378	A0A087WRK1
108167383	Q9EP94|Q9EPB6|Q9EPC4
108167466	A0A1B0GSA0
108167789	E9PVJ7
108167814	Q8BG14
108167848	Q5NC63
108167922	P61358|Q5BLJ9
108168148	F7BTS7
108168155	E9Q2M1
108168186	K7N6V6
108168208	A0A1B0GRK0
108168358	Q8K4Y1
108168393	Q3TYW4
108168395	A0A1B0GRI9
108168468	A0A0N4SW15
108168515	J3QNI1
108168520	J3QNI1
108168524	J3QNI1
108168525	J3QNI1
108168527	J3QNI1
108168530	J3QNI1
108168532	J3QNI1
108168533	J3QNI1
108168537	Q9D9T3
108168538	Q9D9T3
108168539	Q9D9T3
108168540	Q9D9T3
108168541	Q9D9T3
108168542	Q9D9T3
108168543	Q9D9T3
108168544	Q9D9T3
108168545	A0A087WRK1
108168546	Q9D9T3
108168547	A0A087WRK1
108168548	A0A087WRK1
108168549	Q9D9T3
108168550	Q9D9T3
108168551	A0A087WR99
108168552	A0A087WR99
108168553	A0A087WRK1|A0A087WSR0
108168554	Q5FWB5
108168555	A0A087WRK1|A0A087WSR0
108168556	Q9D9T3
108168557	A0A087WRK1
108168558	A0A087WRK1
108168559	A0A087WRK1
108168561	Q9D9T3
108168562	Q9D9T3
108168563	Q9D9T3
108168564	J3QNI1
108168565	Q5M8R5
108168570	Q810R8
108168574	Q5FWD4
108168575	Q5M8R5
108168578	J3QM67
108168579	Q497R7
108168580	Q62458
108168582	A0A087WSS0
108168583	Q62458
108168584	Q62458
108168585	Q62458
108168586	Q62458
108168595	J3QNI1
108168596	Q5FWD4
108168602	Q62458
108168603	Q62458
108168604	Q62458
108168605	Q62458
108168606	Q62458
108168607	Q62458
108168609	Q62457
108168610	Q62458
108168611	Q62458
108168614	J3QPZ4
108168617	Q62458
108168620	Q9D9T3
108168621	Q62459
108168622	Q149W4
108168625	Q5FWD5
108168629	Q5FWB5
108168634	Q5FWD5
108168635	Q5FWD5
108168637	J3QM72
108168638	J3KML6
108168642	J3QN17
108168658	J3QME2
108168659	Q5FWD5
108168660	Q810R8
108168661	Q5FWD5
108168662	Q810R8
108168663	Q5FWD5
108168664	Q5FWD5
108168665	Q9D9T3
108168666	Q62458
108168667	Q62458
108168668	Q62458
108168669	J3QK38
108168670	Q62458
108168679	Q6PCY5
108169010	Q6PCY5
108169097	A0A0J9YUV1
108645	Q99LB6
108652	F8WGD7|Q922Q5
108653	Q80WS1
108654	Q8BGY7
108655	A0A0R4J1H9|A0A0R4J282|D3Z6Q3|E2S038|H3BJ24|H3BLF2|P58462
108657	G5E872
108660	Q8BFX1
108664	A0A0A6YX18|Q8BVE3
108670	A0A140T8I6|Q8VDI1|Q9D3Q7
108671	Q91WN1
108672	Q8BGJ0
108673	Q9JJ89
108679	Q8VBV7
108682	Q8BGT5
108686	Q5SNZ0
108687	Q8BJT9
108689	Q3UXU8|Q8K2X3
108699	A7VK12|A7VK13|A7VK14|Q91V57
108705	F6TFF2|Q8R143
108707	P58468|Q8C660
108723	Q8CIS0
108735	Q8VD57
108737	Q6P9R2
108755	Q8R033
108760	Q9JJ61
108767	Q3TWH3
108797	F8WJD6
108800	Q8BZ60
108802	A2A8Z3|G5CPP0|Q3TQS0
108803	Q8C5U4
108811	Q4VA24|Q8BVN0
108812	A0A087WNN1|Q8BVM7
108829	A0A0A0MQ98|G3UZM1|Q69ZK6
108832	A2AU34
108837	Q6ZPR6
108841	A0A0R4J1N8|Q8CEE7
108853	Q8BJU9
108857	E9PUR0|Q5BJ28|Q8BXZ6|Q8C103
108888	Q925I1
108897	Q9EQX4
108899	Q4VA45|Q6PCY2
108900	Q8BFZ8
108902	Q8BWP8
108903	Q8BYA0
108907	Q9ERH4
108909	Q8C4Q6
108911	Q8BK67
108912	Q14B71
108927	Q8BM86
108934	E9Q942
108937	E9Q7F2
108943	A0A0R4J205|Q8C1Z8
108946	D3YTT9|Q6KAQ7
108954	Q8BFW3
108956	Q8C6E1
108958	Q8BK03
108960	Q8CFA1
108961	Q58FA4
108978	L7N253|Q8C5Y7
108989	F6ZDS4
108995	Q8C9V1
109006	F8WIK0|Q8WTY4
109019	Q8BGW5
109032	Q8BVK9
109042	Q91VJ2
109050	Q80VY2
109052	Q8BGZ7
109054	E9Q6U4|Q3UWL8|Q6P0X1
109065	Q8BPI1
109075	Q542B0|Q921I9
109077	Q8CHT3
109079	Q6NZN9|Q6P1B6|Q8BH69
109082	Q8CFE8
109093	Q3U186
109095	Q6PHZ5
109108	F8WHL1|Q5IRJ6
109113	Q7TMI3
109115	Q8BVY4
109129	Q99LS1
109135	E9Q6H8|Q6ZPK1
109136	Q8C7H1
109145	Q99LZ3
109151	Q8BYH8
109154	Q6ZQI3
109161	D3Z647|Q8K2Z8
109168	E9PYT3|Q91YH5
109169	A0A1B0GR74
109181	E9Q512
109205	Q0P5V2
109212	Q8BFY7
109218	E9PX92|Q8C6T0
109222	F6ZIS7|Q8BVL6
109225	E9Q9V5|Q3UAR5|Q8BV59|Q99N04|Q9D2W6
109229	Q8C569
109232	Q8R127
109241	B1AYB5|B1AYB6|Q69ZJ2
109242	Q6NWW5
109245	Q0VDT4|Q8BGI7|Q9D8D7
109246	Q8BJU2
109254	A0A0R4J0W3|Q8C138
109263	A2A7F4
109264	Q8BMF3
109267	A1L0T3
109270	Q812A5
109272	D3YU50|Q6P6L5
109275	A0A0A0MQ89
109284	B2RRK4|Q4VBF2
109294	Q3LAC4|Q3UWW3
109305	A3KCG1|Q8BWG9
109314	Q8BV84
109323	E9PVG1|Q5BKS0|Q8BVD7
109331	Q5DTM8
109332	Q5U462
109333	Q8BWW9
109342	Q5SWY8
109346	A0A0A6YWV1|Q14A32|Q9D2X0
109349	B2RVN8|Q8BUM6
109359	Q3TCJ1|Z4YJY0
109552	Q6P069
109575	Q810F8
109593	E9PWI9|Q8BZL8
109594	A0A140LHX4|A0A140LIB4|Q3UZX1|Q924W9
109620	E9PZW0|E9Q557
109624	E9QA16|Q3TUS1|Q8VCQ8
109637	A2RSB9|Q9D132
109648	P57774
109652	A0A0R4J050|Q99JW2
109658	Q3UD58|Q6PAM1
109660	Q9ER05
109663	P31313
109672	G5E850|P56395|Q544Z9
109674	A2AE27|Q9DBT5
109676	Q8C8R3|S4R2R5
109685	Q8VEI3
109689	Q8BWG8
109697	Q7TPZ8
109700	Q3V3R4|Q8BPT3
109711	A1BN54|Q7TPR4
109729085	J3QMX0
109731	Q8BW75
109754	Q9DCN2
109778	Q9CY64
109785	Q8BLS4|Q8BWW3|Q9CYR6
109791	B2KF29|Q9CQC2
109801	A5GZX3|Q9CPU0
109815	Q9BCZ4
109820	Q9D7R7
109821	Q91Y47
109828	D3YXF5
109857	Q8K354
109880	P28028
109889	A1L357|A1L358|S4R1L6
109900	Q91YI0
109901	Q91X79
109904	A0A2I3BR92|A2AET8|Q8BLE2|Q8C067
109905	P62835|Q3U7U8|Q3V3W9
109910	Q62511
109929	G3UW50|Q6NV93
109934	A0A2X0U2A7|E9PUE7|Q5SSL4
109959	P00688
109978	Q9CRA0
109979	E9QNU1|Q8R2G4
110006	P12265
110012	B2RRP1|Q99MS8
110033	Q3V300
110052	Q3UR53|Q7TNV0
110058	A0A0N4SVG2|Q920M7
110074	Q8VCG1|Q9CQ43
110075	A0A0G2JEU2|Q149J9|Q8BHE5
110078	Q8CI94
110082	Q8VHE6
110084	E9Q8T7
110094	A2AHQ7|Q8BWJ3
110095	Q9ET01
110109	E9QN31
110115	Q3TG86|Q3UQH5
110119	Q3V100|Q924M7
110135	Q3TGR2|Q8K0E8
110147	A2CG76|Q9Z148
110157	Q99N57
110168	Q8K1Z6
110172	P97858
110173	A0A0R4J092|Q8K2I4
110175	Q9D7X8
110187	Q8JZX1
110196	Q4FJN9|Q920E5
110197	Q570Z5|Q8C413|Q91WG7
110198	Q8CG76
110208	Q9DCD0
110213	Q9D2C7
110253	A0A2U3TZ82|Q99KW3
110257	Q91VB8
110265	A0A1B0GT40|Q9D6Y7
110279	A2RRK7|Q6PAJ1
110304	G5E811|Q91XP5
110308	Q32P04|Q922U2
110310	Q9DCV7
110312	P56942
110323	P56391
110326	Q3U5H1|Q99PG6
110332	Q8BVT6
110350	Q45VK7
110351	A2ALS4|A2ALS5
110355	Q3U1V3|Q7TS64|Q99MK8
110379	Q9D1M0
110380	A2ALU4|A7TU71|Q8C7N5
110382	Q8BH35
110385	Q3UEI1
110391	Q8BVI4
110417	Q5M9N4
110446	Q8QZT1
110454	P05533
110460	Q8CAY6
110511	Q7TR48
110521	F8VPM9
110524	Q6P5E8
110532	Q91ZS8
110542	Q8K592
110557	P79568
110558	Q52PG7
110593	A2A7B5|B9EKQ3|Q8C2W5
110595	Q3USH7|Q9JHB3
110596	G5E8P2|P97433
110599566	P0DPE0
110599584	P0DPD9|P0DPE0|Q80Z57
110606	Q8K2I1
110611	Q3U4Z7|Q3V1M8|Q8VDJ3
110616	E9Q717|Q546X9|Q5M8S1|Q810M8|Q9CVD2
110637	Q8BMF5
110639	Q9CS42
110648	Q543W2|Q9JKU8
110651	B1AXN9|P18654
110695	Q9DBF1
110696	Q85ZW6
110749	Q9D0N7
110750	Q9ERK4
110751	A2AP51|Q923W9
110784	A3KN90
110789	B8JJE0
110794	Q6PZD9
110796	Q5DTH5
110805	Q8R2I0
110809	Q6PDM2
110816	Q2M1K2|Q8BU03
110821	Q3UGC8|Q91ZA3
110826	Q9DCW4
110829	A0A0R4J005|E9QP62|Q99JW4|Q9D7B2
110834	Q0VBK4|Q8R4G9
110835	Q2MKA5|Q8BIE9
110842	Q99LC5
110854	P58389|Q543N6
110855	Q91ZQ1
110862	Q8K3F6
110876	A0A0J9YTW6|B1AWN6
110877	Q32XG7|Q8R090
110880	G3X8T7|Q9ER60
110886	Q8BHJ7
110891	Q8K596
110893	E9PX50|Q3UTP5|Q8BXN1|S4R2P9
110895	Q8BUE1
110902	Q91X60
110911	A2AMQ5|Q6PBC0|Q8BX08|Q99L43
110920	D3Z0Y0|Q8BM72
110935	Q91YH6
110948	Q3TZ03|Q920N2
110954	A2AM97|Q6ZWV3
110956	Q91UZ6
110957	B9EIA2|P16381
110958	Q9Z0E1
110959	P11930
110960	Q9D0R2
110962	E9Q572|Q3TY92|Q4VBD6|Q5XJH3
111173	F8VPM7|Q99MI1|V9GXF0|V9GXP8
111174	Q923Y8
111175	Q99MZ7
111241	P17095|Q3TVP0|Q566K0
111368	A0A075B668
112403	A0A0R4J288|O70348
112405	Q91YE3
112406	Q80X29|Q91YE2
112407	A0A0R4J0H9|Q91UZ4
112408	Q7M713
112415	G3X9H3|Q3URA4|Q6P9L8
112417	Q8VCN3
112418	A0A0R4J0D7|Q9D9C7
112419	Q3U687
112422	A2A799
11298	O88816|Q14A64
11302	B1AZF3|B1AZF9|Q80YE4
11303	P41233|Q8BPY1
11304	O35600
11305	A2AJ26
11306	Q61102
11307	Q0VDW9|Q64343
11308	B7ZCU0|B7ZCU2|B7ZCU3|B7ZCU4|Q3TJ64|Q3TJR5|Q3TPY5|Q8CBW3
11350	P00520|Q3SYK5
11352	B2RQ57|F8VQH0
11354	Q91WB5
11363	A0A0R4J083|P51174
11364	P45952
11370	P50544
113845	Q9EQ52
113846	A0A0R4J0Y0|Q9EQ51
113847	Q8VIC9
113848	Q05A83|Q8VBS7
113849	Q9EP79
113850	Q9EQ48
113851	Q9EPB8
113852	Q9EP51
113853	A2RS76
113854	Q9EQ47
113855	Q9EQ46
113856	Q9EQ45
113857	A0A0N4SVQ3|Q9EQ44
113858	W4VSP8
113859	Q9EQ41
113860	Q3SXA2
113862	G5E8I3
113863	Q14C10
113864	H3BJ46
113865	H3BLP0
113868	Q921H8
11409	Q07417
114128	B2CZK6|Q91XQ6
114141	Q14BW2|Q925N4
114142	P58463
114143	Q3U889|Q91V37
11416	Q99J27
11418	B2RRQ1|Q3UYD3|Q925H0
11419	Q6NXK8
11421	P09470|Q3TU20
114228	Q9Z1R9
114229	B2CP06|C5H7S2|Q91V45
11423	P21836|Q543Z1
114230	Q924K1|Q9CTQ3
114249	D3YTX1|Q3TYB4|Q91V88
11425	Q61268
114255	Q99KE3
11426	A0A0A0MQA6|E9PVY8
11428	P28271
11429	Q99KI0
11430	Q9R0H0
114301	A0A0R4J0J0|Q3UVT7|Q9JHU2
114304	Q9ERH8
11431	Q4VAI2|Q561M1|Q9D358
11432	P24638|Q3UZN1
11433	Q05117
114332	Q8BHC0
11434	P23578|Q3ZB05
11435	P04756|Q05A24
11438	O70174|Q53YK0
11440	Q9R0W9
11441	P49582|Q53YJ9|Q8CC01
11443	P09690
11444	Q9ERK7
11447	P02716|Q80VZ5
114479	G3X8P5
11448	P20782|Q5SXG9
11449	F8VQK4
11450	Q60994
11451	P50289
114564	Q8BYZ8
114565	E9Q3R9|E9Q444|G3X9A3|Q80XC5|Q8BSP5|Q8CC25
114566	Q99M74
114570	A0A0R4J1I1|Q14B40|Q6Q6R3
114584	Q542F1|Q9Z1Q5
114585	B2RS43|Q9Z1R4
11459	P68134
114600	Q61888
114601	E9QP49|G5E8Y6|Q99MS7
114602	Q99ML0
114604	E9Q8T2
114606	D3Z5E1|Q80XH3|Q9WVB3
11461	B2RRX1|P60710
114615	Q8VEB6
11464	P68033|Q497E4
114640	A0A1B0GR43|Q91W27
114641	P62900|Q5M9K9
114642	Q8BNZ8|Q91Y44
114643	Q924S2
114644	Q3UUJ6|Q91Y63
11465	P63260|Q4KL81
114652	Q8K1T5
114654	Q9Z1Q3
114661	A0A0R4IZZ8|Q924N9
114662	E9QLD5|Q99MS4
114663	Q3U3B7|Q91UZ5
114664	Q9EQ06
114666	Q2TA51
114671	D3Z741
114674	Q99NI3
114679	Q8VHC3
11468	P63268|Q3UJ36
11470	Q9QY84
11471	Q9QY83
114712	Q923Z4
114713	P58069
114714	Q924H5
114715	Q924S8
114716	Q924S7
11472	Q5FW75|Q9JI91
11474	O88990
114741	G3X956|Q920B9
11475	P62737
11477	P37172
114774	Q925B0
11479	Q3TZF1|Q61271
11480	A2AI38|P27038|Q8BRV4
11481	P27040
11482	Q61288
11484	Q8R3P0
11486	P03958|Q4FK28
114863	Q544R1|Q6P8V7|Q80ZV3|Q9Z2Y8
114868	Q497W1
11487	O35598|Q6NZC0
114871	Q4KL66
114872	Q3URN6
114873	E9QPR7
114874	E9QQ38|F8WHP5|F8WIJ5|Q80YA3
114875	Q8K4D7
11488	Q3TZE2|Q7TQG7|Q9R1V4
114886	Q546K1|Q9CX80
114889	A2AQX5|Q91V10
11489	Q61824
114893	Q3UT23|Q9QZ73
114896	Q920A7
11490	O88839
11491	E9PXU2|Q9Z0F8
11492	O35674|Q3UH67|Q3UHT3
11495	Q60718
11496	D3YUP9|D6QSS8|Q9R1V6
11497	F8VQ03|Q62287|Q810R6
11498	Q8CGQ2
11499	Q3TTE0
11500	O35227
11501	Q05910|Q3U1J7|Q3U7G2
11502	A0A140LHU0|Q3U1W3|Q3UG15|Q61072
11504	P97857|Q3TQF7|Q3TTE6
11512	A0A2I3BRC5|F8VQ52|Q01341
11513	P51829|Q3U1P1|Q3U1X9|Q3UU15
11514	A0A2I3BQ46|P97490|Q3UUN2
11515	E9Q706|P51830
11516	O70176|Q3UYH8|Q8BJT8
11517	E9Q3E8|E9Q968|P70205|Q6NXJ9
11518	E9Q1K3|F8WGR0|F8WHZ9|Q9QYC0
11519	Q8C0Y2|Q9QYB8
11520	P43883|Q3U711
11522	P00329|Q3UKA4
11529	Q64437|Q9D748
11532	P28474|Q6P5I3
11534	P55264|Q8BMC5
11535	P97297
11536	G3X9R9
11537	B7ZNS9|P03953|Q3UP47
11538	Q3UYC8|Q5BL11|Q9Z103
11539	Q3URG8|Q3UYG0|Q60612|Q6AXD8|Q8CAH1
11540	Q60613|Q8CAU3
11541	Q60614
11542	Q3U4C5
11544	P54923|Q3U5N4
11545	Q921K2
11546	O88554
11548	Q9DBL0
11549	P97718|Q8BUE5|Q8BXZ4|Q8BZV1
11550	A2ANQ2
11551	Q3URE6
11552	F8VQ23
11553	Q01337
11554	P34971
11555	P18762
11556	P25962|Q3UP63
11564	P54822
11565	P28650|Q3UBP0
11566	B9EIE9|P46664
11567	O88398|Q3TBC5
11568	Q640N1
11569	Q9Z248
11571	Q03401|Q545H0
11572	Q03402
11576	P02772
11593	A2RSS6|B7ZNK6|Q64191
11595	Q61282
11596	Q62151
11600	O08538
11601	B9EHQ4|O35608
11602	Q3V0P7|Q9WVH6
11603	A2ASQ1|M0QWP1
11604	P56473|Q3UU47
11605	Q3UM38|Q8BGZ6
11606	Q3UTR7
11607	P29754
11608	P29755|Q32MF7|Q8BU69
11609	P35374|Q3US12
11610	Q9WVK0
11611	O35423|Q3UEN9
11614	Q53ZY9|Q61066
11615	P50247|Q3TF14
11622	P30561|Q3U5D9
11624	A0A0R4J020|A0A0R4J1D3|Q3U1U7|Q8C696
11625	P29699|Q3UEK9
11628	Q9WVE0
11629	O70200|Q4FJL9
11630	A0A0G2JG52|E9PVP1
11632	O08915
11634	B2MVU6|Q3ZB65|Q3ZB71|Q9Z0E3
11636	Q9R0Y5
11637	Q9WTP6
11639	Q3U489|Q9WUR9
11640	O08715|Q9CTT7
11641	O54931|Q8C9L6
11642	O88987
11643	A1L3T6|Q60662
11647	P09242|Q3TQ02
11648	F8VQM0|Q1LZM2
11650	P24823|Q7TPW4
11651	P31750
11652	Q3TY95|Q60823|Q8CE74
11655	Q3V0B2|Q8VC19
11656	A2AFM0|A2AFM1|P08680
11657	P07724|Q546G4
11658	E9Q3Q6|Q3TTY3|Q54AJ5|Q61490
11666	P48410
11668	P24549
11669	A0A0G2JEU1|P47738|Q544B1
11670	P47739|Q3UNF5
116701	Q91V87
11671	B1AV77|P47740
116731	Q91Y21
116732	Q9DA17
116733	Q8VEJ9
11674	A6ZI44|P05064|Q5FWB7
116746	Q0VDZ1|Q91VD6
116748	Q3UPL7|Q8QZX5
11676	P05063
11677	P45376|Q3UDY1
116810	Q8K3Q3
11682	P97793
116837	Q99NE5
116838	D9HP81|Q0VF51|Q9EQZ7
11684	A2CF85|P39655
116847	Q543S0|Q8CAZ9|Q9JK53
116848	E9Q374|F8VPM0
116849	Q9JJY8
11685	P55249|Q5F2E4
116852	Q8VC77|Q9CZU0
11686	O70582|Q2KHL0
11687	A2CF88|P39654
116870	E9PX23|F8WHY8|M1VHG1|M1VHG3|M1VHG6|M1VMF6|Q2KHS8|Q8K4B0
116871	E9Q794|Q3U3A7|Q3UII8|Q924K8
116872	Q6P3F8|Q9D695
116873	A5CVE4|P83093
11688	O35936
11689	P48999
116891	Q3U957|Q8BNI4
11690	P30355
116903	Q3UW96
116904	D3YUT2
116905	Q5NCQ5
116913	Q9CQC0
116914	Q9EQN9
11692	P56213
116939	E9QNZ9|Q91WW7
11694	O70137|Q3UQX2
116940	Q923W1
11695	O35137
116972	Q3TVE0|Q5ND56
11698	O55189|Q5M8P3
11699	Q07456
117004	Q920P2
117005	A2BHP6
11702	P0DMN7
11704	P63277|Q6PCW7|R9W2T8
11705	Q5EC55
117066	Q91ZD5|Q9DAZ8
117109	Q9DB28
117146	Q9ES34
117147	Q91VA0
117148	Q91ZP9
117149	H3BKL1|Q3UB38|Q542S6|Q99JY1
117150	Q91XU3
117158	Q920H1
117160	Q3TH73
117167	Q923B6
11717	A0A1L1SRX2|O08739
117171	Q3U6N9
117172	Q9D746
117197	Q8VED2
117198	Q06BK5|Q920Q8
11720	Q91X83
11722	P00687
117229	D3YWA6|Q924X7
11727	P21570|Q3TBG7
11730	P97802
11731	Q64438|W0UV59
11732	Q3UG85|Q8C438|Q9JHZ2
11733	A0A0R4J1N7|B7ZW98|D3YTV8|D3Z5M4|E9QNT8|G5E8J2|Q02357|Q0VGY9
11735	G3X971|G5E8K2|G5E8K3|G5E8K5|S4R2K9
11736	Q810B6
11737	D3Z7M9|O35381
11739	P48962
11740	P51881|Q545A2
11744	P97384
11745	O35639
11746	P97429|S4R1F2
11747	P48036
11749	F8WIT2|P14824|Q3TUI1|Q3UI56
11750	A0A2C9F2D2|Q07076|Q3UYL7|Q8CCV9
11752	O35640|Q921D0
11754	O70423
11757	P20108
11758	D3Z0Y2|O08709|Q6GT24
117586	Q19LI2
117589	C0H5Y0|Q91ZU0
117590	D3YU18|Q91ZT7
117591	B9EHN5|Q3T9X0|Q5ERC7|Q7TSK9|Q8BZR3|Q99JJ2
117592	Q91Z92
117599	Q6NVF4
117600	D3YZW1|Q91Z69
117606	D3Z763|Q6AZB0
[truncated: 19,014 more rows]
