# Supplementary material for: The Greatwall kinase safeguards the genome integrity by affecting the kinome activity in mitosis
Source: Oncogene. 2020 Sep 25;39(44):6816–40. doi: 10.1038/s41388-020-01470-1 (PMC7605441; doi:10.1038/s41388-020-01470-1)
Supplement: Supplementary file 8 — File S1 [file 41388_2020_1470_MOESM8_ESM.zip › saved-session/4019/gene-symbol-map.txt]

100008564	Gm14018
100008567	Gm14964
100009600	Zglp1
100009609	Vmn2r65
100009614	Gm10024
100009664	F630206G17Rik
100009698	Gm14504
100010	AA589556
100012	Oog3
100014	AA673240
100015211	Notumos
100017	Ldlrap1
100019	Mdn1
100032	AI115522
100033452	Gm13394
100033459	Ifi208
100034	AI115610
100034251	Wfdc17
100034360	9330171B17Rik
100034361	Mfap1b
100034363	Tmsb15b2
100034661	Gm12802
100034662	Gm1969
100034673	E430020m11rik
100034675	Gm11335
100034684	Cstdc5
100034724	Rpl15-ps3
100034726	Gm15772
100034727	Rps12-ps3
100034728	Rps12-ps4
100034729	Gm15114
100034733	2610305J24Rik
100034739	Gm17762
100034748	A930017K11Rik
100034757	Trmq1
100034758	Bpq7
100034759	Mom3
100034760	Ses3
100034761	Mnif2
100034762	Kcal1
100034763	Mnif3
100034764	Cdcs9
100034766	Ssial2
100034767	Gvhd4
100034768	Tcsz2
100034769	Tcsz3
100034770	Tshp2
100034771	Tshp9
100034772	Tshp10
100034773	Tshp12
100034774	Tshp15
100034775	Tshp17
100034776	Tshp18
100034778	Paam2
100034779	Sluc18
100034780	Sluc25
100034781	Kcal3
100034782	Krcn1
100034783	Nidds
100034784	Hrtfm2
100034785	Bmd16
100034786	Bwq5
100034787	Bdln3
100034788	Bdln4
100034789	Bwq6
100034790	Ath17
100034791	Hdlq9
100034792	Hdlq10
100034793	Hdlq11
100034794	Hdlq12
100034795	Ath20
100034796	Nctm2
100034797	Chol6
100034798	Chol8
100034799	Chol9
100034800	Hsm1
100034801	Tgq1
100034802	Obq16
100034803	Obq17
100034804	Lmr6
100034805	Pgia18
100034806	Pgia22
100034807	Cia12
100034808	Cia13
100034809	Cia16
100034810	Cia19
100034811	Lmr12
100034812	Lbm7
100034813	Lbm8
100034814	Lbm9
100034815	Lgth6
100034816	Lgth7
100034817	Lgth8
100034818	Musz2
100034819	Musz3
100034820	Musz5
100034821	Pcd4ts2
100034822	Circp2
100034823	Cfbw1
100034824	Cfld1
100034825	Egrm3
100034826	Ltq1
100034827	Hrq3
100034828	Sbmd1
100034829	Sbmd3
100034830	Mndl2
100034831	Elpt
100034832	Tbrs4
100034833	Vent2
100034834	Psl3
100034835	Radpf4
100034836	Hypch
100034837	Ltsd3
100034838	Ltsd8
100034839	Tauph
100034840	Pcyts4
100034841	Pcyts6
100034842	Tbbmd2
100034843	Tbbmd4
100034844	Tbbmd7
100034845	Fcsa2
100034846	Loco2
100034847	Ltry
100034848	Heal9
100034849	Pcir2
100034850	Pcir4
100034851	Pcir5
100034852	Iba5
100034853	Alaa1
100034854	Cfsw2
100034855	Splrn2
100034856	Cdav
100034857	Ofca3
100034858	Fob3b1
100034859	Pgia27
100034860	Pgia28
100034861	Rrodp1
100034862	Rrodp2
100034863	Capsq1
100034864	Capsq3
100034865	Aevm2
100034866	Scc12
100034867	Scc15
100034868	Sgp3
100034869	Pltpq1
100034870	Nhdlq4
100034871	Nhdlq5
100034872	Nhdlq6
100034873	Tgq2
100034874	Obq19
100034875	Hrtfm3
100034876	Hrtfm5
100034877	Hbnr6
100034878	Hbnr8
100034879	Abbp2
100034880	Im5
100034881	Nbwa1
100034882	Diht
100034883	Lgth9
100034884	Pbwg5
100034885	Pbwg9
100034886	Skmw1
100034887	Skmw5
100034888	Thcr
100034889	Vmbic4
100034890	Vmbic7
100034891	Vmbic8
100034892	Lvic5
100034893	Hdl6
100034894	Alcw6
100034895	Alcw7
100034896	Moo3
100034897	Cia5c
100034898	Imgt1
100034899	Tchol1
100034900	Nidd6k
100034901	Lp1
100034902	Trmq3
100034903	Cocia12
100034904	Eae34
100034905	Spha1
100034906	Spha3
100034907	Elsgp3
100034908	Hdlq23
100034909	Hdlq27
100034910	Hdlq28
100034911	Hdlq29
100034912	Hdlq32
100034913	Trmq4
100034914	Cia30
100034915	Cia31
100034916	Orgwq9
100034917	Lmblgq1
100034918	Lmblgq4
100034919	Lmblgq6
100034920	Kidq1
100034921	Hrtq3
100034922	Lvrq4
100034923	Tesq3
100034924	Scfq3
100034925	Lvrq10
100034926	Scfq2
100034927	Epfpq4
100034928	Scfq4
100034929	Fpdty
100034930	Char7
100034931	Tesw1
100034932	Ethm1
100034933	Ethm4
100034934	Vtbt9
100034935	Vtbt11
100034936	Vtbt15
100034937	Vtbt16
100034938	Vtbt19
100034939	Ncilt
100034940	Pfat4
100034941	Gluchos3
100034942	Lppl1
100034943	Phl2
100034944	Angfq4
100034945	Alprf
100034946	Igf1sl2
100034947	Igf1sl4
100034948	Si5lq4
100034949	Si5lq6
100034950	Arti2
100034951	Thyct1
100034952	Heal13
100034953	Bsbob5
100034954	Hipp3
100034955	Plyid
100034956	Bmca
100034957	Apsic4
100034958	Alcrsp3
100034959	Alcrsp6
100034960	Brmth2
100034961	Brmth5
100034962	Brmth8
100034963	Brmth11
100034964	Mdmsc4
100034965	Bmd21
100034966	Mp53d1
100034967	Mp53d3
100034968	Tgct3
100034969	Tilss1
100034970	Hyplip2
100034971	Bpq10
100034972	Bpq11
100034973	Lskcn2
100034974	Mastr
100034975	Bwnd2wk2
100034977	Depmq1
100034979	Bwnd2wk5
100034983	Bwnd2wk7
100034984	Vgot2
100034985	Skmw6
100034986	Skmw8
100034987	Skmw10
100034988	Ssta5
100034989	Grwtj2
100034990	Grwtj3
100034991	Lprq1
100034992	Lprq2
100034993	Bmch4
100034994	Bmch5
100034995	Bmch7
100034996	Bdmsq
100034997	Lprq4
100034998	Pltct1
100034999	Pltct2
100035000	Espq2
100035001	Estoq2
100035002	Dfq1
100035003	Lfq1
100035004	Lfq2
100035005	Orq2
100035006	Orq3
100035007	Bywq
100035008	Fmgty1
100035009	Fmgty3
100035010	Fmgty5
100035011	Fmgty7
100035012	Fmgty10
100035013	Fmgty12
100035014	Fmgty14
100035015	Noan1
100035016	Ahl6
100035017	Hdl34
100035018	Hdl35
100035019	Hdl36
100035020	Hdl37
100035021	C7mlq
100035022	Ecla
100035023	Eclc
100035024	Mgdr2
100035025	Lgdr1
100035026	Ablp
100035027	Axtq1
100035028	Axtq2
100035029	Axtq3
100035030	Etan1
100035031	Arigm1
100035032	Arigm2
100035033	Arigm4
100035034	Arigm7
100035035	Arigg2
100035036	Arigg4
100035037	Arigg6
100035038	Arigg10
100035039	Nstr1
100035040	Rthyd1
100035041	Rthyd4
100035042	Pnhdlc3
100035043	Pnhdlc5
100035044	Phdlc1
100035045	Kdnw1
100035046	Dbts1
100035047	Obsty2
100035048	Obsty3
100035049	Bwtn1
100035050	Kdnw3
100035051	Dbts2
100035052	W3q12
100035053	Lgq5
100035054	W10q7
100035055	Lgaq3
100035056	Egq1
100035057	W3q1
100035058	W3q2
100035059	Lgq2
100035060	Lgaq2
100035061	Lgq3
100035062	Lgaq4
100035063	Egq3
100035064	W6q7
100035065	W6q15
100035066	W10q10
100035067	Lgq6
100035068	W10q16
100035069	W10q11
100035070	Tailq5
100035071	W6q17
100035072	W3q10
100035073	W10q13
100035074	Egq12
100035075	W10q14
100035076	W6q6
100035077	W10q5
100035078	W6q8
100035079	Egq9
100035080	W10q2
100035081	W6q3
100035082	Tailaq1
100035083	Egq10
100035084	Egaq4
100035085	W10q17
100035086	Tailaq4
100035087	W3q7
100035088	W6q11
100035089	W10q15
100035090	W6q12
100035091	W3q14
100035092	W3q15
100035093	Hdlcl1
100035094	Bdywt
100035095	Hypism
100035096	Manln1
100035097	Manln2
100035098	Manln3
100035099	Manln5
100035100	Manln6
100035101	Manln10
100035102	Manln12
100035103	Manln14
100035104	Manln17
100035105	Manln19
100035106	Cinda3
100035107	Cinda5
100035108	Eae2b
100035109	Swrl1
100035110	Swrl2
100035111	Nba4
100035112	Eae38
100035113	Baa1
100035114	Sle16
100035115	Sle18
100035116	Obwq4
100035117	Bwtq9
100035118	Bwtq10
100035119	Obq21
100035120	Obq22
100035121	Adip10
100035122	Adip11
100035123	Adip14
100035124	Adip16
100035125	Adip18
100035126	Gpdc2
100035127	Aaj1
100035128	Aaj3
100035129	Wbcq1
100035130	Wbcq3
100035131	Wbcq6
100035132	Mpvq1
100035133	Arfix
100035134	Gct7
100035135	Eamcd2
100035136	Gstml
100035137	Tcdel1
100035138	Cspt
100035139	mdlk1
100035140	Erars1
100035141	Lith19
100035142	Lith20
100035143	Ossc1
100035144	Scpro4
100035145	Scpro5
100035146	Scpro8
100035147	Scpro10
100035148	Bntq2
100035149	Bntq3
100035150	Bntq6
100035151	Bntq8
100035152	Bntq9
100035153	Bntq12
100035154	Bntq13
100035155	Bntq17
100035156	Sphsr2
100035157	Idd16.2
100035159	Nsila2
100035160	Nsila5
100035161	Nsila7
100035162	Crhtaq1
100035163	Crhtaq2
100035164	Avptaq2
100035165	Crhr1taq2
100035166	Pbmd1
100035167	Pbmd3
100035168	Igan3
100035169	Igan4
100035170	Agnm1
100035171	Agnm3
100035172	Gnf1
100035173	Emo4
100035174	Reb1
100035175	Mord2
100035176	Cia40
100035177	Bomd7
100035178	Ptnu2
100035179	Ptnu4
100035180	Ptnu5
100035181	Salpa4
100035182	Ath25
100035183	Ath26
100035184	Ath28
100035185	Bw21
100035186	Bw22
100035187	Htas5
100035188	Htas9
100035189	Cplaq11
100035190	Artmd1
100035191	Ses8
100035192	Ses10
100035193	Zit1
100035194	Pbwg15
100035195	Pbwg18
100035196	Pbwg20
100035197	Gsi1
100035198	Gsi2
100035199	Vacq1
100035200	Vacq3
100035201	Vacq6
100035202	Exq4
100035203	Marq1
100035204	Marq2
100035205	Marq5
100035206	Mpdk2
100035207	Mpdk6
100035208	Lmrq1
100035209	Lmrq3
100035210	Lmrq4
100035211	Imraq1
100035212	Imraq2
100035213	Imrfq2
100035214	Tmc1m1
100035215	Tmc1m3
100035216	Mfiq5
100035217	Mfiq3
100035218	Mfiq1
100035219	Mfeq1
100035220	Mglcq1
100035221	Mlepq2
100035222	Abfp2
100035223	Abfp5
100035224	Abfw2
100035225	Abfw4
100035226	Bodw1
100035227	Bodw3
100035228	Bodw4
100035229	Knyw1
100035230	Knyw4
100035231	Knyw5
100035232	Spnw3
100035233	Spnw4
100035234	Spnw5
100035235	Bwq7
100035236	Bmgr2
100035237	Blmpf4
100035238	Cfmq1
100035239	Mtxe1
100035240	Mtxe3
100035241	Mtxe5
100035242	Mtxe8
100035243	Mtxe9
100035244	Iba7
100035245	Rafaril
100035246	Idd21.3
100035247	Nhdlq8
100035248	Nhdlq9
100035249	Hdlq36
100035250	Hdlq37
100035251	Hdlq39
100035252	Sdtq3
100035253	Sdtq5
100035254	Sdtq7
100035255	Sdtq10
100035256	Mohg1
100035257	Mohg3
100035258	Wght1
100035259	Wght3
100035260	Wght4
100035261	Ltxs2
100035262	Mpvq2
100035263	Pltq3
100035264	Dvs1
100035265	Earheal3
100035266	Earheal4
100035267	Bw24
100035268	Qbis2
100035269	Eppiq2
100035270	Cmn3
100035271	Stheal11
100035272	Ascla1
100035273	Ascla5
100035274	Ath29
100035275	Chlq1
100035276	Chlq3
100035277	Chlq7
100035278	Chlq8
100035279	Pmncq1
100035280	Cafcnq1
100035281	Hdlq42
100035282	Hdlq43
100035283	Hdlq45
100035284	Hdlq46
100035285	Hdlq50
100035286	Hdlq51
100035287	Ath37
100035288	Bnszq2
100035289	Catys1
100035290	Bmd1c
100035291	Asdq1
100035292	Asdq2
100035293	Asdq5
100035294	Pgis1
100035295	Rbcq1
100035296	Rbcq3
100035297	Rbcq4
100035298	Mcvq1
100035299	Chcmq1
100035300	Srilp
100035301	Cmv4
100035302	Cq4
100035303	Bodwt2
100035304	Scgq2
100035305	Sxbq1
100035306	Scgq4
100035307	Sxbq4
100035308	Sxbq3
100035309	Acla2
100035310	Myci1
100035311	Myci2
100035312	Lmr18
100035313	Prtia1
100035314	Gwth1
100035315	Gwth2
100035316	Orgwt2
100035317	Orgwt3
100035318	Orgwt4
100035319	Orgwt6
100035320	Orgwt7
100035321	Gwth4
100035322	Gwth5
100035323	Fatpad6
100035324	Gwth6
100035325	Brnvl1
100035326	Brnvl2
100035327	Bpq13
100035328	Ntta2
100035329	Nilac2
100035330	Nilac4
100035331	Nilac8
100035332	Nilac10
100035333	Ctex
100035334	Elads4
100035335	Elcs2
100035336	Elyms1
100035337	Lbn1
100035339	Org2
100035340	Org3
100035341	Org4
100035342	Lbn5
100035343	Bod3
100035344	Lbn7
100035345	Bod5
100035346	Org6
100035347	Bod6
100035348	Bwtn3
100035349	Org8
100035350	Bod9
100035351	Org9
100035352	Org10
100035353	Bwtn5
100035354	Neogq1
100035355	Fecq4
100035356	Pregq1
100035357	Pregq4
100035358	Skmw13
100035359	Skmw16
100035360	Skmw17
100035361	Etax2
100035362	Ccmp1
100035363	Ccmp2
100035364	Ccmp3
100035365	Ccmp4
100035366	Ccmp6
100035367	Etax7
100035368	Etax8
100035369	Etax11
100035370	Alpq1
100035371	Alpq3
100035372	Hemq1
100035373	Hemq4
100035374	Hemq5
100035375	Advh3
100035376	Bfsz1
100035377	Smtw1
100035378	Spmd1
100035379	Spmd4
100035380	Raml2
100035381	Raml5
100035382	Mohg4
100035383	Mohg7
100035384	Mohg9
100035385	Modor2
100035386	Clas3
100035387	Azdm1
100035388	Azdm2
100035389	Azdm5
100035390	Mskt2
100035391	Mskt3
100035392	Mskt5
100035393	Mskt8
100035394	Mskt9
100035395	Anyt1
100035396	Imct1
100035397	Blct3
100035398	Blct4
100035399	Byln1
100035400	Blct6
100035401	Sttr2
100035402	Mpcp2
100035403	Mpcp4
100035404	Mpcp8
100035405	Mpcp10
100035406	Dbm1
100035407	Dbm2
100035408	Chlq10
100035409	Chlq13
100035410	Chlq15
100035411	Chlq18
100035412	Hmtb3
100035413	Bczr2
100035414	Elorr1
100035415	Slms2
100035416	Elnv
100035417	Elda4
100035418	Wtlr1
100035419	Wtlr2
100035420	Nashs1
100035421	Msts1
100035422	Slcs1
100035423	Nhil3
100035424	Nhil4
100035425	Tbt1
100035426	Tbt3
100035427	Fcs2
100035428	Brwt1
100035429	Brwt2
100035430	Brwt3
100035431	Hfem3
100035432	Hfem4
100035433	Ctrq3
100035434	Dbsq1
100035435	Dbsq4
100035436	Dbsq7
100035437	Eac2
100035438	Eac3
100035439	Eac6
100035440	Ity6
100035441	Ity8
100035442	Brml1
100035443	Brml5
100035444	Brml7
100035445	Bmd24
100035446	Pstc1
100035447	Pstc5
100035448	Amdt1
100035449	Ctpr1
100035450	Imab
100035451	Psrs1
100035452	Psrs2
100035453	Psrs4
100035454	Psrs6
100035455	Vmmt2
100035456	Vmmt6
100035457	Vmmt9
100035458	Vmmt12
100035459	Vmmt15
100035460	Vmmt17
100035461	Imab2
100035462	Imab3
100035463	Imab5
100035464	Bw26
100035465	Bw28
100035466	Bw30
100035467	Bw31
100035468	Bdln7
100035469	Lbm14
100035470	Abfm1
100035471	Rfpw1
100035472	Bmc1
100035473	Bmnx
100035474	Ftm2
100035475	Mofp2
100035476	Gf6
100035477	Bmc2
100035478	Bmd27
100035479	Bmd32
100035480	Bmd29
100035481	Mofp3
100035482	Gf4
100035483	Rfpw4
100035484	Ba1
100035485	Bmc3
100035486	Bdln9
100035487	Lbm12
100035488	Ba2
100035489	Bmc4
100035490	Ba3
100035491	Bmc5
100035492	Bmc10
100035493	Gf5
100035494	Bmd30
100035495	Bmd31
100035496	Mofp4
100035497	Wg5
100035498	Swq6
100035499	Kwq13
100035500	Kwq14
100035501	Tailq7
100035502	Tailq8
100035503	Fatmq2
100035504	Tcq1
100035505	Brwq1
100035506	Lwq9
100035507	Mfat1
100035508	Mfat4
100035509	Mfat6
100035510	Chldq1
100035511	Chldq2
100035512	Tglq1
100035513	Chldq3
100035514	Ftms1
100035515	Chldq5
100035516	Sox10m2
100035517	Sox10m4
100035518	Gutl1
100035519	Pstc6
100035520	Pbrbc1
100035521	Pbrbc3
100035522	Bmrbc1
100035523	Bmrbc4
100035524	Ath9
100035525	Ses5
100035526	Kcal2
100035527	Tshp1
100035528	Tshp11
100035529	Tshp16
100035530	Hdlq2
100035531	Mnic3
100035532	Bdln5
100035533	Hdlq5
100035534	Tnbs1
100035535	Lith9
100035536	Lmr4
100035537	Pgia25
100035538	Cia17
100035539	Lbm10
100035540	Ssta4
100035541	Cfld4
100035542	Sbmd2
100035543	Hypn
100035544	Ltsd5
100035545	Hscfr
100035546	Fcsa3
100035547	Loco1
100035548	Aod3
100035549	Ofca2
100035550	Alaa4
100035551	Loca2
100035552	Angvq2
100035553	Tgq3
100035554	Im6
100035555	Skmw4
100035556	Fibrs3
100035557	Moo2
100035558	Fbgl2
100035559	Cia28
100035560	Eae33
100035561	Hdlq31
100035562	Trmq6
100035563	Lmblgq5
100035564	Kidpq2
100035565	Splq8
100035566	T1pdty
100035567	Ofact
100035568	Vtbt12
100035569	Rplag
100035570	Phl1
100035571	Lpolv
100035572	Alcdp2
100035573	Hdlq33
100035574	Apsic2
100035575	Brmth4
100035576	Mdmsc6
100035577	Ducm1
100035578	Hrq4
100035580	Bwnd4wk4
100035582	Vgot1
100035583	Bmch3
100035584	Lprq5
100035585	Espq3
100035586	Orq1
100035587	Xydsq
100035588	Fmgty11
100035589	Salpa2
100035590	Hdl38
100035591	Hmdc
100035592	Parms1
100035593	Arigm5
100035594	Arigg8
100035595	Rthyd5
100035596	Phdlc2
100035597	Kdnw2
100035598	Obsty5
100035599	W6q14
100035600	Egq2
100035601	W6q13
100035602	Egq8
100035603	Egq11
100035604	W3q5
100035605	W6q9
100035606	Egq4
100035607	W6q16
100035608	Egq5
100035609	Egq6
100035610	Manln4
100035611	Manln11
100035612	Manln16
100035613	Nba3
100035614	Baa2
100035615	Bwtq8
100035616	Obq20
100035617	Adip12
100035618	Aaj2
100035619	Aaj4
100035620	Cmv3
100035621	Motp1
100035622	Lith15
100035623	Lith18
100035624	Scpro6
100035625	Bntq5
100035626	Bntq10
100035627	Bntq15
100035628	spkw2
100035629	Nsila9
100035630	Avptaq1
100035631	Gnf2
100035632	Bomd5
100035633	Ptnu3
100035634	Ath22
100035635	Bw20
100035636	Ses6
100035637	Msq1
100035638	Pbwg21
100035639	Bdw1
100035640	Tsiq1
100035641	Mpdk8
100035642	Idd25
100035643	Tmc1m4
100035644	Mfiq4
100035645	Abfw3
100035646	Bodw2
100035647	Knyw3
100035648	Spnw7
100035649	Blmpf3
100035650	Mtxe2
100035651	Iba8
100035652	Hdlq35
100035653	Sdtq6
100035654	Wght2
100035655	Idd27
100035656	Earheal1
100035657	Efw
100035658	Cmn2
100035659	Ascla2
100035660	Chlq4
100035661	Hdlq44
100035662	Hdlq49
100035663	917M
100035664	Asdq3
100035665	Ua1
100035666	Hgbq1
100035667	Sxbq2
100035668	Svtms
100035669	Orgwt1
100035670	Orgwt5
100035671	Fatpad3
100035672	Gwth7
100035673	Nilac6
100035674	Nilac11
100035675	Elyms2
100035676	Bod4
100035677	Lbn9
100035678	Bod10
100035679	Skts15
100035680	Pregq2
100035681	Bw25
100035682	Etax6
100035683	Ccmp9
100035684	Hemq2
100035685	Spmd3
100035686	Mohg6
100035687	Mohg8
100035688	Clas2
100035689	Mskt1
100035690	W6bw1
100035691	Sttr1
100035692	Mpcp6
100035693	Dbm4
100035694	Chlq17
100035695	Bczr3
100035696	Lore9
100035697	Msts2
100035698	Tbt2
100035699	Brwt4
100035700	Ctrq1
100035701	Dbsq8
100035702	Ity4
100035703	Actre5
100035704	Pstc4
100035705	Char2b
100035706	Psrs5
100035707	Vmmt18
100035708	Imab4
100035709	Bw29
100035710	Lbm11
100035711	Pbft2
100035712	Rfpw6
100035713	Mofp6
100035714	Bdln8
100035715	Ba5
100035716	Ba6
100035717	Ses1a
100035718	Pbctlp1
100035719	Mnic1
100035720	Smdq3
100035721	Lhyp
100035722	Tcsz1
100035723	Tshp3
100035724	Hdlq3
100035725	Sbnt1
100035726	Sluc26
100035727	Nociq1
100035728	Otx2m1
100035729	Adip9
100035730	Bdln6
100035731	Ath18
100035732	Nhdlq2
100035734	Obq18
100035735	Lmr5
100035736	Pgia23
100035737	Pgia24
100035738	Cia18
100035739	Lbm5
100035740	Giq1
100035741	Musz1
100035742	Cd8mts2
100035743	Scon1
100035744	Cfbw4
100035745	Hrq2
100035746	Sbmd4
100035747	Bel
100035748	Vent3
100035749	Radpf3
100035750	Ltsd7
100035751	Pcyts1
100035752	Pcyts5
100035753	Tbbmd6
100035754	Mbis3
100035755	Cfcd
100035756	Pcfm1
100035757	Cfsw1
100035758	Ofca1
100035759	Fob3a
100035760	Marif3
100035761	Loca1
100035762	Aaom1
100035763	Scc11
100035764	Pltpq3
100035765	Nhdlq7
100035766	Hbnr7
100035767	Abbp1
100035768	Im7
100035769	Pbwg4
100035770	Pbwg7
100035771	Skmw3
100035772	Vmbic10
100035773	Lvic4
100035774	Moo4
100035775	Tgls1
100035776	Cia27
100035777	Lscc3
100035778	Eae30
100035779	Elsgp4
100035780	Hdlq26
100035781	Hdlq30
100035782	Cia32
100035783	Orgwq8
100035784	Lmblgq2
100035785	Scfpq1
100035786	Tesq1
100035787	Epfpq1
100035788	Splq9
100035789	Mmtp2
100035790	Tesw2
100035791	Vtbt5
100035792	Vtbt10
100035793	Vtbt18
100035794	Tabw2
100035795	Gluchos1
100035796	Lptl1
100035797	Hpcr2
100035798	Igf1sl3
100035799	Arti1
100035800	Bsbob4
100035801	Hipp4
100035802	Apsic3
100035803	Alcrsp5
100035804	Brmth3
100035805	Brmth10
100035806	Bmd20
100035807	Tgct2
100035808	Tgct4
100035809	Motr1
100035810	Bpq12
100035813	Bwnd3wk1
100035815	Bwnd4wk7
100035816	Skmw7
100035817	Ssta7
100035818	Bmch1
100035819	Bmch2
100035820	Char8
100035821	Espq4
100035822	Estoq4
100035823	Lfq3
100035824	Mhstq2
100035825	Fmgty8
100035826	Fmgty13
100035827	Noan2
100035828	Hdl39
100035829	Hdl40
100035830	Mgdr1
100035831	Lgdr2
100035832	Diobq
100035833	Cq6
100035834	Trglyd
100035835	Arigm6
100035836	Arigg7
100035837	Arigg9
100035838	Nstr2
100035839	Pnhdlc1
100035840	Obsty1
100035841	Adbg1
100035842	Tgyl1
100035843	Splwt1
100035844	W10q6
100035845	W6q1
100035846	W10q1
100035847	Tailq2
100035848	Egaq1
100035849	W3q17
100035850	W3q3
100035851	W10q18
100035852	W3q8
100035853	W3q11
100035854	W10q8
100035855	Lgq1
100035856	W6q10
100035857	Tailq3
100035858	W10q12
100035859	W3q16
100035860	Athla1
100035861	Hdlcl2
100035862	Manln8
100035863	Manln13
100035864	Manln18
100035865	Cxam
100035866	Swrl3
100035867	Eae36
100035868	Modc2
100035869	Sle17
100035870	Obwq5
100035871	Bwtq12
100035872	Adip15
100035873	Adip17
100035874	Dice1b
100035875	Wbcq2
100035877	Gct9
100035878	Dxmod
100035879	Lith16
100035880	Lith17
100035881	Lith23
100035882	Ossc2
100035883	Bntq1
100035884	Bntq7
100035885	Bntq11
100035886	Tdmq1
100035887	Zolw1
100035888	Nsila1
100035889	Nsila8
100035890	Crhtaq3
100035891	Crhr1taq1
100035892	Pbmd4
100035893	Igan2
100035894	Agnm2
100035895	Imebt1
100035896	Bomd6
100035897	Ath23
100035898	Ath24
100035899	Ath27
100035900	Htas8
100035901	Cplaq12
100035902	Ses7
100035903	Pbwg14
100035904	Pbwg19
100035905	Kdw1
100035906	Hrtfm7
100035907	Vacq4
100035908	Tsiq3
100035909	Mpdk1
100035910	Mpdk5
100035911	Lmrq2
100035912	Lmrq6
100035913	Imrfq1
100035914	Mfe5q1
100035915	Mfi7q1
100035916	Abfp4
100035917	Abfw1
100035918	Knyw2
100035919	Knyw6
100035920	Spnw1
100035921	Bmgr4
100035922	Blmpf5
100035923	Cfmq3
100035924	Mtxe7
100035925	Rafar2
100035926	Hdlq34
100035927	Nhdlq10
100035928	Sdtq4
100035929	Sdtq9
100035930	Sdtq11
100035931	Wght6
100035932	Pltq1
100035933	Earheal2
100035934	Plep
100035935	Qbis1
100035936	Eppiq1
100035937	Ascla6
100035938	Bglu3
100035939	Chlq6
100035940	Hdlq40
100035941	Hdlq41
100035942	Ath38
100035943	Bmd1a
100035944	Asdq4
100035945	Asdq7
100035946	Rbcq2
100035947	Mchq1
100035948	T2dm2sa
100035949	Cq5
100035950	Mancq1
100035951	Acla1
100035952	Lmr16
100035953	Lmr17
100035954	Fatpad1
100035955	Gwth3
100035956	Fatpad5
100035957	Fatpad7
100035958	Hrq6
100035959	Ntta3
100035960	Nilac7
100035961	Nilac12
100035962	Elads3
100035963	Bwtn2
100035964	Lbn3
100035965	Lbn4
100035966	Lbn6
100035967	Org5
100035968	Bwtn4
100035969	Lbn10
100035970	Skts14
100035971	Fecq3
100035972	Skmw12
100035973	Etax1
100035974	Etax3
100035975	Ccmp5
100035976	Ccmp7
100035977	Ccmp8
100035978	Hemq3
100035979	Hemq6
100035980	Advh4
100035981	Smtw2
100035982	Raml4
100035983	Modor1
100035984	Modor3
100035985	Azdm3
100035986	Mskt4
100035987	Mskt6
100035988	Blct2
100035989	Bdym1
100035990	Aspt1
100035991	Mpcp3
100035992	Mpcp9
100035993	Mpcp12
100035994	Chlq12
100035995	Chlq16
100035996	Elda1
100035997	Elorr2
100035998	Lore10
100035999	Wtlr3
100036000	Msts4
100036001	Nhil1
100036002	Tbt4
100036003	Fcs3
100036004	Hfem2
100036005	Dbsq2
100036006	Dbsq6
100036007	Eac1
100036008	Ity5
100036009	Brml2
100036010	Brml6
100036011	Bmd25
100036012	Pstc3
100036013	Dshv2
100036014	Psrs3
100036015	Psrs7
100036016	Vmmt4
100036017	Vmmt8
100036018	Vmmt13
100036019	Vmmt16
100036020	Imab6
100036021	Ftm1
100036022	Abfm2
100036023	Mofp5
100036024	Rfpw5
100036025	Gf1
100036026	Bmd28
100036027	Bmd33
100036028	Pbft3
100036029	Gf2
100036030	Ba4
100036031	Bmc8
100036032	Lbm15
100036033	Lbm13
100036034	Gf3
100036035	Ftm4
100036036	Bmc6
100036037	Bmc11
100036038	Wg6
100036039	Kwq15
100036040	Bdlnq7
100036041	Feml4
100036042	Mfat2
100036043	Mfat7
100036044	Nhq1
100036045	Sox10m3
100036046	Bmd38
100036047	Bmrbc2
100036048	Blacv1
100036049	Pbw2
100036050	Etmr
100036051	Oss2
100036052	Lith11
100036053	Ath21
100036054	Hbnr2
100036055	Hrq1
100036056	Psl2
100036057	Tbbmd1
100036058	Cfsw3
100036059	T2dm1sa
100036060	Scc13
100036061	Abbp3
100036062	Fibrs1
100036063	Ffal1
100036064	Cocia13
100036065	Elsgp2
100036066	Lvrq7
100036067	Epfq3
100036068	Vtbt13
100036069	Gbrln
100036070	Hipp5
100036071	Nrtim2
100036072	Mp53d2
100036074	Skmw9
100036075	Grwtj4
100036076	Fmgty2
100036077	Fmgty6
100036078	Hlpx
100036079	Arigg5
100036080	Idd23
100036081	W10q3
100036082	W6q4
100036083	Lgaq5
100036084	Lgaq1
100036085	Manln15
100036086	Nba5
100036087	Obwq2
100036088	Adip13
100036089	Gct6
100036090	Erars2
100036091	Scpro11
100036092	Bntq14
100036093	Avptaq3
100036094	Igan1
100036095	Ptnu1
100036096	Cplaq10
100036097	Vacq5
100036098	Marq4
100036099	Lmrq5
100036100	Mfiq2
100036101	Spnw2
100036102	Mtxe6
100036103	Sdtq2
100036104	Mohg2
100036105	Impbw1
100036106	Cmn1
100036107	Chlq5
100036108	Hdlq47
100036109	Pgis2
100036110	Scgq1
100036111	Lmr19
100036112	Fatpad4
100036113	Nilac5
100036114	Org1
100036115	Bod2
100036116	Bod11
100036117	Skmw14
100036118	Etax10
100036119	Spmd2
100036120	Mohg5
100036121	Mskt7
100036122	Blct5
100036123	Dbm3
100036124	Chlq11
100036125	Slms1
100036126	Nhil2
100036127	Dbsq3
100036128	Eac5
100036129	Mlrrq
100036130	Vmmt10
100036131	Mfat3
100036132	Nidd1k
100036133	Ath19
100036134	Lmr7
100036135	Lgth4
100036136	Skts13
100036137	Tbbmd3
100036138	Pgia26
100036139	Hstx1
100036140	Moo1
100036141	Cocia14
100036142	Epfq4
100036143	Vtbt17
100036144	Angfq2
100036145	Brmth7
100036146	Bwnd5wk3
100036147	Lprq3
100036148	Fmgty4
100036150	Scq1
100036151	Pnhdlc2
100036152	Lgq4
100036153	Egq7
100036154	W3q6
100036155	Obwq1
100036156	Gpdc1
100036157	Lith22
100036158	Sphsr1
100036159	Pbmd2
100036160	Pbwg16
100036161	Vacq7
100036162	Abfp1
100036163	Spnw6
100036164	Hdlq38
100036165	Ltxs3
100036166	Pscr3
100036167	Chcmq2
100036168	Fatpad2
100036169	Elcs1
100036170	Bod8
100036171	Alpq2
100036172	Appd2
100036173	Imct2
100036174	Bczr1
100036175	Hfem1
100036176	Ity7
100036177	Vmmt5
100036178	Bw27
100036179	Pbft1
100036180	Bmd35
100036181	Fatmq1
100036182	Tshp14
100036183	Lmr13
100036184	Pbwg2
100036185	Lptl2
100036186	Ahl3
100036187	Obsty4
100036188	Egaq3
100036189	Wbcq5
100036190	Nsila4
100036191	Ses1b
100036192	Abfw5
100036193	Brml3
100036194	Chldq4
100036195	Pbbcp2
100036196	Ses4
100036197	Cdcs8
100036198	Ssial4
100036199	Tshp13
100036200	Paam1
100036201	Sluc27
100036202	Oss1
100036203	Asbb2
100036204	Pbrgcsf1
100036206	Tapr
100036207	Pgia20
100036208	Cia14
100036209	Lbm6
100036210	Musz4
100036211	Spir1
100036212	Pfibs2
100036213	Mndl1
100036214	Trmq2
100036215	Ltsd1
100036216	Pcyts3
100036217	Tbbmd5
100036218	Fcsa1
100036219	Mbis4
100036220	Tmevd8
100036221	Cfid
100036222	Splrn1
100036223	Ofca4
100036224	Gbvq1
100036225	Capsq4
100036226	Aevm1
100036227	Hrl
100036228	Hbnr4
100036229	Hbnr5
100036230	Tb2r1
100036231	Nbwa2
100036232	Pbwg10
100036233	Vmbic9
100036234	Aorls1
100036235	Cia5b
100036236	Cia29
100036237	Cocia11
100036238	Eae32
100036239	Eae31
100036240	Aabpr
100036241	Epfq2
100036242	Kidpq1
100036243	Epfpq3
100036244	Mmtp1
100036245	Ethm3
100036246	Vtbt6
100036247	Vtbt14
100036248	Pfat3
100036249	Gluchos2
100036250	Hcif1
100036251	Si5lq5
100036252	Heal12
100036253	Apsic1
100036254	Brmth1
100036255	Brmth6
100036256	Mdmsc5
100036257	Bmd22
100036258	Tgct5
100036259	Hrq5
100036264	Bwnd5wk7
100036265	Skmw11
100036266	Grwtj1
100036267	Bmch6
100036268	Espq1
100036269	Estoq1
100036270	Mhstq1
100036271	Fmgty9
100036272	Salpa1
100036273	Hlbsb2
100036274	Elpfm
100036275	Arigm3
100036276	Arigg1
100036277	Eae27
100036278	Rthyd3
100036279	Pnhdlc4
100036280	Ceat1
100036281	W6q2
100036282	Tailq4
100036283	W10q4
100036284	W6q5
100036285	Tailaq2
100036286	W3q4
100036287	Tailq1
100036288	Tailq6
100036289	Egaq2
100036290	Mbsyd
100036291	Manln9
100036292	Cinda4
100036293	Eae39
100036294	Eae35
100036295	Nwa2
100036296	Obwq3
100036297	Bwtq11
100036298	Gpdc3
100036299	Mstat5ab
100036300	Wbcq4
100036301	Ibdq1
100036302	Tcdel2
100036303	Lith21
100036304	Scpro9
100036305	Bntq4
100036306	Bntq16
100036307	Drsi
100036308	Rafar
100036309	Nsila3
100036310	Nsila10
100036311	Crhr1taq3
100036312	Cplaq8
100036313	Gnf3
100036314	Mord3
100036315	Salpa3
100036316	Htas6
100036317	Cplaq9
100036318	Artmd2
100036319	Ses9
100036320	Pbwg17
100036321	Vacq2
100036322	Tsiq2
100036323	Marq3
100036324	Mpdk4
100036325	Mpdk7
100036326	Imraq3
100036327	Mlepq1
100036328	Mfi5q1
100036329	Abfp3
100036330	Abfw6
100036331	Bmgr3
100036332	Ebmgr1
100036333	Cfmq2
100036334	Iba6
100036335	Idd21.2
100036336	Sdtq1
100036337	Sdtq8
100036338	Wght5
100036339	Dvs2
100036340	Bw23
100036341	Qbis3
100036342	Sbcf
100036343	Ascla4
100036344	Chlq2
100036345	Hdlq48
100036346	Eae40
100036347	Asdq6
100036348	Hctq1
100036349	Mcvq2
100036350	Bodwt1
100036351	Scgq3
100036352	Scgq5
100036353	Pbat2
100036355	Orgwt8
100036356	Ntta1
100036357	Nilac3
100036358	Nilac9
100036359	Elads1
100036360	Lbn2
100036361	Lbn8
100036362	Bod7
100036363	Pregq3
100036364	Skmw15
100036365	Etax5
100036366	Etax9
100036367	Advh2
100036368	Bfsz2
100036369	Raml1
100036370	Ibdq2
100036371	Clas4
100036372	Appd1
100036373	Blct1
100036374	Erph1
100036375	Mpcp1
100036376	Mpcp7
100036377	Mpcp11
100036378	Chlq14
100036379	Hmtb1
100036380	Elda2
100036381	Elda3
100036382	Lore11
100036383	Msts3
100036384	Nhil5
100036385	Fcs1
100036386	Ctrq2
100036387	Dbsq5
100036388	Eac4
100036389	Actre6
100036390	Brml4
100036391	Bmd26
100036392	Dshv1
100036393	Char2a
100036394	Vmmt1
100036395	Vmmt7
100036396	Vmmt11
100036397	Vmmt14
100036398	Imab7
100036399	Bw32
100036400	Mofp1
100036401	Bmc7
100036402	Ftm5
100036403	Rfpw2
100036404	Bmd36
100036405	Rfpw3
100036406	Bmc9
100036407	Ftm3
100036408	Bmd37
100036409	Bmd34
100036410	Wg7
100036411	Tcq2
100036412	Gfpq1
100036413	Mfat5
100036414	Mfat8
100036415	Sox10m5
100036416	Bmrbc3
100036417	Fembrs4
100036418	Gvhd5
100036419	Pbrgcsf2
100036420	Pgia21
100036421	Pcd4ts3
100036422	Hwq1
100036423	Ltsd6
100036424	Tmevd9
100036425	Capsq2
100036426	Hrtfm4
100036427	Vmbic6
100036428	Cia26
100036429	Pwatq1
100036430	Ethm2
100036431	wrmod1
100036432	Dmyaq3
100036433	Brmth9
100036436	Popoa
100036437	Estoq3
100036438	Hlbsb1
100036439	Cmcs
100036440	Rthyd2
100036441	W10q9
100036442	W3q13
100036443	Tailaq3
100036444	Stzid
100036445	Eae37
100036446	Dice1a
100036447	Scpro7
100036448	Idd16.1
100036449	Gnf4
100036450	Htas1
100036451	Pbwg22
100036452	Mpdk3
100036453	Tmc1m2
100036454	Btts
100036455	Idd21.1
100036456	Pltq2
100036457	Ascla3
100036458	Bmd1b
100036459	Mcvq3
100036460	Pbat1
100036462	Elads2
100036463	Org7
100036464	Etax4
100036465	Advh1
100036466	Azdm4
100036467	Mpcp5
100036468	Hmtb2
100036469	Wtlr4
100036470	Fcs4
100036471	Pstc2
100036472	Vmmt3
100036473	Vmmt19
100036474	Pbrbc2
100036475	Hfib1
100036476	Asbb1
100036477	Pfibs1
100036478	Pcir3
100036479	Scc14
100036480	Fibrs2
100036481	Axtrb9
100036482	Mmtp3
100036483	Lnopy2
100036484	Pymr
100036486	Ssta6
100036487	Arigg3
100036488	W3q9
100036489	Manln7
100036490	Stzid2
100036491	Gct8
100036492	Nsila6
100036493	Imebt2
100036494	Htas7
100036495	Idd26
100036496	Mtxe4
100036497	Qbis4
100036498	Miju
100036499	Mancq2
100036500	Nilac1
100036501	Skmw18
100036502	Raml3
100036503	Chlq9
100036504	Nashs2
100036505	Amdt2
100036506	Vmmt20
100036507	Rfpw7
100036508	Tglq2
100036509	Fcsa5
100036510	Trmq5
100036511	Tilss2
100036513	LOC100036513
100036518	Vmn1r223
100036520	Gata5os
100036521	Umad1
100036523	Gm16982
100036526	Gm9887
100036530	LOC100036530
100036533	Gm9934
100036535	Gm9913
100036537	Gm11149
100036538	BC028777
100036539	Gm13999
100036540	LOC100036540
100036541	Gm9744
100036543	Gm9983
100036544	D630002J18Rik
100036559	Pis1
100036560	Arrd4
100036561	Pis2
100036568	Gm3373
100036569	Gm16525
100036572	LOC100036572
100036573	Gm13066
100036741	Fbtq2
100036742	Fbtq3
100036743	Fbtq5
100036744	Fbtq6
100036745	Fbtq8
100036746	Mlca2
100036748	Mlca5
100036749	Fbtq1
100036750	Sle19
100036751	Fbtq4
100036752	Fbtq7
100036753	Mlca1
100036754	Mlca4
100036768	Gm11696
100037255	Idd4.3
100037256	Il4ppq
100037258	Dnajc3
100037260	9430060I03Rik
100037262	Gm12359
100037263	4921516A02Rik
100037278	Fam129c
100037281	Gm10589
100037282	Rsph3b
100037283	Rnaset2a
100037297	5430403G19Rik
100037396	D030047H15Rik
100037410	Dbmc1
100037411	Dbmc2
100037412	Dbmc3
100037413	Gm13274
100038346	B930046K06Rik
100038347	Fam174b
100038349	Gm10862
100038351	Gm10792
100038352	Gm10802
100038353	Gm10532
100038354	G730003C15Rik
100038355	Runx2os1
100038356	Gm15612
100038357	Gm10856
100038358	Gm10857
100038360	Gm10803
100038361	Gm10723
100038363	F630028O10Rik
100038364	Gm10836
100038366	Gm10405
100038367	Gm10513
100038368	Gm10609
100038369	F630201L12Rik
100038370	4932427H20Rik
100038371	Zfp389
100038372	Gm10763
100038373	Gm10062
100038374	Gm10714
100038375	Gm10531
100038376	Gm10876
100038377	Gm10750
100038378	Gm10433
100038380	Gm10837
100038381	Gm10647
100038382	Gm10648
100038383	Gm10650
100038384	Gm10610
100038385	F830115B05Rik
100038387	Gm10473
100038388	Gm10614
100038389	Gm10286
100038390	G730046D07Rik
100038391	Gm10287
100038392	Gm10785
100038393	Gm10183
100038394	Gm10512
100038395	1700061E17Rik
100038397	Gm44113
100038399	Gm10579
100038402	BC025933
100038405	Gm10827
100038410	Gm10536
100038411	Gm15998
100038412	Faddos
100038413	D130050E23Rik
100038414	Gm10735
100038416	Gm10643
100038417	Spink13
100038418	Gm10701
100038419	E330027M22Rik
100038420	Gm10624
100038421	Gm10733
100038424	Gm10604
100038426	Gm10563
100038427	Gm10652
100038428	Gm10417
100038429	Gm10505
100038431	Gm10568
100038433	9130213A22Rik
100038435	Gm10661
100038436	Gm10503
100038437	Gm10706
100038438	Gm10372
100038439	Gm10556
100038440	Gm16508
100038443	9330195I24Rik
100038444	Gm10472
100038445	Gm10216
100038447	Gm10729
100038448	Gm10840
100038449	Gm10755
100038450	Gm12472
100038452	Gm13372
100038453	Gm12522
100038454	Platr8
100038455	Plast1a
100038456	Plast1b
100038457	Plast2a
100038458	Plast2b
100038459	Gm10831
100038460	Gm10677
100038462	Gm10641
100038463	Gm10859
100038464	Gm15441
100038465	Gm10773
100038466	Gm10854
100038467	A630072L19Rik
100038468	Gm10684
100038470	Gm10808
100038472	Gm10469
100038473	Gm10490
100038474	K230015D01Rik
100038476	Gm10457
100038478	Gm10616
100038479	Gm10787
100038480	Gm10461
100038481	Gm10510
100038485	Gm10398
100038486	Gm10742
100038487	Gm10629
100038489	Apela
100038490	G370062D05Rik
100038492	F630048H11Rik
100038493	Gm13582
100038494	Gm10782
100038496	Gm10655
100038497	Gm10603
100038498	Gm10447
100038501	Gm10383
100038502	G730007D18Rik
100038503	Gm10484
100038504	Gm10369
100038505	Gm10523
100038506	Gm10873
100038508	Gm10797
100038509	Gm10544
100038512	Gm12542
100038513	Gm14149
100038514	Gm11837
100038516	Gm10640
100038517	Plast1
100038518	Plast3
100038519	Gm9900
100038520	Gm10830
100038521	Gm10683
100038522	Dnmt3aos
100038524	Gm10858
100038525	Gm10804
100038526	Gm10560
100038528	Gm10851
100038529	Gm10765
100038531	D030062O11Rik
100038532	Gm10822
100038534	7120482A17Rik
100038536	G530012D18Rik
100038537	Gm16503
100038538	Gm10767
100038541	Gm10554
100038543	Gm10832
100038545	Gm10745
100038546	Gm10743
100038547	Gm10815
100038548	Gm10521
100038549	Gm10779
100038550	Gm10703
100038551	Gm10757
100038552	4732463B04Rik
100038554	Gm15348
100038555	Gm10578
100038556	Gm10445
100038557	Gm10605
100038558	Gm10752
100038559	Gm10673
100038560	Gm10687
100038561	B230104I21Rik
100038562	Gm10869
100038563	Gm10295
100038564	Gm10524
100038565	Gm10871
100038566	Gm10658
100038568	Gm10483
100038569	Gm10558
100038570	Prcd
100038571	Gm12863
100038572	Gm12000
100038573	Gm10864
100038574	Gm10415
100038575	Gm10635
100038576	F830112A20Rik
100038577	Gm10790
100038578	Gm10848
100038579	C730037M02Rik
100038580	6820445E23Rik
100038581	Gm10838
100038582	Gm10824
100038583	Gm10632
100038584	Gm14812
100038586	Gm10330
100038587	Gm10278
100038589	Gm10744
[truncated: 120,741 more rows]
