# Supplementary material for: The Greatwall kinase safeguards the genome integrity by affecting the kinome activity in mitosis
Source: Oncogene. 2020 Sep 25;39(44):6816–40. doi: 10.1038/s41388-020-01470-1 (PMC7605441; doi:10.1038/s41388-020-01470-1)
Supplement: Supplementary file 8 — File S1 [file 41388_2020_1470_MOESM8_ESM.zip › saved-session/4019/gene-type-map.txt]

100008564	GENE-unprocessed_pseudogene
100008567	GENE-unknown
100009600	GENE-protein_coding,retained_intron
100009609	GENE-nonsense_mediated_decay,protein_coding,retained_intron
100009614	GENE-protein_coding
100009664	GENE-ncRNA
100009698	GENE-pseudo
100010	GENE-unknown
100012	GENE-protein_coding
100014	GENE-unknown
100015211	GENE-unknown
100017	GENE-protein_coding,retained_intron
100019	GENE-processed_transcript,protein_coding
100032	GENE-unknown
100033452	GENE-processed_pseudogene
100033459	GENE-protein_coding,retained_intron
100034	GENE-unknown
100034251	GENE-protein_coding
100034360	GENE-unknown
100034361	GENE-protein_coding
100034363	GENE-protein_coding
100034661	GENE-ncRNA
100034662	GENE-pseudo
100034673	GENE-unknown
100034675	GENE-lincRNA
100034684	GENE-nonsense_mediated_decay,protein_coding,retained_intron
100034724	GENE-processed_pseudogene
100034726	GENE-processed_pseudogene
100034727	GENE-processed_pseudogene
100034728	GENE-pseudo
100034729	GENE-protein_coding
100034733	GENE-other
100034739	GENE-ncRNA
100034748	GENE-protein_coding
100034757	GENE---
100034758	GENE---
100034759	GENE---
100034760	GENE---
100034761	GENE---
100034762	GENE---
100034763	GENE---
100034764	GENE---
100034766	GENE---
100034767	GENE---
100034768	GENE---
100034769	GENE---
100034770	GENE---
100034771	GENE---
100034772	GENE---
100034773	GENE---
100034774	GENE---
100034775	GENE---
100034776	GENE---
100034778	GENE---
100034779	GENE---
100034780	GENE---
100034781	GENE---
100034782	GENE---
100034783	GENE---
100034784	GENE---
100034785	GENE---
100034786	GENE---
100034787	GENE---
100034788	GENE---
100034789	GENE---
100034790	GENE---
100034791	GENE---
100034792	GENE---
100034793	GENE---
100034794	GENE---
100034795	GENE---
100034796	GENE---
100034797	GENE---
100034798	GENE---
100034799	GENE---
100034800	GENE---
100034801	GENE---
100034802	GENE---
100034803	GENE---
100034804	GENE---
100034805	GENE---
100034806	GENE---
100034807	GENE---
100034808	GENE---
100034809	GENE---
100034810	GENE---
100034811	GENE---
100034812	GENE---
100034813	GENE---
100034814	GENE---
100034815	GENE---
100034816	GENE---
100034817	GENE---
100034818	GENE---
100034819	GENE---
100034820	GENE---
100034821	GENE---
100034822	GENE---
100034823	GENE---
100034824	GENE---
100034825	GENE---
100034826	GENE---
100034827	GENE---
100034828	GENE---
100034829	GENE---
100034830	GENE---
100034831	GENE---
100034832	GENE---
100034833	GENE---
100034834	GENE---
100034835	GENE---
100034836	GENE---
100034837	GENE---
100034838	GENE---
100034839	GENE---
100034840	GENE---
100034841	GENE---
100034842	GENE---
100034843	GENE---
100034844	GENE---
100034845	GENE---
100034846	GENE---
100034847	GENE---
100034848	GENE---
100034849	GENE---
100034850	GENE---
100034851	GENE---
100034852	GENE---
100034853	GENE---
100034854	GENE---
100034855	GENE---
100034856	GENE---
100034857	GENE---
100034858	GENE---
100034859	GENE---
100034860	GENE---
100034861	GENE---
100034862	GENE---
100034863	GENE---
100034864	GENE---
100034865	GENE---
100034866	GENE---
100034867	GENE---
100034868	GENE---
100034869	GENE---
100034870	GENE---
100034871	GENE---
100034872	GENE---
100034873	GENE---
100034874	GENE---
100034875	GENE---
100034876	GENE---
100034877	GENE---
100034878	GENE---
100034879	GENE---
100034880	GENE---
100034881	GENE---
100034882	GENE---
100034883	GENE---
100034884	GENE---
100034885	GENE---
100034886	GENE---
100034887	GENE---
100034888	GENE---
100034889	GENE---
100034890	GENE---
100034891	GENE---
100034892	GENE---
100034893	GENE---
100034894	GENE---
100034895	GENE---
100034896	GENE---
100034897	GENE---
100034898	GENE---
100034899	GENE---
100034900	GENE---
100034901	GENE---
100034902	GENE---
100034903	GENE---
100034904	GENE---
100034905	GENE---
100034906	GENE---
100034907	GENE---
100034908	GENE---
100034909	GENE---
100034910	GENE---
100034911	GENE---
100034912	GENE---
100034913	GENE---
100034914	GENE---
100034915	GENE---
100034916	GENE---
100034917	GENE---
100034918	GENE---
100034919	GENE---
100034920	GENE---
100034921	GENE---
100034922	GENE---
100034923	GENE---
100034924	GENE---
100034925	GENE---
100034926	GENE---
100034927	GENE---
100034928	GENE---
100034929	GENE---
100034930	GENE---
100034931	GENE---
100034932	GENE---
100034933	GENE---
100034934	GENE---
100034935	GENE---
100034936	GENE---
100034937	GENE---
100034938	GENE---
100034939	GENE---
100034940	GENE---
100034941	GENE---
100034942	GENE---
100034943	GENE---
100034944	GENE---
100034945	GENE---
100034946	GENE---
100034947	GENE---
100034948	GENE---
100034949	GENE---
100034950	GENE---
100034951	GENE---
100034952	GENE---
100034953	GENE---
100034954	GENE---
100034955	GENE---
100034956	GENE---
100034957	GENE---
100034958	GENE---
100034959	GENE---
100034960	GENE---
100034961	GENE---
100034962	GENE---
100034963	GENE---
100034964	GENE---
100034965	GENE---
100034966	GENE---
100034967	GENE---
100034968	GENE---
100034969	GENE---
100034970	GENE---
100034971	GENE---
100034972	GENE---
100034973	GENE---
100034974	GENE---
100034975	GENE---
100034977	GENE---
100034979	GENE---
100034983	GENE---
100034984	GENE---
100034985	GENE---
100034986	GENE---
100034987	GENE---
100034988	GENE---
100034989	GENE---
100034990	GENE---
100034991	GENE---
100034992	GENE---
100034993	GENE---
100034994	GENE---
100034995	GENE---
100034996	GENE---
100034997	GENE---
100034998	GENE---
100034999	GENE---
100035000	GENE---
100035001	GENE---
100035002	GENE---
100035003	GENE---
100035004	GENE---
100035005	GENE---
100035006	GENE---
100035007	GENE---
100035008	GENE---
100035009	GENE---
100035010	GENE---
100035011	GENE---
100035012	GENE---
100035013	GENE---
100035014	GENE---
100035015	GENE---
100035016	GENE---
100035017	GENE---
100035018	GENE---
100035019	GENE---
100035020	GENE---
100035021	GENE---
100035022	GENE---
100035023	GENE---
100035024	GENE---
100035025	GENE---
100035026	GENE---
100035027	GENE---
100035028	GENE---
100035029	GENE---
100035030	GENE---
100035031	GENE---
100035032	GENE---
100035033	GENE---
100035034	GENE---
100035035	GENE---
100035036	GENE---
100035037	GENE---
100035038	GENE---
100035039	GENE---
100035040	GENE---
100035041	GENE---
100035042	GENE---
100035043	GENE---
100035044	GENE---
100035045	GENE---
100035046	GENE---
100035047	GENE---
100035048	GENE---
100035049	GENE---
100035050	GENE---
100035051	GENE---
100035052	GENE---
100035053	GENE---
100035054	GENE---
100035055	GENE---
100035056	GENE---
100035057	GENE---
100035058	GENE---
100035059	GENE---
100035060	GENE---
100035061	GENE---
100035062	GENE---
100035063	GENE---
100035064	GENE---
100035065	GENE---
100035066	GENE---
100035067	GENE---
100035068	GENE---
100035069	GENE---
100035070	GENE---
100035071	GENE---
100035072	GENE---
100035073	GENE---
100035074	GENE---
100035075	GENE---
100035076	GENE---
100035077	GENE---
100035078	GENE---
100035079	GENE---
100035080	GENE---
100035081	GENE---
100035082	GENE---
100035083	GENE---
100035084	GENE---
100035085	GENE---
100035086	GENE---
100035087	GENE---
100035088	GENE---
100035089	GENE---
100035090	GENE---
100035091	GENE---
100035092	GENE---
100035093	GENE---
100035094	GENE---
100035095	GENE---
100035096	GENE---
100035097	GENE---
100035098	GENE---
100035099	GENE---
100035100	GENE---
100035101	GENE---
100035102	GENE---
100035103	GENE---
100035104	GENE---
100035105	GENE---
100035106	GENE---
100035107	GENE---
100035108	GENE---
100035109	GENE---
100035110	GENE---
100035111	GENE---
100035112	GENE---
100035113	GENE---
100035114	GENE---
100035115	GENE---
100035116	GENE---
100035117	GENE---
100035118	GENE---
100035119	GENE---
100035120	GENE---
100035121	GENE---
100035122	GENE---
100035123	GENE---
100035124	GENE---
100035125	GENE---
100035126	GENE---
100035127	GENE---
100035128	GENE---
100035129	GENE---
100035130	GENE---
100035131	GENE---
100035132	GENE---
100035133	GENE---
100035134	GENE---
100035135	GENE---
100035136	GENE---
100035137	GENE---
100035138	GENE---
100035139	GENE---
100035140	GENE---
100035141	GENE---
100035142	GENE---
100035143	GENE---
100035144	GENE---
100035145	GENE---
100035146	GENE---
100035147	GENE---
100035148	GENE---
100035149	GENE---
100035150	GENE---
100035151	GENE---
100035152	GENE---
100035153	GENE---
100035154	GENE---
100035155	GENE---
100035156	GENE---
100035157	GENE---
100035159	GENE---
100035160	GENE---
100035161	GENE---
100035162	GENE---
100035163	GENE---
100035164	GENE---
100035165	GENE---
100035166	GENE---
100035167	GENE---
100035168	GENE---
100035169	GENE---
100035170	GENE---
100035171	GENE---
100035172	GENE---
100035173	GENE---
100035174	GENE---
100035175	GENE---
100035176	GENE---
100035177	GENE---
100035178	GENE---
100035179	GENE---
100035180	GENE---
100035181	GENE---
100035182	GENE---
100035183	GENE---
100035184	GENE---
100035185	GENE---
100035186	GENE---
100035187	GENE---
100035188	GENE---
100035189	GENE---
100035190	GENE---
100035191	GENE---
100035192	GENE---
100035193	GENE---
100035194	GENE---
100035195	GENE---
100035196	GENE---
100035197	GENE---
100035198	GENE---
100035199	GENE---
100035200	GENE---
100035201	GENE---
100035202	GENE---
100035203	GENE---
100035204	GENE---
100035205	GENE---
100035206	GENE---
100035207	GENE---
100035208	GENE---
100035209	GENE---
100035210	GENE---
100035211	GENE---
100035212	GENE---
100035213	GENE---
100035214	GENE---
100035215	GENE---
100035216	GENE---
100035217	GENE---
100035218	GENE---
100035219	GENE---
100035220	GENE---
100035221	GENE---
100035222	GENE---
100035223	GENE---
100035224	GENE---
100035225	GENE---
100035226	GENE---
100035227	GENE---
100035228	GENE---
100035229	GENE---
100035230	GENE---
100035231	GENE---
100035232	GENE---
100035233	GENE---
100035234	GENE---
100035235	GENE---
100035236	GENE---
100035237	GENE---
100035238	GENE---
100035239	GENE---
100035240	GENE---
100035241	GENE---
100035242	GENE---
100035243	GENE---
100035244	GENE---
100035245	GENE---
100035246	GENE---
100035247	GENE---
100035248	GENE---
100035249	GENE---
100035250	GENE---
100035251	GENE---
100035252	GENE---
100035253	GENE---
100035254	GENE---
100035255	GENE---
100035256	GENE---
100035257	GENE---
100035258	GENE---
100035259	GENE---
100035260	GENE---
100035261	GENE---
100035262	GENE---
100035263	GENE---
100035264	GENE---
100035265	GENE---
100035266	GENE---
100035267	GENE---
100035268	GENE---
100035269	GENE---
100035270	GENE---
100035271	GENE---
100035272	GENE---
100035273	GENE---
100035274	GENE---
100035275	GENE---
100035276	GENE---
100035277	GENE---
100035278	GENE---
100035279	GENE---
100035280	GENE---
100035281	GENE---
100035282	GENE---
100035283	GENE---
100035284	GENE---
100035285	GENE---
100035286	GENE---
100035287	GENE---
100035288	GENE---
100035289	GENE---
100035290	GENE---
100035291	GENE---
100035292	GENE---
100035293	GENE---
100035294	GENE---
100035295	GENE---
100035296	GENE---
100035297	GENE---
100035298	GENE---
100035299	GENE---
100035300	GENE---
100035301	GENE---
100035302	GENE---
100035303	GENE---
100035304	GENE---
100035305	GENE---
100035306	GENE---
100035307	GENE---
100035308	GENE---
100035309	GENE---
100035310	GENE---
100035311	GENE---
100035312	GENE---
100035313	GENE---
100035314	GENE---
100035315	GENE---
100035316	GENE---
100035317	GENE---
100035318	GENE---
100035319	GENE---
100035320	GENE---
100035321	GENE---
100035322	GENE---
100035323	GENE---
100035324	GENE---
100035325	GENE---
100035326	GENE---
100035327	GENE---
100035328	GENE---
100035329	GENE---
100035330	GENE---
100035331	GENE---
100035332	GENE---
100035333	GENE---
100035334	GENE---
100035335	GENE---
100035336	GENE---
100035337	GENE---
100035339	GENE---
100035340	GENE---
100035341	GENE---
100035342	GENE---
100035343	GENE---
100035344	GENE---
100035345	GENE---
100035346	GENE---
100035347	GENE---
100035348	GENE---
100035349	GENE---
100035350	GENE---
100035351	GENE---
100035352	GENE---
100035353	GENE---
100035354	GENE---
100035355	GENE---
100035356	GENE---
100035357	GENE---
100035358	GENE---
100035359	GENE---
100035360	GENE---
100035361	GENE---
100035362	GENE---
100035363	GENE---
100035364	GENE---
100035365	GENE---
100035366	GENE---
100035367	GENE---
100035368	GENE---
100035369	GENE---
100035370	GENE---
100035371	GENE---
100035372	GENE---
100035373	GENE---
100035374	GENE---
100035375	GENE---
100035376	GENE---
100035377	GENE---
100035378	GENE---
100035379	GENE---
100035380	GENE---
100035381	GENE---
100035382	GENE---
100035383	GENE---
100035384	GENE---
100035385	GENE---
100035386	GENE---
100035387	GENE---
100035388	GENE---
100035389	GENE---
100035390	GENE---
100035391	GENE---
100035392	GENE---
100035393	GENE---
100035394	GENE---
100035395	GENE---
100035396	GENE---
100035397	GENE---
100035398	GENE---
100035399	GENE---
100035400	GENE---
100035401	GENE---
100035402	GENE---
100035403	GENE---
100035404	GENE---
100035405	GENE---
100035406	GENE---
100035407	GENE---
100035408	GENE---
100035409	GENE---
100035410	GENE---
100035411	GENE---
100035412	GENE---
100035413	GENE---
100035414	GENE---
100035415	GENE---
100035416	GENE---
100035417	GENE---
100035418	GENE---
100035419	GENE---
100035420	GENE---
100035421	GENE---
100035422	GENE---
100035423	GENE---
100035424	GENE---
100035425	GENE---
100035426	GENE---
100035427	GENE---
100035428	GENE---
100035429	GENE---
100035430	GENE---
100035431	GENE---
100035432	GENE---
100035433	GENE---
100035434	GENE---
100035435	GENE---
100035436	GENE---
100035437	GENE---
100035438	GENE---
100035439	GENE---
100035440	GENE---
100035441	GENE---
100035442	GENE---
100035443	GENE---
100035444	GENE---
100035445	GENE---
100035446	GENE---
100035447	GENE---
100035448	GENE---
100035449	GENE---
100035450	GENE---
100035451	GENE---
100035452	GENE---
100035453	GENE---
100035454	GENE---
100035455	GENE---
100035456	GENE---
100035457	GENE---
100035458	GENE---
100035459	GENE---
100035460	GENE---
100035461	GENE---
100035462	GENE---
100035463	GENE---
100035464	GENE---
100035465	GENE---
100035466	GENE---
100035467	GENE---
100035468	GENE---
100035469	GENE---
100035470	GENE---
100035471	GENE---
100035472	GENE---
100035473	GENE---
100035474	GENE---
100035475	GENE---
100035476	GENE---
100035477	GENE---
100035478	GENE---
100035479	GENE---
100035480	GENE---
100035481	GENE---
100035482	GENE---
100035483	GENE---
100035484	GENE---
100035485	GENE---
100035486	GENE---
100035487	GENE---
100035488	GENE---
100035489	GENE---
100035490	GENE---
100035491	GENE---
100035492	GENE---
100035493	GENE---
100035494	GENE---
100035495	GENE---
100035496	GENE---
100035497	GENE---
100035498	GENE---
100035499	GENE---
100035500	GENE---
100035501	GENE---
100035502	GENE---
100035503	GENE---
100035504	GENE---
100035505	GENE---
100035506	GENE---
100035507	GENE---
100035508	GENE---
100035509	GENE---
100035510	GENE---
100035511	GENE---
100035512	GENE---
100035513	GENE---
100035514	GENE---
100035515	GENE---
100035516	GENE---
100035517	GENE---
100035518	GENE---
100035519	GENE---
100035520	GENE---
100035521	GENE---
100035522	GENE---
100035523	GENE---
100035524	GENE---
100035525	GENE---
100035526	GENE---
100035527	GENE---
100035528	GENE---
100035529	GENE---
100035530	GENE---
100035531	GENE---
100035532	GENE---
100035533	GENE---
100035534	GENE---
100035535	GENE---
100035536	GENE---
100035537	GENE---
100035538	GENE---
100035539	GENE---
100035540	GENE---
100035541	GENE---
100035542	GENE---
100035543	GENE---
100035544	GENE---
100035545	GENE---
100035546	GENE---
100035547	GENE---
100035548	GENE---
100035549	GENE---
100035550	GENE---
100035551	GENE---
100035552	GENE---
100035553	GENE---
100035554	GENE---
100035555	GENE---
100035556	GENE---
100035557	GENE---
100035558	GENE---
100035559	GENE---
100035560	GENE---
100035561	GENE---
100035562	GENE---
100035563	GENE---
100035564	GENE---
100035565	GENE---
100035566	GENE---
100035567	GENE---
100035568	GENE---
100035569	GENE---
100035570	GENE---
100035571	GENE---
100035572	GENE---
100035573	GENE---
100035574	GENE---
100035575	GENE---
100035576	GENE---
100035577	GENE---
100035578	GENE---
100035580	GENE---
100035582	GENE---
100035583	GENE---
100035584	GENE---
100035585	GENE---
100035586	GENE---
100035587	GENE---
100035588	GENE---
100035589	GENE---
100035590	GENE---
100035591	GENE---
100035592	GENE---
100035593	GENE---
100035594	GENE---
100035595	GENE---
100035596	GENE---
100035597	GENE---
100035598	GENE---
100035599	GENE---
100035600	GENE---
100035601	GENE---
100035602	GENE---
100035603	GENE---
100035604	GENE---
100035605	GENE---
100035606	GENE---
100035607	GENE---
100035608	GENE---
100035609	GENE---
100035610	GENE---
100035611	GENE---
100035612	GENE---
100035613	GENE---
100035614	GENE---
100035615	GENE---
100035616	GENE---
100035617	GENE---
100035618	GENE---
100035619	GENE---
100035620	GENE---
100035621	GENE---
100035622	GENE---
100035623	GENE---
100035624	GENE---
100035625	GENE---
100035626	GENE---
100035627	GENE---
100035628	GENE---
100035629	GENE---
100035630	GENE---
100035631	GENE---
100035632	GENE---
100035633	GENE---
100035634	GENE---
100035635	GENE---
100035636	GENE---
100035637	GENE---
100035638	GENE---
100035639	GENE---
100035640	GENE---
100035641	GENE---
100035642	GENE---
100035643	GENE---
100035644	GENE---
100035645	GENE---
100035646	GENE---
100035647	GENE---
100035648	GENE---
100035649	GENE---
100035650	GENE---
100035651	GENE---
100035652	GENE---
100035653	GENE---
100035654	GENE---
100035655	GENE---
100035656	GENE---
100035657	GENE---
100035658	GENE---
100035659	GENE---
100035660	GENE---
100035661	GENE---
100035662	GENE---
100035663	GENE---
100035664	GENE---
100035665	GENE---
100035666	GENE---
100035667	GENE---
100035668	GENE---
100035669	GENE---
100035670	GENE---
100035671	GENE---
100035672	GENE---
100035673	GENE---
100035674	GENE---
100035675	GENE---
100035676	GENE---
100035677	GENE---
100035678	GENE---
100035679	GENE---
100035680	GENE---
100035681	GENE---
100035682	GENE---
100035683	GENE---
100035684	GENE---
100035685	GENE---
100035686	GENE---
100035687	GENE---
100035688	GENE---
100035689	GENE---
100035690	GENE---
100035691	GENE---
100035692	GENE---
100035693	GENE---
100035694	GENE---
100035695	GENE---
100035696	GENE---
100035697	GENE---
100035698	GENE---
100035699	GENE---
100035700	GENE---
100035701	GENE---
100035702	GENE---
100035703	GENE---
100035704	GENE---
100035705	GENE---
100035706	GENE---
100035707	GENE---
100035708	GENE---
100035709	GENE---
100035710	GENE---
100035711	GENE---
100035712	GENE---
100035713	GENE---
100035714	GENE---
100035715	GENE---
100035716	GENE---
100035717	GENE---
100035718	GENE---
100035719	GENE---
100035720	GENE---
100035721	GENE---
100035722	GENE---
100035723	GENE---
100035724	GENE---
100035725	GENE---
100035726	GENE---
100035727	GENE---
100035728	GENE---
100035729	GENE---
100035730	GENE---
100035731	GENE---
100035732	GENE---
100035734	GENE---
100035735	GENE---
100035736	GENE---
100035737	GENE---
100035738	GENE---
100035739	GENE---
100035740	GENE---
100035741	GENE---
100035742	GENE---
100035743	GENE---
100035744	GENE---
100035745	GENE---
100035746	GENE---
100035747	GENE---
100035748	GENE---
100035749	GENE---
100035750	GENE---
100035751	GENE---
100035752	GENE---
100035753	GENE---
100035754	GENE---
100035755	GENE---
100035756	GENE---
100035757	GENE---
100035758	GENE---
100035759	GENE---
100035760	GENE---
100035761	GENE---
100035762	GENE---
100035763	GENE---
100035764	GENE---
100035765	GENE---
100035766	GENE---
100035767	GENE---
100035768	GENE---
100035769	GENE---
100035770	GENE---
100035771	GENE---
100035772	GENE---
100035773	GENE---
100035774	GENE---
100035775	GENE---
100035776	GENE---
100035777	GENE---
100035778	GENE---
100035779	GENE---
100035780	GENE---
100035781	GENE---
100035782	GENE---
100035783	GENE---
100035784	GENE---
100035785	GENE---
100035786	GENE---
100035787	GENE---
100035788	GENE---
100035789	GENE---
100035790	GENE---
100035791	GENE---
100035792	GENE---
100035793	GENE---
100035794	GENE---
100035795	GENE---
100035796	GENE---
100035797	GENE---
100035798	GENE---
100035799	GENE---
100035800	GENE---
100035801	GENE---
100035802	GENE---
100035803	GENE---
100035804	GENE---
100035805	GENE---
100035806	GENE---
100035807	GENE---
100035808	GENE---
100035809	GENE---
100035810	GENE---
100035813	GENE---
100035815	GENE---
100035816	GENE---
100035817	GENE---
100035818	GENE---
100035819	GENE---
100035820	GENE---
100035821	GENE---
100035822	GENE---
100035823	GENE---
100035824	GENE---
100035825	GENE---
100035826	GENE---
100035827	GENE---
100035828	GENE---
100035829	GENE---
100035830	GENE---
100035831	GENE---
100035832	GENE---
100035833	GENE---
100035834	GENE---
100035835	GENE---
100035836	GENE---
100035837	GENE---
100035838	GENE---
100035839	GENE---
100035840	GENE---
100035841	GENE---
100035842	GENE---
100035843	GENE---
100035844	GENE---
100035845	GENE---
100035846	GENE---
100035847	GENE---
100035848	GENE---
100035849	GENE---
100035850	GENE---
100035851	GENE---
100035852	GENE---
100035853	GENE---
100035854	GENE---
100035855	GENE---
100035856	GENE---
100035857	GENE---
100035858	GENE---
100035859	GENE---
100035860	GENE---
100035861	GENE---
100035862	GENE---
100035863	GENE---
100035864	GENE---
100035865	GENE---
100035866	GENE---
100035867	GENE---
100035868	GENE---
100035869	GENE---
100035870	GENE---
100035871	GENE---
100035872	GENE---
100035873	GENE---
100035874	GENE---
100035875	GENE---
100035877	GENE---
100035878	GENE---
100035879	GENE---
100035880	GENE---
100035881	GENE---
100035882	GENE---
100035883	GENE---
100035884	GENE---
100035885	GENE---
100035886	GENE---
100035887	GENE---
100035888	GENE---
100035889	GENE---
100035890	GENE---
100035891	GENE---
100035892	GENE---
100035893	GENE---
100035894	GENE---
100035895	GENE---
100035896	GENE---
100035897	GENE---
100035898	GENE---
100035899	GENE---
100035900	GENE---
100035901	GENE---
100035902	GENE---
100035903	GENE---
100035904	GENE---
100035905	GENE---
100035906	GENE---
100035907	GENE---
100035908	GENE---
100035909	GENE---
100035910	GENE---
100035911	GENE---
100035912	GENE---
100035913	GENE---
100035914	GENE---
100035915	GENE---
100035916	GENE---
100035917	GENE---
100035918	GENE---
100035919	GENE---
100035920	GENE---
100035921	GENE---
100035922	GENE---
100035923	GENE---
100035924	GENE---
100035925	GENE---
100035926	GENE---
100035927	GENE---
100035928	GENE---
100035929	GENE---
100035930	GENE---
100035931	GENE---
100035932	GENE---
100035933	GENE---
100035934	GENE---
100035935	GENE---
100035936	GENE---
100035937	GENE---
100035938	GENE---
100035939	GENE---
100035940	GENE---
100035941	GENE---
100035942	GENE---
100035943	GENE---
100035944	GENE---
100035945	GENE---
100035946	GENE---
100035947	GENE---
100035948	GENE---
100035949	GENE---
100035950	GENE---
100035951	GENE---
100035952	GENE---
100035953	GENE---
100035954	GENE---
100035955	GENE---
100035956	GENE---
100035957	GENE---
100035958	GENE---
100035959	GENE---
100035960	GENE---
100035961	GENE---
100035962	GENE---
100035963	GENE---
100035964	GENE---
100035965	GENE---
100035966	GENE---
100035967	GENE---
100035968	GENE---
100035969	GENE---
100035970	GENE---
100035971	GENE---
100035972	GENE---
100035973	GENE---
100035974	GENE---
100035975	GENE---
100035976	GENE---
100035977	GENE---
100035978	GENE---
100035979	GENE---
100035980	GENE---
100035981	GENE---
100035982	GENE---
100035983	GENE---
100035984	GENE---
100035985	GENE---
100035986	GENE---
100035987	GENE---
100035988	GENE---
100035989	GENE---
100035990	GENE---
100035991	GENE---
100035992	GENE---
100035993	GENE---
100035994	GENE---
100035995	GENE---
100035996	GENE---
100035997	GENE---
100035998	GENE---
100035999	GENE---
100036000	GENE---
100036001	GENE---
100036002	GENE---
100036003	GENE---
100036004	GENE---
100036005	GENE---
100036006	GENE---
100036007	GENE---
100036008	GENE---
100036009	GENE---
100036010	GENE---
100036011	GENE---
100036012	GENE---
100036013	GENE---
100036014	GENE---
100036015	GENE---
100036016	GENE---
100036017	GENE---
100036018	GENE---
100036019	GENE---
100036020	GENE---
100036021	GENE---
100036022	GENE---
100036023	GENE---
100036024	GENE---
100036025	GENE---
100036026	GENE---
100036027	GENE---
100036028	GENE---
100036029	GENE---
100036030	GENE---
100036031	GENE---
100036032	GENE---
100036033	GENE---
100036034	GENE---
100036035	GENE---
100036036	GENE---
100036037	GENE---
100036038	GENE---
100036039	GENE---
100036040	GENE---
100036041	GENE---
100036042	GENE---
100036043	GENE---
100036044	GENE---
100036045	GENE---
100036046	GENE---
100036047	GENE---
100036048	GENE---
100036049	GENE---
100036050	GENE---
100036051	GENE---
100036052	GENE---
100036053	GENE---
100036054	GENE---
100036055	GENE---
100036056	GENE---
100036057	GENE---
100036058	GENE---
100036059	GENE---
100036060	GENE---
100036061	GENE---
100036062	GENE---
100036063	GENE---
100036064	GENE---
100036065	GENE---
100036066	GENE---
100036067	GENE---
100036068	GENE---
100036069	GENE---
100036070	GENE---
100036071	GENE---
100036072	GENE---
100036074	GENE---
100036075	GENE---
100036076	GENE---
100036077	GENE---
100036078	GENE---
100036079	GENE---
100036080	GENE---
100036081	GENE---
100036082	GENE---
100036083	GENE---
100036084	GENE---
100036085	GENE---
100036086	GENE---
100036087	GENE---
100036088	GENE---
100036089	GENE---
100036090	GENE---
100036091	GENE---
100036092	GENE---
100036093	GENE---
100036094	GENE---
100036095	GENE---
100036096	GENE---
100036097	GENE---
100036098	GENE---
100036099	GENE---
100036100	GENE---
100036101	GENE---
100036102	GENE---
100036103	GENE---
100036104	GENE---
100036105	GENE---
100036106	GENE---
100036107	GENE---
100036108	GENE---
100036109	GENE---
100036110	GENE---
100036111	GENE---
100036112	GENE---
100036113	GENE---
100036114	GENE---
100036115	GENE---
100036116	GENE---
100036117	GENE---
100036118	GENE---
100036119	GENE---
100036120	GENE---
100036121	GENE---
100036122	GENE---
100036123	GENE---
100036124	GENE---
100036125	GENE---
100036126	GENE---
100036127	GENE---
100036128	GENE---
100036129	GENE---
100036130	GENE---
100036131	GENE---
100036132	GENE---
100036133	GENE---
100036134	GENE---
100036135	GENE---
100036136	GENE---
100036137	GENE---
100036138	GENE---
100036139	GENE---
100036140	GENE---
100036141	GENE---
100036142	GENE---
100036143	GENE---
100036144	GENE---
100036145	GENE---
100036146	GENE---
100036147	GENE---
100036148	GENE---
100036150	GENE---
100036151	GENE---
100036152	GENE---
100036153	GENE---
100036154	GENE---
100036155	GENE---
100036156	GENE---
100036157	GENE---
100036158	GENE---
100036159	GENE---
100036160	GENE---
100036161	GENE---
100036162	GENE---
100036163	GENE---
100036164	GENE---
100036165	GENE---
100036166	GENE---
100036167	GENE---
100036168	GENE---
100036169	GENE---
100036170	GENE---
100036171	GENE---
100036172	GENE---
100036173	GENE---
100036174	GENE---
100036175	GENE---
100036176	GENE---
100036177	GENE---
100036178	GENE---
100036179	GENE---
100036180	GENE---
100036181	GENE---
100036182	GENE---
100036183	GENE---
100036184	GENE---
100036185	GENE---
100036186	GENE---
100036187	GENE---
100036188	GENE---
100036189	GENE---
100036190	GENE---
100036191	GENE---
100036192	GENE---
100036193	GENE---
100036194	GENE---
100036195	GENE---
100036196	GENE---
100036197	GENE---
100036198	GENE---
100036199	GENE---
100036200	GENE---
100036201	GENE---
100036202	GENE---
100036203	GENE---
100036204	GENE---
100036206	GENE---
100036207	GENE---
100036208	GENE---
100036209	GENE---
100036210	GENE---
100036211	GENE---
100036212	GENE---
100036213	GENE---
100036214	GENE---
100036215	GENE---
100036216	GENE---
100036217	GENE---
100036218	GENE---
100036219	GENE---
100036220	GENE---
100036221	GENE---
100036222	GENE---
100036223	GENE---
100036224	GENE---
100036225	GENE---
100036226	GENE---
100036227	GENE---
100036228	GENE---
100036229	GENE---
100036230	GENE---
100036231	GENE---
100036232	GENE---
100036233	GENE---
100036234	GENE---
100036235	GENE---
100036236	GENE---
100036237	GENE---
100036238	GENE---
100036239	GENE---
100036240	GENE---
100036241	GENE---
100036242	GENE---
100036243	GENE---
100036244	GENE---
100036245	GENE---
100036246	GENE---
100036247	GENE---
100036248	GENE---
100036249	GENE---
100036250	GENE---
100036251	GENE---
100036252	GENE---
100036253	GENE---
100036254	GENE---
100036255	GENE---
100036256	GENE---
100036257	GENE---
100036258	GENE---
100036259	GENE---
100036264	GENE---
100036265	GENE---
100036266	GENE---
100036267	GENE---
100036268	GENE---
100036269	GENE---
100036270	GENE---
100036271	GENE---
100036272	GENE---
100036273	GENE---
100036274	GENE---
100036275	GENE---
100036276	GENE---
100036277	GENE---
100036278	GENE---
100036279	GENE---
100036280	GENE---
100036281	GENE---
100036282	GENE---
100036283	GENE---
100036284	GENE---
100036285	GENE---
100036286	GENE---
100036287	GENE---
100036288	GENE---
100036289	GENE---
100036290	GENE---
100036291	GENE---
100036292	GENE---
100036293	GENE---
100036294	GENE---
100036295	GENE---
100036296	GENE---
100036297	GENE---
100036298	GENE---
100036299	GENE---
100036300	GENE---
100036301	GENE---
100036302	GENE---
100036303	GENE---
100036304	GENE---
100036305	GENE---
100036306	GENE---
100036307	GENE---
100036308	GENE---
100036309	GENE---
100036310	GENE---
100036311	GENE---
100036312	GENE---
100036313	GENE---
100036314	GENE---
100036315	GENE---
100036316	GENE---
100036317	GENE---
100036318	GENE---
100036319	GENE---
100036320	GENE---
100036321	GENE---
100036322	GENE---
100036323	GENE---
100036324	GENE---
100036325	GENE---
100036326	GENE---
100036327	GENE---
100036328	GENE---
100036329	GENE---
100036330	GENE---
100036331	GENE---
100036332	GENE---
100036333	GENE---
100036334	GENE---
100036335	GENE---
100036336	GENE---
100036337	GENE---
100036338	GENE---
100036339	GENE---
100036340	GENE---
100036341	GENE---
100036342	GENE---
100036343	GENE---
100036344	GENE---
100036345	GENE---
100036346	GENE---
100036347	GENE---
100036348	GENE---
100036349	GENE---
100036350	GENE---
100036351	GENE---
100036352	GENE---
100036353	GENE---
100036355	GENE---
100036356	GENE---
100036357	GENE---
100036358	GENE---
100036359	GENE---
100036360	GENE---
100036361	GENE---
100036362	GENE---
100036363	GENE---
100036364	GENE---
100036365	GENE---
100036366	GENE---
100036367	GENE---
100036368	GENE---
100036369	GENE---
100036370	GENE---
100036371	GENE---
100036372	GENE---
100036373	GENE---
100036374	GENE---
100036375	GENE---
100036376	GENE---
100036377	GENE---
100036378	GENE---
100036379	GENE---
100036380	GENE---
100036381	GENE---
100036382	GENE---
100036383	GENE---
100036384	GENE---
100036385	GENE---
100036386	GENE---
100036387	GENE---
100036388	GENE---
100036389	GENE---
100036390	GENE---
100036391	GENE---
100036392	GENE---
100036393	GENE---
100036394	GENE---
100036395	GENE---
100036396	GENE---
100036397	GENE---
100036398	GENE---
100036399	GENE---
100036400	GENE---
100036401	GENE---
100036402	GENE---
100036403	GENE---
100036404	GENE---
100036405	GENE---
100036406	GENE---
100036407	GENE---
100036408	GENE---
100036409	GENE---
100036410	GENE---
100036411	GENE---
100036412	GENE---
100036413	GENE---
100036414	GENE---
100036415	GENE---
100036416	GENE---
100036417	GENE---
100036418	GENE---
100036419	GENE---
100036420	GENE---
100036421	GENE---
100036422	GENE---
100036423	GENE---
100036424	GENE---
100036425	GENE---
100036426	GENE---
100036427	GENE---
100036428	GENE---
100036429	GENE---
100036430	GENE---
100036431	GENE---
100036432	GENE---
100036433	GENE---
100036436	GENE---
100036437	GENE---
100036438	GENE---
100036439	GENE---
100036440	GENE---
100036441	GENE---
100036442	GENE---
100036443	GENE---
100036444	GENE---
100036445	GENE---
100036446	GENE---
100036447	GENE---
100036448	GENE---
100036449	GENE---
100036450	GENE---
100036451	GENE---
100036452	GENE---
100036453	GENE---
100036454	GENE---
100036455	GENE---
100036456	GENE---
100036457	GENE---
100036458	GENE---
100036459	GENE---
100036460	GENE---
100036462	GENE---
100036463	GENE---
100036464	GENE---
100036465	GENE---
100036466	GENE---
100036467	GENE---
100036468	GENE---
100036469	GENE---
100036470	GENE---
100036471	GENE---
100036472	GENE---
100036473	GENE---
100036474	GENE---
100036475	GENE---
100036476	GENE---
100036477	GENE---
100036478	GENE---
100036479	GENE---
100036480	GENE---
100036481	GENE---
100036482	GENE---
100036483	GENE---
100036484	GENE---
100036486	GENE---
100036487	GENE---
100036488	GENE---
100036489	GENE---
100036490	GENE---
100036491	GENE---
100036492	GENE---
100036493	GENE---
100036494	GENE---
100036495	GENE---
100036496	GENE---
100036497	GENE---
100036498	GENE---
100036499	GENE---
100036500	GENE---
100036501	GENE---
100036502	GENE---
100036503	GENE---
100036504	GENE---
100036505	GENE---
100036506	GENE---
100036507	GENE---
100036508	GENE---
100036509	GENE---
100036510	GENE---
100036511	GENE---
100036513	GENE-ncRNA
100036518	GENE-protein_coding
100036520	GENE-antisense
100036521	GENE-processed_transcript,protein_coding
100036523	GENE-antisense
100036526	GENE-protein-coding
100036530	GENE-unknown
100036533	GENE-protein-coding
100036535	GENE-unknown
100036537	GENE-antisense
100036538	GENE-ncRNA
100036539	GENE-protein-coding
100036540	GENE-unknown
100036541	GENE-protein-coding
100036543	GENE-protein-coding
100036544	GENE-protein-coding
100036559	GENE---
100036560	GENE---
100036561	GENE---
100036568	GENE-protein_coding
100036569	GENE-unknown
100036572	GENE-unknown
100036573	GENE-protein-coding
100036741	GENE---
100036742	GENE---
100036743	GENE---
100036744	GENE---
100036745	GENE---
100036746	GENE---
100036748	GENE---
100036749	GENE---
100036750	GENE---
100036751	GENE---
100036752	GENE---
100036753	GENE---
100036754	GENE---
100036768	GENE-antisense
100037255	GENE---
100037256	GENE---
100037258	GENE-protein_coding
100037260	GENE-antisense
100037262	GENE-antisense
100037263	GENE-unknown
100037278	GENE-nonsense_mediated_decay,processed_transcript,protein_coding,retained_intron
100037281	GENE-unknown
100037282	GENE-processed_transcript,protein_coding
100037283	GENE-protein_coding
100037297	GENE-unknown
100037396	GENE-antisense
100037410	GENE---
100037411	GENE---
100037412	GENE---
100037413	GENE-ncRNA
100038346	GENE-unknown
100038347	GENE-protein_coding,retained_intron
100038349	GENE-unknown
100038351	GENE-unknown
100038352	GENE-protein-coding
100038353	GENE-antisense
100038354	GENE-unknown
100038355	GENE-unknown
100038356	GENE-antisense
100038357	GENE-unknown
100038358	GENE-lincRNA
100038360	GENE-unknown
100038361	GENE-unknown
100038363	GENE-antisense
100038364	GENE-unknown
100038366	GENE-unknown
100038367	GENE-ncRNA
100038368	GENE-protein-coding
100038369	GENE-unknown
100038370	GENE-protein-coding
100038371	GENE-pseudo
100038372	GENE-unknown
100038373	GENE-pseudo
100038374	GENE-antisense
100038375	GENE-unknown
100038376	GENE-unknown
100038377	GENE-unknown
100038378	GENE-lincRNA,processed_transcript
100038380	GENE-unknown
100038381	GENE-unknown
100038382	GENE-ncRNA
100038383	GENE-unknown
100038384	GENE-ncRNA
100038385	GENE-ncRNA
100038387	GENE-unknown
100038388	GENE-ncRNA
100038389	GENE-unknown
100038390	GENE-protein-coding
100038391	GENE-unknown
100038392	GENE-antisense
100038393	GENE-unknown
100038394	GENE-TEC
100038395	GENE-unknown
100038397	GENE-unknown
100038399	GENE-unknown
100038402	GENE-protein-coding
100038405	GENE-unknown
100038410	GENE-ncRNA
100038411	GENE-ncRNA
100038412	GENE-unknown
100038413	GENE-unknown
100038414	GENE-unknown
100038416	GENE-unknown
100038417	GENE-protein_coding
100038418	GENE-ncRNA
100038419	GENE-unknown
100038420	GENE-unknown
100038421	GENE-unknown
100038424	GENE-unknown
100038426	GENE-unknown
100038427	GENE-unknown
100038428	GENE-protein-coding
100038429	GENE-lincRNA,retained_intron
100038431	GENE-unknown
100038433	GENE-antisense
100038435	GENE-protein-coding
100038436	GENE-ncRNA
100038437	GENE-ncRNA
100038438	GENE-unknown
100038439	GENE-lincRNA
100038440	GENE-unknown
100038443	GENE-unknown
100038444	GENE-protein-coding
100038445	GENE-protein-coding
100038447	GENE-unknown
100038448	GENE-protein-coding
100038449	GENE-unknown
100038450	GENE-unknown
100038452	GENE-unknown
100038453	GENE-processed_transcript
100038454	GENE-processed_transcript
100038455	GENE---
100038456	GENE---
100038457	GENE---
100038458	GENE---
100038459	GENE-ncRNA
100038460	GENE-ncRNA
100038462	GENE-ncRNA
100038463	GENE-unknown
100038464	GENE-antisense
100038465	GENE-protein-coding
100038466	GENE-protein-coding
100038467	GENE-ncRNA
100038468	GENE-lincRNA
100038470	GENE-unknown
100038472	GENE-protein-coding
100038473	GENE-protein-coding
100038474	GENE-ncRNA
100038476	GENE-ncRNA
100038478	GENE-unknown
100038479	GENE-lincRNA
100038480	GENE-unknown
100038481	GENE-ncRNA
100038485	GENE-protein-coding
100038486	GENE-unknown
100038487	GENE-unknown
100038489	GENE-protein_coding
100038490	GENE-ncRNA
100038492	GENE-unknown
100038493	GENE-lincRNA
100038494	GENE-lincRNA
100038496	GENE-unknown
100038497	GENE-ncRNA
100038498	GENE-unknown
100038501	GENE---
100038502	GENE-other
100038503	GENE-protein-coding
100038504	GENE-ncRNA
100038505	GENE-ncRNA
100038506	GENE-unknown
100038508	GENE-unknown
100038509	GENE-unknown
100038512	GENE-unknown
100038513	GENE-lincRNA
100038514	GENE-antisense
100038516	GENE-antisense
100038517	GENE---
100038518	GENE---
100038519	GENE-protein-coding
100038520	GENE-ncRNA
100038521	GENE-protein-coding
100038522	GENE-antisense
100038524	GENE-unknown
100038525	GENE-lincRNA
100038526	GENE-ncRNA
100038528	GENE-ncRNA
100038529	GENE-unknown
100038531	GENE-unknown
100038532	GENE-ncRNA
100038534	GENE-other
100038536	GENE-protein-coding
100038537	GENE-unknown
100038538	GENE-protein_coding
100038541	GENE-unknown
100038543	GENE-ncRNA
100038545	GENE-lincRNA
100038546	GENE-unknown
100038547	GENE-unknown
100038548	GENE-unknown
100038549	GENE-protein-coding
100038550	GENE-protein-coding
100038551	GENE-unknown
100038552	GENE-unknown
100038554	GENE-lincRNA
100038555	GENE-antisense
100038556	GENE-lincRNA
100038557	GENE-unknown
100038558	GENE-unknown
100038559	GENE-protein-coding
100038560	GENE-ncRNA
100038561	GENE-unknown
100038562	GENE-protein-coding
100038563	GENE-unknown
100038564	GENE-protein-coding
100038565	GENE-unknown
100038566	GENE-ncRNA
100038568	GENE-unknown
100038569	GENE-unknown
100038570	GENE-processed_transcript,protein_coding,retained_intron
100038571	GENE-antisense
100038572	GENE-protein-coding
100038573	GENE-unknown
100038574	GENE-lincRNA
100038575	GENE-lincRNA
100038576	GENE-protein-coding
100038577	GENE-lincRNA,retained_intron
100038578	GENE-ncRNA
100038579	GENE-unknown
100038580	GENE-unknown
100038581	GENE-unknown
100038582	GENE-ncRNA
100038583	GENE-unknown
100038584	GENE-lincRNA
100038586	GENE-unknown
100038587	GENE-unknown
100038589	GENE-unknown
[truncated: 95,797 more rows]
