# Supplementary material for: The Greatwall kinase safeguards the genome integrity by affecting the kinome activity in mitosis
Source: Oncogene. 2020 Sep 25;39(44):6816–40. doi: 10.1038/s41388-020-01470-1 (PMC7605441; doi:10.1038/s41388-020-01470-1)
Supplement: Supplementary file 8 — File S1 [file 41388_2020_1470_MOESM8_ESM.zip › saved-session/4019/gene-identifier-map.txt]

0806162A	17705
0806162B	17711
0806162D	17709
0806162J	17719
0806162M	17722
0806162N	17706
A02046	16187
A0A023T778	66441
A0A023UF19	21420
A0A023ZT56	13405
A0A023ZTV5	13405
A0A067XG46	19893
A0A068BIS6	54218
A0A068BIT0	14977
A0A068EW80	18854
A0A068WAQ5	269587
A0A068WAZ7	269587
A0A075B668	111368
A0A075EIS2	333050
A0A075F5C6	15499
A0A075F6C2	15499
A0A075F882	15499
A0A075F891	15499
A0A076FR46	57138
A0A076FRG6	57138
A0A076FSX1	57138
A0A077K846	207958
A0A077S1H9	278203
A0A077S2U3	69444
A0A077S2U6	17105
A0A077S9M6	75622
A0A077S9N1	17110
A0A077S9Z4	67328
A0A077S9Z6	16770
A0A087WNN1	108812
A0A087WNN9	100043827
A0A087WNP5	100233208
A0A087WNP6	321022
A0A087WNQ7	381820
A0A087WNR4	73435
A0A087WNT1	67923
A0A087WNV1	15463
A0A087WNV7	68453
A0A087WNW2	269116
A0A087WNW3	16709
A0A087WNY4	22779
A0A087WNZ5	17067
A0A087WNZ9	50779
A0A087WP11	100042927
A0A087WP14	16709
A0A087WP21	668381
A0A087WP46	207792
A0A087WP48	16709
A0A087WP50	102637615
A0A087WP75	16701
A0A087WP85	16709
A0A087WPA0	102308570
A0A087WPA7	17863
A0A087WPA9	100043856
A0A087WPC3	230639
A0A087WPC6	51801
A0A087WPF7	319974
A0A087WPG5	545645
A0A087WPI2	11785
A0A087WPI5	240120
A0A087WPK1	104836
A0A087WPK3	16978
A0A087WPL5	13211
A0A087WPM1	381820
A0A087WPM2	68507
A0A087WPM9	14126
A0A087WPN2	100041979
A0A087WPP6	20745
A0A087WPP8	329165
A0A087WPR1	17136
A0A087WPS7	11785
A0A087WPU8	211586
A0A087WPV0	432769
A0A087WPV9	69397
A0A087WPW0	102635992
A0A087WPW5	16709
A0A087WPX0	16709
A0A087WQ04	15162
A0A087WQ11	27401
A0A087WQ16	17686
A0A087WQ25	16709
A0A087WQ31	76707
A0A087WQ32	27392
A0A087WQ41	16531
A0A087WQ44	100043597
A0A087WQ86	210293
A0A087WQ89	70134
A0A087WQ95	76707
A0A087WQ96	72096
A0A087WQA0	72567
A0A087WQA9	626970
A0A087WQD0	16709
A0A087WQD8	74019
A0A087WQE8	16560
A0A087WQF1	76707
A0A087WQF5	546644
A0A087WQF8	16709
A0A087WQG4	16709
A0A087WQH1	213409
A0A087WQH2	75573
A0A087WQH4	319734
A0A087WQI3	16709
A0A087WQK2	231098
A0A087WQK5	66967
A0A087WQN0	55993
A0A087WQN5	16531
A0A087WQN7	24127
A0A087WQP5	71386
A0A087WQP7	72999
A0A087WQQ5	16709
A0A087WQS0	21961
A0A087WQS2	66882
A0A087WQT6	12370
A0A087WQV4	68235
A0A087WQY2	73667
A0A087WQZ9	17087
A0A087WR13	100101919
A0A087WR14	100861637
A0A087WR18	545649
A0A087WR24	66967
A0A087WR28	76640
A0A087WR36	627280
A0A087WR44	100040698
A0A087WR45	381148
A0A087WR49	100043842
A0A087WR50	14268
A0A087WR62	11785
A0A087WR82	100042849
A0A087WR92	213409
A0A087WR99	108168552
A0A087WRA0	20452
A0A087WRA4	100040462
A0A087WRE8	76707
A0A087WRF2	347722
A0A087WRF9	27660
A0A087WRG9	17067
A0A087WRH0	626391
A0A087WRH8	381937
A0A087WRI3	329375
A0A087WRI8	66367
A0A087WRK0	76707
A0A087WRK1	73329
A0A087WRN7	233099
A0A087WRP5	210293
A0A087WRR7	73729
A0A087WRS1	16709
A0A087WRS3	329165
A0A087WRS4	16531
A0A087WRT4	14107
A0A087WRT5	68187
A0A087WRT7	666907
A0A087WRV2	71623
A0A087WRY3	98415
A0A087WS04	16709
A0A087WS15	435802
A0A087WS18	76707
A0A087WS23	16709
A0A087WS27	212943
A0A087WS29	16709
A0A087WS40	12288
A0A087WS56	14268
A0A087WS83	12290
A0A087WSB9	381213
A0A087WSD2	383435
A0A087WSE1	104836
A0A087WSE7	12288
A0A087WSF2	622486
A0A087WSG3	100043180
A0A087WSH6	620695
A0A087WSN0	77215
A0A087WSN1	72301
A0A087WSN2	100042159
A0A087WSN5	72084
A0A087WSN6	14268
A0A087WSP5	20846
A0A087WSQ0	17869
A0A087WSR0	100040509
A0A087WSR7	15463
A0A087WSS0	108168582
A0A087WSS1	227446
A0A087WSU4	17936
A0A088MLT8	100505386
A0A089N3E7	668526
A0A089N5R6	624584
A0A096P6K7	208595
A0A097BW18	50706
A0A097BW21	50706
A0A097PIJ2	30953
A0A0A0MQ68	270076
A0A0A0MQ69	12915
A0A0A0MQ73	381022
A0A0A0MQ79	226562
A0A0A0MQ80	57815
A0A0A0MQ82	53608
A0A0A0MQ83	230971
A0A0A0MQ84	58229
A0A0A0MQ85	212670
A0A0A0MQ86	171283
A0A0A0MQ87	20663
A0A0A0MQ88	71795
A0A0A0MQ89	109275
A0A0A0MQ90	20196
A0A0A0MQ92	23964
A0A0A0MQ93	270893
A0A0A0MQ95	75415
A0A0A0MQ97	233038
A0A0A0MQ98	108829
A0A0A0MQA2	26390
A0A0A0MQA3	20700
A0A0A0MQA4	100009614
A0A0A0MQA6	11426
A0A0A0MQB1	623474
A0A0A0MQB2	327799
A0A0A0MQB7	23964
A0A0A0MQC2	269608
A0A0A0MQC3	76974
A0A0A0MQC6	229722
A0A0A0MQD1	100121
A0A0A0MQD2	53422
A0A0A0MQD3	54378
A0A0A0MQD7	241694
A0A0A0MQE1	545798
A0A0A0MQE5	227634
A0A0A0MQF2	101772
A0A0A0MQF3	66799
A0A0A0MQF5	72201
A0A0A0MQF6	14433
A0A0A0MQH9	67939
A0A0A0MQI6	67184
A0A0A0MQJ8	20523
A0A0A0MQN1	66059
A0A0A0MQN4	74244
A0A0A0MQN6	12951
A0A0A0MQP3	100040606
A0A0A0R784	624219
A0A0A6YVP4	27395
A0A0A6YVV2	14775
A0A0A6YVV8	56758
A0A0A6YVW8	399673
A0A0A6YVZ7	72568
A0A0A6YW06	13800
A0A0A6YW07	55980
A0A0A6YW28	22258
A0A0A6YW36	24012
A0A0A6YW48	78321
A0A0A6YW53	26921
A0A0A6YW73	75345
A0A0A6YWB0	56758
A0A0A6YWC2	214048
A0A0A6YWC4	19206
A0A0A6YWD0	19737
A0A0A6YWD2	100039795
A0A0A6YWF9	18213
A0A0A6YWJ7	226844
A0A0A6YWL7	18213
A0A0A6YWM5	98732
A0A0A6YWM8	26921
A0A0A6YWP7	214742
A0A0A6YWR8	26921
A0A0A6YWV1	109346
A0A0A6YWX1	71472
A0A0A6YWX7	211666
A0A0A6YWY4	214742
A0A0A6YWY8	211712
A0A0A6YX18	108664
A0A0A6YX33	70762
A0A0A6YX40	78908
A0A0A6YXH3	100273
A0A0A6YXI4	102791
A0A0A6YXK1	16526
A0A0A6YXL6	80877
A0A0A6YXM5	214742
A0A0A6YXQ8	76897
A0A0A6YXS3	20671
A0A0A6YXT7	76500
A0A0A6YXU6	19888
A0A0A6YXU9	21808
A0A0A6YXV2	100039795
A0A0A6YXW1	68481
A0A0A6YXW2	665301
A0A0A6YXW9	12790
A0A0A6YXX3	80877
A0A0A6YXX7	100040262
A0A0A6YXX9	545391
A0A0A6YY04	26424
A0A0A6YY09	211712
A0A0A6YY25	100270744
A0A0A6YY37	211712
A0A0A6YY47	17967
A0A0A6YY56	229499
A0A0A6YY64	170768
A0A0A6YY67	67886
A0A0A6YY75	12946
A0A0A6YY76	100039795
A0A0A6YY83	54216
A0A0A7EP66	73234
A0A0A7EPH8	17536
A0A0A7NQN9	12296
A0A0B4J1E1	72058
A0A0B4J1E2	66354
A0A0B4J1E3	20589
A0A0B4J1E4	71111
A0A0B4J1E6	14130
A0A0B4J1E8	69121
A0A0B4J1E9	78789
A0A0B4J1F0	319480
A0A0B4J1F1	69106
A0A0B4J1F3	18726
A0A0B4J1F4	66412
A0A0B4J1F5	229473
A0A0B4J1F6	407814
A0A0B4J1F7	50540
A0A0B4J1F8	320237
A0A0B4J1F9	99681
A0A0B4J1G0	246256
A0A0B4J1G1	14130
A0A0B4J1G2	382062
A0A0B4J1G4	239114
A0A0B4J1G6	100043314
A0A0B4J1L0	101434
A0A0B4J1L2	240913
A0A0B4J1L4	98733
A0A0B4J1M2	546896
A0A0B4J1M6	14131
A0A0B4J1N3	70045
A0A0B4J1P0	14126
A0A0B6VLT0	56538
A0A0B6VPC4	23993
A0A0B6VRH9	259277
A0A0B6VSQ6	16612
A0A0B6VSR0	317653
A0A0B6VTJ4	17199
A0A0C3SFZ4	67365
A0A0C3SFZ5	66586
A0A0D2X7Z2	68043
A0A0D9SEG8	26364
A0A0D9SEG9	78249
A0A0F6AIX5	68832
A0A0F6AIX6	68832
A0A0F6T326	242602
A0A0F7RQH1	12640
A0A0F7RQR1	14308
A0A0G2JDD1	108096
A0A0G2JDE3	99633
A0A0G2JDE8	59008
A0A0G2JDF4	99633
A0A0G2JDH9	19126
A0A0G2JDK2	14466
A0A0G2JDK6	99633
A0A0G2JDL2	78784
A0A0G2JDM7	59008
A0A0G2JDN7	17758
A0A0G2JDP0	23897
A0A0G2JDP4	12992
A0A0G2JDS2	229687
A0A0G2JDT8	13645
A0A0G2JDT9	242274
A0A0G2JDV2	210106
A0A0G2JDV3	100702
A0A0G2JDV6	74383
A0A0G2JDW1	213990
A0A0G2JDZ4	59310
A0A0G2JDZ9	81702
A0A0G2JE00	50791
A0A0G2JE01	100862349
A0A0G2JE03	59008
A0A0G2JE46	23897
A0A0G2JE50	19126
A0A0G2JE67	100041566
A0A0G2JE93	76205
A0A0G2JEB7	100233207
A0A0G2JEC2	17260
A0A0G2JED4	23921
A0A0G2JEG3	74919
A0A0G2JEG6	50791
A0A0G2JEG8	218038
A0A0G2JEI8	74673
A0A0G2JEJ9	381463
A0A0G2JEM1	72611
A0A0G2JEM5	241944
A0A0G2JEP0	14359
A0A0G2JEP4	71268
A0A0G2JER3	227632
A0A0G2JET6	12993
A0A0G2JET8	329650
A0A0G2JEU1	11669
A0A0G2JEU2	110075
A0A0G2JEW9	140795
A0A0G2JEX1	68810
A0A0G2JEX5	67741
A0A0G2JF04	12991
A0A0G2JF37	68337
A0A0G2JF55	214133
A0A0G2JF67	242202
A0A0G2JF72	229663
A0A0G2JF92	13645
A0A0G2JFB0	231760
A0A0G2JFB4	13684
A0A0G2JFC9	72776
A0A0G2JFD5	105242399
A0A0G2JFF5	99633
A0A0G2JFF9	23897
A0A0G2JFH3	258248
A0A0G2JFK5	67956
A0A0G2JFP4	20321
A0A0G2JFQ2	16536
A0A0G2JFR7	70285
A0A0G2JFS7	16826
A0A0G2JFT8	52822
A0A0G2JFX9	56873
A0A0G2JFY0	57815
A0A0G2JFY5	51886
A0A0G2JFY7	100861702
A0A0G2JFZ2	668758
A0A0G2JFZ4	72033
A0A0G2JG23	56747
A0A0G2JG26	100041548
A0A0G2JG52	11630
A0A0G2JG66	99633
A0A0G2JG67	381463
A0A0G2JG85	211556
A0A0G2JG94	22165
A0A0G2JGA3	100039899
A0A0G2JGB2	433961
A0A0G2JGC6	12993
A0A0G2JGE9	13638
A0A0G2JGF1	16194
A0A0G2JGF4	16193
A0A0G2JGH6	207618
A0A0G2JGI3	269629
A0A0G2JGJ6	100861755
A0A0G2JGK4	66940
A0A0G2JGK7	381741
A0A0G2JGL8	72831
A0A0G2JGM8	99633
A0A0G2JGN5	270201
A0A0G2JGP1	57914
A0A0G2JGQ4	53312
A0A0G2JGR8	100862368
A0A0G2JGS4	108058
A0A0G2JGW9	51886
A0A0G2JGX2	78784
A0A0G2JGX4	232975
A0A0G2JGX7	67120
A0A0G2JGX9	622924
A0A0G2JGY6	56790
A0A0G2JGZ6	19885
A0A0G2JH17	68510
A0A0G2LB90	70892
A0A0G2LB91	69169
A0A0G2LB92	103220
A0A0H2UH17	74383
A0A0H2UH19	77683
A0A0H2UH22	231207
A0A0H2UH28	17260
A0A0H2UH29	18189
A0A0H2UKB6	17260
A0A0H2UKB8	170822
A0A0H2UKC0	56792
A0A0J9YMM3	16523
A0A0J9YTQ3	272158
A0A0J9YTR9	21413
A0A0J9YTU3	432572
A0A0J9YTU7	21413
A0A0J9YTV2	75860
A0A0J9YTV5	19664
A0A0J9YTW6	110876
A0A0J9YU00	100040885
A0A0J9YU01	665802
A0A0J9YU07	53323
A0A0J9YU08	67026
A0A0J9YU52	403174
A0A0J9YU56	433904
A0A0J9YU61	12753
A0A0J9YU62	13016
A0A0J9YU71	240063
A0A0J9YU79	16548
A0A0J9YU88	100862192
A0A0J9YUA8	76199
A0A0J9YUC4	231646
A0A0J9YUC9	66315
A0A0J9YUD4	73610
A0A0J9YUE7	404328
A0A0J9YUF8	432572
A0A0J9YUG4	21413
A0A0J9YUH2	665578
A0A0J9YUI8	231103
A0A0J9YUK6	16548
A0A0J9YUL3	52398
A0A0J9YUN0	77996
A0A0J9YUN4	13429
A0A0J9YUP0	226265
A0A0J9YUR2	432572
A0A0J9YUS5	208643
A0A0J9YUV1	108169097
A0A0J9YUW3	380850
A0A0J9YUW5	20273
A0A0J9YUX7	243753
A0A0J9YUZ0	21413
A0A0J9YUZ3	670593
A0A0J9YV71	70918
A0A0J9YV76	231699
A0A0J9YV81	140498
A0A0J9YV85	100972
A0A0J9YVA9	272158
A0A0J9YVD0	100041264
A0A0J9YVH3	216177
A0A0M3HEP2	24136
A0A0M3HEP3	79464
A0A0M3HEP4	75860
A0A0M3HEP7	11980
A0A0M3HEP8	69568
A0A0M3U1B0	637277
A0A0M5HDY5	18812
A0A0M5HDY7	56635
A0A0M6L0E8	67505
A0A0M6L0I6	74188
A0A0M6L0J6	215029
A0A0M6L0K6	75596
A0A0M6L0K7	14599
A0A0M6L0L8	19114
A0A0M6L0L9	19111
A0A0M6L0M4	19110
A0A0M6L0N6	67310
A0A0M6L0W4	18811
A0A0M6L0X0	19112
A0A0M6L0X8	28078
A0A0N4SUH4	52874
A0A0N4SUH8	56748
A0A0N4SUI1	75690
A0A0N4SUJ2	26903
A0A0N4SUJ3	635702
A0A0N4SUK5	231991
A0A0N4SUK7	213248
A0A0N4SUN3	26903
A0A0N4SUP0	258509
A0A0N4SUR3	70809
A0A0N4SUS4	78783
A0A0N4SUT9	78783
A0A0N4SUV4	232174
A0A0N4SUW5	231991
A0A0N4SUY2	19277
A0A0N4SUZ0	14924
A0A0N4SV03	243653
A0A0N4SV15	74287
A0A0N4SV29	211651
A0A0N4SV35	71779
A0A0N4SV63	26903
A0A0N4SV71	231991
A0A0N4SV80	18139
A0A0N4SV89	67767
A0A0N4SVB5	210673
A0A0N4SVC2	101214
A0A0N4SVC3	546488
A0A0N4SVF2	70727
A0A0N4SVG2	110058
A0A0N4SVG7	78783
A0A0N4SVK0	71779
A0A0N4SVK8	234072
A0A0N4SVL4	330323
A0A0N4SVL8	70945
A0A0N4SVN7	108017
A0A0N4SVP2	258064
A0A0N4SVP3	245126
A0A0N4SVQ2	76252
A0A0N4SVQ3	113857
A0A0N4SVV3	77827
A0A0N4SVV4	71660
A0A0N4SVX9	26903
A0A0N4SW14	232664
A0A0N4SW15	108168468
A0A0N4SW73	52055
A0A0N4SW93	74741
A0A0N4SWB9	330401
A0A0N4SWG2	69228
A0A0N4SWG4	18575
A0A0N4SWH0	14924
A0A0N4SWH3	26903
A0A0N4SWI3	52372
A0A0N5E9G7	19687
A0A0P0YTB2	74401
A0A0R3P9C4	66487
A0A0R3P9C7	243374
A0A0R3P9D0	216152
A0A0R3P9D2	217304
A0A0R3P9D3	58887
A0A0R4IZW4	18591
A0A0R4IZW5	12550
A0A0R4IZW6	23854
A0A0R4IZW7	212528
A0A0R4IZW8	12336
A0A0R4IZW9	20316
A0A0R4IZX1	23853
A0A0R4IZX2	65962
A0A0R4IZX3	69792
A0A0R4IZX5	13004
A0A0R4IZX6	11768
A0A0R4IZX7	17347
A0A0R4IZX8	18545
A0A0R4IZY0	50492
A0A0R4IZY1	74198
A0A0R4IZY2	76279
A0A0R4IZY3	14186
A0A0R4IZY6	19152
A0A0R4IZY7	17086
A0A0R4IZY8	17687
A0A0R4IZY9	224907
A0A0R4IZZ1	11803
A0A0R4IZZ5	51811
A0A0R4IZZ6	55935
A0A0R4IZZ8	114661
A0A0R4J000	69259
A0A0R4J001	54612
A0A0R4J002	223649
A0A0R4J003	22353
A0A0R4J004	69572
A0A0R4J005	110829
A0A0R4J006	65962
A0A0R4J007	27355
A0A0R4J008	15182
A0A0R4J009	67019
A0A0R4J010	73287
A0A0R4J011	21423
A0A0R4J012	105005
A0A0R4J014	21423
A0A0R4J015	76408
A0A0R4J016	71916
A0A0R4J017	243931
A0A0R4J018	22017
A0A0R4J020	11624
A0A0R4J021	107889
A0A0R4J022	83924
A0A0R4J023	11992
A0A0R4J024	108138
A0A0R4J025	71330
A0A0R4J026	14313
A0A0R4J027	16365
A0A0R4J029	66795
A0A0R4J030	72125
A0A0R4J031	66854
A0A0R4J032	12279
A0A0R4J033	213956
A0A0R4J034	94184
A0A0R4J036	18040
A0A0R4J037	60411
A0A0R4J038	16644
A0A0R4J039	94175
A0A0R4J040	67118
A0A0R4J041	56335
A0A0R4J042	57263
A0A0R4J043	17287
A0A0R4J044	59092
A0A0R4J045	224823
A0A0R4J046	12607
A0A0R4J047	66978
A0A0R4J048	13079
A0A0R4J049	27374
A0A0R4J050	109652
A0A0R4J052	14651
A0A0R4J053	60425
A0A0R4J054	74042
A0A0R4J055	71972
A0A0R4J056	59058
A0A0R4J057	240518
A0A0R4J058	68038
A0A0R4J059	72106
A0A0R4J060	269003
A0A0R4J061	13082
A0A0R4J062	192236
A0A0R4J063	14169
A0A0R4J065	66615
A0A0R4J066	67876
A0A0R4J067	22626
A0A0R4J069	50880
A0A0R4J070	73435
A0A0R4J071	331046
A0A0R4J072	98365
A0A0R4J073	20184
A0A0R4J074	64707
A0A0R4J075	171531
A0A0R4J076	67507
A0A0R4J077	66289
A0A0R4J078	67812
A0A0R4J079	170760
A0A0R4J081	69702
A0A0R4J082	26427
A0A0R4J083	11363
A0A0R4J084	76407
A0A0R4J085	107652
A0A0R4J086	99543
A0A0R4J087	229706
A0A0R4J088	14066
A0A0R4J089	73545
A0A0R4J090	12479
A0A0R4J091	59001
A0A0R4J092	110173
A0A0R4J093	66588
A0A0R4J094	68126
A0A0R4J096	19885
A0A0R4J097	21814
A0A0R4J098	54367
A0A0R4J099	72357
A0A0R4J0A0	13858
A0A0R4J0A1	80283
A0A0R4J0A2	19746
A0A0R4J0A4	14254
A0A0R4J0A6	140919
A0A0R4J0A7	71183
A0A0R4J0A8	17193
A0A0R4J0A9	16974
A0A0R4J0B0	19126
A0A0R4J0B1	13728
A0A0R4J0B2	66857
A0A0R4J0B3	22241
A0A0R4J0B4	12764
A0A0R4J0B5	233913
A0A0R4J0B6	26357
A0A0R4J0B7	231452
A0A0R4J0B8	20408
A0A0R4J0B9	67133
A0A0R4J0C0	67711
A0A0R4J0C2	14204
A0A0R4J0C3	77522
A0A0R4J0C4	55987
A0A0R4J0C6	66653
A0A0R4J0C7	70020
A0A0R4J0C8	67276
A0A0R4J0C9	68797
A0A0R4J0D0	71607
A0A0R4J0D1	67887
A0A0R4J0D3	68292
A0A0R4J0D4	170761
A0A0R4J0D5	72825
A0A0R4J0D7	112418
A0A0R4J0D8	232430
A0A0R4J0D9	244334
A0A0R4J0E0	101985
A0A0R4J0E1	234199
A0A0R4J0E2	65100
A0A0R4J0E3	272158
A0A0R4J0E4	77065
A0A0R4J0E5	78252
A0A0R4J0E9	217721
A0A0R4J0F2	74249
A0A0R4J0F3	67752
A0A0R4J0F4	19208
A0A0R4J0F5	57914
A0A0R4J0F6	231580
A0A0R4J0F7	320718
A0A0R4J0F8	214425
A0A0R4J0F9	74486
A0A0R4J0G0	74551
A0A0R4J0G1	26366
A0A0R4J0G2	216292
A0A0R4J0G3	223473
A0A0R4J0G4	74334
A0A0R4J0G5	75317
A0A0R4J0G6	70536
A0A0R4J0G7	218977
A0A0R4J0G8	68867
A0A0R4J0G9	210009
A0A0R4J0H0	78798
A0A0R4J0H1	17829
A0A0R4J0H2	382077
A0A0R4J0H3	19661
A0A0R4J0H5	214505
A0A0R4J0H6	15950
A0A0R4J0H7	68298
A0A0R4J0H8	72007
A0A0R4J0H9	112407
A0A0R4J0I0	13875
A0A0R4J0I1	20714
A0A0R4J0I2	243274
A0A0R4J0I4	214901
A0A0R4J0I5	213068
A0A0R4J0I6	102632
A0A0R4J0I7	16917
A0A0R4J0I8	56175
A0A0R4J0I9	16971
A0A0R4J0J0	114301
A0A0R4J0J1	211232
A0A0R4J0J3	79456
A0A0R4J0J4	13349
A0A0R4J0J5	210925
A0A0R4J0J6	107829
A0A0R4J0J7	71738
A0A0R4J0J8	74392
A0A0R4J0J9	107770
A0A0R4J0K0	101809
A0A0R4J0K2	75786
A0A0R4J0K3	58867
A0A0R4J0K4	67623
A0A0R4J0K5	12523
A0A0R4J0K6	170725
A0A0R4J0K8	75841
A0A0R4J0K9	74385
A0A0R4J0L1	244757
A0A0R4J0L2	100929
A0A0R4J0L3	76416
A0A0R4J0L5	67542
A0A0R4J0L6	232536
A0A0R4J0L8	232236
A0A0R4J0M0	233670
A0A0R4J0M1	72726
A0A0R4J0M2	224079
A0A0R4J0M3	215031
A0A0R4J0M4	103161
A0A0R4J0M5	66468
A0A0R4J0M6	71693
A0A0R4J0M7	268354
A0A0R4J0M8	330188
A0A0R4J0M9	70675
A0A0R4J0N0	208777
A0A0R4J0N3	103710
A0A0R4J0N5	18567
A0A0R4J0N6	75429
A0A0R4J0N7	13124
A0A0R4J0N8	12767
A0A0R4J0N9	102103
A0A0R4J0P0	212989
A0A0R4J0P1	66948
A0A0R4J0P2	14841
A0A0R4J0P3	239845
A0A0R4J0P5	19200
A0A0R4J0P6	74108
A0A0R4J0P7	18400
A0A0R4J0P8	319942
A0A0R4J0Q2	269180
A0A0R4J0Q3	234967
A0A0R4J0Q4	16949
A0A0R4J0Q6	384309
A0A0R4J0Q7	320747
A0A0R4J0Q8	215627
A0A0R4J0Q9	233824
A0A0R4J0R1	22320
A0A0R4J0R2	231134
A0A0R4J0R3	229504
A0A0R4J0R4	269642
A0A0R4J0R6	72514
A0A0R4J0R7	16453
A0A0R4J0R8	16841
A0A0R4J0S1	104445
A0A0R4J0S2	16005
A0A0R4J0S3	170728
A0A0R4J0S4	16897
A0A0R4J0S5	77674
A0A0R4J0S6	14924
A0A0R4J0S7	72565
A0A0R4J0S8	100647
A0A0R4J0S9	320662
A0A0R4J0T0	100900
A0A0R4J0T1	67287
A0A0R4J0T2	232413
A0A0R4J0T3	574417
A0A0R4J0T4	16150
A0A0R4J0T5	13046
A0A0R4J0T8	66251
A0A0R4J0T9	241134
A0A0R4J0U1	360217
A0A0R4J0U2	232314
A0A0R4J0U3	18627
A0A0R4J0U4	56229
A0A0R4J0U5	26874
A0A0R4J0U7	66398
A0A0R4J0U8	98685
A0A0R4J0V0	338403
A0A0R4J0V1	70885
A0A0R4J0V2	68481
A0A0R4J0V4	57748
A0A0R4J0V8	26898
A0A0R4J0V9	56861
A0A0R4J0W0	71765
A0A0R4J0W1	353165
A0A0R4J0W3	109254
A0A0R4J0W4	76459
A0A0R4J0W6	67144
A0A0R4J0W7	381983
A0A0R4J0W8	229499
A0A0R4J0W9	74190
A0A0R4J0X4	74281
A0A0R4J0X5	20702
A0A0R4J0X6	20301
A0A0R4J0X7	14447
A0A0R4J0X8	54126
A0A0R4J0X9	258304
A0A0R4J0Y0	113846
A0A0R4J0Y2	14744
A0A0R4J0Y3	78455
A0A0R4J0Y4	56747
A0A0R4J0Y5	18022
A0A0R4J0Y6	13983
A0A0R4J0Y7	330890
A0A0R4J0Y8	360214
A0A0R4J0Z0	107999
A0A0R4J0Z1	12304
A0A0R4J0Z2	18390
A0A0R4J0Z3	11829
A0A0R4J0Z4	238384
A0A0R4J0Z8	72088
A0A0R4J100	80910
A0A0R4J101	20535
A0A0R4J102	208922
A0A0R4J104	13132
A0A0R4J105	72058
A0A0R4J108	239099
A0A0R4J109	78242
A0A0R4J112	230861
A0A0R4J113	17921
A0A0R4J114	215193
A0A0R4J115	20897
A0A0R4J117	140559
A0A0R4J119	20430
A0A0R4J122	108114
A0A0R4J124	20817
A0A0R4J125	50720
A0A0R4J126	94227
A0A0R4J127	71932
A0A0R4J130	27281
A0A0R4J131	26363
A0A0R4J132	17864
A0A0R4J133	72144
A0A0R4J135	20342
A0A0R4J136	78925
A0A0R4J137	227696
A0A0R4J138	11881
A0A0R4J139	320183
A0A0R4J140	74148
A0A0R4J141	69837
A0A0R4J144	74666
A0A0R4J145	23834
A0A0R4J147	102103
A0A0R4J150	237542
A0A0R4J156	67795
A0A0R4J157	93674
A0A0R4J158	433181
A0A0R4J159	17190
A0A0R4J160	23793
A0A0R4J161	74123
A0A0R4J163	635895
A0A0R4J165	19647
A0A0R4J166	72330
A0A0R4J169	71268
A0A0R4J170	20586
A0A0R4J171	50768
A0A0R4J172	229541
A0A0R4J173	237500
A0A0R4J174	26940
A0A0R4J175	105246
A0A0R4J176	229228
A0A0R4J179	381418
A0A0R4J181	70484
A0A0R4J182	64139
A0A0R4J183	20184
A0A0R4J186	320825
A0A0R4J187	14375
A0A0R4J189	353156
A0A0R4J190	12182
A0A0R4J193	15401
A0A0R4J195	70470
A0A0R4J196	70834
A0A0R4J197	74144
A0A0R4J198	353371
A0A0R4J199	320664
A0A0R4J1A0	208154
A0A0R4J1A1	12663
A0A0R4J1A5	76943
A0A0R4J1A6	237436
A0A0R4J1A7	13496
A0A0R4J1A8	21957
A0A0R4J1A9	99167
A0A0R4J1B0	21957
A0A0R4J1B1	21957
A0A0R4J1B5	76681
A0A0R4J1B6	19347
A0A0R4J1B9	65111
A0A0R4J1C0	14055
A0A0R4J1C3	74477
A0A0R4J1C4	321008
A0A0R4J1C5	246782
A0A0R4J1C7	216760
A0A0R4J1C9	26887
A0A0R4J1D3	11624
A0A0R4J1D5	12396
A0A0R4J1D6	20608
A0A0R4J1E1	58208
A0A0R4J1E2	66656
A0A0R4J1E3	56320
A0A0R4J1E4	64075
A0A0R4J1E6	21418
A0A0R4J1E8	69694
A0A0R4J1E9	15251
A0A0R4J1F2	19165
A0A0R4J1F3	79221
A0A0R4J1F4	228355
A0A0R4J1F6	107652
A0A0R4J1F8	218973
A0A0R4J1G0	21416
A0A0R4J1G4	19362
A0A0R4J1G5	226144
A0A0R4J1G7	78798
A0A0R4J1G9	68428
A0A0R4J1H0	69104
A0A0R4J1H1	19362
A0A0R4J1H2	235582
A0A0R4J1H4	225998
A0A0R4J1H6	269682
A0A0R4J1H8	27428
A0A0R4J1H9	108655
A0A0R4J1I1	114570
A0A0R4J1I3	17283
A0A0R4J1I5	74123
A0A0R4J1I8	241134
A0A0R4J1I9	20521
A0A0R4J1J0	11790
A0A0R4J1J1	56695
A0A0R4J1J2	246133
A0A0R4J1J3	20454
A0A0R4J1J6	243371
A0A0R4J1K0	16511
A0A0R4J1K1	53621
A0A0R4J1K2	83762
A0A0R4J1K3	77609
A0A0R4J1K4	20535
A0A0R4J1K7	76832
A0A0R4J1K9	20535
A0A0R4J1L0	51789
A0A0R4J1L1	75196
A0A0R4J1L2	66656
A0A0R4J1L3	72739
A0A0R4J1L4	11768
A0A0R4J1L5	73852
A0A0R4J1L6	226250
A0A0R4J1L9	102103
A0A0R4J1M1	22419
A0A0R4J1M3	77974
A0A0R4J1M6	13356
A0A0R4J1M7	20271
A0A0R4J1N2	77041
A0A0R4J1N3	11814
A0A0R4J1N5	93672
A0A0R4J1N6	17179
A0A0R4J1N7	11733
A0A0R4J1N8	108841
A0A0R4J1P4	233575
A0A0R4J1P5	73845
A0A0R4J1P6	73435
A0A0R4J1P7	54326
A0A0R4J1P8	17179
A0A0R4J1P9	231915
A0A0R4J1Q0	234699
A0A0R4J1Q1	68770
A0A0R4J1Q7	18605
A0A0R4J1Q8	30843
A0A0R4J1R1	74126
A0A0R4J1R5	545384
A0A0R4J1S2	54614
A0A0R4J1S4	12523
A0A0R4J1S6	70103
A0A0R4J1T0	71592
A0A0R4J1T4	243499
A0A0R4J1V0	59020
A0A0R4J1V1	213053
A0A0R4J1W0	234214
A0A0R4J1W1	78541
A0A0R4J1W2	30843
A0A0R4J1W5	70979
A0A0R4J1W7	52563
A0A0R4J1X0	241134
A0A0R4J1X4	235633
A0A0R4J1X6	57869
A0A0R4J1Y1	13666
A0A0R4J1Y3	66246
A0A0R4J1Y4	93742
A0A0R4J1Y7	105245
A0A0R4J1Y8	18044
A0A0R4J1Z0	668727
A0A0R4J1Z2	338368
A0A0R4J1Z3	67878
A0A0R4J1Z4	18986
A0A0R4J1Z5	26447
A0A0R4J1Z6	76898
A0A0R4J1Z7	19261
A0A0R4J1Z9	170772
A0A0R4J202	15258
A0A0R4J203	13142
A0A0R4J204	15258
A0A0R4J205	108943
A0A0R4J206	17434
A0A0R4J207	96875
A0A0R4J209	59290
A0A0R4J210	21926
A0A0R4J211	52666
A0A0R4J212	18003
A0A0R4J213	27411
A0A0R4J215	53951
A0A0R4J216	12879
A0A0R4J217	71723
A0A0R4J224	23956
A0A0R4J225	14705
A0A0R4J227	13728
A0A0R4J233	103080
A0A0R4J234	71599
A0A0R4J236	142687
A0A0R4J239	16522
A0A0R4J242	68038
A0A0R4J243	71954
A0A0R4J245	13025
A0A0R4J247	20491
A0A0R4J249	65020
A0A0R4J250	13663
A0A0R4J251	245525
A0A0R4J254	57258
A0A0R4J256	16912
A0A0R4J259	56403
A0A0R4J260	73945
A0A0R4J262	69269
A0A0R4J263	55979
A0A0R4J266	22296
A0A0R4J267	18504
A0A0R4J268	18414
A0A0R4J272	70397
A0A0R4J273	75507
A0A0R4J275	66414
A0A0R4J282	108655
A0A0R4J284	21647
A0A0R4J285	107626
A0A0R4J288	112403
A0A0R4J289	18442
A0A0R4J291	380601
A0A0R4J292	14581
A0A0R4J293	21816
A0A0R4J298	16865
A0A0R4J2A0	237860
A0A0R4J2A2	77531
A0A0R4J2A3	74419
A0A0R4J2A5	282619
A0A0R4J2A6	77531
A0A0R4J2A7	72972
A0A0R4J2A8	77531
A0A0R4J2B0	14007
A0A0R4J2B2	239217
A0A0R4J2B9	100861966
A0A0R4J2C1	11785
A0A0R4J2C2	20980
A0A0R4J2C4	245886
A0A0R4J2C6	11785
A0A0R4J2D0	319651
A0A0R4J2D6	75345
A0A0R4J2D8	75345
A0A0R4J8U2	258173
A0A0R5RP22	20273
A0A0S3CWK3	234214
A0A0U1RNF0	68695
A0A0U1RNG7	233529
A0A0U1RNJ2	13019
A0A0U1RNJ4	258236
A0A0U1RNJ8	210155
A0A0U1RNK7	67299
A0A0U1RNL9	17188
A0A0U1RNU0	75538
A0A0U1RNW0	214897
A0A0U1RNW8	20679
A0A0U1RNX8	12055
A0A0U1RP03	16797
A0A0U1RP12	414758
A0A0U1RP85	259001
A0A0U1RP93	17907
A0A0U1RPC1	20679
A0A0U1RPD7	214897
A0A0U1RPF3	23991
A0A0U1RPG8	233529
A0A0U1RPK4	17254
A0A0U1RPL0	233871
A0A0U1RPM0	11784
A0A0U1RPM5	243880
A0A0U1RPR8	14918
A0A0U1RPV3	52858
A0A0U1RQ23	258318
A0A0U1RQ24	26366
A0A0U1RQ27	73724
A0A0U1RQ45	76237
A0A0U1RQ46	414758
A0A0U1RQ53	68695
A0A0U1RQ84	71163
A0A0U1RQB6	12914
A0A0U5J6R6	24099
A0A0U5J8Q0	13607
A0A0U5JAA2	16994
A0A0U5JAA8	50930
A0A0X1KG58	12478
A0A0X1KG59	11833
A0A0X1KG61	12402
A0A0X1KG66	69683
A0A0X1KG67	69683
A0A140LHF2	115487164
A0A140LHG7	75613
A0A140LHH0	242800
A0A140LHH9	102638882
A0A140LHI4	16504
A0A140LHL6	22625
A0A140LHR3	66624
A0A140LHT6	52443
A0A140LHU0	11502
A0A140LHV9	100504309
A0A140LHW2	233071
A0A140LHX4	109594
A0A140LHX5	22249
A0A140LHZ9	211323
A0A140LI02	243897
A0A140LI34	72020
A0A140LI54	50767
A0A140LI55	70300
A0A140LI88	625662
A0A140LIA7	101056205
A0A140LIB4	109594
A0A140LIE4	14282
A0A140LIE5	102638514
A0A140LIJ0	329702
A0A140LIJ9	330660
A0A140LIK5	211323
A0A140LIN9	381917
A0A140LIP2	100045792
A0A140LIQ3	404311
A0A140LIR9	232974
A0A140LIT1	619297
A0A140LIT2	13360
A0A140LIU0	79201
A0A140LIV7	102638514
A0A140LIW3	245643
A0A140LIW8	16504
A0A140LIX9	100862066
A0A140LIY9	217341
A0A140LIZ7	215819
A0A140LJ04	195018
A0A140LJ25	67669
A0A140LJ61	233335
A0A140LJ70	15469
A0A140LJ87	101055864
A0A140LJ97	210321
A0A140LJB7	209318
A0A140LJC7	100502846
A0A140LJF5	258041
A0A140LJI0	70123
A0A140LJJ2	433415
A0A140LJJ5	75547
A0A140LJK7	20192
A0A140T8I6	108670
A0A140T8I9	224020
A0A140T8J4	15199
A0A140T8J6	258645
A0A140T8J8	269966
A0A140T8K0	258873
A0A140T8K4	259004
A0A140T8Q5	100862329
A0A140T8Q6	380732
A0A140T8Q8	84036
A0A140T8Q9	240888
A0A140T8R3	77827
A0A140T8R4	214505
A0A140T8R5	382207
A0A140T8R6	268934
A0A140T8R7	217864
A0A140T8S3	57170
A0A140T8S5	101994
A0A140T8S9	20429
A0A140T8T2	20563
A0A140T8U6	77531
A0A140T8U8	668725
A0A140T8W1	665033
A0A142CHG4	209776
A0A146E664	26968
A0A158RFU0	98952
A0A158RFU7	66643
A0A158RFU9	93896
A0A158RFV1	71766
A0A158RFV3	232164
A0A158SIS9	20415
A0A158SIT0	69215
A0A158SIT2	69537
A0A158SIT3	108160
A0A158SIT4	18846
A0A158SIT5	66192
A0A158SIT6	214601
A0A158SIT7	66294
A0A158SIT8	75273
A0A158SIT9	216869
A0A171EBK7	74048
A0A182DWE6	244421
A0A182DWE7	381196
A0A183ZRM3	230857
A0A1B0GQV2	77113
A0A1B0GQX3	67654
A0A1B0GQY9	234684
A0A1B0GR06	19651
A0A1B0GR09	381933
A0A1B0GR10	105244938
A0A1B0GR13	67407
A0A1B0GR18	101513
A0A1B0GR43	114640
A0A1B0GR65	79221
A0A1B0GR74	109169
A0A1B0GR78	20866
A0A1B0GR79	15466
A0A1B0GR81	100045778
A0A1B0GR85	243219
A0A1B0GR91	102634296
A0A1B0GR98	69066
A0A1B0GRA5	20866
A0A1B0GRA7	269966
A0A1B0GRB5	269966
A0A1B0GRC4	58178
A0A1B0GRC8	66822
A0A1B0GRF5	16985
A0A1B0GRH0	79221
A0A1B0GRH2	19267
A0A1B0GRI2	102638847
A0A1B0GRI5	192852
A0A1B0GRI9	108168395
A0A1B0GRJ4	105243090
A0A1B0GRJ9	207728
A0A1B0GRK0	108168208
A0A1B0GRK2	76416
A0A1B0GRM0	19651
A0A1B0GRM6	18349
A0A1B0GRN1	58178
A0A1B0GRN6	56734
A0A1B0GRP6	434197
A0A1B0GRQ0	112136084
A0A1B0GRQ7	67095
A0A1B0GRT3	258727
A0A1B0GRT6	19267
A0A1B0GRU8	56194
A0A1B0GRV0	23827
A0A1B0GRV4	50722
A0A1B0GRZ5	54006
A0A1B0GS00	102640043
A0A1B0GS01	102640920
A0A1B0GS08	381310
A0A1B0GS33	625530
A0A1B0GS37	20287
A0A1B0GS41	14388
A0A1B0GS46	13170
A0A1B0GS49	68667
A0A1B0GS59	12902
A0A1B0GS77	11865
A0A1B0GSA0	108167466
A0A1B0GSD2	76713
A0A1B0GSE5	74256
A0A1B0GSF4	18365
A0A1B0GSF7	19899
A0A1B0GSG5	107702
A0A1B0GSH7	105243089
A0A1B0GSJ1	234138
A0A1B0GSJ4	432536
A0A1B0GSK3	100503609
A0A1B0GSK9	70893
A0A1B0GSL9	101700
A0A1B0GSM3	76932
A0A1B0GSN8	319764
A0A1B0GSQ5	79221
A0A1B0GSR5	381983
A0A1B0GSR6	210801
A0A1B0GSS2	75528
A0A1B0GST5	54200
A0A1B0GST9	100039239
A0A1B0GSU0	69748
A0A1B0GSU5	259117
A0A1B0GSW2	102635744
A0A1B0GSX0	16828
A0A1B0GSX6	53318
A0A1B0GSX7	269966
A0A1B0GSZ0	71406
A0A1B0GT03	69066
A0A1B0GT06	101055862
A0A1B0GT12	140492
A0A1B0GT29	12727
A0A1B0GT40	110265
A0A1B0GT45	105243794
A0A1B0GT50	16068
A0A1B0GT60	56229
A0A1B0GT64	408062
A0A1B0GT81	12028
A0A1B0GT94	58178
A0A1B0GT96	381933
A0A1C7CYU3	18220
A0A1C7CYU5	74349
A0A1C7CYU9	319552
A0A1C7ZMY0	14767
A0A1C7ZN10	360013
A0A1C9J7L2	217302
A0A1C9ZQ14	246746
A0A1D5RL92	27967
A0A1D5RL98	16161
A0A1D5RLC5	22640
A0A1D5RLE0	105445
A0A1D5RLE5	75871
A0A1D5RLG0	72552
A0A1D5RLG3	226407
A0A1D5RLI0	76998
A0A1D5RLI1	226143
A0A1D5RLJ8	319481
A0A1D5RLK4	320869
A0A1D5RLK7	12922
A0A1D5RLL5	77352
A0A1D5RLL6	71972
A0A1D5RLM0	16582
A0A1D5RLN0	234854
A0A1D5RLN6	243219
A0A1D5RLN7	17748
A0A1D5RLP2	73711
A0A1D5RLP4	320869
A0A1D5RLQ9	226751
A0A1D5RLR3	52202
A0A1D5RLR7	74549
A0A1D5RLR8	243025
A0A1D5RLS1	13859
A0A1D5RLS3	50817
A0A1D5RLS7	102639650
A0A1D5RLU7	22640
A0A1D5RLV0	73473
A0A1D5RLV5	320869
A0A1D5RLV7	72145
A0A1D5RLV8	403174
A0A1D5RLY0	71972
A0A1D5RLY9	244668
A0A1D5RLZ5	192654
A0A1D5RLZ8	381812
A0A1D5RM15	234358
A0A1D5RM54	76422
A0A1D5RM83	232227
A0A1D5RM95	330230
A0A1D5RM97	546071
A0A1D5RMA1	100040926
A0A1D5RMB0	100417514
A0A1D5RMB2	84036
A0A1D5RMB5	71972
A0A1D5RMC2	234725
A0A1D5RMF7	330406
A0A1D5RMH2	16525
A0A1D5RMH7	234353
A0A1D5RMI4	56747
A0A1D5RMI8	236266
A0A1D5RMJ8	234594
A0A1D5RMK7	269033
A0A1D5RMK9	234683
A0A1D5RMM1	105445
A0A1D8RIR4	242505
A0A1I7Q4A1	70925
A0A1I7Q4A6	83815
A0A1L1M1J8	16510
A0A1L1SQ02	258330
A0A1L1SQ24	360216
A0A1L1SQ41	11907
A0A1L1SQ42	235283
A0A1L1SQ51	70549
A0A1L1SQ61	333193
A0A1L1SQ92	67119
A0A1L1SQG7	20190
A0A1L1SQJ6	258784
A0A1L1SQR4	319899
A0A1L1SQS6	382075
A0A1L1SQT2	258835
A0A1L1SQU7	14107
A0A1L1SQX6	244723
A0A1L1SR01	102637973
A0A1L1SR16	102638837
A0A1L1SR47	381884
A0A1L1SR54	75600
A0A1L1SR77	546144
A0A1L1SR84	235086
A0A1L1SR98	258400
A0A1L1SRE8	16835
A0A1L1SRH8	71599
A0A1L1SRK3	93836
A0A1L1SRK6	257933
A0A1L1SRN4	270150
A0A1L1SRQ7	66079
A0A1L1SRT0	12017
A0A1L1SRX2	11717
A0A1L1SS55	70503
A0A1L1SS65	70503
A0A1L1SSA4	214552
A0A1L1SSB4	258259
A0A1L1SSC7	234875
A0A1L1SSD5	667271
A0A1L1SSF2	72141
A0A1L1SSF8	70984
A0A1L1SSG9	258479
A0A1L1SSL7	235132
A0A1L1SSL9	245000
A0A1L1SSS5	258806
A0A1L1SSZ5	258787
A0A1L1ST14	258216
A0A1L1ST77	66812
A0A1L1STC6	64009
A0A1L1STD6	100043272
A0A1L1STE4	16201
A0A1L1STF0	235461
A0A1L1STK0	233552
A0A1L1STN6	14012
A0A1L1STP5	14148
A0A1L1STR8	381073
A0A1L1STV1	257913
A0A1L1STZ4	18126
A0A1L1STZ9	258235
A0A1L1SU00	22431
A0A1L1SU13	258894
A0A1L1SU27	102075
A0A1L1SUA2	74466
A0A1L1SUC9	404473
A0A1L1SUE1	57745
A0A1L1SUF8	74144
A0A1L1SUG9	107934
A0A1L1SUI3	14385
A0A1L1SV46	244723
A0A1L1SV73	74996
A0A1L1SV77	258148
A0A1L1SVE7	329324
A0A1L1SVF9	80907
A0A1L1SVG0	72565
A0A1L1SVG2	22339
A0A1L7NR37	234214
A0A1N9M8A6	76863
A0A1N9MDH9	14760
A0A1N9NPH8	319675
A0A1N9PTV1	14123
A0A1R3UCH3	16617
A0A1R3UCH4	16615
A0A1R3UCH6	16623
A0A1R3UCI4	56538
A0A1R3UDC2	16618
A0A1R3UDS6	16613
A0A1R3UDT0	56640
A0A1R3UGK0	18048
A0A1R3UHM9	18050
A0A1S6GWG2	19769
A0A1S6GWG3	56436
A0A1S6GWG7	58233
A0A1S6GWH5	22201
A0A1S6GWH6	12211
A0A1S6GWH7	17133
A0A1S6GWI1	228769
A0A1S6GWJ5	70422
A0A1S6GWJ6	72068
A0A1S6GWJ7	224020
A0A1S6GWK0	16430
A0A1U6URG8	54446
A0A1U9W1A4	80782
A0A1U9W1A8	100043861
A0A1W2P6G7	432450
A0A1W2P6H7	102635315
A0A1W2P6J7	103080
A0A1W2P6R9	52666
A0A1W2P6S5	14806
A0A1W2P6U8	102635990
A0A1W2P6X3	57778
A0A1W2P6X8	70881
A0A1W2P709	100040299
A0A1W2P711	338320
A0A1W2P712	56784
A0A1W2P721	14051
A0A1W2P728	622629
A0A1W2P736	13983
A0A1W2P737	18541
A0A1W2P739	675294
A0A1W2P740	258280
A0A1W2P796	268345
A0A1W2P7B5	70377
A0A1W2P7C0	22288
A0A1W2P7C8	68832
A0A1W2P7D5	230979
A0A1W2P7E9	70881
A0A1W2P7F1	317677
A0A1W2P7F3	14727
A0A1W2P7G2	66118
A0A1W2P7G5	210582
A0A1W2P7G7	666584
A0A1W2P7H1	207921
A0A1W2P7I9	50784
A0A1W2P7J1	210582
A0A1W2P7K6	216363
A0A1W2P7K9	70881
A0A1W2P7L0	78428
A0A1W2P7P4	17187
A0A1W2P7Q6	73192
A0A1W2P7Q9	17904
A0A1W2P7R5	67226
A0A1W2P7S5	78232
A0A1W2P7T4	333670
A0A1W2P7T6	544710
A0A1W2P7U0	100041351
A0A1W2P7U1	216150
A0A1W2P7W0	670895
A0A1W2P7W3	19263
A0A1W2P7Y1	19272
A0A1W2P7Y8	15207
A0A1W2P832	56784
A0A1W2P872	384569
A0A1W2P884	100038725
A0A1W2P894	103220
A0A1W2P899	75516
A0A1W2P8A8	28193
A0A1W2P8D5	102639995
A0A1W2P8F8	15500
A0A1W5LU38	225997
A0A1X7SB67	72843
A0A1X7SB70	237504
A0A1X7SB71	104836
A0A1Y1C8H8	546729
A0A1Y7VIT3	242505
A0A1Y7VIV8	27015
A0A1Y7VIZ1	108167344
A0A1Y7VJ51	100039315
A0A1Y7VJ92	630579
A0A1Y7VJE9	100861898
A0A1Y7VJF3	22696
A0A1Y7VJN8	12380
A0A1Y7VJN9	13527
A0A1Y7VJP4	238037
A0A1Y7VJR5	20688
A0A1Y7VJW9	23876
A0A1Y7VJZ2	14874
A0A1Y7VJZ9	72258
A0A1Y7VK00	235956
A0A1Y7VK29	16552
A0A1Y7VK76	75847
A0A1Y7VKB4	77117
A0A1Y7VKF2	104806
A0A1Y7VKG6	71693
A0A1Y7VKR5	54604
A0A1Y7VKT9	100042786
A0A1Y7VKX4	338372
A0A1Y7VL34	13527
A0A1Y7VL44	104718
A0A1Y7VL74	70484
A0A1Y7VL95	18105
A0A1Y7VLJ5	83924
A0A1Y7VLM5	22696
A0A1Y7VLN4	14245
A0A1Y7VLR0	218304
A0A1Y7VLS3	328108
A0A1Y7VLT7	100039052
A0A1Y7VLY2	238130
A0A1Y7VLY3	54451
A0A1Y7VLY9	217430
A0A1Y7VLZ7	217893
A0A1Y7VM29	383592
A0A1Y7VM56	68346
A0A1Y7VM69	75723
A0A1Y7VM91	246179
A0A1Y7VM96	75847
A0A1Y7VME9	77480
A0A1Y7VMI0	71156
A0A1Y7VML1	13557
A0A1Y7VMN9	102637366
A0A1Y7VMP7	217716
A0A1Y7VN40	102632152
A0A1Y7VN75	67236
A0A1Y7VN85	18217
A0A1Y7VNC1	14874
A0A1Y7VNF4	67475
A0A1Y7VNH4	68520
A0A1Y7VNL1	230590
A0A1Y7VNZ0	73828
A0A1Y7VNZ6	17169
A0A1Y7VP04	71508
A0A1Y7VP18	67344
A0A1Y7VP88	94090
A0A1Z4EAV4	14421
A0A217FL49	66174
A0A217FL54	75678
A0A217FL56	22598
A0A217FL76	230590
A0A217FL83	668158
A0A223PZC0	653016
A0A250SH12	433292
A0A286YC78	18775
A0A286YCA7	72745
A0A286YCI8	20411
A0A286YCM8	83814
A0A286YCQ0	20411
A0A286YCS0	66231
A0A286YCU0	21418
A0A286YCV0	50771
A0A286YCV9	16554
A0A286YCX3	93681
A0A286YCX6	75964
A0A286YCZ6	666145
A0A286YD03	72125
A0A286YD32	72739
A0A286YD35	16531
A0A286YD43	21418
A0A286YD56	68404
A0A286YD65	71864
A0A286YD72	12289
A0A286YD80	17152
A0A286YD87	14451
A0A286YDA2	70769
A0A286YDA3	18212
A0A286YDA5	26385
A0A286YDB3	72238
A0A286YDE2	218624
A0A286YDE4	106763
A0A286YDE6	71704
A0A286YDF2	53611
A0A286YDF5	226101
A0A286YDG5	226026
A0A286YDH7	68558
A0A286YDI1	17190
A0A286YDI8	218811
A0A286YDK0	73176
A0A286YDK6	102643076
A0A286YDL2	83674
A0A286YDM6	16531
A0A286YDN0	20411
A0A286YDN1	225898
A0A286YDN8	102639132
A0A286YDN9	68166
A0A286YDQ8	27428
A0A286YDR2	67295
A0A286YDT3	70769
A0A286YDT6	12234
A0A286YDU3	11777
A0A286YDW9	246103
A0A286YDZ5	26385
A0A286YE10	26385
A0A286YE25	50850
A0A286YE27	212483
A0A286YEB7	20088
A0A290WGA7	100504404
A0A2C9F2B5	218699
A0A2C9F2C1	54525
A0A2C9F2D2	11750
A0A2C9F2D4	319848
A0A2D0VMX2	74480
A0A2I3BPC1	18574
A0A2I3BPC5	19057
A0A2I3BPD5	70713
A0A2I3BPI0	329366
A0A2I3BPJ2	102631856
A0A2I3BPM3	73569
A0A2I3BPN8	241694
A0A2I3BPP1	22084
A0A2I3BPP8	70713
A0A2I3BPQ5	67302
A0A2I3BPR1	68588
A0A2I3BPR9	18162
A0A2I3BPS6	223433
A0A2I3BPS8	320865
A0A2I3BPT0	14663
A0A2I3BPT1	11820
A0A2I3BPT2	14805
A0A2I3BPW3	227933
A0A2I3BPX1	75766
A0A2I3BPX3	105722
A0A2I3BPX5	75568
A0A2I3BPX9	13709
A0A2I3BPY7	75646
A0A2I3BQ07	105522
A0A2I3BQ16	380916
A0A2I3BQ43	380921
A0A2I3BQ46	11514
A0A2I3BQ50	74159
A0A2I3BQ98	432879
A0A2I3BQA5	74354
A0A2I3BQG2	230806
A0A2I3BQH8	74159
A0A2I3BQI5	223693
A0A2I3BQJ3	72549
A0A2I3BQM2	14805
A0A2I3BQN1	78797
A0A2I3BQN8	213484
A0A2I3BQS6	70790
A0A2I3BQV4	50524
A0A2I3BQV5	65246
A0A2I3BQY6	218989
A0A2I3BQY8	76773
A0A2I3BQZ9	11820
A0A2I3BR08	71838
A0A2I3BR33	545055
A0A2I3BR35	669149
A0A2I3BR52	619301
A0A2I3BR67	546989
A0A2I3BR81	70021
A0A2I3BR92	109904
A0A2I3BR95	16706
A0A2I3BRB9	74159
A0A2I3BRC5	11512
A0A2I3BRD1	67581
A0A2I3BRJ4	77877
A0A2I3BRK4	30945
A0A2I3BRK6	223527
A0A2I3BRL3	28113
A0A2I3BRN2	432839
A0A2I3BRT5	22084
A0A2I3BRV7	258550
A0A2I3BRX7	67011
A0A2I3BRZ2	70028
A0A2I3BRZ3	546611
A0A2I3BRZ9	432838
A0A2I3BS18	68501
A0A2I6EDI9	18999
A0A2K6EDJ7	16427
A0A2K6EDK3	67429
A0A2K6EDK7	93686
A0A2K6EDK9	224291
A0A2K6EDM5	105559
A0A2K6EDP7	218973
A0A2R2Y2P8	22003
A0A2R3XZC4	72512
A0A2R8VHC7	12265
A0A2R8VHE8	12984
A0A2R8VHF0	13490
A0A2R8VHF1	241589
A0A2R8VHF9	17880
A0A2R8VHL6	69159
A0A2R8VHN9	75729
A0A2R8VHP9	18521
A0A2R8VHR3	17174
A0A2R8VHV1	239510
A0A2R8VHX0	246277
A0A2R8VHX5	29813
A0A2R8VI39	22122
A0A2R8VI70	54151
A0A2R8VJU7	71089
A0A2R8VJV6	67747
A0A2R8VJW4	78785
A0A2R8VK23	26390
A0A2R8VK70	16423
A0A2R8VK76	94230
A0A2R8VKL5	207214
A0A2R8VKS6	66914
A0A2R8W6P0	16423
A0A2R8W6P9	72709
A0A2R8W6R6	19132
A0A2R8W6T9	71753
A0A2R8W6X1	16581
A0A2R8W6Z9	69700
A0A2R8W734	207818
A0A2U3TZ49	12297
A0A2U3TZ67	74006
A0A2U3TZ82	110253
A0A2U7XVH6	239029
A0A2X0SFN9	71704
A0A2X0SG37	269608
A0A2X0U2A7	109934
A0A2Y9CZI3	442827
A0A2Y9CZM3	320209
A0A2Z2CEU0	83762
A0A2Z4MSG2	214642
A0A338P6D4	77446
A0A338P6E5	13385
A0A338P6E8	15361
A0A338P6F6	15361
A0A338P6G8	622699
A0A338P6G9	77647
A0A338P6H6	71682
A0A338P6K2	17880
A0A338P6K3	22661
A0A338P6K9	99003
A0A338P6L0	16522
A0A338P6N2	234875
A0A338P6N4	224273
A0A338P6P6	78618
A0A338P6Q0	12929
A0A338P6S8	320712
A0A338P6T0	328759
A0A338P6W9	320712
A0A338P6Z6	224432
A0A338P6Z8	106369
A0A338P726	208624
A0A338P727	18440
A0A338P730	94112
A0A338P750	70967
A0A338P752	14167
A0A338P791	21331
A0A338P7C9	77106
A0A338P7E5	22195
A0A338P7G6	69590
A0A338P7I8	76872
A0A384DV78	224273
A0A384DV92	23984
A0A384DVA0	13876
A0A385KNU8	12801
A0A3B0IP04	12259
A0A3B0IP17	67445
A0A3B0IP29	72709
A0A3B0IT58	227580
A0A3B0ITH6	23829
A0A3B0J1J8	56745
A0A3B0J351	226359
A0A3B2W3Z0	210510
A0A3B2W416	213272
A0A3B2W489	50873
A0A3B2W498	669149
A0A3B2W4C3	381107
A0A3B2W4C8	56050
A0A3B2W4E4	246707
A0A3B2W4G3	328829
A0A3B2W725	72504
A0A3B2W7G1	70536
A0A3B2W7H0	21463
A0A3B2W7H4	224650
A0A3B2W7K0	20405
A0A3B2WAQ0	268936
A0A3B2WAY2	18037
A0A3B2WB50	246707
A0A3B2WBC8	637898
A0A3B2WBH6	19743
A0A3B2WBQ3	241528
A0A3B2WC92	50850
A0A3B2WCF7	240023
A0A3B2WCG1	68509
A0A3B2WCG9	268935
A0A3B2WCI9	74199
A0A3B2WCK5	56050
A0A3B2WCK7	64074
A0A3B2WCL5	71810
A0A3B2WCN9	21873
A0A3B2WCT9	224647
A0A3B2WCV8	211223
A0A3B2WD38	268936
A0A3B2WD59	224997
A0A3B2WD68	21463
A0A3B2WD91	619517
A0A3B2WD96	13823
A0A3F2YNQ7	328833
A0A3P9AQ15	207798
A0A3Q4EBK4	30948
A0A3Q4EBU5	20541
A0A3Q4EC26	56716
A0A3Q4ECA8	71130
A0A3Q4EGC9	72747
A0A3Q4EGD8	74320
A0A3Q4EGJ1	381852
A0A3Q4EGL6	11692
A0A3Q4EGQ9	225028
A0A3Q4EGS7	225020
A0A3Q4EGT0	69456
A0A3Q4EGT7	240063
A0A3Q4EGW0	71240
A0A3Q4EH93	26426
A0A3Q4EHH0	71138
A0A3Q4EHV9	78798
A0A3Q4EHW7	69456
A0A3Q4EI12	19330
A0A3Q4EII3	69456
A0A3Q4L335	225027
A0A3Q4L393	225027
A0A3T0ZJB3	74377
A0A411ACW5	56808
A0A411ACX9	56808
A0A411ACY3	12294
A0A411ACY8	12293
A0A411ACZ2	56808
A0A452J893	106947
A0A452J8F8	396184
A0A494B8Y2	226153
A0A494B8Y4	18190
A0A494B923	23972
A0A494B935	100312485
A0A494B953	83814
A0A494B989	224671
A0A494B9A6	56047
A0A494B9B6	240514
A0A494B9C0	66704
A0A494B9E8	16530
A0A494B9G7	114601
A0A494B9M1	57757
A0A494B9Q6	12954
A0A494B9U0	18771
A0A494B9V8	72351
A0A494B9X3	76952
A0A494BA14	432735
A0A494BA29	208518
A0A494BA31	240215
A0A494BA82	15562
A0A494BA91	114601
A0A494BAG2	83814
A0A494BAI0	240215
A0A494BAK7	106707
A0A494BAL3	27411
A0A494BAP2	70425
A0A494BAP7	81601
A0A494BAQ4	107375
A0A494BAR6	78306
A0A494BAT2	67116
A0A494BAW1	214593
A0A494BB38	225791
A0A494BB93	67116
A0A494BB95	13664
A0A494BBC3	240215
A0A494BBE6	21652
A0A494BBH0	668106
A0A498WFQ4	12686
[truncated: 471,030 more rows]
