# Supplementary material for: The Greatwall kinase safeguards the genome integrity by affecting the kinome activity in mitosis
Source: Oncogene. 2020 Sep 25;39(44):6816–40. doi: 10.1038/s41388-020-01470-1 (PMC7605441; doi:10.1038/s41388-020-01470-1)
Supplement: Supplementary file 8 — File S1 [file 41388_2020_1470_MOESM8_ESM.zip › saved-session/4019/gene-reference-map.txt]

100009600	Zglp1
100009609	Vmn2r65
100009614	Gm10024
100012	Oog3
100017	Ldlrap1
100019	Mdn1
100033459	Ifi208
100034251	Wfdc17
100034361	Mfap1b
100034363	Tmsb15b2
100034684	Cstdc5
100034726	Gm15772
100034729	Gm15114
100034748	A930017K11Rik
100035190	Artmd1
100035452	Psrs2
100036318	Artmd2
100036518	Vmn1r223
100036521	Umad1
100037258	Dnajc3
100037278	Fam129c
100037282	Rsph3b
100037283	Rnaset2a
100037410	Dbmc1
100038347	Fam174b
100038416	Gm10643
100038417	Spink13
100038426	Gm10563
100038473	Gm10490
100038489	Apela
100038538	Gm10767
100038548	Gm10521
100038570	Prcd
100038657	Myocos
100038683	Gm10775
100038697	Gm10912
100038711	Gm10309
100038725	Cep85l
100038847	Gm10406
100038854	Cstdc6
100038859	Olfr55
100038860	Olfr239
100038862	Btnl1
100038882	Isg15
100038909	Gm14548
100038927	Defa30
100038941	Vmn2r121
100038947	Sirpb1c
100038948	Mup9
100038949	Gm1979
100038977	Gm1993
100039008	Mup10
100039028	Mup11
100039030	Gm2012
100039034	Gm20795
100039042	Gm2016
100039045	Gm10471
100039052	Gm2022
100039053	Gm2023
100039054	Mup12
100039060	Gm2026
100039065	Gm2030
100039076	Gm2035
100039087	Gm2042
100039089	Mup13
100039116	Mup14
100039120	Gm14525
100039123	Gm14295
100039129	Gm2056
100039139	Ccdc152
100039150	Mup15
100039162	Gm2075
100039175	Gm9780
100039177	Mup16
100039192	Tmem254c
100039206	Mup17
100039226	Gm16368
100039227	Duxbl2
100039229	Gm10358
100039246	Plac9b
100039257	Tmem254b
100039280	Cphx3
100039293	Duxbl3
100039315	Gm10436
100039319	H2ab1
100039346	Gm2174
100039436	Mageb16-ps1
100039452	Gm2244
100039551	Tgif2lx2
100039574	Gm20806
100039595	Gm20807
100039596	Tcf24
100039672	Msmp
100039681	Zcwpw2
100039707	Mthfsl
100039740	Rps18-ps6
100039753	Gm20815
100039757	Gm10153
100039763	Gm2411
100039781	Hrct1
100039790	Trbv3
100039795	Ildr2
100039796	Tgtp2
100039801	Cldn24
100039810	Gm20816
100039890	Gm15093
100039899	Tex13d
100039905	Gm20820
100039913	Rhox2b
100039914	Gm20821
100039934	Gm15085
100039948	Rhox2c
100039953	Gfy
100039968	Tmem35b
100040016	Rhox2e
100040022	Gm20822
100040201	Gm10229
100040208	Gm2663
100040233	Gm10334
100040248	Gm11563
100040249	Krtap6-3
100040268	Olfr157
100040276	Gm11595
100040293	Mindy4b-ps
100040299	Gm2696
100040340	Cox5b-ps
100040458	Btbd35f26
100040462	Mndal
100040467	Spin2f
100040482	Btbd35f2
100040531	Dynlt1f
100040533	Btbd35f5
100040563	Dynlt1c
100040591	Kcnj13
100040599	Gm15319
100040606	Btbd35f12
100040608	Fancf
100040635	Gm15023
100040657	Gm2888
100040697	Gm10340
100040698	Btbd35f15
100040701	Gm2916
100040712	Gm20850
100040722	Btbd35f13
100040732	Btbd35f14
100040766	Mroh2a
100040781	Btbd35f6
100040786	Gm20852
100040792	Gm11627
100040843	Cyp4a32
100040854	Gm13040
100040867	Gm16405
100040880	Gm3020
100040883	Vma21-ps
100040885	Gm16427
100040897	Gm3029
100040911	Gm20854
100040923	Gm3043
100040926	Gm3045
100040928	Gm3047
100040937	Cldn34b1
100040944	Gm3055
100040972	Tceal7
100040981	Gm16429
100041019	Gm3099
100041032	Gm3106
100041054	Gm3115
100041076	Gm3127
100041077	Gm13102
100041096	Iqcf6
100041102	Gm3139
100041115	Gm3147
100041119	Gm3149
100041139	Gm3159
100041146	Gm15448
100041177	Gm3182
100041179	Gm3183
100041187	Olfr596
100041194	Ahnak2
100041223	Gm20865
100041230	H4c17
100041250	Gm3233
100041261	Gm3238
100041264	Gm10424
100041281	Gm3250
100041294	Supt4b
100041296	Gm3259
100041317	Gm3269
100041336	Gm3278
100041351	Gm3285
100041352	Tcp10c
100041354	Gm3286
100041362	Gm20873
100041379	Zfp980
100041412	Gm11938
100041433	Zfp981
100041449	Cyp3a59
100041480	Gm9833
100041505	Gm3376
100041546	Ly6c2
100041548	Gm3402
100041554	Gm3404
100041566	Gm3409
100041574	9030025P20Rik
100041578	Gm3415
100041581	Zkscan16
100041585	Amd2
100041586	Gm3417
100041596	Gal3st2b
100041598	Gm3424
100041621	Gm3435
100041639	Gm3448
100041651	Gm3453
100041658	Mup7
100041664	Gm3460
100041677	Zfp984
100041687	Mup8
100041688	Defa35
100041702	Gm3476
100041724	Gm15217
100041729	Gm3486
100041734	4930522L14Rik
100041749	Speer4f2
100041759	Defa41
100041787	Defa40
100041811	Defa27
100041825	Gm3532
100041849	Gm3543
100041859	Gm3550
100041890	Defa32
100041910	Gm3573
100041952	Defa34
100041964	Gm3594
100041979	Gm3604
100042031	Gm3633
100042065	Gm3646
100042077	Gm10251
100042109	Gm10488
100042114	Gm3676
100042129	Gm3685
100042130	Gm10376
100042144	Gm14632
100042149	Gm3696
100042150	Nrg2
100042159	Btbd35f16
100042165	Thoc2l
100042179	Gm9803
100042182	Gm16434
100042225	Vmn2r-ps130
100042254	Btbd35f4
100042275	Btbd35f27
100042295	Gm3776
100042304	Gm38418
100042314	Gm10639
100042321	Gm20909
100042342	Gm10375
100042372	Trav2
100042388	Rps18-ps5
100042424	Pdcd5-ps
100042427	Gm3839
100042428	Gm20917
100042437	Vmn1r79
100042450	Smim17
100042480	Nhsl2
100042493	Ccl21b
100042499	Vmn2r55
100042514	Sprr2a3
100042539	Gm3893
100042591	Vmn2r31
100042636	Vmn2r34
100042653	Vmn2r36
100042659	Gm3952
100042690	Olfr1565
100042761	Tdpoz7
100042781	Vmn2r40
100042782	Fthl17d
100042784	Prdm11
100042786	Gm16381
100042807	Eif3j2
100042810	Vmn2r45
100042823	Rpl9-ps6
100042848	Vmn2r41
100042849	Gm4064
100042856	Gm4070
100042881	Gm10352
100042891	Vmn2r47
100042894	Vmn2r46
100042921	Vmn2r51
100042922	H2al1a
100042927	H2al1b
100042953	Gm4125
100042960	Gm4131
100042964	Vmn1r243
100042968	Vmn1r101
100042996	Vmn1r114
100043013	Vmn1r126
100043022	Gm9774
100043029	Vmn1r138
100043031	Gm4181
100043034	Rex2
100043039	Gm4184
100043042	Zscan4-ps3
100043051	Vmn1r149
100043057	Tmem207
100043058	Gm10665
100043061	Vmn1r256
100043067	Vmn1r158
100043079	Vmn1r258
100043083	Vmn1r259
100043101	Vmn1r168
100043103	Vmn1r169
100043108	Cyp2c69
100043123	Cd300ld4
100043133	9130023H24Rik
100043177	Trav12d-1
100043188	Spopfm2
100043194	Sult2a2
100043197	Trav12d-2
100043200	Olfr819
100043207	Amy2a1
100043216	Gm4297
100043224	Gm4301
100043227	Gm4302
100043239	Gm4307
100043254	Nps
100043270	Trav12n-2
100043272	Inafm2
100043282	Trav3n-3
100043292	Gm4340
100043300	Esp16
100043314	Tigit
100043318	Gm4356
100043322	Trav12-2
100043326	Scgb2b3
100043387	Gm14305
100043391	Rpl10-ps1
100043403	Gm14410
100043456	Gm10681
100043461	Gm4450
100043462	Nutf2-ps1
100043468	Zfp955b
100043474	Olfr1564
100043497	Nat8f7
100043515	Gm4491
100043523	Vmn1r242
100043569	Vmn1r112
100043597	Srcap
100043609	Gm14207
100043617	Gm4553
100043627	Gm4559
100043638	Gm4565
100043645	Gm4567
100043684	Amy2a4
100043686	Amy2a3
100043688	Amy2a2
100043761	Gm14399
100043772	Zfp850
100043787	Rpl36a-ps1
100043813	Rps27rt
100043836	Scgb2b7
100043842	Scgb2b11
100043856	Scgb2b18
100043860	Scgb1b24
100043868	Scgb1b30
100043899	R3hdml
100043914	Zfp968
100044509	Tgfbr3l
100045792	Ect2l
100048534	Cfap43
100048644	Pet117
100048884	Mup18
100049172	Gm10428
100061	Lrrc19
100066	Cyp2j11
100072	Camta1
100073351	Yy2
100087	Kti12
100088	Rcc1
100090	Zbtb48
100101484	Trac
100101486	Trav10d
100101491	Trav15d-2-dv6d-2
100101806	Srp54c
100101919	Dnah7c
100101940	Trav21-dv12
100101942	Trdv2-1
100102	Pcsk9
100113365	Nlgn4l
100113398	Adat3
100113413	Trav6-7-dv9
100114901	Trdv4
100121	Tdrd7
100123473	Trdc
100124336	Traj52
100124371	Traj18
100124659	Trbv2
100124660	Trbv4
100124661	Trbv5
100124672	Trbv12-1
100124673	Trbv13-1
100124674	Trbv12-2
100124675	Trbv13-2
100124677	Trbv13-3
100124678	Trbv14
100124679	Trbv15
100124680	Trbv16
100124681	Trbv17
100124684	Trbv19
100124685	Trbv20
100124686	Trbv21
100124688	Trbv23
100124698	Trbv29
100124699	Trbv30
100125262	Trbc1
100125263	Trbc2
100125586	Vmn2r2
100126226	Krt83
100126451	Trav6n-5
100126456	Trav6n-7
100126457	Trav7n-6
100126458	Trav8n-2
100126459	Trav16n
100126463	Trav6-4
100126464	Trav6-5
100126465	Trav6-6
100126466	Trav11
100126765	Esp36
100126766	Esp3
100126768	Esp31
100126773	Esp34
100126774	Esp18
100126775	Esp38
100126776	Esp24
100126777	Esp4
100126778	Esp8
100126779	Esp23
100126824	Sco2
100129	Gpr153
100134861	Gm44502
100135653	Rhox3b-ps
100135654	Rhox3c
100135657	Rhox3e
100137011	Gm12689
100141474	4933428G20Rik
100155	Shoc1
100163	Pafah2
100169	Phactr4
100177	Zmym6
100182	Akna
100189605	Mup19
100191037	Krtap10-4
100198	H6pd
100201	Tmem64
100206	Adprhl2
100213	Rusc2
100216455	Gm14124
100216474	Ttll2
100217365	E130208F15Rik
100226	Stx12
100233208	Gm10778
100270744	Btbd18
100271882	Gm14139
100273	Osbpl9
100294504	Gm10188
100294583	Alkal2
100294660	Defa2
100302432	Zfp968-ps
100303732	Zfp967
100303744	Sprr2a2
100310872	Dynlt1a
100312470	Vmn1r2
100312471	Vmn1r3
100312473	Vmn1r86
100312474	Vmn1r88
100312476	Vmn1r238
100312477	Vmn1r184
100312484	Vmn1r196
100312485	Vmn1r221
100312987	Pate1
100317	AU040320
100322896	Dthd1
100328588	Il4i1b
100336	Ppp1r8
100340	Smpdl3b
100342	Tent5b
100383	Bsdc1
100384868	Gm37013
100415785	Gm11559
100416162	Gm17949
100416477	Gm3854
100416706	Zfp729b
100417274	Gm15013
100417514	Adh6b
100434	Slc44a1
100462662	Gm14226
100462664	Krtap29-1
100463512	Gm20594
100465	Mob3c
100470	Lao1
100494	Zfand2a
100502698	Rubcn
100502723	Tsga8
100502766	Kifc1
100502803	Gm11562
100502814	Zfp989
100502825	Rpl37rt
100502841	Epg5
100502861	Ccdc13
100502865	2300003K06Rik
100502876	Kcnmb3
100502887	Olfr331
100502896	Gm11238
100502921	Gm10142
100502924	Gm38423
100502936	E330021D16Rik
100502940	Colca2
100502950	Gm3336
100502953	Gm10100
100502967	Speer4c
100503000	Zfp993
100503036	1700015G11Rik
100503041	Pdzd7
100503043	Armcx4
100503085	Klhl3
100503185	Btbd8
100503311	Pifo
100503353	Gm14440
100503355	Zfp648
100503361	Tmem95
100503486	Olfr936
100503545	Nuggc
100503549	Gm10354
100503572	Bbip1
100503583	Fsbp
100503584	Zfp534
100503605	Hbb-bs
100503659	Cbarp
100503670	Rpl5
100503710	Gm5741
100503856	1700024B05Rik
100503878	Zfp683
100503879	Gm5901
100503884	Ccdc149
100503890	Pet100
100503895	Tpsab1
100503915	Smpd5
100503920	Gm19965
100503924	Fcor
100503946	Gm10925
100503949	Zfp965
100503970	AY761185
100503991	Acp4
100503992	Gm6040
100504112	Ccer2
100504116	Brd3os
100504130	Gm17655
100504156	Fam181a
100504162	Prss51
100504164	Cmtm1
100504183	Krtap16-1
100504195	Micalcl
100504200	Gm8050
100504207	Arhgap33os
100504221	Efcab8
100504232	Mptx2
100504234	Ccdc170
100504239	Gm10591
100504263	2210418O10Rik
100504285	Abhd12b
100504328	Gm14406
100504346	Gm13304
100504400	Cypt14
100504404	H2-Ea
100504429	Spin2d
100504444	Gm21977
100504446	Prr22
100504474	Smlr1
100504488	Gm3164
100504491	Dcdc2b
100504608	Eef1akmt3
100504631	Vmn1r239-ps
100504642	Gm21996
100504663	Atg14
100504689	Plscr5
100504710	Nat8f6
100504715	Tmppe
100505096	Defa33
100505386	Iqschfp
100515	Zfp518b
100529082	Gm11127
100532	Rell1
100532729	B430305J03Rik
100534273	Fer1l5
100534275	Gm14401
100534287	Dchs2
100535	Oas1d
100554	AA792892
100561	Slc15a4
100568458	Gm38431
100579149	Gm17416
100604	Lrrc8c
100608	Noc4l
100609	Nsun5
100637	N4bp2l1
100642166	Gm15446
100647	Upk3b
100678	Psph
100683	Trrap
100689	Spon2
100702	Gbp6
100705	Acacb
100710	Pds5b
100715	Tent2
100732	Mapre3
100737	Dcun1d4
100756	Usp30
100763	Ube3c
100764	Rita1
100775172	Ighv8-13
100775173	Ighv1-74
100775174	Ighv1-76
100775175	Ighv1-82
100855	Tbc1d14
100856803	Gm8265
100859931	Gm20604
100861615	Gm3411
100861637	Gm21095
100861667	Gm21118
100861727	Gm12394
100861814	Gm3371
100861828	Gm21249
100861839	Gm21258
100861879	Gm21292
100861881	Gm21294
100861898	Gm21936
100861899	Gm21310
100861908	Gm21319
100861923	Gm21330
100861942	Gm21344
100861966	Btbd35f23
100862015	Gm11236
100862118	Spin2e
100862125	Gm21497
100862126	Defa36
100862175	Gm10698
100862177	Ccl21d
100862329	Btbd35f21
100862365	Gm21677
100862383	Gm21693
100862394	Gm21704
100862398	Gm21708
100900	Hscb
100910	Chpf2
100929	Tyw1
100952	Emilin1
100972	Rab28
100978	Nfxl1
100986	Akap9
101023	Zfp513
101055632	Gm29582
101055670	Heatr4
101055671	Lipo2
101055754	Gm2974
101055766	Gm21861
101055773	Gm29276
101055806	Gm10378
101055863	Gm11239
101055909	Gm10320
101055939	Gm4869
101056073	Zfp990
101056084	Gm29776
101056115	Gm17067
101056116	Gm21760
101056173	Gm21778
101056210	Gm28576
101095	Zfp282
101100	Ttll3
101113	Snx21
101118	Tmem168
101122	Rpusd3
101142	Itfg2
101148	Bmt2
101185	Pot1a
101187	Parp11
101197	Zfp956
101202	Hepacam2
101206	Tada3
101214	Tra2a
101240	Wdr91
101314	Brk1
101320	Dyrk4
101351	Eogt
101358	Fbxl14
101359	Prrt4
101401	Adamts9
101434	Ceacam15
101471	Phrf1
101476	Plekha1
101488	Slco2b1
101489	Ric8a
101490	Inpp5f
101497	Plekhg2
101502	Hsd3b7
101513	Mob2
101533	Klk9
101540	Prkd2
101543	Wtip
101544	Zfp575
101565	Ccp110
101568	Vrk3
101592	Efl1
101604	E430018J23Rik
101612	Grwd1
101613	Nlrp6
101631	Pwwp2b
101685	Spty2d1
101700	Trim68
101706	Numa1
101739	Psip1
101744	Acp7
101772	Ano1
101809	Spred3
101831	Faap24
101835	AW146154
101861	Ints4
101867	Rrp8
101869	Unc45a
101883	Igflr1
101943	Sf3b3
101966	D8Ertd738e
101985	Usb1
101994	Champ1
102022	Ces2a
102032	Smim19
102058	Exoc8
102060	Gadd45gip1
102075	Plekhg4
102093	Phkb
102098	Arhgef18
102103	Mtus1
102115	Dohh
102122	Fam192a
102124	Enkd1
102141	Snx25
102162	Taf5l
102182	Prmt9
102193	Zdhhc7
102209	Snapc2
102216272	Ak6
102238433	Gm28042
102247	Gpat4
102278	Cpne7
102294	Cyp4v3
102308570	Lbhd1
102323	Dcun1d2
102339	Cog4
102371	Myzap
102414	Clk3
102423	Hinfp
102436	Lars2
102442	Dennd4a
102443350	Xndc1
102443351	Xntrpc
102448	Xylb
102462	Imp3
102502	Pls1
102545	Cmtm7
102566	Ano10
102570	Slc22a13
102580	Alg9
102595	Plekho2
102607	Snx19
102614	Rpp25
102626	Mapkapk3
102631559	Gm29866
102631730	4930512M02Rik
102631856	Gm30083
102631912	Ndufb1-ps
102632	Acad11
102632113	Gm3727
102632705	Gm21854
102632837	Rnf212b
102633032	1700064H15Rik
102633100	Gm7682
102633564	Gm28919
102633750	Gm10130
102634304	Gm16506
102634429	Gm6569
102634499	Gm10139
102634532	Gm3642
102634852	Gm11232
102634872	Gm7945
102635067	Gm7954
102635261	Gm3327
102635315	Gm32687
102635496	Malrd1
102635514	Gm6993
102635554	Gm6482
102635589	Gm11020
102635992	Scgb1b10
102636082	Gm8251
102636501	Gm28961
102636509	Gm8020
102636575	Gm14862
102636748	Gm28171
102636792	Gm3187
102636862	Gm33815
102636873	Gm8247
102636948	Gm8024
102636976	Gm21719
102636989	Acte1
102637070	Gm6358
102637192	Gm10061
102637269	Gm11575
102637277	Gm21994
102637366	Gm10037
102637417	Gm7735
102637511	Strit1
102637615	Scgb1b17
102637762	Gm21812
102637808	Gm21976
102637973	Gm34653
102638083	Ccdc188
102638101	Gm28510
102638116	Gm7951
102638268	1700014D04Rik
102638579	Gm28897
102638670	4930578G10Rik
102638793	Gm29554
102638837	Tle7
102638847	Gm35315
102638913	Gm6619
102639025	Gm15155
102639094	Gm28102
102639117	Scgb2a2
102639490	Gm21858
102639505	Zfp969
102639543	Ifi206
102639598	Gm14296
102639650	Vamp9
102639653	Gm2007
102639784	Gm28079
102639794	Gm3072
102639802	Gm36028
102639895	Gm28870
102639972	Gm10961
102640477	Gm14412
102640500	Gm7138
102640556	Gm11009
102640594	Gm28710
102640920	Pvrig
102643076	Percc1
102644	Oaf
102657	Cd276
102680	Slc6a20a
102693	Phldb1
102747	Lrrc49
102774	Bbs4
102791	Tcta
102857	Slc6a8
102866	Pls3
102871	Radx
102920	Cenpi
102926	Atg4a-ps
102941	B630019K06Rik
102954	Nudt10
102991	AU022751
103080	Septin10
103098	Slc6a15
103135	Pan2
103136	Pwp1
103140	Gstt3
103142	Rdh9
103149	Upb1
103161	Apof
103172	Chchd10
103199	Fig4
103213	Traf3ip2
103220	Ttc41
103236	Csnk1g2
103266	Tmem263
103284	Zc3h10
103406	Zfr2
103425	Ncln
103466	Nt5dc3
103468	Nup107
103511	Calhm5
103534	Mgat4b
103537	Mbtd1
103551	Epop
103554	Psme4
103573	Xpo1
103583	Fbxw11
103677	Smg6
103694	Tmed4
103710	Slc35e4
103711	Pnpo
103724	Tbc1d10a
103733	Tubg1
103737	Pex12
103742	Mien1
103743	Tmem98
103765	Tmem17
103768	Tubg2
103775	Slc25a41
103784	Wdr92
103806	Maml1
103836	Zfp692
103841	Cuedc1
103844	Inca1
103850	Nt5m
103889	Hoxb2
103921	Fers
103963	Rpn1
103964	Try5
103967	Dnm3
103968	Plin1
103978	Gpc5
103988	Gck
104001	Rtn1
104002	Ctsq
104009	Qsox1
104010	Cdh22
104015	Synj1
104027	Synpo
104058	Panc2
104069	Sncb
104080	Nxph4
104082	Wdr7
104086	Cyp27a1
104099	Itga9
104110	Adcy4
104111	Adcy3
104112	Acly
104130	Ndufb11
104146	Cgct
104156	Etv5
104158	Ces1d
104174	Gldc
104175	Sbk1
104183	Chil4
104184	Blmh
104207	Mcpt3
104215	Rhoq
104245	Slc6a5
104248	Cabin1
104252	Cdc42ep2
104263	Kdm3a
104271	Tex15
104303	Arl1
104318	Csnk1d
104346	Gas8
104348	Zfp120
104349	Zfp119a
104360	Isl2
104362	Meig1
104382	Barhl2
104383	Rcor2
104384	Rhox9
104394	E2f4
104401	Pcnx3
104416	Bap1
104418	Dgkz
104443	Npffr2
104444	Rexo2
104445	Cdc42ep1
104457	0610010K14Rik
104458	Rars
104479	Ccdc117
104570	Ppp4r3b
104582	Rprml
104601	Mycbpap
104625	Cnot6
104662	Tsr1
104681	Slc16a6
104709	Pik3r6
104718	Ttc7b
104721	Ddx1
104725	Sptssa
104732	Tedc1
104759	Pld4
104771	Jkamp
104776	Aldh6a1
104799	Vipas39
104806	Fancm
104816	Aspg
104831	Ptpn23
104836	Cbll1
104859	Tecpr2
104871	Spata7
104884	Tdp1
104885	Tmem179
104886	Rab15
104910	Slc25a47
104923	Adi1
104943	Fam110c
105000	Dnal1
105005	Lratd1
105014	Rdh14
105083	Pelo
105148	Iars
105171	Arrdc3
105193	Nhlrc1
105203	Tasor2
105242438	Gm3015
105242472	Gm11639
105243	Slc9a3
105243090	Gm7579
105244402	Gm14444
105244506	Gm16253
105245	Txndc5
105245577	Gm10772
105245673	Gm6676
105245684	Gm3012
105245737	Gm8138
105246	Brd9
105247253	Gm6851
105247282	Gm20824
105278	Cdk20
105298	Epdr1
105348	Golm1
105349	Akr1c18
105352	Dusp22
105355	Slc17a3
105372	Utp15
105377	Slf1
105387	Akr1c14
105418	E330034G19Rik
105428	Fam149b
105439	Slain1
105440	Kctd9
105445	Dock9
105446	Gmpr2
105450	Mmrn2
105501	Abhd4
105504	Exoc5
105511	Fam170b
105513	Chmp7
105518	A630023A22Rik
105522	Ankrd28
105559	Mbnl2
105590	Zfp957
105638	Dph3
105651	Ppp1r3e
105653	Phyhip
105663	Thtpa
105670	Rcbtb2
105675	Ppif
105689	Mycbp2
105704528	Gm13090
105722	Ano6
105727	Slc38a1
105732	Fam83h
105734	Tigd5
105734733	Gm13030
105782	Scrib
105785	Kdelr3
105787	Prkaa1
105827	Amigo2
105833	Ccdc65
105835	Sgsm3
105837	Mtbp
105841	Dennd3
105844	Card10
105847	Lmf2
105853	Mal2
105855	Nckap1l
105859	Csdc2
105887	Ugt3a1
105940408	Gm20498
105948585	Gm45928
105988	Espl1
106014	Tafa5
106014251	Gm28043
106021	Topors
106025	Sharpin
106039	Gga1
106042	Prickle1
106052	Fbxo4
106068	Slc45a4
106073	Mfsd5
106143	Cggbp1
106200	Txndc11
106205	Zc3h7a
106248	Qtrt2
106298	Rrn3
106326	Osbpl11
106338	Nsun3
106344	Rfc4
106347	Ildr1
106369	Ypel1
106389	Eaf2
106393	Srl
106407	Slc51a
106489	Sft2d1
106504	Stk38
106512	Gpsm3
106522	Pkdcc
106529	Tecr
106557	Ldhal6b
106564	Ppcs
106565	Dlk2
106572	Rab31
106581	Fam234a
106582	Nrm
106583	Scaf8
106585	Ankrd12
106618	Wdr90
106628	Trip10
106633	Ift140
106639	Vmac
106648	Cyp4f15
106672	AI413582
106707	Rpusd1
106722	Mpig6b
106757	Catsperd
106759	Ticam1
106763	Ttbk1
106795	Tcf19
106821	Oard1
106840	Unc119b
106861	Abhd3
106869	Tnfaip8
106877	Afap1l1
106878	Smim3
106894	Hmgxb3
106931	Kctd1
106947	Slc39a3
106952	Arap3
106957	Slc39a6
107022	Gramd3
107029	Me2
107035	Fbxo38
107045	Lars
107047	Psmg2
107065	Lrrtm2
107071	Wdr74
107094	Rrp12
107141	Cyp2c50
107146	Glyat
107173	Gpr137
107182	Btaf1
107197	Uqcc3
107221	Ffar4
107227	Macrod1
107239	Carns1
107242	AI837181
107250	Kazald1
107260	Otub1
107271	Yars
107272	Psat1
107305	Vps37c
107321	Lpxn
107328	Trpt1
107338	Gbf1
107351	Kank1
107358	Tm9sf3
107368	Pdzd8
107371	Exoc6
107373	Fam111a
107375	Slc25a45
107392	Brms1
107422	Prid1
107431	Gpr31
107435	Hat1
107448	Unc5a
107449	Unc5b
107476	Acaca
107477	Guca1b
107503	Atf5
107508	Eprs
107515	Lgr4
107522	Ece2
107527	Il1rl2
107528	Magee1
107566	Arl2bp
107568	Wwp1
107569	Nt5c3
107572	Mchm2
107573	Trgc1
107581	Col16a1
107585	Dio3
107586	Ovol2
107587	Osr2
107589	Mylk
107605	Rdh1
107607	Nod1
107626	Asmt
107650	Pi4kb
107652	Uap1
107656	Krt9
107686	Snrpd2
107688	Inf2q
107701	Sf3b4
107702	Rnh1
107723	Slc12a6
107732	Mrpl10
107733	Mrpl41
107734	Mrpl30
107746	Rapgef1
107747	Aldh1l1
107751	Prrxl1
107765	Ankrd1
107766	Haao
107767	Scamp1
107770	Tm6sf2
107771	Bmyc
107815	Scml2
107817	Jmjd6
107823	Nsd2
107829	Thoc5
107831	Adgrb1
107849	Prl2c5
107868	Usp9y
107869	Cth
107885	Mthfs
107889	Gcm2
107894	Minute
107895	Mgat5
107932	Chd4
107934	Celsr3
107939	Pom121
107951	Cdk9
107970	H1f6
107971	Frs3
107975	Pacs1
107976	Babam2
107980437	L1Md-A102
107986	Ddb2
107993	Bfsp2
107995	Cdc20
107999	Gtpbp6
108000	Cenpf
108004	Igkv3-1
108005	Igkv3-7
108011	Ap4e1
108012	Ap1s2
108013	Celf4
108014	Srsf9
108015	Chrnb4
108017	Fxyd4
108022	Igkv6-15
108024	Igkv6-20
108030	Lin7a
108037	Shmt2
108043	Chrnb3
108052	Slc14a1
108058	Camk2d
108062	Cstf2
108067	Eif2b3
108068	Grm2
108069	Grm3
108071	Grm5
108072	Grm6
108073	Grm7
108075	Ltbp4
108077	Skiv2l
108078	Olr1
108079	Prkaa2
108083	Pip4k2b
108086	Rnf216
108089	Rnf144a
108096	Slco1a5
108097	Prkab2
108098	Med21
108099	Prkag2
108100	Baiap2
108101	Fermt3
108105	B3gnt5
108112	Eif4ebp3
108114	Slc22a7
108115	Slco4a1
108116	Slco3a1
108121	U2af1
108123	Napg
108124	Napa
108138	Xrcc4
108143	Taf9
108147	Atic
108148	Galnt2
108150	Galnt7
108151	Sema3d
108153	Adamts7
108154	Adamts6
108155	Ogt
108156	Mthfd1
108159	Ubxn8
108160	Fam50a
108161	Fam50b
108167416	Thap8
108167601	Gm28363
108167789	Gm10310
108167848	Gm12258
108168154	Gm9732
108168176	Gm10338
108168186	Gm7876
108168189	Gm9611
108168395	Gm45871
108168453	Gm15262
108168468	Spin2g
108168511	Gm21865
108168515	Gm21209
108168527	Gm20888
108168551	Gm21488
108168557	Gm21627
108168559	Gm21477
108168578	Gm20825
108168579	Gm21394
108168582	Gm20911
108168594	Gm21117
108168614	Gm20812
108168637	Gm20834
108168638	Gm20830
108168642	Gm20918
108168658	Gm20914
108168669	Gm21244
108168782	Gm21985
108168963	Zfp978
108169097	Gm6509
108449882	LOC108449882
108645	Mat2b
108652	Slc35b3
108653	Rimklb
108654	Fam210a
108655	Foxp1
108657	Rnpepl1
108660	Rnf187
108664	Atp6v1h
108670	Epsti1
108671	Dnajc9
108672	Zdhhc15
108679	Cops8
108682	Gpt2
108686	Ccdc88a
108687	Edem2
108689	Stn1
108699	Chn1
108705	Pttg1ip
108707	Fam207a
108723	Card11
108735	Sft2d2
108737	Oxsr1
108755	Lyrm2
108760	Galnt16
108797	Mex3b
108800	Ston2
108802	Calr4
108803	Spem2
108811	Ccdc122
108812	Flacc1
108829	Jmjd1c
108832	Tmem74b
108837	Ibtk
108841	Rdh13
108853	Mtrf1l
108857	Ankhd1
108888	Atad3a
108897	Aif1l
108900	Fam72a
108902	B4gat1
108903	Tbcd
108907	Nusap1
108909	Aida
108911	Rcc2
108912	Cdca2
108927	Lhfp
108934	Smim13
108937	Rnf169
108943	Trmt10a
108946	Zzz3
108954	Ppp1r15b
108956	Apol7c
108958	Miga2
108960	Irak2
108961	E2f8
108978	4930555G01Rik
108989	Tpr
108995	Tbc1d10c
109006	Ciapin1
109019	Nabp1
109032	Sp110
109042	Cavin3
109050	Inka2
109052	Krt75
109054	Pfdn4
109065	Dnaaf2
109075	Exosc4
109077	Ints5
109079	Sephs1
109093	Rars2
109095	Rbm15b
109108	Slc30a9
109113	Uhrf2
109115	Supt3
109129	Mmadhc
109135	Plekha5
109136	Mmaa
109145	Gins4
109151	Chd9
109154	Mlec
109161	Ube2q2
109168	Atl3
109169	Igip
109181	Trip11
109205	Sobp
109212	Pimreg
109218	Tmem139
109222	Rarres1
109225	Ms4a7
109229	Fam118b
109232	Sccpdh
109241	Mbd5
109242	Kif24
109245	Lrrc39
109254	Adtrp
109263	Rlf
109264	Me3
109267	Ssc4d
109270	Prr5
109272	Mybpc1
109275	Actr5
109284	R3hdm4
109294	Prex2
109299	Tmem250-ps
109305	Orai1
109323	C1qtnf7
109331	Rnf20
109332	Cdcp1
109333	Pkn2
109342	Slc5a10
109346	Ankrd39
109349	Fam163b
109359	Abraxas2
109552	Sri
109575	Tbx10
109593	Lmo3
109594	Lmo1
109620	Dsp
109624	Cald1
109637	Upk1a
109648	Npy
109652	Acy1
109658	Txlna
109660	Ctrl
109663	Hoxc11
109672	Cyb5a
109674	Ampd2
109676	Ank2
109685	Hyal3
109689	Arrb1
109697	Cpa1
109700	Itga1
109711	Actn1
109731	Maob
109754	Cyb5r3
109778	Blvra
109785	Pgm3
109791	Clps
109801	Glo1
109815	Selenos
109820	Pgc
109821	F11
109828	C7
109857	Cbr3
109880	Braf
109889	Mzf1
109900	Asl
109901	Cela1
109904	Mcf2
109905	Rap1a
109910	Zfp91
109929	Zbtb25
109934	Abr
109959	Amy2a5
109978	Art4
109979	Art3
110006	Gusb
110012	Tpgs1
110033	Kif22
110052	Dek
110058	Syt17
110074	Dut
110075	Bmp3
110078	Pygb
110082	Dnah5
110083	Dnah12
110084	Dnah1
110086	Tcpm1
110094	Phka2
110095	Pygl
110109	Nop2
110115	Cyp11b1
110119	Mpi
110135	Fgb
110147	Ehmt2
110157	Raf1
110168	Gpr18
110172	Slc35b1
110173	Manba
110175	Ggct
110182	Penk-rs
110187	Scgb2b26
110188	Fvis1
110196	Fdps
110197	Dgkg
110198	Akr7a5
110208	Pgd
110213	Tmbim6
110253	Triobp
110265	Msra
110279	Bcr
110304	Glra3
110312	Pmch
110315	Trbv26
110323	Cox6b1
110326	Tas1r1
110332	Pp2d1
110350	Dync2h1
110351	Rap1gap
110355	Grk2
110379	Sec13
110380	Shroom2
110382	C8b
110385	Pde4c
110391	Qdpr
110417	Pigh
110438	Dxcp2
110446	Acat1
110454	Ly6a
110460	Acat2
110511	Olfr153
110521	Hivep1
110524	Dgkq
110532	Adarb1
110542	Amhr2
110557	H2-Q6
110558	H2-Q9
110593	Prdm2
110595	Timp4
110596	Arhgef28
110599566	Eef1akmt4
110599584	Eef1akmt4-ece2
110599589	Asdurf
110606	Fntb
110611	Hdlbp
110616	Atxn3
110637	Grik4
110639	Prps2
110648	Lmx1a
110651	Rps6ka3
110695	Aldh7a1
110696	H2-M10.3
110709	Braf-rs1
110749	Chaf1b
110750	Cse1l
110751	Adam33
110759	Igkj1
110784	Nr3c2
110785	Iglc1
110786	Iglc2
110787	Iglc3
110789	Adgrv1
110794	Cebpe
110796	Tshz1
110805	Foxe1
110809	Srsf1
110816	Pwp2
110821	Pcca
110826	Etfb
110829	Lims1
110834	Chrna3
110835	Chrna5
110842	Etfa
110854	Ptpa
110855	Pde6c
110862	Kcnq3
110876	Scn2a
110877	Slc18a1
110880	Scn4a
110886	Gabra5
110891	Slc8a2
110893	Slc8a3
110895	Slc9a4
110902	Chrna2
110911	Cds2
110920	Hspa13
110935	Atp6v1b1
110948	Hlcs
110954	Rpl10
110957	D1Pas1
110958	M1ap
110960	Tars
110962	Mbd6
111173	Erc1
111174	Taar1
111175	Pecr
111241	Hmga1b
111368	Prn
111452	Krt1c
111748	Tic1
112053	Mobq2
112403	Dxo
112405	Egln1
112406	Egln2
112407	Egln3
112408	Tas2r116
112415	Zfp607b
112419	Ifit1bl2
112422	Zfp979
112694759	Gm20517
11287	Pzp
11298	Aanat
113002583	Shld3
11302	Aatk
11303	Abca1
11304	Abca4
11305	Abca2
11306	Abcb7
11307	Abcg1
11308	Abi1
11350	Abl1
11352	Abl2
113523646	Esp22
11354	Scgb1b27
11363	Acadl
11364	Acadm
11370	Acadvl
113845	Vmn1r48
113846	Vmn1r47
113847	Vmn1r43
113848	Vmn1r42
113849	Vmn1r52
113850	V1ra8
113851	Vmn1r54
113852	Vmn1r50
113853	Vmn1r53
113854	Vmn1r44
113855	Vmn1r40
113856	Vmn1r46
113857	Vmn1r41
113858	Vmn1r10
113859	Vmn1r29
113860	Vmn1r11
113862	Vmn1r13
113863	Vmn1r15
113864	Vmn1r14
113865	Vmn1r25
113868	Acaa1a
11409	Acads
114128	Laptm4b
114141	Cldn16
114142	Foxp2
114143	Atp6v0b
11416	Slc33a1
11418	Asic2
11419	Asic1
11421	Ace
114228	Prss1
114229	Kiss1r
11423	Ache
114230	Aipl1
114249	Npnt
11425	Apoc4
114255	Dok4
11426	Macf1
11428	Aco1
11429	Aco2
11430	Acox1
114301	Palmd
114304	Slc28a3
11431	Acp1
11432	Acp2
11433	Acp5
114332	Lyve1
11434	Acr
11435	Chrna1
11438	Chrna4
11440	Chrna6
11441	Chrna7
11443	Chrnb1
11444	Chrnb2
11447	Chrnd
114479	Slc5a5
11448	Chrne
11449	Chrng
11450	Adipoq
114565	Zbtb21
114566	Krt82
114570	Crip3
114584	Clic1
11459	Acta1
114601	Ehbp1l1
114602	Zmynd10
114604	Prdm15
114606	Tle6
11461	Actb
114615	Elac1
11464	Actc1
114640	Pth2
114641	Rpl31
114642	Brdt
114643	Oas1c
114644	Slc13a3
11465	Actg1
114654	Ly6g6d
114661	Prss28
114662	Prss29
114663	Impa2
114664	Hsd17b11
114666	Krtap5-5
114671	4930444G20Rik
114674	Gtf2ird2
114679	Selenom
11468	Actg2
114712	Ferd3l
114713	Rasa2
114714	Rad51c
114715	Spred1
114716	Spred2
11472	Actn2
11474	Actn3
114741	Supt16
114745	Scpro2
11475	Acta2
11477	Acvr1
114774	Pawr
11479	Acvr1b
11480	Acvr2a
11481	Acvr2b
11482	Acvrl1
11484	Aspa
11486	Ada
114868	Psg25
11487	Adam10
114871	Psg28
114872	Psg29
114873	Dscaml1
114874	Ddhd1
114875	Plcz1
11488	Adam11
114886	Cygb
114889	Vsx1
11489	Adam12
114893	Dcun1d1
114896	Afg3l1
11490	Adam15
11491	Adam17
11492	Adam19
11495	Adam2
11496	Adam22
11497	Adam3
11498	Adam4
11499	Adam5
11500	Adam7
11501	Adam8
11502	Adam9
11504	Adamts1
11512	Adcy6
11513	Adcy7
11514	Adcy8
11515	Adcy9
11516	Adcyap1
11517	Adcyap1r1
11518	Add1
11519	Add2
11520	Plin2
11522	Adh1
11529	Adh7
11532	Adh5
11534	Adk
11535	Adm
11536	Gpr182
11537	Cfd
11538	Adnp
11539	Adora1
11540	Adora2a
11541	Adora2b
11542	Adora3
11544	Adprh
11545	Parp1
11546	Parp2
11548	Adra1b
115482679	Gm28047
115482680	Gm29609
115487164	Gm1113
115488282	Gm3512
115488617	1110057P08Rik
115489557	Gm1330
115489953	Gm21411
115489970	Gm12790
11549	Adra1a
115490424	Gm15737
11550	Adra1d
11551	Adra2a
11552	Adra2b
11553	Adra2c
11554	Adrb1
11555	Adrb2
11556	Adrb3
11564	Adsl
11565	Adssl1
11566	Adss
11567	Avil
11568	Aebp1
11569	Aebp2
11576	Afp
11593	Aga
11595	Acan
11596	Ager
11600	Angpt1
11601	Angpt2
11602	Angpt4
11603	Agrn
11604	Agrp
11605	Gla
11606	Agt
11607	Agtr1a
11608	Agtr1b
11609	Agtr2
11610	Agtrap
11611	Agxt
11614	Nr0b1
11622	Ahr
11624	Ahrr
11625	Ahsg
11628	Aicda
11629	Aif1
11630	Crybg1
11632	Aip
11634	Aire
11636	Ak1
11637	Ak2
11639	Ak4
11640	Akap1
11642	Akap3
11643	Akap4
11647	Alpl
11648	Akp3
11650	Alppl2
11651	Akt1
11652	Akt2
11655	Alas1
11656	Alas2
11657	Alb
11658	Alcam
11666	Abcd1
11668	Aldh1a1
11669	Aldh2
11670	Aldh3a1
116701	Fgfrl1
11671	Aldh3a2
116731	Pcdha1
116733	Vps4a
11674	Aldoa
116746	Defb6
116748	Lsm10
11676	Aldoc
11677	Akr1b3
116810	Foxn4
11682	Alk
116837	Rims1
116838	Rims2
11684	Alox12
116847	Prelp
116848	Baz2a
116849	Iltifb
11685	Alox12e
116852	Akr1c20
11686	Alox12b
11687	Alox15
116870	Mta1
116871	Mta3
116872	Serpinb7
116873	Stim2
11688	Alox8
11689	Alox5
116891	Derl2
11690	Alox5ap
116903	Calcb
116904	Alpk3
116905	Dph1
116912	Sox16
116913	Tpbpb
116914	Slc19a2
11692	Gfer
116939	Pnpla3
11694	Alx3
116940	Tgs1
11695	Alx4
116972	Fam57a
11698	Ambn
11699	Ambp
117004	Olfr73
117005	Olfr74
11702	Amd1
11704	Amelx
11705	Amh
117066	Cts3
117109	Pop5
117146	Ube3b
117147	Acsm1
117148	Necab2
117149	Tirap
117150	Pip4k2c
117158	Scgb3a2
117160	Ttyh2
117167	Steap4
11717	Ampd3
117172	2310034C09Rik
117197	Bloc1s4
117198	Ivns1abp
11720	Mat1a
11722	Amy1
117229	Stk33
11727	Ang
11730	Ang3
11731	Ang2
11732	Ank
11733	Ank1
11735	Ank3
11736	Ankfy1
11737	Anp32a
11739	Slc25a4
11740	Slc25a5
11744	Anxa11
11745	Anxa3
11746	Anxa4
11747	Anxa5
11749	Anxa6
11750	Anxa7
11752	Anxa8
11754	Aoc3
11757	Prdx3
11758	Prdx6
117586	A1bg
117589	Asb7
117590	Asb10
117591	Slc2a9
117592	B3galt6
117599	Helb
117600	Srgap1
117606	Boc
11761	Aox1
11764	Ap1b1
11765	Ap1g1
11766	Ap1g2
11767	Ap1m1
11768	Ap1m2
11769	Ap1s1
11770	Fabp4
11771	Ap2a1
11772	Ap2a2
11773	Ap2m1
11774	Ap3b1
11775	Ap3b2
11776	Ap3d1
11777	Ap3s1
11778	Ap3s2
11781	Ap4m1
11782	Ap4s1
11783	Apaf1
11784	Apba2
11785	Apbb1
11787	Apbb2
11789	Apc
11790	Speg
11792	Apex1
11793	Atg5
11796	Birc3
11797	Birc2
11798	Xiap
11799	Birc5
11800	Api5
11801	Cd5l
11803	Aplp1
11804	Aplp2
11806	Apoa1
11807	Apoa2
11808	Apoa4
11810	Apobec1
11811	Apobec2
11812	Apoc1
11813	Apoc2
11814	Apoc3
11815	Apod
11816	Apoe
11818	Apoh
11819	Nr2f2
11820	App
11821	Aprt
11826	Aqp1
11827	Aqp2
11828	Aqp3
11829	Aqp4
11830	Aqp5
11831	Aqp6
11832	Aqp7
11833	Aqp8
11834	Aqr
11835	Ar
[truncated: 18,793 more rows]
