# Supplementary material for: The Greatwall kinase safeguards the genome integrity by affecting the kinome activity in mitosis
Source: Oncogene. 2020 Sep 25;39(44):6816–40. doi: 10.1038/s41388-020-01470-1 (PMC7605441; doi:10.1038/s41388-020-01470-1)
Supplement: Supplementary file 8 — File S1 [file 41388_2020_1470_MOESM8_ESM.zip › saved-session/4019/gene-aliase-map.txt]

100008564	Wdr76p
100008567
100009600	Glp1
100009609	V2ro
100009614
100009664
100009698
100010
100012	AA617276|C86881
100014
100015211	4732444A12Rik
100017	AA691260|ARH2|Arh|Arh1|FHCB1|FHCB2
100019	4833432B22Rik|A130070M06|AA958993|D4Abb1e|Gm135
100032
100033452
100033459	9830148g24rik|E430029J22Rik|NG2creBAC|Pydc3|Pyr-rv1|Tg(Cspg4-cre)1Akik
100034
100034251	Amwap|Gm11428
100034360
100034361	Mfap1a
100034363	Tb15c
100034661
100034662
100034673
100034675	1700024h08rik
100034684
100034724	Gm15505
100034726	Rpl26|SIG-20
100034727	Gm10195
100034728	Gm1970
100034729	Ott-like
100034733
100034739
100034748	A93001711Rik
100034757
100034758
100034759
100034760
100034761
100034762
100034763
100034764
100034766
100034767
100034768	QTL-CS7.2
100034769	QTL-CS14.1
100034770	QTL-TSH1.2
100034771	QTL-TSH11.1
100034772	QTL-TSH11.2
100034773	QTL-TSH12.2
100034774	QTL-TSH15.1
100034775	QTL-TSH16.1
100034776	QTL-TSH18.1
100034778
100034779
100034780
100034781
100034782	Krcn
100034783	Nidd/SJL
100034784	Hfm2
100034785
100034786
100034787
100034788
100034789
100034790
100034791
100034792
100034793
100034794
100034795
100034796
100034797
100034798
100034799
100034800
100034801
100034802
100034803
100034804
100034805
100034806
100034807	mCia12
100034808	mCia10
100034809	mCia16
100034810	mCia13
100034811
100034812
100034813
100034814
100034815
100034816
100034817
100034818	Ms2
100034819	Ms3
100034820	Ms5
100034821
100034822
100034823
100034824
100034825
100034826	Ltq
100034827
100034828
100034829
100034830
100034831
100034832	Trl-4
100034833	Vent4b
100034834
100034835
100034836	Chol1/NZO
100034837
100034838
100034839
100034840
100034841
100034842
100034843
100034844
100034845
100034846
100034847
100034848
100034849
100034850
100034851
100034852
100034853
100034854
100034855
100034856
100034857
100034858	Fob3b
100034859
100034860
100034861
100034862
100034863
100034864
100034865
100034866
100034867
100034868
100034869
100034870
100034871
100034872
100034873
100034874
100034875
100034876
100034877	Hpnr6
100034878	Hpnr8
100034879
100034880	LCH10
100034881	Sle14
100034882
100034883
100034884
100034885
100034886
100034887
100034888
100034889
100034890
100034891
100034892
100034893
100034894
100034895
100034896	Mobe3
100034897	Cia22
100034898	Igt-1
100034899	Tcho-1
100034900
100034901
100034902
100034903
100034904
100034905	Spa1
100034906	Spa3
100034907
100034908
100034909
100034910
100034911
100034912
100034913
100034914
100034915
100034916
100034917
100034918
100034919
100034920
100034921
100034922
100034923
100034924
100034925
100034926
100034927	Epf%q4
100034928
100034929
100034930
100034931
100034932
100034933
100034934
100034935
100034936
100034937
100034938
100034939
100034940
100034941
100034942
100034943
100034944
100034945
100034946	Igf1s2|Igfsl2
100034947
100034948
100034949
100034950
100034951
100034952
100034953
100034954	HipV13a
100034955
100034956
100034957
100034958
100034959
100034960
100034961
100034962
100034963
100034964
100034965
100034966
100034967
100034968
100034969
100034970
100034971
100034972
100034973
100034974
100034975
100034977
100034979
100034983
100034984
100034985
100034986
100034987
100034988
100034989
100034990
100034991
100034992
100034993
100034994
100034995
100034996
100034997
100034998
100034999
100035000
100035001	Estq2
100035002
100035003
100035004
100035005
100035006
100035007
100035008
100035009
100035010
100035011
100035012
100035013
100035014
100035015
100035016
100035017
100035018
100035019
100035020
100035021
100035022	ecl1
100035023	ecl2
100035024
100035025
100035026
100035027
100035028
100035029
100035030
100035031
100035032
100035033
100035034
100035035
100035036
100035037
100035038
100035039
100035040
100035041
100035042
100035043
100035044
100035045
100035046
100035047
100035048
100035049
100035050
100035051
100035052
100035053
100035054
100035055
100035056
100035057
100035058
100035059
100035060
100035061
100035062
100035063
100035064
100035065
100035066
100035067
100035068
100035069
100035070
100035071
100035072
100035073
100035074
100035075
100035076
100035077
100035078
100035079
100035080
100035081
100035082
100035083
100035084
100035085
100035086	Tlaq4
100035087
100035088
100035089
100035090
100035091
100035092
100035093
100035094
100035095
100035096
100035097
100035098
100035099
100035100
100035101
100035102
100035103
100035104
100035105
100035106
100035107
100035108
100035109
100035110
100035111
100035112
100035113
100035114
100035115
100035116
100035117
100035118
100035119
100035120
100035121
100035122
100035123
100035124
100035125
100035126
100035127
100035128
100035129
100035130
100035131
100035132
100035133
100035134
100035135	Eam2
100035136
100035137
100035138
100035139
100035140
100035141
100035142
100035143
100035144
100035145
100035146
100035147
100035148
100035149
100035150
100035151
100035152
100035153
100035154
100035155
100035156
100035157	Idd16b
100035159
100035160
100035161
100035162
100035163
100035164
100035165
100035166
100035167
100035168
100035169
100035170
100035171
100035172
100035173
100035174
100035175
100035176
100035177
100035178
100035179
100035180
100035181
100035182
100035183
100035184
100035185
100035186
100035187
100035188
100035189
100035190	Amd1
100035191
100035192
100035193
100035194
100035195
100035196
100035197
100035198
100035199
100035200
100035201
100035202
100035203
100035204
100035205
100035206
100035207
100035208
100035209
100035210
100035211
100035212
100035213
100035214
100035215
100035216
100035217
100035218	Mfi8q1
100035219	Mfe5q2
100035220
100035221
100035222
100035223
100035224
100035225
100035226
100035227
100035228
100035229
100035230
100035231
100035232
100035233
100035234
100035235
100035236
100035237
100035238
100035239
100035240
100035241
100035242
100035243
100035244
100035245
100035246	Idd21c
100035247
100035248
100035249
100035250
100035251
100035252	L2
100035253	E7.1
100035254	L9.1
100035255	E17|L17
100035256
100035257
100035258
100035259
100035260
100035261
100035262
100035263
100035264	Dvs-1
100035265
100035266
100035267	Bmq2
100035268
100035269
100035270
100035271
100035272
100035273
100035274	Ath22
100035275
100035276
100035277
100035278
100035279
100035280
100035281
100035282
100035283
100035284
100035285
100035286
100035287
100035288
100035289
100035290	BMD1-3
100035291
100035292
100035293
100035294
100035295
100035296
100035297
100035298
100035299
100035300	Srilp1
100035301
100035302	Chol10
100035303
100035304	Scg-2
100035305	Sxb-1
100035306	Scg-4
100035307	Sxb-4
100035308	Sxb-3
100035309	Acla-2
100035310	Myo-1
100035311	Myo-2
100035312
100035313
100035314
100035315
100035316
100035317
100035318
100035319
100035320
100035321
100035322
100035323
100035324
100035325
100035326
100035327
100035328
100035329
100035330
100035331
100035332
100035333
100035334
100035335
100035336
100035337	LBN1.1
100035339	ORG3.1
100035340	ORG4.1
100035341	ORG6.1
100035342	LBN6.1
100035343	BOD6.1
100035344	LBN8.1
100035345	BOD8.1
100035346	ORG10.1
100035347	BOD10.1
100035348	WTN11.1
100035349	ORG12.1
100035350	BOD15.1
100035351	ORG17.1
100035352	ORG17.2
100035353	WTN18.1
100035354
100035355
100035356
100035357
100035358
100035359
100035360
100035361
100035362
100035363
100035364
100035365
100035366
100035367
100035368
100035369
100035370
100035371
100035372
100035373
100035374
100035375
100035376
100035377
100035378
100035379
100035380
100035381
100035382
100035383
100035384
100035385
100035386
100035387
100035388
100035389
100035390
100035391
100035392
100035393
100035394
100035395
100035396
100035397
100035398
100035399
100035400
100035401
100035402
100035403
100035404
100035405
100035406
100035407
100035408
100035409
100035410
100035411
100035412
100035413
100035414
100035415
100035416
100035417
100035418
100035419
100035420
100035421
100035422
100035423
100035424
100035425
100035426
100035427
100035428
100035429
100035430
100035431
100035432
100035433	Ctrq-3
100035434
100035435
100035436
100035437
100035438
100035439
100035440
100035441
100035442
100035443
100035444
100035445
100035446
100035447
100035448
100035449
100035450
100035451	Psd1
100035452	Psd2
100035453
100035454
100035455
100035456
100035457
100035458
100035459
100035460
100035461
100035462
100035463
100035464	Bw20
100035465	Bw22
100035466	Bw24
100035467	Bw25
100035468
100035469
100035470
100035471	Rf1
100035472
100035473
100035474
100035475	Mof2
100035476
100035477
100035478	Bmd20
100035479	Bmd25
100035480	Bmd22
100035481	Mof3
100035482
100035483	Rf4
100035484
100035485
100035486
100035487
100035488
100035489
100035490
100035491
100035492
100035493
100035494	Bmd23
100035495	Bmd24
100035496	Mof4
100035497
100035498
100035499	Kwq7
100035500	Kwq8
100035501
100035502
100035503	Fatq2
100035504
100035505
100035506
100035507
100035508
100035509
100035510
100035511
100035512
100035513
100035514
100035515
100035516	Agln1|Agln2
100035517	Agln3
100035518
100035519
100035520
100035521
100035522
100035523
100035524
100035525
100035526
100035527	QTL-TSH1.1
100035528	QTL-TSH12.1
100035529	QTL-TSH15.2
100035530
100035531
100035532
100035533
100035534
100035535
100035536
100035537
100035538	mCia17
100035539
100035540
100035541
100035542
100035543
100035544
100035545
100035546
100035547
100035548
100035549
100035550
100035551
100035552
100035553
100035554	LCH12
100035555
100035556
100035557	Mobe2
100035558	Fbg-2
100035559
100035560
100035561
100035562
100035563
100035564	Kid%q2
100035565
100035566
100035567
100035568
100035569
100035570
100035571
100035572
100035573
100035574
100035575
100035576
100035577	dsRNA1
100035578
100035580
100035582
100035583
100035584
100035585
100035586
100035587
100035588
100035589
100035590
100035591
100035592
100035593
100035594
100035595
100035596
100035597
100035598
100035599
100035600
100035601
100035602
100035603
100035604
100035605
100035606
100035607
100035608
100035609
100035610
100035611
100035612
100035613
100035614
100035615
100035616
100035617
100035618
100035619
100035620
100035621	MOP1
100035622
100035623
100035624
100035625
100035626
100035627
100035628
100035629
100035630
100035631
100035632
100035633
100035634
100035635
100035636
100035637
100035638
100035639
100035640	Tsi1
100035641
100035642
100035643
100035644
100035645
100035646
100035647
100035648
100035649
100035650
100035651
100035652
100035653	L8
100035654
100035655
100035656
100035657
100035658
100035659
100035660
100035661
100035662
100035663	Bnszq1
100035664
100035665	UA-1
100035666
100035667	Sxb-2
100035668
100035669
100035670
100035671
100035672
100035673
100035674
100035675
100035676	BOD7.1
100035677	LBN10.1
100035678	BOD16.1
100035679
100035680
100035681
100035682
100035683
100035684
100035685
100035686
100035687
100035688
100035689
100035690
100035691
100035692
100035693
100035694
100035695
100035696
100035697
100035698
100035699
100035700	Ctrq-1
100035701
100035702
100035703
100035704
100035705
100035706
100035707
100035708
100035709	Bw23
100035710
100035711
100035712	Rf6
100035713	Mof6
100035714
100035715
100035716
100035717	Ses1
100035718
100035719
100035720
100035721
100035722	QTL-CS7.1
100035723	QTL-TSH2.1
100035724
100035725
100035726
100035727
100035728	Otmf18
100035729
100035730
100035731
100035732
100035734
100035735
100035736
100035737
100035738	mCia18
100035739
100035740
100035741	Ms1
100035742
100035743
100035744
100035745
100035746
100035747
100035748	Vent7c
100035749
100035750
100035751
100035752
100035753
100035754	Bah2
100035755
100035756
100035757
100035758
100035759
100035760
100035761
100035762
100035763
100035764
100035765
100035766	Hpnr7
100035767
100035768	LCH18
100035769
100035770
100035771
100035772
100035773
100035774	Mobe4
100035775	Tgs-1
100035776
100035777
100035778
100035779
100035780
100035781
100035782
100035783
100035784
100035785	Scf%q1
100035786
100035787	Epf%q1
100035788
100035789
100035790
100035791
100035792
100035793
100035794
100035795
100035796
100035797	Hcr2
100035798
100035799
100035800
100035801	HipV15a
100035802
100035803
100035804
100035805
100035806
100035807
100035808
100035809
100035810
100035813
100035815
100035816
100035817
100035818
100035819
100035820
100035821
100035822	Estq4
100035823
100035824
100035825
100035826
100035827
100035828
100035829
100035830
100035831
100035832
100035833	Chol14
100035834
100035835
100035836
100035837
100035838
100035839
100035840
100035841
100035842
100035843
100035844
100035845
100035846
100035847
100035848
100035849
100035850
100035851
100035852
100035853
100035854
100035855
100035856
100035857	Tlq3
100035858
100035859
100035860
100035861
100035862
100035863
100035864
100035865
100035866
100035867
100035868	Moo2
100035869
100035870
100035871
100035872
100035873
100035874	Dice1.2
100035875
100035877
100035878	DOXmod
100035879
100035880
100035881
100035882
100035883
100035884
100035885
100035886
100035887
100035888
100035889
100035890
100035891
100035892
100035893
100035894
100035895
100035896
100035897
100035898
100035899
100035900
100035901
100035902
100035903
100035904
100035905
100035906
100035907
100035908	Tsi3
100035909
100035910
100035911
100035912
100035913
100035914
100035915
100035916
100035917
100035918
100035919
100035920
100035921
100035922
100035923
100035924
100035925
100035926
100035927
100035928	E5
100035929	E10.2
100035930	L19
100035931
100035932
100035933
100035934
100035935
100035936
100035937
100035938
100035939
100035940
100035941
100035942
100035943	BMD1-1
100035944
100035945
100035946
100035947
100035948
100035949	Chol11
100035950	Man-1
100035951	Acla-1
100035952
100035953
100035954
100035955
100035956
100035957
100035958
100035959
100035960
100035961
100035962
100035963	WTN1.1
100035964	LBN3.1
100035965	LBN5.1
100035966	LBN7.1
100035967	ORG7.1
100035968	WTN12.1
100035969	LBN17.1
100035970
100035971
100035972
100035973
100035974
100035975
100035976
100035977
100035978
100035979
100035980
100035981
100035982
100035983
100035984
100035985
100035986
100035987
100035988
100035989
100035990
100035991
100035992
100035993
100035994
100035995
100035996
100035997
100035998
100035999
100036000
100036001
100036002
100036003
100036004
100036005
100036006
100036007
100036008
100036009
100036010
100036011
100036012
100036013
100036014
100036015
100036016
100036017
100036018
100036019
100036020
100036021
100036022
100036023	Mof5
100036024	Rf5
100036025
100036026	Bmd21
100036027	Bmd26
100036028	Pbf3
100036029
100036030
100036031
100036032
100036033
100036034
100036035
100036036
100036037
100036038
100036039	Kwq9
100036040
100036041
100036042
100036043
100036044
100036045	Agln2|Agln3
100036046
100036047
100036048	Vol8a
100036049
100036050
100036051
100036052
100036053
100036054	Hpnr2
100036055
100036056
100036057
100036058
100036059	Nfbg
100036060
100036061
100036062
100036063
100036064
100036065
100036066
100036067
100036068
100036069
100036070	DGVi11a
100036071
100036072
100036074
100036075
100036076
100036077
100036078
100036079
100036080
100036081
100036082
100036083
100036084
100036085
100036086
100036087
100036088
100036089
100036090
100036091
100036092
100036093
100036094
100036095
100036096
100036097
100036098
100036099
100036100
100036101
100036102
100036103	L2
100036104
100036105	Bmq3
100036106
100036107
100036108
100036109
100036110	Scg-1
100036111
100036112
100036113
100036114	ORG2.1
100036115	BOD4.1
100036116	BOD19.1
100036117
100036118
100036119
100036120
100036121
100036122
100036123
100036124
100036125
100036126
100036127
100036128
100036129
100036130
100036131
100036132
100036133
100036134
100036135
100036136
100036137
100036138
100036139
100036140	Mobe1
100036141
100036142
100036143
100036144
100036145
100036146
100036147
100036148
100036150	SC1
100036151
100036152
100036153
100036154
100036155
100036156
100036157
100036158
100036159
100036160
100036161
100036162
100036163
100036164
100036165
100036166
100036167
100036168
100036169
100036170	BOD14.1
100036171
100036172
100036173
100036174
100036175
100036176
100036177
100036178	Bw21
100036179
100036180	Bmd28
100036181	Fatq1
100036182	QTL-TSH13.2
100036183
100036184
100036185
100036186
100036187
100036188
100036189
100036190
100036191	Ses1.1
100036192
100036193
100036194
100036195
100036196
100036197
100036198
100036199	QTL-TSH13.1
100036200
100036201
100036202
100036203	sbb2
100036204	G-CSF
100036206
100036207
100036208	mCia11
100036209
100036210	Ms5
100036211
100036212
100036213
100036214
100036215
100036216
100036217
100036218
100036219	Babs1|Bah1|Bana1
100036220
100036221
100036222
100036223
100036224
100036225
100036226
100036227
100036228	Hpnr4
100036229	Hpnr5
100036230	Lskcn
100036231	Sle15
100036232
100036233
100036234	Artles2
100036235	Cia21
100036236
100036237
100036238
100036239
100036240	Abpr
100036241
100036242	Kid%q1
100036243	Epf%q3
100036244
100036245
100036246
100036247
100036248
100036249
100036250	Hcf1
100036251
100036252
100036253
100036254
100036255
100036256
100036257
100036258
100036259
100036264
100036265
100036266
100036267
100036268
100036269	Estq1
100036270
100036271
100036272
100036273
100036274
100036275
100036276
100036277
100036278
100036279
100036280
100036281
100036282
100036283
100036284
100036285
100036286
100036287	Tlq1
100036288	Tlq6
100036289
100036290
100036291
100036292
100036293	Eae26
100036294
100036295
100036296
100036297
100036298
100036299
100036300
100036301
100036302
100036303
100036304
100036305
100036306
100036307
100036308
100036309
100036310
100036311
100036312
100036313
100036314
100036315
100036316
100036317
100036318	Amd2
100036319
100036320
100036321
100036322	Tsi2
100036323
100036324
100036325
100036326
100036327	Mlepfq1
100036328
100036329
100036330
100036331
100036332
100036333
100036334
100036335	Idd21.3|Idd21b
100036336	L1.2
100036337	E10.1
100036338
100036339	Dvs-2
100036340	Bmq1
100036341
100036342	BCF
100036343
100036344
100036345
100036346	Eae36
100036347
100036348
100036349
100036350
100036351	Scg-3
100036352	Scg-5
100036353	Pbat-2
100036355
100036356
100036357
100036358
100036359
100036360	LBN2.1
100036361	LBN9.1
100036362	BOD13.1
100036363
100036364	C57BL/6J and DBA/2JSkmw15
100036365
100036366
100036367
100036368
100036369
100036370
100036371
100036372
100036373
100036374
100036375
100036376
100036377
100036378
100036379
100036380
100036381
100036382
100036383
100036384
100036385
100036386	Crtq-2
100036387
100036388
100036389
100036390
100036391
100036392
100036393
100036394
100036395
100036396
100036397
100036398
100036399	Bw26
100036400	Mof1
100036401
100036402
100036403	Rf2
100036404	Bmd29
100036405	Rf3
100036406
100036407
100036408	Bmd30
100036409	Bmd27
100036410
100036411
100036412
100036413
100036414
100036415	Agln4|Sox10m|Sox10m6
100036416
100036417
100036418
100036419
100036420
100036421
100036422
100036423
100036424
100036425
100036426
100036427
100036428
100036429
100036430
100036431
100036432
100036433
100036436
100036437	Estq3
100036438
100036439
100036440
100036441
100036442
100036443	Tlaq3
100036444	Idd29
100036445
100036446	Dice1.1
100036447
100036448	Idd16a
100036449
100036450
100036451
100036452
100036453
100036454
100036455	Idd21a
100036456
100036457
100036458	BMD1-2
100036459
100036460	Pbat-1
100036462
100036463	ORG11.1
100036464
100036465
100036466
100036467
100036468
100036469
100036470
100036471
100036472
100036473
100036474
100036475
100036476	sbb1
100036477
100036478
100036479
100036480
100036481	Axtofd5
100036482
100036483
100036484
100036486
100036487
100036488
100036489
100036490	Idd30
100036491
100036492
100036493
100036494
100036495
100036496
100036497
100036498
100036499	Man-2
100036500
100036501	C57BL/6J and DBA/2JSkmw18
100036502
100036503
100036504
100036505
100036506
100036507	Rf7
100036508
100036509
100036510
100036511
100036513
100036518	Gm11330
100036520	Gm14318
100036521	Gm16039
100036523
100036526
100036530
100036533
100036535
100036537
100036538	5430411J08Rik
100036539
100036540
100036541
100036543
100036544
100036559
100036560
100036561
100036568	100041501|Gm17143
100036569
100036572
100036573
100036741
100036742
100036743
100036744
100036745
100036746
100036748
100036749
100036750
100036751
100036752
100036753
100036754
100036768
100037255	Idd4c
100037256
100037258	AA408985|AU067833|Dnajc3a|Dnajc3b|Prkri|mp58|p58|p58IPK
100037260
100037262
100037263
100037278	Bcnp1
100037281
100037282	Rshl2b
100037283	0610007O07Rik|4833423A10Rik|4930532K22Rik|C79750|RNASE6PL|Rnaset2
100037297	430403G19Rik
100037396	Gm15924
100037410	Dmc1
100037411	Dmc2
100037412	Dmc3
100037413
100038346
100038347
100038349
100038351
100038352
100038353
100038354
100038355	Gm10497
100038356
100038357
100038358	AU015850
100038360
100038361
100038363	Gm14924|mir-223
100038364
100038366
100038367
100038368
100038369
100038370
100038371
100038372
100038373
100038374
100038375
100038376
100038377
100038378
100038380
100038381
100038382	Gm44701
100038383
100038384
100038385
100038387
100038388
100038389
100038390
100038391
100038392
100038393
100038394
100038395
100038397	Gm10450
100038399
100038402
100038405
100038410
100038411
100038412	Gm10574
100038413
100038414
100038416
100038417	Gm10534|Spink5l3
100038418
100038419
100038420
100038421
100038424
100038426
100038427
100038428
100038429
100038431
100038433
100038435
100038436
100038437
100038438
100038439
100038440
100038443
100038444
100038445
100038447
100038448
100038449
100038450
100038452
100038453
100038454	Gm13939
100038455	Plast14a
100038456	Plast14b
100038457
100038458
100038459
100038460
100038462
100038463
100038464
100038465
100038466
100038467
100038468
100038470
100038472
100038473
100038474
100038476
100038478
100038479
100038480
100038481
100038485
100038486
100038487
100038489	Ela|Elabela|Ende|Gm10664
100038490
100038492
100038493
100038494
100038496
100038497
100038498
100038501
100038502
100038503
100038504
100038505
100038506
100038508
100038509
100038512
100038513
100038514
100038516	EG668322
100038517	Plast14
100038518
100038519
100038520
100038521
100038522	Gm10485
100038524
100038525
100038526
100038528
100038529
100038531
100038532
100038534
100038536
100038537
100038538
100038541
100038543
100038545
100038546
100038547
100038548
100038549
100038550
100038551
100038552
100038554
100038555
100038556
100038557
100038558
100038559
100038560
100038561
100038562
100038563
100038564
100038565
100038566
100038568
100038569
100038570	Gm11744
100038571
100038572
100038573
100038574
100038575
100038576
100038577
100038578
100038579
100038580	4930563B10Rik
100038581
100038582
100038583
100038584
100038586
100038587
100038589
[truncated: 120,741 more rows]
