# Supplementary material for: The Greatwall kinase safeguards the genome integrity by affecting the kinome activity in mitosis
Source: Oncogene. 2020 Sep 25;39(44):6816–40. doi: 10.1038/s41388-020-01470-1 (PMC7605441; doi:10.1038/s41388-020-01470-1)
Supplement: Supplementary file 8 — File S1 [file 41388_2020_1470_MOESM8_ESM.zip › saved-session/4019/map-with-groups.txt]

Group0	GO:0000470
Group1	GO:0060964
Group2	GO:2000772
Group3	GO:0001835
Group4	GO:0000915|GO:0061640
Group5	GO:0097201|GO:1902895
Group6	GO:0000723|GO:0007004|GO:0032211|GO:0071044
Group7	GO:0007019|GO:0007026|GO:0031109|GO:0031110
Group8	GO:0006406|GO:0046822|GO:0051028|GO:0051168|GO:0097198|GO:2001253
None
