# Supplementary material for: The Greatwall kinase safeguards the genome integrity by affecting the kinome activity in mitosis
Source: Oncogene. 2020 Sep 25;39(44):6816–40. doi: 10.1038/s41388-020-01470-1 (PMC7605441; doi:10.1038/s41388-020-01470-1)
Supplement: Supplementary file 8 — File S1 [file 41388_2020_1470_MOESM8_ESM.zip › saved-session/4019/node-table-data.txt]

GO:0000470	GO:0000470###GO_BiologicalProcess-EBI-UniProt-GOA-ACAP-ARAP_08.05.2020_00h00###maturation of LSU-rRNA###[6, 7, 8, 9, 10]###[Group0]###3###9.375###1.762461253979219E-4###0.002291199630172985###{Group0=1.762461253979219E-4}###{Group0=0.0012337228777854533}###[Ddx18, Nifk, Rsl1d1]###[Bop1, Ddx18, Eif6, Ftsj3, Gja1, Gm14214, Gtpbp4, Las1l, Mak16, Mrpl1, Nhp2, Nifk, Nol9, Nop2, Npm1, Nsa2, Pes1, Rpf1,…
GO:0000723	GO:0000723###GO_BiologicalProcess-EBI-UniProt-GOA-ACAP-ARAP_08.05.2020_00h00###telomere maintenance###[5, 6, 7]###[Group6]###4###3.053435###0.0010549251158056404###0.009494326042250764###{Group6=0.0012452076236126163}###{Group6=0.004980830494450465}###[Hnrnpa1, Pinx1, Tent4b, Xrn1]###[Acd, Apex1, Atm, Atr, Atrx, Aurkb, Blm, Brca2, Ccne1, Ccne2, Cct2, Cct3, Cct4, Cct5, Cct6a, Cct7, Cct8, Ctc1, Ctn…
GO:0000915	GO:0000915###GO_BiologicalProcess-EBI-UniProt-GOA-ACAP-ARAP_08.05.2020_00h00###actomyosin contractile ring assembly###[4, 5, 6, 7, 9]###[Group4]###2###33.333332###1.7091802456878173E-4###0.002392852343962944###{Group4=0.004095063297018297}###{Group4=0.01228518989105489}###[Anln, Racgap1]###[Anln, Ect2, Kif23, Pdcd6ip, Racgap1, Rtkn]###TRUE
GO:0001835	GO:0001835###GO_BiologicalProcess-EBI-UniProt-GOA-ACAP-ARAP_08.05.2020_00h00###blastocyst hatching###[4, 5, 8, 9]###[Group3]###2###5.0###0.008246097916920464###0.032984391667681856###{Group3=0.008246097916920464}###{Group3=0.016492195833840928}###[Hcfc1, Zbed6]###[9130008F23Rik, Akap3, Ankrd7, Arhgdig, Asf1b, Bcor, Ccdc24, Ccdc62, Cmtm3, Coprs, Crxos, Ctr9, Fbll1, Grn, Hcfc1, Hs3st6, Lpar6, Ndufa…
GO:0006406	GO:0006406###GO_BiologicalProcess-EBI-UniProt-GOA-ACAP-ARAP_08.05.2020_00h00###mRNA export from nucleus###[5, 6, 7, 8, 9, 10, 11, 12]###[Group8]###2###3.8461537###0.013654542342295063###0.027309084684590125###{Group8=6.716302275968739E-7}###{Group8=5.373041820774991E-6}###[Iws1, Nup107]###[1700017N19Rik, Akap8l, Alkbh5, Chtop, Ddx19a, Ddx19b, Ddx25, Ddx39, Ddx39b, Eif5a, Eny2, Fyttd1, Gle1, Hhex,…
GO:0007004	GO:0007004###GO_BiologicalProcess-EBI-UniProt-GOA-ACAP-ARAP_08.05.2020_00h00###telomere maintenance via telomerase###[7, 8, 9]###[Group6]###3###4.5454545###0.0014964726141100846###0.011971780912880677###{Group6=0.0012452076236126163}###{Group6=0.004980830494450465}###[Hnrnpa1, Pinx1, Tent4b]###[Acd, Atm, Atr, Aurkb, Cct2, Cct3, Cct4, Cct5, Cct6a, Cct7, Cct8, Ctc1, Ctnnb1, Dcp2, Dkc1, Dxcp2, Exosc…
GO:0007019	GO:0007019###GO_BiologicalProcess-EBI-UniProt-GOA-ACAP-ARAP_08.05.2020_00h00###microtubule depolymerization###[5, 8]###[Group7]###2###3.4482758###0.01680000045199759###0.01680000045199759###{Group7=0.0010253330586094725}###{Group7=0.005126665293047363}###[Camsap2, Tpx2]###[Anapc2, Apc, Apc2, Arhgef2, Atxn7, Bmerb1, Camsap1, Camsap2, Camsap3, Ccsap, Cib1, Ckap2, Clasp1, Clasp2, Dazl, Eml4, Fgf13, …
GO:0007026	GO:0007026###GO_BiologicalProcess-EBI-UniProt-GOA-ACAP-ARAP_08.05.2020_00h00###negative regulation of microtubule depolymerization###[5, 6, 7, 8, 9, 10]###[Group7]###2###5.4054055###0.007087426173676916###0.03543713086838458###{Group7=0.0010253330586094725}###{Group7=0.005126665293047363}###[Camsap2, Tpx2]###[Anapc2, Apc, Apc2, Arhgef2, Atxn7, Bmerb1, Camsap1, Camsap2, Camsap3, Cib1, Ckap2, Clasp…
GO:0031109	GO:0031109###GO_BiologicalProcess-EBI-UniProt-GOA-ACAP-ARAP_08.05.2020_00h00###microtubule polymerization or depolymerization###[4, 7]###[Group7]###4###3.0769231###0.0010253330586094725###0.010253330586094726###{Group7=0.0010253330586094725}###{Group7=0.005126665293047363}###[Camsap2, Golga2, Ska3, Tpx2]###[Abl1, Akap9, Anapc2, Ankrd53, Apc, Apc2, Arhgef2, Arl2, Atxn7, Bmerb1, Camsap1, Camsap2, C…
GO:0031110	GO:0031110###GO_BiologicalProcess-EBI-UniProt-GOA-ACAP-ARAP_08.05.2020_00h00###regulation of microtubule polymerization or depolymerization###[5, 6, 7, 8]###[Group7]###3###3.0927835###0.004471642916579173###0.02682985749947504###{Group7=0.0010253330586094725}###{Group7=0.005126665293047363}###[Camsap2, Ska3, Tpx2]###[Abl1, Akap9, Anapc2, Ankrd53, Apc, Apc2, Arhgef2, Arl2, Atxn7, Bmerb1, Camsap1, …
GO:0032211	GO:0032211###GO_BiologicalProcess-EBI-UniProt-GOA-ACAP-ARAP_08.05.2020_00h00###negative regulation of telomere maintenance via telomerase###[6, 7, 8, 9, 10, 11]###[Group6]###3###13.636364###5.607813545091284E-5###9.533283026655183E-4###{Group6=0.0012452076236126163}###{Group6=0.004980830494450465}###[Hnrnpa1, Pinx1, Tent4b]###[Acd, Ctc1, Dcp2, Dxcp2, Exosc10, Fxyd1, Gnl3l, Hnrnpa1, Hnrnpc, Hnrnpu…
GO:0046822	GO:0046822###GO_BiologicalProcess-EBI-UniProt-GOA-ACAP-ARAP_08.05.2020_00h00###regulation of nucleocytoplasmic transport###[5, 6, 7]###[Group8]###5###3.5971222###1.1348086929398391E-4###0.0017022130394097586###{Group8=6.716302275968739E-7}###{Group8=5.373041820774991E-6}###[Akap1, Bag3, Emd, Iws1, Wipf1]###[Agtr2, Akap1, Akap5, Akap8l, Angpt1, Anp32b, Apod, Bag3, Bard1, Bmp4, Brca1, Cabp1, Camk1,…
GO:0051028	GO:0051028###GO_BiologicalProcess-EBI-UniProt-GOA-ACAP-ARAP_08.05.2020_00h00###mRNA transport###[5, 6, 8]###[Group8]###4###3.3057852###7.847220104582241E-4###0.00941666412549869###{Group8=6.716302275968739E-7}###{Group8=5.373041820774991E-6}###[Hnrnpa1, Iws1, Nup107, Nup50]###[1700017N19Rik, 1700123L14Rik, Aaas, Ahctf1, Akap8l, Alkbh5, Alyref, Alyref2, Arc, B4galnt2, Bicd2, Casc3, Cetn2, Cetn3, C…
GO:0051168	GO:0051168###GO_BiologicalProcess-EBI-UniProt-GOA-ACAP-ARAP_08.05.2020_00h00###nuclear export###[6, 7]###[Group8]###6###3.7267082###1.8552024692495296E-5###3.3393644446491535E-4###{Group8=6.716302275968739E-7}###{Group8=5.373041820774991E-6}###[Bag3, Emd, Hnrnpa1, Iws1, Nup107, Wipf1]###[1700009N14Rik, 1700017N19Rik, Abce1, Adar, Ahcyl1, Akap13, Akap8l, Alkbh5, Alyref, Ankle1, Anp32b, Atxn1, Bag3…
GO:0060964	GO:0060964###GO_BiologicalProcess-EBI-UniProt-GOA-ACAP-ARAP_08.05.2020_00h00###regulation of gene silencing by miRNA###[5, 6, 7, 8, 9, 10, 11]###[Group1]###2###4.5454545###0.009913669670243562###0.029741009010730686###{Group1=0.009913669670243562}###{Group1=0.009913669670243562}###[Ajuba, Ncor2]###[Ago2, Ajuba, Bcdin3d, Bmp4, Ddx5, Dhx9, Dnd1, Egfr, Eif4g1, Elavl1, Esr1, Fmr1, Fxr1, Il6, Limd1, L…
GO:0061640	GO:0061640###GO_BiologicalProcess-EBI-UniProt-GOA-ACAP-ARAP_08.05.2020_00h00###cytoskeleton-dependent cytokinesis###[4, 5]###[Group4]###3###3.1914895###0.004095063297018297###0.028665443079128078###{Group4=0.004095063297018297}###{Group4=0.01228518989105489}###[Anln, Racgap1, Septin9]###[Actr2, Actr3, Alkbh4, Ank3, Ankrd53, Anln, Apc, Arf1, Arl3, Aurkb, Bbs4, Birc5, Cenpa, Cep55, Cfl1, Chmp1a, Ch…
GO:0071044	GO:0071044###GO_BiologicalProcess-EBI-UniProt-GOA-ACAP-ARAP_08.05.2020_00h00###histone mRNA catabolic process###[7, 8, 9, 10]###[Group6]###2###15.384615###8.751228794655427E-4###0.009626351674120969###{Group6=0.0012452076236126163}###{Group6=0.004980830494450465}###[Tent4b, Xrn1]###[Atm, Dcp2, Dxcp2, Exosc10, Exosc4, Lsm1, Mtpap, Ssb, Tent2, Tent4a, Tent4b, Upf1, Xrn1]###FALSE
GO:0097198	GO:0097198###GO_BiologicalProcess-EBI-UniProt-GOA-ACAP-ARAP_08.05.2020_00h00###histone H3-K36 trimethylation###[7, 8, 9, 10, 11, 12]###[Group8]###2###33.333332###1.7091802456878173E-4###0.002392852343962944###{Group8=6.716302275968739E-7}###{Group8=5.373041820774991E-6}###[Brd4, Iws1]###[Brd4, Iws1, Nsd3, Prdm9, Setd2, Setd5]###FALSE
GO:0097201	GO:0097201###GO_BiologicalProcess-EBI-UniProt-GOA-ACAP-ARAP_08.05.2020_00h00###negative regulation of transcription from RNA polymerase II promoter in response to stress###[6, 7, 8, 9, 10, 11, 12, 13]###[Group5]###2###15.384615###8.751228794655427E-4###0.009626351674120969###{Group5=7.478279398701353E-4}###{Group5=0.004486967639220812}###[Bag3, Jun]###[Bag3, Cited2, Dnajb1, Hif1an, Hspa1a, Impact…
GO:1902895	GO:1902895###GO_BiologicalProcess-EBI-UniProt-GOA-ACAP-ARAP_08.05.2020_00h00###positive regulation of pri-miRNA transcription by RNA polymerase II###[7, 8, 9, 10, 11, 12, 13]###[Group5]###2###5.0###0.008246097916920464###0.032984391667681856###{Group5=7.478279398701353E-4}###{Group5=0.004486967639220812}###[Jun, Nr3c1]###[Apln, Atoh8, Bmp2, Bmp4, Bmpr1a, Ctcf, Egr1, Fos, Foxo3, Gata2, Gnl3, Hif1a…
GO:2000772	GO:2000772###GO_BiologicalProcess-EBI-UniProt-GOA-ACAP-ARAP_08.05.2020_00h00###regulation of cellular senescence###[4, 5, 6]###[Group2]###2###4.5454545###0.009913669670243562###0.029741009010730686###{Group2=0.009913669670243562}###{Group2=0.009913669670243562}###[Rbl1, Rsl1d1]###[Abl1, Akt3, Arg2, Arntl, B2m, Bcl2l12, Bcl6, Bmpr1a, Cdk6, Cdkn2a, Cgas, Eef1e1, Fbxo5, H2-M3, Hmga1, Hmga2, Icmt, In…
GO:2001253	GO:2001253###GO_BiologicalProcess-EBI-UniProt-GOA-ACAP-ARAP_08.05.2020_00h00###regulation of histone H3-K36 trimethylation###[8, 9, 10, 11, 12, 13]###[Group8]###2###50.0###6.867055743019402E-5###0.0010987289188831044###{Group8=6.716302275968739E-7}###{Group8=5.373041820774991E-6}###[Brd4, Iws1]###[Brd4, Iws1, Nsd3, Prdm9]###FALSE
