# Supplementary material for: The Greatwall kinase safeguards the genome integrity by affecting the kinome activity in mitosis
Source: Oncogene. 2020 Sep 25;39(44):6816–40. doi: 10.1038/s41388-020-01470-1 (PMC7605441; doi:10.1038/s41388-020-01470-1)
Supplement: Supplementary file 8 — File S1 [file 41388_2020_1470_MOESM8_ESM.zip › saved-session/4019/edge-table-data.txt]

GO:0007004 (term-term) GO:0000723	GO:0007004 (term-term) GO:0000723###0.8379888268156421
GO:0007026 (term-term) GO:0007019	GO:0007026 (term-term) GO:0007019###1.0
GO:0007026 (term-term-ontology) GO:0007019	GO:0007026 (term-term-ontology) GO:0007019###2.0
GO:0031109 (term-term) GO:0007019	GO:0031109 (term-term) GO:0007019###0.6329113924050633
GO:0031109 (term-term) GO:0007026	GO:0031109 (term-term) GO:0007026###0.6329113924050633
GO:0031109 (term-term-ontology) GO:0007019	GO:0031109 (term-term-ontology) GO:0007019###2.0
GO:0031110 (term-term) GO:0007019	GO:0031110 (term-term) GO:0007019###0.7819548872180453
GO:0031110 (term-term) GO:0007026	GO:0031110 (term-term) GO:0007026###0.7819548872180453
GO:0031110 (term-term) GO:0031109	GO:0031110 (term-term) GO:0031109###0.8379888268156421
GO:0031110 (term-term-ontology) GO:0031109	GO:0031110 (term-term-ontology) GO:0031109###2.0
GO:0032211 (term-term) GO:0000723	GO:0032211 (term-term) GO:0000723###0.8379888268156421
GO:0032211 (term-term) GO:0007004	GO:0032211 (term-term) GO:0007004###1.0
GO:0032211 (term-term-ontology) GO:0007004	GO:0032211 (term-term-ontology) GO:0007004###2.0
GO:0051028 (term-term) GO:0006406	GO:0051028 (term-term) GO:0006406###0.6329113924050633
GO:0051028 (term-term-ontology) GO:0006406	GO:0051028 (term-term-ontology) GO:0006406###2.0
GO:0051168 (term-term) GO:0006406	GO:0051168 (term-term) GO:0006406###0.44230769230769235
GO:0051168 (term-term) GO:0046822	GO:0051168 (term-term) GO:0046822###0.6640926640926642
GO:0051168 (term-term) GO:0051028	GO:0051168 (term-term) GO:0051028###0.5206611570247935
GO:0061640 (term-term) GO:0000915	GO:0061640 (term-term) GO:0000915###0.7819548872180453
GO:0071044 (term-term) GO:0000723	GO:0071044 (term-term) GO:0000723###0.6329113924050633
GO:0097198 (term-term) GO:0006406	GO:0097198 (term-term) GO:0006406###0.4629629629629625
GO:1902895 (term-term) GO:0097201	GO:1902895 (term-term) GO:0097201###0.4629629629629625
GO:2001253 (term-term) GO:0006406	GO:2001253 (term-term) GO:0006406###0.4629629629629625
GO:2001253 (term-term) GO:0097198	GO:2001253 (term-term) GO:0097198###1.0
GO:2001253 (term-term-ontology) GO:0097198	GO:2001253 (term-term-ontology) GO:0097198###2.0
