# Supplementary material for: The Greatwall kinase safeguards the genome integrity by affecting the kinome activity in mitosis
Source: Oncogene. 2020 Sep 25;39(44):6816–40. doi: 10.1038/s41388-020-01470-1 (PMC7605441; doi:10.1038/s41388-020-01470-1)
Supplement: Supplementary file 8 — File S1 [file 41388_2020_1470_MOESM8_ESM.zip › saved-session/4019/all-genes-from-list-found.txt]

1	103468|104445|104799|105203|109624|11640|13209|13726|14218|14234|14815|15161|15382|15463|16475|16476|16796|17345|17925|18141|19246|19362|19650|20411|20602|214627|215280|217030|218977|219114|219158|21983|226525|22668|232679|233208|233871|23837|24127|245877|26934|29810|330836|53761|53860|545389|56381|57261|66395|66409|667118|66942|67886|67949|68153|68743|68794|71514|71766|71782|72119|72333|72400|73473|75767|76302|80288|81898|93687|99412|99480
