# Supplementary material for: The Greatwall kinase safeguards the genome integrity by affecting the kinome activity in mitosis
Source: Oncogene. 2020 Sep 25;39(44):6816–40. doi: 10.1038/s41388-020-01470-1 (PMC7605441; doi:10.1038/s41388-020-01470-1)
Supplement: Supplementary file 8 — File S1 [file 41388_2020_1470_MOESM8_ESM.zip › saved-session/4019/gene-term-matrix.txt]

NAME	Ajuba	Akap1	Anln	Bag3	Brd4	Camsap2	Ddx18	Emd	Golga2	Hcfc1	Hnrnpa1	Iws1	Jun	Ncor2	Nifk	Nr3c1	Nup107	Nup50	Pinx1	Racgap1	Rbl1	Rsl1d1	Septin9	Ska3	Tent4b	Tpx2	Wipf1	Xrn1	Zbed6
maturation of LSU-rRNA	0	0	0	0	0	0	1	0	0	0	0	0	0	0	1	0	0	0	0	0	0	1	0	0	0	0	0	0	0
telomere maintenance	0	0	0	0	0	0	0	0	0	0	1	0	0	0	0	0	0	0	1	0	0	0	0	0	1	0	0	1	0
actomyosin contractile ring assembly	0	0	1	0	0	0	0	0	0	0	0	0	0	0	0	0	0	0	0	1	0	0	0	0	0	0	0	0	0
blastocyst hatching	0	0	0	0	0	0	0	0	0	1	0	0	0	0	0	0	0	0	0	0	0	0	0	0	0	0	0	0	1
mRNA export from nucleus	0	0	0	0	0	0	0	0	0	0	0	1	0	0	0	0	1	0	0	0	0	0	0	0	0	0	0	0	0
telomere maintenance via telomerase	0	0	0	0	0	0	0	0	0	0	1	0	0	0	0	0	0	0	1	0	0	0	0	0	1	0	0	0	0
microtubule depolymerization	0	0	0	0	0	1	0	0	0	0	0	0	0	0	0	0	0	0	0	0	0	0	0	0	0	1	0	0	0
negative regulation of microtubule depolymerization	0	0	0	0	0	1	0	0	0	0	0	0	0	0	0	0	0	0	0	0	0	0	0	0	0	1	0	0	0
microtubule polymerization or depolymerization	0	0	0	0	0	1	0	0	1	0	0	0	0	0	0	0	0	0	0	0	0	0	0	1	0	1	0	0	0
regulation of microtubule polymerization or depolymerization	0	0	0	0	0	1	0	0	0	0	0	0	0	0	0	0	0	0	0	0	0	0	0	1	0	1	0	0	0
negative regulation of telomere maintenance via telomerase	0	0	0	0	0	0	0	0	0	0	1	0	0	0	0	0	0	0	1	0	0	0	0	0	1	0	0	0	0
regulation of nucleocytoplasmic transport	0	1	0	1	0	0	0	1	0	0	0	1	0	0	0	0	0	0	0	0	0	0	0	0	0	0	1	0	0
mRNA transport	0	0	0	0	0	0	0	0	0	0	1	1	0	0	0	0	1	1	0	0	0	0	0	0	0	0	0	0	0
nuclear export	0	0	0	1	0	0	0	1	0	0	1	1	0	0	0	0	1	0	0	0	0	0	0	0	0	0	1	0	0
regulation of gene silencing by miRNA	1	0	0	0	0	0	0	0	0	0	0	0	0	1	0	0	0	0	0	0	0	0	0	0	0	0	0	0	0
cytoskeleton-dependent cytokinesis	0	0	1	0	0	0	0	0	0	0	0	0	0	0	0	0	0	0	0	1	0	0	1	0	0	0	0	0	0
histone mRNA catabolic process	0	0	0	0	0	0	0	0	0	0	0	0	0	0	0	0	0	0	0	0	0	0	0	0	1	0	0	1	0
histone H3-K36 trimethylation	0	0	0	0	1	0	0	0	0	0	0	1	0	0	0	0	0	0	0	0	0	0	0	0	0	0	0	0	0
negative regulation of transcription from RNA polymerase II promoter in response to stress	0	0	0	1	0	0	0	0	0	0	0	0	1	0	0	0	0	0	0	0	0	0	0	0	0	0	0	0	0
positive regulation of pri-miRNA transcription by RNA polymerase II	0	0	0	0	0	0	0	0	0	0	0	0	1	0	0	1	0	0	0	0	0	0	0	0	0	0	0	0	0
regulation of cellular senescence	0	0	0	0	0	0	0	0	0	0	0	0	0	0	0	0	0	0	0	0	1	1	0	0	0	0	0	0	0
regulation of histone H3-K36 trimethylation	0	0	0	0	1	0	0	0	0	0	0	1	0	0	0	0	0	0	0	0	0	0	0	0	0	0	0	0	0
