# Supplementary material for: The Greatwall kinase safeguards the genome integrity by affecting the kinome activity in mitosis
Source: Oncogene. 2020 Sep 25;39(44):6816–40. doi: 10.1038/s41388-020-01470-1 (PMC7605441; doi:10.1038/s41388-020-01470-1)
Supplement: Supplementary file 8 — File S1 [file 41388_2020_1470_MOESM8_ESM.zip › saved-session/4019/kappa-score-matrix.txt]

NAME	maturation of LSU-rRNA|GO:0000470	telomere maintenance|GO:0000723	actomyosin contractile ring assembly|GO:0000915	blastocyst hatching|GO:0001835	mRNA export from nucleus|GO:0006406	telomere maintenance via telomerase|GO:0007004	microtubule depolymerization|GO:0007019	negative regulation of microtubule depolymerization|GO:0007026	microtubule polymerization or depolymerization|GO:0031109	regulation of microtubule polymerization or depolymerization|GO:0031110	negative regulation of telomere maintenance via telomerase|GO:0032211	regulation of nucleocytoplasmic transport|GO:0046822	mRNA transport|GO:0051028	nuclear export|GO:0051168	regulation of gene silencing by miRNA|GO:0060964	cytoskeleton-dependent cytokinesis|GO:0061640	histone mRNA catabolic process|GO:0071044	histone H3-K36 trimethylation|GO:0097198	negative regulation of transcription from RNA polymerase II promoter in response to stress|GO:0097201	positive regulation of pri-miRNA transcription by RNA polymerase II|GO:1902895	regulation of cellular senescence|GO:2000772	regulation of histone H3-K36 trimethylation|GO:2001253
maturation of LSU-rRNA|GO:0000470	1.0	-0.13407821229050323	-0.09022556390977474	-0.09022556390977474	-0.09022556390977474	-0.1153846153846158	-0.09022556390977474	-0.09022556390977474	-0.13407821229050323	-0.1153846153846158	-0.1153846153846158	-0.1485148514851485	-0.13407821229050323	-0.15999999999999964	-0.09022556390977474	-0.1153846153846158	-0.09022556390977474	-0.09022556390977474	-0.09022556390977474	-0.09022556390977474	0.34586466165413504	-0.09022556390977474
telomere maintenance|GO:0000723	-0.13407821229050323	1.0	-0.10126582278481071	-0.10126582278481071	-0.10126582278481071	0.8379888268156421	-0.10126582278481071	-0.10126582278481071	-0.1599999999999993	-0.13407821229050323	0.8379888268156421	-0.18099547511312253	0.13000000000000017	0.04132231404958665	-0.10126582278481071	-0.13407821229050323	0.6329113924050633	-0.10126582278481071	-0.10126582278481071	-0.10126582278481071	-0.10126582278481071	-0.10126582278481071
actomyosin contractile ring assembly|GO:0000915	-0.09022556390977474	-0.10126582278481071	1.0	-0.0740740740740749	-0.0740740740740749	-0.09022556390977474	-0.0740740740740749	-0.0740740740740749	-0.10126582278481071	-0.09022556390977474	-0.09022556390977474	-0.10928961748633839	-0.10126582278481071	-0.11538461538461578	-0.0740740740740749	0.7819548872180453	-0.0740740740740749	-0.0740740740740749	-0.0740740740740749	-0.0740740740740749	-0.0740740740740749	-0.0740740740740749
blastocyst hatching|GO:0001835	-0.09022556390977474	-0.10126582278481071	-0.0740740740740749	1.0	-0.0740740740740749	-0.09022556390977474	-0.0740740740740749	-0.0740740740740749	-0.10126582278481071	-0.09022556390977474	-0.09022556390977474	-0.10928961748633839	-0.10126582278481071	-0.11538461538461578	-0.0740740740740749	-0.09022556390977474	-0.0740740740740749	-0.0740740740740749	-0.0740740740740749	-0.0740740740740749	-0.0740740740740749	-0.0740740740740749
mRNA export from nucleus|GO:0006406	-0.09022556390977474	-0.10126582278481071	-0.0740740740740749	-0.0740740740740749	1.0	-0.09022556390977474	-0.0740740740740749	-0.0740740740740749	-0.10126582278481071	-0.09022556390977474	-0.09022556390977474	0.20765027322404367	0.6329113924050633	0.44230769230769235	-0.0740740740740749	-0.09022556390977474	-0.0740740740740749	0.4629629629629625	-0.0740740740740749	-0.0740740740740749	-0.0740740740740749	0.4629629629629625
telomere maintenance via telomerase|GO:0007004	-0.1153846153846158	0.8379888268156421	-0.09022556390977474	-0.09022556390977474	-0.09022556390977474	1.0	-0.09022556390977474	-0.09022556390977474	-0.13407821229050323	-0.1153846153846158	1.0	-0.1485148514851485	0.18994413407821162	0.09777777777777778	-0.09022556390977474	-0.1153846153846158	0.34586466165413504	-0.09022556390977474	-0.09022556390977474	-0.09022556390977474	-0.09022556390977474	-0.09022556390977474
microtubule depolymerization|GO:0007019	-0.09022556390977474	-0.10126582278481071	-0.0740740740740749	-0.0740740740740749	-0.0740740740740749	-0.09022556390977474	1.0	1.0	0.6329113924050633	0.7819548872180453	-0.09022556390977474	-0.10928961748633839	-0.10126582278481071	-0.11538461538461578	-0.0740740740740749	-0.09022556390977474	-0.0740740740740749	-0.0740740740740749	-0.0740740740740749	-0.0740740740740749	-0.0740740740740749	-0.0740740740740749
negative regulation of microtubule depolymerization|GO:0007026	-0.09022556390977474	-0.10126582278481071	-0.0740740740740749	-0.0740740740740749	-0.0740740740740749	-0.09022556390977474	1.0	1.0	0.6329113924050633	0.7819548872180453	-0.09022556390977474	-0.10928961748633839	-0.10126582278481071	-0.11538461538461578	-0.0740740740740749	-0.09022556390977474	-0.0740740740740749	-0.0740740740740749	-0.0740740740740749	-0.0740740740740749	-0.0740740740740749	-0.0740740740740749
microtubule polymerization or depolymerization|GO:0031109	-0.13407821229050323	-0.1599999999999993	-0.10126582278481071	-0.10126582278481071	-0.10126582278481071	-0.13407821229050323	0.6329113924050633	0.6329113924050633	1.0	0.8379888268156421	-0.13407821229050323	-0.18099547511312253	-0.1599999999999993	-0.1983471074380163	-0.10126582278481071	-0.13407821229050323	-0.10126582278481071	-0.10126582278481071	-0.10126582278481071	-0.10126582278481071	-0.10126582278481071	-0.10126582278481071
regulation of microtubule polymerization or depolymerization|GO:0031110	-0.1153846153846158	-0.13407821229050323	-0.09022556390977474	-0.09022556390977474	-0.09022556390977474	-0.1153846153846158	0.7819548872180453	0.7819548872180453	0.8379888268156421	1.0	-0.1153846153846158	-0.1485148514851485	-0.13407821229050323	-0.15999999999999964	-0.09022556390977474	-0.1153846153846158	-0.09022556390977474	-0.09022556390977474	-0.09022556390977474	-0.09022556390977474	-0.09022556390977474	-0.09022556390977474
negative regulation of telomere maintenance via telomerase|GO:0032211	-0.1153846153846158	0.8379888268156421	-0.09022556390977474	-0.09022556390977474	-0.09022556390977474	1.0	-0.09022556390977474	-0.09022556390977474	-0.13407821229050323	-0.1153846153846158	1.0	-0.1485148514851485	0.18994413407821162	0.09777777777777778	-0.09022556390977474	-0.1153846153846158	0.34586466165413504	-0.09022556390977474	-0.09022556390977474	-0.09022556390977474	-0.09022556390977474	-0.09022556390977474
regulation of nucleocytoplasmic transport|GO:0046822	-0.1485148514851485	-0.18099547511312253	-0.10928961748633839	-0.10928961748633839	0.20765027322404367	-0.1485148514851485	-0.10928961748633839	-0.10928961748633839	-0.18099547511312253	-0.1485148514851485	-0.1485148514851485	1.0	0.08144796380090481	0.6640926640926642	-0.10928961748633839	-0.1485148514851485	-0.10928961748633839	0.20765027322404367	0.20765027322404367	-0.10928961748633839	-0.10928961748633839	0.20765027322404367
mRNA transport|GO:0051028	-0.13407821229050323	0.13000000000000017	-0.10126582278481071	-0.10126582278481071	0.6329113924050633	0.18994413407821162	-0.10126582278481071	-0.10126582278481071	-0.1599999999999993	-0.13407821229050323	0.18994413407821162	0.08144796380090481	1.0	0.5206611570247935	-0.10126582278481071	-0.13407821229050323	-0.10126582278481071	0.26582278481012667	-0.10126582278481071	-0.10126582278481071	-0.10126582278481071	0.26582278481012667
nuclear export|GO:0051168	-0.15999999999999964	0.04132231404958665	-0.11538461538461578	-0.11538461538461578	0.44230769230769235	0.09777777777777778	-0.11538461538461578	-0.11538461538461578	-0.1983471074380163	-0.15999999999999964	0.09777777777777778	0.6640926640926642	0.5206611570247935	1.0	-0.11538461538461578	-0.15999999999999964	-0.11538461538461578	0.1634615384615382	0.1634615384615382	-0.11538461538461578	-0.11538461538461578	0.1634615384615382
regulation of gene silencing by miRNA|GO:0060964	-0.09022556390977474	-0.10126582278481071	-0.0740740740740749	-0.0740740740740749	-0.0740740740740749	-0.09022556390977474	-0.0740740740740749	-0.0740740740740749	-0.10126582278481071	-0.09022556390977474	-0.09022556390977474	-0.10928961748633839	-0.10126582278481071	-0.11538461538461578	1.0	-0.09022556390977474	-0.0740740740740749	-0.0740740740740749	-0.0740740740740749	-0.0740740740740749	-0.0740740740740749	-0.0740740740740749
cytoskeleton-dependent cytokinesis|GO:0061640	-0.1153846153846158	-0.13407821229050323	0.7819548872180453	-0.09022556390977474	-0.09022556390977474	-0.1153846153846158	-0.09022556390977474	-0.09022556390977474	-0.13407821229050323	-0.1153846153846158	-0.1153846153846158	-0.1485148514851485	-0.13407821229050323	-0.15999999999999964	-0.09022556390977474	1.0	-0.09022556390977474	-0.09022556390977474	-0.09022556390977474	-0.09022556390977474	-0.09022556390977474	-0.09022556390977474
histone mRNA catabolic process|GO:0071044	-0.09022556390977474	0.6329113924050633	-0.0740740740740749	-0.0740740740740749	-0.0740740740740749	0.34586466165413504	-0.0740740740740749	-0.0740740740740749	-0.10126582278481071	-0.09022556390977474	0.34586466165413504	-0.10928961748633839	-0.10126582278481071	-0.11538461538461578	-0.0740740740740749	-0.09022556390977474	1.0	-0.0740740740740749	-0.0740740740740749	-0.0740740740740749	-0.0740740740740749	-0.0740740740740749
histone H3-K36 trimethylation|GO:0097198	-0.09022556390977474	-0.10126582278481071	-0.0740740740740749	-0.0740740740740749	0.4629629629629625	-0.09022556390977474	-0.0740740740740749	-0.0740740740740749	-0.10126582278481071	-0.09022556390977474	-0.09022556390977474	0.20765027322404367	0.26582278481012667	0.1634615384615382	-0.0740740740740749	-0.09022556390977474	-0.0740740740740749	1.0	-0.0740740740740749	-0.0740740740740749	-0.0740740740740749	1.0
negative regulation of transcription from RNA polymerase II promoter in response to stress|GO:0097201	-0.09022556390977474	-0.10126582278481071	-0.0740740740740749	-0.0740740740740749	-0.0740740740740749	-0.09022556390977474	-0.0740740740740749	-0.0740740740740749	-0.10126582278481071	-0.09022556390977474	-0.09022556390977474	0.20765027322404367	-0.10126582278481071	0.1634615384615382	-0.0740740740740749	-0.09022556390977474	-0.0740740740740749	-0.0740740740740749	1.0	0.4629629629629625	-0.0740740740740749	-0.0740740740740749
positive regulation of pri-miRNA transcription by RNA polymerase II|GO:1902895	-0.09022556390977474	-0.10126582278481071	-0.0740740740740749	-0.0740740740740749	-0.0740740740740749	-0.09022556390977474	-0.0740740740740749	-0.0740740740740749	-0.10126582278481071	-0.09022556390977474	-0.09022556390977474	-0.10928961748633839	-0.10126582278481071	-0.11538461538461578	-0.0740740740740749	-0.09022556390977474	-0.0740740740740749	-0.0740740740740749	0.4629629629629625	1.0	-0.0740740740740749	-0.0740740740740749
regulation of cellular senescence|GO:2000772	0.34586466165413504	-0.10126582278481071	-0.0740740740740749	-0.0740740740740749	-0.0740740740740749	-0.09022556390977474	-0.0740740740740749	-0.0740740740740749	-0.10126582278481071	-0.09022556390977474	-0.09022556390977474	-0.10928961748633839	-0.10126582278481071	-0.11538461538461578	-0.0740740740740749	-0.09022556390977474	-0.0740740740740749	-0.0740740740740749	-0.0740740740740749	-0.0740740740740749	1.0	-0.0740740740740749
regulation of histone H3-K36 trimethylation|GO:2001253	-0.09022556390977474	-0.10126582278481071	-0.0740740740740749	-0.0740740740740749	0.4629629629629625	-0.09022556390977474	-0.0740740740740749	-0.0740740740740749	-0.10126582278481071	-0.09022556390977474	-0.09022556390977474	0.20765027322404367	0.26582278481012667	0.1634615384615382	-0.0740740740740749	-0.09022556390977474	-0.0740740740740749	1.0	-0.0740740740740749	-0.0740740740740749	-0.0740740740740749	1.0
