# Supplementary material for: The Greatwall kinase safeguards the genome integrity by affecting the kinome activity in mitosis
Source: Oncogene. 2020 Sep 25;39(44):6816–40. doi: 10.1038/s41388-020-01470-1 (PMC7605441; doi:10.1038/s41388-020-01470-1)
Supplement: Supplementary file 8 — File S1 [file 41388_2020_1470_MOESM8_ESM.zip › saved-session/4019/log-selection-criteria.txt]

Statistical Test Used = Enrichment/Depletion (Two-sided hypergeometric test)
Correction Method Used = Bonferroni step down
Min GO Level = 3
Max GO Level = 20
Cluster #1
Sample File Name = Network selection: Down - Significant Regulated.Rat - Merged PPI&Ph default  network
Number of Genes = 2
Min Percentage = 3.0

GO Fusion = true
GO Group = true
Kappa Score Threshold = 0.4
Over View Term = SmallestPValue
Group By Kappa Statistics = true
Initial Group Size = 1
Sharing Group Percentage = 50.0
