# Supplementary material for: The Greatwall kinase safeguards the genome integrity by affecting the kinome activity in mitosis
Source: Oncogene. 2020 Sep 25;39(44):6816–40. doi: 10.1038/s41388-020-01470-1 (PMC7605441; doi:10.1038/s41388-020-01470-1)
Supplement: Supplementary file 8 — File S1 [file 41388_2020_1470_MOESM8_ESM.zip › saved-session/4019/network/associatedGeneCluster.txt]

1	Ajuba|Akap1|Anln|Bag3|Brd4|Camsap2|Ddx18|Emd|Golga2|Hcfc1|Hnrnpa1|Iws1|Jun|Ncor2|Nifk|Nr3c1|Nup107|Nup50|Pinx1|Racgap1|Rbl1|Rsl1d1|Septin9|Ska3|Tent4b|Tpx2|Wipf1|Xrn1|Zbed6
