# Supplementary material for: The Greatwall kinase safeguards the genome integrity by affecting the kinome activity in mitosis
Source: Oncogene. 2020 Sep 25;39(44):6816–40. doi: 10.1038/s41388-020-01470-1 (PMC7605441; doi:10.1038/s41388-020-01470-1)
Supplement: Supplementary file 8 — File S1 [file 41388_2020_1470_MOESM8_ESM.zip › saved-session/4019/network/associatedUniqueTermMap.txt]

103468	Nup107
11640	Akap1
13726	Emd
14815	Nr3c1
15161	Hcfc1
15382	Hnrnpa1
16475	Ajuba
16476	Jun
18141	Nup50
19650	Rbl1
20602	Ncor2
214627	Tent4b
215280	Wipf1
219114	Ska3
24127	Xrn1
26934	Racgap1
29810	Bag3
53860	Septin9
57261	Brd4
66409	Rsl1d1
667118	Zbed6
66942	Ddx18
67886	Camsap2
67949	Nifk
68743	Anln
72119	Tpx2
72400	Pinx1
73473	Iws1
99412	Golga2
