# Supplementary material for: The Greatwall kinase safeguards the genome integrity by affecting the kinome activity in mitosis
Source: Oncogene. 2020 Sep 25;39(44):6816–40. doi: 10.1038/s41388-020-01470-1 (PMC7605441; doi:10.1038/s41388-020-01470-1)
Supplement: Supplementary file 8 — File S1 [file 41388_2020_1470_MOESM8_ESM.zip › saved-session/4019/network/goGroupMap.txt]

ASSOCIATED_NEW_GENE	64|64|64|255
CLUSTER1-2ASSOCIATED_GENE	255|255|255|255
CLUSTER1-2ASSOCIATED_NEW_GENE	64|64|64|255
CLUSTER1ASSOCIATED_NEW_GENE	64|64|64|255
CLUSTER2ASSOCIATED_NEW_GENE	64|64|64|255
GO:0000470	120|159|98|255
GO:0000723	206|81|238|255
GO:0000915	200|34|170|255
GO:0001835	2|6|141|255
GO:0006406	69|93|28|255
GO:0007004	206|81|238|255
GO:0007019	156|14|45|255
GO:0007026	156|14|45|255
GO:0031109	156|14|45|255
GO:0031110	156|14|45|255
GO:0032211	206|81|238|255
GO:0046822	69|93|28|255
GO:0051028	69|93|28|255
GO:0051168	69|93|28|255
GO:0060964	28|248|61|255
GO:0061640	200|34|170|255
GO:0071044	206|81|238|255
GO:0097198	69|93|28|255
GO:0097201	203|54|0|255
GO:1902895	203|54|0|255
GO:2000772	139|226|201|255
GO:2001253	69|93|28|255
[Group0]	120|159|98|255
[Group1]	28|248|61|255
[Group2]	139|226|201|255
[Group3]	2|6|141|255
[Group4]	200|34|170|255
[Group5]	203|54|0|255
[Group6]	206|81|238|255
[Group7]	156|14|45|255
[Group8]	69|93|28|255
