# Supplementary material for: The Greatwall kinase safeguards the genome integrity by affecting the kinome activity in mitosis
Source: Oncogene. 2020 Sep 25;39(44):6816–40. doi: 10.1038/s41388-020-01470-1 (PMC7605441; doi:10.1038/s41388-020-01470-1)
Supplement: Supplementary file 8 — File S1 [file 41388_2020_1470_MOESM8_ESM.zip › saved-session/4019/network/overViewTermMap.txt]

Ajuba	255|0|0|255
Akap1	255|0|0|255
Anln	255|0|0|255
Bag3	255|0|0|255
Brd4	255|0|0|255
Camsap2	255|0|0|255
Ddx18	255|0|0|255
Emd	255|0|0|255
GO:0000470	120|159|98|255
GO:0000915	200|34|170|255
GO:0001835	2|6|141|255
GO:0031109	156|14|45|255
GO:0032211	206|81|238|255
GO:0051168	69|93|28|255
GO:0060964	28|248|61|255
GO:0097201	203|54|0|255
GO:2000772	139|226|201|255
Golga2	255|0|0|255
Hcfc1	255|0|0|255
Hnrnpa1	255|0|0|255
Iws1	255|0|0|255
Jun	255|0|0|255
Ncor2	255|0|0|255
Nifk	255|0|0|255
Nr3c1	255|0|0|255
Nup107	255|0|0|255
Nup50	255|0|0|255
Pinx1	255|0|0|255
Racgap1	255|0|0|255
Rbl1	255|0|0|255
Rsl1d1	255|0|0|255
Septin9	255|0|0|255
Ska3	255|0|0|255
Tent4b	255|0|0|255
Tpx2	255|0|0|255
Wipf1	255|0|0|255
Xrn1	255|0|0|255
Zbed6	255|0|0|255
