# Supplementary material for: The Greatwall kinase safeguards the genome integrity by affecting the kinome activity in mitosis
Source: Oncogene. 2020 Sep 25;39(44):6816–40. doi: 10.1038/s41388-020-01470-1 (PMC7605441; doi:10.1038/s41388-020-01470-1)
Supplement: Supplementary file 8 — File S1 [file 41388_2020_1470_MOESM8_ESM.zip › saved-session/4019/network/nodeShapeMap.txt]

103468	Ellipse
11640	Ellipse
13726	Ellipse
14815	Ellipse
15161	Ellipse
15382	Ellipse
16475	Ellipse
16476	Ellipse
18141	Ellipse
19650	Ellipse
20602	Ellipse
214627	Ellipse
215280	Ellipse
219114	Ellipse
24127	Ellipse
26934	Ellipse
29810	Ellipse
53860	Ellipse
57261	Ellipse
66409	Ellipse
667118	Ellipse
66942	Ellipse
67886	Ellipse
67949	Ellipse
68743	Ellipse
72119	Ellipse
72400	Ellipse
73473	Ellipse
99412	Ellipse
GO:0000470	Ellipse
GO:0000723	Ellipse
GO:0000915	Ellipse
GO:0001835	Ellipse
GO:0006406	Ellipse
GO:0007004	Ellipse
GO:0007019	Ellipse
GO:0007026	Ellipse
GO:0031109	Ellipse
GO:0031110	Ellipse
GO:0032211	Ellipse
GO:0046822	Ellipse
GO:0051028	Ellipse
GO:0051168	Ellipse
GO:0060964	Ellipse
GO:0061640	Ellipse
GO:0071044	Ellipse
GO:0097198	Ellipse
GO:0097201	Ellipse
GO:1902895	Ellipse
GO:2000772	Ellipse
GO:2001253	Ellipse
