# Supplementary material for: The Greatwall kinase safeguards the genome integrity by affecting the kinome activity in mitosis
Source: Oncogene. 2020 Sep 25;39(44):6816–40. doi: 10.1038/s41388-020-01470-1 (PMC7605441; doi:10.1038/s41388-020-01470-1)
Supplement: Supplementary file 8 — File S1 [file 41388_2020_1470_MOESM8_ESM.zip › saved-session/4019/network/addedClueGONodesMap.txt]

GO:0000470	4079
GO:0000723	4075
GO:0000915	4070
GO:0001835	4067
GO:0006406	4064
GO:0007004	4061
GO:0007019	4060
GO:0007026	4057
GO:0031109	4056
GO:0031110	4053
GO:0032211	4052
GO:0046822	4051
GO:0051028	4046
GO:0051168	4044
GO:0060964	4043
GO:0061640	4040
GO:0071044	4038
GO:0097198	4037
GO:0097201	4035
GO:1902895	4033
GO:2000772	4031
GO:2001253	4029
