# Supplementary material for: The Greatwall kinase safeguards the genome integrity by affecting the kinome activity in mitosis
Source: Oncogene. 2020 Sep 25;39(44):6816–40. doi: 10.1038/s41388-020-01470-1 (PMC7605441; doi:10.1038/s41388-020-01470-1)
Supplement: Supplementary file 8 — File S1 [file 41388_2020_1470_MOESM8_ESM.zip › saved-session/4019/network/addedAssociatedNodesMap.txt]

103468	4063
11640	4050
13726	4049
14815	4032
15161	4066
15382	4074
16475	4042
16476	4034
18141	4045
19650	4030
20602	4041
214627	4073
215280	4048
219114	4055
24127	4072
26934	4069
29810	4047
53860	4039
57261	4036
66409	4078
667118	4065
66942	4077
67886	4059
67949	4076
68743	4068
72119	4058
72400	4071
73473	4062
99412	4054
