# Supplementary material for: The Greatwall kinase safeguards the genome integrity by affecting the kinome activity in mitosis
Source: Oncogene. 2020 Sep 25;39(44):6816–40. doi: 10.1038/s41388-020-01470-1 (PMC7605441; doi:10.1038/s41388-020-01470-1)
Supplement: Supplementary file 8 — File S1 [file 41388_2020_1470_MOESM8_ESM.zip › saved-session/4019/network/addedClueGOEdgesList.txt]

13873	4150
13882	4145
13891	4139
13893	4137
13898	4133
13899	4132
13900	4131
13906	4126
13907	4125
13925	4114
13934	4106
13935	4105
13936	4104
13947	4098
13951	4095
13956	4092
13965	4087
13973	4082
13974	4081
