# Supplementary material for: The Greatwall kinase safeguards the genome integrity by affecting the kinome activity in mitosis
Source: Oncogene. 2020 Sep 25;39(44):6816–40. doi: 10.1038/s41388-020-01470-1 (PMC7605441; doi:10.1038/s41388-020-01470-1)
Supplement: Supplementary file 8 — File S1 [file 41388_2020_1470_MOESM8_ESM.zip › saved-session/4019/network/addedAssociatedEdgesList.txt]

13840	4166
13842	4165
13844	4164
13847	4163
13849	4162
13851	4161
13853	4160
13856	4159
13858	4158
13861	4157
13863	4156
13866	4155
13868	4154
13870	4153
13871	4152
13872	4151
13876	4149
13878	4148
13880	4147
13881	4146
13886	4143
13887	4142
13888	4141
13890	4140
13895	4136
13896	4135
13897	4134
13903	4129
13904	4128
13905	4127
13911	4123
13913	4122
13915	4121
13917	4120
13918	4119
13920	4118
13921	4117
13923	4116
13924	4115
13928	4112
13929	4111
13930	4110
13931	4109
13932	4108
13933	4107
13939	4103
13941	4102
13943	4101
13945	4100
13946	4099
13949	4097
13950	4096
13954	4094
13955	4093
13959	4091
13960	4090
13963	4089
13964	4088
13968	4086
13969	4085
13971	4084
13972	4083
