# Supplementary material for: The Greatwall kinase safeguards the genome integrity by affecting the kinome activity in mitosis
Source: Oncogene. 2020 Sep 25;39(44):6816–40. doi: 10.1038/s41388-020-01470-1 (PMC7605441; doi:10.1038/s41388-020-01470-1)
Supplement: Supplementary file 8 — File S1 [file 41388_2020_1470_MOESM8_ESM.zip › saved-session/4019/network/cluego-term-map.xml]

<?xml version="1.0" encoding="UTF-8" standalone="yes"?>
<cluego-terms version="2.0">
  <term clusterName="" go-id-string="103468" initial-group-color="key0$0|0|0|0" name="Nup107" nodeShape="Ellipse" numberOfGenesFromInitialListFoundInGO="0" numberOfGroupTests="0" numberOfTermTests="0" ontologyID="" ontologySource="" order="103468" overviewTermColor="0|0|0|0" pvalueTermTestRank="0" selected="false" termPvalue="0.0" totalFrequency="100.0" type="GENE-nonsense_mediated_decay,processed_transcript,protein_coding,retained_intron">
    <associated-gene-symbols>
      <value>Nup107</value>
    </associated-gene-symbols>
    <associated-gene-ids>
      <value>103468</value>
    </associated-gene-ids>
    <go-groups>
      <map key="Group8" value="69|93|28|255"/>
    </go-groups>
    <all-associated-gene-ids>
      <map key="103468" value=""/>
    </all-associated-gene-ids>
  </term>
  <term clusterName="" go-id-string="11640" initial-group-color="key0$0|0|0|0" name="Akap1" nodeShape="Ellipse" numberOfGenesFromInitialListFoundInGO="0" numberOfGroupTests="0" numberOfTermTests="0" ontologyID="" ontologySource="" order="11640" overviewTermColor="0|0|0|0" pvalueTermTestRank="0" selected="false" termPvalue="0.0" totalFrequency="100.0" type="GENE-nonsense_mediated_decay,protein_coding,retained_intron">
    <associated-gene-symbols>
      <value>Akap1</value>
    </associated-gene-symbols>
    <associated-gene-ids>
      <value>11640</value>
    </associated-gene-ids>
    <go-groups>
      <map key="Group8" value="69|93|28|255"/>
    </go-groups>
    <all-associated-gene-ids>
      <map key="11640" value=""/>
    </all-associated-gene-ids>
  </term>
  <term clusterName="" go-id-string="13726" initial-group-color="key0$0|0|0|0" name="Emd" nodeShape="Ellipse" numberOfGenesFromInitialListFoundInGO="0" numberOfGroupTests="0" numberOfTermTests="0" ontologyID="" ontologySource="" order="13726" overviewTermColor="0|0|0|0" pvalueTermTestRank="0" selected="false" termPvalue="0.0" totalFrequency="100.0" type="GENE-nonsense_mediated_decay,processed_transcript,protein_coding">
    <associated-gene-symbols>
      <value>Emd</value>
    </associated-gene-symbols>
    <associated-gene-ids>
      <value>13726</value>
    </associated-gene-ids>
    <go-groups>
      <map key="Group8" value="69|93|28|255"/>
    </go-groups>
    <all-associated-gene-ids>
      <map key="13726" value=""/>
    </all-associated-gene-ids>
  </term>
  <term clusterName="" go-id-string="14815" initial-group-color="key0$0|0|0|0" name="Nr3c1" nodeShape="Ellipse" numberOfGenesFromInitialListFoundInGO="0" numberOfGroupTests="0" numberOfTermTests="0" ontologyID="" ontologySource="" order="14815" overviewTermColor="0|0|0|0" pvalueTermTestRank="0" selected="false" termPvalue="0.0" totalFrequency="100.0" type="GENE-protein_coding">
    <associated-gene-symbols>
      <value>Nr3c1</value>
    </associated-gene-symbols>
    <associated-gene-ids>
      <value>14815</value>
    </associated-gene-ids>
    <go-groups>
      <map key="Group5" value="203|54|0|255"/>
    </go-groups>
    <all-associated-gene-ids>
      <map key="14815" value=""/>
    </all-associated-gene-ids>
  </term>
  <term clusterName="" go-id-string="15161" initial-group-color="key0$0|0|0|0" name="Hcfc1" nodeShape="Ellipse" numberOfGenesFromInitialListFoundInGO="0" numberOfGroupTests="0" numberOfTermTests="0" ontologyID="" ontologySource="" order="15161" overviewTermColor="0|0|0|0" pvalueTermTestRank="0" selected="false" termPvalue="0.0" totalFrequency="100.0" type="GENE-processed_transcript,protein_coding,retained_intron">
    <associated-gene-symbols>
      <value>Hcfc1</value>
    </associated-gene-symbols>
    <associated-gene-ids>
      <value>15161</value>
    </associated-gene-ids>
    <go-groups>
      <map key="Group3" value="2|6|141|255"/>
    </go-groups>
    <all-associated-gene-ids>
      <map key="15161" value=""/>
    </all-associated-gene-ids>
  </term>
  <term clusterName="" go-id-string="15382" initial-group-color="key0$0|0|0|0" name="Hnrnpa1" nodeShape="Ellipse" numberOfGenesFromInitialListFoundInGO="0" numberOfGroupTests="0" numberOfTermTests="0" ontologyID="" ontologySource="" order="15382" overviewTermColor="0|0|0|0" pvalueTermTestRank="0" selected="false" termPvalue="0.0" totalFrequency="100.0" type="GENE-nonsense_mediated_decay,protein_coding">
    <associated-gene-symbols>
      <value>Hnrnpa1</value>
    </associated-gene-symbols>
    <associated-gene-ids>
      <value>15382</value>
    </associated-gene-ids>
    <go-groups>
      <map key="Group6" value="206|81|238|255"/>
      <map key="Group8" value="69|93|28|255"/>
    </go-groups>
    <all-associated-gene-ids>
      <map key="15382" value=""/>
    </all-associated-gene-ids>
  </term>
  <term clusterName="" go-id-string="16475" initial-group-color="key0$0|0|0|0" name="Ajuba" nodeShape="Ellipse" numberOfGenesFromInitialListFoundInGO="0" numberOfGroupTests="0" numberOfTermTests="0" ontologyID="" ontologySource="" order="16475" overviewTermColor="0|0|0|0" pvalueTermTestRank="0" selected="false" termPvalue="0.0" totalFrequency="100.0" type="GENE-protein_coding,retained_intron">
    <associated-gene-symbols>
      <value>Ajuba</value>
    </associated-gene-symbols>
    <associated-gene-ids>
      <value>16475</value>
    </associated-gene-ids>
    <go-groups>
      <map key="Group1" value="28|248|61|255"/>
    </go-groups>
    <all-associated-gene-ids>
      <map key="16475" value=""/>
    </all-associated-gene-ids>
  </term>
  <term clusterName="" go-id-string="16476" initial-group-color="key0$0|0|0|0" name="Jun" nodeShape="Ellipse" numberOfGenesFromInitialListFoundInGO="0" numberOfGroupTests="0" numberOfTermTests="0" ontologyID="" ontologySource="" order="16476" overviewTermColor="0|0|0|0" pvalueTermTestRank="0" selected="false" termPvalue="0.0" totalFrequency="100.0" type="GENE-protein_coding">
    <associated-gene-symbols>
      <value>Jun</value>
    </associated-gene-symbols>
    <associated-gene-ids>
      <value>16476</value>
    </associated-gene-ids>
    <go-groups>
      <map key="Group5" value="203|54|0|255"/>
    </go-groups>
    <all-associated-gene-ids>
      <map key="16476" value=""/>
    </all-associated-gene-ids>
  </term>
  <term clusterName="" go-id-string="18141" initial-group-color="key0$0|0|0|0" name="Nup50" nodeShape="Ellipse" numberOfGenesFromInitialListFoundInGO="0" numberOfGroupTests="0" numberOfTermTests="0" ontologyID="" ontologySource="" order="18141" overviewTermColor="0|0|0|0" pvalueTermTestRank="0" selected="false" termPvalue="0.0" totalFrequency="100.0" type="GENE-protein_coding">
    <associated-gene-symbols>
      <value>Nup50</value>
    </associated-gene-symbols>
    <associated-gene-ids>
      <value>18141</value>
    </associated-gene-ids>
    <go-groups>
      <map key="Group8" value="69|93|28|255"/>
    </go-groups>
    <all-associated-gene-ids>
      <map key="18141" value=""/>
    </all-associated-gene-ids>
  </term>
  <term clusterName="" go-id-string="19650" initial-group-color="key0$0|0|0|0" name="Rbl1" nodeShape="Ellipse" numberOfGenesFromInitialListFoundInGO="0" numberOfGroupTests="0" numberOfTermTests="0" ontologyID="" ontologySource="" order="19650" overviewTermColor="0|0|0|0" pvalueTermTestRank="0" selected="false" termPvalue="0.0" totalFrequency="100.0" type="GENE-protein_coding,retained_intron">
    <associated-gene-symbols>
      <value>Rbl1</value>
    </associated-gene-symbols>
    <associated-gene-ids>
      <value>19650</value>
    </associated-gene-ids>
    <go-groups>
      <map key="Group2" value="139|226|201|255"/>
    </go-groups>
    <all-associated-gene-ids>
      <map key="19650" value=""/>
    </all-associated-gene-ids>
  </term>
  <term clusterName="" go-id-string="20602" initial-group-color="key0$0|0|0|0" name="Ncor2" nodeShape="Ellipse" numberOfGenesFromInitialListFoundInGO="0" numberOfGroupTests="0" numberOfTermTests="0" ontologyID="" ontologySource="" order="20602" overviewTermColor="0|0|0|0" pvalueTermTestRank="0" selected="false" termPvalue="0.0" totalFrequency="100.0" type="GENE-nonsense_mediated_decay,protein_coding,retained_intron">
    <associated-gene-symbols>
      <value>Ncor2</value>
    </associated-gene-symbols>
    <associated-gene-ids>
      <value>20602</value>
    </associated-gene-ids>
    <go-groups>
      <map key="Group1" value="28|248|61|255"/>
    </go-groups>
    <all-associated-gene-ids>
      <map key="20602" value=""/>
    </all-associated-gene-ids>
  </term>
  <term clusterName="" go-id-string="214627" initial-group-color="key0$0|0|0|0" name="Tent4b" nodeShape="Ellipse" numberOfGenesFromInitialListFoundInGO="0" numberOfGroupTests="0" numberOfTermTests="0" ontologyID="" ontologySource="" order="214627" overviewTermColor="0|0|0|0" pvalueTermTestRank="0" selected="false" termPvalue="0.0" totalFrequency="100.0" type="GENE-protein_coding,retained_intron">
    <associated-gene-symbols>
      <value>Tent4b</value>
    </associated-gene-symbols>
    <associated-gene-ids>
      <value>214627</value>
    </associated-gene-ids>
    <go-groups>
      <map key="Group6" value="206|81|238|255"/>
    </go-groups>
    <all-associated-gene-ids>
      <map key="214627" value=""/>
    </all-associated-gene-ids>
  </term>
  <term clusterName="" go-id-string="215280" initial-group-color="key0$0|0|0|0" name="Wipf1" nodeShape="Ellipse" numberOfGenesFromInitialListFoundInGO="0" numberOfGroupTests="0" numberOfTermTests="0" ontologyID="" ontologySource="" order="215280" overviewTermColor="0|0|0|0" pvalueTermTestRank="0" selected="false" termPvalue="0.0" totalFrequency="100.0" type="GENE-processed_transcript,protein_coding">
    <associated-gene-symbols>
      <value>Wipf1</value>
    </associated-gene-symbols>
    <associated-gene-ids>
      <value>215280</value>
    </associated-gene-ids>
    <go-groups>
      <map key="Group8" value="69|93|28|255"/>
    </go-groups>
    <all-associated-gene-ids>
      <map key="215280" value=""/>
    </all-associated-gene-ids>
  </term>
  <term clusterName="" go-id-string="219114" initial-group-color="key0$0|0|0|0" name="Ska3" nodeShape="Ellipse" numberOfGenesFromInitialListFoundInGO="0" numberOfGroupTests="0" numberOfTermTests="0" ontologyID="" ontologySource="" order="219114" overviewTermColor="0|0|0|0" pvalueTermTestRank="0" selected="false" termPvalue="0.0" totalFrequency="100.0" type="GENE-processed_transcript,protein_coding,retained_intron">
    <associated-gene-symbols>
      <value>Ska3</value>
    </associated-gene-symbols>
    <associated-gene-ids>
      <value>219114</value>
    </associated-gene-ids>
    <go-groups>
      <map key="Group7" value="156|14|45|255"/>
    </go-groups>
    <all-associated-gene-ids>
      <map key="219114" value=""/>
    </all-associated-gene-ids>
  </term>
  <term clusterName="" go-id-string="24127" initial-group-color="key0$0|0|0|0" name="Xrn1" nodeShape="Ellipse" numberOfGenesFromInitialListFoundInGO="0" numberOfGroupTests="0" numberOfTermTests="0" ontologyID="" ontologySource="" order="24127" overviewTermColor="0|0|0|0" pvalueTermTestRank="0" selected="false" termPvalue="0.0" totalFrequency="100.0" type="GENE-protein_coding,retained_intron">
    <associated-gene-symbols>
      <value>Xrn1</value>
    </associated-gene-symbols>
    <associated-gene-ids>
      <value>24127</value>
    </associated-gene-ids>
    <go-groups>
      <map key="Group6" value="206|81|238|255"/>
    </go-groups>
    <all-associated-gene-ids>
      <map key="24127" value=""/>
    </all-associated-gene-ids>
  </term>
  <term clusterName="" go-id-string="26934" initial-group-color="key0$0|0|0|0" name="Racgap1" nodeShape="Ellipse" numberOfGenesFromInitialListFoundInGO="0" numberOfGroupTests="0" numberOfTermTests="0" ontologyID="" ontologySource="" order="26934" overviewTermColor="0|0|0|0" pvalueTermTestRank="0" selected="false" termPvalue="0.0" totalFrequency="100.0" type="GENE-nonsense_mediated_decay,processed_transcript,protein_coding,retained_intron">
    <associated-gene-symbols>
      <value>Racgap1</value>
    </associated-gene-symbols>
    <associated-gene-ids>
      <value>26934</value>
    </associated-gene-ids>
    <go-groups>
      <map key="Group4" value="200|34|170|255"/>
    </go-groups>
    <all-associated-gene-ids>
      <map key="26934" value=""/>
    </all-associated-gene-ids>
  </term>
  <term clusterName="" go-id-string="29810" initial-group-color="key0$0|0|0|0" name="Bag3" nodeShape="Ellipse" numberOfGenesFromInitialListFoundInGO="0" numberOfGroupTests="0" numberOfTermTests="0" ontologyID="" ontologySource="" order="29810" overviewTermColor="0|0|0|0" pvalueTermTestRank="0" selected="false" termPvalue="0.0" totalFrequency="100.0" type="GENE-protein_coding">
    <associated-gene-symbols>
      <value>Bag3</value>
    </associated-gene-symbols>
    <associated-gene-ids>
      <value>29810</value>
    </associated-gene-ids>
    <go-groups>
      <map key="Group5" value="203|54|0|255"/>
      <map key="Group8" value="69|93|28|255"/>
    </go-groups>
    <all-associated-gene-ids>
      <map key="29810" value=""/>
    </all-associated-gene-ids>
  </term>
  <term clusterName="" go-id-string="53860" initial-group-color="key0$0|0|0|0" name="Septin9" nodeShape="Ellipse" numberOfGenesFromInitialListFoundInGO="0" numberOfGroupTests="0" numberOfTermTests="0" ontologyID="" ontologySource="" order="53860" overviewTermColor="0|0|0|0" pvalueTermTestRank="0" selected="false" termPvalue="0.0" totalFrequency="100.0" type="GENE-protein_coding,retained_intron">
    <associated-gene-symbols>
      <value>Septin9</value>
    </associated-gene-symbols>
    <associated-gene-ids>
      <value>53860</value>
    </associated-gene-ids>
    <go-groups>
      <map key="Group4" value="200|34|170|255"/>
    </go-groups>
    <all-associated-gene-ids>
      <map key="53860" value=""/>
    </all-associated-gene-ids>
  </term>
  <term clusterName="" go-id-string="57261" initial-group-color="key0$0|0|0|0" name="Brd4" nodeShape="Ellipse" numberOfGenesFromInitialListFoundInGO="0" numberOfGroupTests="0" numberOfTermTests="0" ontologyID="" ontologySource="" order="57261" overviewTermColor="0|0|0|0" pvalueTermTestRank="0" selected="false" termPvalue="0.0" totalFrequency="100.0" type="GENE-nonsense_mediated_decay,processed_transcript,protein_coding,retained_intron">
    <associated-gene-symbols>
      <value>Brd4</value>
    </associated-gene-symbols>
    <associated-gene-ids>
      <value>57261</value>
    </associated-gene-ids>
    <go-groups>
      <map key="Group8" value="69|93|28|255"/>
    </go-groups>
    <all-associated-gene-ids>
      <map key="57261" value=""/>
    </all-associated-gene-ids>
  </term>
  <term clusterName="" go-id-string="66409" initial-group-color="key0$0|0|0|0" name="Rsl1d1" nodeShape="Ellipse" numberOfGenesFromInitialListFoundInGO="0" numberOfGroupTests="0" numberOfTermTests="0" ontologyID="" ontologySource="" order="66409" overviewTermColor="0|0|0|0" pvalueTermTestRank="0" selected="false" termPvalue="0.0" totalFrequency="100.0" type="GENE-nonsense_mediated_decay,protein_coding,retained_intron">
    <associated-gene-symbols>
      <value>Rsl1d1</value>
    </associated-gene-symbols>
    <associated-gene-ids>
      <value>66409</value>
    </associated-gene-ids>
    <go-groups>
      <map key="Group0" value="120|159|98|255"/>
      <map key="Group2" value="139|226|201|255"/>
    </go-groups>
    <all-associated-gene-ids>
      <map key="66409" value=""/>
    </all-associated-gene-ids>
  </term>
  <term clusterName="" go-id-string="667118" initial-group-color="key0$0|0|0|0" name="Zbed6" nodeShape="Ellipse" numberOfGenesFromInitialListFoundInGO="0" numberOfGroupTests="0" numberOfTermTests="0" ontologyID="" ontologySource="" order="667118" overviewTermColor="0|0|0|0" pvalueTermTestRank="0" selected="false" termPvalue="0.0" totalFrequency="100.0" type="GENE-protein_coding">
    <associated-gene-symbols>
      <value>Zbed6</value>
    </associated-gene-symbols>
    <associated-gene-ids>
      <value>667118</value>
    </associated-gene-ids>
    <go-groups>
      <map key="Group3" value="2|6|141|255"/>
    </go-groups>
    <all-associated-gene-ids>
      <map key="667118" value=""/>
    </all-associated-gene-ids>
  </term>
  <term clusterName="" go-id-string="66942" initial-group-color="key0$0|0|0|0" name="Ddx18" nodeShape="Ellipse" numberOfGenesFromInitialListFoundInGO="0" numberOfGroupTests="0" numberOfTermTests="0" ontologyID="" ontologySource="" order="66942" overviewTermColor="0|0|0|0" pvalueTermTestRank="0" selected="false" termPvalue="0.0" totalFrequency="100.0" type="GENE-processed_transcript,protein_coding,retained_intron">
    <associated-gene-symbols>
      <value>Ddx18</value>
    </associated-gene-symbols>
    <associated-gene-ids>
      <value>66942</value>
    </associated-gene-ids>
    <go-groups>
      <map key="Group0" value="120|159|98|255"/>
    </go-groups>
    <all-associated-gene-ids>
      <map key="66942" value=""/>
    </all-associated-gene-ids>
  </term>
  <term clusterName="" go-id-string="67886" initial-group-color="key0$0|0|0|0" name="Camsap2" nodeShape="Ellipse" numberOfGenesFromInitialListFoundInGO="0" numberOfGroupTests="0" numberOfTermTests="0" ontologyID="" ontologySource="" order="67886" overviewTermColor="0|0|0|0" pvalueTermTestRank="0" selected="false" termPvalue="0.0" totalFrequency="100.0" type="GENE-processed_transcript,protein_coding">
    <associated-gene-symbols>
      <value>Camsap2</value>
    </associated-gene-symbols>
    <associated-gene-ids>
      <value>67886</value>
    </associated-gene-ids>
    <go-groups>
      <map key="Group7" value="156|14|45|255"/>
    </go-groups>
    <all-associated-gene-ids>
      <map key="67886" value=""/>
    </all-associated-gene-ids>
  </term>
  <term clusterName="" go-id-string="67949" initial-group-color="key0$0|0|0|0" name="Nifk" nodeShape="Ellipse" numberOfGenesFromInitialListFoundInGO="0" numberOfGroupTests="0" numberOfTermTests="0" ontologyID="" ontologySource="" order="67949" overviewTermColor="0|0|0|0" pvalueTermTestRank="0" selected="false" termPvalue="0.0" totalFrequency="100.0" type="GENE-protein_coding">
    <associated-gene-symbols>
      <value>Nifk</value>
    </associated-gene-symbols>
    <associated-gene-ids>
      <value>67949</value>
    </associated-gene-ids>
    <go-groups>
      <map key="Group0" value="120|159|98|255"/>
    </go-groups>
    <all-associated-gene-ids>
      <map key="67949" value=""/>
    </all-associated-gene-ids>
  </term>
  <term clusterName="" go-id-string="68743" initial-group-color="key0$0|0|0|0" name="Anln" nodeShape="Ellipse" numberOfGenesFromInitialListFoundInGO="0" numberOfGroupTests="0" numberOfTermTests="0" ontologyID="" ontologySource="" order="68743" overviewTermColor="0|0|0|0" pvalueTermTestRank="0" selected="false" termPvalue="0.0" totalFrequency="100.0" type="GENE-protein_coding,retained_intron">
    <associated-gene-symbols>
      <value>Anln</value>
    </associated-gene-symbols>
    <associated-gene-ids>
      <value>68743</value>
    </associated-gene-ids>
    <go-groups>
      <map key="Group4" value="200|34|170|255"/>
    </go-groups>
    <all-associated-gene-ids>
      <map key="68743" value=""/>
    </all-associated-gene-ids>
  </term>
  <term clusterName="" go-id-string="72119" initial-group-color="key0$0|0|0|0" name="Tpx2" nodeShape="Ellipse" numberOfGenesFromInitialListFoundInGO="0" numberOfGroupTests="0" numberOfTermTests="0" ontologyID="" ontologySource="" order="72119" overviewTermColor="0|0|0|0" pvalueTermTestRank="0" selected="false" termPvalue="0.0" totalFrequency="100.0" type="GENE-processed_transcript,protein_coding,retained_intron">
    <associated-gene-symbols>
      <value>Tpx2</value>
    </associated-gene-symbols>
    <associated-gene-ids>
      <value>72119</value>
    </associated-gene-ids>
    <go-groups>
      <map key="Group7" value="156|14|45|255"/>
    </go-groups>
    <all-associated-gene-ids>
      <map key="72119" value=""/>
    </all-associated-gene-ids>
  </term>
  <term clusterName="" go-id-string="72400" initial-group-color="key0$0|0|0|0" name="Pinx1" nodeShape="Ellipse" numberOfGenesFromInitialListFoundInGO="0" numberOfGroupTests="0" numberOfTermTests="0" ontologyID="" ontologySource="" order="72400" overviewTermColor="0|0|0|0" pvalueTermTestRank="0" selected="false" termPvalue="0.0" totalFrequency="100.0" type="GENE-processed_transcript,protein_coding,retained_intron">
    <associated-gene-symbols>
      <value>Pinx1</value>
    </associated-gene-symbols>
    <associated-gene-ids>
      <value>72400</value>
    </associated-gene-ids>
    <go-groups>
      <map key="Group6" value="206|81|238|255"/>
    </go-groups>
    <all-associated-gene-ids>
      <map key="72400" value=""/>
    </all-associated-gene-ids>
  </term>
  <term clusterName="" go-id-string="73473" initial-group-color="key0$0|0|0|0" name="Iws1" nodeShape="Ellipse" numberOfGenesFromInitialListFoundInGO="0" numberOfGroupTests="0" numberOfTermTests="0" ontologyID="" ontologySource="" order="73473" overviewTermColor="0|0|0|0" pvalueTermTestRank="0" selected="false" termPvalue="0.0" totalFrequency="100.0" type="GENE-nonsense_mediated_decay,protein_coding,retained_intron">
    <associated-gene-symbols>
      <value>Iws1</value>
    </associated-gene-symbols>
    <associated-gene-ids>
      <value>73473</value>
    </associated-gene-ids>
    <go-groups>
      <map key="Group8" value="69|93|28|255"/>
    </go-groups>
    <all-associated-gene-ids>
      <map key="73473" value=""/>
    </all-associated-gene-ids>
  </term>
  <term clusterName="" go-id-string="99412" initial-group-color="key0$0|0|0|0" name="Golga2" nodeShape="Ellipse" numberOfGenesFromInitialListFoundInGO="0" numberOfGroupTests="0" numberOfTermTests="0" ontologyID="" ontologySource="" order="99412" overviewTermColor="0|0|0|0" pvalueTermTestRank="0" selected="false" termPvalue="0.0" totalFrequency="100.0" type="GENE-protein_coding,retained_intron">
    <associated-gene-symbols>
      <value>Golga2</value>
    </associated-gene-symbols>
    <associated-gene-ids>
      <value>99412</value>
    </associated-gene-ids>
    <go-groups>
      <map key="Group7" value="156|14|45|255"/>
    </go-groups>
    <all-associated-gene-ids>
      <map key="99412" value=""/>
    </all-associated-gene-ids>
  </term>
  <term clusterName="Specific for Cluster #1" go-id-string="GO:0000470" initial-group-color="Group0$120|159|98|255" name="maturation of LSU-rRNA" nodeShape="Ellipse" numberOfGenesFromInitialListFoundInGO="71" numberOfGroupTests="8" numberOfTermTests="18" ontologyID="GO" ontologySource="GO_BiologicalProcess-EBI-UniProt-GOA-ACAP-ARAP_08.05.2020_00h00" order="GO:0000470" overviewTermColor="120|159|98|255" pvalueTermTestRank="6" selected="true" termPvalue="1.762461253979219E-4" totalFrequency="9.375" type="TERM">
    <associated-gene-symbols>
      <value>Ddx18</value>
      <value>Nifk</value>
      <value>Rsl1d1</value>
    </associated-gene-symbols>
    <all-associated-symbols>
      <value>Bop1</value>
      <value>Ddx18</value>
      <value>Eif6</value>
      <value>Ftsj3</value>
      <value>Gja1</value>
      <value>Gm14214</value>
      <value>Gtpbp4</value>
      <value>Las1l</value>
      <value>Mak16</value>
      <value>Mrpl1</value>
      <value>Nhp2</value>
      <value>Nifk</value>
      <value>Nol9</value>
      <value>Nop2</value>
      <value>Npm1</value>
      <value>Nsa2</value>
      <value>Pes1</value>
      <value>Rpf1</value>
      <value>Rpf2</value>
      <value>Rpl10a</value>
      <value>Rpl35</value>
      <value>Rpl35a</value>
      <value>Rpl7</value>
      <value>Rpl7a</value>
      <value>Rpl7l1</value>
      <value>Rrp15</value>
      <value>Rsl1d1</value>
      <value>Snu13</value>
      <value>Urb1</value>
      <value>Wdr12</value>
      <value>Znhit3</value>
      <value>Znhit6</value>
    </all-associated-symbols>
    <associated-gene-ids>
      <value>66409</value>
      <value>66942</value>
      <value>67949</value>
    </associated-gene-ids>
    <go-levels>
      <value>6</value>
      <value>7</value>
      <value>8</value>
      <value>9</value>
      <value>10</value>
    </go-levels>
    <cluster-ids>
      <value>1</value>
    </cluster-ids>
    <go-groups>
      <map key="Group0" value="120|159|98|255"/>
    </go-groups>
    <groups-pvalues>
      <map key="Group0" value="1.762461253979219E-4"/>
    </groups-pvalues>
    <groups-test-rank>
      <map key="Group0" value="2"/>
    </groups-test-rank>
    <all-associated-gene-ids>
      <map key="110109" value="IBA"/>
      <map key="12181" value="ISS"/>
      <map key="14609" value="ISO"/>
      <map key="16418" value="IBA"/>
      <map key="18148" value="ISO"/>
      <map key="19896" value="IBA"/>
      <map key="19989" value="IEA"/>
      <map key="207932" value="IBA"/>
      <map key="20826" value="IBA"/>
      <map key="229937" value="IBA"/>
      <map key="27176" value="IBA"/>
      <map key="435692" value="IBA"/>
      <map key="448850" value="IBA"/>
      <map key="52530" value="IBA"/>
      <map key="56095" value="IBA"/>
      <map key="57750" value="ISS"/>
      <map key="57808" value="IBA"/>
      <map key="59050" value="IBA"/>
      <map key="64934" value="ISS"/>
      <map key="66229" value="IEA"/>
      <map key="66409" value="IBA"/>
      <map key="66489" value="IBA"/>
      <map key="66942" value="IBA"/>
      <map key="67223" value="IBA"/>
      <map key="67239" value="IEA"/>
      <map key="67920" value="IBA"/>
      <map key="67949" value="IBA"/>
      <map key="69237" value="IMP"/>
      <map key="70285" value="IBA"/>
      <map key="74035" value="IBA"/>
      <map key="76130" value="IBA"/>
      <map key="94061" value="IBA"/>
    </all-associated-gene-ids>
    <associated-gene-cluster>
      <map key="1">
        <value>Ddx18</value>
        <value>Nifk</value>
        <value>Rsl1d1</value>
      </map>
    </associated-gene-cluster>
  </term>
  <term clusterName="Specific for Cluster #1" go-id-string="GO:0000723" initial-group-color="Group6$206|81|238|255" name="telomere maintenance" nodeShape="Ellipse" numberOfGenesFromInitialListFoundInGO="71" numberOfGroupTests="8" numberOfTermTests="18" ontologyID="GO" ontologySource="GO_BiologicalProcess-EBI-UniProt-GOA-ACAP-ARAP_08.05.2020_00h00" order="GO:0000723" overviewTermColor="0|0|0|255" pvalueTermTestRank="10" selected="false" termPvalue="0.0010549251158056404" totalFrequency="3.053435" type="TERM">
    <associated-gene-symbols>
      <value>Hnrnpa1</value>
      <value>Pinx1</value>
      <value>Tent4b</value>
      <value>Xrn1</value>
    </associated-gene-symbols>
    <all-associated-symbols>
      <value>Acd</value>
      <value>Apex1</value>
      <value>Atm</value>
      <value>Atr</value>
      <value>Atrx</value>
      <value>Aurkb</value>
      <value>Blm</value>
      <value>Brca2</value>
      <value>Ccne1</value>
      <value>Ccne2</value>
      <value>Cct2</value>
      <value>Cct3</value>
      <value>Cct4</value>
      <value>Cct5</value>
      <value>Cct6a</value>
      <value>Cct7</value>
      <value>Cct8</value>
      <value>Ctc1</value>
      <value>Ctnnb1</value>
      <value>Dclre1a</value>
      <value>Dclre1b</value>
      <value>Dclre1c</value>
      <value>Dcp2</value>
      <value>Dhx36</value>
      <value>Dkc1</value>
      <value>Dna2</value>
      <value>Dxcp2</value>
      <value>Ercc1</value>
      <value>Ercc4</value>
      <value>Exosc10</value>
      <value>Fbxo4</value>
      <value>Fxyd1</value>
      <value>Gar1</value>
      <value>Gnl3</value>
      <value>Gnl3l</value>
      <value>Hdac8</value>
      <value>Hmbox1</value>
      <value>Hnrnpa1</value>
      <value>Hnrnpa2b1</value>
      <value>Hnrnpc</value>
      <value>Hnrnpd</value>
      <value>Hnrnpu</value>
      <value>Hsp90aa1</value>
      <value>Hsp90ab1</value>
      <value>Hspa1a</value>
      <value>Hus1</value>
      <value>Hus1b</value>
      <value>LTO1</value>
      <value>Lmna</value>
      <value>Map2k7</value>
      <value>Map3k4</value>
      <value>Mapk1</value>
      <value>Mapk15</value>
      <value>Mapk3</value>
      <value>Mapkapk5</value>
      <value>Mcrs1</value>
      <value>Mre11a</value>
      <value>Myc</value>
      <value>Nabp2</value>
      <value>Naf1</value>
      <value>Nat10</value>
      <value>Nbn</value>
      <value>Nek2</value>
      <value>Nek7</value>
      <value>Nhp2</value>
      <value>Nop10</value>
      <value>Nsmce2</value>
      <value>Parn</value>
      <value>Parp1</value>
      <value>Parp3</value>
      <value>Pcna</value>
      <value>Pif1</value>
      <value>Pinx1</value>
      <value>Pkib</value>
      <value>Pml</value>
      <value>Pnkp</value>
      <value>Pot1a</value>
      <value>Pot1b</value>
      <value>Ppp1r10</value>
      <value>Prkcq</value>
      <value>Prkdc</value>
      <value>Ptges3</value>
      <value>Rad50</value>
      <value>Rad51</value>
      <value>Rad51c</value>
      <value>Rad51d</value>
      <value>Recql4</value>
      <value>Rif1</value>
      <value>Rpa1</value>
      <value>Rpa2</value>
      <value>Rtel1</value>
      <value>Sirt6</value>
      <value>Slx1b</value>
      <value>Slx4</value>
      <value>Smc5</value>
      <value>Smc6</value>
      <value>Smg1</value>
      <value>Smg5</value>
      <value>Smg6</value>
      <value>Smg7</value>
      <value>Sp100</value>
      <value>Src</value>
      <value>Stn1</value>
      <value>Tcp1</value>
      <value>Telo2</value>
      <value>Ten1</value>
      <value>Tent4b</value>
      <value>Tep1</value>
      <value>Terf1</value>
      <value>Terf2</value>
      <value>Terf2ip</value>
      <value>Tert</value>
      <value>Tinf2</value>
      <value>Tnip1</value>
      <value>Tnks</value>
      <value>Tnks2</value>
      <value>Upf1</value>
      <value>Wrap53</value>
      <value>Wrn</value>
      <value>Xrcc1</value>
      <value>Xrcc3</value>
      <value>Xrcc4</value>
      <value>Xrcc5</value>
      <value>Xrcc6</value>
      <value>Xrn1</value>
      <value>Ylpm1</value>
      <value>Zbtb48</value>
      <value>Zfp365</value>
      <value>Zscan4c</value>
      <value>Zscan4d</value>
      <value>Zscan4f</value>
    </all-associated-symbols>
    <associated-gene-ids>
      <value>15382</value>
      <value>214627</value>
      <value>24127</value>
      <value>72400</value>
    </associated-gene-ids>
    <go-levels>
      <value>5</value>
      <value>6</value>
      <value>7</value>
    </go-levels>
    <cluster-ids>
      <value>1</value>
    </cluster-ids>
    <go-groups>
      <map key="Group6" value="206|81|238|255"/>
    </go-groups>
    <groups-pvalues>
      <map key="Group6" value="0.0012452076236126163"/>
    </groups-pvalues>
    <groups-test-rank>
      <map key="Group6" value="5"/>
    </groups-test-rank>
    <all-associated-gene-ids>
      <map key="100090" value="ISS"/>
      <map key="101185" value="ISS"/>
      <map key="103677" value="ISS"/>
      <map key="106052" value="ISS"/>
      <map key="108138" value="IMP"/>
      <map key="108689" value="ISS"/>
      <map key="110438" value="ISO"/>
      <map key="114714" value="IGI"/>
      <map key="11545" value="IMP"/>
      <map key="11792" value="ISO"/>
      <map key="11920" value="ISO"/>
      <map key="11991" value="IMP"/>
      <map key="12144" value="ISO"/>
      <map key="12190" value="IGI"/>
      <map key="12387" value="IMP"/>
      <map key="12447" value="IGI"/>
      <map key="12448" value="IGI"/>
      <map key="12461" value="ISO"/>
      <map key="12462" value="ISO"/>
      <map key="12464" value="ISO"/>
      <map key="12465" value="ISO"/>
      <map key="12466" value="ISO"/>
      <map key="12468" value="ISO"/>
      <map key="12469" value="ISO"/>
      <map key="13870" value="ISO"/>
      <map key="140917" value="ISS"/>
      <map key="14375" value="IEA"/>
      <map key="15381" value="ISO"/>
      <map key="15382" value="IEA"/>
      <map key="15516" value="ISO"/>
      <map key="15519" value="ISO"/>
      <map key="15574" value="IBA"/>
      <map key="16905" value="ISO"/>
      <map key="17165" value="ISO"/>
      <map key="17535" value="ISO"/>
      <map key="17869" value="ISS"/>
      <map key="18005" value="ISO"/>
      <map key="18538" value="IGI"/>
      <map key="18761" value="ISO"/>
      <map key="18768" value="ISO"/>
      <map key="18854" value="ISO"/>
      <map key="19090" value="ISO"/>
      <map key="19360" value="ISO"/>
      <map key="19361" value="IGI"/>
      <map key="19364" value="ISS"/>
      <map key="193740" value="IMP"/>
      <map key="19704" value="ISO"/>
      <map key="19891" value="ISS"/>
      <map key="20684" value="ISS"/>
      <map key="20779" value="ISO"/>
      <map key="208084" value="ISO"/>
      <map key="20877" value="ISO"/>
      <map key="210554" value="IBA"/>
      <map key="21454" value="ISO"/>
      <map key="214627" value="ISO"/>
      <map key="216049" value="ISO"/>
      <map key="216853" value="ISS"/>
      <map key="21745" value="ISO"/>
      <map key="21749" value="ISO"/>
      <map key="21750" value="ISS"/>
      <map key="21752" value="TAS"/>
      <map key="219150" value="ISO"/>
      <map key="21951" value="ISO"/>
      <map key="22427" value="ISO"/>
      <map key="22589" value="IMP"/>
      <map key="22594" value="IMP"/>
      <map key="22596" value="ISO"/>
      <map key="226026" value="ISS"/>
      <map key="226517" value="IBA"/>
      <map key="227525" value="IMP"/>
      <map key="229512" value="ISO"/>
      <map key="233789" value="ISO"/>
      <map key="234344" value="ISO"/>
      <map key="235587" value="ISO"/>
      <map key="237107" value="ISO"/>
      <map key="24127" value="NAS"/>
      <map key="245000" value="IMP"/>
      <map key="245109" value="ISS"/>
      <map key="245474" value="ISS"/>
      <map key="26400" value="ISO"/>
      <map key="26407" value="ISO"/>
      <map key="26413" value="ISO"/>
      <map key="26417" value="ISO"/>
      <map key="269400" value="TAS"/>
      <map key="27354" value="ISS"/>
      <map key="28113" value="ISO"/>
      <map key="30877" value="ISO"/>
      <map key="327762" value="IMP"/>
      <map key="332110" value="ISO"/>
      <map key="497652" value="ISO"/>
      <map key="50505" value="ISO"/>
      <map key="50721" value="ISO"/>
      <map key="50912" value="ISO"/>
      <map key="51810" value="ISO"/>
      <map key="51812" value="ISO"/>
      <map key="51869" value="ISO"/>
      <map key="52040" value="ISO"/>
      <map key="52530" value="ISS"/>
      <map key="52864" value="ISO"/>
      <map key="53379" value="ISO"/>
      <map key="545913" value="ISS"/>
      <map key="55947" value="IBA"/>
      <map key="56188" value="ISO"/>
      <map key="56351" value="ISO"/>
      <map key="56531" value="IDA"/>
      <map key="57321" value="ISO"/>
      <map key="57783" value="ISO"/>
      <map key="59047" value="ISO"/>
      <map key="59125" value="ISO"/>
      <map key="66181" value="ISS"/>
      <map key="665902" value="ISS"/>
      <map key="67241" value="ISS"/>
      <map key="68147" value="ISS"/>
      <map key="68275" value="ISO"/>
      <map key="68501" value="ISS"/>
      <map key="68964" value="ISS"/>
      <map key="69535" value="ISO"/>
      <map key="69917" value="ISO"/>
      <map key="70315" value="ISO"/>
      <map key="70640" value="ISO"/>
      <map key="71718" value="IBA"/>
      <map key="72162" value="ISS"/>
      <map key="72284" value="IBA"/>
      <map key="72400" value="ISO"/>
      <map key="72836" value="IEA"/>
      <map key="74108" value="ISO"/>
      <map key="74335" value="ISO"/>
      <map key="74493" value="ISS"/>
      <map key="75764" value="IMP"/>
      <map key="79456" value="ISO"/>
      <map key="98956" value="ISO"/>
    </all-associated-gene-ids>
    <associated-gene-cluster>
      <map key="1">
        <value>Hnrnpa1</value>
        <value>Pinx1</value>
        <value>Tent4b</value>
        <value>Xrn1</value>
      </map>
    </associated-gene-cluster>
  </term>
  <term clusterName="Specific for Cluster #1" go-id-string="GO:0000915" initial-group-color="Group4$200|34|170|255" name="actomyosin contractile ring assembly" nodeShape="Ellipse" numberOfGenesFromInitialListFoundInGO="71" numberOfGroupTests="8" numberOfTermTests="18" ontologyID="GO" ontologySource="GO_BiologicalProcess-EBI-UniProt-GOA-ACAP-ARAP_08.05.2020_00h00" order="GO:0000915" overviewTermColor="200|34|170|255" pvalueTermTestRank="5" selected="true" termPvalue="1.7091802456878173E-4" totalFrequency="33.333332" type="TERM">
    <associated-gene-symbols>
      <value>Anln</value>
      <value>Racgap1</value>
    </associated-gene-symbols>
    <all-associated-symbols>
      <value>Anln</value>
      <value>Ect2</value>
      <value>Kif23</value>
      <value>Pdcd6ip</value>
      <value>Racgap1</value>
      <value>Rtkn</value>
    </all-associated-symbols>
    <associated-gene-ids>
      <value>26934</value>
      <value>68743</value>
    </associated-gene-ids>
    <go-levels>
      <value>4</value>
      <value>5</value>
      <value>6</value>
      <value>7</value>
      <value>9</value>
    </go-levels>
    <cluster-ids>
      <value>1</value>
    </cluster-ids>
    <go-groups>
      <map key="Group4" value="200|34|170|255"/>
    </go-groups>
    <groups-pvalues>
      <map key="Group4" value="0.004095063297018297"/>
    </groups-pvalues>
    <groups-test-rank>
      <map key="Group4" value="6"/>
    </groups-test-rank>
    <all-associated-gene-ids>
      <map key="13605" value="IEA"/>
      <map key="18571" value="IMP"/>
      <map key="20166" value="IBA"/>
      <map key="26934" value="ISS"/>
      <map key="68743" value="IBA"/>
      <map key="71819" value="IEA"/>
    </all-associated-gene-ids>
    <associated-gene-cluster>
      <map key="1">
        <value>Anln</value>
        <value>Racgap1</value>
      </map>
    </associated-gene-cluster>
  </term>
  <term clusterName="Specific for Cluster #1" go-id-string="GO:0001835" initial-group-color="Group3$2|6|141|255" name="blastocyst hatching" nodeShape="Ellipse" numberOfGenesFromInitialListFoundInGO="71" numberOfGroupTests="8" numberOfTermTests="18" ontologyID="GO" ontologySource="GO_BiologicalProcess-EBI-UniProt-GOA-ACAP-ARAP_08.05.2020_00h00" order="GO:0001835" overviewTermColor="2|6|141|255" pvalueTermTestRank="15" selected="true" termPvalue="0.008246097916920464" totalFrequency="5.0" type="TERM">
    <associated-gene-symbols>
      <value>Hcfc1</value>
      <value>Zbed6</value>
    </associated-gene-symbols>
    <all-associated-symbols>
      <value>9130008F23Rik</value>
      <value>Akap3</value>
      <value>Ankrd7</value>
      <value>Arhgdig</value>
      <value>Asf1b</value>
      <value>Bcor</value>
      <value>Ccdc24</value>
      <value>Ccdc62</value>
      <value>Cmtm3</value>
      <value>Coprs</value>
      <value>Crxos</value>
      <value>Ctr9</value>
      <value>Fbll1</value>
      <value>Grn</value>
      <value>Hcfc1</value>
      <value>Hs3st6</value>
      <value>Lpar6</value>
      <value>Ndufa2</value>
      <value>Necab1</value>
      <value>Pemt</value>
      <value>Phf6</value>
      <value>Plpp4</value>
      <value>Ppp4r4</value>
      <value>Prss28</value>
      <value>Prss29</value>
      <value>Rbbp8</value>
      <value>Slc25a34</value>
      <value>Slc35e2</value>
      <value>Smarca4</value>
      <value>Smarcb1</value>
      <value>Smim14</value>
      <value>St8sia6</value>
      <value>Stmn3</value>
      <value>Suds3</value>
      <value>Suv39h1</value>
      <value>Tbl1xr1</value>
      <value>Ube2a</value>
      <value>Zbed6</value>
      <value>Zfp14</value>
      <value>Zfp420</value>
    </all-associated-symbols>
    <associated-gene-ids>
      <value>15161</value>
      <value>667118</value>
    </associated-gene-ids>
    <go-levels>
      <value>4</value>
      <value>5</value>
      <value>8</value>
      <value>9</value>
    </go-levels>
    <cluster-ids>
      <value>1</value>
    </cluster-ids>
    <go-groups>
      <map key="Group3" value="2|6|141|255"/>
    </go-groups>
    <groups-pvalues>
      <map key="Group3" value="0.008246097916920464"/>
    </groups-pvalues>
    <groups-test-rank>
      <map key="Group3" value="7"/>
    </groups-test-rank>
    <all-associated-gene-ids>
      <map key="114661" value="IMP"/>
      <map key="114662" value="IMP"/>
      <map key="11642" value="IMP"/>
      <map key="14570" value="IMP"/>
      <map key="14824" value="IDA"/>
      <map key="15161" value="IMP"/>
      <map key="17991" value="IMP"/>
      <map key="18618" value="IMP"/>
      <map key="20262" value="IMP"/>
      <map key="20586" value="IMP"/>
      <map key="20587" value="IMP"/>
      <map key="208908" value="IMP"/>
      <map key="20937" value="IMP"/>
      <map key="22083" value="IMP"/>
      <map key="22209" value="IMP"/>
      <map key="225182" value="IMP"/>
      <map key="233058" value="IMP"/>
      <map key="237730" value="IMP"/>
      <map key="241230" value="IMP"/>
      <map key="243906" value="IMP"/>
      <map key="320541" value="IMP"/>
      <map key="328779" value="IMP"/>
      <map key="381546" value="IMP"/>
      <map key="381925" value="IMP"/>
      <map key="384071" value="IMP"/>
      <map key="546024" value="IMP"/>
      <map key="66423" value="IMP"/>
      <map key="667118" value="IMP"/>
      <map key="66929" value="IMP"/>
      <map key="67168" value="IMP"/>
      <map key="68119" value="IMP"/>
      <map key="68552" value="IMP"/>
      <map key="69352" value="IMP"/>
      <map key="70998" value="IMP"/>
      <map key="71458" value="IMP"/>
      <map key="71583" value="IMP"/>
      <map key="71954" value="IMP"/>
      <map key="74521" value="IMP"/>
      <map key="75196" value="IMP"/>
      <map key="81004" value="IMP"/>
    </all-associated-gene-ids>
    <associated-gene-cluster>
      <map key="1">
        <value>Hcfc1</value>
        <value>Zbed6</value>
      </map>
    </associated-gene-cluster>
  </term>
  <term clusterName="Specific for Cluster #1" go-id-string="GO:0006406" initial-group-color="Group8$69|93|28|255" name="mRNA export from nucleus" nodeShape="Ellipse" numberOfGenesFromInitialListFoundInGO="71" numberOfGroupTests="8" numberOfTermTests="18" ontologyID="GO" ontologySource="GO_BiologicalProcess-EBI-UniProt-GOA-ACAP-ARAP_08.05.2020_00h00" order="GO:0006406" overviewTermColor="0|0|0|255" pvalueTermTestRank="17" selected="false" termPvalue="0.013654542342295063" totalFrequency="3.8461537" type="TERM">
    <associated-gene-symbols>
      <value>Iws1</value>
      <value>Nup107</value>
    </associated-gene-symbols>
    <all-associated-symbols>
      <value>1700017N19Rik</value>
      <value>Akap8l</value>
      <value>Alkbh5</value>
      <value>Chtop</value>
      <value>Ddx19a</value>
      <value>Ddx19b</value>
      <value>Ddx25</value>
      <value>Ddx39</value>
      <value>Ddx39b</value>
      <value>Eif5a</value>
      <value>Eny2</value>
      <value>Fyttd1</value>
      <value>Gle1</value>
      <value>Hhex</value>
      <value>Hnrnpa2b1</value>
      <value>Iws1</value>
      <value>Mcm3ap</value>
      <value>Ncbp1</value>
      <value>Nsun2</value>
      <value>Nup107</value>
      <value>Nup133</value>
      <value>Nup155</value>
      <value>Nup160</value>
      <value>Nup214</value>
      <value>Nup85</value>
      <value>Nup88</value>
      <value>Nup93</value>
      <value>Nxf1</value>
      <value>Nxf2</value>
      <value>Nxf3</value>
      <value>Nxf7</value>
      <value>Pabpn1</value>
      <value>Pcid2</value>
      <value>Poldip3</value>
      <value>Polr2d</value>
      <value>Rae1</value>
      <value>Rbm15b</value>
      <value>Sarnp</value>
      <value>Sem1</value>
      <value>Setd2</value>
      <value>Srsf3</value>
      <value>Supt6</value>
      <value>Thoc1</value>
      <value>Thoc2</value>
      <value>Thoc2l</value>
      <value>Thoc3</value>
      <value>Thoc5</value>
      <value>Thoc6</value>
      <value>Thoc7</value>
      <value>Tpr</value>
      <value>Ythdc1</value>
      <value>Zc3h11a</value>
    </all-associated-symbols>
    <associated-gene-ids>
      <value>103468</value>
      <value>73473</value>
    </associated-gene-ids>
    <go-levels>
      <value>5</value>
      <value>6</value>
      <value>7</value>
      <value>8</value>
      <value>9</value>
      <value>10</value>
      <value>11</value>
      <value>12</value>
    </go-levels>
    <cluster-ids>
      <value>1</value>
    </cluster-ids>
    <go-groups>
      <map key="Group8" value="69|93|28|255"/>
    </go-groups>
    <groups-pvalues>
      <map key="Group8" value="6.716302275968739E-7"/>
    </groups-pvalues>
    <groups-test-rank>
      <map key="Group8" value="1"/>
    </groups-test-rank>
    <all-associated-gene-ids>
      <map key="100042165" value="IEA"/>
      <map key="103468" value="ISO"/>
      <map key="107829" value="ISO"/>
      <map key="108989" value="ISS"/>
      <map key="109095" value="IDA"/>
      <map key="13680" value="IBA"/>
      <map key="15242" value="ISO"/>
      <map key="170722" value="IEA"/>
      <map key="170762" value="IMP"/>
      <map key="19069" value="IBA"/>
      <map key="20383" value="ISS"/>
      <map key="20422" value="IEA"/>
      <map key="20926" value="IMP"/>
      <map key="223527" value="ISS"/>
      <map key="225160" value="ISS"/>
      <map key="227720" value="ISO"/>
      <map key="231386" value="ISS"/>
      <map key="234069" value="IBA"/>
      <map key="234733" value="IBA"/>
      <map key="234865" value="ISS"/>
      <map key="235626" value="ISO"/>
      <map key="245610" value="ISO"/>
      <map key="268420" value="ISS"/>
      <map key="276770" value="ISO"/>
      <map key="28114" value="ISS"/>
      <map key="30959" value="IDA"/>
      <map key="331401" value="ISO"/>
      <map key="386612" value="ISO"/>
      <map key="433702" value="ISS"/>
      <map key="445007" value="IBA"/>
      <map key="53319" value="ISO"/>
      <map key="53379" value="ISS"/>
      <map key="53817" value="ISO"/>
      <map key="54194" value="ISS"/>
      <map key="54196" value="ISO"/>
      <map key="54387" value="ISS"/>
      <map key="59015" value="ISO"/>
      <map key="66118" value="ISS"/>
      <map key="66231" value="ISO"/>
      <map key="66511" value="IEA"/>
      <map key="66605" value="IBA"/>
      <map key="66679" value="IEA"/>
      <map key="68278" value="ISO"/>
      <map key="69241" value="IBA"/>
      <map key="69823" value="ISS"/>
      <map key="70579" value="ISS"/>
      <map key="71805" value="IBA"/>
      <map key="73473" value="ISS"/>
      <map key="73666" value="ISO"/>
      <map key="73826" value="ISO"/>
      <map key="74412" value="IEA"/>
      <map key="83454" value="IPI"/>
    </all-associated-gene-ids>
    <associated-gene-cluster>
      <map key="1">
        <value>Iws1</value>
        <value>Nup107</value>
      </map>
    </associated-gene-cluster>
  </term>
  <term clusterName="Specific for Cluster #1" go-id-string="GO:0007004" initial-group-color="Group6$206|81|238|255" name="telomere maintenance via telomerase" nodeShape="Ellipse" numberOfGenesFromInitialListFoundInGO="71" numberOfGroupTests="8" numberOfTermTests="18" ontologyID="GO" ontologySource="GO_BiologicalProcess-EBI-UniProt-GOA-ACAP-ARAP_08.05.2020_00h00" order="GO:0007004" overviewTermColor="0|0|0|255" pvalueTermTestRank="11" selected="false" termPvalue="0.0014964726141100846" totalFrequency="4.5454545" type="TERM">
    <associated-gene-symbols>
      <value>Hnrnpa1</value>
      <value>Pinx1</value>
      <value>Tent4b</value>
    </associated-gene-symbols>
    <all-associated-symbols>
      <value>Acd</value>
      <value>Atm</value>
      <value>Atr</value>
      <value>Aurkb</value>
      <value>Cct2</value>
      <value>Cct3</value>
      <value>Cct4</value>
      <value>Cct5</value>
      <value>Cct6a</value>
      <value>Cct7</value>
      <value>Cct8</value>
      <value>Ctc1</value>
      <value>Ctnnb1</value>
      <value>Dcp2</value>
      <value>Dkc1</value>
      <value>Dxcp2</value>
      <value>Exosc10</value>
      <value>Fbxo4</value>
      <value>Fxyd1</value>
      <value>Gar1</value>
      <value>Gnl3l</value>
      <value>Hmbox1</value>
      <value>Hnrnpa1</value>
      <value>Hnrnpc</value>
      <value>Hnrnpu</value>
      <value>Hsp90aa1</value>
      <value>Hsp90ab1</value>
      <value>Map2k7</value>
      <value>Map3k4</value>
      <value>Mapk1</value>
      <value>Mapk15</value>
      <value>Mapk3</value>
      <value>Mapkapk5</value>
      <value>Nat10</value>
      <value>Nek2</value>
      <value>Nek7</value>
      <value>Nhp2</value>
      <value>Nop10</value>
      <value>Parn</value>
      <value>Pif1</value>
      <value>Pinx1</value>
      <value>Pkib</value>
      <value>Pml</value>
      <value>Pnkp</value>
      <value>Pot1a</value>
      <value>Pot1b</value>
      <value>Prkcq</value>
      <value>Ptges3</value>
      <value>Rad50</value>
      <value>Rpa1</value>
      <value>Smg5</value>
      <value>Smg6</value>
      <value>Smg7</value>
      <value>Src</value>
      <value>Stn1</value>
      <value>Tcp1</value>
      <value>Telo2</value>
      <value>Ten1</value>
      <value>Tent4b</value>
      <value>Terf1</value>
      <value>Terf2</value>
      <value>Tert</value>
      <value>Tinf2</value>
      <value>Tnks</value>
      <value>Wrap53</value>
      <value>Xrcc5</value>
    </all-associated-symbols>
    <associated-gene-ids>
      <value>15382</value>
      <value>214627</value>
      <value>72400</value>
    </associated-gene-ids>
    <go-levels>
      <value>7</value>
      <value>8</value>
      <value>9</value>
    </go-levels>
    <cluster-ids>
      <value>1</value>
    </cluster-ids>
    <go-groups>
      <map key="Group6" value="206|81|238|255"/>
    </go-groups>
    <groups-pvalues>
      <map key="Group6" value="0.0012452076236126163"/>
    </groups-pvalues>
    <groups-test-rank>
      <map key="Group6" value="5"/>
    </groups-test-rank>
    <all-associated-gene-ids>
      <map key="101185" value="ISS"/>
      <map key="103677" value="IBA"/>
      <map key="106052" value="ISO"/>
      <map key="108689" value="ISO"/>
      <map key="110438" value="ISO"/>
      <map key="11920" value="ISO"/>
      <map key="12387" value="IMP"/>
      <map key="12461" value="ISO"/>
      <map key="12462" value="ISO"/>
      <map key="12464" value="ISO"/>
      <map key="12465" value="ISO"/>
      <map key="12466" value="ISO"/>
      <map key="12468" value="ISO"/>
      <map key="12469" value="ISO"/>
      <map key="15381" value="ISO"/>
      <map key="15382" value="IEA"/>
      <map key="15516" value="ISO"/>
      <map key="15519" value="ISO"/>
      <map key="17165" value="ISO"/>
      <map key="18005" value="ISO"/>
      <map key="18761" value="ISO"/>
      <map key="18768" value="ISO"/>
      <map key="18854" value="ISO"/>
      <map key="19360" value="ISO"/>
      <map key="20779" value="ISO"/>
      <map key="208084" value="ISO"/>
      <map key="20877" value="ISO"/>
      <map key="21454" value="ISO"/>
      <map key="214627" value="ISO"/>
      <map key="216853" value="ISS"/>
      <map key="21749" value="ISO"/>
      <map key="21750" value="ISO"/>
      <map key="21752" value="TAS"/>
      <map key="219150" value="ISO"/>
      <map key="21951" value="ISO"/>
      <map key="22596" value="ISO"/>
      <map key="226517" value="IBA"/>
      <map key="229512" value="IBA"/>
      <map key="237107" value="ISO"/>
      <map key="245000" value="IMP"/>
      <map key="245474" value="ISS"/>
      <map key="26400" value="ISO"/>
      <map key="26407" value="ISO"/>
      <map key="26413" value="ISO"/>
      <map key="26417" value="ISO"/>
      <map key="28113" value="ISO"/>
      <map key="332110" value="ISO"/>
      <map key="497652" value="ISO"/>
      <map key="50912" value="ISO"/>
      <map key="51810" value="ISO"/>
      <map key="52530" value="ISS"/>
      <map key="56188" value="ISO"/>
      <map key="56351" value="ISO"/>
      <map key="59047" value="ISO"/>
      <map key="59125" value="ISO"/>
      <map key="66181" value="ISS"/>
      <map key="68147" value="ISS"/>
      <map key="68275" value="IBA"/>
      <map key="68964" value="ISO"/>
      <map key="69535" value="ISO"/>
      <map key="70640" value="ISO"/>
      <map key="71718" value="IBA"/>
      <map key="72400" value="ISO"/>
      <map key="72836" value="IBA"/>
      <map key="74108" value="ISO"/>
      <map key="98956" value="ISO"/>
    </all-associated-gene-ids>
    <associated-gene-cluster>
      <map key="1">
        <value>Hnrnpa1</value>
        <value>Pinx1</value>
        <value>Tent4b</value>
      </map>
    </associated-gene-cluster>
  </term>
  <term clusterName="Specific for Cluster #1" go-id-string="GO:0007019" initial-group-color="Group7$156|14|45|255" name="microtubule depolymerization" nodeShape="Ellipse" numberOfGenesFromInitialListFoundInGO="71" numberOfGroupTests="8" numberOfTermTests="18" ontologyID="GO" ontologySource="GO_BiologicalProcess-EBI-UniProt-GOA-ACAP-ARAP_08.05.2020_00h00" order="GO:0007019" overviewTermColor="0|0|0|255" pvalueTermTestRank="18" selected="false" termPvalue="0.01680000045199759" totalFrequency="3.4482758" type="TERM">
    <associated-gene-symbols>
      <value>Camsap2</value>
      <value>Tpx2</value>
    </associated-gene-symbols>
    <all-associated-symbols>
      <value>Anapc2</value>
      <value>Apc</value>
      <value>Apc2</value>
      <value>Arhgef2</value>
      <value>Atxn7</value>
      <value>Bmerb1</value>
      <value>Camsap1</value>
      <value>Camsap2</value>
      <value>Camsap3</value>
      <value>Ccsap</value>
      <value>Cib1</value>
      <value>Ckap2</value>
      <value>Clasp1</value>
      <value>Clasp2</value>
      <value>Dazl</value>
      <value>Eml4</value>
      <value>Fgf13</value>
      <value>Gas2l1</value>
      <value>Gas2l2</value>
      <value>Gm4961</value>
      <value>Hdac6</value>
      <value>Hdgfl3</value>
      <value>Htr1a</value>
      <value>Katnb1</value>
      <value>Kif18a</value>
      <value>Kif18b</value>
      <value>Kif19a</value>
      <value>Kif24</value>
      <value>Kif2b</value>
      <value>Kif2c</value>
      <value>Map1a</value>
      <value>Map1b</value>
      <value>Map1s</value>
      <value>Map2</value>
      <value>Map6d1</value>
      <value>Mid1</value>
      <value>Mid1ip1</value>
      <value>Mpg</value>
      <value>Nav3</value>
      <value>Nckap5</value>
      <value>Nckap5l</value>
      <value>Nedd1</value>
      <value>Rp1</value>
      <value>Sgk1</value>
      <value>Smn1</value>
      <value>Spast</value>
      <value>Specc1l</value>
      <value>Spef1</value>
      <value>Stmn1</value>
      <value>Stmn2</value>
      <value>Stmn3</value>
      <value>Stmn4</value>
      <value>Stmnd1</value>
      <value>Taok1</value>
      <value>Tpx2</value>
      <value>Trim54</value>
      <value>Trpv4</value>
      <value>Ttbk2</value>
    </all-associated-symbols>
    <associated-gene-ids>
      <value>67886</value>
      <value>72119</value>
    </associated-gene-ids>
    <go-levels>
      <value>5</value>
      <value>8</value>
    </go-levels>
    <cluster-ids>
      <value>1</value>
    </cluster-ids>
    <go-groups>
      <map key="Group7" value="156|14|45|255"/>
    </go-groups>
    <groups-pvalues>
      <map key="Group7" value="0.0010253330586094725"/>
    </groups-pvalues>
    <groups-test-rank>
      <map key="Group7" value="4"/>
    </groups-test-rank>
    <all-associated-gene-ids>
      <map key="109242" value="ISS"/>
      <map key="11789" value="ISS"/>
      <map key="13164" value="ISO"/>
      <map key="140810" value="ISO"/>
      <map key="14168" value="IMP"/>
      <map key="15185" value="IDA"/>
      <map key="15550" value="ISO"/>
      <map key="16765" value="ISO"/>
      <map key="16800" value="ISS"/>
      <map key="17318" value="IGI"/>
      <map key="17754" value="ISO"/>
      <map key="17755" value="ISO"/>
      <map key="17756" value="ISO"/>
      <map key="17997" value="ISO"/>
      <map key="19888" value="TAS"/>
      <map key="20257" value="ISO"/>
      <map key="20262" value="IBA"/>
      <map key="20393" value="ISO"/>
      <map key="20595" value="IMP"/>
      <map key="208158" value="IDA"/>
      <map key="210356" value="IBA"/>
      <map key="216965" value="ISO"/>
      <map key="227634" value="IBA"/>
      <map key="228421" value="ISS"/>
      <map key="237891" value="ISS"/>
      <map key="23805" value="IBA"/>
      <map key="23991" value="ISS"/>
      <map key="242914" value="ISO"/>
      <map key="246103" value="ISO"/>
      <map key="260315" value="ISO"/>
      <map key="268395" value="IGI"/>
      <map key="270058" value="IBA"/>
      <map key="286942" value="IMP"/>
      <map key="29877" value="IDA"/>
      <map key="380842" value="IBA"/>
      <map key="380969" value="ISS"/>
      <map key="50850" value="IEA"/>
      <map key="56471" value="IBA"/>
      <map key="58522" value="IDA"/>
      <map key="63873" value="ISO"/>
      <map key="67254" value="IMP"/>
      <map key="67886" value="IBA"/>
      <map key="68041" value="IGI"/>
      <map key="69697" value="IBA"/>
      <map key="70218" value="ISO"/>
      <map key="70997" value="IDA"/>
      <map key="72119" value="ISO"/>
      <map key="73420" value="ISS"/>
      <map key="73470" value="ISS"/>
      <map key="73804" value="ISO"/>
      <map key="74187" value="ISO"/>
      <map key="74392" value="IDA"/>
      <map key="76499" value="ISO"/>
      <map key="76707" value="ISO"/>
      <map key="78798" value="IMP"/>
      <map key="78926" value="ISS"/>
      <map key="80986" value="IDA"/>
      <map key="99152" value="IBA"/>
    </all-associated-gene-ids>
    <associated-gene-cluster>
      <map key="1">
        <value>Camsap2</value>
        <value>Tpx2</value>
      </map>
    </associated-gene-cluster>
  </term>
  <term clusterName="Specific for Cluster #1" go-id-string="GO:0007026" initial-group-color="Group7$156|14|45|255" name="negative regulation of microtubule depolymerization" nodeShape="Ellipse" numberOfGenesFromInitialListFoundInGO="71" numberOfGroupTests="8" numberOfTermTests="18" ontologyID="GO" ontologySource="GO_BiologicalProcess-EBI-UniProt-GOA-ACAP-ARAP_08.05.2020_00h00" order="GO:0007026" overviewTermColor="0|0|0|255" pvalueTermTestRank="14" selected="false" termPvalue="0.007087426173676916" totalFrequency="5.4054055" type="TERM">
    <associated-gene-symbols>
      <value>Camsap2</value>
      <value>Tpx2</value>
    </associated-gene-symbols>
    <all-associated-symbols>
      <value>Anapc2</value>
      <value>Apc</value>
      <value>Apc2</value>
      <value>Arhgef2</value>
      <value>Atxn7</value>
      <value>Bmerb1</value>
      <value>Camsap1</value>
      <value>Camsap2</value>
      <value>Camsap3</value>
      <value>Cib1</value>
      <value>Ckap2</value>
      <value>Clasp1</value>
      <value>Clasp2</value>
      <value>Dazl</value>
      <value>Eml4</value>
      <value>Fgf13</value>
      <value>Gas2l1</value>
      <value>Gas2l2</value>
      <value>Hdac6</value>
      <value>Hdgfl3</value>
      <value>Katnb1</value>
      <value>Map1a</value>
      <value>Map1b</value>
      <value>Map2</value>
      <value>Map6d1</value>
      <value>Mid1</value>
      <value>Mid1ip1</value>
      <value>Mpg</value>
      <value>Nav3</value>
      <value>Rp1</value>
      <value>Specc1l</value>
      <value>Spef1</value>
      <value>Stmn2</value>
      <value>Taok1</value>
      <value>Tpx2</value>
      <value>Trim54</value>
      <value>Ttbk2</value>
    </all-associated-symbols>
    <associated-gene-ids>
      <value>67886</value>
      <value>72119</value>
    </associated-gene-ids>
    <go-levels>
      <value>5</value>
      <value>6</value>
      <value>7</value>
      <value>8</value>
      <value>9</value>
      <value>10</value>
    </go-levels>
    <cluster-ids>
      <value>1</value>
    </cluster-ids>
    <go-groups>
      <map key="Group7" value="156|14|45|255"/>
    </go-groups>
    <groups-pvalues>
      <map key="Group7" value="0.0010253330586094725"/>
    </groups-pvalues>
    <groups-test-rank>
      <map key="Group7" value="4"/>
    </groups-test-rank>
    <all-associated-gene-ids>
      <map key="11789" value="ISS"/>
      <map key="13164" value="ISO"/>
      <map key="140810" value="ISO"/>
      <map key="14168" value="IMP"/>
      <map key="15185" value="IDA"/>
      <map key="16800" value="ISS"/>
      <map key="17318" value="IGI"/>
      <map key="17754" value="ISO"/>
      <map key="17755" value="ISO"/>
      <map key="17756" value="ISO"/>
      <map key="19888" value="TAS"/>
      <map key="20257" value="ISO"/>
      <map key="208158" value="IDA"/>
      <map key="216965" value="ISO"/>
      <map key="227634" value="IBA"/>
      <map key="237891" value="ISS"/>
      <map key="23805" value="IBA"/>
      <map key="23991" value="ISS"/>
      <map key="246103" value="ISO"/>
      <map key="260315" value="ISO"/>
      <map key="268395" value="IGI"/>
      <map key="29877" value="IDA"/>
      <map key="58522" value="IDA"/>
      <map key="67254" value="IMP"/>
      <map key="67886" value="IBA"/>
      <map key="68041" value="IGI"/>
      <map key="69697" value="IBA"/>
      <map key="70997" value="IDA"/>
      <map key="72119" value="ISO"/>
      <map key="74187" value="ISO"/>
      <map key="74392" value="IDA"/>
      <map key="76499" value="ISO"/>
      <map key="76707" value="ISO"/>
      <map key="78798" value="IMP"/>
      <map key="78926" value="ISS"/>
      <map key="80986" value="IDA"/>
      <map key="99152" value="IBA"/>
    </all-associated-gene-ids>
    <associated-gene-cluster>
      <map key="1">
        <value>Camsap2</value>
        <value>Tpx2</value>
      </map>
    </associated-gene-cluster>
  </term>
  <term clusterName="Specific for Cluster #1" go-id-string="GO:0031109" initial-group-color="Group7$156|14|45|255" name="microtubule polymerization or depolymerization" nodeShape="Ellipse" numberOfGenesFromInitialListFoundInGO="71" numberOfGroupTests="8" numberOfTermTests="18" ontologyID="GO" ontologySource="GO_BiologicalProcess-EBI-UniProt-GOA-ACAP-ARAP_08.05.2020_00h00" order="GO:0031109" overviewTermColor="156|14|45|255" pvalueTermTestRank="9" selected="true" termPvalue="0.0010253330586094725" totalFrequency="3.0769231" type="TERM">
    <associated-gene-symbols>
      <value>Camsap2</value>
      <value>Golga2</value>
      <value>Ska3</value>
      <value>Tpx2</value>
    </associated-gene-symbols>
    <all-associated-symbols>
      <value>Abl1</value>
      <value>Akap9</value>
      <value>Anapc2</value>
      <value>Ankrd53</value>
      <value>Apc</value>
      <value>Apc2</value>
      <value>Arhgef2</value>
      <value>Arl2</value>
      <value>Atxn7</value>
      <value>Bmerb1</value>
      <value>Camsap1</value>
      <value>Camsap2</value>
      <value>Camsap3</value>
      <value>Cav1</value>
      <value>Cav3</value>
      <value>Ccsap</value>
      <value>Cdh5</value>
      <value>Cdk5rap2</value>
      <value>Cdkn1b</value>
      <value>Cenpj</value>
      <value>Cep192</value>
      <value>Cib1</value>
      <value>Ckap2</value>
      <value>Ckap5</value>
      <value>Clasp1</value>
      <value>Clasp2</value>
      <value>Clip1</value>
      <value>Clip2</value>
      <value>Clip3</value>
      <value>Cryab</value>
      <value>Csnk1d</value>
      <value>Dazl</value>
      <value>Dctn1</value>
      <value>Drg1</value>
      <value>Dst</value>
      <value>Dyrk1a</value>
      <value>Eml2</value>
      <value>Eml4</value>
      <value>Fbxo5</value>
      <value>Fes</value>
      <value>Fgf13</value>
      <value>Fkbp4</value>
      <value>Gas2l1</value>
      <value>Gas2l2</value>
      <value>Gba2</value>
      <value>Gda</value>
      <value>Gm4961</value>
      <value>Golga2</value>
      <value>Hdac6</value>
      <value>Hdgfl3</value>
      <value>Hspa1a</value>
      <value>Hspa1b</value>
      <value>Htr1a</value>
      <value>Inpp5j</value>
      <value>Katnb1</value>
      <value>Kif18a</value>
      <value>Kif18b</value>
      <value>Kif19a</value>
      <value>Kif24</value>
      <value>Kif2b</value>
      <value>Kif2c</value>
      <value>Map1a</value>
      <value>Map1b</value>
      <value>Map1s</value>
      <value>Map2</value>
      <value>Map6d1</value>
      <value>Map7d3</value>
      <value>Mapk8</value>
      <value>Mapre1</value>
      <value>Mapre2</value>
      <value>Mapre3</value>
      <value>Mapt</value>
      <value>Mecp2</value>
      <value>Met</value>
      <value>Mid1</value>
      <value>Mid1ip1</value>
      <value>Mpg</value>
      <value>Mzt1</value>
      <value>Nav3</value>
      <value>Nckap5</value>
      <value>Nckap5l</value>
      <value>Nde1</value>
      <value>Ndel1</value>
      <value>Nedd1</value>
      <value>Nin</value>
      <value>Numa1</value>
      <value>Pak1</value>
      <value>Pde4dip</value>
      <value>Prune1</value>
      <value>Psrc1</value>
      <value>Rac1</value>
      <value>Rangrf</value>
      <value>Rp1</value>
      <value>Rps3</value>
      <value>Sgk1</value>
      <value>Ska1</value>
      <value>Ska2</value>
      <value>Ska3</value>
      <value>Slain2</value>
      <value>Slc39a12</value>
      <value>Sltm</value>
      <value>Smn1</value>
      <value>Snca</value>
      <value>Spast</value>
      <value>Specc1l</value>
      <value>Spef1</value>
      <value>Stmn1</value>
      <value>Stmn2</value>
      <value>Stmn3</value>
      <value>Stmn4</value>
      <value>Stmnd1</value>
      <value>Taok1</value>
      <value>Tbcd</value>
      <value>Togaram1</value>
      <value>Tppp</value>
      <value>Tppp2</value>
      <value>Tppp3</value>
      <value>Tpx2</value>
      <value>Trim54</value>
      <value>Trpv4</value>
      <value>Ttbk2</value>
      <value>Tubb4a</value>
      <value>Tubg1</value>
      <value>Tubg2</value>
      <value>Tubgcp2</value>
      <value>Tubgcp3</value>
      <value>Tubgcp4</value>
      <value>Tubgcp5</value>
      <value>Tubgcp6</value>
      <value>Zfp207</value>
    </all-associated-symbols>
    <associated-gene-ids>
      <value>219114</value>
      <value>67886</value>
      <value>72119</value>
      <value>99412</value>
    </associated-gene-ids>
    <go-levels>
      <value>4</value>
      <value>7</value>
    </go-levels>
    <cluster-ids>
      <value>1</value>
    </cluster-ids>
    <go-groups>
      <map key="Group7" value="156|14|45|255"/>
    </go-groups>
    <groups-pvalues>
      <map key="Group7" value="0.0010253330586094725"/>
    </groups-pvalues>
    <groups-test-rank>
      <map key="Group7" value="4"/>
    </groups-test-rank>
    <all-associated-gene-ids>
      <map key="100732" value="ISO"/>
      <map key="100986" value="ISS"/>
      <map key="101706" value="ISS"/>
      <map key="103733" value="TAS"/>
      <map key="103768" value="IEA"/>
      <map key="104318" value="ISO"/>
      <map key="108903" value="ISS"/>
      <map key="109242" value="ISS"/>
      <map key="11350" value="ISO"/>
      <map key="11789" value="ISS"/>
      <map key="12389" value="ISO"/>
      <map key="12391" value="ISO"/>
      <map key="12562" value="ISO"/>
      <map key="12576" value="IGI"/>
      <map key="12955" value="ISO"/>
      <map key="13164" value="ISO"/>
      <map key="13191" value="ISS"/>
      <map key="13494" value="ISS"/>
      <map key="13518" value="IMP"/>
      <map key="13548" value="IDA"/>
      <map key="13589" value="ISS"/>
      <map key="140810" value="ISO"/>
      <map key="14159" value="ISS"/>
      <map key="14168" value="IMP"/>
      <map key="14228" value="ISS"/>
      <map key="14544" value="ISO"/>
      <map key="15185" value="IDA"/>
      <map key="15511" value="ISS"/>
      <map key="15550" value="ISO"/>
      <map key="16765" value="ISO"/>
      <map key="16800" value="ISS"/>
      <map key="170835" value="ISO"/>
      <map key="17257" value="ISO"/>
      <map key="17295" value="ISO"/>
      <map key="17318" value="IGI"/>
      <map key="17754" value="ISO"/>
      <map key="17755" value="ISO"/>
      <map key="17756" value="ISO"/>
      <map key="17762" value="ISS"/>
      <map key="17997" value="ISO"/>
      <map key="18080" value="IMP"/>
      <map key="18479" value="ISO"/>
      <map key="19353" value="ISO"/>
      <map key="193740" value="ISS"/>
      <map key="19888" value="TAS"/>
      <map key="20257" value="ISS"/>
      <map key="20262" value="IEA"/>
      <map key="20393" value="ISO"/>
      <map key="20595" value="IMP"/>
      <map key="20617" value="ISO"/>
      <map key="208158" value="IDA"/>
      <map key="210356" value="IBA"/>
      <map key="212307" value="IBA"/>
      <map key="214444" value="ISO"/>
      <map key="216965" value="ISO"/>
      <map key="219038" value="IBA"/>
      <map key="219103" value="ISO"/>
      <map key="219114" value="ISS"/>
      <map key="22153" value="ISO"/>
      <map key="22680" value="ISS"/>
      <map key="227634" value="ISS"/>
      <map key="228421" value="ISS"/>
      <map key="229589" value="ISO"/>
      <map key="230101" value="IMP"/>
      <map key="233276" value="ISO"/>
      <map key="237891" value="ISS"/>
      <map key="23805" value="IBA"/>
      <map key="23991" value="ISS"/>
      <map key="242914" value="ISO"/>
      <map key="246103" value="ISO"/>
      <map key="259279" value="IEA"/>
      <map key="260315" value="ISO"/>
      <map key="26419" value="ISO"/>
      <map key="268395" value="IGI"/>
      <map key="269713" value="ISS"/>
      <map key="270058" value="IBA"/>
      <map key="27050" value="ISO"/>
      <map key="277468" value="IMP"/>
      <map key="286942" value="IMP"/>
      <map key="29877" value="IDA"/>
      <map key="320923" value="ISS"/>
      <map key="328108" value="IDA"/>
      <map key="328580" value="ISO"/>
      <map key="380842" value="IEA"/>
      <map key="380969" value="ISS"/>
      <map key="50850" value="IEA"/>
      <map key="51885" value="IEA"/>
      <map key="56327" value="ISS"/>
      <map key="56430" value="ISS"/>
      <map key="56471" value="IEA"/>
      <map key="56742" value="IDA"/>
      <map key="57785" value="ISO"/>
      <map key="58522" value="IDA"/>
      <map key="63873" value="ISO"/>
      <map key="66140" value="ISS"/>
      <map key="66468" value="ISS"/>
      <map key="66660" value="ISO"/>
      <map key="67141" value="IDA"/>
      <map key="67203" value="IDA"/>
      <map key="67254" value="IMP"/>
      <map key="67886" value="ISS"/>
      <map key="67971" value="IEA"/>
      <map key="68041" value="IGI"/>
      <map key="69697" value="ISS"/>
      <map key="70218" value="ISO"/>
      <map key="70799" value="ISO"/>
      <map key="70997" value="IDA"/>
      <map key="72119" value="ISO"/>
      <map key="72205" value="ISS"/>
      <map key="72948" value="ISS"/>
      <map key="73420" value="ISS"/>
      <map key="73470" value="ISS"/>
      <map key="73804" value="ISO"/>
      <map key="74187" value="ISO"/>
      <map key="74237" value="IEA"/>
      <map key="74392" value="IDA"/>
      <map key="75305" value="ISS"/>
      <map key="75786" value="ISO"/>
      <map key="75991" value="ISS"/>
      <map key="76499" value="ISS"/>
      <map key="76686" value="ISS"/>
      <map key="76707" value="ISS"/>
      <map key="76789" value="IBA"/>
      <map key="78798" value="IMP"/>
      <map key="78926" value="ISS"/>
      <map key="80986" value="IDA"/>
      <map key="83431" value="IBA"/>
      <map key="83679" value="ISO"/>
      <map key="99152" value="IBA"/>
      <map key="99412" value="ISS"/>
    </all-associated-gene-ids>
    <associated-gene-cluster>
      <map key="1">
        <value>Camsap2</value>
        <value>Golga2</value>
        <value>Ska3</value>
        <value>Tpx2</value>
      </map>
    </associated-gene-cluster>
  </term>
  <term clusterName="Specific for Cluster #1" go-id-string="GO:0031110" initial-group-color="Group7$156|14|45|255" name="regulation of microtubule polymerization or depolymerization" nodeShape="Ellipse" numberOfGenesFromInitialListFoundInGO="71" numberOfGroupTests="8" numberOfTermTests="18" ontologyID="GO" ontologySource="GO_BiologicalProcess-EBI-UniProt-GOA-ACAP-ARAP_08.05.2020_00h00" order="GO:0031110" overviewTermColor="0|0|0|255" pvalueTermTestRank="13" selected="false" termPvalue="0.004471642916579173" totalFrequency="3.0927835" type="TERM">
    <associated-gene-symbols>
      <value>Camsap2</value>
      <value>Ska3</value>
      <value>Tpx2</value>
    </associated-gene-symbols>
    <all-associated-symbols>
      <value>Abl1</value>
      <value>Akap9</value>
      <value>Anapc2</value>
      <value>Ankrd53</value>
      <value>Apc</value>
      <value>Apc2</value>
      <value>Arhgef2</value>
      <value>Arl2</value>
      <value>Atxn7</value>
      <value>Bmerb1</value>
      <value>Camsap1</value>
      <value>Camsap2</value>
      <value>Camsap3</value>
      <value>Cav1</value>
      <value>Cav3</value>
      <value>Cdh5</value>
      <value>Cdk5rap2</value>
      <value>Cdkn1b</value>
      <value>Cib1</value>
      <value>Ckap2</value>
      <value>Ckap5</value>
      <value>Clasp1</value>
      <value>Clasp2</value>
      <value>Clip1</value>
      <value>Clip2</value>
      <value>Clip3</value>
      <value>Dazl</value>
      <value>Dctn1</value>
      <value>Drg1</value>
      <value>Dst</value>
      <value>Dyrk1a</value>
      <value>Eml2</value>
      <value>Eml4</value>
      <value>Fes</value>
      <value>Fgf13</value>
      <value>Fkbp4</value>
      <value>Gas2l1</value>
      <value>Gas2l2</value>
      <value>Gba2</value>
      <value>Gda</value>
      <value>Hdac6</value>
      <value>Hdgfl3</value>
      <value>Hspa1a</value>
      <value>Hspa1b</value>
      <value>Htr1a</value>
      <value>Inpp5j</value>
      <value>Katnb1</value>
      <value>Map1a</value>
      <value>Map1b</value>
      <value>Map1s</value>
      <value>Map2</value>
      <value>Map6d1</value>
      <value>Mapk8</value>
      <value>Mapre1</value>
      <value>Mapre2</value>
      <value>Mapre3</value>
      <value>Mapt</value>
      <value>Mecp2</value>
      <value>Met</value>
      <value>Mid1</value>
      <value>Mid1ip1</value>
      <value>Mpg</value>
      <value>Nav3</value>
      <value>Nin</value>
      <value>Numa1</value>
      <value>Pak1</value>
      <value>Pde4dip</value>
      <value>Prune1</value>
      <value>Psrc1</value>
      <value>Rac1</value>
      <value>Rangrf</value>
      <value>Rp1</value>
      <value>Rps3</value>
      <value>Sgk1</value>
      <value>Ska1</value>
      <value>Ska2</value>
      <value>Ska3</value>
      <value>Slain2</value>
      <value>Slc39a12</value>
      <value>Sltm</value>
      <value>Snca</value>
      <value>Spast</value>
      <value>Specc1l</value>
      <value>Spef1</value>
      <value>Stmn1</value>
      <value>Stmn2</value>
      <value>Stmn3</value>
      <value>Stmn4</value>
      <value>Stmnd1</value>
      <value>Taok1</value>
      <value>Tbcd</value>
      <value>Togaram1</value>
      <value>Tpx2</value>
      <value>Trim54</value>
      <value>Trpv4</value>
      <value>Ttbk2</value>
      <value>Tubb4a</value>
    </all-associated-symbols>
    <associated-gene-ids>
      <value>219114</value>
      <value>67886</value>
      <value>72119</value>
    </associated-gene-ids>
    <go-levels>
      <value>5</value>
      <value>6</value>
      <value>7</value>
      <value>8</value>
    </go-levels>
    <cluster-ids>
      <value>1</value>
    </cluster-ids>
    <go-groups>
      <map key="Group7" value="156|14|45|255"/>
    </go-groups>
    <groups-pvalues>
      <map key="Group7" value="0.0010253330586094725"/>
    </groups-pvalues>
    <groups-test-rank>
      <map key="Group7" value="4"/>
    </groups-test-rank>
    <all-associated-gene-ids>
      <map key="100732" value="ISO"/>
      <map key="100986" value="IEA"/>
      <map key="101706" value="ISS"/>
      <map key="108903" value="ISS"/>
      <map key="11350" value="ISO"/>
      <map key="11789" value="ISS"/>
      <map key="12389" value="ISO"/>
      <map key="12391" value="ISO"/>
      <map key="12562" value="ISO"/>
      <map key="12576" value="IGI"/>
      <map key="13164" value="ISO"/>
      <map key="13191" value="ISS"/>
      <map key="13494" value="ISS"/>
      <map key="13518" value="IMP"/>
      <map key="13548" value="IDA"/>
      <map key="13589" value="ISS"/>
      <map key="140810" value="ISO"/>
      <map key="14159" value="ISS"/>
      <map key="14168" value="IMP"/>
      <map key="14228" value="ISS"/>
      <map key="14544" value="ISO"/>
      <map key="15185" value="IDA"/>
      <map key="15511" value="ISS"/>
      <map key="15550" value="ISO"/>
      <map key="16765" value="ISO"/>
      <map key="16800" value="ISS"/>
      <map key="170835" value="ISO"/>
      <map key="17257" value="ISO"/>
      <map key="17295" value="ISO"/>
      <map key="17318" value="IGI"/>
      <map key="17754" value="ISO"/>
      <map key="17755" value="ISO"/>
      <map key="17756" value="ISO"/>
      <map key="17762" value="ISS"/>
      <map key="18080" value="IMP"/>
      <map key="18479" value="ISO"/>
      <map key="19353" value="ISO"/>
      <map key="193740" value="ISS"/>
      <map key="19888" value="TAS"/>
      <map key="20257" value="ISS"/>
      <map key="20262" value="IEA"/>
      <map key="20393" value="ISO"/>
      <map key="20617" value="ISO"/>
      <map key="208158" value="IDA"/>
      <map key="212307" value="IBA"/>
      <map key="214444" value="ISO"/>
      <map key="216965" value="ISO"/>
      <map key="219114" value="ISS"/>
      <map key="22153" value="ISO"/>
      <map key="227634" value="ISS"/>
      <map key="229589" value="ISO"/>
      <map key="230101" value="IMP"/>
      <map key="237891" value="ISS"/>
      <map key="23805" value="IBA"/>
      <map key="23991" value="ISS"/>
      <map key="246103" value="ISO"/>
      <map key="260315" value="ISO"/>
      <map key="26419" value="ISO"/>
      <map key="268395" value="IGI"/>
      <map key="269713" value="ISS"/>
      <map key="270058" value="IBA"/>
      <map key="27050" value="ISO"/>
      <map key="277468" value="IMP"/>
      <map key="29877" value="IDA"/>
      <map key="328108" value="IDA"/>
      <map key="380842" value="IEA"/>
      <map key="50850" value="IEA"/>
      <map key="56327" value="ISS"/>
      <map key="56430" value="ISS"/>
      <map key="56471" value="IEA"/>
      <map key="56742" value="IDA"/>
      <map key="57785" value="ISO"/>
      <map key="58522" value="IDA"/>
      <map key="63873" value="ISO"/>
      <map key="66140" value="ISS"/>
      <map key="66468" value="ISS"/>
      <map key="66660" value="ISO"/>
      <map key="67254" value="IMP"/>
      <map key="67886" value="ISS"/>
      <map key="68041" value="IGI"/>
      <map key="69697" value="ISS"/>
      <map key="70997" value="IDA"/>
      <map key="72119" value="ISO"/>
      <map key="72205" value="ISS"/>
      <map key="74187" value="ISO"/>
      <map key="74392" value="IDA"/>
      <map key="75305" value="ISS"/>
      <map key="75786" value="ISO"/>
      <map key="75991" value="ISS"/>
      <map key="76499" value="ISO"/>
      <map key="76686" value="ISS"/>
      <map key="76707" value="ISO"/>
      <map key="78798" value="IMP"/>
      <map key="78926" value="ISS"/>
      <map key="80986" value="IDA"/>
      <map key="83679" value="ISO"/>
      <map key="99152" value="IBA"/>
    </all-associated-gene-ids>
    <associated-gene-cluster>
      <map key="1">
        <value>Camsap2</value>
        <value>Ska3</value>
        <value>Tpx2</value>
      </map>
    </associated-gene-cluster>
  </term>
  <term clusterName="Specific for Cluster #1" go-id-string="GO:0032211" initial-group-color="Group6$206|81|238|255" name="negative regulation of telomere maintenance via telomerase" nodeShape="Ellipse" numberOfGenesFromInitialListFoundInGO="71" numberOfGroupTests="8" numberOfTermTests="18" ontologyID="GO" ontologySource="GO_BiologicalProcess-EBI-UniProt-GOA-ACAP-ARAP_08.05.2020_00h00" order="GO:0032211" overviewTermColor="206|81|238|255" pvalueTermTestRank="2" selected="true" termPvalue="5.607813545091284E-5" totalFrequency="13.636364" type="TERM">
    <associated-gene-symbols>
      <value>Hnrnpa1</value>
      <value>Pinx1</value>
      <value>Tent4b</value>
    </associated-gene-symbols>
    <all-associated-symbols>
      <value>Acd</value>
      <value>Ctc1</value>
      <value>Dcp2</value>
      <value>Dxcp2</value>
      <value>Exosc10</value>
      <value>Fxyd1</value>
      <value>Gnl3l</value>
      <value>Hnrnpa1</value>
      <value>Hnrnpc</value>
      <value>Hnrnpu</value>
      <value>Nat10</value>
      <value>Pif1</value>
      <value>Pinx1</value>
      <value>Pml</value>
      <value>Pot1a</value>
      <value>Src</value>
      <value>Stn1</value>
      <value>Ten1</value>
      <value>Tent4b</value>
      <value>Terf1</value>
      <value>Terf2</value>
      <value>Tinf2</value>
    </all-associated-symbols>
    <associated-gene-ids>
      <value>15382</value>
      <value>214627</value>
      <value>72400</value>
    </associated-gene-ids>
    <go-levels>
      <value>6</value>
      <value>7</value>
      <value>8</value>
      <value>9</value>
      <value>10</value>
      <value>11</value>
    </go-levels>
    <cluster-ids>
      <value>1</value>
    </cluster-ids>
    <go-groups>
      <map key="Group6" value="206|81|238|255"/>
    </go-groups>
    <groups-pvalues>
      <map key="Group6" value="0.0012452076236126163"/>
    </groups-pvalues>
    <groups-test-rank>
      <map key="Group6" value="5"/>
    </groups-test-rank>
    <all-associated-gene-ids>
      <map key="101185" value="ISO"/>
      <map key="108689" value="ISO"/>
      <map key="110438" value="ISO"/>
      <map key="15381" value="ISO"/>
      <map key="15382" value="IEA"/>
      <map key="18854" value="ISO"/>
      <map key="20779" value="ISO"/>
      <map key="208084" value="ISO"/>
      <map key="214627" value="ISO"/>
      <map key="21749" value="ISO"/>
      <map key="21750" value="ISO"/>
      <map key="237107" value="ISO"/>
      <map key="28113" value="ISO"/>
      <map key="497652" value="ISO"/>
      <map key="50912" value="ISO"/>
      <map key="51810" value="ISO"/>
      <map key="56188" value="ISO"/>
      <map key="68964" value="ISO"/>
      <map key="69535" value="ISO"/>
      <map key="70640" value="ISO"/>
      <map key="72400" value="ISO"/>
      <map key="98956" value="ISO"/>
    </all-associated-gene-ids>
    <associated-gene-cluster>
      <map key="1">
        <value>Hnrnpa1</value>
        <value>Pinx1</value>
        <value>Tent4b</value>
      </map>
    </associated-gene-cluster>
  </term>
  <term clusterName="Specific for Cluster #1" go-id-string="GO:0046822" initial-group-color="Group8$69|93|28|255" name="regulation of nucleocytoplasmic transport" nodeShape="Ellipse" numberOfGenesFromInitialListFoundInGO="71" numberOfGroupTests="8" numberOfTermTests="18" ontologyID="GO" ontologySource="GO_BiologicalProcess-EBI-UniProt-GOA-ACAP-ARAP_08.05.2020_00h00" order="GO:0046822" overviewTermColor="0|0|0|255" pvalueTermTestRank="4" selected="false" termPvalue="1.1348086929398391E-4" totalFrequency="3.5971222" type="TERM">
    <associated-gene-symbols>
      <value>Akap1</value>
      <value>Bag3</value>
      <value>Emd</value>
      <value>Iws1</value>
      <value>Wipf1</value>
    </associated-gene-symbols>
    <all-associated-symbols>
      <value>Agtr2</value>
      <value>Akap1</value>
      <value>Akap5</value>
      <value>Akap8l</value>
      <value>Angpt1</value>
      <value>Anp32b</value>
      <value>Apod</value>
      <value>Bag3</value>
      <value>Bard1</value>
      <value>Bmp4</value>
      <value>Brca1</value>
      <value>Cabp1</value>
      <value>Camk1</value>
      <value>Camk4</value>
      <value>Cd36</value>
      <value>Cdh1</value>
      <value>Cdk1</value>
      <value>Cdk5</value>
      <value>Cdkn2a</value>
      <value>Chchd4</value>
      <value>Chp1</value>
      <value>Chp2</value>
      <value>Cpsf6</value>
      <value>Ctdspl2</value>
      <value>Dhx9</value>
      <value>Dmap1</value>
      <value>Dnajc27</value>
      <value>Ect2</value>
      <value>Efcab7</value>
      <value>Ei24</value>
      <value>Emd</value>
      <value>Ep300</value>
      <value>Epm2a</value>
      <value>Fermt1</value>
      <value>Flna</value>
      <value>Fzr1</value>
      <value>Gas6</value>
      <value>Gbp3</value>
      <value>Gbp4</value>
      <value>Gli3</value>
      <value>Gsk3b</value>
      <value>Hcls1</value>
      <value>Hdac3</value>
      <value>Hnf4a</value>
      <value>Hsp90aa1</value>
      <value>Hsp90ab1</value>
      <value>Hyal2</value>
      <value>Ier3</value>
      <value>Ifi27</value>
      <value>Ifi27l2a</value>
      <value>Ifng</value>
      <value>Il6</value>
      <value>Inpp4b</value>
      <value>Ipo5</value>
      <value>Iws1</value>
      <value>Jak2</value>
      <value>Jup</value>
      <value>Khdrbs1</value>
      <value>Lep</value>
      <value>Mapk1</value>
      <value>Mapk14</value>
      <value>Mavs</value>
      <value>Mdfic</value>
      <value>Mdm2</value>
      <value>Ncbp2</value>
      <value>Nedd4</value>
      <value>Nf1</value>
      <value>Nolc1</value>
      <value>Nrde2</value>
      <value>Nsun2</value>
      <value>Nup153</value>
      <value>Nup214</value>
      <value>Nup54</value>
      <value>Nup62</value>
      <value>Nupl1</value>
      <value>Nutf2</value>
      <value>Nutf2-ps1</value>
      <value>Nutf2-ps2</value>
      <value>Park7</value>
      <value>Pik3r1</value>
      <value>Pik3r2</value>
      <value>Pkia</value>
      <value>Pkig</value>
      <value>Ppm1a</value>
      <value>Ppp1cc</value>
      <value>Ppp1ccb</value>
      <value>Ppp1r12a</value>
      <value>Ppp2ca</value>
      <value>Prkaca</value>
      <value>Prkcd</value>
      <value>Prkcq</value>
      <value>Prkd1</value>
      <value>Psen1</value>
      <value>Ptgs2</value>
      <value>Ptpn11</value>
      <value>Ptpn14</value>
      <value>Ptpn22</value>
      <value>Ptpn5</value>
      <value>Rab23</value>
      <value>Ran</value>
      <value>Rangap1</value>
      <value>Rapgef3</value>
      <value>Rasl2-9</value>
      <value>Rbm22</value>
      <value>Rbm26</value>
      <value>Rbm27</value>
      <value>Rbm4</value>
      <value>Rexo2</value>
      <value>Riok2</value>
      <value>Setd2</value>
      <value>Sfn</value>
      <value>Shh</value>
      <value>Sirt7</value>
      <value>Smo</value>
      <value>Sp100</value>
      <value>Supt6</value>
      <value>Tardbp</value>
      <value>Tcf7l2</value>
      <value>Tek</value>
      <value>Tgfb1</value>
      <value>Thoc2</value>
      <value>Thoc5</value>
      <value>Tnfrsf1a</value>
      <value>Tpr</value>
      <value>Trim28</value>
      <value>Txn1</value>
      <value>Uaca</value>
      <value>Ubr5</value>
      <value>Ufm1</value>
      <value>Uhmk1</value>
      <value>Wipf1</value>
      <value>Xbp1</value>
      <value>Xpo1</value>
      <value>Xpo4</value>
      <value>Xpo5</value>
      <value>Ywhae</value>
      <value>Zc3h12a</value>
      <value>Zic1</value>
      <value>Zpr1</value>
    </all-associated-symbols>
    <associated-gene-ids>
      <value>11640</value>
      <value>13726</value>
      <value>215280</value>
      <value>29810</value>
      <value>73473</value>
    </associated-gene-ids>
    <go-levels>
      <value>5</value>
      <value>6</value>
      <value>7</value>
    </go-levels>
    <cluster-ids>
      <value>1</value>
    </cluster-ids>
    <go-groups>
      <map key="Group8" value="69|93|28|255"/>
    </go-groups>
    <groups-pvalues>
      <map key="Group8" value="6.716302275968739E-7"/>
    </groups-pvalues>
    <groups-test-rank>
      <map key="Group8" value="1"/>
    </groups-test-rank>
    <all-associated-gene-ids>
      <map key="100043462" value="ISO"/>
      <map key="103573" value="IMP"/>
      <map key="104444" value="IDA"/>
      <map key="107829" value="IMP"/>
      <map key="108989" value="ISS"/>
      <map key="11600" value="IDA"/>
      <map key="11609" value="ISO"/>
      <map key="11640" value="ISO"/>
      <map key="11815" value="ISS"/>
      <map key="12021" value="ISS"/>
      <map key="12159" value="ISO"/>
      <map key="12189" value="ISO"/>
      <map key="12326" value="IDA"/>
      <map key="12491" value="IMP"/>
      <map key="12534" value="ISO"/>
      <map key="12550" value="ISO"/>
      <map key="12568" value="IMP"/>
      <map key="12578" value="ISO"/>
      <map key="13211" value="ISS"/>
      <map key="13605" value="IDA"/>
      <map key="13663" value="IDA"/>
      <map key="13726" value="ISO"/>
      <map key="13853" value="IDA"/>
      <map key="14456" value="ISS"/>
      <map key="14634" value="IGI"/>
      <map key="15163" value="ISO"/>
      <map key="15183" value="ISS"/>
      <map key="15378" value="ISO"/>
      <map key="15516" value="ISO"/>
      <map key="15519" value="ISO"/>
      <map key="15587" value="IDA"/>
      <map key="15937" value="IMP"/>
      <map key="15978" value="ISO"/>
      <map key="16193" value="ISO"/>
      <map key="16452" value="ISO"/>
      <map key="16480" value="ISO"/>
      <map key="16543" value="IDA"/>
      <map key="16589" value="ISS"/>
      <map key="16846" value="IDA"/>
      <map key="17246" value="ISO"/>
      <map key="17472" value="IDA"/>
      <map key="17931" value="IMP"/>
      <map key="17999" value="IEA"/>
      <map key="18015" value="IMP"/>
      <map key="18226" value="ISO"/>
      <map key="18708" value="ISS"/>
      <map key="18709" value="IMP"/>
      <map key="18747" value="IMP"/>
      <map key="18753" value="ISO"/>
      <map key="18760" value="IMP"/>
      <map key="18761" value="ISO"/>
      <map key="18767" value="IDA"/>
      <map key="18769" value="IDA"/>
      <map key="19042" value="IMP"/>
      <map key="19047" value="IMP"/>
      <map key="19052" value="ISO"/>
      <map key="19164" value="ISO"/>
      <map key="192176" value="ISS"/>
      <map key="19225" value="ISO"/>
      <map key="19247" value="IMP"/>
      <map key="19250" value="ISS"/>
      <map key="19259" value="ISO"/>
      <map key="19260" value="IMP"/>
      <map key="19335" value="ISS"/>
      <map key="19384" value="ISO"/>
      <map key="19387" value="ISO"/>
      <map key="19428" value="ISO"/>
      <map key="19653" value="ISO"/>
      <map key="20218" value="ISS"/>
      <map key="20423" value="IGI"/>
      <map key="20684" value="ISS"/>
      <map key="209011" value="IMP"/>
      <map key="20926" value="IMP"/>
      <map key="21416" value="ISO"/>
      <map key="215280" value="ISO"/>
      <map key="21687" value="IDA"/>
      <map key="217378" value="IDA"/>
      <map key="217827" value="ISS"/>
      <map key="21803" value="ISS"/>
      <map key="218210" value="ISO"/>
      <map key="21849" value="ISS"/>
      <map key="21937" value="ISO"/>
      <map key="22166" value="IDA"/>
      <map key="223864" value="ISO"/>
      <map key="22433" value="ISS"/>
      <map key="225432" value="IBA"/>
      <map key="22627" value="ISS"/>
      <map key="22687" value="ISS"/>
      <map key="22771" value="IDA"/>
      <map key="227720" value="ISO"/>
      <map key="228607" value="ISO"/>
      <map key="230500" value="IMP"/>
      <map key="230738" value="ISS"/>
      <map key="230908" value="IDA"/>
      <map key="234515" value="IMP"/>
      <map key="235626" value="ISO"/>
      <map key="238276" value="ISO"/>
      <map key="241639" value="IMP"/>
      <map key="26413" value="ISO"/>
      <map key="26416" value="IMP"/>
      <map key="269113" value="ISO"/>
      <map key="28114" value="ISS"/>
      <map key="29810" value="ISS"/>
      <map key="29867" value="ISS"/>
      <map key="319757" value="IGI"/>
      <map key="328572" value="ISO"/>
      <map key="329506" value="IMP"/>
      <map key="331401" value="IMP"/>
      <map key="432508" value="ISS"/>
      <map key="434233" value="IMP"/>
      <map key="52163" value="ISO"/>
      <map key="52668" value="ISO"/>
      <map key="54194" value="ISS"/>
      <map key="55932" value="IDA"/>
      <map key="55948" value="IDA"/>
      <map key="56371" value="ISO"/>
      <map key="56398" value="ISS"/>
      <map key="56637" value="ISO"/>
      <map key="57258" value="ISO"/>
      <map key="57320" value="ISO"/>
      <map key="621832" value="ISO"/>
      <map key="66233" value="ISS"/>
      <map key="66810" value="ISS"/>
      <map key="67045" value="ISO"/>
      <map key="67628" value="IEA"/>
      <map key="67890" value="ISO"/>
      <map key="68051" value="ISO"/>
      <map key="68092" value="ISS"/>
      <map key="70261" value="ISS"/>
      <map key="70572" value="IMP"/>
      <map key="70769" value="IEA"/>
      <map key="70790" value="ISO"/>
      <map key="71844" value="ISO"/>
      <map key="72170" value="IMP"/>
      <map key="72322" value="IBA"/>
      <map key="72565" value="IMP"/>
      <map key="73473" value="ISS"/>
      <map key="74213" value="IBA"/>
      <map key="76933" value="ISO"/>
    </all-associated-gene-ids>
    <associated-gene-cluster>
      <map key="1">
        <value>Akap1</value>
        <value>Bag3</value>
        <value>Emd</value>
        <value>Iws1</value>
        <value>Wipf1</value>
      </map>
    </associated-gene-cluster>
  </term>
  <term clusterName="Specific for Cluster #1" go-id-string="GO:0051028" initial-group-color="Group8$69|93|28|255" name="mRNA transport" nodeShape="Ellipse" numberOfGenesFromInitialListFoundInGO="71" numberOfGroupTests="8" numberOfTermTests="18" ontologyID="GO" ontologySource="GO_BiologicalProcess-EBI-UniProt-GOA-ACAP-ARAP_08.05.2020_00h00" order="GO:0051028" overviewTermColor="0|0|0|255" pvalueTermTestRank="7" selected="false" termPvalue="7.847220104582241E-4" totalFrequency="3.3057852" type="TERM">
    <associated-gene-symbols>
      <value>Hnrnpa1</value>
      <value>Iws1</value>
      <value>Nup107</value>
      <value>Nup50</value>
    </associated-gene-symbols>
    <all-associated-symbols>
      <value>1700017N19Rik</value>
      <value>1700123L14Rik</value>
      <value>Aaas</value>
      <value>Ahctf1</value>
      <value>Akap8l</value>
      <value>Alkbh5</value>
      <value>Alyref</value>
      <value>Alyref2</value>
      <value>Arc</value>
      <value>B4galnt2</value>
      <value>Bicd2</value>
      <value>Casc3</value>
      <value>Cetn2</value>
      <value>Cetn3</value>
      <value>Chtop</value>
      <value>Cpeb1</value>
      <value>Ddx19a</value>
      <value>Ddx19b</value>
      <value>Ddx25</value>
      <value>Ddx39</value>
      <value>Ddx39b</value>
      <value>Dhx9</value>
      <value>Eif4a3</value>
      <value>Eif5a</value>
      <value>Eif5a2</value>
      <value>Eny2</value>
      <value>Fmr1</value>
      <value>Fyttd1</value>
      <value>G3bp2</value>
      <value>Gle1</value>
      <value>Hhex</value>
      <value>Hnrnpa1</value>
      <value>Hnrnpa2b1</value>
      <value>Hnrnpa3</value>
      <value>Hsf1</value>
      <value>Htt</value>
      <value>Igf2bp1</value>
      <value>Igf2bp2</value>
      <value>Igf2bp3</value>
      <value>Iws1</value>
      <value>Khsrp</value>
      <value>Kif5c</value>
      <value>Lrpprc</value>
      <value>Magoh</value>
      <value>Magohb</value>
      <value>Mapt</value>
      <value>Mcm3ap</value>
      <value>Myo1c</value>
      <value>Ncbp1</value>
      <value>Ncbp2</value>
      <value>Ncbp3</value>
      <value>Ndc1</value>
      <value>Nsun2</value>
      <value>Nup107</value>
      <value>Nup133</value>
      <value>Nup155</value>
      <value>Nup160</value>
      <value>Nup188</value>
      <value>Nup210</value>
      <value>Nup214</value>
      <value>Nup35</value>
      <value>Nup37</value>
      <value>Nup43</value>
      <value>Nup50</value>
      <value>Nup54</value>
      <value>Nup62</value>
      <value>Nup85</value>
      <value>Nup88</value>
      <value>Nup93</value>
      <value>Nup98</value>
      <value>Nupl1</value>
      <value>Nupl2</value>
      <value>Nutf2</value>
      <value>Nutf2-ps1</value>
      <value>Nutf2-ps2</value>
      <value>Nxf1</value>
      <value>Nxf2</value>
      <value>Nxf3</value>
      <value>Nxf7</value>
      <value>Nxt1</value>
      <value>Nxt2</value>
      <value>Pabpn1</value>
      <value>Parp11</value>
      <value>Pcid2</value>
      <value>Poldip3</value>
      <value>Polr2d</value>
      <value>Pom121</value>
      <value>Qk</value>
      <value>Rae1</value>
      <value>Ranbp17</value>
      <value>Ranbp2</value>
      <value>Rbm15b</value>
      <value>Rbm8a</value>
      <value>Rbm8a2</value>
      <value>Sarnp</value>
      <value>Sec13</value>
      <value>Seh1l</value>
      <value>Sem1</value>
      <value>Senp2</value>
      <value>Setd2</value>
      <value>Slbp</value>
      <value>Slc6a4</value>
      <value>Srsf1</value>
      <value>Srsf3</value>
      <value>Srsf7</value>
      <value>Supt6</value>
      <value>Thoc1</value>
      <value>Thoc2</value>
      <value>Thoc2l</value>
      <value>Thoc3</value>
      <value>Thoc5</value>
      <value>Thoc6</value>
      <value>Thoc7</value>
      <value>Tnks</value>
      <value>Tpr</value>
      <value>Xpo1</value>
      <value>Ythdc1</value>
      <value>Zc3h11a</value>
      <value>Zc3h3</value>
      <value>Zfp36</value>
      <value>Zfp36l1</value>
    </all-associated-symbols>
    <associated-gene-ids>
      <value>103468</value>
      <value>15382</value>
      <value>18141</value>
      <value>73473</value>
    </associated-gene-ids>
    <go-levels>
      <value>5</value>
      <value>6</value>
      <value>8</value>
    </go-levels>
    <cluster-ids>
      <value>1</value>
    </cluster-ids>
    <go-groups>
      <map key="Group8" value="69|93|28|255"/>
    </go-groups>
    <groups-pvalues>
      <map key="Group8" value="6.716302275968739E-7"/>
    </groups-pvalues>
    <groups-test-rank>
      <map key="Group8" value="1"/>
    </groups-test-rank>
    <all-associated-gene-ids>
      <map key="100042165" value="IEA"/>
      <map key="100043462" value="IEA"/>
      <map key="101187" value="IEA"/>
      <map key="103468" value="ISO"/>
      <map key="103573" value="IEA"/>
      <map key="107829" value="ISO"/>
      <map key="107939" value="IEA"/>
      <map key="108989" value="ISS"/>
      <map key="109095" value="IDA"/>
      <map key="110379" value="IEA"/>
      <map key="110809" value="IEA"/>
      <map key="11838" value="ISS"/>
      <map key="12192" value="ISS"/>
      <map key="12626" value="IEA"/>
      <map key="12877" value="ISO"/>
      <map key="13211" value="IEA"/>
      <map key="13680" value="IBA"/>
      <map key="140486" value="IEA"/>
      <map key="140488" value="IEA"/>
      <map key="14265" value="IEA"/>
      <map key="14422" value="IEA"/>
      <map key="15194" value="ISO"/>
      <map key="15242" value="ISO"/>
      <map key="15382" value="IEA"/>
      <map key="15499" value="IEA"/>
      <map key="15567" value="ISO"/>
      <map key="16549" value="IEA"/>
      <map key="16574" value="IMP"/>
      <map key="170722" value="IEA"/>
      <map key="170762" value="IMP"/>
      <map key="17149" value="IEA"/>
      <map key="17762" value="ISO"/>
      <map key="17913" value="IEA"/>
      <map key="18141" value="IEA"/>
      <map key="18226" value="IEA"/>
      <map key="19069" value="IEA"/>
      <map key="192160" value="IEA"/>
      <map key="192170" value="IEA"/>
      <map key="19317" value="IEA"/>
      <map key="19386" value="IEA"/>
      <map key="20383" value="ISS"/>
      <map key="20422" value="IEA"/>
      <map key="20492" value="ISS"/>
      <map key="208691" value="IEA"/>
      <map key="20926" value="IMP"/>
      <map key="21681" value="IEA"/>
      <map key="21951" value="IEA"/>
      <map key="223527" value="ISS"/>
      <map key="223642" value="IEA"/>
      <map key="223921" value="IEA"/>
      <map key="225027" value="IEA"/>
      <map key="225160" value="ISS"/>
      <map key="226747" value="IEA"/>
      <map key="22695" value="ISS"/>
      <map key="227699" value="IEA"/>
      <map key="227720" value="ISO"/>
      <map key="229279" value="ISO"/>
      <map key="231042" value="IEA"/>
      <map key="231386" value="ISS"/>
      <map key="234069" value="IBA"/>
      <map key="234733" value="IBA"/>
      <map key="234865" value="ISS"/>
      <map key="235626" value="ISO"/>
      <map key="237082" value="IEA"/>
      <map key="23881" value="IEA"/>
      <map key="245610" value="ISO"/>
      <map key="26370" value="IEA"/>
      <map key="268420" value="ISS"/>
      <map key="269113" value="IEA"/>
      <map key="269966" value="IEA"/>
      <map key="276770" value="ISO"/>
      <map key="28114" value="ISS"/>
      <map key="30959" value="IEA"/>
      <map key="319765" value="IEA"/>
      <map key="331401" value="ISO"/>
      <map key="386612" value="ISO"/>
      <map key="433702" value="ISS"/>
      <map key="445007" value="IEA"/>
      <map key="53319" value="ISO"/>
      <map key="53379" value="ISS"/>
      <map key="53817" value="ISO"/>
      <map key="54194" value="ISS"/>
      <map key="54196" value="ISO"/>
      <map key="54387" value="ISS"/>
      <map key="545388" value="IEA"/>
      <map key="54563" value="IEA"/>
      <map key="56009" value="IEA"/>
      <map key="56488" value="IEA"/>
      <map key="59015" value="ISO"/>
      <map key="60365" value="IEA"/>
      <map key="621832" value="IEA"/>
      <map key="66011" value="IEA"/>
      <map key="66118" value="ISS"/>
      <map key="66231" value="ISO"/>
      <map key="66441" value="IEA"/>
      <map key="66511" value="IEA"/>
      <map key="66605" value="IBA"/>
      <map key="66679" value="IEA"/>
      <map key="66874" value="IEA"/>
      <map key="68051" value="IEA"/>
      <map key="68092" value="IEA"/>
      <map key="68278" value="ISO"/>
      <map key="69241" value="IBA"/>
      <map key="69482" value="IEA"/>
      <map key="69736" value="IEA"/>
      <map key="69823" value="ISS"/>
      <map key="69912" value="IEA"/>
      <map key="70579" value="ISS"/>
      <map key="71805" value="IEA"/>
      <map key="71844" value="IEA"/>
      <map key="72124" value="IEA"/>
      <map key="72416" value="IEA"/>
      <map key="72787" value="IEA"/>
      <map key="73473" value="ISS"/>
      <map key="73666" value="ISO"/>
      <map key="73826" value="ISO"/>
      <map key="74412" value="IEA"/>
      <map key="75826" value="IEA"/>
      <map key="76895" value="IEA"/>
      <map key="78482" value="IEA"/>
      <map key="83454" value="IPI"/>
    </all-associated-gene-ids>
    <associated-gene-cluster>
      <map key="1">
        <value>Hnrnpa1</value>
        <value>Iws1</value>
        <value>Nup107</value>
        <value>Nup50</value>
      </map>
    </associated-gene-cluster>
  </term>
  <term clusterName="Specific for Cluster #1" go-id-string="GO:0051168" initial-group-color="Group8$69|93|28|255" name="nuclear export" nodeShape="Ellipse" numberOfGenesFromInitialListFoundInGO="71" numberOfGroupTests="8" numberOfTermTests="18" ontologyID="GO" ontologySource="GO_BiologicalProcess-EBI-UniProt-GOA-ACAP-ARAP_08.05.2020_00h00" order="GO:0051168" overviewTermColor="69|93|28|255" pvalueTermTestRank="1" selected="true" termPvalue="1.8552024692495296E-5" totalFrequency="3.7267082" type="TERM">
    <associated-gene-symbols>
      <value>Bag3</value>
      <value>Emd</value>
      <value>Hnrnpa1</value>
      <value>Iws1</value>
      <value>Nup107</value>
      <value>Wipf1</value>
    </associated-gene-symbols>
    <all-associated-symbols>
      <value>1700009N14Rik</value>
      <value>1700017N19Rik</value>
      <value>Abce1</value>
      <value>Adar</value>
      <value>Ahcyl1</value>
      <value>Akap13</value>
      <value>Akap8l</value>
      <value>Alkbh5</value>
      <value>Alyref</value>
      <value>Ankle1</value>
      <value>Anp32b</value>
      <value>Atxn1</value>
      <value>Bag3</value>
      <value>Bard1</value>
      <value>Calr</value>
      <value>Camk1</value>
      <value>Camk4</value>
      <value>Cchcr1</value>
      <value>Cdk5</value>
      <value>Cdkn2a</value>
      <value>Chchd4</value>
      <value>Chp1</value>
      <value>Chtop</value>
      <value>Cpsf6</value>
      <value>Cse1l</value>
      <value>Ctdspl2</value>
      <value>Ddx19a</value>
      <value>Ddx19b</value>
      <value>Ddx25</value>
      <value>Ddx39</value>
      <value>Ddx39b</value>
      <value>Desi1</value>
      <value>Dhx9</value>
      <value>Dnajc27</value>
      <value>Egr2</value>
      <value>Eif4enif1</value>
      <value>Eif5a</value>
      <value>Eif6</value>
      <value>Emd</value>
      <value>Eny2</value>
      <value>Frat1</value>
      <value>Fyttd1</value>
      <value>Gas6</value>
      <value>Gja1</value>
      <value>Gle1</value>
      <value>Gsk3b</value>
      <value>Hdac3</value>
      <value>Hhex</value>
      <value>Hnrnpa1</value>
      <value>Hnrnpa2b1</value>
      <value>Hspa9</value>
      <value>Ifi27</value>
      <value>Ifi27l2a</value>
      <value>Iws1</value>
      <value>Khdrbs1</value>
      <value>Lsg1</value>
      <value>Ltv1</value>
      <value>Lzts2</value>
      <value>Malt1</value>
      <value>Mcm3ap</value>
      <value>Mdm2</value>
      <value>Ncbp1</value>
      <value>Ncbp2</value>
      <value>Nemf</value>
      <value>Nmd3</value>
      <value>Nol6</value>
      <value>Npm1</value>
      <value>Nrde2</value>
      <value>Nsun2</value>
      <value>Nup107</value>
      <value>Nup133</value>
      <value>Nup153</value>
      <value>Nup155</value>
      <value>Nup160</value>
      <value>Nup188</value>
      <value>Nup214</value>
      <value>Nup62</value>
      <value>Nup62cl</value>
      <value>Nup85</value>
      <value>Nup88</value>
      <value>Nup93</value>
      <value>Nup98</value>
      <value>Nupl2</value>
      <value>Nutf2</value>
      <value>Nutf2-ps1</value>
      <value>Nutf2-ps2</value>
      <value>Nxf1</value>
      <value>Nxf2</value>
      <value>Nxf3</value>
      <value>Nxf7</value>
      <value>Nxt1</value>
      <value>Pabpn1</value>
      <value>Park7</value>
      <value>Pcid2</value>
      <value>Phax</value>
      <value>Phyhd1</value>
      <value>Pkd1</value>
      <value>Poldip3</value>
      <value>Polr2d</value>
      <value>Pom121</value>
      <value>Pom121l12</value>
      <value>Pom121l2</value>
      <value>Ppm1a</value>
      <value>Prkaca</value>
      <value>Ptpn11</value>
      <value>Ptpn14</value>
      <value>Rae1</value>
      <value>Ran</value>
      <value>Ranbp17</value>
      <value>Ranbp3</value>
      <value>Ranbp3l</value>
      <value>Rangap1</value>
      <value>Rapgef3</value>
      <value>Rasl2-9</value>
      <value>Rbm15b</value>
      <value>Rbm22</value>
      <value>Rbm26</value>
      <value>Rbm27</value>
      <value>Rexo2</value>
      <value>Riok2</value>
      <value>Rita1</value>
      <value>Rps15</value>
      <value>Rrs1</value>
      <value>Sarnp</value>
      <value>Sdad1</value>
      <value>Sem1</value>
      <value>Setd2</value>
      <value>Sfn</value>
      <value>Sirt7</value>
      <value>Smurf1</value>
      <value>Sp100</value>
      <value>Srsf3</value>
      <value>Ssb</value>
      <value>Strada</value>
      <value>Stradb</value>
      <value>Styx</value>
      <value>Supt6</value>
      <value>Tcf7l2</value>
      <value>Tgfb1</value>
      <value>Thoc1</value>
      <value>Thoc2</value>
      <value>Thoc2l</value>
      <value>Thoc3</value>
      <value>Thoc5</value>
      <value>Thoc6</value>
      <value>Thoc7</value>
      <value>Tpr</value>
      <value>Tsc1</value>
      <value>Txn1</value>
      <value>Uhmk1</value>
      <value>Wipf1</value>
      <value>Xpo1</value>
      <value>Xpo4</value>
      <value>Xpo5</value>
      <value>Xpo6</value>
      <value>Xpo7</value>
      <value>Xpot</value>
      <value>Ythdc1</value>
      <value>Ywhae</value>
      <value>Zc3h11a</value>
      <value>Zfp593</value>
    </all-associated-symbols>
    <associated-gene-ids>
      <value>103468</value>
      <value>13726</value>
      <value>15382</value>
      <value>215280</value>
      <value>29810</value>
      <value>73473</value>
    </associated-gene-ids>
    <go-levels>
      <value>6</value>
      <value>7</value>
    </go-levels>
    <cluster-ids>
      <value>1</value>
    </cluster-ids>
    <go-groups>
      <map key="Group8" value="69|93|28|255"/>
    </go-groups>
    <groups-pvalues>
      <map key="Group8" value="6.716302275968739E-7"/>
    </groups-pvalues>
    <groups-test-rank>
      <map key="Group8" value="1"/>
    </groups-test-rank>
    <all-associated-gene-ids>
      <map key="100042165" value="IEA"/>
      <map key="100043462" value="ISO"/>
      <map key="100764" value="ISS"/>
      <map key="103468" value="ISO"/>
      <map key="103573" value="ISO"/>
      <map key="104444" value="IDA"/>
      <map key="107829" value="ISO"/>
      <map key="107939" value="IBA"/>
      <map key="108989" value="ISS"/>
      <map key="109095" value="IDA"/>
      <map key="110750" value="IBA"/>
      <map key="12021" value="ISS"/>
      <map key="12317" value="ISO"/>
      <map key="12326" value="IDA"/>
      <map key="12568" value="IMP"/>
      <map key="12578" value="ISO"/>
      <map key="13211" value="ISS"/>
      <map key="13654" value="IDA"/>
      <map key="13680" value="IBA"/>
      <map key="13726" value="ISO"/>
      <map key="14296" value="IDA"/>
      <map key="14456" value="ISS"/>
      <map key="14609" value="IMP"/>
      <map key="15183" value="ISO"/>
      <map key="15242" value="ISO"/>
      <map key="15382" value="ISS"/>
      <map key="15526" value="IDA"/>
      <map key="16418" value="IEA"/>
      <map key="16589" value="ISS"/>
      <map key="170722" value="IEA"/>
      <map key="170762" value="IMP"/>
      <map key="17246" value="ISO"/>
      <map key="18148" value="IMP"/>
      <map key="18226" value="IBA"/>
      <map key="18747" value="IMP"/>
      <map key="18763" value="IMP"/>
      <map key="19042" value="IMP"/>
      <map key="19069" value="IEA"/>
      <map key="19247" value="IMP"/>
      <map key="19250" value="ISS"/>
      <map key="19384" value="ISS"/>
      <map key="19387" value="ISO"/>
      <map key="19428" value="ISS"/>
      <map key="195236" value="IBA"/>
      <map key="20054" value="ISO"/>
      <map key="20218" value="ISS"/>
      <map key="20238" value="ISS"/>
      <map key="20383" value="ISS"/>
      <map key="20422" value="IEA"/>
      <map key="20684" value="ISS"/>
      <map key="20823" value="ISO"/>
      <map key="209011" value="IMP"/>
      <map key="20926" value="IMP"/>
      <map key="21416" value="ISO"/>
      <map key="215280" value="ISO"/>
      <map key="21681" value="ISS"/>
      <map key="217378" value="IDA"/>
      <map key="217827" value="ISS"/>
      <map key="21803" value="ISS"/>
      <map key="218210" value="ISO"/>
      <map key="22166" value="IDA"/>
      <map key="223332" value="IBA"/>
      <map key="223527" value="ISS"/>
      <map key="223864" value="ISO"/>
      <map key="224092" value="ISS"/>
      <map key="225160" value="ISS"/>
      <map key="225432" value="IBA"/>
      <map key="226154" value="IEA"/>
      <map key="22627" value="ISS"/>
      <map key="227154" value="ISS"/>
      <map key="227696" value="IBA"/>
      <map key="227699" value="IBA"/>
      <map key="227720" value="ISO"/>
      <map key="229709" value="IDA"/>
      <map key="230082" value="IBA"/>
      <map key="231042" value="ISO"/>
      <map key="231386" value="ISS"/>
      <map key="231452" value="IEA"/>
      <map key="234069" value="IBA"/>
      <map key="234396" value="ISO"/>
      <map key="234733" value="IBA"/>
      <map key="234865" value="ISS"/>
      <map key="235626" value="ISO"/>
      <map key="240084" value="IDA"/>
      <map key="24015" value="IBA"/>
      <map key="240354" value="ISO"/>
      <map key="245610" value="ISO"/>
      <map key="268420" value="ISS"/>
      <map key="269966" value="IBA"/>
      <map key="276770" value="ISO"/>
      <map key="279706" value="IBA"/>
      <map key="28075" value="ISO"/>
      <map key="28114" value="ISS"/>
      <map key="29810" value="ISS"/>
      <map key="30959" value="IDA"/>
      <map key="329506" value="IMP"/>
      <map key="331401" value="ISO"/>
      <map key="353258" value="IBA"/>
      <map key="386612" value="ISO"/>
      <map key="432508" value="ISS"/>
      <map key="432536" value="IBA"/>
      <map key="433702" value="ISS"/>
      <map key="445007" value="IBA"/>
      <map key="52163" value="ISO"/>
      <map key="52668" value="ISO"/>
      <map key="53319" value="ISO"/>
      <map key="53379" value="ISS"/>
      <map key="53817" value="ISO"/>
      <map key="54194" value="ISS"/>
      <map key="54196" value="ISO"/>
      <map key="54387" value="ISS"/>
      <map key="55948" value="IDA"/>
      <map key="56291" value="ISS"/>
      <map key="56398" value="ISS"/>
      <map key="56417" value="ISO"/>
      <map key="56488" value="IDA"/>
      <map key="56637" value="ISO"/>
      <map key="56698" value="IEA"/>
      <map key="57258" value="ISO"/>
      <map key="57320" value="ISO"/>
      <map key="59014" value="IBA"/>
      <map key="59015" value="ISO"/>
      <map key="621832" value="ISO"/>
      <map key="64930" value="ISO"/>
      <map key="65246" value="ISO"/>
      <map key="66011" value="IBA"/>
      <map key="66118" value="ISS"/>
      <map key="66231" value="ISO"/>
      <map key="66244" value="ISO"/>
      <map key="66511" value="IEA"/>
      <map key="66605" value="IBA"/>
      <map key="66679" value="IEA"/>
      <map key="66810" value="ISS"/>
      <map key="67045" value="ISO"/>
      <map key="67628" value="IEA"/>
      <map key="68040" value="IBA"/>
      <map key="68051" value="ISO"/>
      <map key="68092" value="ISS"/>
      <map key="68278" value="ISO"/>
      <map key="69241" value="IBA"/>
      <map key="69823" value="ISS"/>
      <map key="70579" value="ISS"/>
      <map key="71805" value="IBA"/>
      <map key="71810" value="IBA"/>
      <map key="72149" value="ISS"/>
      <map key="72170" value="IMP"/>
      <map key="72322" value="ISO"/>
      <map key="73192" value="ISO"/>
      <map key="73473" value="ISS"/>
      <map key="73666" value="ISO"/>
      <map key="73826" value="ISO"/>
      <map key="74203" value="ISO"/>
      <map key="74204" value="ISO"/>
      <map key="74213" value="IBA"/>
      <map key="74412" value="IEA"/>
      <map key="75471" value="IBA"/>
      <map key="75547" value="ISO"/>
      <map key="75788" value="ISO"/>
      <map key="76933" value="ISO"/>
      <map key="83454" value="ISO"/>
      <map key="97112" value="ISO"/>
    </all-associated-gene-ids>
    <associated-gene-cluster>
      <map key="1">
        <value>Bag3</value>
        <value>Emd</value>
        <value>Hnrnpa1</value>
        <value>Iws1</value>
        <value>Nup107</value>
        <value>Wipf1</value>
      </map>
    </associated-gene-cluster>
  </term>
  <term clusterName="Specific for Cluster #1" go-id-string="GO:0060964" initial-group-color="Group1$28|248|61|255" name="regulation of gene silencing by miRNA" nodeShape="Ellipse" numberOfGenesFromInitialListFoundInGO="71" numberOfGroupTests="8" numberOfTermTests="18" ontologyID="GO" ontologySource="GO_BiologicalProcess-EBI-UniProt-GOA-ACAP-ARAP_08.05.2020_00h00" order="GO:0060964" overviewTermColor="28|248|61|255" pvalueTermTestRank="16" selected="true" termPvalue="0.009913669670243562" totalFrequency="4.5454545" type="TERM">
    <associated-gene-symbols>
      <value>Ajuba</value>
      <value>Ncor2</value>
    </associated-gene-symbols>
    <all-associated-symbols>
      <value>Ago2</value>
      <value>Ajuba</value>
      <value>Bcdin3d</value>
      <value>Bmp4</value>
      <value>Ddx5</value>
      <value>Dhx9</value>
      <value>Dnd1</value>
      <value>Egfr</value>
      <value>Eif4g1</value>
      <value>Elavl1</value>
      <value>Esr1</value>
      <value>Fmr1</value>
      <value>Fxr1</value>
      <value>Il6</value>
      <value>Limd1</value>
      <value>Lin28a</value>
      <value>Lin28b</value>
      <value>Mael</value>
      <value>Map2k1</value>
      <value>Map2k2</value>
      <value>Mecp2</value>
      <value>Myocd</value>
      <value>Ncor1</value>
      <value>Ncor2</value>
      <value>Nfkb1</value>
      <value>Nr2f1</value>
      <value>Pou5f1</value>
      <value>Pparg</value>
      <value>Ppp3ca</value>
      <value>Pum1</value>
      <value>Pum2</value>
      <value>Ripk1</value>
      <value>Stat3</value>
      <value>Tarbp2</value>
      <value>Tgfb1</value>
      <value>Tnf</value>
      <value>Tnrc6c</value>
      <value>Trim71</value>
      <value>Trp53</value>
      <value>Wtip</value>
      <value>Zc3h10</value>
      <value>Zc3h12a</value>
      <value>Zfp36</value>
      <value>Zmpste24</value>
    </all-associated-symbols>
    <associated-gene-ids>
      <value>16475</value>
      <value>20602</value>
    </associated-gene-ids>
    <go-levels>
      <value>5</value>
      <value>6</value>
      <value>7</value>
      <value>8</value>
      <value>9</value>
      <value>10</value>
      <value>11</value>
    </go-levels>
    <cluster-ids>
      <value>1</value>
    </cluster-ids>
    <go-groups>
      <map key="Group1" value="28|248|61|255"/>
    </go-groups>
    <groups-pvalues>
      <map key="Group1" value="0.009913669670243562"/>
    </groups-pvalues>
    <groups-test-rank>
      <map key="Group1" value="8"/>
    </groups-test-rank>
    <all-associated-gene-ids>
      <map key="101543" value="ISS"/>
      <map key="103284" value="ISS"/>
      <map key="12159" value="ISO"/>
      <map key="13207" value="ISO"/>
      <map key="13211" value="ISS"/>
      <map key="13649" value="ISO"/>
      <map key="13865" value="IMP"/>
      <map key="13982" value="ISO"/>
      <map key="14265" value="ISS"/>
      <map key="14359" value="ISS"/>
      <map key="15568" value="ISS"/>
      <map key="16193" value="ISO"/>
      <map key="16475" value="ISS"/>
      <map key="17257" value="ISO"/>
      <map key="18033" value="ISO"/>
      <map key="18999" value="ISO"/>
      <map key="19016" value="ISO"/>
      <map key="19055" value="IDA"/>
      <map key="19766" value="ISO"/>
      <map key="20185" value="ISO"/>
      <map key="20602" value="ISO"/>
      <map key="20848" value="ISO"/>
      <map key="208643" value="ISO"/>
      <map key="213236" value="ISS"/>
      <map key="21357" value="IMP"/>
      <map key="214384" value="IDA"/>
      <map key="217351" value="IMP"/>
      <map key="21803" value="ISO"/>
      <map key="21926" value="ISO"/>
      <map key="22059" value="ISO"/>
      <map key="22695" value="ISS"/>
      <map key="230709" value="IMP"/>
      <map key="230738" value="ISS"/>
      <map key="239528" value="ISO"/>
      <map key="26395" value="ISO"/>
      <map key="26396" value="ISO"/>
      <map key="29806" value="ISS"/>
      <map key="380669" value="ISO"/>
      <map key="636931" value="IMP"/>
      <map key="75284" value="ISS"/>
      <map key="80912" value="ISS"/>
      <map key="80913" value="ISO"/>
      <map key="83557" value="IGI"/>
      <map key="98558" value="IEA"/>
    </all-associated-gene-ids>
    <associated-gene-cluster>
      <map key="1">
        <value>Ajuba</value>
        <value>Ncor2</value>
      </map>
    </associated-gene-cluster>
  </term>
  <term clusterName="Specific for Cluster #1" go-id-string="GO:0061640" initial-group-color="Group4$200|34|170|255" name="cytoskeleton-dependent cytokinesis" nodeShape="Ellipse" numberOfGenesFromInitialListFoundInGO="71" numberOfGroupTests="8" numberOfTermTests="18" ontologyID="GO" ontologySource="GO_BiologicalProcess-EBI-UniProt-GOA-ACAP-ARAP_08.05.2020_00h00" order="GO:0061640" overviewTermColor="0|0|0|255" pvalueTermTestRank="12" selected="false" termPvalue="0.004095063297018297" totalFrequency="3.1914895" type="TERM">
    <associated-gene-symbols>
      <value>Anln</value>
      <value>Racgap1</value>
      <value>Septin9</value>
    </associated-gene-symbols>
    <all-associated-symbols>
      <value>Actr2</value>
      <value>Actr3</value>
      <value>Alkbh4</value>
      <value>Ank3</value>
      <value>Ankrd53</value>
      <value>Anln</value>
      <value>Apc</value>
      <value>Arf1</value>
      <value>Arl3</value>
      <value>Aurkb</value>
      <value>Bbs4</value>
      <value>Birc5</value>
      <value>Cenpa</value>
      <value>Cep55</value>
      <value>Cfl1</value>
      <value>Chmp1a</value>
      <value>Chmp1b</value>
      <value>Chmp2a</value>
      <value>Chmp2b</value>
      <value>Chmp3</value>
      <value>Chmp4b</value>
      <value>Chmp4c</value>
      <value>Chmp5</value>
      <value>Chmp6</value>
      <value>Chmp7</value>
      <value>Cit</value>
      <value>Ckap2</value>
      <value>Cntrob</value>
      <value>Cul7</value>
      <value>Daxx</value>
      <value>Dctn3</value>
      <value>Ect2</value>
      <value>Efhc1</value>
      <value>Fmn2</value>
      <value>Incenp</value>
      <value>Ist1</value>
      <value>Jtb</value>
      <value>Kif20a</value>
      <value>Kif20b</value>
      <value>Kif23</value>
      <value>Kif4</value>
      <value>Klhdc8b</value>
      <value>Lzts2</value>
      <value>Map9</value>
      <value>Mei1</value>
      <value>Mitd1</value>
      <value>Myh10</value>
      <value>Nup62</value>
      <value>Nusap1</value>
      <value>Pdcd6ip</value>
      <value>Plk1</value>
      <value>Prc1</value>
      <value>Rab35</value>
      <value>Racgap1</value>
      <value>Rhoa</value>
      <value>Rhob</value>
      <value>Rhoc</value>
      <value>Rock1</value>
      <value>Rock2</value>
      <value>Rtkn</value>
      <value>Septin1</value>
      <value>Septin10</value>
      <value>Septin11</value>
      <value>Septin12</value>
      <value>Septin14</value>
      <value>Septin2</value>
      <value>Septin3</value>
      <value>Septin4</value>
      <value>Septin5</value>
      <value>Septin6</value>
      <value>Septin7</value>
      <value>Septin8</value>
      <value>Septin9</value>
      <value>Shcbp1l</value>
      <value>Snx18</value>
      <value>Snx33</value>
      <value>Snx9</value>
      <value>Son</value>
      <value>Spast</value>
      <value>Spire1</value>
      <value>Spire2</value>
      <value>Sptbn1</value>
      <value>Stambp</value>
      <value>Stmn1</value>
      <value>Stx2</value>
      <value>Trim36</value>
      <value>Unc119</value>
      <value>Usp8</value>
      <value>Vps4a</value>
      <value>Vps4b</value>
      <value>Washc1</value>
      <value>Washc5</value>
      <value>Zfp365</value>
      <value>Zfyve26</value>
    </all-associated-symbols>
    <associated-gene-ids>
      <value>26934</value>
      <value>53860</value>
      <value>68743</value>
    </associated-gene-ids>
    <go-levels>
      <value>4</value>
      <value>5</value>
    </go-levels>
    <cluster-ids>
      <value>1</value>
    </cluster-ids>
    <go-groups>
      <map key="Group4" value="200|34|170|255"/>
    </go-groups>
    <groups-pvalues>
      <map key="Group4" value="0.004095063297018297"/>
    </groups-pvalues>
    <groups-test-rank>
      <map key="Group4" value="6"/>
    </groups-test-rank>
    <all-associated-gene-ids>
      <map key="102774" value="ISO"/>
      <map key="103080" value="IBA"/>
      <map key="105513" value="ISO"/>
      <map key="108907" value="ISO"/>
      <map key="116733" value="ISO"/>
      <map key="11735" value="ISO"/>
      <map key="11789" value="ISO"/>
      <map key="11799" value="ISS"/>
      <map key="11840" value="IGI"/>
      <map key="11848" value="ISS"/>
      <map key="11852" value="ISS"/>
      <map key="11853" value="ISS"/>
      <map key="12615" value="ISO"/>
      <map key="12631" value="IMP"/>
      <map key="12704" value="ISS"/>
      <map key="13163" value="IMP"/>
      <map key="13605" value="ISS"/>
      <map key="13852" value="ISO"/>
      <map key="16319" value="ISS"/>
      <map key="16571" value="ISS"/>
      <map key="16765" value="ISO"/>
      <map key="170625" value="ISO"/>
      <map key="18000" value="NAS"/>
      <map key="18226" value="ISO"/>
      <map key="18571" value="ISS"/>
      <map key="18817" value="ISS"/>
      <map key="18951" value="IBA"/>
      <map key="18952" value="IBA"/>
      <map key="19348" value="ISS"/>
      <map key="19877" value="IBA"/>
      <map key="19878" value="IBA"/>
      <map key="20166" value="IBA"/>
      <map key="20362" value="IBA"/>
      <map key="20479" value="ISO"/>
      <map key="20658" value="ISS"/>
      <map key="20742" value="ISO"/>
      <map key="208092" value="ISO"/>
      <map key="20877" value="ISS"/>
      <map key="211978" value="IEA"/>
      <map key="213582" value="ISO"/>
      <map key="216049" value="ISO"/>
      <map key="216846" value="ISS"/>
      <map key="22248" value="ISS"/>
      <map key="223593" value="IMP"/>
      <map key="226154" value="IEA"/>
      <map key="233406" value="IBA"/>
      <map key="234852" value="ISO"/>
      <map key="234857" value="IMP"/>
      <map key="235072" value="IMP"/>
      <map key="235406" value="ISS"/>
      <map key="23922" value="ISS"/>
      <map key="24050" value="IBA"/>
      <map key="240641" value="IMP"/>
      <map key="26934" value="ISS"/>
      <map key="28105" value="ISS"/>
      <map key="50850" value="ISS"/>
      <map key="52398" value="IBA"/>
      <map key="53598" value="ISS"/>
      <map key="53860" value="IBA"/>
      <map key="54204" value="IBA"/>
      <map key="54418" value="IMP"/>
      <map key="56350" value="ISS"/>
      <map key="56526" value="IBA"/>
      <map key="66371" value="ISO"/>
      <map key="66515" value="ISS"/>
      <map key="66616" value="ISS"/>
      <map key="66700" value="ISO"/>
      <map key="66713" value="IGI"/>
      <map key="67064" value="ISO"/>
      <map key="68166" value="IMP"/>
      <map key="68743" value="ISO"/>
      <map key="68767" value="IMP"/>
      <map key="68942" value="ISO"/>
      <map key="68953" value="ISO"/>
      <map key="69028" value="ISO"/>
      <map key="70527" value="ISO"/>
      <map key="71089" value="IBA"/>
      <map key="71819" value="ISS"/>
      <map key="71836" value="IBA"/>
      <map key="71877" value="ISS"/>
      <map key="71955" value="ISO"/>
      <map key="72041" value="ISS"/>
      <map key="74107" value="ISO"/>
      <map key="74117" value="IGI"/>
      <map key="74222" value="IBA"/>
      <map key="74369" value="IMP"/>
      <map key="75305" value="ISS"/>
      <map key="75608" value="ISS"/>
      <map key="76959" value="ISO"/>
      <map key="77407" value="ISO"/>
      <map key="77579" value="ISO"/>
      <map key="78267" value="ISS"/>
      <map key="80986" value="ISO"/>
      <map key="84092" value="ISO"/>
    </all-associated-gene-ids>
    <associated-gene-cluster>
      <map key="1">
        <value>Anln</value>
        <value>Racgap1</value>
        <value>Septin9</value>
      </map>
    </associated-gene-cluster>
  </term>
  <term clusterName="Specific for Cluster #1" go-id-string="GO:0071044" initial-group-color="Group6$206|81|238|255" name="histone mRNA catabolic process" nodeShape="Ellipse" numberOfGenesFromInitialListFoundInGO="71" numberOfGroupTests="8" numberOfTermTests="18" ontologyID="GO" ontologySource="GO_BiologicalProcess-EBI-UniProt-GOA-ACAP-ARAP_08.05.2020_00h00" order="GO:0071044" overviewTermColor="0|0|0|255" pvalueTermTestRank="8" selected="false" termPvalue="8.751228794655427E-4" totalFrequency="15.384615" type="TERM">
    <associated-gene-symbols>
      <value>Tent4b</value>
      <value>Xrn1</value>
    </associated-gene-symbols>
    <all-associated-symbols>
      <value>Atm</value>
      <value>Dcp2</value>
      <value>Dxcp2</value>
      <value>Exosc10</value>
      <value>Exosc4</value>
      <value>Lsm1</value>
      <value>Mtpap</value>
      <value>Ssb</value>
      <value>Tent2</value>
      <value>Tent4a</value>
      <value>Tent4b</value>
      <value>Upf1</value>
      <value>Xrn1</value>
    </all-associated-symbols>
    <associated-gene-ids>
      <value>214627</value>
      <value>24127</value>
    </associated-gene-ids>
    <go-levels>
      <value>7</value>
      <value>8</value>
      <value>9</value>
      <value>10</value>
    </go-levels>
    <cluster-ids>
      <value>1</value>
    </cluster-ids>
    <go-groups>
      <map key="Group6" value="206|81|238|255"/>
    </go-groups>
    <groups-pvalues>
      <map key="Group6" value="0.0012452076236126163"/>
    </groups-pvalues>
    <groups-test-rank>
      <map key="Group6" value="5"/>
    </groups-test-rank>
    <all-associated-gene-ids>
      <map key="100715" value="ISS"/>
      <map key="109075" value="ISS"/>
      <map key="110438" value="ISS"/>
      <map key="11920" value="ISS"/>
      <map key="19704" value="ISS"/>
      <map key="20823" value="ISO"/>
      <map key="210106" value="IBA"/>
      <map key="214627" value="ISS"/>
      <map key="24127" value="ISS"/>
      <map key="50912" value="ISS"/>
      <map key="67207" value="ISS"/>
      <map key="67440" value="ISS"/>
      <map key="70640" value="ISS"/>
    </all-associated-gene-ids>
    <associated-gene-cluster>
      <map key="1">
        <value>Tent4b</value>
        <value>Xrn1</value>
      </map>
    </associated-gene-cluster>
  </term>
  <term clusterName="Specific for Cluster #1" go-id-string="GO:0097198" initial-group-color="Group8$69|93|28|255" name="histone H3-K36 trimethylation" nodeShape="Ellipse" numberOfGenesFromInitialListFoundInGO="71" numberOfGroupTests="8" numberOfTermTests="18" ontologyID="GO" ontologySource="GO_BiologicalProcess-EBI-UniProt-GOA-ACAP-ARAP_08.05.2020_00h00" order="GO:0097198" overviewTermColor="0|0|0|255" pvalueTermTestRank="5" selected="false" termPvalue="1.7091802456878173E-4" totalFrequency="33.333332" type="TERM">
    <associated-gene-symbols>
      <value>Brd4</value>
      <value>Iws1</value>
    </associated-gene-symbols>
    <all-associated-symbols>
      <value>Brd4</value>
      <value>Iws1</value>
      <value>Nsd3</value>
      <value>Prdm9</value>
      <value>Setd2</value>
      <value>Setd5</value>
    </all-associated-symbols>
    <associated-gene-ids>
      <value>57261</value>
      <value>73473</value>
    </associated-gene-ids>
    <go-levels>
      <value>7</value>
      <value>8</value>
      <value>9</value>
      <value>10</value>
      <value>11</value>
      <value>12</value>
    </go-levels>
    <cluster-ids>
      <value>1</value>
    </cluster-ids>
    <go-groups>
      <map key="Group8" value="69|93|28|255"/>
    </go-groups>
    <groups-pvalues>
      <map key="Group8" value="6.716302275968739E-7"/>
    </groups-pvalues>
    <groups-test-rank>
      <map key="Group8" value="1"/>
    </groups-test-rank>
    <all-associated-gene-ids>
      <map key="213389" value="ISS"/>
      <map key="234135" value="ISO"/>
      <map key="235626" value="ISS"/>
      <map key="57261" value="ISS"/>
      <map key="72895" value="IMP"/>
      <map key="73473" value="ISS"/>
    </all-associated-gene-ids>
    <associated-gene-cluster>
      <map key="1">
        <value>Brd4</value>
        <value>Iws1</value>
      </map>
    </associated-gene-cluster>
  </term>
  <term clusterName="Specific for Cluster #1" go-id-string="GO:0097201" initial-group-color="Group5$203|54|0|255" name="negative regulation of transcription from RNA polymerase II promoter in response to stress" nodeShape="Ellipse" numberOfGenesFromInitialListFoundInGO="71" numberOfGroupTests="8" numberOfTermTests="18" ontologyID="GO" ontologySource="GO_BiologicalProcess-EBI-UniProt-GOA-ACAP-ARAP_08.05.2020_00h00" order="GO:0097201" overviewTermColor="203|54|0|255" pvalueTermTestRank="8" selected="true" termPvalue="8.751228794655427E-4" totalFrequency="15.384615" type="TERM">
    <associated-gene-symbols>
      <value>Bag3</value>
      <value>Jun</value>
    </associated-gene-symbols>
    <all-associated-symbols>
      <value>Bag3</value>
      <value>Cited2</value>
      <value>Dnajb1</value>
      <value>Hif1an</value>
      <value>Hspa1a</value>
      <value>Impact</value>
      <value>Jun</value>
      <value>Nck1</value>
      <value>Nck2</value>
      <value>Ppp1r15a</value>
      <value>Sirt2</value>
      <value>Tmbim6</value>
      <value>Vhl</value>
    </all-associated-symbols>
    <associated-gene-ids>
      <value>16476</value>
      <value>29810</value>
    </associated-gene-ids>
    <go-levels>
      <value>6</value>
      <value>7</value>
      <value>8</value>
      <value>9</value>
      <value>10</value>
      <value>11</value>
      <value>12</value>
      <value>13</value>
    </go-levels>
    <cluster-ids>
      <value>1</value>
    </cluster-ids>
    <go-groups>
      <map key="Group5" value="203|54|0|255"/>
    </go-groups>
    <groups-pvalues>
      <map key="Group5" value="7.478279398701353E-4"/>
    </groups-pvalues>
    <groups-test-rank>
      <map key="Group5" value="3"/>
    </groups-test-rank>
    <all-associated-gene-ids>
      <map key="110213" value="IMP"/>
      <map key="16210" value="IDA"/>
      <map key="16476" value="ISO"/>
      <map key="17684" value="ISO"/>
      <map key="17872" value="IDA"/>
      <map key="17973" value="ISO"/>
      <map key="17974" value="IGI"/>
      <map key="193740" value="ISS"/>
      <map key="22346" value="ISO"/>
      <map key="29810" value="ISS"/>
      <map key="319594" value="ISS"/>
      <map key="64383" value="ISS"/>
      <map key="81489" value="ISS"/>
    </all-associated-gene-ids>
    <associated-gene-cluster>
      <map key="1">
        <value>Bag3</value>
        <value>Jun</value>
      </map>
    </associated-gene-cluster>
  </term>
  <term clusterName="Specific for Cluster #1" go-id-string="GO:1902895" initial-group-color="Group5$203|54|0|255" name="positive regulation of pri-miRNA transcription by RNA polymerase II" nodeShape="Ellipse" numberOfGenesFromInitialListFoundInGO="71" numberOfGroupTests="8" numberOfTermTests="18" ontologyID="GO" ontologySource="GO_BiologicalProcess-EBI-UniProt-GOA-ACAP-ARAP_08.05.2020_00h00" order="GO:1902895" overviewTermColor="0|0|0|255" pvalueTermTestRank="15" selected="false" termPvalue="0.008246097916920464" totalFrequency="5.0" type="TERM">
    <associated-gene-symbols>
      <value>Jun</value>
      <value>Nr3c1</value>
    </associated-gene-symbols>
    <all-associated-symbols>
      <value>Apln</value>
      <value>Atoh8</value>
      <value>Bmp2</value>
      <value>Bmp4</value>
      <value>Bmpr1a</value>
      <value>Ctcf</value>
      <value>Egr1</value>
      <value>Fos</value>
      <value>Foxo3</value>
      <value>Gata2</value>
      <value>Gnl3</value>
      <value>Hif1a</value>
      <value>Il10</value>
      <value>Jun</value>
      <value>Klf5</value>
      <value>Nfkb1</value>
      <value>Ngfr</value>
      <value>Nr3c1</value>
      <value>Pdgfb</value>
      <value>Prl</value>
      <value>Rela</value>
      <value>Smad1</value>
      <value>Smad3</value>
      <value>Smad4</value>
      <value>Smad6</value>
      <value>Smarca4</value>
      <value>Spi1</value>
      <value>Srebf1</value>
      <value>Srebf2</value>
      <value>Srf</value>
      <value>Stat3</value>
      <value>Tead1</value>
      <value>Tert</value>
      <value>Tgfb1</value>
      <value>Tgfb2</value>
      <value>Tgfbr1</value>
      <value>Tnf</value>
      <value>Tom1l2</value>
      <value>Trp53</value>
      <value>Wt1</value>
    </all-associated-symbols>
    <associated-gene-ids>
      <value>14815</value>
      <value>16476</value>
    </associated-gene-ids>
    <go-levels>
      <value>7</value>
      <value>8</value>
      <value>9</value>
      <value>10</value>
      <value>11</value>
      <value>12</value>
      <value>13</value>
    </go-levels>
    <cluster-ids>
      <value>1</value>
    </cluster-ids>
    <go-groups>
      <map key="Group5" value="203|54|0|255"/>
    </go-groups>
    <groups-pvalues>
      <map key="Group5" value="7.478279398701353E-4"/>
    </groups-pvalues>
    <groups-test-rank>
      <map key="Group5" value="3"/>
    </groups-test-rank>
    <all-associated-gene-ids>
      <map key="12156" value="IGI"/>
      <map key="12159" value="IGI"/>
      <map key="12166" value="IDA"/>
      <map key="12224" value="ISO"/>
      <map key="13018" value="ISO"/>
      <map key="13653" value="ISO"/>
      <map key="14281" value="ISO"/>
      <map key="14461" value="ISO"/>
      <map key="14815" value="ISO"/>
      <map key="15251" value="ISO"/>
      <map key="16153" value="IDA"/>
      <map key="16476" value="ISO"/>
      <map key="17125" value="IMP"/>
      <map key="17127" value="ISO"/>
      <map key="17128" value="IMP"/>
      <map key="17130" value="IMP"/>
      <map key="18033" value="ISO"/>
      <map key="18053" value="ISO"/>
      <map key="18591" value="ISO"/>
      <map key="19109" value="ISO"/>
      <map key="19697" value="ISO"/>
      <map key="20375" value="IDA"/>
      <map key="20586" value="ISO"/>
      <map key="20787" value="ISO"/>
      <map key="20788" value="IDA"/>
      <map key="20807" value="IDA"/>
      <map key="20848" value="ISO"/>
      <map key="21676" value="ISO"/>
      <map key="216810" value="ISO"/>
      <map key="21752" value="ISO"/>
      <map key="21803" value="ISO"/>
      <map key="21808" value="ISO"/>
      <map key="21812" value="ISO"/>
      <map key="21926" value="ISO"/>
      <map key="22059" value="ISO"/>
      <map key="22431" value="ISO"/>
      <map key="30877" value="ISO"/>
      <map key="30878" value="ISO"/>
      <map key="56484" value="IMP"/>
      <map key="71093" value="ISO"/>
    </all-associated-gene-ids>
    <associated-gene-cluster>
      <map key="1">
        <value>Jun</value>
        <value>Nr3c1</value>
      </map>
    </associated-gene-cluster>
  </term>
  <term clusterName="Specific for Cluster #1" go-id-string="GO:2000772" initial-group-color="Group2$139|226|201|255" name="regulation of cellular senescence" nodeShape="Ellipse" numberOfGenesFromInitialListFoundInGO="71" numberOfGroupTests="8" numberOfTermTests="18" ontologyID="GO" ontologySource="GO_BiologicalProcess-EBI-UniProt-GOA-ACAP-ARAP_08.05.2020_00h00" order="GO:2000772" overviewTermColor="139|226|201|255" pvalueTermTestRank="16" selected="true" termPvalue="0.009913669670243562" totalFrequency="4.5454545" type="TERM">
    <associated-gene-symbols>
      <value>Rbl1</value>
      <value>Rsl1d1</value>
    </associated-gene-symbols>
    <all-associated-symbols>
      <value>Abl1</value>
      <value>Akt3</value>
      <value>Arg2</value>
      <value>Arntl</value>
      <value>B2m</value>
      <value>Bcl2l12</value>
      <value>Bcl6</value>
      <value>Bmpr1a</value>
      <value>Cdk6</value>
      <value>Cdkn2a</value>
      <value>Cgas</value>
      <value>Eef1e1</value>
      <value>Fbxo5</value>
      <value>H2-M3</value>
      <value>Hmga1</value>
      <value>Hmga2</value>
      <value>Icmt</value>
      <value>Ing2</value>
      <value>Kras</value>
      <value>Map3k3</value>
      <value>Nampt</value>
      <value>Nek4</value>
      <value>Nuak1</value>
      <value>Pawr</value>
      <value>Plk2</value>
      <value>Pnpt1</value>
      <value>Prkdc</value>
      <value>Rbl1</value>
      <value>Rsl1d1</value>
      <value>Sirt1</value>
      <value>Slc30a10</value>
      <value>Suv39h1</value>
      <value>Tcp1</value>
      <value>Terf2</value>
      <value>Tert</value>
      <value>Trp53</value>
      <value>Trp63</value>
      <value>Twist1</value>
      <value>Vash1</value>
      <value>Ybx1</value>
      <value>Ypel3</value>
      <value>Zfp277</value>
      <value>Zkscan3</value>
      <value>Zmpste24</value>
    </all-associated-symbols>
    <associated-gene-ids>
      <value>19650</value>
      <value>66409</value>
    </associated-gene-ids>
    <go-levels>
      <value>4</value>
      <value>5</value>
      <value>6</value>
    </go-levels>
    <cluster-ids>
      <value>1</value>
    </cluster-ids>
    <go-groups>
      <map key="Group2" value="139|226|201|255"/>
    </go-groups>
    <groups-pvalues>
      <map key="Group2" value="0.009913669670243562"/>
    </groups-pvalues>
    <groups-test-rank>
      <map key="Group2" value="8"/>
    </groups-test-rank>
    <all-associated-gene-ids>
      <map key="11350" value="IGI"/>
      <map key="114774" value="IMP"/>
      <map key="11847" value="ISO"/>
      <map key="11865" value="IMP"/>
      <map key="12010" value="ISO"/>
      <map key="12053" value="IMP"/>
      <map key="12166" value="IGI"/>
      <map key="12571" value="ISO"/>
      <map key="12578" value="ISO"/>
      <map key="14991" value="ISO"/>
      <map key="15361" value="ISS"/>
      <map key="15364" value="ISS"/>
      <map key="16653" value="ISO"/>
      <map key="19090" value="ISO"/>
      <map key="19650" value="ISO"/>
      <map key="20620" value="IMP"/>
      <map key="20937" value="IMP"/>
      <map key="21454" value="ISO"/>
      <map key="214763" value="IDA"/>
      <map key="21750" value="ISO"/>
      <map key="21752" value="ISO"/>
      <map key="22059" value="IGI"/>
      <map key="22061" value="ISO"/>
      <map key="22160" value="ISO"/>
      <map key="22608" value="IMP"/>
      <map key="226781" value="ISO"/>
      <map key="230709" value="IMP"/>
      <map key="23797" value="ISO"/>
      <map key="238328" value="ISO"/>
      <map key="23955" value="ISS"/>
      <map key="246196" value="IMP"/>
      <map key="26406" value="ISO"/>
      <map key="57295" value="IGI"/>
      <map key="59027" value="ISO"/>
      <map key="66090" value="ISO"/>
      <map key="66143" value="ISO"/>
      <map key="66409" value="ISS"/>
      <map key="67141" value="ISS"/>
      <map key="69260" value="IEA"/>
      <map key="71701" value="ISS"/>
      <map key="72739" value="ISS"/>
      <map key="75736" value="IDA"/>
      <map key="77976" value="ISS"/>
      <map key="93759" value="ISS"/>
    </all-associated-gene-ids>
    <associated-gene-cluster>
      <map key="1">
        <value>Rbl1</value>
        <value>Rsl1d1</value>
      </map>
    </associated-gene-cluster>
  </term>
  <term clusterName="Specific for Cluster #1" go-id-string="GO:2001253" initial-group-color="Group8$69|93|28|255" name="regulation of histone H3-K36 trimethylation" nodeShape="Ellipse" numberOfGenesFromInitialListFoundInGO="71" numberOfGroupTests="8" numberOfTermTests="18" ontologyID="GO" ontologySource="GO_BiologicalProcess-EBI-UniProt-GOA-ACAP-ARAP_08.05.2020_00h00" order="GO:2001253" overviewTermColor="0|0|0|255" pvalueTermTestRank="3" selected="false" termPvalue="6.867055743019402E-5" totalFrequency="50.0" type="TERM">
    <associated-gene-symbols>
      <value>Brd4</value>
      <value>Iws1</value>
    </associated-gene-symbols>
    <all-associated-symbols>
      <value>Brd4</value>
      <value>Iws1</value>
      <value>Nsd3</value>
      <value>Prdm9</value>
    </all-associated-symbols>
    <associated-gene-ids>
      <value>57261</value>
      <value>73473</value>
    </associated-gene-ids>
    <go-levels>
      <value>8</value>
      <value>9</value>
      <value>10</value>
      <value>11</value>
      <value>12</value>
      <value>13</value>
    </go-levels>
    <cluster-ids>
      <value>1</value>
    </cluster-ids>
    <go-groups>
      <map key="Group8" value="69|93|28|255"/>
    </go-groups>
    <groups-pvalues>
      <map key="Group8" value="6.716302275968739E-7"/>
    </groups-pvalues>
    <groups-test-rank>
      <map key="Group8" value="1"/>
    </groups-test-rank>
    <all-associated-gene-ids>
      <map key="213389" value="ISS"/>
      <map key="234135" value="ISO"/>
      <map key="57261" value="ISS"/>
      <map key="73473" value="ISS"/>
    </all-associated-gene-ids>
    <associated-gene-cluster>
      <map key="1">
        <value>Brd4</value>
        <value>Iws1</value>
      </map>
    </associated-gene-cluster>
  </term>
</cluego-terms>
