# Supplementary material for: The Greatwall kinase safeguards the genome integrity by affecting the kinome activity in mitosis
Source: Oncogene. 2020 Sep 25;39(44):6816–40. doi: 10.1038/s41388-020-01470-1 (PMC7605441; doi:10.1038/s41388-020-01470-1)
Supplement: Supplementary file 8 — File S1 [file 41388_2020_1470_MOESM8_ESM.zip › saved-session/Mus Musculus/CluePedia_STRING-ACTIONS_v11.0_10090_27.02.2019.txt]

AdditionalEdges#protein1	protein2	ACTION|binding_v11.0_27.02.2019:0.0;expression_v11.0_27.02.2019:0.0;activation_v11.0_27.02.2019:0.0;ptmod_v11.0_27.02.2019:0.0;catalysis_v11.0_27.02.2019:0.0;reaction_v11.0_27.02.2019:0.0;inhibition_v11.0_27.02.2019:0.0	ACTION_TYPE	ACTION_DIRECTION	ACTION_SCORE
ENSMUSP00000000001	ENSMUSP00000000153	binding	-	0	0.901
ENSMUSP00000000001	ENSMUSP00000000369	activation	activation	3	0.155
ENSMUSP00000000001	ENSMUSP00000000574	activation|binding|catalysis|reaction	activation|-|association|association	3|0|3|3	0.843|0.921|0.921|0.921
ENSMUSP00000000001	ENSMUSP00000001347	activation|catalysis	activation|association	3|2	0.165|0.157
ENSMUSP00000000001	ENSMUSP00000001652	activation|binding|catalysis|reaction	activation|-|association|association	3|0|3|3	0.807|0.903|0.903|0.903
ENSMUSP00000000001	ENSMUSP00000001812	activation|catalysis|ptmod	activation|association|-	3|1|0	0.152|0.152|0.152
ENSMUSP00000000001	ENSMUSP00000002303	activation|catalysis	activation|association	3|2	0.165|0.181
ENSMUSP00000000001	ENSMUSP00000002532	activation|binding|inhibition	activation|-|inhibition	1|0|3	0.264|0.441|0.163
ENSMUSP00000000001	ENSMUSP00000002883	activation|ptmod	activation|-	3|0	0.152|0.152
ENSMUSP00000000001	ENSMUSP00000003370	activation	activation	3	0.62
ENSMUSP00000000001	ENSMUSP00000003451	activation|catalysis	activation|association	3|2	0.165|0.157
ENSMUSP00000000001	ENSMUSP00000004076	activation|binding|catalysis|reaction	activation|-|association|association	3|0|3|3	0.806|0.903|0.903|0.903
ENSMUSP00000000001	ENSMUSP00000004480	binding|catalysis|reaction	-|association|association	0|3|3	0.901|0.901|0.901
ENSMUSP00000000001	ENSMUSP00000004565	activation	activation	3	0.155
ENSMUSP00000000001	ENSMUSP00000004684	activation|binding	activation|-	3|0	0.158|0.158
ENSMUSP00000000001	ENSMUSP00000004986	activation|catalysis	activation|association	3|2	0.647|0.154
ENSMUSP00000000001	ENSMUSP00000004990	activation|catalysis	activation|association	3|2	0.647|0.154
ENSMUSP00000000001	ENSMUSP00000005164	activation|ptmod	activation|-	3|0	0.68|0.68
ENSMUSP00000000001	ENSMUSP00000005352	activation|binding|catalysis|ptmod|reaction	activation|-|association|-|association	3|0|3|0|3	0.152|0.152|0.152|0.152|0.152
ENSMUSP00000000001	ENSMUSP00000005406	binding|catalysis|reaction	-|association|association	0|3|3	0.91|0.91|0.91
ENSMUSP00000000001	ENSMUSP00000005606	activation|ptmod	activation|-	3|0	0.68|0.68
ENSMUSP00000000001	ENSMUSP00000005671	activation	activation	3	0.824
ENSMUSP00000000001	ENSMUSP00000006005	activation	activation	3	0.158
ENSMUSP00000000001	ENSMUSP00000006544	binding|catalysis|reaction	-|association|association	0|3|3	0.9|0.9|0.9
ENSMUSP00000000001	ENSMUSP00000007959	activation|catalysis	activation|association	3|2	0.165|0.181
ENSMUSP00000000001	ENSMUSP00000009003	activation	activation	3	0.155
ENSMUSP00000000001	ENSMUSP00000010205	binding|catalysis|reaction	-|association|association	0|3|3	0.737|0.906|0.906
ENSMUSP00000000001	ENSMUSP00000010279	activation|binding|catalysis|reaction	activation|-|association|association	3|0|3|3	0.196|0.196|0.196|0.196
ENSMUSP00000000001	ENSMUSP00000010673	activation	activation	3	0.155
ENSMUSP00000000001	ENSMUSP00000017288	activation|catalysis	activation|association	3|2	0.165|0.157
ENSMUSP00000000001	ENSMUSP00000017455	binding|catalysis|reaction	-|association|association	0|3|3	0.903|0.903|0.903
ENSMUSP00000000001	ENSMUSP00000017460	binding|catalysis|reaction	-|association|association	0|3|3	0.9|0.9|0.9
ENSMUSP00000000001	ENSMUSP00000017831	catalysis	association	2	0.179
ENSMUSP00000000001	ENSMUSP00000018156	activation|catalysis	activation|association	3|2	0.165|0.181
ENSMUSP00000000001	ENSMUSP00000018644	binding|catalysis|reaction	-|association|association	0|3|3	0.196|0.196|0.196
ENSMUSP00000000001	ENSMUSP00000018966	activation|ptmod	activation|-	3|0	0.152|0.152
ENSMUSP00000000001	ENSMUSP00000019064	binding|catalysis|reaction	-|association|association	0|3|3	0.901|0.901|0.901
ENSMUSP00000000001	ENSMUSP00000019071	binding|catalysis|reaction	-|association|association	0|3|3	0.9|0.9|0.9
ENSMUSP00000000001	ENSMUSP00000019074	binding|catalysis|reaction	-|association|association	0|3|3	0.9|0.9|0.9
ENSMUSP00000000001	ENSMUSP00000019266	binding|catalysis|reaction	-|association|association	0|3|3	0.9|0.9|0.9
ENSMUSP00000000001	ENSMUSP00000020101	activation|catalysis	activation|association	3|2	0.165|0.157
ENSMUSP00000000001	ENSMUSP00000020634	activation	activation	3	0.608
ENSMUSP00000000001	ENSMUSP00000020706	activation|binding|catalysis|inhibition|reaction	activation|-|association|inhibition|association	3|0|3|3|3	0.665|0.916|0.916|0.665|0.916
ENSMUSP00000000001	ENSMUSP00000020920	activation|inhibition	activation|inhibition	1|3	0.343|0.862
ENSMUSP00000000001	ENSMUSP00000020930	binding	-	0	0.729
ENSMUSP00000000001	ENSMUSP00000020990	binding|catalysis|reaction	-|association|association	0|3|3	0.9|0.9|0.9
ENSMUSP00000000001	ENSMUSP00000021283	activation	activation	3	0.807
ENSMUSP00000000001	ENSMUSP00000021734	binding|catalysis|reaction	-|association|association	0|3|3	0.943|0.937|0.937
ENSMUSP00000000001	ENSMUSP00000021796	binding|catalysis|reaction	association|association|association	3|3|3	0.243|0.156|0.156
ENSMUSP00000000001	ENSMUSP00000022013	activation|binding|catalysis|inhibition|reaction	activation|-|association|inhibition|association	3|0|3|3|3	0.665|0.916|0.916|0.665|0.916
ENSMUSP00000000001	ENSMUSP00000022078	activation|catalysis	activation|association	3|2	0.165|0.157
ENSMUSP00000000001	ENSMUSP00000022235	activation|binding|catalysis|reaction	activation|-|association|association	3|0|3|3	0.664|0.916|0.916|0.916
ENSMUSP00000000001	ENSMUSP00000022331	binding|catalysis|reaction	-|association|association	0|1|3	0.196|0.196|0.196
ENSMUSP00000000001	ENSMUSP00000022338	binding|catalysis|reaction	-|association|association	0|1|3	0.196|0.196|0.196
ENSMUSP00000000001	ENSMUSP00000022665	activation|catalysis	activation|association	3|2	0.165|0.157
ENSMUSP00000000001	ENSMUSP00000022906	activation|binding|catalysis|ptmod|reaction	activation|-|association|-|association	3|0|3|0|3	0.199|0.199|0.199|0.199|0.199
ENSMUSP00000000001	ENSMUSP00000023007	activation|binding|catalysis|inhibition|reaction	activation|-|association|inhibition|association	3|0|3|3|3	0.665|0.916|0.916|0.665|0.916
ENSMUSP00000000001	ENSMUSP00000023390	activation|binding|catalysis|reaction	activation|-|association|association	3|0|3|3	0.664|0.916|0.916|0.916
ENSMUSP00000000001	ENSMUSP00000023589	binding|catalysis|reaction	-|association|association	0|3|3	0.9|0.9|0.9
ENSMUSP00000000001	ENSMUSP00000023840	binding|catalysis|reaction	-|association|association	0|3|3	0.9|0.9|0.9
ENSMUSP00000000001	ENSMUSP00000023959	activation|binding|catalysis|reaction	activation|-|association|association	3|0|3|3	0.82|0.91|0.91|0.91
ENSMUSP00000000001	ENSMUSP00000024004	binding|catalysis|reaction	-|association|association	0|3|3	0.9|0.9|0.9
ENSMUSP00000000001	ENSMUSP00000024206	binding|catalysis|reaction	-|association|association	0|3|3	0.938|0.938|0.938
ENSMUSP00000000001	ENSMUSP00000024518	activation	activation	3	0.155
ENSMUSP00000000001	ENSMUSP00000024956	activation|catalysis	activation|association	3|2	0.165|0.157
ENSMUSP00000000001	ENSMUSP00000024988	binding|catalysis|reaction	-|association|association	0|3|3	0.9|0.9|0.9
ENSMUSP00000000001	ENSMUSP00000025020	activation|inhibition	activation|inhibition	1|3	0.343|0.343
ENSMUSP00000000001	ENSMUSP00000025338	activation|binding|catalysis|reaction	activation|-|association|association	3|0|3|3	0.814|0.907|0.907|0.907
ENSMUSP00000000001	ENSMUSP00000025402	binding|catalysis|reaction	-|association|association	0|3|3	0.91|0.91|0.91
ENSMUSP00000000001	ENSMUSP00000025541	activation|binding	activation|association	1|2	0.225|0.905
ENSMUSP00000000001	ENSMUSP00000025561	binding|catalysis|reaction	-|association|association	0|3|3	0.9|0.9|0.9
ENSMUSP00000000001	ENSMUSP00000025602	binding	-	0	0.725
ENSMUSP00000000001	ENSMUSP00000025842	binding|catalysis|reaction	-|association|association	0|3|3	0.904|0.904|0.904
ENSMUSP00000000001	ENSMUSP00000025912	activation|binding|reaction	activation|-|association	3|0|3	0.645|0.911|0.911
ENSMUSP00000000001	ENSMUSP00000026383	binding|catalysis|reaction	-|association|association	0|3|3	0.158|0.158|0.158
ENSMUSP00000000001	ENSMUSP00000026452	activation|binding|catalysis|inhibition|reaction	activation|association|association|inhibition|association	3|2|3|2|3	0.34|0.275|0.236|0.189|0.236
ENSMUSP00000000001	ENSMUSP00000026558	binding	-	0	0.317
ENSMUSP00000000001	ENSMUSP00000026569	activation|binding|catalysis|reaction	activation|-|association|association	3|0|3|3	0.664|0.916|0.916|0.916
ENSMUSP00000000001	ENSMUSP00000026572	activation|catalysis|inhibition	activation|association|inhibition	3|2|2	0.829|0.181|0.181
ENSMUSP00000000001	ENSMUSP00000026911	activation|binding|catalysis|reaction	activation|-|association|association	3|0|3|3	0.664|0.916|0.916|0.916
ENSMUSP00000000001	ENSMUSP00000027038	binding|catalysis|reaction	-|association|association	0|3|3	0.916|0.916|0.916
ENSMUSP00000000001	ENSMUSP00000027362	binding|catalysis|reaction	-|association|association	0|3|3	0.152|0.152|0.152
ENSMUSP00000000001	ENSMUSP00000027440	binding|catalysis|reaction	-|association|association	0|3|3	0.916|0.916|0.916
ENSMUSP00000000001	ENSMUSP00000027603	activation|inhibition	activation|inhibition	1|3	0.264|0.163
ENSMUSP00000000001	ENSMUSP00000027682	binding|catalysis|reaction	-|association|association	0|3|3	0.916|0.916|0.916
ENSMUSP00000000001	ENSMUSP00000027748	activation|inhibition	activation|inhibition	1|3	0.384|0.163
ENSMUSP00000000001	ENSMUSP00000027809	binding|catalysis|reaction	-|association|association	0|1|3	0.196|0.196|0.196
ENSMUSP00000000001	ENSMUSP00000027812	activation|inhibition	activation|inhibition	1|3	0.343|0.252
ENSMUSP00000000001	ENSMUSP00000027852	inhibition	inhibition	3	0.665
ENSMUSP00000000001	ENSMUSP00000027991	activation|binding|inhibition	activation|-|inhibition	1|0|3	0.264|0.155|0.163
ENSMUSP00000000001	ENSMUSP00000027997	activation|inhibition	activation|inhibition	1|3	0.264|0.163
ENSMUSP00000000001	ENSMUSP00000028233	binding|catalysis|reaction	-|association|association	0|3|3	0.9|0.9|0.9
ENSMUSP00000000001	ENSMUSP00000028389	activation|ptmod	activation|-	3|0	0.152|0.152
ENSMUSP00000000001	ENSMUSP00000028883	binding|catalysis|reaction	-|association|association	0|3|3	0.9|0.9|0.9
ENSMUSP00000000001	ENSMUSP00000029175	activation	activation	3	0.625
ENSMUSP00000000001	ENSMUSP00000029201	activation	activation	3	0.632
ENSMUSP00000000001	ENSMUSP00000029326	activation|binding|catalysis|reaction	activation|-|association|association	3|0|3|3	0.6|0.9|0.9|0.9
ENSMUSP00000000001	ENSMUSP00000029445	activation|catalysis|inhibition	activation|association|inhibition	3|2|2	0.829|0.158|0.158
ENSMUSP00000000001	ENSMUSP00000029482	inhibition	inhibition	1	0.948
ENSMUSP00000000001	ENSMUSP00000029625	activation|ptmod	activation|-	3|0	0.152|0.152
ENSMUSP00000000001	ENSMUSP00000029633	binding|catalysis|reaction	-|association|association	0|3|3	0.916|0.916|0.916
ENSMUSP00000000001	ENSMUSP00000029692	activation	activation	3	0.155
ENSMUSP00000000001	ENSMUSP00000029694	activation|binding	activation|-	3|0	0.158|0.158
ENSMUSP00000000001	ENSMUSP00000030464	activation	activation	3	0.633
ENSMUSP00000000001	ENSMUSP00000030510	binding|catalysis|reaction	-|association|association	0|3|3	0.901|0.901|0.901
ENSMUSP00000000001	ENSMUSP00000030561	catalysis|reaction	association|association	3|3	0.909|0.909
ENSMUSP00000000001	ENSMUSP00000030693	activation	activation	3	0.62
ENSMUSP00000000001	ENSMUSP00000030787	activation	activation	3	0.155
ENSMUSP00000000001	ENSMUSP00000030792	binding|catalysis|reaction	-|association|association	0|3|3	0.901|0.901|0.901
ENSMUSP00000000001	ENSMUSP00000030815	binding|catalysis|reaction	-|association|association	0|3|3	0.9|0.9|0.9
ENSMUSP00000000001	ENSMUSP00000030834	activation	activation	3	0.804
ENSMUSP00000000001	ENSMUSP00000030940	binding|catalysis|reaction	association|association|association	2|3|3	0.951|0.941|0.941
ENSMUSP00000000001	ENSMUSP00000030949	binding|catalysis|reaction	-|association|association	0|3|3	0.902|0.902|0.902
ENSMUSP00000000001	ENSMUSP00000030984	activation|inhibition	activation|inhibition	1|3	0.384|0.163
ENSMUSP00000000001	ENSMUSP00000031106	activation|catalysis	activation|association	3|2	0.165|0.157
ENSMUSP00000000001	ENSMUSP00000031146	binding|catalysis|reaction	-|association|association	0|3|3	0.9|0.9|0.9
ENSMUSP00000000001	ENSMUSP00000031318	binding|catalysis|reaction	-|association|association	0|3|3	0.907|0.907|0.907
ENSMUSP00000000001	ENSMUSP00000031319	binding|catalysis|reaction	-|association|association	0|3|3	0.903|0.903|0.903
ENSMUSP00000000001	ENSMUSP00000031320	binding|catalysis|reaction	-|association|association	0|3|3	0.901|0.901|0.901
ENSMUSP00000000001	ENSMUSP00000031326	binding|catalysis|reaction	-|association|association	0|3|3	0.903|0.903|0.903
ENSMUSP00000000001	ENSMUSP00000031327	binding|catalysis|reaction	-|association|association	0|3|3	0.903|0.903|0.903
ENSMUSP00000000001	ENSMUSP00000031401	activation|catalysis	activation|association	3|2	0.165|0.157
ENSMUSP00000000001	ENSMUSP00000031606	activation	activation	3	0.156
ENSMUSP00000000001	ENSMUSP00000031646	activation	activation	3	0.155
ENSMUSP00000000001	ENSMUSP00000031670	binding|catalysis|reaction	association|association|association	2|3|3	0.951|0.937|0.937
ENSMUSP00000000001	ENSMUSP00000031673	binding|catalysis|reaction	association|association|association	2|3|3	0.951|0.937|0.937
ENSMUSP00000000001	ENSMUSP00000031726	binding|catalysis|reaction	association|association|association	2|3|3	0.951|0.941|0.941
ENSMUSP00000000001	ENSMUSP00000031843	binding|catalysis|reaction	-|association|association	0|3|3	0.901|0.901|0.901
ENSMUSP00000000001	ENSMUSP00000032315	binding|catalysis|reaction	-|association|association	0|3|3	0.9|0.9|0.9
ENSMUSP00000000001	ENSMUSP00000032317	binding|catalysis|reaction	-|association|association	0|3|3	0.9|0.9|0.9
ENSMUSP00000000001	ENSMUSP00000032399	activation|catalysis|inhibition	activation|association|inhibition	3|2|2	0.829|0.158|0.158
ENSMUSP00000000001	ENSMUSP00000032471	activation|binding|catalysis|inhibition|reaction	activation|association|association|inhibition|association	3|2|1|1|3	0.34|0.254|0.254|0.189|0.254
ENSMUSP00000000001	ENSMUSP00000032895	binding	-	0	0.426
ENSMUSP00000000001	ENSMUSP00000033096	binding	-	0	0.426
ENSMUSP00000000001	ENSMUSP00000033133	activation|inhibition	activation|inhibition	1|3	0.384|0.163
ENSMUSP00000000001	ENSMUSP00000033500	activation	activation	3	0.155
ENSMUSP00000000001	ENSMUSP00000033771	binding|catalysis|reaction	-|association|association	0|1|3	0.19|0.19|0.19
ENSMUSP00000000001	ENSMUSP00000033952	activation|ptmod	activation|-	3|0	0.152|0.152
ENSMUSP00000000001	ENSMUSP00000034029	activation	activation	3	0.664
ENSMUSP00000000001	ENSMUSP00000034230	binding|catalysis|reaction	-|association|association	0|3|3	0.9|0.9|0.9
ENSMUSP00000000001	ENSMUSP00000034296	activation	activation	3	0.61
ENSMUSP00000000001	ENSMUSP00000034351	activation	activation	3	0.155
ENSMUSP00000000001	ENSMUSP00000034533	activation	activation	3	0.61
ENSMUSP00000000001	ENSMUSP00000034602	inhibition	inhibition	2	0.171
ENSMUSP00000000001	ENSMUSP00000034654	activation|ptmod	activation|-	3|0	0.152|0.152
ENSMUSP00000000001	ENSMUSP00000034984	activation	activation	3	0.197
ENSMUSP00000000001	ENSMUSP00000035037	activation	activation	3	0.632
ENSMUSP00000000001	ENSMUSP00000035045	activation	activation	3	0.155
ENSMUSP00000000001	ENSMUSP00000035115	activation	activation	3	0.158
ENSMUSP00000000001	ENSMUSP00000036031	activation|catalysis	activation|association	3|2	0.165|0.157
ENSMUSP00000000001	ENSMUSP00000036087	binding|catalysis|reaction	-|association|association	0|3|3	0.902|0.902|0.902
ENSMUSP00000000001	ENSMUSP00000036159	binding|catalysis|reaction	-|association|association	0|3|3	0.914|0.914|0.914
ENSMUSP00000000001	ENSMUSP00000036203	activation|binding|catalysis|reaction	activation|-|association|association	1|0|3|3	0.196|0.916|0.916|0.916
ENSMUSP00000000001	ENSMUSP00000036316	binding|catalysis|reaction	-|association|association	0|3|3	0.154|0.154|0.154
ENSMUSP00000000001	ENSMUSP00000036384	activation|catalysis	activation|association	3|2	0.165|0.181
ENSMUSP00000000001	ENSMUSP00000037255	activation	activation	3	0.806
ENSMUSP00000000001	ENSMUSP00000037416	inhibition	inhibition	3	0.615
ENSMUSP00000000001	ENSMUSP00000037712	binding|catalysis|reaction	-|association|association	0|3|3	0.916|0.916|0.916
ENSMUSP00000000001	ENSMUSP00000037869	activation	activation	3	0.156
ENSMUSP00000000001	ENSMUSP00000038473	activation|binding|catalysis|reaction	activation|-|association|association	3|0|3|3	0.664|0.916|0.916|0.916
ENSMUSP00000000001	ENSMUSP00000038838	activation	activation	3	0.62
ENSMUSP00000000001	ENSMUSP00000038841	activation	activation	3	0.155
ENSMUSP00000000001	ENSMUSP00000038884	activation|binding|catalysis|reaction	activation|-|association|association	3|0|3|3	0.664|0.916|0.916|0.916
ENSMUSP00000000001	ENSMUSP00000038915	activation|catalysis	activation|association	3|2	0.165|0.157
ENSMUSP00000000001	ENSMUSP00000039107	activation|binding|catalysis|reaction	activation|-|association|association	3|0|3|3	0.664|0.916|0.916|0.916
ENSMUSP00000000001	ENSMUSP00000039600	binding|catalysis|reaction	-|association|association	0|3|3	0.9|0.9|0.9
ENSMUSP00000000001	ENSMUSP00000039660	activation|binding|catalysis|ptmod|reaction	activation|-|association|-|association	3|0|3|0|3	0.21|0.21|0.21|0.21|0.21
ENSMUSP00000000001	ENSMUSP00000039900	activation|binding	activation|-	3|0	0.158|0.158
ENSMUSP00000000001	ENSMUSP00000040797	activation|binding|catalysis|reaction	activation|-|association|association	3|0|3|3	0.196|0.196|0.196|0.196
ENSMUSP00000000001	ENSMUSP00000040808	activation|binding|catalysis|reaction	activation|-|association|association	3|0|3|3	0.63|0.907|0.907|0.907
ENSMUSP00000000001	ENSMUSP00000040847	activation	activation	3	0.832
ENSMUSP00000000001	ENSMUSP00000041061	binding|catalysis|reaction	-|association|association	0|3|3	0.916|0.916|0.916
ENSMUSP00000000001	ENSMUSP00000041411	activation|catalysis	activation|association	3|2	0.165|0.157
ENSMUSP00000000001	ENSMUSP00000042150	activation	activation	3	0.155
ENSMUSP00000000001	ENSMUSP00000042632	activation	activation	3	0.622
ENSMUSP00000000001	ENSMUSP00000042705	binding|catalysis|reaction	-|association|association	0|3|3	0.928|0.928|0.928
ENSMUSP00000000001	ENSMUSP00000043190	activation|binding	activation|association	1|2	0.225|0.732
ENSMUSP00000000001	ENSMUSP00000043302	activation|binding|catalysis|reaction	activation|-|association|association	3|0|3|3	0.832|0.916|0.916|0.916
ENSMUSP00000000001	ENSMUSP00000043672	activation	activation	3	0.647
ENSMUSP00000000001	ENSMUSP00000044089	binding|catalysis|reaction	-|association|association	0|3|3	0.9|0.9|0.9
ENSMUSP00000000001	ENSMUSP00000044352	binding|catalysis|reaction	-|association|association	0|3|3	0.9|0.9|0.9
ENSMUSP00000000001	ENSMUSP00000044639	catalysis	association	2	0.179
ENSMUSP00000000001	ENSMUSP00000044718	binding|catalysis|reaction	-|association|association	0|3|3	0.916|0.916|0.916
ENSMUSP00000000001	ENSMUSP00000044730	binding|catalysis|reaction	-|association|association	0|3|3	0.908|0.908|0.908
ENSMUSP00000000001	ENSMUSP00000045304	activation|ptmod	activation|-	3|0	0.232|0.232
ENSMUSP00000000001	ENSMUSP00000045335	binding|catalysis|reaction	-|association|association	0|3|3	0.916|0.916|0.916
ENSMUSP00000000001	ENSMUSP00000045487	activation|catalysis	activation|association	3|2	0.165|0.181
ENSMUSP00000000001	ENSMUSP00000045530	activation|binding|catalysis|reaction	activation|-|association|association	3|0|3|3	0.832|0.916|0.916|0.916
ENSMUSP00000000001	ENSMUSP00000045715	activation|inhibition	activation|inhibition	1|3	0.384|0.163
ENSMUSP00000000001	ENSMUSP00000045911	inhibition	inhibition	1	0.931
ENSMUSP00000000001	ENSMUSP00000046012	binding|catalysis|reaction	-|association|association	0|3|3	0.9|0.9|0.9
ENSMUSP00000000001	ENSMUSP00000046233	binding|catalysis|reaction	-|association|association	0|3|3	0.916|0.916|0.916
ENSMUSP00000000001	ENSMUSP00000046981	binding	-	0	0.223
ENSMUSP00000000001	ENSMUSP00000047586	binding|catalysis|reaction	association|association|association	2|3|3	0.928|0.928|0.928
ENSMUSP00000000001	ENSMUSP00000047646	binding|catalysis|reaction	-|association|association	0|3|3	0.903|0.903|0.903
ENSMUSP00000000001	ENSMUSP00000047825	binding	-	0	0.163
ENSMUSP00000000001	ENSMUSP00000048092	binding|catalysis|reaction	-|association|association	0|3|3	0.912|0.912|0.912
ENSMUSP00000000001	ENSMUSP00000048453	activation	activation	3	0.155
ENSMUSP00000000001	ENSMUSP00000049175	binding	-	0	0.548
ENSMUSP00000000001	ENSMUSP00000049852	activation|binding|catalysis|ptmod|reaction	activation|-|association|-|association	3|0|3|0|3	0.199|0.199|0.199|0.199|0.199
ENSMUSP00000000001	ENSMUSP00000049963	binding|catalysis|reaction	-|association|association	0|3|3	0.916|0.916|0.916
ENSMUSP00000000001	ENSMUSP00000050077	activation|binding|catalysis|reaction	activation|-|association|association	3|0|3|3	0.832|0.916|0.916|0.916
ENSMUSP00000000001	ENSMUSP00000050277	binding|catalysis|reaction	-|association|association	0|3|3	0.901|0.901|0.901
ENSMUSP00000000001	ENSMUSP00000050412	activation|binding|catalysis|reaction	activation|association|association|association	3|2|3|3	0.824|0.912|0.912|0.912
ENSMUSP00000000001	ENSMUSP00000050897	activation|binding|catalysis|reaction	activation|-|association|association	3|0|3|3	0.824|0.912|0.912|0.912
ENSMUSP00000000001	ENSMUSP00000051085	activation|binding|catalysis|reaction	activation|-|association|association	3|0|3|3	0.664|0.916|0.916|0.916
ENSMUSP00000000001	ENSMUSP00000051132	activation	activation	3	0.832
ENSMUSP00000000001	ENSMUSP00000051331	inhibition	inhibition	3	0.163
ENSMUSP00000000001	ENSMUSP00000051353	activation|binding|catalysis|reaction	activation|-|association|association	3|0|3|3	0.816|0.908|0.908|0.908
ENSMUSP00000000001	ENSMUSP00000051392	binding|catalysis|reaction	-|association|association	0|3|3	0.9|0.9|0.9
ENSMUSP00000000001	ENSMUSP00000051619	activation|catalysis	activation|association	3|2	0.823|0.154
ENSMUSP00000000001	ENSMUSP00000051959	activation	activation	3	0.657
ENSMUSP00000000001	ENSMUSP00000052185	binding|catalysis|reaction	-|association|association	0|3|3	0.916|0.916|0.916
ENSMUSP00000000001	ENSMUSP00000052404	binding|catalysis|reaction	-|association|association	0|3|3	0.902|0.902|0.902
ENSMUSP00000000001	ENSMUSP00000052444	activation|binding|catalysis|reaction	activation|association|association|association	3|2|3|3	0.664|0.916|0.916|0.916
ENSMUSP00000000001	ENSMUSP00000052581	activation|binding|catalysis|reaction	activation|-|association|association	3|0|3|3	0.832|0.916|0.916|0.916
ENSMUSP00000000001	ENSMUSP00000052600	activation	activation	3	0.625
ENSMUSP00000000001	ENSMUSP00000052894	binding|catalysis|reaction	-|association|association	0|3|3	0.911|0.911|0.911
ENSMUSP00000000001	ENSMUSP00000053086	activation|binding|catalysis|reaction	activation|-|association|association	3|0|3|3	0.664|0.916|0.916|0.916
ENSMUSP00000000001	ENSMUSP00000053389	activation	activation	3	0.155
ENSMUSP00000000001	ENSMUSP00000053394	activation|binding|catalysis|reaction	activation|-|association|association	3|0|3|3	0.817|0.908|0.908|0.908
ENSMUSP00000000001	ENSMUSP00000053489	activation|binding|catalysis|reaction	activation|-|association|association	3|0|3|3	0.832|0.916|0.916|0.916
ENSMUSP00000000001	ENSMUSP00000053551	activation|binding|catalysis|ptmod|reaction	activation|-|association|-|association	3|0|3|0|3	0.199|0.199|0.199|0.199|0.199
ENSMUSP00000000001	ENSMUSP00000053638	binding|catalysis|reaction	-|association|association	0|3|3	0.916|0.916|0.916
ENSMUSP00000000001	ENSMUSP00000053700	binding|catalysis|reaction	-|association|association	0|3|3	0.901|0.901|0.901
ENSMUSP00000000001	ENSMUSP00000053818	binding|catalysis|reaction	-|association|association	0|3|3	0.906|0.906|0.906
ENSMUSP00000000001	ENSMUSP00000053891	activation	activation	3	0.165
ENSMUSP00000000001	ENSMUSP00000054062	binding|catalysis|reaction	-|association|association	0|3|3	0.916|0.916|0.916
ENSMUSP00000000001	ENSMUSP00000054104	activation|binding|catalysis|reaction	activation|-|association|association	3|0|3|3	0.664|0.916|0.916|0.916
ENSMUSP00000000001	ENSMUSP00000054210	binding|catalysis|reaction	-|association|association	0|3|3	0.901|0.901|0.901
ENSMUSP00000000001	ENSMUSP00000054634	activation|catalysis	activation|association	3|2	0.165|0.181
ENSMUSP00000000001	ENSMUSP00000055137	binding|catalysis|reaction	-|association|association	0|3|3	0.9|0.9|0.9
ENSMUSP00000000001	ENSMUSP00000055416	activation	activation	3	0.155
ENSMUSP00000000001	ENSMUSP00000055564	activation|binding|catalysis|reaction	activation|-|association|association	3|0|3|3	0.158|0.158|0.158|0.158
ENSMUSP00000000001	ENSMUSP00000055605	activation	activation	3	0.155
ENSMUSP00000000001	ENSMUSP00000055797	activation|binding|catalysis|reaction	activation|-|association|association	3|0|3|3	0.832|0.916|0.916|0.916
ENSMUSP00000000001	ENSMUSP00000055869	binding|catalysis|reaction	-|association|association	0|3|3	0.9|0.9|0.9
ENSMUSP00000000001	ENSMUSP00000056432	binding|catalysis|reaction	-|association|association	0|3|2	0.156|0.154|0.169
ENSMUSP00000000001	ENSMUSP00000056433	activation	activation	3	0.155
ENSMUSP00000000001	ENSMUSP00000056530	activation	activation	3	0.163
ENSMUSP00000000001	ENSMUSP00000056576	activation|binding|catalysis|reaction	activation|-|association|association	3|0|3|3	0.196|0.916|0.916|0.916
ENSMUSP00000000001	ENSMUSP00000056581	binding|catalysis|reaction	-|association|association	0|3|3	0.904|0.904|0.904
ENSMUSP00000000001	ENSMUSP00000056774	activation	activation	3	0.61
ENSMUSP00000000001	ENSMUSP00000057212	activation|binding|catalysis|reaction	activation|-|association|association	3|0|3|3	0.664|0.196|0.196|0.196
ENSMUSP00000000001	ENSMUSP00000057543	binding|catalysis|reaction	association|association|association	2|3|3	0.902|0.943|0.943
ENSMUSP00000000001	ENSMUSP00000058006	binding|catalysis|reaction	-|association|association	0|3|3	0.9|0.9|0.9
ENSMUSP00000000001	ENSMUSP00000058040	activation|binding|catalysis|reaction	activation|-|association|association	3|0|3|3	0.196|0.916|0.916|0.916
ENSMUSP00000000001	ENSMUSP00000058391	activation	activation	3	0.155
ENSMUSP00000000001	ENSMUSP00000058629	activation|binding|catalysis|ptmod|reaction	activation|-|association|-|association	3|0|3|0|3	0.21|0.21|0.21|0.21|0.21
ENSMUSP00000000001	ENSMUSP00000058732	binding|catalysis|reaction	-|association|association	0|3|3	0.916|0.916|0.916
ENSMUSP00000000001	ENSMUSP00000058813	activation|binding|inhibition	activation|-|inhibition	1|0|3	0.379|0.189|0.163
ENSMUSP00000000001	ENSMUSP00000059498	activation|catalysis	activation|association	3|2	0.165|0.157
ENSMUSP00000000001	ENSMUSP00000059705	activation|binding|catalysis|reaction	activation|-|association|association	1|0|3|3	0.196|0.916|0.916|0.916
ENSMUSP00000000001	ENSMUSP00000060110	activation	activation	3	0.61
ENSMUSP00000000001	ENSMUSP00000060776	activation|binding|catalysis|reaction	activation|-|association|association	3|0|3|3	0.608|0.902|0.902|0.902
ENSMUSP00000000001	ENSMUSP00000061153	activation	activation	3	0.664
ENSMUSP00000000001	ENSMUSP00000061410	binding|catalysis|reaction	-|association|association	0|3|3	0.901|0.901|0.901
ENSMUSP00000000001	ENSMUSP00000062256	activation	activation	3	0.832
ENSMUSP00000000001	ENSMUSP00000062392	activation|ptmod	activation|-	3|0	0.633|0.633
ENSMUSP00000000001	ENSMUSP00000062588	activation|binding|catalysis|reaction	activation|-|association|association	3|0|3|3	0.664|0.916|0.916|0.916
ENSMUSP00000000001	ENSMUSP00000062607	activation	activation	3	0.65
ENSMUSP00000000001	ENSMUSP00000062677	activation|binding|catalysis|reaction	activation|-|association|association	3|0|3|3	0.664|0.916|0.916|0.916
ENSMUSP00000000001	ENSMUSP00000062741	binding|catalysis|reaction	-|association|association	0|3|3	0.916|0.916|0.916
ENSMUSP00000000001	ENSMUSP00000062864	activation	activation	3	0.816
ENSMUSP00000000001	ENSMUSP00000062919	binding|catalysis|reaction	-|association|association	0|3|3	0.901|0.901|0.901
ENSMUSP00000000001	ENSMUSP00000063136	activation|binding|catalysis|reaction	activation|-|association|association	3|0|3|3	0.664|0.916|0.916|0.916
ENSMUSP00000000001	ENSMUSP00000063329	activation	activation	3	0.624
ENSMUSP00000000001	ENSMUSP00000063542	binding|catalysis|reaction	-|association|association	0|1|3	0.196|0.196|0.196
ENSMUSP00000000001	ENSMUSP00000063670	binding|catalysis|reaction	-|association|association	0|3|3	0.905|0.905|0.905
ENSMUSP00000000001	ENSMUSP00000063954	binding|catalysis|reaction	-|association|association	0|3|3	0.9|0.9|0.9
ENSMUSP00000000001	ENSMUSP00000063986	activation|binding|catalysis|reaction	activation|-|association|association	3|0|3|3	0.6|0.9|0.9|0.9
ENSMUSP00000000001	ENSMUSP00000065000	inhibition	inhibition	1	0.947
ENSMUSP00000000001	ENSMUSP00000065157	binding|catalysis|reaction	-|association|association	0|3|3	0.916|0.916|0.916
ENSMUSP00000000001	ENSMUSP00000065799	binding|catalysis|reaction	-|association|association	0|3|3	0.911|0.911|0.911
ENSMUSP00000000001	ENSMUSP00000065983	activation|catalysis	activation|association	3|2	0.823|0.154
ENSMUSP00000000001	ENSMUSP00000066238	activation	activation	3	0.155
ENSMUSP00000000001	ENSMUSP00000066381	binding|catalysis|reaction	-|association|association	0|3|3	0.916|0.916|0.916
ENSMUSP00000000001	ENSMUSP00000066488	binding|catalysis|reaction	-|association|association	0|3|3	0.9|0.9|0.9
ENSMUSP00000000001	ENSMUSP00000066822	binding|catalysis|reaction	-|association|association	0|3|3	0.9|0.9|0.9
ENSMUSP00000000001	ENSMUSP00000066927	expression	association	1	0.421
ENSMUSP00000000001	ENSMUSP00000067013	activation|catalysis	activation|association	3|2	0.165|0.181
ENSMUSP00000000001	ENSMUSP00000067082	binding|catalysis|reaction	-|association|association	0|3|3	0.9|0.9|0.9
ENSMUSP00000000001	ENSMUSP00000067400	binding	-	0	0.19
ENSMUSP00000000001	ENSMUSP00000067640	binding|catalysis|reaction	-|association|association	0|3|3	0.9|0.9|0.9
ENSMUSP00000000001	ENSMUSP00000067734	binding|catalysis|reaction	-|association|association	0|3|3	0.9|0.9|0.9
ENSMUSP00000000001	ENSMUSP00000067783	activation|binding|catalysis|ptmod|reaction	activation|-|association|-|association	3|0|3|0|3	0.21|0.21|0.21|0.21|0.21
ENSMUSP00000000001	ENSMUSP00000068332	binding|catalysis|reaction	-|association|association	0|3|3	0.901|0.901|0.901
ENSMUSP00000000001	ENSMUSP00000068731	activation|inhibition	activation|inhibition	1|3	0.384|0.163
ENSMUSP00000000001	ENSMUSP00000069080	binding|catalysis|reaction	-|association|association	0|3|3	0.904|0.904|0.904
ENSMUSP00000000001	ENSMUSP00000069114	binding|catalysis|reaction	-|association|association	0|3|3	0.916|0.916|0.916
ENSMUSP00000000001	ENSMUSP00000069300	binding|catalysis|reaction	-|association|association	0|3|3	0.9|0.9|0.9
ENSMUSP00000000001	ENSMUSP00000069752	activation	activation	3	0.181
ENSMUSP00000000001	ENSMUSP00000069768	binding|catalysis|reaction	-|association|association	0|3|3	0.9|0.9|0.9
ENSMUSP00000000001	ENSMUSP00000069872	activation|binding|catalysis|reaction	activation|-|association|association	3|0|3|3	0.664|0.916|0.916|0.916
ENSMUSP00000000001	ENSMUSP00000070019	activation|ptmod	activation|-	3|0	0.633|0.633
ENSMUSP00000000001	ENSMUSP00000070070	binding	association	3	0.158
ENSMUSP00000000001	ENSMUSP00000070134	activation	activation	3	0.155
ENSMUSP00000000001	ENSMUSP00000070247	binding|catalysis|reaction	-|association|association	0|3|3	0.9|0.9|0.9
ENSMUSP00000000001	ENSMUSP00000070868	activation	activation	3	0.657
ENSMUSP00000000001	ENSMUSP00000071179	binding|catalysis|reaction	-|association|association	0|3|3	0.911|0.911|0.911
ENSMUSP00000000001	ENSMUSP00000071353	activation|binding|catalysis|reaction	activation|-|association|association	3|0|3|3	0.664|0.916|0.916|0.916
ENSMUSP00000000001	ENSMUSP00000071513	binding|catalysis|reaction	-|association|association	0|3|3	0.916|0.916|0.916
ENSMUSP00000000001	ENSMUSP00000071615	binding|catalysis|reaction	-|association|association	0|3|3	0.9|0.9|0.9
ENSMUSP00000000001	ENSMUSP00000071626	binding|catalysis|reaction	-|association|association	0|3|3	0.903|0.903|0.903
ENSMUSP00000000001	ENSMUSP00000071798	activation|binding|catalysis|reaction	activation|-|association|association	1|0|3|3	0.196|0.916|0.916|0.916
ENSMUSP00000000001	ENSMUSP00000072237	binding|catalysis|reaction	-|association|association	0|3|3	0.9|0.9|0.9
ENSMUSP00000000001	ENSMUSP00000072800	binding|catalysis|reaction	-|association|association	0|3|3	0.9|0.9|0.9
ENSMUSP00000000001	ENSMUSP00000073974	inhibition	inhibition	3	0.163
ENSMUSP00000000001	ENSMUSP00000074259	binding|catalysis|reaction	-|association|association	0|3|3	0.8|0.9|0.9
ENSMUSP00000000001	ENSMUSP00000074885	binding|catalysis|reaction	-|association|association	0|3|3	0.903|0.903|0.903
ENSMUSP00000000001	ENSMUSP00000075170	activation|binding|catalysis|reaction	activation|-|association|association	3|0|3|3	0.832|0.916|0.916|0.916
ENSMUSP00000000001	ENSMUSP00000075483	binding|catalysis|reaction	-|association|association	0|3|3	0.9|0.9|0.9
ENSMUSP00000000001	ENSMUSP00000075509	binding|catalysis|reaction	-|association|association	0|3|3	0.901|0.901|0.901
ENSMUSP00000000001	ENSMUSP00000075876	binding|catalysis|reaction	-|association|association	0|3|3	0.905|0.905|0.905
ENSMUSP00000000001	ENSMUSP00000076043	binding|catalysis|reaction	-|association|association	0|3|3	0.9|0.9|0.9
ENSMUSP00000000001	ENSMUSP00000076155	activation|binding|catalysis|reaction	activation|-|association|association	1|0|3|3	0.19|0.933|0.933|0.933
ENSMUSP00000000001	ENSMUSP00000076697	inhibition	inhibition	3	0.615
ENSMUSP00000000001	ENSMUSP00000077132	activation	activation	3	0.165
ENSMUSP00000000001	ENSMUSP00000077314	binding|catalysis|reaction	-|association|association	0|3|3	0.928|0.928|0.928
ENSMUSP00000000001	ENSMUSP00000077611	binding	-	0	0.806
ENSMUSP00000000001	ENSMUSP00000078044	binding|catalysis|reaction	-|association|association	0|3|3	0.9|0.9|0.9
ENSMUSP00000000001	ENSMUSP00000078087	activation|catalysis	activation|association	3|2	0.154|0.154
ENSMUSP00000000001	ENSMUSP00000079289	binding|catalysis|reaction	-|association|association	0|1|3	0.196|0.196|0.196
ENSMUSP00000000001	ENSMUSP00000079341	binding	-	0	0.748
ENSMUSP00000000001	ENSMUSP00000079380	activation|catalysis	activation|association	3|2	0.165|0.181
ENSMUSP00000000001	ENSMUSP00000079453	binding|catalysis|reaction	-|association|association	0|3|3	0.9|0.9|0.9
ENSMUSP00000000001	ENSMUSP00000080162	activation	activation	3	0.832
ENSMUSP00000000001	ENSMUSP00000080370	binding|catalysis|reaction	-|association|association	0|3|3	0.9|0.9|0.9
ENSMUSP00000000001	ENSMUSP00000080674	binding|catalysis|reaction	-|association|association	0|3|3	0.9|0.9|0.9
ENSMUSP00000000001	ENSMUSP00000080736	binding|catalysis|reaction	-|association|association	0|3|3	0.9|0.9|0.9
ENSMUSP00000000001	ENSMUSP00000081416	binding|catalysis|reaction	-|association|association	0|3|3	0.9|0.9|0.9
ENSMUSP00000000001	ENSMUSP00000081569	inhibition	inhibition	3	0.846
ENSMUSP00000000001	ENSMUSP00000082580	activation	activation	3	0.155
ENSMUSP00000000001	ENSMUSP00000083656	activation|binding|catalysis|reaction	activation|-|association|association	3|0|3|3	0.866|0.933|0.933|0.933
ENSMUSP00000000001	ENSMUSP00000084196	binding|catalysis|reaction	-|association|association	0|3|3	0.903|0.903|0.903
ENSMUSP00000000001	ENSMUSP00000085293	activation|binding|catalysis|reaction	activation|-|association|association	3|0|3|3	0.817|0.908|0.908|0.908
ENSMUSP00000000001	ENSMUSP00000085346	binding|catalysis|reaction	-|association|association	0|3|3	0.9|0.9|0.9
ENSMUSP00000000001	ENSMUSP00000085630	binding|catalysis|reaction	-|association|association	0|3|3	0.9|0.9|0.9
ENSMUSP00000000001	ENSMUSP00000086052	activation|binding|catalysis|reaction	activation|-|association|association	3|0|3|3	0.664|0.916|0.916|0.916
ENSMUSP00000000001	ENSMUSP00000086204	activation|catalysis	activation|association	3|2	0.647|0.154
ENSMUSP00000000001	ENSMUSP00000086207	activation|catalysis	activation|association	3|2	0.647|0.154
ENSMUSP00000000001	ENSMUSP00000086592	binding|catalysis|reaction	-|association|association	0|3|3	0.916|0.916|0.916
ENSMUSP00000000001	ENSMUSP00000087485	binding|catalysis|reaction	-|association|association	0|3|3	0.932|0.932|0.932
ENSMUSP00000000001	ENSMUSP00000087525	activation	activation	3	0.65
ENSMUSP00000000001	ENSMUSP00000088174	activation	activation	3	0.155
ENSMUSP00000000001	ENSMUSP00000088642	binding|catalysis|reaction	-|association|association	0|3|3	0.902|0.902|0.902
ENSMUSP00000000001	ENSMUSP00000089237	binding|catalysis|reaction	-|association|association	0|3|3	0.916|0.916|0.916
ENSMUSP00000000001	ENSMUSP00000090956	catalysis	association	2	0.153
ENSMUSP00000000001	ENSMUSP00000091455	activation	activation	3	0.816
ENSMUSP00000000001	ENSMUSP00000091463	activation|binding|catalysis|ptmod|reaction	activation|-|association|-|association	3|0|3|0|3	0.21|0.21|0.21|0.21|0.21
ENSMUSP00000000001	ENSMUSP00000092252	activation	activation	3	0.65
ENSMUSP00000000001	ENSMUSP00000093040	binding|catalysis|reaction	-|association|association	0|3|3	0.9|0.9|0.9
ENSMUSP00000000001	ENSMUSP00000093043	binding|catalysis|reaction	-|association|association	0|3|3	0.9|0.9|0.9
ENSMUSP00000000001	ENSMUSP00000093044	binding|catalysis|reaction	-|association|association	0|3|3	0.901|0.901|0.901
ENSMUSP00000000001	ENSMUSP00000093200	binding|catalysis|reaction	-|association|association	0|3|3	0.9|0.9|0.9
ENSMUSP00000000001	ENSMUSP00000093296	binding|catalysis|reaction	-|association|association	0|3|3	0.911|0.911|0.911
ENSMUSP00000000001	ENSMUSP00000093297	binding|catalysis|reaction	-|association|association	0|3|3	0.911|0.911|0.911
ENSMUSP00000000001	ENSMUSP00000093311	binding|catalysis|reaction	-|association|association	0|3|3	0.911|0.911|0.911
ENSMUSP00000000001	ENSMUSP00000093316	binding|catalysis|reaction	-|association|association	0|3|3	0.911|0.911|0.911
ENSMUSP00000000001	ENSMUSP00000093939	activation|binding|catalysis|inhibition|reaction	activation|-|association|inhibition|association	3|0|3|3|3	0.665|0.916|0.916|0.832|0.916
ENSMUSP00000000001	ENSMUSP00000093978	binding|catalysis|reaction	-|association|association	0|3|3	0.932|0.932|0.932
ENSMUSP00000000001	ENSMUSP00000094874	activation	activation	3	0.64
ENSMUSP00000000001	ENSMUSP00000095029	activation|binding|catalysis|reaction	activation|-|association|association	3|0|3|3	0.664|0.916|0.916|0.916
ENSMUSP00000000001	ENSMUSP00000095422	activation	activation	3	0.155
ENSMUSP00000000001	ENSMUSP00000095454	binding|catalysis|reaction	-|association|association	0|3|3	0.916|0.916|0.916
ENSMUSP00000000001	ENSMUSP00000095832	activation|catalysis	activation|association	3|2	0.165|0.157
ENSMUSP00000000001	ENSMUSP00000096280	activation|binding	activation|-	3|0	0.158|0.158
ENSMUSP00000000001	ENSMUSP00000096847	binding|catalysis|reaction	-|association|association	0|3|3	0.9|0.9|0.9
ENSMUSP00000000001	ENSMUSP00000097061	binding|catalysis|reaction	-|association|association	0|3|3	0.933|0.933|0.933
ENSMUSP00000000001	ENSMUSP00000097108	activation	activation	3	0.61
ENSMUSP00000000001	ENSMUSP00000097623	binding|catalysis|reaction	-|association|association	0|3|3	0.9|0.9|0.9
ENSMUSP00000000001	ENSMUSP00000097874	activation|ptmod	activation|-	3|0	0.633|0.633
ENSMUSP00000000001	ENSMUSP00000099423	activation|binding|catalysis|reaction	activation|-|association|association	3|0|3|3	0.6|0.9|0.9|0.9
ENSMUSP00000000001	ENSMUSP00000099583	activation|binding|reaction	activation|-|association	3|0|3	0.645|0.911|0.911
ENSMUSP00000000001	ENSMUSP00000099673	activation	activation	3	0.8
ENSMUSP00000000001	ENSMUSP00000099759	activation	activation	3	0.9
ENSMUSP00000000001	ENSMUSP00000100064	catalysis	association	2	0.153
ENSMUSP00000000001	ENSMUSP00000100962	binding|inhibition	association|inhibition	3|1	0.196|0.196
ENSMUSP00000000001	ENSMUSP00000101060	binding|catalysis|reaction	-|association|association	0|3|3	0.196|0.196|0.196
ENSMUSP00000000001	ENSMUSP00000101105	binding|catalysis|reaction	-|association|association	0|3|3	0.9|0.9|0.9
ENSMUSP00000000001	ENSMUSP00000101236	activation|binding|catalysis|reaction	activation|-|association|association	3|0|3|3	0.832|0.916|0.916|0.916
ENSMUSP00000000001	ENSMUSP00000101315	activation	activation	3	0.632
ENSMUSP00000000001	ENSMUSP00000101801	binding|catalysis|reaction	-|association|association	0|3|3	0.9|0.9|0.9
ENSMUSP00000000001	ENSMUSP00000102512	activation|binding|catalysis|reaction	activation|association|association|association	3|2|3|3	0.664|0.916|0.916|0.916
ENSMUSP00000000001	ENSMUSP00000103378	activation|binding|catalysis|reaction	activation|-|association|association	3|0|3|3	0.814|0.907|0.907|0.907
ENSMUSP00000000001	ENSMUSP00000103672	binding|catalysis|reaction	-|association|association	0|3|3	0.9|0.9|0.9
ENSMUSP00000000001	ENSMUSP00000103824	binding|catalysis|reaction	-|association|association	0|3|3	0.9|0.9|0.9
ENSMUSP00000000001	ENSMUSP00000103939	activation	activation	3	0.155
ENSMUSP00000000001	ENSMUSP00000104133	binding|catalysis|reaction	-|association|association	0|3|3	0.175|0.165|0.165
ENSMUSP00000000001	ENSMUSP00000105053	activation|binding	activation|-	3|0	0.158|0.158
ENSMUSP00000000001	ENSMUSP00000105588	activation|binding|catalysis|reaction	activation|-|association|association	3|0|3|3	0.196|0.196|0.196|0.196
ENSMUSP00000000001	ENSMUSP00000105736	activation|binding|reaction	activation|-|association	3|0|3	0.672|0.918|0.918
ENSMUSP00000000001	ENSMUSP00000105743	activation|binding|reaction	activation|-|association	3|0|3	0.645|0.911|0.911
ENSMUSP00000000001	ENSMUSP00000106299	activation|binding|catalysis|reaction	activation|-|association|association	3|0|3|3	0.664|0.916|0.916|0.916
ENSMUSP00000000001	ENSMUSP00000106361	binding|inhibition	-|inhibition	0|3	0.155|0.163
ENSMUSP00000000001	ENSMUSP00000107069	activation|binding|catalysis|reaction	activation|-|association|association	3|0|3|3	0.832|0.916|0.916|0.916
ENSMUSP00000000001	ENSMUSP00000107576	activation	activation	3	0.607
ENSMUSP00000000001	ENSMUSP00000107699	inhibition	inhibition	3	0.625
ENSMUSP00000000001	ENSMUSP00000107869	inhibition	inhibition	3	0.653
ENSMUSP00000000001	ENSMUSP00000108413	inhibition	inhibition	3	0.616
ENSMUSP00000000001	ENSMUSP00000108468	activation	activation	3	0.608
ENSMUSP00000000001	ENSMUSP00000108562	reaction	association	3	0.932
ENSMUSP00000000001	ENSMUSP00000108716	binding|catalysis|reaction	-|association|association	0|3|3	0.901|0.901|0.901
ENSMUSP00000000001	ENSMUSP00000109064	binding|catalysis|reaction	-|association|association	0|3|3	0.903|0.903|0.903
ENSMUSP00000000001	ENSMUSP00000109863	binding|catalysis|reaction	-|association|association	0|3|3	0.928|0.928|0.928
ENSMUSP00000000001	ENSMUSP00000109884	activation|binding|catalysis|ptmod|reaction	activation|-|association|-|association	3|0|3|0|3	0.21|0.21|0.21|0.21|0.21
ENSMUSP00000000001	ENSMUSP00000110563	activation|binding|catalysis|inhibition|reaction	activation|-|association|inhibition|association	3|0|3|3|3	0.665|0.916|0.916|0.832|0.916
ENSMUSP00000000001	ENSMUSP00000110978	binding|catalysis|reaction	-|association|association	0|3|3	0.903|0.903|0.903
ENSMUSP00000000001	ENSMUSP00000111391	inhibition	inhibition	3	0.652
ENSMUSP00000000001	ENSMUSP00000111479	binding	-	0	0.19
ENSMUSP00000000001	ENSMUSP00000111568	binding|catalysis|reaction	-|association|association	0|3|3	0.9|0.9|0.9
ENSMUSP00000000001	ENSMUSP00000112436	inhibition	inhibition	3	0.615
ENSMUSP00000000001	ENSMUSP00000112578	binding|catalysis|reaction	-|association|association	0|3|3	0.908|0.908|0.908
ENSMUSP00000000001	ENSMUSP00000112998	activation	activation	3	0.237
ENSMUSP00000000001	ENSMUSP00000113105	activation	activation	3	0.155
ENSMUSP00000000001	ENSMUSP00000113398	activation|inhibition	activation|inhibition	1|3	0.264|0.163
ENSMUSP00000000001	ENSMUSP00000113498	activation|binding|catalysis|inhibition|reaction	activation|-|association|inhibition|association	3|0|3|3|3	0.665|0.916|0.916|0.665|0.916
ENSMUSP00000000001	ENSMUSP00000113843	activation|binding|catalysis|reaction	activation|association|association|association	3|2|3|3	0.824|0.912|0.912|0.912
ENSMUSP00000000001	ENSMUSP00000114114	activation|binding|catalysis|ptmod|reaction	activation|-|association|-|association	3|0|3|0|3	0.199|0.199|0.199|0.199|0.199
ENSMUSP00000000001	ENSMUSP00000114144	binding|catalysis|reaction	association|association|association	2|3|3	0.921|0.921|0.921
ENSMUSP00000000001	ENSMUSP00000114323	activation	activation	3	0.155
ENSMUSP00000000001	ENSMUSP00000115325	activation|binding|catalysis|ptmod|reaction	activation|-|association|-|association	3|0|3|0|3	0.152|0.152|0.152|0.152|0.152
ENSMUSP00000000001	ENSMUSP00000115498	activation	activation	3	0.161
ENSMUSP00000000001	ENSMUSP00000115558	inhibition	inhibition	3	0.163
ENSMUSP00000000001	ENSMUSP00000116291	activation|inhibition	activation|inhibition	1|3	0.264|0.163
ENSMUSP00000000001	ENSMUSP00000116426	activation	activation	3	0.9
ENSMUSP00000000001	ENSMUSP00000117686	activation|binding	activation|-	3|0	0.158|0.158
ENSMUSP00000000001	ENSMUSP00000118070	activation	activation	3	0.179
ENSMUSP00000000001	ENSMUSP00000118458	activation	activation	3	0.65
ENSMUSP00000000001	ENSMUSP00000119246	activation|binding|catalysis|reaction	activation|association|association|association	3|3|3|3	0.187|0.189|0.154|0.154
ENSMUSP00000000001	ENSMUSP00000121079	inhibition	inhibition	1	0.93
ENSMUSP00000000001	ENSMUSP00000121127	binding|catalysis|reaction	association|association|association	2|3|3	0.951|0.941|0.941
ENSMUSP00000000001	ENSMUSP00000122073	activation|binding|catalysis|inhibition|reaction	activation|-|association|inhibition|association	3|0|3|3|3	0.665|0.916|0.916|0.665|0.916
ENSMUSP00000000001	ENSMUSP00000125697	binding|catalysis|reaction	association|association|association	2|3|3	0.951|0.949|0.949
ENSMUSP00000000001	ENSMUSP00000126057	activation|binding	activation|association	3|2	0.832|0.832
ENSMUSP00000000001	ENSMUSP00000126191	binding|catalysis|reaction	-|association|association	0|3|3	0.916|0.916|0.916
ENSMUSP00000000001	ENSMUSP00000126598	activation|binding	activation|-	3|0	0.158|0.158
ENSMUSP00000000001	ENSMUSP00000126762	binding|catalysis|reaction	-|association|association	0|3|3	0.9|0.9|0.9
ENSMUSP00000000001	ENSMUSP00000127024	activation|binding|catalysis|reaction	activation|-|association|association	3|0|3|3	0.664|0.916|0.916|0.916
ENSMUSP00000000001	ENSMUSP00000127199	activation	activation	3	0.155
ENSMUSP00000000001	ENSMUSP00000128261	activation|binding|catalysis|reaction	activation|-|association|association	3|0|3|3	0.225|0.919|0.919|0.919
ENSMUSP00000000001	ENSMUSP00000129280	activation|binding|catalysis|reaction	activation|-|association|association	3|0|3|3	0.664|0.916|0.916|0.916
ENSMUSP00000000001	ENSMUSP00000129972	binding|catalysis|reaction	-|association|association	0|3|3	0.912|0.912|0.912
ENSMUSP00000000001	ENSMUSP00000130530	activation|binding|catalysis|inhibition|reaction	activation|-|association|inhibition|association	3|0|3|3|3	0.665|0.916|0.916|0.665|0.916
ENSMUSP00000000001	ENSMUSP00000130594	activation|binding|catalysis|inhibition|reaction	activation|-|association|inhibition|association	3|0|3|3|3	0.665|0.916|0.916|0.665|0.916
ENSMUSP00000000001	ENSMUSP00000130728	binding|catalysis|reaction	-|association|association	0|3|3	0.903|0.903|0.903
ENSMUSP00000000001	ENSMUSP00000130874	activation|binding|catalysis|reaction	activation|-|association|association	3|0|3|3	0.633|0.908|0.908|0.908
ENSMUSP00000000001	ENSMUSP00000131004	binding|catalysis|reaction	-|association|association	0|3|3	0.175|0.165|0.165
ENSMUSP00000000001	ENSMUSP00000131303	activation	activation	3	0.155
ENSMUSP00000000001	ENSMUSP00000131631	reaction	association	3	0.154
ENSMUSP00000000001	ENSMUSP00000131648	binding|catalysis|reaction	-|association|association	0|3|3	0.928|0.928|0.928
ENSMUSP00000000001	ENSMUSP00000132360	binding|catalysis|reaction	-|association|association	0|1|3	0.196|0.196|0.196
ENSMUSP00000000001	ENSMUSP00000132453	activation|binding|catalysis|reaction	activation|-|association|association	3|0|3|2	0.664|0.196|0.196|0.916
ENSMUSP00000000001	ENSMUSP00000132696	activation	activation	3	0.155
ENSMUSP00000000001	ENSMUSP00000132788	binding|catalysis|reaction	-|association|association	0|3|3	0.175|0.165|0.165
ENSMUSP00000000001	ENSMUSP00000133056	binding|catalysis|reaction	-|association|association	0|3|3	0.177|0.177|0.177
ENSMUSP00000000001	ENSMUSP00000133957	binding|catalysis|reaction	-|association|association	0|3|3	0.903|0.903|0.903
ENSMUSP00000000001	ENSMUSP00000136166	activation|binding|catalysis|reaction	activation|-|association|association	3|0|3|3	0.163|0.254|0.156|0.156
ENSMUSP00000000001	ENSMUSP00000136655	binding|catalysis|reaction	-|association|association	0|3|3	0.713|0.165|0.165
ENSMUSP00000000001	ENSMUSP00000137398	binding|catalysis|reaction	-|association|association	0|3|3	0.9|0.9|0.9
ENSMUSP00000000001	ENSMUSP00000137518	activation|binding|catalysis|reaction	activation|-|association|association	3|0|3|3	0.664|0.916|0.916|0.916
ENSMUSP00000000001	ENSMUSP00000137582	binding|catalysis|reaction	-|association|association	0|3|3	0.9|0.9|0.9
ENSMUSP00000000001	ENSMUSP00000138101	activation|binding|catalysis|reaction	activation|-|association|association	3|0|3|3	0.832|0.916|0.916|0.916
ENSMUSP00000000001	ENSMUSP00000138255	activation	activation	3	0.664
ENSMUSP00000000001	ENSMUSP00000139265	activation|inhibition	activation|inhibition	1|3	0.264|0.163
ENSMUSP00000000001	ENSMUSP00000139389	activation|binding|catalysis|reaction	activation|-|association|association	3|0|3|3	0.664|0.916|0.916|0.916
ENSMUSP00000000001	ENSMUSP00000139555	activation|binding|catalysis|reaction	activation|association|association|association	3|2|3|3	0.664|0.916|0.916|0.916
ENSMUSP00000000001	ENSMUSP00000140624	activation|binding|inhibition	activation|-|inhibition	1|0|3	0.384|0.384|0.163
ENSMUSP00000000001	ENSMUSP00000140701	activation|inhibition	activation|inhibition	1|3	0.343|0.252
ENSMUSP00000000001	ENSMUSP00000140937	inhibition	inhibition	3	0.224
ENSMUSP00000000003	ENSMUSP00000080419	binding	-	0	0.401
ENSMUSP00000000010	ENSMUSP00000004990	binding	-	0	0.159
ENSMUSP00000000010	ENSMUSP00000020692	activation	activation	1	0.222
ENSMUSP00000000010	ENSMUSP00000038229	expression	association	1	0.401
ENSMUSP00000000010	ENSMUSP00000101082	binding	-	0	0.479
ENSMUSP00000000028	ENSMUSP00000000505	binding|reaction	-|association	0|3	0.979|0.952
ENSMUSP00000000028	ENSMUSP00000000767	binding	-	0	0.949
ENSMUSP00000000028	ENSMUSP00000000958	binding	-	0	0.355
ENSMUSP00000000028	ENSMUSP00000004494	binding	-	0	0.22
ENSMUSP00000000028	ENSMUSP00000006760	binding	-	0	0.154
ENSMUSP00000000028	ENSMUSP00000006856	activation	activation	2	0.952
ENSMUSP00000000028	ENSMUSP00000006911	binding|reaction	-|association	0|3	0.321|0.303
ENSMUSP00000000028	ENSMUSP00000007296	activation	activation	2	0.952
ENSMUSP00000000028	ENSMUSP00000012627	binding	-	0	0.902
ENSMUSP00000000028	ENSMUSP00000019911	binding	-	0	0.161
ENSMUSP00000000028	ENSMUSP00000019986	activation	activation	2	0.266
ENSMUSP00000000028	ENSMUSP00000020099	binding|reaction	-|association	0|3	0.339|0.333
ENSMUSP00000000028	ENSMUSP00000021359	activation|binding	activation|-	2|0	0.951|0.256
ENSMUSP00000000028	ENSMUSP00000023352	catalysis	association	1	0.161
ENSMUSP00000000028	ENSMUSP00000023353	binding|reaction	-|association	0|3	0.978|0.952
ENSMUSP00000000028	ENSMUSP00000024972	binding	-	0	0.414
ENSMUSP00000000028	ENSMUSP00000025752	activation	activation	2	0.952
ENSMUSP00000000028	ENSMUSP00000026416	binding|reaction	-|association	0|3	0.945|0.945
ENSMUSP00000000028	ENSMUSP00000026461	activation	activation	2	0.952
ENSMUSP00000000028	ENSMUSP00000027198	binding|reaction	-|association	0|3	0.952|0.952
ENSMUSP00000000028	ENSMUSP00000027312	activation	activation	2	0.952
ENSMUSP00000000028	ENSMUSP00000027601	binding|reaction	-|association	0|3	0.979|0.952
ENSMUSP00000000028	ENSMUSP00000027697	binding|reaction	-|association	0|3	0.267|0.267
ENSMUSP00000000028	ENSMUSP00000027980	binding|reaction	-|association	0|3	0.952|0.952
ENSMUSP00000000028	ENSMUSP00000028098	binding|reaction	-|association	0|3	0.952|0.952
ENSMUSP00000000028	ENSMUSP00000028948	binding	-	0	0.771
ENSMUSP00000000028	ENSMUSP00000029201	catalysis	association	1	0.161
ENSMUSP00000000028	ENSMUSP00000030091	activation	activation	2	0.938
ENSMUSP00000000028	ENSMUSP00000030763	binding|reaction	-|association	0|3	0.267|0.267
ENSMUSP00000000028	ENSMUSP00000030872	binding|reaction	-|association	0|3	0.952|0.952
ENSMUSP00000000028	ENSMUSP00000031221	binding|reaction	-|association	0|3	0.952|0.952
ENSMUSP00000000028	ENSMUSP00000031697	binding	-	0	0.22
ENSMUSP00000000028	ENSMUSP00000032891	catalysis	association	1	0.161
ENSMUSP00000000028	ENSMUSP00000033380	binding|reaction	-|association	0|3	0.267|0.267
ENSMUSP00000000028	ENSMUSP00000033950	binding	-	0	0.771
ENSMUSP00000000028	ENSMUSP00000034094	binding	-	0	0.685
ENSMUSP00000000028	ENSMUSP00000034132	binding|reaction	-|association	0|3	0.952|0.952
ENSMUSP00000000028	ENSMUSP00000034278	binding	-	0	0.771
ENSMUSP00000000028	ENSMUSP00000034964	binding	-	0	0.733
ENSMUSP00000000028	ENSMUSP00000034980	catalysis	association	1	0.951
ENSMUSP00000000028	ENSMUSP00000035037	catalysis	association	1	0.161
ENSMUSP00000000028	ENSMUSP00000035164	binding	-	0	0.443
ENSMUSP00000000028	ENSMUSP00000036162	catalysis	association	1	0.161
ENSMUSP00000000028	ENSMUSP00000037981	binding	-	0	0.161
ENSMUSP00000000028	ENSMUSP00000039776	activation	activation	2	0.266
ENSMUSP00000000028	ENSMUSP00000040944	binding	-	0	0.321
ENSMUSP00000000028	ENSMUSP00000041377	binding	-	0	0.238
ENSMUSP00000000028	ENSMUSP00000042283	binding	-	0	0.379
ENSMUSP00000000028	ENSMUSP00000044276	catalysis	association	1	0.161
ENSMUSP00000000028	ENSMUSP00000044363	binding	-	0	0.48
ENSMUSP00000000028	ENSMUSP00000044831	catalysis	association	1	0.91
ENSMUSP00000000028	ENSMUSP00000045344	binding|reaction	-|association	0|3	0.927|0.927
ENSMUSP00000000028	ENSMUSP00000048319	binding|reaction	-|association	0|3	0.952|0.952
ENSMUSP00000000028	ENSMUSP00000058021	binding	-	0	0.398
ENSMUSP00000000028	ENSMUSP00000059192	binding|reaction	-|association	0|3	0.979|0.952
ENSMUSP00000000028	ENSMUSP00000061923	binding|reaction	-|association	0|3	0.978|0.952
ENSMUSP00000000028	ENSMUSP00000062864	catalysis	association	1	0.161
ENSMUSP00000000028	ENSMUSP00000066842	binding|reaction	-|association	0|3	0.952|0.952
ENSMUSP00000000028	ENSMUSP00000070355	binding|reaction	-|association	0|3	0.267|0.267
ENSMUSP00000000028	ENSMUSP00000072134	catalysis	association	1	0.161
ENSMUSP00000000028	ENSMUSP00000074978	binding|reaction	-|association	0|3	0.414|0.402
ENSMUSP00000000028	ENSMUSP00000074994	binding	-	0	0.169
ENSMUSP00000000028	ENSMUSP00000076911	catalysis	association	1	0.161
ENSMUSP00000000028	ENSMUSP00000076971	binding	-	0	0.193
ENSMUSP00000000028	ENSMUSP00000078339	binding	-	0	0.161
ENSMUSP00000000028	ENSMUSP00000079670	binding	-	0	0.163
ENSMUSP00000000028	ENSMUSP00000080325	catalysis	association	1	0.161
ENSMUSP00000000028	ENSMUSP00000085226	binding	-	0	0.153
ENSMUSP00000000028	ENSMUSP00000087197	activation	activation	2	0.198
ENSMUSP00000000028	ENSMUSP00000087269	binding	-	0	0.496
ENSMUSP00000000028	ENSMUSP00000089293	binding	-	0	0.163
ENSMUSP00000000028	ENSMUSP00000089295	binding	-	0	0.163
ENSMUSP00000000028	ENSMUSP00000089346	binding	-	0	0.163
ENSMUSP00000000028	ENSMUSP00000091469	binding|reaction	-|association	0|3	0.952|0.952
ENSMUSP00000000028	ENSMUSP00000093462	activation	activation	2	0.923
ENSMUSP00000000028	ENSMUSP00000096442	binding	-	0	0.163
ENSMUSP00000000028	ENSMUSP00000098035	catalysis	association	1	0.161
ENSMUSP00000000028	ENSMUSP00000099434	activation	activation	1	0.167
ENSMUSP00000000028	ENSMUSP00000099510	catalysis	association	1	0.161
ENSMUSP00000000028	ENSMUSP00000099621	binding	-	0	0.939
ENSMUSP00000000028	ENSMUSP00000099657	binding	-	0	0.161
ENSMUSP00000000028	ENSMUSP00000099805	binding|reaction	-|association	0|3	0.952|0.952
ENSMUSP00000000028	ENSMUSP00000100737	binding	-	0	0.163
ENSMUSP00000000028	ENSMUSP00000100739	binding	-	0	0.163
ENSMUSP00000000028	ENSMUSP00000101315	catalysis	association	1	0.161
ENSMUSP00000000028	ENSMUSP00000102062	binding	-	0	0.163
ENSMUSP00000000028	ENSMUSP00000105094	binding	-	0	0.691
ENSMUSP00000000028	ENSMUSP00000107421	binding	-	0	0.398
ENSMUSP00000000028	ENSMUSP00000107499	catalysis	association	1	0.161
ENSMUSP00000000028	ENSMUSP00000111479	catalysis	association	1	0.161
ENSMUSP00000000028	ENSMUSP00000112810	activation	activation	2	0.198
ENSMUSP00000000028	ENSMUSP00000118312	binding	-	0	0.398
ENSMUSP00000000028	ENSMUSP00000120577	binding|reaction	-|association	0|3	0.396|0.394
ENSMUSP00000000028	ENSMUSP00000124509	binding	-	0	0.163
ENSMUSP00000000028	ENSMUSP00000124680	binding|reaction	-|association	0|3	0.267|0.267
ENSMUSP00000000028	ENSMUSP00000126024	binding|reaction	-|association	0|3	0.321|0.303
ENSMUSP00000000028	ENSMUSP00000126092	catalysis	association	1	0.161
ENSMUSP00000000028	ENSMUSP00000126135	binding|reaction	-|association	0|3	0.979|0.952
ENSMUSP00000000028	ENSMUSP00000127526	binding	-	0	0.155
ENSMUSP00000000028	ENSMUSP00000130221	binding	-	0	0.22
ENSMUSP00000000028	ENSMUSP00000132906	binding|reaction	-|association	0|3	0.952|0.952
ENSMUSP00000000028	ENSMUSP00000134751	binding	-	0	0.163
ENSMUSP00000000028	ENSMUSP00000135215	binding	-	0	0.163
ENSMUSP00000000028	ENSMUSP00000136308	activation	activation	2	0.459
ENSMUSP00000000028	ENSMUSP00000136352	binding|reaction	-|association	0|3	0.267|0.267
ENSMUSP00000000028	ENSMUSP00000137387	binding|reaction	-|association	0|3	0.321|0.303
ENSMUSP00000000028	ENSMUSP00000139663	binding	-	0	0.163
ENSMUSP00000000028	ENSMUSP00000140394	binding	-	0	0.163
ENSMUSP00000000049	ENSMUSP00000001279	binding	-	0	0.542
ENSMUSP00000000049	ENSMUSP00000002663	binding	-	0	0.726
ENSMUSP00000000049	ENSMUSP00000003071	binding	-	0	0.726
ENSMUSP00000000049	ENSMUSP00000005824	binding	-	0	0.748
ENSMUSP00000000049	ENSMUSP00000006697	reaction	association	3	0.909
ENSMUSP00000000049	ENSMUSP00000006703	reaction	association	3	0.909
ENSMUSP00000000049	ENSMUSP00000006952	binding	-	0	0.549
ENSMUSP00000000049	ENSMUSP00000006956	binding	-	0	0.54
ENSMUSP00000000049	ENSMUSP00000009425	reaction	association	3	0.9
ENSMUSP00000000049	ENSMUSP00000014578	binding	-	0	0.171
ENSMUSP00000000049	ENSMUSP00000015712	activation|binding	activation|-	3|0	0.804|0.551
ENSMUSP00000000049	ENSMUSP00000019945	binding	-	0	0.72
ENSMUSP00000000049	ENSMUSP00000020234	reaction	association	3	0.9
ENSMUSP00000000049	ENSMUSP00000021773	binding	-	0	0.552
ENSMUSP00000000049	ENSMUSP00000022616	binding	-	0	0.728
ENSMUSP00000000049	ENSMUSP00000023243	binding	-	0	0.54
ENSMUSP00000000049	ENSMUSP00000024706	binding	-	0	0.721
ENSMUSP00000000049	ENSMUSP00000025239	binding	-	0	0.54
ENSMUSP00000000049	ENSMUSP00000025249	binding	-	0	0.723
ENSMUSP00000000049	ENSMUSP00000025505	binding	-	0	0.153
ENSMUSP00000000049	ENSMUSP00000025844	reaction	association	3	0.9
ENSMUSP00000000049	ENSMUSP00000026021	binding	-	0	0.558
ENSMUSP00000000049	ENSMUSP00000026890	reaction	association	3	0.901
ENSMUSP00000000049	ENSMUSP00000027518	reaction	association	3	0.908
ENSMUSP00000000049	ENSMUSP00000032065	binding	-	0	0.723
ENSMUSP00000000049	ENSMUSP00000033626	reaction	association	3	0.171
ENSMUSP00000000049	ENSMUSP00000034585	binding	-	0	0.743
ENSMUSP00000000049	ENSMUSP00000034586	binding	-	0	0.618
ENSMUSP00000000049	ENSMUSP00000034588	binding	-	0	0.748
ENSMUSP00000000049	ENSMUSP00000034713	binding	-	0	0.568
ENSMUSP00000000049	ENSMUSP00000034731	binding	-	0	0.554
ENSMUSP00000000049	ENSMUSP00000035579	reaction	association	3	0.902
ENSMUSP00000000049	ENSMUSP00000036044	binding	-	0	0.738
ENSMUSP00000000049	ENSMUSP00000038232	binding	-	0	0.722
ENSMUSP00000000049	ENSMUSP00000039452	binding	-	0	0.197
ENSMUSP00000000049	ENSMUSP00000042028	binding	-	0	0.54
ENSMUSP00000000049	ENSMUSP00000046530	reaction	association	3	0.379
ENSMUSP00000000049	ENSMUSP00000050300	binding	-	0	0.568
ENSMUSP00000000049	ENSMUSP00000054834	binding|catalysis|reaction	-|association|association	0|3|3	0.155|0.155|0.155
ENSMUSP00000000049	ENSMUSP00000058613	binding	-	0	0.549
ENSMUSP00000000049	ENSMUSP00000060421	reaction	association	3	0.9
ENSMUSP00000000049	ENSMUSP00000061519	binding	-	0	0.725
ENSMUSP00000000049	ENSMUSP00000075365	binding	-	0	0.54
ENSMUSP00000000049	ENSMUSP00000084661	binding	-	0	0.161
ENSMUSP00000000049	ENSMUSP00000099301	binding	-	0	0.72
ENSMUSP00000000049	ENSMUSP00000102995	binding	-	0	0.161
ENSMUSP00000000049	ENSMUSP00000104091	binding	-	0	0.55
ENSMUSP00000000049	ENSMUSP00000107298	binding	-	0	0.161
ENSMUSP00000000049	ENSMUSP00000112665	reaction	association	3	0.9
ENSMUSP00000000049	ENSMUSP00000113413	binding	-	0	0.731
ENSMUSP00000000049	ENSMUSP00000115173	binding	-	0	0.732
ENSMUSP00000000049	ENSMUSP00000119150	binding	-	0	0.54
ENSMUSP00000000049	ENSMUSP00000124305	reaction	association	3	0.9
ENSMUSP00000000049	ENSMUSP00000127329	binding	-	0	0.568
ENSMUSP00000000049	ENSMUSP00000127709	reaction	association	3	0.9
ENSMUSP00000000049	ENSMUSP00000127903	binding	-	0	0.54
ENSMUSP00000000049	ENSMUSP00000133302	binding	-	0	0.73
ENSMUSP00000000058	ENSMUSP00000001327	binding	-	0	0.6
ENSMUSP00000000058	ENSMUSP00000007799	binding	-	0	0.925
ENSMUSP00000000058	ENSMUSP00000020238	binding	-	0	0.806
ENSMUSP00000000058	ENSMUSP00000020329	binding	-	0	0.832
ENSMUSP00000000058	ENSMUSP00000020911	binding	association	2	0.155
ENSMUSP00000000058	ENSMUSP00000021028	binding	-	0	0.604
ENSMUSP00000000058	ENSMUSP00000022871	binding	association	3	0.225
ENSMUSP00000000058	ENSMUSP00000024739	binding	-	0	0.806
ENSMUSP00000000058	ENSMUSP00000025761	binding	-	0	0.181
ENSMUSP00000000058	ENSMUSP00000026360	binding	-	0	0.6
ENSMUSP00000000058	ENSMUSP00000028348	binding	-	0	0.608
ENSMUSP00000000058	ENSMUSP00000029175	activation|ptmod	activation|-	3|0	0.224|0.838
ENSMUSP00000000058	ENSMUSP00000030834	binding	-	0	0.812
ENSMUSP00000000058	ENSMUSP00000034592	binding	-	0	0.26
ENSMUSP00000000058	ENSMUSP00000034777	binding	-	0	0.801
ENSMUSP00000000058	ENSMUSP00000036923	binding|reaction	-|association	0|3	0.177|0.177
ENSMUSP00000000058	ENSMUSP00000041636	binding	-	0	0.801
ENSMUSP00000000058	ENSMUSP00000049095	catalysis	association	1	0.193
ENSMUSP00000000058	ENSMUSP00000053897	binding	-	0	0.161
ENSMUSP00000000058	ENSMUSP00000054634	binding	-	0	0.406
ENSMUSP00000000058	ENSMUSP00000056040	binding	-	0	0.181
ENSMUSP00000000058	ENSMUSP00000069416	binding	-	0	0.604
ENSMUSP00000000058	ENSMUSP00000072154	activation|ptmod	activation|-	3|0	0.158|0.158
ENSMUSP00000000058	ENSMUSP00000074922	binding	-	0	0.843
ENSMUSP00000000058	ENSMUSP00000076880	binding	-	0	0.801
ENSMUSP00000000058	ENSMUSP00000087457	binding	-	0	0.608
ENSMUSP00000000058	ENSMUSP00000091921	binding	-	0	0.806
ENSMUSP00000000058	ENSMUSP00000097547	activation	activation	3	0.817
ENSMUSP00000000058	ENSMUSP00000101553	catalysis	association	1	0.193
ENSMUSP00000000058	ENSMUSP00000102068	binding	-	0	0.607
ENSMUSP00000000058	ENSMUSP00000105709	binding	-	0	0.814
ENSMUSP00000000058	ENSMUSP00000111103	binding	-	0	0.154
ENSMUSP00000000058	ENSMUSP00000120152	binding	-	0	0.401
ENSMUSP00000000058	ENSMUSP00000139342	binding	-	0	0.801
ENSMUSP00000000080	ENSMUSP00000020687	binding|expression	-|association	0|2	0.426|0.426
ENSMUSP00000000080	ENSMUSP00000021413	expression	association	2	0.441
ENSMUSP00000000080	ENSMUSP00000023829	activation	activation	2	0.429
ENSMUSP00000000080	ENSMUSP00000026845	expression	association	2	0.415
ENSMUSP00000000080	ENSMUSP00000033081	catalysis|reaction	association|association	3|3	0.163|0.163
ENSMUSP00000000080	ENSMUSP00000038229	reaction	association	1	0.152
ENSMUSP00000000080	ENSMUSP00000047683	reaction	association	1	0.152
ENSMUSP00000000080	ENSMUSP00000067603	binding	-	0	0.429
ENSMUSP00000000080	ENSMUSP00000087119	activation|expression	activation|association	2|2	0.177|0.177
ENSMUSP00000000080	ENSMUSP00000091495	binding	-	0	0.413
ENSMUSP00000000080	ENSMUSP00000102710	activation	activation	2	0.15
ENSMUSP00000000080	ENSMUSP00000119715	ptmod	association	1	0.15
ENSMUSP00000000090	ENSMUSP00000014457	binding	-	0	0.95
ENSMUSP00000000090	ENSMUSP00000020372	binding	-	0	0.256
ENSMUSP00000000090	ENSMUSP00000020851	binding	-	0	0.515
ENSMUSP00000000090	ENSMUSP00000021993	binding	-	0	0.739
ENSMUSP00000000090	ENSMUSP00000023210	binding	-	0	0.749
ENSMUSP00000000090	ENSMUSP00000026561	binding	-	0	0.709
ENSMUSP00000000090	ENSMUSP00000026743	binding	-	0	0.824
ENSMUSP00000000090	ENSMUSP00000028430	catalysis	association	2	0.371
ENSMUSP00000000090	ENSMUSP00000030882	binding	-	0	0.711
ENSMUSP00000000090	ENSMUSP00000031637	binding	-	0	0.772
ENSMUSP00000000090	ENSMUSP00000033049	binding	-	0	0.728
ENSMUSP00000000090	ENSMUSP00000033176	binding	-	0	0.837
ENSMUSP00000000090	ENSMUSP00000033582	binding	-	0	0.773
ENSMUSP00000000090	ENSMUSP00000034276	binding	-	0	0.863
ENSMUSP00000000090	ENSMUSP00000034881	binding	-	0	0.444
ENSMUSP00000000090	ENSMUSP00000038961	binding	-	0	0.94
ENSMUSP00000000090	ENSMUSP00000040138	binding	-	0	0.863
ENSMUSP00000000090	ENSMUSP00000040524	binding	-	0	0.381
ENSMUSP00000000090	ENSMUSP00000040717	binding	-	0	0.671
ENSMUSP00000000090	ENSMUSP00000040781	binding	-	0	0.558
ENSMUSP00000000090	ENSMUSP00000041820	binding	-	0	0.863
ENSMUSP00000000090	ENSMUSP00000042185	binding	-	0	0.599
ENSMUSP00000000090	ENSMUSP00000045284	binding	-	0	0.843
ENSMUSP00000000090	ENSMUSP00000047661	binding	-	0	0.775
ENSMUSP00000000090	ENSMUSP00000053145	binding	-	0	0.736
ENSMUSP00000000090	ENSMUSP00000054086	binding	-	0	0.331
ENSMUSP00000000090	ENSMUSP00000054856	binding	-	0	0.735
ENSMUSP00000000090	ENSMUSP00000056155	binding	-	0	0.569
ENSMUSP00000000090	ENSMUSP00000058279	binding	-	0	0.396
ENSMUSP00000000090	ENSMUSP00000060890	binding	-	0	0.319
ENSMUSP00000000090	ENSMUSP00000064988	binding	-	0	0.532
ENSMUSP00000000090	ENSMUSP00000072803	binding	-	0	0.72
ENSMUSP00000000090	ENSMUSP00000072829	catalysis	association	2	0.396
ENSMUSP00000000090	ENSMUSP00000075150	binding	-	0	0.539
ENSMUSP00000000090	ENSMUSP00000075762	binding	-	0	0.26
ENSMUSP00000000090	ENSMUSP00000077744	binding	-	0	0.837
ENSMUSP00000000090	ENSMUSP00000079944	binding	-	0	0.94
ENSMUSP00000000090	ENSMUSP00000080993	binding	-	0	0.947
ENSMUSP00000000090	ENSMUSP00000080994	binding	-	0	0.95
ENSMUSP00000000090	ENSMUSP00000080997	binding	-	0	0.945
ENSMUSP00000000090	ENSMUSP00000081003	binding	-	0	0.672
ENSMUSP00000000090	ENSMUSP00000093972	binding	-	0	0.372
ENSMUSP00000000090	ENSMUSP00000096193	binding	-	0	0.531
ENSMUSP00000000090	ENSMUSP00000105446	binding	-	0	0.837
ENSMUSP00000000090	ENSMUSP00000112386	binding	-	0	0.331
ENSMUSP00000000090	ENSMUSP00000115419	binding	-	0	0.95
ENSMUSP00000000090	ENSMUSP00000124523	catalysis	association	2	0.396
ENSMUSP00000000090	ENSMUSP00000128966	binding	-	0	0.444
ENSMUSP00000000090	ENSMUSP00000131584	binding	-	0	0.444
ENSMUSP00000000090	ENSMUSP00000132065	catalysis	association	2	0.396
ENSMUSP00000000090	ENSMUSP00000135027	binding	-	0	0.381
ENSMUSP00000000095	ENSMUSP00000004986	inhibition	inhibition	3	0.155
ENSMUSP00000000095	ENSMUSP00000004990	inhibition	inhibition	3	0.169
ENSMUSP00000000095	ENSMUSP00000004994	expression	association	1	0.413
ENSMUSP00000000095	ENSMUSP00000013807	expression	inhibition	2	0.444
ENSMUSP00000000095	ENSMUSP00000015003	binding	-	0	0.175
ENSMUSP00000000095	ENSMUSP00000020908	binding	-	0	0.165
ENSMUSP00000000095	ENSMUSP00000022701	binding	-	0	0.451
ENSMUSP00000000095	ENSMUSP00000023829	expression	inhibition	2	0.401
ENSMUSP00000000095	ENSMUSP00000028836	expression	association	1	0.154
ENSMUSP00000000095	ENSMUSP00000033502	inhibition	inhibition	3	0.201
ENSMUSP00000000095	ENSMUSP00000034187	activation	activation	2	0.152
ENSMUSP00000000095	ENSMUSP00000038014	expression	inhibition	2	0.455
ENSMUSP00000000095	ENSMUSP00000050047	binding	-	0	0.175
ENSMUSP00000000095	ENSMUSP00000051619	inhibition	inhibition	3	0.155
ENSMUSP00000000095	ENSMUSP00000052591	expression|expression	association|inhibition	1|1	0.17|0.17
ENSMUSP00000000095	ENSMUSP00000059587	expression	inhibition	2	0.401
ENSMUSP00000000095	ENSMUSP00000062212	activation	activation	2	0.429
ENSMUSP00000000095	ENSMUSP00000064536	expression	inhibition	2	0.453
ENSMUSP00000000095	ENSMUSP00000065983	inhibition	inhibition	3	0.155
ENSMUSP00000000095	ENSMUSP00000073720	expression	association	1	0.154
ENSMUSP00000000095	ENSMUSP00000078087	inhibition	inhibition	3	0.155
ENSMUSP00000000095	ENSMUSP00000079179	binding	-	0	0.158
ENSMUSP00000000095	ENSMUSP00000080419	expression	association	1	0.421
ENSMUSP00000000095	ENSMUSP00000086204	inhibition	inhibition	3	0.169
ENSMUSP00000000095	ENSMUSP00000086207	inhibition	inhibition	3	0.155
ENSMUSP00000000095	ENSMUSP00000097170	expression	inhibition	2	0.405
ENSMUSP00000000095	ENSMUSP00000098677	binding	-	0	0.158
ENSMUSP00000000095	ENSMUSP00000099434	binding	-	0	0.165
ENSMUSP00000000095	ENSMUSP00000099520	activation	activation	2	0.171
ENSMUSP00000000095	ENSMUSP00000100012	binding	-	0	0.175
ENSMUSP00000000095	ENSMUSP00000109202	binding|inhibition	-|inhibition	0|3	0.225|0.225
ENSMUSP00000000095	ENSMUSP00000127877	binding	-	0	0.175
ENSMUSP00000000109	ENSMUSP00000000312	expression	inhibition	2	0.401
ENSMUSP00000000109	ENSMUSP00000005452	binding	-	0	0.185
ENSMUSP00000000109	ENSMUSP00000010753	activation	activation	1	0.177
ENSMUSP00000000109	ENSMUSP00000014891	binding	-	0	0.163
ENSMUSP00000000109	ENSMUSP00000020057	binding	-	0	0.165
ENSMUSP00000000109	ENSMUSP00000020329	binding	-	0	0.169
ENSMUSP00000000109	ENSMUSP00000020939	activation|binding	activation|-	3|0	0.872|0.566
ENSMUSP00000000109	ENSMUSP00000025379	binding	-	0	0.152
ENSMUSP00000000109	ENSMUSP00000025729	binding	-	0	0.163
ENSMUSP00000000109	ENSMUSP00000026580	binding|reaction	-|association	0|3	0.258|0.185
ENSMUSP00000000109	ENSMUSP00000028288	binding|reaction	association|association	3|2	0.197|0.197
ENSMUSP00000000109	ENSMUSP00000031607	binding|reaction	-|association	0|2	0.225|0.225
ENSMUSP00000000109	ENSMUSP00000032201	binding	-	0	0.161
ENSMUSP00000000109	ENSMUSP00000033929	binding	-	0	0.163
ENSMUSP00000000109	ENSMUSP00000035732	binding	-	0	0.167
ENSMUSP00000000109	ENSMUSP00000038838	catalysis	association	1	0.154
ENSMUSP00000000109	ENSMUSP00000039206	binding	-	0	0.163
ENSMUSP00000000109	ENSMUSP00000040327	binding	-	0	0.237
ENSMUSP00000000109	ENSMUSP00000043765	binding	-	0	0.307
ENSMUSP00000000109	ENSMUSP00000053897	binding	-	0	0.169
ENSMUSP00000000109	ENSMUSP00000057040	binding	-	0	0.163
ENSMUSP00000000109	ENSMUSP00000058572	binding	-	0	0.165
ENSMUSP00000000109	ENSMUSP00000061643	binding	-	0	0.163
ENSMUSP00000000109	ENSMUSP00000063468	binding	-	0	0.198
ENSMUSP00000000109	ENSMUSP00000063933	activation|binding	activation|-	3|0	0.388|0.305
ENSMUSP00000000109	ENSMUSP00000075416	binding	-	0	0.167
ENSMUSP00000000109	ENSMUSP00000078741	binding|reaction	association|association	3|2	0.171|0.171
ENSMUSP00000000109	ENSMUSP00000080020	expression	association	1	0.408
ENSMUSP00000000109	ENSMUSP00000080716	binding	-	0	0.169
ENSMUSP00000000109	ENSMUSP00000081041	binding	-	0	0.185
ENSMUSP00000000109	ENSMUSP00000083385	binding	-	0	0.163
ENSMUSP00000000109	ENSMUSP00000083944	binding	-	0	0.167
ENSMUSP00000000109	ENSMUSP00000084570	binding	-	0	0.161
ENSMUSP00000000109	ENSMUSP00000085122	binding	-	0	0.185
ENSMUSP00000000109	ENSMUSP00000088056	binding	-	0	0.435
ENSMUSP00000000109	ENSMUSP00000089140	binding	-	0	0.167
ENSMUSP00000000109	ENSMUSP00000090089	binding	-	0	0.307
ENSMUSP00000000109	ENSMUSP00000092148	binding	-	0	0.902
ENSMUSP00000000109	ENSMUSP00000097547	catalysis	association	1	0.197
ENSMUSP00000000109	ENSMUSP00000098786	activation	activation	1	0.177
ENSMUSP00000000109	ENSMUSP00000099398	binding	-	0	0.916
ENSMUSP00000000109	ENSMUSP00000099935	activation|binding	activation|-	3|0	0.437|0.503
ENSMUSP00000000109	ENSMUSP00000106345	binding	-	0	0.163
ENSMUSP00000000109	ENSMUSP00000110288	binding	-	0	0.197
ENSMUSP00000000109	ENSMUSP00000112430	binding	-	0	0.185
ENSMUSP00000000109	ENSMUSP00000112511	binding	-	0	0.167
ENSMUSP00000000109	ENSMUSP00000113162	binding	-	0	0.163
ENSMUSP00000000109	ENSMUSP00000113291	binding	-	0	0.163
ENSMUSP00000000109	ENSMUSP00000113571	binding|reaction	-|association	0|3	0.264|0.222
ENSMUSP00000000109	ENSMUSP00000113767	binding	-	0	0.163
ENSMUSP00000000109	ENSMUSP00000113881	binding	-	0	0.163
ENSMUSP00000000109	ENSMUSP00000113964	binding|reaction	-|association	0|3	0.201|0.201
ENSMUSP00000000109	ENSMUSP00000114123	binding	-	0	0.169
ENSMUSP00000000109	ENSMUSP00000122395	binding	-	0	0.163
ENSMUSP00000000109	ENSMUSP00000129173	binding	-	0	0.163
ENSMUSP00000000109	ENSMUSP00000130668	binding	-	0	0.198
ENSMUSP00000000109	ENSMUSP00000140184	binding|reaction	-|association	0|3	0.201|0.201
ENSMUSP00000000109	ENSMUSP00000140297	binding	-	0	0.163
ENSMUSP00000000122	ENSMUSP00000000186	activation	activation	3	0.603
ENSMUSP00000000122	ENSMUSP00000000187	activation	activation	3	0.646
ENSMUSP00000000122	ENSMUSP00000000500	activation	activation	3	0.607
ENSMUSP00000000122	ENSMUSP00000003154	activation	activation	3	0.626
ENSMUSP00000000122	ENSMUSP00000003550	catalysis	association	1	0.9
ENSMUSP00000000122	ENSMUSP00000004036	binding	-	0	0.439
ENSMUSP00000000122	ENSMUSP00000004156	binding	-	0	0.218
ENSMUSP00000000122	ENSMUSP00000004614	binding	-	0	0.902
ENSMUSP00000000122	ENSMUSP00000004913	activation	activation	3	0.602
ENSMUSP00000000122	ENSMUSP00000004949	binding	-	0	0.806
ENSMUSP00000000122	ENSMUSP00000005164	binding	-	0	0.215
ENSMUSP00000000122	ENSMUSP00000005406	activation|binding	activation|-	2|0	0.426|0.556
ENSMUSP00000000122	ENSMUSP00000005606	binding	-	0	0.167
ENSMUSP00000000122	ENSMUSP00000006293	activation	activation	3	0.6
ENSMUSP00000000122	ENSMUSP00000006825	binding	-	0	0.401
ENSMUSP00000000122	ENSMUSP00000006828	binding	-	0	0.199
ENSMUSP00000000122	ENSMUSP00000007959	binding|inhibition|reaction	-|inhibition|association	0|3|3	0.9|0.8|0.9
ENSMUSP00000000122	ENSMUSP00000010753	catalysis	association	1	0.916
ENSMUSP00000000122	ENSMUSP00000013807	expression	inhibition	1	0.401
ENSMUSP00000000122	ENSMUSP00000014743	activation	activation	3	0.6
ENSMUSP00000000122	ENSMUSP00000015277	binding|reaction	association|association	2|3	0.327|0.263
ENSMUSP00000000122	ENSMUSP00000017530	binding|catalysis|reaction	association|association|association	2|3|3	0.197|0.197|0.197
ENSMUSP00000000122	ENSMUSP00000017920	activation	activation	3	0.6
ENSMUSP00000000122	ENSMUSP00000019386	binding|catalysis	-|association	0|2	0.256|0.256
ENSMUSP00000000122	ENSMUSP00000020448	binding	-	0	0.812
ENSMUSP00000000122	ENSMUSP00000020507	activation	activation	3	0.612
ENSMUSP00000000122	ENSMUSP00000020577	activation	activation	3	0.647
ENSMUSP00000000122	ENSMUSP00000021090	activation|binding	activation|-	3|0	0.665|0.665
ENSMUSP00000000122	ENSMUSP00000021413	catalysis	association	2	0.903
ENSMUSP00000000122	ENSMUSP00000021706	binding|catalysis|reaction	association|association|association	2|3|3	0.175|0.175|0.175
ENSMUSP00000000122	ENSMUSP00000021898	activation	activation	3	0.634
ENSMUSP00000000122	ENSMUSP00000022246	activation	activation	3	0.602
ENSMUSP00000000122	ENSMUSP00000022545	activation	activation	3	0.607
ENSMUSP00000000122	ENSMUSP00000022612	binding	-	0	0.218
ENSMUSP00000000122	ENSMUSP00000022697	activation	activation	3	0.61
ENSMUSP00000000122	ENSMUSP00000022830	binding	-	0	0.218
ENSMUSP00000000122	ENSMUSP00000022921	activation	activation	3	0.6
ENSMUSP00000000122	ENSMUSP00000024708	binding	-	0	0.331
ENSMUSP00000000122	ENSMUSP00000025019	binding|reaction	-|association	0|3	0.936|0.26
ENSMUSP00000000122	ENSMUSP00000025867	binding|catalysis	-|association	0|2	0.9|0.9
ENSMUSP00000000122	ENSMUSP00000025912	activation	activation	3	0.6
ENSMUSP00000000122	ENSMUSP00000025914	activation	activation	3	0.611
ENSMUSP00000000122	ENSMUSP00000026142	binding	association	2	0.916
ENSMUSP00000000122	ENSMUSP00000026241	activation	activation	3	0.63
ENSMUSP00000000122	ENSMUSP00000028311	binding|catalysis|reaction	association|association|association	2|3|3	0.175|0.175|0.175
ENSMUSP00000000122	ENSMUSP00000028955	activation	activation	3	0.608
ENSMUSP00000000122	ENSMUSP00000029201	inhibition	inhibition	3	0.8
ENSMUSP00000000122	ENSMUSP00000029566	activation	activation	3	0.625
ENSMUSP00000000122	ENSMUSP00000029652	activation	activation	3	0.6
ENSMUSP00000000122	ENSMUSP00000029653	activation	activation	3	0.6
ENSMUSP00000000122	ENSMUSP00000029673	activation	activation	3	0.616
ENSMUSP00000000122	ENSMUSP00000029674	activation	activation	3	0.619
ENSMUSP00000000122	ENSMUSP00000029712	binding	-	0	0.45
ENSMUSP00000000122	ENSMUSP00000029812	binding|catalysis	-|association	0|2	0.903|0.903
ENSMUSP00000000122	ENSMUSP00000030464	inhibition	inhibition	3	0.801
ENSMUSP00000000122	ENSMUSP00000030683	activation	activation	3	0.608
ENSMUSP00000000122	ENSMUSP00000030714	activation	activation	1	0.401
ENSMUSP00000000122	ENSMUSP00000031280	activation	activation	3	0.611
ENSMUSP00000000122	ENSMUSP00000031324	activation	activation	3	0.609
ENSMUSP00000000122	ENSMUSP00000031325	activation	activation	3	0.61
ENSMUSP00000000122	ENSMUSP00000031895	catalysis	association	2	0.901
ENSMUSP00000000122	ENSMUSP00000032066	activation	activation	3	0.6
ENSMUSP00000000122	ENSMUSP00000032344	binding|reaction	-|association	0|3	0.936|0.26
ENSMUSP00000000122	ENSMUSP00000032815	catalysis	association	2	0.154
ENSMUSP00000000122	ENSMUSP00000033099	activation	activation	3	0.641
ENSMUSP00000000122	ENSMUSP00000033389	activation	activation	3	0.647
ENSMUSP00000000122	ENSMUSP00000033473	expression	association	2	0.441
ENSMUSP00000000122	ENSMUSP00000033581	activation	activation	3	0.61
ENSMUSP00000000122	ENSMUSP00000033751	activation	activation	3	0.6
ENSMUSP00000000122	ENSMUSP00000033769	binding|catalysis|reaction	-|association|association	0|3|3	0.906|0.906|0.906
ENSMUSP00000000122	ENSMUSP00000033846	activation	activation	3	0.614
ENSMUSP00000000122	ENSMUSP00000033919	activation	activation	3	0.611
ENSMUSP00000000122	ENSMUSP00000033939	binding|catalysis|reaction	-|association|association	0|3|3	0.918|0.918|0.918
ENSMUSP00000000122	ENSMUSP00000034014	activation	activation	3	0.611
ENSMUSP00000000122	ENSMUSP00000034296	inhibition	inhibition	3	0.802
ENSMUSP00000000122	ENSMUSP00000034316	binding	-	0	0.218
ENSMUSP00000000122	ENSMUSP00000034792	binding	-	0	0.218
ENSMUSP00000000122	ENSMUSP00000034934	catalysis	association	1	0.9
ENSMUSP00000000122	ENSMUSP00000035037	inhibition	inhibition	3	0.8
ENSMUSP00000000122	ENSMUSP00000035092	binding|reaction	-|association	0|3	0.901|0.901
ENSMUSP00000000122	ENSMUSP00000035358	binding	-	0	0.218
ENSMUSP00000000122	ENSMUSP00000037694	activation	activation	3	0.601
ENSMUSP00000000122	ENSMUSP00000037909	catalysis|inhibition	association|inhibition	2|2	0.258|0.258
ENSMUSP00000000122	ENSMUSP00000038833	binding	association	2	0.973
ENSMUSP00000000122	ENSMUSP00000039586	expression	association	2	0.401
ENSMUSP00000000122	ENSMUSP00000040187	activation|expression	activation|association	2|2	0.155|0.155
ENSMUSP00000000122	ENSMUSP00000040307	binding	-	0	0.218
ENSMUSP00000000122	ENSMUSP00000041819	binding	-	0	0.218
ENSMUSP00000000122	ENSMUSP00000041942	binding	-	0	0.8
ENSMUSP00000000122	ENSMUSP00000043113	activation|binding	activation|association	3|2	0.256|0.555
ENSMUSP00000000122	ENSMUSP00000043146	activation	activation	3	0.634
ENSMUSP00000000122	ENSMUSP00000043703	binding|catalysis|inhibition|reaction	association|association|inhibition|association	1|2|2|3	0.177|0.177|0.177|0.177
ENSMUSP00000000122	ENSMUSP00000044682	catalysis	association	1	0.9
ENSMUSP00000000122	ENSMUSP00000045369	binding	association	2	0.666
ENSMUSP00000000122	ENSMUSP00000045487	inhibition	inhibition	3	0.8
ENSMUSP00000000122	ENSMUSP00000045710	activation	activation	3	0.607
ENSMUSP00000000122	ENSMUSP00000049095	activation	activation	3	0.651
ENSMUSP00000000122	ENSMUSP00000051959	activation|inhibition	activation|inhibition	3|3	0.154|0.154
ENSMUSP00000000122	ENSMUSP00000052584	binding|reaction	association|association	2|3	0.327|0.263
ENSMUSP00000000122	ENSMUSP00000054634	activation	activation	3	0.8
ENSMUSP00000000122	ENSMUSP00000055073	binding	-	0	0.812
ENSMUSP00000000122	ENSMUSP00000055521	binding	-	0	0.218
ENSMUSP00000000122	ENSMUSP00000056668	activation	activation	3	0.6
ENSMUSP00000000122	ENSMUSP00000056752	activation	activation	3	0.64
ENSMUSP00000000122	ENSMUSP00000056774	inhibition	inhibition	3	0.802
ENSMUSP00000000122	ENSMUSP00000057157	binding	association	3	0.225
ENSMUSP00000000122	ENSMUSP00000057916	activation|binding|catalysis|inhibition|reaction	activation|association|association|inhibition|association	3|2|3|2|3	0.904|0.952|0.252|0.503|0.252
ENSMUSP00000000122	ENSMUSP00000057989	activation|binding|catalysis|inhibition|reaction	activation|association|association|inhibition|association	3|2|3|2|3	0.926|0.963|0.252|0.165|0.252
ENSMUSP00000000122	ENSMUSP00000058846	catalysis	association	1	0.903
ENSMUSP00000000122	ENSMUSP00000059050	binding|reaction	association|association	2|3	0.916|0.916
ENSMUSP00000000122	ENSMUSP00000060005	activation|binding	activation|association	3|2	0.256|0.555
ENSMUSP00000000122	ENSMUSP00000062924	binding|reaction	association|association	2|3	0.572|0.315
ENSMUSP00000000122	ENSMUSP00000063039	activation|binding	activation|association	3|2	0.857|0.928
ENSMUSP00000000122	ENSMUSP00000063714	binding|reaction	-|association	0|3	0.98|0.95
ENSMUSP00000000122	ENSMUSP00000063795	activation	activation	3	0.6
ENSMUSP00000000122	ENSMUSP00000067953	catalysis	association	1	0.9
ENSMUSP00000000122	ENSMUSP00000069681	activation	activation	3	0.601
ENSMUSP00000000122	ENSMUSP00000070561	binding	-	0	0.218
ENSMUSP00000000122	ENSMUSP00000070993	binding	-	0	0.9
ENSMUSP00000000122	ENSMUSP00000072428	binding	-	0	0.218
ENSMUSP00000000122	ENSMUSP00000074360	binding	-	0	0.449
ENSMUSP00000000122	ENSMUSP00000074471	binding	-	0	0.812
ENSMUSP00000000122	ENSMUSP00000075463	activation	activation	3	0.615
ENSMUSP00000000122	ENSMUSP00000076115	activation|binding	activation|-	3|0	0.604|0.408
ENSMUSP00000000122	ENSMUSP00000076576	activation	activation	3	0.606
ENSMUSP00000000122	ENSMUSP00000078757	catalysis|inhibition	association|inhibition	2|2	0.258|0.258
ENSMUSP00000000122	ENSMUSP00000079380	activation	activation	3	0.8
ENSMUSP00000000122	ENSMUSP00000082710	binding|catalysis|reaction	association|association|association	2|3|3	0.175|0.175|0.175
ENSMUSP00000000122	ENSMUSP00000088334	binding	-	0	0.218
ENSMUSP00000000122	ENSMUSP00000091238	catalysis	association	2	0.9
ENSMUSP00000000122	ENSMUSP00000091940	activation|binding|catalysis	activation|-|association	3|0|2	0.665|0.197|0.197
ENSMUSP00000000122	ENSMUSP00000098786	catalysis	association	1	0.918
ENSMUSP00000000122	ENSMUSP00000099583	activation	activation	3	0.6
ENSMUSP00000000122	ENSMUSP00000099645	activation	activation	3	0.152
ENSMUSP00000000122	ENSMUSP00000099692	binding	-	0	0.812
ENSMUSP00000000122	ENSMUSP00000099835	binding|catalysis|reaction	-|association|association	0|3|3	0.91|0.91|0.91
ENSMUSP00000000122	ENSMUSP00000099907	binding|reaction	-|association	0|3	0.9|0.9
ENSMUSP00000000122	ENSMUSP00000099909	reaction	association	1	0.9
ENSMUSP00000000122	ENSMUSP00000100789	binding	-	0	0.218
ENSMUSP00000000122	ENSMUSP00000100920	activation	activation	3	0.6
ENSMUSP00000000122	ENSMUSP00000101315	inhibition	inhibition	3	0.8
ENSMUSP00000000122	ENSMUSP00000101518	activation	activation	3	0.644
ENSMUSP00000000122	ENSMUSP00000101553	activation	activation	3	0.651
ENSMUSP00000000122	ENSMUSP00000101556	activation	activation	3	0.608
ENSMUSP00000000122	ENSMUSP00000102538	activation|binding|catalysis|inhibition|reaction	activation|association|association|inhibition|association	3|2|3|2|3	0.901|0.95|0.95|0.165|0.95
ENSMUSP00000000122	ENSMUSP00000103884	binding	-	0	0.906
ENSMUSP00000000122	ENSMUSP00000103978	binding	-	0	0.218
ENSMUSP00000000122	ENSMUSP00000104298	activation|binding|catalysis|expression|expression	activation|-|association|association|inhibition	1|0|2|1|2	0.551|0.551|0.197|0.551|0.551
ENSMUSP00000000122	ENSMUSP00000105536	expression|expression	association|inhibition	1|1	0.515|0.515
ENSMUSP00000000122	ENSMUSP00000105736	activation	activation	3	0.6
ENSMUSP00000000122	ENSMUSP00000105743	activation	activation	3	0.6
ENSMUSP00000000122	ENSMUSP00000107576	catalysis|ptmod	association|association	2|2	0.9|0.401
ENSMUSP00000000122	ENSMUSP00000107863	activation|binding|catalysis|inhibition|reaction	activation|association|association|inhibition|association	3|2|3|2|3	0.93|0.965|0.252|0.503|0.252
ENSMUSP00000000122	ENSMUSP00000108723	binding	-	0	0.411
ENSMUSP00000000122	ENSMUSP00000110611	activation	activation	2	0.401
ENSMUSP00000000122	ENSMUSP00000115578	reaction	association	1	0.903
ENSMUSP00000000122	ENSMUSP00000115883	activation	activation	3	0.694
ENSMUSP00000000122	ENSMUSP00000117153	binding|reaction	-|association	0|3	0.9|0.9
ENSMUSP00000000122	ENSMUSP00000119114	binding	-	0	0.804
ENSMUSP00000000122	ENSMUSP00000120096	reaction	association	1	0.9
ENSMUSP00000000122	ENSMUSP00000123506	activation	activation	3	0.6
ENSMUSP00000000122	ENSMUSP00000128126	binding	-	0	0.401
ENSMUSP00000000122	ENSMUSP00000128388	activation	activation	3	0.6
ENSMUSP00000000122	ENSMUSP00000129491	activation	activation	3	0.634
ENSMUSP00000000122	ENSMUSP00000129831	binding	-	0	0.218
ENSMUSP00000000122	ENSMUSP00000130359	catalysis	association	1	0.9
ENSMUSP00000000122	ENSMUSP00000130581	activation|binding	activation|-	2|0	0.158|0.158
ENSMUSP00000000122	ENSMUSP00000130668	expression	association	2	0.401
ENSMUSP00000000122	ENSMUSP00000130759	binding|catalysis|reaction	association|association|association	2|3|3	0.175|0.175|0.175
ENSMUSP00000000122	ENSMUSP00000132918	binding|reaction	-|association	0|3	0.908|0.908
ENSMUSP00000000122	ENSMUSP00000139881	binding|reaction	association|association	1|3	0.916|0.916
ENSMUSP00000000127	ENSMUSP00000000128	inhibition|reaction	inhibition|association	1|3	0.153|0.911
ENSMUSP00000000127	ENSMUSP00000001812	activation|inhibition|ptmod	activation|inhibition|-	3|3|0	0.155|0.155|0.155
ENSMUSP00000000127	ENSMUSP00000002837	activation	activation	1	0.907
ENSMUSP00000000127	ENSMUSP00000002883	activation|inhibition|ptmod	activation|inhibition|-	3|3|0	0.155|0.677|0.155
ENSMUSP00000000127	ENSMUSP00000003318	binding|catalysis|reaction	association|association|association	3|3|3	0.215|0.215|0.215
ENSMUSP00000000127	ENSMUSP00000004994	activation	activation	2	0.424
ENSMUSP00000000127	ENSMUSP00000005352	activation|binding|inhibition|ptmod	activation|-|inhibition|-	3|0|3|0	0.155|0.154|0.155|0.155
ENSMUSP00000000127	ENSMUSP00000006716	reaction	association	3	0.908
ENSMUSP00000000127	ENSMUSP00000006718	reaction	association	3	0.906
ENSMUSP00000000127	ENSMUSP00000007130	activation|binding|inhibition	activation|association|inhibition	2|3|2	0.327|0.327|0.327
ENSMUSP00000000127	ENSMUSP00000007708	activation	activation	2	0.196
ENSMUSP00000000127	ENSMUSP00000009143	binding	-	0	0.435
ENSMUSP00000000127	ENSMUSP00000009774	activation	activation	2	0.215
ENSMUSP00000000127	ENSMUSP00000010044	binding|reaction	-|association	0|3	0.846|0.923
ENSMUSP00000000127	ENSMUSP00000010941	reaction	association	3	0.906
ENSMUSP00000000127	ENSMUSP00000012426	catalysis|inhibition|reaction	association|inhibition|association	3|2|3	0.296|0.254|0.926
ENSMUSP00000000127	ENSMUSP00000018630	inhibition|reaction	inhibition|association	1|3	0.153|0.911
ENSMUSP00000000127	ENSMUSP00000018966	activation|binding|inhibition|ptmod	activation|-|inhibition|-	3|0|3|0	0.155|0.227|0.677|0.155
ENSMUSP00000000127	ENSMUSP00000019362	binding|catalysis|reaction	association|association|association	3|3|3	0.215|0.215|0.215
ENSMUSP00000000127	ENSMUSP00000020329	activation|catalysis|reaction	activation|association|association	3|3|3	0.153|0.154|0.154
ENSMUSP00000000127	ENSMUSP00000020439	inhibition	inhibition	3	0.654
ENSMUSP00000000127	ENSMUSP00000020608	activation	activation	2	0.215
ENSMUSP00000000127	ENSMUSP00000020634	catalysis	association	2	0.163
ENSMUSP00000000127	ENSMUSP00000021918	binding|reaction	association|association	3|3	0.155|0.155
ENSMUSP00000000127	ENSMUSP00000022782	activation	activation	3	0.155
ENSMUSP00000000127	ENSMUSP00000022906	activation|binding|catalysis|inhibition|ptmod|reaction	activation|association|association|inhibition|-|association	3|2|3|3|0|3	0.729|0.351|0.351|0.155|0.729|0.351
ENSMUSP00000000127	ENSMUSP00000023507	activation|binding|catalysis|reaction	activation|association|association|association	2|3|3|3	0.183|0.183|0.183|0.183
ENSMUSP00000000127	ENSMUSP00000023732	reaction	association	3	0.906
ENSMUSP00000000127	ENSMUSP00000023734	binding|catalysis|inhibition|reaction	-|association|inhibition|association	0|3|2|3	0.246|0.246|0.246|0.908
ENSMUSP00000000127	ENSMUSP00000025856	activation|binding|catalysis|inhibition|reaction	activation|association|association|inhibition|association	3|3|3|3|3	0.675|0.223|0.223|0.223|0.223
ENSMUSP00000000127	ENSMUSP00000028389	activation|inhibition|ptmod	activation|inhibition|-	3|3|0	0.155|0.227|0.155
ENSMUSP00000000127	ENSMUSP00000029429	reaction	association	3	0.906
ENSMUSP00000000127	ENSMUSP00000029625	activation|binding|inhibition|ptmod	activation|-|inhibition|-	3|0|3|0	0.155|0.227|0.677|0.155
ENSMUSP00000000127	ENSMUSP00000029712	binding|reaction	-|association	0|3	0.155|0.155
ENSMUSP00000000127	ENSMUSP00000030948	binding|catalysis|reaction	association|association|association	3|3|3	0.215|0.215|0.215
ENSMUSP00000000127	ENSMUSP00000031681	binding|reaction	-|association	0|3	0.198|0.918
ENSMUSP00000000127	ENSMUSP00000032180	binding|reaction	-|association	0|3	0.158|0.912
ENSMUSP00000000127	ENSMUSP00000032322	activation|binding|catalysis|inhibition|reaction	activation|association|association|inhibition|association	3|3|3|3|3	0.675|0.223|0.223|0.223|0.223
ENSMUSP00000000127	ENSMUSP00000033450	activation	activation	3	0.191
ENSMUSP00000000127	ENSMUSP00000033952	activation|binding|inhibition|ptmod	activation|-|inhibition|-	3|0|3|0	0.155|0.227|0.677|0.155
ENSMUSP00000000127	ENSMUSP00000034560	activation	activation	2	0.165
ENSMUSP00000000127	ENSMUSP00000034654	activation|inhibition|ptmod	activation|inhibition|-	3|3|0	0.155|0.155|0.155
ENSMUSP00000000127	ENSMUSP00000036580	reaction	association	3	0.904
ENSMUSP00000000127	ENSMUSP00000036890	activation	activation	2	0.153
ENSMUSP00000000127	ENSMUSP00000037909	binding|reaction	-|association	0|3	0.155|0.155
ENSMUSP00000000127	ENSMUSP00000039660	activation|binding|catalysis|inhibition|ptmod|reaction	activation|association|association|inhibition|-|association	3|2|3|3|0|3	0.729|0.351|0.351|0.155|0.729|0.351
ENSMUSP00000000127	ENSMUSP00000042867	catalysis|inhibition|reaction	association|inhibition|association	3|2|3	0.296|0.254|0.926
ENSMUSP00000000127	ENSMUSP00000043250	activation	activation	3	0.153
ENSMUSP00000000127	ENSMUSP00000043703	binding	-	0	0.181
ENSMUSP00000000127	ENSMUSP00000044938	expression	association	2	0.419
ENSMUSP00000000127	ENSMUSP00000047199	activation	activation	3	0.191
ENSMUSP00000000127	ENSMUSP00000048171	binding|reaction	association|association	3|3	0.155|0.155
ENSMUSP00000000127	ENSMUSP00000048607	inhibition	inhibition	3	0.607
ENSMUSP00000000127	ENSMUSP00000049852	activation|binding|catalysis|inhibition|ptmod|reaction	activation|-|association|inhibition|-|association	3|0|3|3|0|3	0.729|0.351|0.351|0.155|0.729|0.351
ENSMUSP00000000127	ENSMUSP00000051331	activation|binding|catalysis|inhibition|reaction	activation|association|association|inhibition|association	2|2|3|2|3	0.214|0.214|0.214|0.154|0.214
ENSMUSP00000000127	ENSMUSP00000053551	activation|binding|catalysis|inhibition|ptmod|reaction	activation|-|association|inhibition|-|association	3|0|3|3|0|3	0.73|0.355|0.213|0.155|0.73|0.225
ENSMUSP00000000127	ENSMUSP00000053897	activation|catalysis|reaction	activation|association|association	3|3|3	0.153|0.154|0.154
ENSMUSP00000000127	ENSMUSP00000058629	activation|binding|catalysis|inhibition|ptmod|reaction	activation|association|association|inhibition|-|association	3|3|3|3|0|3	0.729|0.351|0.325|0.223|0.729|0.325
ENSMUSP00000000127	ENSMUSP00000064131	activation	activation	3	0.666
ENSMUSP00000000127	ENSMUSP00000064878	reaction	association	3	0.905
ENSMUSP00000000127	ENSMUSP00000067783	activation|binding|catalysis|inhibition|ptmod|reaction	activation|association|association|inhibition|-|association	3|2|3|3|0|3	0.729|0.351|0.351|0.155|0.729|0.351
ENSMUSP00000000127	ENSMUSP00000067898	binding|reaction	-|association	0|3	0.925|0.925
ENSMUSP00000000127	ENSMUSP00000071654	activation|binding|catalysis|reaction	activation|association|association|association	2|3|3|3	0.183|0.183|0.183|0.183
ENSMUSP00000000127	ENSMUSP00000073720	activation	activation	1	0.487
ENSMUSP00000000127	ENSMUSP00000073974	activation|binding|catalysis|inhibition|reaction	activation|association|association|inhibition|association	2|3|3|2|3	0.214|0.214|0.214|0.214|0.214
ENSMUSP00000000127	ENSMUSP00000076790	activation|catalysis	activation|association	3|1	0.693|0.264
ENSMUSP00000000127	ENSMUSP00000078337	activation|binding|inhibition	activation|association|inhibition	2|3|2	0.22|0.22|0.22
ENSMUSP00000000127	ENSMUSP00000078757	binding|reaction	-|association	0|3	0.155|0.155
ENSMUSP00000000127	ENSMUSP00000080716	activation|catalysis|reaction	activation|association|association	3|3|3	0.153|0.154|0.154
ENSMUSP00000000127	ENSMUSP00000081625	binding|reaction	-|association	0|3	0.155|0.155
ENSMUSP00000000127	ENSMUSP00000091463	activation|binding|catalysis|inhibition|ptmod|reaction	activation|association|association|inhibition|-|association	3|2|3|3|0|3	0.729|0.351|0.325|0.223|0.729|0.325
ENSMUSP00000000127	ENSMUSP00000100996	activation|binding|inhibition	activation|association|inhibition	2|2|2	0.214|0.187|0.154
ENSMUSP00000000127	ENSMUSP00000101784	inhibition	inhibition	3	0.688
ENSMUSP00000000127	ENSMUSP00000105051	binding|reaction	-|association	0|3	0.158|0.912
ENSMUSP00000000127	ENSMUSP00000107576	catalysis	association	2	0.154
ENSMUSP00000000127	ENSMUSP00000108468	catalysis	association	2	0.154
ENSMUSP00000000127	ENSMUSP00000109884	activation|binding|catalysis|inhibition|ptmod|reaction	activation|association|association|inhibition|-|association	3|2|3|3|0|3	0.729|0.351|0.325|0.223|0.729|0.325
ENSMUSP00000000127	ENSMUSP00000112448	reaction	association	3	0.9
ENSMUSP00000000127	ENSMUSP00000114114	activation|binding|catalysis|inhibition|ptmod|reaction	activation|-|association|inhibition|-|association	3|0|3|3|0|3	0.73|0.355|0.213|0.155|0.73|0.225
ENSMUSP00000000127	ENSMUSP00000114123	activation|catalysis|reaction	activation|association|association	3|3|3	0.153|0.154|0.154
ENSMUSP00000000127	ENSMUSP00000115325	activation|binding|catalysis|inhibition|ptmod|reaction	activation|-|association|inhibition|-|association	3|0|3|3|0|3	0.677|0.227|0.227|0.155|0.677|0.227
ENSMUSP00000000127	ENSMUSP00000120362	activation	activation	3	0.191
ENSMUSP00000000127	ENSMUSP00000124459	activation	activation	3	0.191
ENSMUSP00000000127	ENSMUSP00000128871	activation	activation	2	0.185
ENSMUSP00000000127	ENSMUSP00000131401	activation	activation	3	0.152
ENSMUSP00000000127	ENSMUSP00000132166	reaction	association	3	0.905
ENSMUSP00000000127	ENSMUSP00000135085	activation	activation	3	0.201
ENSMUSP00000000127	ENSMUSP00000135858	activation|binding	activation|-	3|0	0.36|0.404
ENSMUSP00000000128	ENSMUSP00000001812	activation|inhibition|ptmod	activation|inhibition|-	3|3|0	0.155|0.155|0.155
ENSMUSP00000000128	ENSMUSP00000002837	activation	activation	1	0.907
ENSMUSP00000000128	ENSMUSP00000002883	activation|inhibition|ptmod	activation|inhibition|-	3|3|0	0.155|0.677|0.155
ENSMUSP00000000128	ENSMUSP00000003318	binding|catalysis|reaction	-|association|association	0|3|3	0.218|0.191|0.218
ENSMUSP00000000128	ENSMUSP00000005352	activation|binding|inhibition|ptmod	activation|-|inhibition|-	3|0|3|0	0.155|0.154|0.155|0.155
ENSMUSP00000000128	ENSMUSP00000006716	reaction	association	3	0.914
ENSMUSP00000000128	ENSMUSP00000006718	reaction	association	3	0.911
ENSMUSP00000000128	ENSMUSP00000010044	inhibition|reaction	inhibition|association	2|3	0.153|0.911
ENSMUSP00000000128	ENSMUSP00000010941	inhibition|reaction	inhibition|association	2|3	0.153|0.911
ENSMUSP00000000128	ENSMUSP00000012426	inhibition|reaction	inhibition|association	2|3	0.392|0.917
ENSMUSP00000000128	ENSMUSP00000018630	reaction	association	3	0.903
ENSMUSP00000000128	ENSMUSP00000018748	activation	activation	1	0.453
ENSMUSP00000000128	ENSMUSP00000018966	activation|inhibition|ptmod	activation|inhibition|-	3|3|0	0.155|0.69|0.155
ENSMUSP00000000128	ENSMUSP00000019362	binding|catalysis|reaction	-|association|association	0|3|3	0.218|0.191|0.218
ENSMUSP00000000128	ENSMUSP00000020329	activation	activation	3	0.153
ENSMUSP00000000128	ENSMUSP00000020439	binding|inhibition	-|inhibition	0|3	0.912|0.76
ENSMUSP00000000128	ENSMUSP00000022906	activation|binding|inhibition|ptmod	activation|-|inhibition|-	3|0|3|0	0.677|0.227|0.155|0.677
ENSMUSP00000000128	ENSMUSP00000023507	binding|catalysis|reaction	-|association|association	0|3|3	0.191|0.191|0.191
ENSMUSP00000000128	ENSMUSP00000023732	reaction	association	3	0.911
ENSMUSP00000000128	ENSMUSP00000023734	binding|inhibition|reaction	-|inhibition|association	0|2|3	0.167|0.388|0.925
ENSMUSP00000000128	ENSMUSP00000025856	activation|inhibition	activation|inhibition	3|2	0.735|0.366
ENSMUSP00000000128	ENSMUSP00000028389	activation|inhibition|ptmod	activation|inhibition|-	3|3|0	0.155|0.227|0.155
ENSMUSP00000000128	ENSMUSP00000028689	activation	activation	3	0.165
ENSMUSP00000000128	ENSMUSP00000029429	inhibition|reaction	inhibition|association	2|3	0.153|0.911
ENSMUSP00000000128	ENSMUSP00000029625	activation|inhibition|ptmod	activation|inhibition|-	3|3|0	0.155|0.677|0.155
ENSMUSP00000000128	ENSMUSP00000030948	binding|catalysis|reaction	-|association|association	0|3|3	0.218|0.191|0.218
ENSMUSP00000000128	ENSMUSP00000031681	reaction	association	3	0.905
ENSMUSP00000000128	ENSMUSP00000032180	reaction	association	3	0.912
ENSMUSP00000000128	ENSMUSP00000032322	activation|inhibition	activation|inhibition	3|2	0.735|0.366
ENSMUSP00000000128	ENSMUSP00000033450	activation	activation	3	0.191
ENSMUSP00000000128	ENSMUSP00000033952	activation|inhibition|ptmod	activation|inhibition|-	3|3|0	0.155|0.69|0.155
ENSMUSP00000000128	ENSMUSP00000034654	activation|inhibition|ptmod	activation|inhibition|-	3|3|0	0.155|0.155|0.155
ENSMUSP00000000128	ENSMUSP00000034713	activation	activation	3	0.165
ENSMUSP00000000128	ENSMUSP00000036580	inhibition|reaction	inhibition|association	2|3	0.154|0.925
ENSMUSP00000000128	ENSMUSP00000039660	activation|binding|inhibition|ptmod	activation|-|inhibition|-	3|0|3|0	0.677|0.227|0.165|0.677
ENSMUSP00000000128	ENSMUSP00000042867	inhibition|reaction	inhibition|association	2|3	0.392|0.915
ENSMUSP00000000128	ENSMUSP00000043250	activation	activation	3	0.153
ENSMUSP00000000128	ENSMUSP00000043703	binding	-	0	0.197
ENSMUSP00000000128	ENSMUSP00000044004	activation	activation	3	0.165
ENSMUSP00000000128	ENSMUSP00000047199	activation	activation	3	0.191
ENSMUSP00000000128	ENSMUSP00000048607	inhibition	inhibition	3	0.617
ENSMUSP00000000128	ENSMUSP00000049852	activation|binding|inhibition|ptmod	activation|-|inhibition|-	3|0|3|0	0.677|0.227|0.155|0.677
ENSMUSP00000000128	ENSMUSP00000053551	activation|binding|inhibition|ptmod	activation|-|inhibition|-	3|0|3|0	0.677|0.227|0.155|0.677
ENSMUSP00000000128	ENSMUSP00000053897	activation	activation	3	0.153
ENSMUSP00000000128	ENSMUSP00000054275	activation	activation	3	0.165
ENSMUSP00000000128	ENSMUSP00000058629	activation|binding|inhibition|ptmod	activation|-|inhibition|-	3|0|3|0	0.677|0.227|0.227|0.677
ENSMUSP00000000128	ENSMUSP00000064131	activation	activation	3	0.666
ENSMUSP00000000128	ENSMUSP00000064878	inhibition|reaction	inhibition|association	2|3	0.153|0.911
ENSMUSP00000000128	ENSMUSP00000067783	activation|binding|inhibition|ptmod	activation|-|inhibition|-	3|0|3|0	0.677|0.227|0.165|0.677
ENSMUSP00000000128	ENSMUSP00000067898	binding|reaction	-|association	0|3	0.937|0.937
ENSMUSP00000000128	ENSMUSP00000071654	binding|catalysis|reaction	-|association|association	0|3|3	0.191|0.191|0.191
ENSMUSP00000000128	ENSMUSP00000076790	activation|catalysis	activation|association	3|1	0.717|0.321
ENSMUSP00000000128	ENSMUSP00000078337	binding	-	0	0.187
ENSMUSP00000000128	ENSMUSP00000079752	activation	activation	3	0.214
ENSMUSP00000000128	ENSMUSP00000080716	activation	activation	3	0.153
ENSMUSP00000000128	ENSMUSP00000091463	activation|binding|inhibition|ptmod	activation|-|inhibition|-	3|0|3|0	0.677|0.227|0.227|0.677
ENSMUSP00000000128	ENSMUSP00000100996	binding	-	0	0.187
ENSMUSP00000000128	ENSMUSP00000101784	inhibition	inhibition	3	0.688
ENSMUSP00000000128	ENSMUSP00000102343	activation	activation	3	0.165
ENSMUSP00000000128	ENSMUSP00000105051	reaction	association	3	0.913
ENSMUSP00000000128	ENSMUSP00000109884	activation|binding|inhibition|ptmod	activation|-|inhibition|-	3|0|3|0	0.677|0.227|0.227|0.677
ENSMUSP00000000128	ENSMUSP00000112448	inhibition|reaction	inhibition|association	2|3	0.153|0.911
ENSMUSP00000000128	ENSMUSP00000114114	activation|binding|inhibition|ptmod	activation|-|inhibition|-	3|0|3|0	0.677|0.227|0.155|0.677
ENSMUSP00000000128	ENSMUSP00000114123	activation	activation	3	0.153
ENSMUSP00000000128	ENSMUSP00000115325	activation|binding|inhibition|ptmod	activation|-|inhibition|-	3|0|3|0	0.677|0.227|0.155|0.677
ENSMUSP00000000128	ENSMUSP00000120362	activation	activation	3	0.191
ENSMUSP00000000128	ENSMUSP00000124459	activation	activation	3	0.191
ENSMUSP00000000128	ENSMUSP00000127329	activation	activation	3	0.165
ENSMUSP00000000128	ENSMUSP00000131401	activation	activation	3	0.152
ENSMUSP00000000128	ENSMUSP00000132166	reaction	association	3	0.906
ENSMUSP00000000128	ENSMUSP00000135085	activation	activation	3	0.201
ENSMUSP00000000128	ENSMUSP00000135858	activation|binding	activation|-	3|0	0.256|0.179
ENSMUSP00000000129	ENSMUSP00000000312	catalysis	association	2	0.503
ENSMUSP00000000129	ENSMUSP00000000314	binding|catalysis	-|association	0|1	0.161|0.161
ENSMUSP00000000129	ENSMUSP00000001592	binding|catalysis	-|association	0|3	0.161|0.343
ENSMUSP00000000129	ENSMUSP00000002625	binding|catalysis	-|association	0|3	0.161|0.161
ENSMUSP00000000129	ENSMUSP00000003027	activation|ptmod	activation|-	3|0	0.15|0.15
ENSMUSP00000000129	ENSMUSP00000004145	catalysis	association	2	0.171
ENSMUSP00000000129	ENSMUSP00000005352	activation|binding|catalysis|reaction	activation|-|association|association	3|0|3|3	0.158|0.154|0.153|0.154
ENSMUSP00000000129	ENSMUSP00000005815	binding	-	0	0.908
ENSMUSP00000000129	ENSMUSP00000006137	activation|binding|catalysis|reaction	activation|-|association|association	3|0|3|3	0.198|0.198|0.198|0.198
ENSMUSP00000000129	ENSMUSP00000006293	activation	activation	3	0.231
ENSMUSP00000000129	ENSMUSP00000007130	binding|catalysis|inhibition|ptmod	-|association|inhibition|-	0|3|3|0	0.503|0.503|0.818|0.818
ENSMUSP00000000129	ENSMUSP00000017920	activation	activation	3	0.241
ENSMUSP00000000129	ENSMUSP00000018156	binding|catalysis|reaction	-|association|association	0|3|3	0.156|0.156|0.156
ENSMUSP00000000129	ENSMUSP00000022369	binding|catalysis	-|association	0|3	0.161|0.161
ENSMUSP00000000129	ENSMUSP00000022629	activation|binding|catalysis|ptmod|reaction	activation|-|association|-|association	3|0|2|0|3	0.225|0.225|0.225|0.225|0.225
ENSMUSP00000000129	ENSMUSP00000023467	binding|catalysis|reaction	-|association|association	0|3|3	0.161|0.161|0.161
ENSMUSP00000000129	ENSMUSP00000024739	activation|binding|catalysis|reaction	activation|-|association|association	3|0|3|3	0.198|0.198|0.198|0.198
ENSMUSP00000000129	ENSMUSP00000024854	binding	-	0	0.165
ENSMUSP00000000129	ENSMUSP00000025166	binding|catalysis	-|association	0|1	0.161|0.161
ENSMUSP00000000129	ENSMUSP00000025910	inhibition|ptmod	inhibition|-	3|0	0.15|0.15
ENSMUSP00000000129	ENSMUSP00000026671	activation|ptmod	activation|-	3|0	0.15|0.15
ENSMUSP00000000129	ENSMUSP00000027839	binding|catalysis	-|association	0|3	0.161|0.161
ENSMUSP00000000129	ENSMUSP00000029053	catalysis	association	2	0.156
ENSMUSP00000000129	ENSMUSP00000029175	binding|catalysis|reaction	-|association|association	0|3|3	0.161|0.161|0.161
ENSMUSP00000000129	ENSMUSP00000030464	catalysis	association	2	0.214
ENSMUSP00000000129	ENSMUSP00000031653	catalysis	association	1	0.207
ENSMUSP00000000129	ENSMUSP00000033004	binding	association	3	0.157
ENSMUSP00000000129	ENSMUSP00000033040	binding|catalysis|reaction	-|association|association	0|3|3	0.161|0.161|0.161
ENSMUSP00000000129	ENSMUSP00000033321	binding|catalysis	-|association	0|1	0.199|0.165
ENSMUSP00000000129	ENSMUSP00000034296	catalysis	association	2	0.161
ENSMUSP00000000129	ENSMUSP00000034961	activation|binding|catalysis|ptmod|reaction	activation|-|association|-|association	3|0|3|0|3	0.158|0.158|0.158|0.158|0.158
ENSMUSP00000000129	ENSMUSP00000036384	binding|catalysis|reaction	-|association|association	0|3|3	0.156|0.156|0.156
ENSMUSP00000000129	ENSMUSP00000038264	reaction	association	3	0.154
ENSMUSP00000000129	ENSMUSP00000038514	binding	association	3	0.161
ENSMUSP00000000129	ENSMUSP00000039206	binding|inhibition|ptmod	-|inhibition|-	0|3|0	0.154|0.157|0.157
ENSMUSP00000000129	ENSMUSP00000042551	binding	-	0	0.157
ENSMUSP00000000129	ENSMUSP00000043250	binding|catalysis|reaction	-|association|association	0|3|3	0.161|0.161|0.161
ENSMUSP00000000129	ENSMUSP00000047285	binding|catalysis|reaction	-|association|association	0|3|3	0.161|0.161|0.161
ENSMUSP00000000129	ENSMUSP00000048057	binding	-	0	0.165
ENSMUSP00000000129	ENSMUSP00000049176	binding|reaction	-|-	0|0	0.19|0.154
ENSMUSP00000000129	ENSMUSP00000050398	binding|catalysis	-|association	0|3	0.161|0.161
ENSMUSP00000000129	ENSMUSP00000054428	activation|binding|catalysis|ptmod|reaction	activation|-|association|-|association	3|0|3|0|3	0.171|0.163|0.163|0.171|0.159
ENSMUSP00000000129	ENSMUSP00000054634	binding|catalysis|reaction	-|association|association	0|3|3	0.156|0.156|0.156
ENSMUSP00000000129	ENSMUSP00000056621	activation|ptmod	activation|-	3|0	0.15|0.15
ENSMUSP00000000129	ENSMUSP00000056774	catalysis	association	2	0.256
ENSMUSP00000000129	ENSMUSP00000058572	activation|binding|catalysis|reaction	activation|-|association|association	3|0|3|3	0.157|0.159|0.155|0.163
ENSMUSP00000000129	ENSMUSP00000060073	binding|catalysis|reaction	association|association|association	3|3|3	0.242|0.161|0.161
ENSMUSP00000000129	ENSMUSP00000060844	binding	association	3	0.161
ENSMUSP00000000129	ENSMUSP00000063795	binding	association	3	0.197
ENSMUSP00000000129	ENSMUSP00000064518	binding|catalysis	-|association	0|3	0.435|0.435
ENSMUSP00000000129	ENSMUSP00000065146	binding	-	0	0.163
ENSMUSP00000000129	ENSMUSP00000070134	reaction	association	3	0.153
ENSMUSP00000000129	ENSMUSP00000072154	activation|binding|catalysis|ptmod|reaction	activation|-|association|-|association	3|0|3|0|3	0.813|0.161|0.161|0.813|0.161
ENSMUSP00000000129	ENSMUSP00000074788	binding|reaction	-|-	0|0	0.19|0.154
ENSMUSP00000000129	ENSMUSP00000078875	catalysis	association	1	0.155
ENSMUSP00000000129	ENSMUSP00000079380	binding|catalysis|reaction	-|association|association	0|3|3	0.156|0.156|0.156
ENSMUSP00000000129	ENSMUSP00000079613	catalysis	association	2	0.271
ENSMUSP00000000129	ENSMUSP00000080427	binding|catalysis	-|association	0|3	0.177|0.177
ENSMUSP00000000129	ENSMUSP00000085400	activation|binding|catalysis|ptmod|reaction	activation|-|association|-|association	3|0|2|0|3	0.157|0.157|0.157|0.157|0.157
ENSMUSP00000000129	ENSMUSP00000087879	binding|reaction	-|-	0|0	0.19|0.154
ENSMUSP00000000129	ENSMUSP00000089358	reaction	association	3	0.158
ENSMUSP00000000129	ENSMUSP00000091921	activation|binding|catalysis|reaction	activation|-|association|association	3|0|3|3	0.198|0.198|0.198|0.198
ENSMUSP00000000129	ENSMUSP00000097153	binding|catalysis|reaction	-|association|association	0|3|3	0.161|0.161|0.161
ENSMUSP00000000129	ENSMUSP00000097547	binding|catalysis|reaction	-|association|association	0|3|3	0.161|0.161|0.161
ENSMUSP00000000129	ENSMUSP00000098333	catalysis	association	2	0.156
ENSMUSP00000000129	ENSMUSP00000099368	catalysis	association	2	0.224
ENSMUSP00000000129	ENSMUSP00000099465	activation|binding|catalysis|ptmod|reaction	activation|-|association|-|association	3|0|3|0|3	0.171|0.163|0.163|0.171|0.159
ENSMUSP00000000129	ENSMUSP00000099815	binding|catalysis	-|association	0|3	0.177|0.177
ENSMUSP00000000129	ENSMUSP00000099862	catalysis	association	1	0.195
ENSMUSP00000000129	ENSMUSP00000099991	activation|ptmod	activation|-	3|0	0.15|0.15
ENSMUSP00000000129	ENSMUSP00000100920	activation|binding|catalysis	activation|-|association	3|0|1	0.15|0.92|0.232
ENSMUSP00000000129	ENSMUSP00000102101	catalysis	association	2	0.158
ENSMUSP00000000129	ENSMUSP00000102981	catalysis	association	2	0.171
ENSMUSP00000000129	ENSMUSP00000104298	activation|inhibition|ptmod	activation|inhibition|-	3|3|0	0.15|0.15|0.15
ENSMUSP00000000129	ENSMUSP00000106361	binding|reaction	-|association	0|2	0.258|0.224
ENSMUSP00000000129	ENSMUSP00000108485	binding|catalysis|reaction	-|association|association	0|3|3	0.161|0.161|0.161
ENSMUSP00000000129	ENSMUSP00000109144	catalysis	association	1	0.278
ENSMUSP00000000129	ENSMUSP00000110748	activation|binding|catalysis|ptmod|reaction	activation|-|association|-|association	3|0|3|0|3	0.161|0.161|0.161|0.161|0.161
ENSMUSP00000000129	ENSMUSP00000111276	binding|catalysis	-|association	0|3	0.238|0.238
ENSMUSP00000000129	ENSMUSP00000112675	catalysis	association	2	0.156
ENSMUSP00000000129	ENSMUSP00000112934	binding|reaction	-|association	0|3	0.188|0.154
ENSMUSP00000000129	ENSMUSP00000113035	binding|reaction	-|association	0|2	0.198|0.185
ENSMUSP00000000129	ENSMUSP00000113964	binding|catalysis|reaction	-|association|association	0|2|3	0.155|0.154|0.153
ENSMUSP00000000129	ENSMUSP00000126861	binding	-	0	0.185
ENSMUSP00000000129	ENSMUSP00000128678	catalysis	association	1	0.155
ENSMUSP00000000129	ENSMUSP00000129124	catalysis	association	2	0.156
ENSMUSP00000000129	ENSMUSP00000130289	binding|catalysis|reaction	-|association|association	0|3|3	0.161|0.161|0.161
ENSMUSP00000000129	ENSMUSP00000131401	binding|catalysis|reaction	-|association|association	0|3|3	0.254|0.254|0.254
ENSMUSP00000000129	ENSMUSP00000131840	activation|binding|catalysis|ptmod|reaction	activation|-|association|-|association	3|0|3|0|3	0.157|0.157|0.157|0.157|0.157
ENSMUSP00000000129	ENSMUSP00000138333	binding|catalysis|reaction	-|association|association	0|3|3	0.189|0.189|0.188
ENSMUSP00000000129	ENSMUSP00000140184	binding|catalysis|reaction	-|association|association	0|2|3	0.155|0.154|0.153
ENSMUSP00000000129	ENSMUSP00000141166	binding|catalysis|inhibition|ptmod	-|association|inhibition|-	0|3|3|0	0.435|0.435|0.817|0.817
ENSMUSP00000000137	ENSMUSP00000000608	reaction	association	3	0.9
ENSMUSP00000000137	ENSMUSP00000000727	binding|reaction	-|association	0|3	0.903|0.903
ENSMUSP00000000137	ENSMUSP00000000925	binding	-	0	0.19
ENSMUSP00000000137	ENSMUSP00000000939	binding|catalysis|reaction	-|association|association	0|3|3	0.949|0.949|0.949
ENSMUSP00000000137	ENSMUSP00000001063	binding|catalysis|reaction	-|association|association	0|3|3	0.932|0.932|0.932
ENSMUSP00000000137	ENSMUSP00000001202	binding|catalysis|reaction	-|association|association	0|3|3	0.902|0.902|0.902
ENSMUSP00000000137	ENSMUSP00000001347	binding|reaction	-|association	0|3	0.181|0.181
ENSMUSP00000000137	ENSMUSP00000001566	reaction	association	3	0.906
ENSMUSP00000000137	ENSMUSP00000001920	reaction	association	3	0.197
ENSMUSP00000000137	ENSMUSP00000001950	reaction	association	3	0.902
ENSMUSP00000000137	ENSMUSP00000002101	binding|catalysis|reaction	-|association|association	0|3|3	0.9|0.9|0.9
ENSMUSP00000000137	ENSMUSP00000002303	binding|reaction	-|association	0|3	0.256|0.256
ENSMUSP00000000137	ENSMUSP00000002436	binding|catalysis|reaction	-|association|association	0|3|3	0.91|0.91|0.91
ENSMUSP00000000137	ENSMUSP00000002640	binding|reaction	-|association	0|3	0.571|0.243
ENSMUSP00000000137	ENSMUSP00000003038	binding|catalysis|reaction	-|association|association	0|3|3	0.903|0.903|0.903
ENSMUSP00000000137	ENSMUSP00000003268	binding|catalysis|reaction	-|association|association	0|3|3	0.902|0.902|0.902
ENSMUSP00000000137	ENSMUSP00000003345	binding|catalysis|reaction	-|association|association	0|3|3	0.931|0.931|0.931
ENSMUSP00000000137	ENSMUSP00000003451	binding|reaction	-|association	0|3	0.181|0.181
ENSMUSP00000000137	ENSMUSP00000003459	binding|catalysis|reaction	-|association|association	0|1|3	0.361|0.317|0.361
ENSMUSP00000000137	ENSMUSP00000003575	binding	-	0	0.751
ENSMUSP00000000137	ENSMUSP00000003754	reaction	association	3	0.197
ENSMUSP00000000137	ENSMUSP00000003981	binding|catalysis|reaction	-|association|association	0|3|3	0.9|0.9|0.9
ENSMUSP00000000137	ENSMUSP00000004646	binding	-	0	0.226
ENSMUSP00000000137	ENSMUSP00000004959	binding|catalysis|reaction	-|association|association	0|3|3	0.268|0.268|0.268
ENSMUSP00000000137	ENSMUSP00000005234	binding	-	0	0.589
ENSMUSP00000000137	ENSMUSP00000005791	reaction	association	3	0.197
ENSMUSP00000000137	ENSMUSP00000006467	activation|binding|catalysis|reaction	activation|-|association|association	3|0|3|3	0.154|0.952|0.952|0.952
ENSMUSP00000000137	ENSMUSP00000006687	reaction	association	3	0.9
ENSMUSP00000000137	ENSMUSP00000006893	binding|catalysis|reaction	-|association|association	0|3|3	0.9|0.9|0.9
ENSMUSP00000000137	ENSMUSP00000007216	binding|catalysis|reaction	-|association|association	0|3|3	0.91|0.91|0.91
ENSMUSP00000000137	ENSMUSP00000007602	binding|catalysis|reaction	-|association|association	0|3|3	0.902|0.902|0.902
ENSMUSP00000000137	ENSMUSP00000007959	binding|reaction	-|association	0|3	0.256|0.256
ENSMUSP00000000137	ENSMUSP00000008893	binding	-	0	0.226
ENSMUSP00000000137	ENSMUSP00000009102	binding	-	0	0.187
ENSMUSP00000000137	ENSMUSP00000009219	reaction	association	3	0.197
ENSMUSP00000000137	ENSMUSP00000015171	reaction	association	3	0.9
ENSMUSP00000000137	ENSMUSP00000015277	activation|reaction	activation|association	3|3	0.158|0.151
ENSMUSP00000000137	ENSMUSP00000015583	reaction	association	3	0.901
ENSMUSP00000000137	ENSMUSP00000015800	binding|reaction	-|association	0|3	0.902|0.902
ENSMUSP00000000137	ENSMUSP00000015877	binding|reaction	-|association	0|3	0.154|0.154
ENSMUSP00000000137	ENSMUSP00000016094	binding	-	0	0.57
ENSMUSP00000000137	ENSMUSP00000016143	activation|binding|catalysis|reaction	activation|-|association|association	1|0|1|3	0.267|0.933|0.267|0.933
ENSMUSP00000000137	ENSMUSP00000016771	binding|reaction	-|association	0|3	0.922|0.922
ENSMUSP00000000137	ENSMUSP00000017288	binding|reaction	-|association	0|3	0.181|0.181
ENSMUSP00000000137	ENSMUSP00000017836	reaction	association	3	0.197
ENSMUSP00000000137	ENSMUSP00000017975	binding|reaction	-|association	0|3	0.903|0.903
ENSMUSP00000000137	ENSMUSP00000018156	binding|reaction	-|association	0|3	0.394|0.394
ENSMUSP00000000137	ENSMUSP00000018186	reaction	association	3	0.904
ENSMUSP00000000137	ENSMUSP00000018437	activation|binding	activation|-	3|0	0.155|0.155
ENSMUSP00000000137	ENSMUSP00000018561	binding|reaction	-|association	0|3	0.225|0.225
ENSMUSP00000000137	ENSMUSP00000018632	binding|reaction	-|association	0|3	0.258|0.258
ENSMUSP00000000137	ENSMUSP00000018851	reaction	association	3	0.916
ENSMUSP00000000137	ENSMUSP00000018875	binding|catalysis|reaction	-|association|association	0|3|3	0.902|0.902|0.902
ENSMUSP00000000137	ENSMUSP00000019268	activation|binding|catalysis|reaction	activation|-|association|association	3|0|3|3	0.154|0.154|0.154|0.154
ENSMUSP00000000137	ENSMUSP00000019317	binding|reaction	-|association	0|3	0.903|0.903
ENSMUSP00000000137	ENSMUSP00000019362	binding|catalysis|reaction	-|association|association	0|3|3	0.903|0.903|0.903
ENSMUSP00000000137	ENSMUSP00000019386	activation|reaction	activation|association	3|3	0.156|0.156
ENSMUSP00000000137	ENSMUSP00000019514	reaction	association	3	0.235
ENSMUSP00000000137	ENSMUSP00000019625	binding|reaction	-|association	0|3	0.258|0.258
ENSMUSP00000000137	ENSMUSP00000019631	binding|catalysis|reaction	-|association|association	0|3|3	0.938|0.938|0.938
ENSMUSP00000000137	ENSMUSP00000019975	activation|binding|catalysis|reaction	activation|-|association|association	1|0|1|3	0.362|0.933|0.362|0.933
ENSMUSP00000000137	ENSMUSP00000020000	reaction	association	3	0.9
ENSMUSP00000000137	ENSMUSP00000020101	binding|reaction	-|association	0|3	0.181|0.181
ENSMUSP00000000137	ENSMUSP00000020109	binding	-	0	0.181
ENSMUSP00000000137	ENSMUSP00000020161	reaction	association	3	0.904
ENSMUSP00000000137	ENSMUSP00000020315	reaction	association	3	0.214
ENSMUSP00000000137	ENSMUSP00000020322	binding|catalysis|reaction	-|association|association	0|3|3	0.268|0.268|0.268
ENSMUSP00000000137	ENSMUSP00000020329	binding|catalysis|reaction	-|association|association	0|3|3	0.901|0.901|0.901
ENSMUSP00000000137	ENSMUSP00000020375	binding	-	0	0.155
ENSMUSP00000000137	ENSMUSP00000020382	binding	-	0	0.153
ENSMUSP00000000137	ENSMUSP00000020392	reaction	association	3	0.9
ENSMUSP00000000137	ENSMUSP00000020753	binding|catalysis|reaction	-|association|association	0|3|3	0.396|0.396|0.396
ENSMUSP00000000137	ENSMUSP00000020769	binding|reaction	-|association	0|3	0.752|0.529
ENSMUSP00000000137	ENSMUSP00000020779	reaction	association	3	0.902
ENSMUSP00000000137	ENSMUSP00000020967	activation|binding	activation|-	3|0	0.155|0.155
ENSMUSP00000000137	ENSMUSP00000021029	reaction	association	3	0.197
ENSMUSP00000000137	ENSMUSP00000021052	binding	-	0	0.155
ENSMUSP00000000137	ENSMUSP00000021063	reaction	association	3	0.181
ENSMUSP00000000137	ENSMUSP00000021090	binding|catalysis|reaction	-|association|association	0|3|3	0.268|0.268|0.268
ENSMUSP00000000137	ENSMUSP00000021091	binding	-	0	0.155
ENSMUSP00000000137	ENSMUSP00000021190	binding	-	0	0.226
ENSMUSP00000000137	ENSMUSP00000021249	activation|binding|catalysis|reaction	activation|-|association|association	3|0|3|3	0.154|0.154|0.154|0.154
ENSMUSP00000000137	ENSMUSP00000021273	binding|catalysis|reaction	-|association|association	0|3|3	0.911|0.911|0.911
ENSMUSP00000000137	ENSMUSP00000021323	reaction	association	3	0.197
ENSMUSP00000000137	ENSMUSP00000021345	binding|catalysis|reaction	-|association|association	0|3|3	0.15|0.15|0.15
ENSMUSP00000000137	ENSMUSP00000021479	binding|reaction	-|association	0|3	0.258|0.937
ENSMUSP00000000137	ENSMUSP00000021506	reaction	association	3	0.901
ENSMUSP00000000137	ENSMUSP00000021668	reaction	association	3	0.902
ENSMUSP00000000137	ENSMUSP00000021770	reaction	association	3	0.197
ENSMUSP00000000137	ENSMUSP00000021802	reaction	association	3	0.313
ENSMUSP00000000137	ENSMUSP00000021950	reaction	association	3	0.39
ENSMUSP00000000137	ENSMUSP00000022078	binding|reaction	-|association	0|3	0.181|0.181
ENSMUSP00000000137	ENSMUSP00000022169	reaction	association	3	0.9
ENSMUSP00000000137	ENSMUSP00000022256	reaction	association	3	0.355
ENSMUSP00000000137	ENSMUSP00000022369	binding|reaction	-|association	0|3	0.75|0.325
ENSMUSP00000000137	ENSMUSP00000022380	reaction	association	3	0.154
ENSMUSP00000000137	ENSMUSP00000022458	binding	-	0	0.158
ENSMUSP00000000137	ENSMUSP00000022665	binding|reaction	-|association	0|3	0.181|0.181
ENSMUSP00000000137	ENSMUSP00000022680	binding|catalysis|reaction	-|association|association	0|3|3	0.422|0.422|0.422
ENSMUSP00000000137	ENSMUSP00000022734	reaction	association	3	0.901
ENSMUSP00000000137	ENSMUSP00000022842	binding	-	0	0.192
ENSMUSP00000000137	ENSMUSP00000022992	binding	-	0	0.155
ENSMUSP00000000137	ENSMUSP00000023237	reaction	association	3	0.905
ENSMUSP00000000137	ENSMUSP00000023486	binding|catalysis|reaction	-|association|association	0|3|3	0.902|0.902|0.902
ENSMUSP00000000137	ENSMUSP00000023531	binding|catalysis|reaction	-|association|association	0|3|3	0.306|0.306|0.306
ENSMUSP00000000137	ENSMUSP00000023535	binding|catalysis|reaction	-|association|association	0|1|3	0.248|0.248|0.248
ENSMUSP00000000137	ENSMUSP00000023759	binding	-	0	0.155
ENSMUSP00000000137	ENSMUSP00000023861	reaction	association	3	0.901
ENSMUSP00000000137	ENSMUSP00000024044	binding|catalysis|reaction	-|association|association	0|3|3	0.903|0.903|0.903
ENSMUSP00000000137	ENSMUSP00000024599	binding|catalysis|reaction	-|association|association	0|3|3	0.9|0.9|0.9
ENSMUSP00000000137	ENSMUSP00000024854	binding|reaction	-|association	0|3	0.247|0.229
ENSMUSP00000000137	ENSMUSP00000024956	binding|reaction	-|association	0|3	0.181|0.181
ENSMUSP00000000137	ENSMUSP00000024988	reaction	association	3	0.9
ENSMUSP00000000137	ENSMUSP00000025053	binding	-	0	0.153
ENSMUSP00000000137	ENSMUSP00000025239	binding|catalysis|reaction	-|association|association	0|3|3	0.939|0.939|0.939
ENSMUSP00000000137	ENSMUSP00000025257	reaction	association	3	0.197
ENSMUSP00000000137	ENSMUSP00000025505	binding|reaction	-|association	0|3	0.189|0.189
ENSMUSP00000000137	ENSMUSP00000025601	binding	-	0	0.748
ENSMUSP00000000137	ENSMUSP00000025761	reaction	association	3	0.197
ENSMUSP00000000137	ENSMUSP00000026425	reaction	association	3	0.904
ENSMUSP00000000137	ENSMUSP00000026436	binding|reaction	-|association	0|3	0.903|0.903
ENSMUSP00000000137	ENSMUSP00000026479	binding|catalysis|reaction	-|association|association	0|3|3	0.19|0.163|0.189
ENSMUSP00000000137	ENSMUSP00000026500	reaction	association	3	0.304
ENSMUSP00000000137	ENSMUSP00000026580	binding|reaction	-|association	0|3	0.165|0.154
ENSMUSP00000000137	ENSMUSP00000026613	reaction	association	3	0.901
ENSMUSP00000000137	ENSMUSP00000026704	binding|reaction	-|association	0|3	0.185|0.931
ENSMUSP00000000137	ENSMUSP00000026900	binding|catalysis|reaction	-|association|association	0|3|3	0.9|0.9|0.9
ENSMUSP00000000137	ENSMUSP00000027366	reaction	association	3	0.243
ENSMUSP00000000137	ENSMUSP00000027432	reaction	association	3	0.904
ENSMUSP00000000137	ENSMUSP00000027565	reaction	association	3	0.901
ENSMUSP00000000137	ENSMUSP00000027567	reaction	association	3	0.901
ENSMUSP00000000137	ENSMUSP00000027775	reaction	association	3	0.197
ENSMUSP00000000137	ENSMUSP00000027966	reaction	association	3	0.9
ENSMUSP00000000137	ENSMUSP00000028100	binding	-	0	0.163
ENSMUSP00000000137	ENSMUSP00000028129	binding|catalysis|reaction	-|association|association	0|3|3	0.908|0.908|0.908
ENSMUSP00000000137	ENSMUSP00000028162	reaction	association	3	0.9
ENSMUSP00000000137	ENSMUSP00000028239	binding|reaction	-|association	0|3	0.738|0.353
ENSMUSP00000000137	ENSMUSP00000028257	reaction	association	3	0.902
ENSMUSP00000000137	ENSMUSP00000028332	reaction	association	3	0.902
ENSMUSP00000000137	ENSMUSP00000028386	binding|catalysis|reaction	-|association|association	0|1|3	0.948|0.503|0.948
ENSMUSP00000000137	ENSMUSP00000028610	reaction	association	3	0.163
ENSMUSP00000000137	ENSMUSP00000029046	reaction	association	3	0.9
ENSMUSP00000000137	ENSMUSP00000029175	binding	-	0	0.737
ENSMUSP00000000137	ENSMUSP00000029574	binding	-	0	0.722
ENSMUSP00000000137	ENSMUSP00000029653	binding|catalysis|reaction	-|association|association	0|3|3	0.9|0.9|0.9
ENSMUSP00000000137	ENSMUSP00000029694	binding	-	0	0.725
ENSMUSP00000000137	ENSMUSP00000029748	reaction	association	3	0.9
ENSMUSP00000000137	ENSMUSP00000029876	reaction	association	3	0.197
ENSMUSP00000000137	ENSMUSP00000029912	reaction	association	3	0.902
ENSMUSP00000000137	ENSMUSP00000030044	reaction	association	3	0.9
ENSMUSP00000000137	ENSMUSP00000030158	binding|catalysis|reaction	-|association|association	0|3|3	0.179|0.163|0.163
ENSMUSP00000000137	ENSMUSP00000030164	reaction	association	3	0.91
ENSMUSP00000000137	ENSMUSP00000030187	binding	-	0	0.154
ENSMUSP00000000137	ENSMUSP00000030212	binding|catalysis|reaction	-|association|association	0|3|3	0.907|0.907|0.907
ENSMUSP00000000137	ENSMUSP00000030434	reaction	association	3	0.902
ENSMUSP00000000137	ENSMUSP00000030556	binding	-	0	0.725
ENSMUSP00000000137	ENSMUSP00000030760	binding|catalysis|reaction	-|association|association	0|3|3	0.902|0.902|0.902
ENSMUSP00000000137	ENSMUSP00000030765	reaction	association	3	0.9
ENSMUSP00000000137	ENSMUSP00000030791	binding	-	0	0.155
ENSMUSP00000000137	ENSMUSP00000030797	binding|catalysis|reaction	-|association|association	0|3|3	0.911|0.911|0.911
ENSMUSP00000000137	ENSMUSP00000031106	binding|reaction	-|association	0|3	0.181|0.181
ENSMUSP00000000137	ENSMUSP00000031264	reaction	association	3	0.9
ENSMUSP00000000137	ENSMUSP00000031377	binding|catalysis|reaction	-|association|association	0|3|3	0.902|0.902|0.902
ENSMUSP00000000137	ENSMUSP00000031401	binding|reaction	-|association	0|3	0.181|0.181
ENSMUSP00000000137	ENSMUSP00000031519	reaction	association	3	0.197
ENSMUSP00000000137	ENSMUSP00000031565	binding	-	0	0.735
ENSMUSP00000000137	ENSMUSP00000031622	reaction	association	3	0.197
ENSMUSP00000000137	ENSMUSP00000031625	activation|binding|catalysis|reaction	activation|-|association|association	3|0|3|3	0.163|0.873|0.654|0.654
ENSMUSP00000000137	ENSMUSP00000031663	binding|catalysis|reaction	-|association|association	0|3|3	0.197|0.197|0.197
ENSMUSP00000000137	ENSMUSP00000031695	activation|binding|catalysis|reaction	activation|-|association|association	1|0|3|3	0.503|0.952|0.952|0.952
ENSMUSP00000000137	ENSMUSP00000031750	binding	-	0	0.548
ENSMUSP00000000137	ENSMUSP00000031910	reaction	association	3	0.901
ENSMUSP00000000137	ENSMUSP00000031913	reaction	association	3	0.901
ENSMUSP00000000137	ENSMUSP00000032122	binding|catalysis|reaction	-|association|association	0|3|3	0.9|0.9|0.9
ENSMUSP00000000137	ENSMUSP00000032165	binding	-	0	0.155
ENSMUSP00000000137	ENSMUSP00000032477	binding|catalysis|reaction	-|association|association	0|3|3	0.902|0.902|0.902
ENSMUSP00000000137	ENSMUSP00000032629	binding|catalysis|reaction	-|association|association	0|1|3	0.947|0.34|0.947
ENSMUSP00000000137	ENSMUSP00000032779	reaction	association	3	0.901
ENSMUSP00000000137	ENSMUSP00000032874	binding|catalysis|reaction	-|association|association	0|3|3	0.902|0.902|0.902
ENSMUSP00000000137	ENSMUSP00000032931	binding|catalysis|reaction	-|association|association	0|3|3	0.268|0.268|0.268
ENSMUSP00000000137	ENSMUSP00000032949	binding	-	0	0.226
ENSMUSP00000000137	ENSMUSP00000033056	reaction	association	3	0.9
ENSMUSP00000000137	ENSMUSP00000033156	binding|reaction	-|association	0|3	0.19|0.189
ENSMUSP00000000137	ENSMUSP00000033505	activation|binding|catalysis|reaction	activation|-|association|association	1|0|3|3	0.332|0.951|0.441|0.951
ENSMUSP00000000137	ENSMUSP00000033621	reaction	association	3	0.902
ENSMUSP00000000137	ENSMUSP00000033765	binding|catalysis|reaction	-|association|association	0|3|3	0.9|0.9|0.9
ENSMUSP00000000137	ENSMUSP00000033913	binding|reaction	-|association	0|3	0.19|0.189
ENSMUSP00000000137	ENSMUSP00000033920	reaction	association	3	0.9
ENSMUSP00000000137	ENSMUSP00000034121	reaction	association	3	0.9
ENSMUSP00000000137	ENSMUSP00000034164	reaction	association	3	0.906
ENSMUSP00000000137	ENSMUSP00000034187	reaction	association	3	0.161
ENSMUSP00000000137	ENSMUSP00000034285	reaction	association	3	0.39
ENSMUSP00000000137	ENSMUSP00000034453	binding|reaction	-|association	0|3	0.34|0.34
ENSMUSP00000000137	ENSMUSP00000034602	binding|catalysis|reaction	-|association|association	0|3|3	0.9|0.9|0.9
ENSMUSP00000000137	ENSMUSP00000034713	binding|catalysis|reaction	-|association|association	0|3|3	0.9|0.9|0.9
ENSMUSP00000000137	ENSMUSP00000034756	reaction	association	3	0.908
ENSMUSP00000000137	ENSMUSP00000034777	reaction	association	3	0.197
ENSMUSP00000000137	ENSMUSP00000035158	binding|catalysis|reaction	-|association|association	0|3|3	0.901|0.901|0.901
ENSMUSP00000000137	ENSMUSP00000035218	binding|reaction	-|association	0|3	0.937|0.937
ENSMUSP00000000137	ENSMUSP00000035366	binding|reaction	-|association	0|3	0.163|0.161
ENSMUSP00000000137	ENSMUSP00000035400	binding|catalysis|reaction	-|association|association	0|1|3	0.948|0.323|0.948
ENSMUSP00000000137	ENSMUSP00000035512	binding	-	0	0.315
ENSMUSP00000000137	ENSMUSP00000035551	binding|catalysis|reaction	-|association|association	0|3|3	0.9|0.9|0.9
ENSMUSP00000000137	ENSMUSP00000035743	reaction	association	3	0.902
ENSMUSP00000000137	ENSMUSP00000036031	binding|reaction	-|association	0|3	0.214|0.214
ENSMUSP00000000137	ENSMUSP00000036044	binding|catalysis|reaction	-|association|association	0|3|3	0.9|0.9|0.9
ENSMUSP00000000137	ENSMUSP00000036288	reaction	association	3	0.934
ENSMUSP00000000137	ENSMUSP00000036384	binding|reaction	-|association	0|3	0.394|0.394
ENSMUSP00000000137	ENSMUSP00000036487	reaction	association	3	0.199
ENSMUSP00000000137	ENSMUSP00000036705	binding|catalysis|reaction	-|association|association	0|3|3	0.919|0.225|0.919
ENSMUSP00000000137	ENSMUSP00000036749	binding|catalysis|reaction	-|association|association	0|3|3	0.9|0.9|0.9
ENSMUSP00000000137	ENSMUSP00000037819	binding|reaction	-|association	0|3	0.197|0.197
ENSMUSP00000000137	ENSMUSP00000037858	binding	-	0	0.726
ENSMUSP00000000137	ENSMUSP00000037970	binding|catalysis|reaction	-|association|association	0|3|3	0.216|0.216|0.216
ENSMUSP00000000137	ENSMUSP00000038562	binding|reaction	-|association	0|3	0.154|0.154
ENSMUSP00000000137	ENSMUSP00000038915	binding|reaction	-|association	0|3	0.607|0.181
ENSMUSP00000000137	ENSMUSP00000038925	reaction	association	3	0.901
ENSMUSP00000000137	ENSMUSP00000039206	reaction	association	3	0.196
ENSMUSP00000000137	ENSMUSP00000039269	binding	-	0	0.549
ENSMUSP00000000137	ENSMUSP00000039633	binding	-	0	0.154
ENSMUSP00000000137	ENSMUSP00000039684	reaction	association	3	0.901
ENSMUSP00000000137	ENSMUSP00000039844	binding|reaction	-|association	0|3	0.258|0.418
ENSMUSP00000000137	ENSMUSP00000041250	reaction	association	3	0.901
ENSMUSP00000000137	ENSMUSP00000041411	binding|reaction	-|association	0|3	0.181|0.181
ENSMUSP00000000137	ENSMUSP00000041636	reaction	association	3	0.197
ENSMUSP00000000137	ENSMUSP00000041644	binding|catalysis|reaction	-|association|association	0|1|3	0.95|0.503|0.95
ENSMUSP00000000137	ENSMUSP00000041826	binding	-	0	0.226
ENSMUSP00000000137	ENSMUSP00000041839	reaction	association	3	0.902
ENSMUSP00000000137	ENSMUSP00000041902	binding|catalysis|reaction	-|association|association	0|3|3	0.901|0.901|0.901
ENSMUSP00000000137	ENSMUSP00000041968	reaction	association	3	0.179
ENSMUSP00000000137	ENSMUSP00000042229	binding|catalysis|reaction	-|association|association	0|1|3	0.38|0.317|0.38
ENSMUSP00000000137	ENSMUSP00000042342	reaction	association	3	0.906
ENSMUSP00000000137	ENSMUSP00000042457	reaction	association	3	0.167
ENSMUSP00000000137	ENSMUSP00000042959	binding|catalysis|reaction	-|association|association	0|3|3	0.165|0.165|0.165
ENSMUSP00000000137	ENSMUSP00000043167	reaction	association	3	0.901
ENSMUSP00000000137	ENSMUSP00000044168	binding|catalysis|reaction	-|association|association	0|3|3	0.903|0.903|0.903
ENSMUSP00000000137	ENSMUSP00000044251	binding|reaction	-|association	0|3	0.904|0.904
ENSMUSP00000000137	ENSMUSP00000044276	binding	-	0	0.745
ENSMUSP00000000137	ENSMUSP00000044808	reaction	association	3	0.197
ENSMUSP00000000137	ENSMUSP00000044932	binding|reaction	-|association	0|3	0.156|0.293
ENSMUSP00000000137	ENSMUSP00000045480	binding|reaction	-|association	0|3	0.163|0.161
ENSMUSP00000000137	ENSMUSP00000045487	binding|reaction	-|association	0|3	0.256|0.256
ENSMUSP00000000137	ENSMUSP00000046044	binding|catalysis|reaction	-|association|association	0|1|3	0.197|0.197|0.197
ENSMUSP00000000137	ENSMUSP00000046329	binding|catalysis|reaction	-|association|association	0|1|3	0.197|0.197|0.197
ENSMUSP00000000137	ENSMUSP00000046340	reaction	association	3	0.9
ENSMUSP00000000137	ENSMUSP00000046532	binding|catalysis|reaction	-|association|association	0|3|3	0.268|0.268|0.268
ENSMUSP00000000137	ENSMUSP00000046658	binding	-	0	0.19
ENSMUSP00000000137	ENSMUSP00000046991	binding|reaction	-|association	0|3	0.939|0.939
ENSMUSP00000000137	ENSMUSP00000047326	binding|reaction	-|association	0|3	0.258|0.355
ENSMUSP00000000137	ENSMUSP00000047878	binding|catalysis|reaction	-|association|association	0|3|3	0.268|0.268|0.268
ENSMUSP00000000137	ENSMUSP00000048218	binding|reaction	-|association	0|3	0.34|0.34
ENSMUSP00000000137	ENSMUSP00000048350	reaction	association	3	0.9
ENSMUSP00000000137	ENSMUSP00000048360	binding|reaction	-|association	0|3	0.258|0.258
ENSMUSP00000000137	ENSMUSP00000048603	reaction	association	3	0.157
ENSMUSP00000000137	ENSMUSP00000048857	reaction	association	3	0.235
ENSMUSP00000000137	ENSMUSP00000049007	reaction	association	3	0.199
ENSMUSP00000000137	ENSMUSP00000049228	binding|catalysis|reaction	-|association|association	0|3|3	0.901|0.901|0.901
ENSMUSP00000000137	ENSMUSP00000049345	binding|catalysis|reaction	-|association|association	0|1|3	0.248|0.248|0.248
ENSMUSP00000000137	ENSMUSP00000049387	binding	-	0	0.163
ENSMUSP00000000137	ENSMUSP00000049852	binding|catalysis|reaction	-|association|association	0|3|3	0.9|0.9|0.9
ENSMUSP00000000137	ENSMUSP00000050377	binding|reaction	-|association	0|3	0.258|0.258
ENSMUSP00000000137	ENSMUSP00000051092	binding|catalysis|reaction	-|association|association	0|3|3	0.929|0.929|0.929
ENSMUSP00000000137	ENSMUSP00000051544	binding|catalysis|reaction	-|association|association	0|3|3	0.923|0.923|0.923
ENSMUSP00000000137	ENSMUSP00000052086	binding|reaction	-|association	0|3	0.258|0.258
ENSMUSP00000000137	ENSMUSP00000052262	binding|catalysis|reaction	-|association|association	0|3|3	0.919|0.919|0.919
ENSMUSP00000000137	ENSMUSP00000052584	activation|reaction	activation|association	3|3	0.158|0.151
ENSMUSP00000000137	ENSMUSP00000052758	binding|catalysis|reaction	-|association|association	0|3|3	0.925|0.925|0.925
ENSMUSP00000000137	ENSMUSP00000053080	reaction	association	3	0.197
ENSMUSP00000000137	ENSMUSP00000053543	binding	-	0	0.158
ENSMUSP00000000137	ENSMUSP00000053908	binding|catalysis|reaction	-|association|association	0|3|3	0.9|0.9|0.9
ENSMUSP00000000137	ENSMUSP00000054556	reaction	association	3	0.167
ENSMUSP00000000137	ENSMUSP00000054634	binding|reaction	-|association	0|3	0.412|0.412
ENSMUSP00000000137	ENSMUSP00000055295	reaction	association	3	0.903
ENSMUSP00000000137	ENSMUSP00000055362	binding|catalysis|reaction	-|association|association	0|1|3	0.197|0.197|0.197
ENSMUSP00000000137	ENSMUSP00000055803	reaction	association	3	0.9
ENSMUSP00000000137	ENSMUSP00000055823	binding|catalysis|reaction	-|association|association	0|3|3	0.262|0.262|0.262
ENSMUSP00000000137	ENSMUSP00000056293	reaction	association	3	0.9
ENSMUSP00000000137	ENSMUSP00000056418	reaction	association	3	0.9
ENSMUSP00000000137	ENSMUSP00000057896	binding	-	0	0.724
ENSMUSP00000000137	ENSMUSP00000058754	binding|catalysis|reaction	-|association|association	0|1|3	0.921|0.246|0.921
ENSMUSP00000000137	ENSMUSP00000059000	binding|catalysis|reaction	-|association|association	0|3|3	0.351|0.351|0.351
ENSMUSP00000000137	ENSMUSP00000059033	binding|catalysis|reaction	-|association|association	0|3|3	0.949|0.949|0.949
ENSMUSP00000000137	ENSMUSP00000059159	binding|catalysis|reaction	-|association|association	0|1|3	0.258|0.258|0.258
ENSMUSP00000000137	ENSMUSP00000059498	binding|reaction	-|association	0|3	0.181|0.181
ENSMUSP00000000137	ENSMUSP00000060205	reaction	association	3	0.197
ENSMUSP00000000137	ENSMUSP00000061731	reaction	association	3	0.243
ENSMUSP00000000137	ENSMUSP00000061893	binding|catalysis|reaction	-|association|association	0|1|3	0.246|0.246|0.246
ENSMUSP00000000137	ENSMUSP00000062256	binding|catalysis|reaction	-|association|association	0|3|3	0.9|0.9|0.9
ENSMUSP00000000137	ENSMUSP00000062429	binding|catalysis|reaction	-|association|association	0|1|3	0.248|0.248|0.248
ENSMUSP00000000137	ENSMUSP00000062570	binding|reaction	-|association	0|3	0.258|0.258
ENSMUSP00000000137	ENSMUSP00000062996	reaction	association	3	0.904
ENSMUSP00000000137	ENSMUSP00000064498	reaction	association	3	0.901
ENSMUSP00000000137	ENSMUSP00000064538	binding|catalysis|reaction	-|association|association	0|3|3	0.927|0.927|0.927
ENSMUSP00000000137	ENSMUSP00000064539	binding|catalysis|reaction	-|association|association	0|1|3	0.248|0.248|0.248
ENSMUSP00000000137	ENSMUSP00000064878	binding|catalysis|reaction	-|association|association	0|3|3	0.9|0.9|0.9
ENSMUSP00000000137	ENSMUSP00000065393	reaction	association	3	0.901
ENSMUSP00000000137	ENSMUSP00000065983	reaction	association	3	0.908
ENSMUSP00000000137	ENSMUSP00000067013	binding|reaction	-|association	0|3	0.256|0.256
ENSMUSP00000000137	ENSMUSP00000067027	binding|catalysis|reaction	-|association|association	0|3|3	0.9|0.9|0.9
ENSMUSP00000000137	ENSMUSP00000067477	binding|catalysis|reaction	-|association|association	0|3|3	0.268|0.268|0.268
ENSMUSP00000000137	ENSMUSP00000067685	activation|binding	activation|-	3|0	0.155|0.155
ENSMUSP00000000137	ENSMUSP00000067837	reaction	association	3	0.9
ENSMUSP00000000137	ENSMUSP00000068298	binding|catalysis|reaction	-|association|association	0|3|3	0.9|0.9|0.9
ENSMUSP00000000137	ENSMUSP00000068487	binding|catalysis|reaction	-|association|association	0|3|3	0.905|0.905|0.905
ENSMUSP00000000137	ENSMUSP00000068890	activation|binding	activation|-	3|0	0.155|0.155
ENSMUSP00000000137	ENSMUSP00000069371	catalysis	association	1	0.155
ENSMUSP00000000137	ENSMUSP00000069798	binding|reaction	-|association	0|3	0.154|0.154
ENSMUSP00000000137	ENSMUSP00000069821	binding	-	0	0.155
ENSMUSP00000000137	ENSMUSP00000070134	catalysis	association	2	0.167
ENSMUSP00000000137	ENSMUSP00000070958	binding|catalysis|reaction	-|association|association	0|3|3	0.9|0.9|0.9
ENSMUSP00000000137	ENSMUSP00000071054	reaction	association	3	0.152
ENSMUSP00000000137	ENSMUSP00000071486	binding|reaction	-|association	0|3	0.941|0.941
ENSMUSP00000000137	ENSMUSP00000071636	reaction	association	3	0.902
ENSMUSP00000000137	ENSMUSP00000071715	activation|binding	activation|-	3|0	0.155|0.155
ENSMUSP00000000137	ENSMUSP00000071777	binding|catalysis|reaction	-|association|association	0|1|3	0.197|0.197|0.197
ENSMUSP00000000137	ENSMUSP00000071976	reaction	association	3	0.901
ENSMUSP00000000137	ENSMUSP00000073164	binding|catalysis|reaction	-|association|association	0|3|3	0.901|0.901|0.901
ENSMUSP00000000137	ENSMUSP00000073790	binding|catalysis|reaction	-|association|association	0|1|3	0.38|0.317|0.38
ENSMUSP00000000137	ENSMUSP00000074386	reaction	association	3	0.9
ENSMUSP00000000137	ENSMUSP00000074658	binding|reaction	-|association	0|3	0.34|0.34
ENSMUSP00000000137	ENSMUSP00000074783	reaction	association	3	0.9
ENSMUSP00000000137	ENSMUSP00000074810	reaction	association	3	0.9
ENSMUSP00000000137	ENSMUSP00000075074	reaction	association	3	0.9
ENSMUSP00000000137	ENSMUSP00000075269	binding|reaction	-|association	0|3	0.155|0.313
ENSMUSP00000000137	ENSMUSP00000075377	reaction	association	3	0.214
ENSMUSP00000000137	ENSMUSP00000076880	reaction	association	3	0.197
ENSMUSP00000000137	ENSMUSP00000076933	activation|binding|catalysis|reaction	activation|-|association|association	3|0|3|3	0.155|0.95|0.95|0.95
ENSMUSP00000000137	ENSMUSP00000077232	binding	-	0	0.153
ENSMUSP00000000137	ENSMUSP00000077262	binding	-	0	0.155
ENSMUSP00000000137	ENSMUSP00000077289	reaction	association	3	0.902
ENSMUSP00000000137	ENSMUSP00000077873	reaction	association	3	0.9
ENSMUSP00000000137	ENSMUSP00000078540	binding|reaction	-|association	0|3	0.37|0.37
ENSMUSP00000000137	ENSMUSP00000079164	binding|catalysis|reaction	-|association|association	0|3|3	0.91|0.91|0.91
ENSMUSP00000000137	ENSMUSP00000079380	binding|reaction	-|association	0|3	0.936|0.936
ENSMUSP00000000137	ENSMUSP00000079553	binding|catalysis|reaction	-|association|association	0|3|3	0.912|0.912|0.912
ENSMUSP00000000137	ENSMUSP00000079689	binding|catalysis|reaction	-|association|association	0|3|3	0.923|0.923|0.923
ENSMUSP00000000137	ENSMUSP00000079752	binding|catalysis|reaction	-|association|association	0|3|3	0.9|0.9|0.9
ENSMUSP00000000137	ENSMUSP00000080325	binding	-	0	0.745
ENSMUSP00000000137	ENSMUSP00000080496	reaction	association	3	0.9
ENSMUSP00000000137	ENSMUSP00000080538	binding|reaction	-|association	0|3	0.258|0.258
ENSMUSP00000000137	ENSMUSP00000081263	activation|binding|catalysis|reaction	activation|-|association|association	1|0|1|3	0.267|0.933|0.362|0.933
ENSMUSP00000000137	ENSMUSP00000082125	reaction	association	3	0.901
ENSMUSP00000000137	ENSMUSP00000082127	reaction	association	3	0.901
ENSMUSP00000000137	ENSMUSP00000082150	binding|reaction	-|association	0|3	0.258|0.258
ENSMUSP00000000137	ENSMUSP00000082822	activation|binding|catalysis|reaction	activation|-|association|association	3|0|3|3	0.163|0.952|0.442|0.952
ENSMUSP00000000137	ENSMUSP00000083193	reaction	association	3	0.197
ENSMUSP00000000137	ENSMUSP00000083281	binding|catalysis|reaction	-|association|association	0|3|3	0.905|0.905|0.905
ENSMUSP00000000137	ENSMUSP00000083385	reaction	association	3	0.156
ENSMUSP00000000137	ENSMUSP00000083611	binding|catalysis|reaction	-|association|association	0|1|3	0.214|0.214|0.214
ENSMUSP00000000137	ENSMUSP00000083810	binding|reaction	-|association	0|3	0.219|0.219
ENSMUSP00000000137	ENSMUSP00000083901	reaction	association	3	0.901
ENSMUSP00000000137	ENSMUSP00000085578	binding|catalysis|reaction	-|association|association	0|3|3	0.902|0.526|0.526
ENSMUSP00000000137	ENSMUSP00000085712	binding|catalysis|reaction	-|association|association	0|3|3	0.268|0.268|0.268
ENSMUSP00000000137	ENSMUSP00000086094	binding	-	0	0.155
ENSMUSP00000000137	ENSMUSP00000086948	binding|catalysis|reaction	-|association|association	0|3|3	0.918|0.918|0.918
ENSMUSP00000000137	ENSMUSP00000087736	binding|reaction	-|association	0|3	0.34|0.34
ENSMUSP00000000137	ENSMUSP00000087756	binding|reaction	-|association	0|3	0.258|0.258
ENSMUSP00000000137	ENSMUSP00000088320	activation|binding|catalysis|reaction	activation|-|association|association	3|0|3|3	0.154|0.154|0.154|0.154
ENSMUSP00000000137	ENSMUSP00000088369	reaction	association	3	0.9
ENSMUSP00000000137	ENSMUSP00000088618	binding|catalysis|reaction	-|association|association	0|3|3	0.927|0.927|0.927
ENSMUSP00000000137	ENSMUSP00000089198	binding|catalysis|reaction	-|association|association	0|3|3	0.938|0.938|0.938
ENSMUSP00000000137	ENSMUSP00000089758	binding	-	0	0.163
ENSMUSP00000000137	ENSMUSP00000089800	reaction	association	3	0.9
ENSMUSP00000000137	ENSMUSP00000089801	reaction	association	3	0.9
ENSMUSP00000000137	ENSMUSP00000090672	binding|reaction	-|association	0|3	0.258|0.258
ENSMUSP00000000137	ENSMUSP00000090854	binding|catalysis|reaction	-|association|association	0|1|3	0.947|0.499|0.947
ENSMUSP00000000137	ENSMUSP00000091439	binding|catalysis|reaction	-|association|association	0|1|3	0.197|0.197|0.197
ENSMUSP00000000137	ENSMUSP00000091502	binding|catalysis|reaction	-|association|association	0|1|3	0.248|0.248|0.248
ENSMUSP00000000137	ENSMUSP00000091769	binding	-	0	0.154
ENSMUSP00000000137	ENSMUSP00000092002	reaction	association	3	0.9
ENSMUSP00000000137	ENSMUSP00000092268	binding|reaction	-|association	0|3	0.934|0.934
ENSMUSP00000000137	ENSMUSP00000092692	binding|reaction	-|association	0|3	0.258|0.258
ENSMUSP00000000137	ENSMUSP00000092693	binding|reaction	-|association	0|3	0.258|0.258
ENSMUSP00000000137	ENSMUSP00000093698	reaction	association	3	0.901
ENSMUSP00000000137	ENSMUSP00000093702	reaction	association	3	0.901
ENSMUSP00000000137	ENSMUSP00000093969	binding	-	0	0.199
ENSMUSP00000000137	ENSMUSP00000093992	reaction	association	3	0.904
ENSMUSP00000000137	ENSMUSP00000094072	binding|catalysis|reaction	-|association|association	0|3|3	0.273|0.273|0.273
ENSMUSP00000000137	ENSMUSP00000095195	binding|catalysis|reaction	-|association|association	0|3|3	0.268|0.268|0.268
ENSMUSP00000000137	ENSMUSP00000095572	reaction	association	3	0.197
ENSMUSP00000000137	ENSMUSP00000095832	binding|reaction	-|association	0|3	0.181|0.181
ENSMUSP00000000137	ENSMUSP00000095843	reaction	association	3	0.9
ENSMUSP00000000137	ENSMUSP00000095866	binding|catalysis|reaction	-|association|association	0|3|3	0.901|0.901|0.901
ENSMUSP00000000137	ENSMUSP00000096096	binding|catalysis|reaction	-|association|association	0|3|3	0.929|0.929|0.929
ENSMUSP00000000137	ENSMUSP00000096445	binding|catalysis|reaction	-|association|association	0|3|3	0.932|0.932|0.932
ENSMUSP00000000137	ENSMUSP00000096458	binding	-	0	0.155
ENSMUSP00000000137	ENSMUSP00000097100	reaction	association	3	0.908
ENSMUSP00000000137	ENSMUSP00000098066	binding|reaction	-|association	0|3	0.941|0.941
ENSMUSP00000000137	ENSMUSP00000098256	reaction	association	3	0.9
ENSMUSP00000000137	ENSMUSP00000098661	binding|catalysis|reaction	-|association|association	0|3|3	0.9|0.9|0.9
ENSMUSP00000000137	ENSMUSP00000098848	activation|binding|catalysis|reaction	activation|-|association|association	1|0|1|3	0.244|0.323|0.244|0.323
ENSMUSP00000000137	ENSMUSP00000099368	binding|catalysis|reaction	-|association|association	0|3|3	0.937|0.937|0.937
ENSMUSP00000000137	ENSMUSP00000099382	reaction	association	3	0.901
ENSMUSP00000000137	ENSMUSP00000099384	reaction	association	3	0.197
ENSMUSP00000000137	ENSMUSP00000099418	reaction	association	3	0.9
ENSMUSP00000000137	ENSMUSP00000099422	binding	-	0	0.163
ENSMUSP00000000137	ENSMUSP00000099461	binding	-	0	0.155
ENSMUSP00000000137	ENSMUSP00000099475	binding|catalysis|reaction	-|association|association	0|3|3	0.396|0.396|0.396
ENSMUSP00000000137	ENSMUSP00000099565	binding|reaction	-|association	0|3	0.19|0.189
ENSMUSP00000000137	ENSMUSP00000099584	activation|binding|catalysis|reaction	activation|-|association|association	3|0|3|3	0.19|0.952|0.952|0.952
ENSMUSP00000000137	ENSMUSP00000099662	reaction	association	3	0.9
ENSMUSP00000000137	ENSMUSP00000099671	binding|catalysis|reaction	-|association|association	0|1|3	0.443|0.317|0.443
ENSMUSP00000000137	ENSMUSP00000099748	binding	-	0	0.19
ENSMUSP00000000137	ENSMUSP00000099790	binding|catalysis|reaction	-|association|association	0|3|3	0.938|0.938|0.938
ENSMUSP00000000137	ENSMUSP00000099820	binding|catalysis|reaction	-|association|association	0|3|3	0.903|0.903|0.903
ENSMUSP00000000137	ENSMUSP00000099867	binding|reaction	-|association	0|3	0.258|0.258
ENSMUSP00000000137	ENSMUSP00000099909	binding|catalysis|reaction	-|association|association	0|3|3	0.905|0.905|0.905
ENSMUSP00000000137	ENSMUSP00000100025	binding|catalysis|reaction	-|association|association	0|3|3	0.903|0.903|0.903
ENSMUSP00000000137	ENSMUSP00000100212	reaction	association	3	0.9
ENSMUSP00000000137	ENSMUSP00000100532	binding|reaction	-|association	0|3	0.258|0.258
ENSMUSP00000000137	ENSMUSP00000100868	binding	-	0	0.155
ENSMUSP00000000137	ENSMUSP00000100912	binding|catalysis|reaction	-|association|association	0|3|3	0.914|0.914|0.914
ENSMUSP00000000137	ENSMUSP00000101080	reaction	association	3	0.199
ENSMUSP00000000137	ENSMUSP00000101684	binding	-	0	0.54
ENSMUSP00000000137	ENSMUSP00000101862	reaction	association	3	0.928
ENSMUSP00000000137	ENSMUSP00000102058	reaction	association	3	0.9
ENSMUSP00000000137	ENSMUSP00000102381	binding|reaction	-|association	0|3	0.154|0.154
ENSMUSP00000000137	ENSMUSP00000102443	binding|catalysis|reaction	-|association|association	0|3|3	0.197|0.197|0.197
ENSMUSP00000000137	ENSMUSP00000102745	binding|catalysis|reaction	-|association|association	0|1|3	0.197|0.197|0.197
ENSMUSP00000000137	ENSMUSP00000103012	reaction	association	3	0.908
ENSMUSP00000000137	ENSMUSP00000103129	binding|catalysis|reaction	-|association|association	0|3|3	0.901|0.901|0.901
ENSMUSP00000000137	ENSMUSP00000103385	binding	-	0	0.226
ENSMUSP00000000137	ENSMUSP00000103400	binding	-	0	0.155
ENSMUSP00000000137	ENSMUSP00000103481	binding|catalysis|reaction	-|association|association	0|3|3	0.938|0.938|0.938
ENSMUSP00000000137	ENSMUSP00000103531	binding|reaction	-|association	0|3	0.219|0.219
ENSMUSP00000000137	ENSMUSP00000103927	reaction	association	3	0.439
ENSMUSP00000000137	ENSMUSP00000104069	binding|reaction	-|association	0|3	0.916|0.916
ENSMUSP00000000137	ENSMUSP00000104208	binding|catalysis|reaction	-|association|association	0|3|3	0.901|0.901|0.901
ENSMUSP00000000137	ENSMUSP00000104322	binding|catalysis|reaction	-|association|association	0|3|3	0.225|0.225|0.225
ENSMUSP00000000137	ENSMUSP00000104324	binding|reaction	-|association	0|3	0.219|0.219
ENSMUSP00000000137	ENSMUSP00000104329	binding|reaction	-|association	0|3	0.258|0.258
ENSMUSP00000000137	ENSMUSP00000104864	binding|catalysis|reaction	-|association|association	0|3|3	0.904|0.904|0.904
ENSMUSP00000000137	ENSMUSP00000104906	binding|catalysis|reaction	-|association|association	0|3|3	0.197|0.197|0.197
ENSMUSP00000000137	ENSMUSP00000105482	binding|reaction	-|association	0|3	0.258|0.258
ENSMUSP00000000137	ENSMUSP00000105583	reaction	association	3	0.901
ENSMUSP00000000137	ENSMUSP00000105584	reaction	association	3	0.901
ENSMUSP00000000137	ENSMUSP00000105709	reaction	association	3	0.235
ENSMUSP00000000137	ENSMUSP00000106087	binding|catalysis|reaction	-|association|association	0|1|3	0.916|0.916|0.916
ENSMUSP00000000137	ENSMUSP00000106163	binding	-	0	0.315
ENSMUSP00000000137	ENSMUSP00000106189	binding	-	0	0.155
ENSMUSP00000000137	ENSMUSP00000106981	binding|catalysis|reaction	-|association|association	0|3|3	0.904|0.904|0.904
ENSMUSP00000000137	ENSMUSP00000107060	reaction	association	3	0.907
ENSMUSP00000000137	ENSMUSP00000107448	reaction	association	3	0.439
ENSMUSP00000000137	ENSMUSP00000107576	binding	-	0	0.72
ENSMUSP00000000137	ENSMUSP00000107830	reaction	association	3	0.906
ENSMUSP00000000137	ENSMUSP00000108075	binding|catalysis|reaction	-|association|association	0|3|3	0.906|0.906|0.906
ENSMUSP00000000137	ENSMUSP00000108483	activation|binding|catalysis|reaction	activation|-|association|association	3|0|3|3	0.155|0.712|0.4|0.4
ENSMUSP00000000137	ENSMUSP00000108723	binding|reaction	-|association	0|3	0.908|0.908
ENSMUSP00000000137	ENSMUSP00000108786	binding	-	0	0.155
ENSMUSP00000000137	ENSMUSP00000109190	binding|catalysis|reaction	-|association|association	0|3|3	0.938|0.938|0.938
ENSMUSP00000000137	ENSMUSP00000109397	binding|catalysis|reaction	-|association|association	0|3|3	0.303|0.303|0.303
ENSMUSP00000000137	ENSMUSP00000109635	binding|catalysis|reaction	-|association|association	0|3|3	0.925|0.925|0.925
ENSMUSP00000000137	ENSMUSP00000109705	reaction	association	3	0.243
ENSMUSP00000000137	ENSMUSP00000110389	binding|catalysis|reaction	-|association|association	0|3|3	0.262|0.262|0.262
ENSMUSP00000000137	ENSMUSP00000110673	binding|reaction	-|association	0|3	0.165|0.165
ENSMUSP00000000137	ENSMUSP00000111222	binding	-	0	0.153
ENSMUSP00000000137	ENSMUSP00000111415	binding|catalysis|reaction	-|association|association	0|3|3	0.303|0.303|0.303
ENSMUSP00000000137	ENSMUSP00000111463	binding	-	0	0.163
ENSMUSP00000000137	ENSMUSP00000112221	binding|catalysis|reaction	-|association|association	0|1|3	0.918|0.214|0.918
ENSMUSP00000000137	ENSMUSP00000112259	binding	-	0	0.155
ENSMUSP00000000137	ENSMUSP00000112438	binding|catalysis|reaction	-|association|association	0|3|3	0.909|0.909|0.909
ENSMUSP00000000137	ENSMUSP00000112442	binding	-	0	0.725
ENSMUSP00000000137	ENSMUSP00000112598	reaction	association	3	0.197
ENSMUSP00000000137	ENSMUSP00000113286	binding	-	0	0.569
ENSMUSP00000000137	ENSMUSP00000113308	binding|catalysis|reaction	-|association|association	0|3|3	0.91|0.91|0.91
ENSMUSP00000000137	ENSMUSP00000113499	reaction	association	3	0.901
ENSMUSP00000000137	ENSMUSP00000113545	binding|catalysis|reaction	-|association|association	0|3|3	0.901|0.901|0.901
ENSMUSP00000000137	ENSMUSP00000113945	reaction	association	3	0.901
ENSMUSP00000000137	ENSMUSP00000113978	binding	-	0	0.751
ENSMUSP00000000137	ENSMUSP00000114643	binding	-	0	0.157
ENSMUSP00000000137	ENSMUSP00000114839	activation|binding|catalysis|reaction	activation|-|association|association	3|0|3|3	0.19|0.952|0.952|0.952
ENSMUSP00000000137	ENSMUSP00000114909	reaction	association	3	0.197
ENSMUSP00000000137	ENSMUSP00000115078	binding	-	0	0.564
ENSMUSP00000000137	ENSMUSP00000115578	binding|catalysis|reaction	-|association|association	0|3|3	0.905|0.905|0.905
ENSMUSP00000000137	ENSMUSP00000115809	binding|reaction	-|association	0|3	0.258|0.258
ENSMUSP00000000137	ENSMUSP00000115929	binding	-	0	0.185
ENSMUSP00000000137	ENSMUSP00000116028	binding|catalysis|reaction	-|association|association	0|1|3	0.935|0.317|0.935
ENSMUSP00000000137	ENSMUSP00000116040	reaction	association	3	0.197
ENSMUSP00000000137	ENSMUSP00000116271	binding	-	0	0.744
ENSMUSP00000000137	ENSMUSP00000117569	binding|reaction	-|association	0|3	0.258|0.258
ENSMUSP00000000137	ENSMUSP00000117606	binding|catalysis|reaction	-|association|association	0|3|3	0.165|0.165|0.165
ENSMUSP00000000137	ENSMUSP00000118046	binding|catalysis|reaction	-|association|association	0|1|3	0.197|0.197|0.197
ENSMUSP00000000137	ENSMUSP00000118491	binding|catalysis|reaction	-|association|association	0|1|3	0.921|0.246|0.921
ENSMUSP00000000137	ENSMUSP00000118704	binding	-	0	0.154
ENSMUSP00000000137	ENSMUSP00000120096	binding|catalysis|reaction	-|association|association	0|3|3	0.9|0.9|0.9
ENSMUSP00000000137	ENSMUSP00000120240	binding|reaction	-|association	0|3	0.939|0.939
ENSMUSP00000000137	ENSMUSP00000121182	reaction	association	3	0.902
ENSMUSP00000000137	ENSMUSP00000121390	binding|catalysis|reaction	-|association|association	0|3|3	0.355|0.355|0.355
ENSMUSP00000000137	ENSMUSP00000122354	binding	-	0	0.163
ENSMUSP00000000137	ENSMUSP00000122733	binding	-	0	0.155
ENSMUSP00000000137	ENSMUSP00000122852	binding|catalysis|reaction	-|association|association	0|1|3	0.264|0.264|0.264
ENSMUSP00000000137	ENSMUSP00000122925	binding	-	0	0.155
ENSMUSP00000000137	ENSMUSP00000123238	binding|catalysis|reaction	-|association|association	0|3|3	0.9|0.9|0.9
ENSMUSP00000000137	ENSMUSP00000123404	reaction	association	3	0.199
ENSMUSP00000000137	ENSMUSP00000123872	reaction	association	3	0.9
ENSMUSP00000000137	ENSMUSP00000124297	reaction	association	3	0.9
ENSMUSP00000000137	ENSMUSP00000124376	reaction	association	3	0.26
ENSMUSP00000000137	ENSMUSP00000124947	binding|catalysis|reaction	-|association|association	0|3|3	0.938|0.938|0.938
ENSMUSP00000000137	ENSMUSP00000125255	reaction	association	3	0.197
ENSMUSP00000000137	ENSMUSP00000125970	reaction	association	3	0.9
ENSMUSP00000000137	ENSMUSP00000127152	reaction	association	3	0.9
ENSMUSP00000000137	ENSMUSP00000127539	binding|reaction	-|association	0|3	0.219|0.219
ENSMUSP00000000137	ENSMUSP00000127646	reaction	association	3	0.9
ENSMUSP00000000137	ENSMUSP00000127808	binding|catalysis|reaction	-|association|association	0|3|3	0.9|0.9|0.9
ENSMUSP00000000137	ENSMUSP00000127842	binding|catalysis|reaction	-|association|association	0|3|3	0.903|0.903|0.903
ENSMUSP00000000137	ENSMUSP00000128278	activation|binding	activation|-	3|0	0.155|0.155
ENSMUSP00000000137	ENSMUSP00000129220	binding|catalysis|reaction	-|association|association	0|1|3	0.923|0.264|0.923
ENSMUSP00000000137	ENSMUSP00000129544	binding|reaction	-|association	0|3	0.918|0.918
ENSMUSP00000000137	ENSMUSP00000129739	binding|catalysis|reaction	-|association|association	0|3|3	0.938|0.938|0.938
ENSMUSP00000000137	ENSMUSP00000129872	activation|binding|catalysis|reaction	activation|-|association|association	3|0|3|3	0.155|0.527|0.527|0.527
ENSMUSP00000000137	ENSMUSP00000130098	binding|catalysis|reaction	-|association|association	0|3|3	0.903|0.903|0.903
ENSMUSP00000000137	ENSMUSP00000130289	reaction	association	3	0.906
ENSMUSP00000000137	ENSMUSP00000130696	binding|reaction	-|association	0|3	0.219|0.219
ENSMUSP00000000137	ENSMUSP00000130874	binding|catalysis|reaction	-|association|association	0|3|3	0.9|0.9|0.9
ENSMUSP00000000137	ENSMUSP00000130979	reaction	association	3	0.901
ENSMUSP00000000137	ENSMUSP00000131938	reaction	association	3	0.9
ENSMUSP00000000137	ENSMUSP00000131991	reaction	association	3	0.197
ENSMUSP00000000137	ENSMUSP00000132905	binding|reaction	-|association	0|3	0.197|0.197
ENSMUSP00000000137	ENSMUSP00000133024	reaction	association	3	0.9
ENSMUSP00000000137	ENSMUSP00000133276	reaction	association	3	0.902
ENSMUSP00000000137	ENSMUSP00000133564	binding|catalysis|reaction	-|association|association	0|3|3	0.927|0.927|0.927
ENSMUSP00000000137	ENSMUSP00000134564	binding|reaction	-|association	0|3	0.258|0.258
ENSMUSP00000000137	ENSMUSP00000134825	binding	-	0	0.727
ENSMUSP00000000137	ENSMUSP00000136943	binding|catalysis|reaction	-|association|association	0|3|3	0.15|0.15|0.15
ENSMUSP00000000137	ENSMUSP00000137303	reaction	association	3	0.902
ENSMUSP00000000137	ENSMUSP00000137503	binding|catalysis|reaction	-|association|association	0|3|3	0.951|0.95|0.95
ENSMUSP00000000137	ENSMUSP00000138523	binding|catalysis|reaction	-|association|association	0|3|3	0.809|0.347|0.347
ENSMUSP00000000137	ENSMUSP00000139264	binding|reaction	-|association	0|3	0.442|0.442
ENSMUSP00000000137	ENSMUSP00000139342	reaction	association	3	0.197
ENSMUSP00000000137	ENSMUSP00000139829	binding|catalysis|reaction	-|association|association	0|3|3	0.9|0.9|0.9
ENSMUSP00000000137	ENSMUSP00000140024	reaction	association	3	0.901
ENSMUSP00000000137	ENSMUSP00000140106	binding	-	0	0.158
ENSMUSP00000000137	ENSMUSP00000140785	binding|catalysis|reaction	-|association|association	0|3|3	0.902|0.902|0.902
ENSMUSP00000000153	ENSMUSP00000000312	catalysis	association	2	0.154
ENSMUSP00000000153	ENSMUSP00000000369	activation	activation	3	0.155
ENSMUSP00000000153	ENSMUSP00000001112	binding	-	0	0.151
ENSMUSP00000000153	ENSMUSP00000001115	binding	-	0	0.151
ENSMUSP00000000153	ENSMUSP00000001347	activation|catalysis	activation|association	3|2	0.165|0.157
ENSMUSP00000000153	ENSMUSP00000001812	activation|ptmod	activation|-	3|0	0.152|0.152
ENSMUSP00000000153	ENSMUSP00000002079	binding	-	0	0.177
ENSMUSP00000000153	ENSMUSP00000002303	activation|catalysis	activation|association	3|2	0.229|0.229
ENSMUSP00000000153	ENSMUSP00000002532	inhibition	inhibition	3	0.163
ENSMUSP00000000153	ENSMUSP00000002883	activation|ptmod	activation|-	3|0	0.152|0.152
ENSMUSP00000000153	ENSMUSP00000003313	binding	-	0	0.151
ENSMUSP00000000153	ENSMUSP00000003451	activation|catalysis	activation|association	3|2	0.165|0.157
ENSMUSP00000000153	ENSMUSP00000004076	activation	activation	3	0.606
ENSMUSP00000000153	ENSMUSP00000004326	binding	-	0	0.177
ENSMUSP00000000153	ENSMUSP00000004565	activation	activation	3	0.155
ENSMUSP00000000153	ENSMUSP00000004684	activation|binding|catalysis	activation|-|association	3|0|2	0.158|0.158|0.158
ENSMUSP00000000153	ENSMUSP00000004986	activation|catalysis	activation|association	3|2	0.15|0.15
ENSMUSP00000000153	ENSMUSP00000004990	activation|catalysis	activation|association	3|2	0.193|0.154
ENSMUSP00000000153	ENSMUSP00000005164	activation|ptmod	activation|-	3|0	0.226|0.226
ENSMUSP00000000153	ENSMUSP00000005352	activation|binding|catalysis|ptmod|reaction	activation|-|association|-|association	3|0|3|0|3	0.152|0.152|0.152|0.152|0.152
ENSMUSP00000000153	ENSMUSP00000005606	activation|ptmod	activation|-	3|0	0.226|0.226
ENSMUSP00000000153	ENSMUSP00000005671	activation	activation	3	0.81
ENSMUSP00000000153	ENSMUSP00000007959	activation|catalysis	activation|association	3|2	0.839|0.229
ENSMUSP00000000153	ENSMUSP00000009003	activation	activation	3	0.155
ENSMUSP00000000153	ENSMUSP00000010205	binding	-	0	0.723
ENSMUSP00000000153	ENSMUSP00000010673	activation	activation	3	0.155
ENSMUSP00000000153	ENSMUSP00000017288	activation|catalysis	activation|association	3|2	0.165|0.157
ENSMUSP00000000153	ENSMUSP00000017831	catalysis	association	2	0.179
ENSMUSP00000000153	ENSMUSP00000018156	activation|catalysis	activation|association	3|2	0.165|0.181
ENSMUSP00000000153	ENSMUSP00000018966	activation|ptmod	activation|-	3|0	0.152|0.152
ENSMUSP00000000153	ENSMUSP00000020101	activation|catalysis	activation|association	3|2	0.165|0.181
ENSMUSP00000000153	ENSMUSP00000020278	activation|binding|catalysis|reaction	activation|-|association|association	3|0|3|3	0.165|0.161|0.161|0.161
ENSMUSP00000000153	ENSMUSP00000020323	activation	activation	3	0.832
ENSMUSP00000000153	ENSMUSP00000020706	activation|binding|catalysis|inhibition|reaction	activation|-|association|inhibition|association	3|0|3|3|3	0.197|0.197|0.19|0.197|0.19
ENSMUSP00000000153	ENSMUSP00000020920	inhibition	inhibition	3	0.163
ENSMUSP00000000153	ENSMUSP00000020930	binding|catalysis|reaction	association|association|association	2|3|3	0.832|0.916|0.916
ENSMUSP00000000153	ENSMUSP00000021028	activation	activation	3	0.224
ENSMUSP00000000153	ENSMUSP00000021346	activation|binding	activation|-	3|0	0.15|0.156
ENSMUSP00000000153	ENSMUSP00000021527	activation	activation	3	0.193
ENSMUSP00000000153	ENSMUSP00000021734	binding|catalysis|reaction	-|association|association	0|3|3	0.928|0.928|0.928
ENSMUSP00000000153	ENSMUSP00000022013	activation|binding|catalysis|inhibition|reaction	activation|-|association|inhibition|association	3|0|3|3|3	0.197|0.197|0.19|0.197|0.19
ENSMUSP00000000153	ENSMUSP00000022078	activation|catalysis	activation|association	3|2	0.165|0.157
ENSMUSP00000000153	ENSMUSP00000022182	binding|catalysis|reaction	-|association|association	0|1|3	0.9|0.9|0.9
ENSMUSP00000000153	ENSMUSP00000022185	activation|binding|catalysis|reaction	activation|-|association|association	3|0|3|3	0.315|0.193|0.193|0.193
ENSMUSP00000000153	ENSMUSP00000022665	activation|catalysis	activation|association	3|2	0.165|0.181
ENSMUSP00000000153	ENSMUSP00000022906	activation|ptmod	activation|-	3|0	0.152|0.152
ENSMUSP00000000153	ENSMUSP00000023007	activation|binding|catalysis|inhibition|reaction	activation|-|association|inhibition|association	3|0|3|3|3	0.197|0.197|0.19|0.197|0.19
ENSMUSP00000000153	ENSMUSP00000023959	activation	activation	3	0.606
ENSMUSP00000000153	ENSMUSP00000024206	binding|catalysis|reaction	association|association|association	2|3|3	0.933|0.933|0.933
ENSMUSP00000000153	ENSMUSP00000024518	activation	activation	3	0.155
ENSMUSP00000000153	ENSMUSP00000024956	activation|catalysis	activation|association	3|2	0.165|0.181
ENSMUSP00000000153	ENSMUSP00000025020	inhibition	inhibition	3	0.163
ENSMUSP00000000153	ENSMUSP00000025402	binding|catalysis|reaction	-|association|association	0|3|3	0.759|0.175|0.175
ENSMUSP00000000153	ENSMUSP00000025541	binding	-	0	0.903
ENSMUSP00000000153	ENSMUSP00000025602	binding	-	0	0.725
ENSMUSP00000000153	ENSMUSP00000025791	binding	-	0	0.151
ENSMUSP00000000153	ENSMUSP00000025912	activation|binding|reaction	activation|-|association	3|0|3	0.165|0.165|0.165
ENSMUSP00000000153	ENSMUSP00000026452	activation|binding|catalysis|inhibition|reaction	activation|association|association|inhibition|association	3|2|3|2|3	0.325|0.239|0.193|0.161|0.193
ENSMUSP00000000153	ENSMUSP00000026572	activation	activation	3	0.155
ENSMUSP00000000153	ENSMUSP00000027603	inhibition	inhibition	3	0.163
ENSMUSP00000000153	ENSMUSP00000027690	activation	activation	3	0.832
ENSMUSP00000000153	ENSMUSP00000027748	inhibition	inhibition	3	0.163
ENSMUSP00000000153	ENSMUSP00000027812	inhibition	inhibition	3	0.163
ENSMUSP00000000153	ENSMUSP00000027852	inhibition	inhibition	3	0.197
ENSMUSP00000000153	ENSMUSP00000027952	binding	-	0	0.177
ENSMUSP00000000153	ENSMUSP00000027991	inhibition	inhibition	3	0.163
ENSMUSP00000000153	ENSMUSP00000027997	inhibition	inhibition	3	0.163
ENSMUSP00000000153	ENSMUSP00000028118	activation	activation	3	0.193
ENSMUSP00000000153	ENSMUSP00000028389	activation|ptmod	activation|-	3|0	0.152|0.152
ENSMUSP00000000153	ENSMUSP00000029445	activation	activation	3	0.155
ENSMUSP00000000153	ENSMUSP00000029482	inhibition	inhibition	3	0.247
ENSMUSP00000000153	ENSMUSP00000029625	activation|ptmod	activation|-	3|0	0.152|0.152
ENSMUSP00000000153	ENSMUSP00000029670	activation	activation	3	0.664
ENSMUSP00000000153	ENSMUSP00000029692	activation	activation	3	0.155
ENSMUSP00000000153	ENSMUSP00000029694	activation|binding	activation|-	3|0	0.158|0.158
ENSMUSP00000000153	ENSMUSP00000029822	activation|binding|catalysis|reaction	activation|-|association|association	3|0|3|3	0.165|0.161|0.161|0.161
ENSMUSP00000000153	ENSMUSP00000030787	activation	activation	3	0.155
ENSMUSP00000000153	ENSMUSP00000030940	binding|catalysis|reaction	association|association|association	2|3|3	0.933|0.933|0.933
ENSMUSP00000000153	ENSMUSP00000030984	inhibition	inhibition	3	0.163
ENSMUSP00000000153	ENSMUSP00000031106	activation|catalysis	activation|association	3|2	0.165|0.181
ENSMUSP00000000153	ENSMUSP00000031401	activation|catalysis	activation|association	3|2	0.165|0.181
ENSMUSP00000000153	ENSMUSP00000031606	activation	activation	3	0.153
ENSMUSP00000000153	ENSMUSP00000031646	activation	activation	3	0.155
ENSMUSP00000000153	ENSMUSP00000031670	binding|catalysis|reaction	-|association|association	0|3|3	0.928|0.928|0.928
ENSMUSP00000000153	ENSMUSP00000031673	binding|catalysis|reaction	-|association|association	0|3|3	0.928|0.928|0.928
ENSMUSP00000000153	ENSMUSP00000031726	binding|catalysis|reaction	association|association|association	2|3|3	0.933|0.933|0.933
ENSMUSP00000000153	ENSMUSP00000032122	activation|binding|catalysis|reaction	activation|-|association|association	3|0|3|3	0.165|0.161|0.161|0.161
ENSMUSP00000000153	ENSMUSP00000032399	activation	activation	3	0.155
ENSMUSP00000000153	ENSMUSP00000033133	inhibition	inhibition	3	0.163
ENSMUSP00000000153	ENSMUSP00000033500	activation	activation	3	0.155
ENSMUSP00000000153	ENSMUSP00000033617	activation	activation	3	0.165
ENSMUSP00000000153	ENSMUSP00000033765	activation	activation	3	0.664
ENSMUSP00000000153	ENSMUSP00000033952	activation|ptmod	activation|-	3|0	0.152|0.152
ENSMUSP00000000153	ENSMUSP00000034029	activation|binding	activation|association	3|3	0.832|0.196
ENSMUSP00000000153	ENSMUSP00000034351	activation	activation	3	0.155
ENSMUSP00000000153	ENSMUSP00000034654	activation|ptmod	activation|-	3|0	0.152|0.152
ENSMUSP00000000153	ENSMUSP00000034984	activation	activation	3	0.832
ENSMUSP00000000153	ENSMUSP00000035045	activation	activation	3	0.155
ENSMUSP00000000153	ENSMUSP00000036031	activation|catalysis	activation|association	3|2	0.165|0.181
ENSMUSP00000000153	ENSMUSP00000036087	binding	-	0	0.904
ENSMUSP00000000153	ENSMUSP00000036203	activation	activation	3	0.664
ENSMUSP00000000153	ENSMUSP00000036384	activation|catalysis	activation|association	3|2	0.165|0.181
ENSMUSP00000000153	ENSMUSP00000037025	activation	activation	3	0.165
ENSMUSP00000000153	ENSMUSP00000037255	activation	activation	3	0.803
ENSMUSP00000000153	ENSMUSP00000037712	activation|binding|reaction	activation|-|association	3|0|3	0.664|0.196|0.196
ENSMUSP00000000153	ENSMUSP00000037869	activation	activation	3	0.153
ENSMUSP00000000153	ENSMUSP00000038841	activation	activation	3	0.155
ENSMUSP00000000153	ENSMUSP00000038915	activation|catalysis	activation|association	3|2	0.165|0.181
ENSMUSP00000000153	ENSMUSP00000039660	activation|ptmod	activation|-	3|0	0.152|0.152
ENSMUSP00000000153	ENSMUSP00000039900	activation|binding	activation|-	3|0	0.872|0.39
ENSMUSP00000000153	ENSMUSP00000041411	activation|catalysis	activation|association	3|2	0.165|0.181
ENSMUSP00000000153	ENSMUSP00000042150	activation	activation	3	0.155
ENSMUSP00000000153	ENSMUSP00000042327	activation	activation	3	0.608
ENSMUSP00000000153	ENSMUSP00000042705	binding|catalysis|reaction	-|association|association	0|3|3	0.928|0.928|0.928
ENSMUSP00000000153	ENSMUSP00000043190	binding	-	0	0.728
ENSMUSP00000000153	ENSMUSP00000043672	activation	activation	3	0.647
ENSMUSP00000000153	ENSMUSP00000044639	catalysis	association	2	0.179
ENSMUSP00000000153	ENSMUSP00000045304	activation|ptmod	activation|-	3|0	0.226|0.226
ENSMUSP00000000153	ENSMUSP00000045487	activation|catalysis	activation|association	3|2	0.839|0.229
ENSMUSP00000000153	ENSMUSP00000045715	inhibition	inhibition	3	0.163
ENSMUSP00000000153	ENSMUSP00000047586	binding|catalysis|reaction	-|association|association	0|3|3	0.928|0.928|0.928
ENSMUSP00000000153	ENSMUSP00000047825	binding	-	0	0.153
ENSMUSP00000000153	ENSMUSP00000048453	activation	activation	3	0.155
ENSMUSP00000000153	ENSMUSP00000049007	catalysis	association	2	0.433
ENSMUSP00000000153	ENSMUSP00000049175	binding	-	0	0.548
ENSMUSP00000000153	ENSMUSP00000049852	activation|ptmod	activation|-	3|0	0.171|0.171
ENSMUSP00000000153	ENSMUSP00000050412	activation|binding|catalysis|reaction	activation|association|association|association	3|3|3|3	0.832|0.197|0.197|0.197
ENSMUSP00000000153	ENSMUSP00000051331	inhibition	inhibition	3	0.163
ENSMUSP00000000153	ENSMUSP00000051619	activation|catalysis	activation|association	3|2	0.193|0.154
ENSMUSP00000000153	ENSMUSP00000051959	activation	activation	3	0.155
ENSMUSP00000000153	ENSMUSP00000052581	activation|binding|catalysis|reaction	activation|-|association|association	3|0|1|3	0.664|0.196|0.196|0.196
ENSMUSP00000000153	ENSMUSP00000053389	activation	activation	3	0.155
ENSMUSP00000000153	ENSMUSP00000053394	activation	activation	3	0.816
ENSMUSP00000000153	ENSMUSP00000053489	catalysis	association	1	0.196
ENSMUSP00000000153	ENSMUSP00000053551	activation|ptmod	activation|-	3|0	0.152|0.152
ENSMUSP00000000153	ENSMUSP00000053638	binding	-	0	0.196
ENSMUSP00000000153	ENSMUSP00000053703	activation|binding|catalysis|reaction	activation|-|association|association	3|0|3|3	0.836|0.918|0.918|0.918
ENSMUSP00000000153	ENSMUSP00000053818	binding	-	0	0.901
ENSMUSP00000000153	ENSMUSP00000053986	activation	activation	3	0.6
ENSMUSP00000000153	ENSMUSP00000054426	binding|catalysis|reaction	-|association|association	0|1|3	0.91|0.91|0.91
ENSMUSP00000000153	ENSMUSP00000054634	activation|catalysis	activation|association	3|2	0.165|0.181
ENSMUSP00000000153	ENSMUSP00000055416	activation	activation	3	0.155
ENSMUSP00000000153	ENSMUSP00000055605	activation	activation	3	0.155
ENSMUSP00000000153	ENSMUSP00000056432	binding|catalysis|reaction	-|association|association	0|3|2	0.156|0.154|0.169
ENSMUSP00000000153	ENSMUSP00000056433	activation	activation	3	0.155
ENSMUSP00000000153	ENSMUSP00000056530	activation	activation	3	0.155
ENSMUSP00000000153	ENSMUSP00000056669	activation	activation	3	0.8
ENSMUSP00000000153	ENSMUSP00000057543	binding	-	0	0.559
ENSMUSP00000000153	ENSMUSP00000058391	activation	activation	3	0.155
ENSMUSP00000000153	ENSMUSP00000058629	activation|ptmod	activation|-	3|0	0.152|0.152
ENSMUSP00000000153	ENSMUSP00000058813	inhibition	inhibition	3	0.163
ENSMUSP00000000153	ENSMUSP00000059498	activation|catalysis	activation|association	3|2	0.165|0.181
ENSMUSP00000000153	ENSMUSP00000059705	activation	activation	3	0.664
ENSMUSP00000000153	ENSMUSP00000061754	activation|binding|catalysis|reaction	activation|-|association|association	3|0|3|3	0.823|0.911|0.911|0.911
ENSMUSP00000000153	ENSMUSP00000062392	activation|ptmod	activation|-	3|0	0.197|0.197
ENSMUSP00000000153	ENSMUSP00000062607	activation	activation	3	0.65
ENSMUSP00000000153	ENSMUSP00000063670	binding|catalysis|reaction	-|association|association	0|3|3	0.155|0.155|0.155
ENSMUSP00000000153	ENSMUSP00000064518	catalysis	association	2	0.155
ENSMUSP00000000153	ENSMUSP00000065000	inhibition	inhibition	3	0.247
ENSMUSP00000000153	ENSMUSP00000065983	activation|catalysis	activation|association	3|2	0.163|0.154
ENSMUSP00000000153	ENSMUSP00000066238	activation	activation	3	0.155
ENSMUSP00000000153	ENSMUSP00000067013	activation|catalysis	activation|association	3|2	0.214|0.214
ENSMUSP00000000153	ENSMUSP00000067400	binding	-	0	0.169
ENSMUSP00000000153	ENSMUSP00000067783	activation|ptmod	activation|-	3|0	0.152|0.152
ENSMUSP00000000153	ENSMUSP00000068298	activation	activation	3	0.832
ENSMUSP00000000153	ENSMUSP00000068731	inhibition	inhibition	3	0.163
ENSMUSP00000000153	ENSMUSP00000069752	activation	activation	3	0.155
ENSMUSP00000000153	ENSMUSP00000070019	activation|ptmod	activation|-	3|0	0.154|0.154
ENSMUSP00000000153	ENSMUSP00000070134	activation	activation	3	0.155
ENSMUSP00000000153	ENSMUSP00000070200	activation|binding|catalysis|reaction	activation|-|association|association	3|0|3|3	0.832|0.916|0.916|0.916
ENSMUSP00000000153	ENSMUSP00000070445	binding	-	0	0.151
ENSMUSP00000000153	ENSMUSP00000070868	activation	activation	3	0.657
ENSMUSP00000000153	ENSMUSP00000070958	activation	activation	3	0.832
ENSMUSP00000000153	ENSMUSP00000071798	activation	activation	3	0.664
ENSMUSP00000000153	ENSMUSP00000071836	activation	activation	3	0.156
ENSMUSP00000000153	ENSMUSP00000071966	binding	-	0	0.91
ENSMUSP00000000153	ENSMUSP00000073974	inhibition	inhibition	3	0.163
ENSMUSP00000000153	ENSMUSP00000074259	binding	-	0	0.549
ENSMUSP00000000153	ENSMUSP00000076155	binding|catalysis|reaction	-|association|association	0|3|3	0.933|0.933|0.933
ENSMUSP00000000153	ENSMUSP00000077314	binding|catalysis|reaction	-|association|association	0|3|3	0.928|0.928|0.928
ENSMUSP00000000153	ENSMUSP00000078087	activation|catalysis	activation|association	3|2	0.15|0.15
ENSMUSP00000000153	ENSMUSP00000079341	binding|catalysis|reaction	-|association|association	0|3|3	0.766|0.199|0.199
ENSMUSP00000000153	ENSMUSP00000079380	activation|catalysis	activation|association	3|2	0.165|0.181
ENSMUSP00000000153	ENSMUSP00000080284	activation	activation	3	0.159
ENSMUSP00000000153	ENSMUSP00000080427	catalysis	association	2	0.155
ENSMUSP00000000153	ENSMUSP00000081569	inhibition	inhibition	3	0.163
ENSMUSP00000000153	ENSMUSP00000082580	activation	activation	3	0.155
ENSMUSP00000000153	ENSMUSP00000084196	binding|catalysis|reaction	-|association|association	0|3|3	0.221|0.221|0.221
ENSMUSP00000000153	ENSMUSP00000085293	activation	activation	3	0.816
ENSMUSP00000000153	ENSMUSP00000085630	activation	activation	3	0.602
ENSMUSP00000000153	ENSMUSP00000086204	activation|catalysis	activation|association	3|2	0.193|0.154
ENSMUSP00000000153	ENSMUSP00000086207	activation|catalysis	activation|association	3|2	0.15|0.15
ENSMUSP00000000153	ENSMUSP00000087485	binding|catalysis|reaction	-|association|association	0|3|3	0.928|0.928|0.928
ENSMUSP00000000153	ENSMUSP00000087525	activation	activation	3	0.65
ENSMUSP00000000153	ENSMUSP00000088174	activation	activation	3	0.155
ENSMUSP00000000153	ENSMUSP00000091455	activation	activation	3	0.803
ENSMUSP00000000153	ENSMUSP00000091463	activation|ptmod	activation|-	3|0	0.152|0.152
ENSMUSP00000000153	ENSMUSP00000092252	activation	activation	3	0.65
ENSMUSP00000000153	ENSMUSP00000093939	activation|binding|catalysis|inhibition|reaction	activation|-|association|inhibition|association	3|0|3|3|3	0.197|0.197|0.19|0.197|0.19
ENSMUSP00000000153	ENSMUSP00000093978	binding|catalysis|reaction	-|association|association	0|3|3	0.928|0.928|0.928
ENSMUSP00000000153	ENSMUSP00000094874	activation	activation	3	0.193
ENSMUSP00000000153	ENSMUSP00000095422	activation	activation	3	0.155
ENSMUSP00000000153	ENSMUSP00000095832	activation|catalysis	activation|association	3|2	0.165|0.181
ENSMUSP00000000153	ENSMUSP00000096280	activation|binding|catalysis|reaction	activation|association|association|association	3|3|2|3	0.824|0.159|0.159|0.159
ENSMUSP00000000153	ENSMUSP00000097061	binding|catalysis|reaction	-|association|association	0|3|3	0.928|0.928|0.928
ENSMUSP00000000153	ENSMUSP00000097874	activation|ptmod	activation|-	3|0	0.152|0.152
ENSMUSP00000000153	ENSMUSP00000099473	activation|binding|catalysis|reaction	activation|-|association|association	3|0|3|3	0.838|0.919|0.919|0.919
ENSMUSP00000000153	ENSMUSP00000099583	activation|binding|reaction	activation|-|association	3|0|3	0.165|0.165|0.165
ENSMUSP00000000153	ENSMUSP00000099759	activation	activation	3	0.224
ENSMUSP00000000153	ENSMUSP00000099815	catalysis	association	2	0.155
ENSMUSP00000000153	ENSMUSP00000100962	activation|binding|catalysis|inhibition|reaction	activation|association|association|inhibition|association	3|2|3|1|3	0.196|0.916|0.916|0.196|0.916
ENSMUSP00000000153	ENSMUSP00000101105	binding|catalysis|reaction	-|association|association	0|3|3	0.165|0.165|0.165
ENSMUSP00000000153	ENSMUSP00000102512	activation	activation	3	0.664
ENSMUSP00000000153	ENSMUSP00000102521	activation	activation	3	0.165
ENSMUSP00000000153	ENSMUSP00000103939	activation	activation	3	0.155
ENSMUSP00000000153	ENSMUSP00000104133	binding|catalysis|reaction	-|association|association	0|3|3	0.175|0.165|0.165
[truncated: 712,900 more rows]
