# Supplementary material for: The Greatwall kinase safeguards the genome integrity by affecting the kinome activity in mitosis
Source: Oncogene. 2020 Sep 25;39(44):6816–40. doi: 10.1038/s41388-020-01470-1 (PMC7605441; doi:10.1038/s41388-020-01470-1)
Supplement: Supplementary file 8 — File S1 [file 41388_2020_1470_MOESM8_ESM.zip › saved-session/4019/cluepedia/selected-edge-files.txt]

CluePedia_STRING-ACTIONS_v11.0_10090_27.02.2019.txt.gz	C:\Users\Xavier Bisteau\ClueGOConfiguration\v2.5.7\ClueGOSourceFiles\Organism_Mus Musculus\CluePedia_STRING-ACTIONS_v11.0_10090_27.02.2019.txt.gz
