# Supplementary material for: The Greatwall kinase safeguards the genome integrity by affecting the kinome activity in mitosis
Source: Oncogene. 2020 Sep 25;39(44):6816–40. doi: 10.1038/s41388-020-01470-1 (PMC7605441; doi:10.1038/s41388-020-01470-1)
Supplement: Supplementary file 8 — File S1 [file 41388_2020_1470_MOESM8_ESM.zip › saved-session/4019/cluepedia/selected-edge-actions.txt]

activation_v11.0_27.02.2019	false#activation_v11.0_27.02.2019#38|255|38|255#0.0
binding_v11.0_27.02.2019	false#binding_v11.0_27.02.2019#59|59|255|255#0.0
catalysis_v11.0_27.02.2019	false#catalysis_v11.0_27.02.2019#110|50|155|255#0.0
expression_v11.0_27.02.2019	true#expression_v11.0_27.02.2019#214|214|50|255#0.0
inhibition_v11.0_27.02.2019	false#inhibition_v11.0_27.02.2019#255|0|0|255#0.0
ptmod_v11.0_27.02.2019	false#ptmod_v11.0_27.02.2019#255|38|255|255#0.0
reaction_v11.0_27.02.2019	false#reaction_v11.0_27.02.2019#38|38|38|255#0.0
