# Supplementary material for: The Greatwall kinase safeguards the genome integrity by affecting the kinome activity in mitosis
Source: Oncogene. 2020 Sep 25;39(44):6816–40. doi: 10.1038/s41388-020-01470-1 (PMC7605441; doi:10.1038/s41388-020-01470-1)
Supplement: Supplementary file 8 — File S1 [file 41388_2020_1470_MOESM8_ESM.zip › saved-session/11237/input-cluster/Network selection: Up - Significant Regulated.Rat - Merged PPI&Ph default network-cluster-file#1.txt]

A2AUP1
A2BH40
B1AXD8
E9Q5F9
E9Q616
E9Q7G0
F2Z3U3
O08648
O09000
O35551
O35691
O55022
O89032
P09450
P14733
P25206
P26645
P27661
P35601
P58871
P60840
P62858
P62908
P70399
P97311
Q3U7I5
Q3U962
Q3UM45
Q505G8
Q52KI8
Q569Z6
Q5DTX6
Q5F2E7
Q5PSV9
Q5SWZ7
Q60876
Q61316
Q61329
Q6P6L0
Q6PDL0
Q6PR54
Q6Y7W8
Q7TN02
Q7TPE5
Q7TPV4
Q80TE4
Q8BTI8
Q8BWW4
Q8C0P0
Q8C1B1
Q8C1D8
Q8C5L3
Q8CC35
Q8CFP5
Q8CG79
Q8JZQ9
Q8K124
Q8R1A4
Q8R1Q8
Q8VCQ8
Q923J1
Q99LL5
Q99M54
Q99MI1
Q9CQ36
Q9CT10
Q9CW03
Q9ERU9
Q9ES00
Q9ESK9
Q9JM13
Q9WU62
