# Supplementary material for: The Greatwall kinase safeguards the genome integrity by affecting the kinome activity in mitosis
Source: Oncogene. 2020 Sep 25;39(44):6816–40. doi: 10.1038/s41388-020-01470-1 (PMC7605441; doi:10.1038/s41388-020-01470-1)
Supplement: Supplementary file 8 — File S1 [file 41388_2020_1470_MOESM8_ESM.zip › saved-session/11237/gene-reference-map.txt]

100009600	Q1WG82
100009609	NM_001105180
100009614	NM_001081452
100012	Q3UWY1
100017	XM_006538423
100019	XM_006537476
100033459	XM_011238729
100034251	W08116
100034361	NM_001081975
100034363	NM_001080967
100034684	NM_001082546
100034726	X80699
100034729	XM_030251157
100034748	XR_385483
100036518	NM_001083311
100036521	NM_001302354
100037258	U28423
100037278	XR_379028
100037282	Q9DA80
100037283	XM_006523275
100038347	Q8K064
100038416	AK141526
100038417	XM_030250229
100038426	AK155949
100038473	AK138187
100038489	XM_011242247
100038538	NM_001177750
100038548	AK143847
100038570	XR_001779849
100038657	XM_017313712
100038683	AV216614
100038697	AK135618
100038711	EDL38614
100038725	XM_017313744
100038847	XM_030247547
100038854	NM_001001332
100038859	NM_010998
100038860	NM_207175
100038862	XM_006523364
100038882	X56602
100038909	XM_006539430
100038927	NM_001177485
100038941	XM_017318330
100038947	XM_006535373
100038948	XM_006537480
100038949	XM_030254002
100038977	NM_001102677
100039008	XM_006537481
100039028	XM_006537483
100039030	NM_001104946
100039034	XM_011251070
100039042	NM_001122662
100039045	NM_001177579
100039052	NM_001177574
100039053	XM_001472168
100039054	XM_006537484
100039060	XM_030245877
100039065	NM_001100445
100039076	NG_032878
100039087	XM_006515315
100039089	XM_030252989
100039116	XM_006537486
100039120	NM_001162364
100039123	XM_030245890
100039129	NG_032879
100039139	XM_030248253
100039150	XM_006537487
100039162	NG_032877
100039175	XR_874468
100039177	XM_006537489
100039192	P0DN91
100039206	XM_006537491
100039226	NG_012333
100039227	XM_030247550
100039229	NG_007762
100039246	NM_001270503
100039257	P0DN90
100039280	XM_017315715
100039293	XM_030247553
100039315	NR_136900
100039319	NM_001102665
100039436	NR_033647
100039452	XM_001472852
100039551	NM_001142750
100039574	NM_001160135
100039595	XM_011251041
100039596	XM_006495432
100039672	NM_001099314
100039681	Q08EN7
100039707	XR_870750
100039740	NG_028261
100039753	NM_001017394
100039763	XM_011247719
100039781	Q9D6B9
100039790	AAB69047
100039795	XM_011238731
100039796	XM_017318932
100039801	NM_001111318
100039810	NM_001160144
100039890	XM_030251159
100039899	XM_006541567
100039905	XM_011251103
100039913	XM_006541415
100039934	NM_001122734
100039948	XM_006541417
100039953	NM_001195255
100039968	Q3U0Y2
100040016	XM_006541418
100040022	NM_001199331
100040201	NM_001199334
100040208	NM_001102660
100040233	NM_001103153
100040248	NM_001126320
100040249	D89901
100040268	XM_006537504
100040276	NM_001126322
100040293	XR_001783855
100040299	NM_001205009
100040340	NM_001099320
100040458	XM_001474942
100040462	XM_030255366
100040482	NM_001168334
100040531	XM_017317187
100040533	Q99N64
100040563	NM_001166630
100040591	P86046
100040599	XR_001778382
100040606	NM_001099333
100040608	NM_001115087
100040635	XM_006528465
100040657	XM_001475283
100040697	XM_011244803
100040698	NM_001243015
100040712	XM_030251612
100040722	NM_001282034
100040732	NM_001145038
100040766	XR_387134
100040781	XM_001475289
100040786	NM_001160129
100040792	NR_040286
100040843	XR_003954855
100040854	NM_001113736
100040867	XM_017318332
100040880	NR_033117
100040883	NG_013050
100040885	XM_006535296
100040897	NG_046114
100040911	NM_001160131
100040923	XM_011244789
100040926	XR_003950573
100040928	NG_046119
100040937	XM_006528662
100040944	XM_030244787
100040972	XM_006528467
100040981	XM_001476028
100041032	XM_006535305
100041054	XM_017316311
100041076	XM_030248230
100041077	XM_017319879
100041096	XM_006511615
100041102	NM_001243938
100041115	XM_001476310
100041139	XM_011244858
100041146	XR_391123
100041177	XM_017316333
100041179	XM_017321276
100041187	NM_001190381
100041194	XM_030251793
100041223	XM_006541643
100041230	NM_001195421
100041250	XM_006514353
100041261	NM_001101630
100041264	XM_001476548
100041281	XM_006514351
100041294	Q9Z199
100041296	NM_001270456
100041336	XM_001476676
100041351	NM_001101631
100041352	XM_006523281
100041354	XM_017320570
100041362	XM_011251029
100041379	NM_001103158
100041412	NM_001127354
100041433	NM_001243139
100041449	XR_868673
100041480	NR_045710
100041505	Q60990
100041546	XM_030248254
100041548	XM_011240996
100041554	XM_011240997
100041566	XM_006504780
100041574	XR_003952066
100041578	XM_011240998
100041581	XM_011249892
100041585	NM_007444
100041586	XM_006523369
100041596	XM_006529052
100041598	XM_011244854
100041621	XR_003952068
100041639	XM_006523376
100041658	XM_030253000
100041677	XR_003953376
100041687	XM_030253011
100041688	NM_001177481
100041702	XM_011244837
100041724	NR_037981
100041734	XR_001784927
100041749	XR_106345
100041759	NM_001177486
100041787	NM_001177487
100041811	NM_001170955
100041825	NG_032131
100041859	NG_027898
100041890	NM_001177521
100041952	NM_001177528
100041964	XM_011244834
100041979	XM_011244443
100042065	NM_001177348
100042109	NM_001099325
100042129	XM_017316324
100042130	XR_874551
100042144	NM_001100610
100042149	XR_003950806
100042150	XM_030250235
100042159	NM_001243011
100042165	NR_164628
100042179	NG_031802
100042182	XM_011244823
100042225	NG_006878
100042254	NM_001099643
100042275	NM_001243024
100042295	NM_001243092
100042304	XR_874209
100042314	NM_001122660
100042342	XM_017315730
100042372	AAL08123
100042388	NG_012410
100042424	XM_001478256
100042427	NG_007819
100042428	NM_001160136
100042437	NM_001166835
100042450	NM_001134752
100042480	XM_030251165
100042493	W67046
100042499	XM_011250403
100042514	NM_001309382
100042539	NR_033506
100042591	XM_006539431
100042636	XM_017321891
100042653	XM_017321892
100042690	XM_017314448
100042761	NM_001163731
100042781	XM_017321893
100042782	NM_001099326
100042784	XM_030245948
100042786	NM_001166062
100042807	NR_045706
100042810	XM_017321894
100042823	NG_012399
100042848	XM_017321895
100042849	NM_001270518
100042856	XM_017321896
100042881	NM_001270511
100042891	XM_017321897
100042894	XM_006539432
100042921	XM_017321898
100042922	Q5M8Q2
100042927	NM_001242947
100042953	NG_019718
100042960	XM_030248250
100042964	NM_001167158
100042968	NM_001166836
100042996	NM_001166837
100043013	NM_001166838
100043022	NG_012913
100043029	NM_001167169
100043034	XM_030253012
100043039	XM_006514391
100043042	NG_017100
100043051	NM_001166840
100043057	P86045
100043058	NM_001167160
100043061	NM_001167162
100043067	NM_001166841
100043079	NM_001167164
100043083	NM_001167166
100043101	NM_001166842
100043103	NM_001166843
100043108	NM_001104525
100043123	XM_017314199
100043133	NM_177001
100043177	CAA29628
100043188	NM_001146107
100043194	P50236
100043197	CAA27863
100043200	NM_001165944
100043207	XM_011240373
100043216	NM_001100446
100043224	NM_001166637
100043227	NM_001166634
100043239	NM_001166641
100043254	P0C0P8
100043270	AK077765
100043272	NM_001301269
100043282	AK042313
100043292	XM_030244788
100043300	NM_001255977
100043314	XM_017316834
100043318	NG_031898
100043322	X06309
100043326	NM_001270541
100043387	NM_001099327
100043391	NG_012477
100043403	XR_003954126
100043456	XM_017319411
100043461	XM_017319861
100043462	NR_033574
100043468	XM_030249402
100043474	NM_001199062
100043497	XM_006505219
100043515	XR_874650
100043523	NM_001167151
100043569	NM_001166847
100043597	NM_178800
100043609	NR_030683
100043617	XM_030243137
100043627	NM_001199309
100043638	NM_001324552
100043645	NM_001037248
100043684	NM_001160150
100043686	NM_001160151
100043688	NM_001160152
100043761	AK166773
100043772	XM_030241930
100043787	NG_012465
100043813	NM_001190258
100043836	NM_001198871
100043842	XM_006540493
100043856	XM_006540498
100043860	NM_001099329
100043868	XM_017321899
100043899	XM_006498524
100043914	XR_003954125
100044509	NM_001195258
100045792	XM_017313747
100048534	XR_003952732
100048644	P0DJF2
100048884	XM_006537515
100049172	AK142775
100061	XM_006502614
100066	XM_011240376
100072	XR_881416
100073351	Q3TTC2
100087	Q9D1R2
100088	Q8VE37
100090	XR_003954860
100101484	P01849
100101486	AC003994
100101491	AC005402
100101806	XM_011243971
100101919	XM_011238631
100101940	AC005938
100102	Q80W65
100113365	EF694290
100113398	Q6PAT0
100113413	AC003995
100114901	AC003057
100121	XM_030253051
100123473	AAA40401
100124659	AB002417
100124660	AAB69048
100124661	P06321
100124672	AAA40219
100124673	X02785
100124675	X05736
100124678	AAA40224
100124679	AC153851
100124680	P06320
100124681	BY102299
100124688	CAA41861
100124698	JX277504
100125262	AAA40199
100125263	AAA40200
100125586	XM_030252330
100126226	NM_001201323
100126464	AC004405
100126466	AC005240
100126765	XM_011246226
100126766	NM_001251916
100126768	NM_001177586
100126773	NM_001177585
100126774	NM_001244763
100126775	NM_001256051
100126776	NM_001256050
100126777	NM_001177583
100126778	NM_001177584
100126779	NM_001177582
100126824	Q8VCL2
100129	XM_011250170
100134861	NR_004843
100135653	NM_001184964
100135654	NM_001102457
100135657	NM_001184969
100137011	EDL30890
100141474	XM_030245435
100155	XM_017320490
100163	XM_030253054
100169	XM_011250172
100177	NR_104366
100182	XR_003954861
100189605	XM_006537526
100191037	NM_001135991
100198	XM_006538462
100201	Q3U145
100206	Q8CG72
100213	XM_030253056
100216455	NM_001142410
100216474	XR_876321
100226	Q9ER00
100233208	NM_001142963
100270744	XM_006498526
100271882	NM_001145863
100273	XM_030253065
100294504	AK015739
100294583	XM_030246480
100294660	U03028
100302432	NM_001199307
100303732	NM_001177406
100303744	NM_001164787
100310872	XR_003952069
100312470	XM_017319891
100312471	XM_017319893
100312473	NM_001167536
100312474	NM_001167537
100312476	XM_017317776
100312477	NM_001167540
100312484	NM_001167541
100312485	NM_001167542
100312987	NM_001199953
100317	XM_017319899
100322896	NM_001170705
100328588	NM_001171024
100336	XM_006538465
100340	P58242
100342	Q8C152
100383	XM_006502630
100384868	NM_001174154
100415785	NM_001177484
100416162	NG_019830
100416477	NG_019137
100416706	NM_001163246
100417274	NG_017975
100417514	XM_030252334
100434	XR_390309
100462664	A2A5X4
100463512	NM_001190732
100465	XM_011240382
100470	NM_133892
100494	Q9JII7
100502698	XM_030248898
100502723	Q9JJL0
100502766	XM_011246227
100502803	NM_001177537
100502825	NM_001271591
100502841	XR_386367
100502861	XR_379845
100502865	NM_001195383
100502876	XM_017319414
100502887	NM_001011861
100502896	NM_001277512
100502921	NM_001205035
100502924	NM_001256481
100502936	XM_011241098
100502940	XM_011242375
100502950	XM_017312493
100502953	NM_001205033
100502967	XM_006535609
100503000	XR_001784310
100503036	NM_001195601
100503041	XR_877655
100503043	XM_030251173
100503085	XM_006517013
100503185	NM_001378266
100503311	Q9D9W1
100503353	NM_001199308
100503355	XR_387142
100503361	XM_006531883
100503486	NM_207139
100503545	XR_001781071
100503549	XM_006503517
100503572	XM_030250674
100503583	Q8BKE5
100503584	XM_017319901
100503605	NM_001201391
100503659	XM_030244791
100503670	Z35311
100503710	NM_001195531
100503856	XR_874537
100503878	NG_031849
100503879	XM_006507136
100503884	XM_006503619
100503890	P0DJE0
100503895	U42405
100503915	XR_383963
100503924	XR_378678
100503946	NG_029380
100503949	XM_030246319
100503970	NM_001012640
100503991	XR_003946367
100503992	XR_001778383
100504112	XM_006539435
100504116	XR_374187
100504130	NG_030631
100504156	XM_006515322
100504162	XM_030247574
100504164	NM_181990
100504183	NM_001256057
100504195	XM_030241932
100504200	XM_003084992
100504207	NR_036630
100504221	XM_030246363
100504232	NM_001205011
100504234	XM_017313751
100504239	NM_001193668
100504263	NR_130971
100504285	XM_030246486
100504328	NG_033279
100504346	NM_001193666
100504400	NM_001191032
100504404	XM_017317737
100504429	NM_001243002
100504444	XM_011245309
100504446	NM_001195673
100504474	NM_001195596
100504488	XR_001781337
100504491	XM_030253068
100504608	XM_017313752
100504631	NM_053240
100504642	XR_882340
100504663	Q8CDJ3
100504689	XM_006510737
100504710	NM_001201389
100504715	NM_001200002
100505096	NM_001270555
100505386	NM_001113419
100515	XM_030254005
100529082	NM_001199967
100532	XM_006503621
100532729	AK138759
100534273	XM_030253230
100534275	NG_028377
100534287	XM_030252337
100535	Q8VI95
100554	NM_178894
100561	XR_003955565
100568458	NR_038081
100579149	DQ012030
100604	XM_017320573
100608	Q8BHY2
100609	XR_868550
100637	XR_003955567
100642166	NR_040366
100647	Q80YF6
100678	XM_030254013
100683	XR_377190
100689	XM_006503622
100702	XM_011249386
100705	XM_006530114
100710	XM_030254020
100715	XR_001780738
100732	XR_376791
100737	XR_376792
100756	XM_017320581
100763	Q80U95
100764	Q9D1H0
100775173	P01750
100855	XR_376793
100859931	NM_001142939
100861615	NM_001270812
100861637	XM_006542621
100861667	XM_011251090
100861727	XM_030253954
100861814	XM_030248216
100861839	XM_017318795
100861879	XM_003689005
100861898	XM_006516436
100861899	XM_011251037
100861908	NM_001270722
100861966	NM_001270667
100862015	NM_001277531
100862118	XM_003688962
100862126	NM_001270613
100862175	XM_003945446
100862177	NM_001270360
100862329	NM_001270669
100862365	NM_001270513
100862383	NM_001270514
100862394	NM_001270515
100862398	NM_001270516
100900	XR_001784585
100910	XM_017320583
100929	XR_868551
100952	XM_006503649
100972	XM_017320585
100978	XR_376794
100986	XM_030254032
101023	XM_030254033
101055632	XR_882315
101055670	XM_030247049
101055671	XM_030250675
101055754	XR_874073
101055766	XR_001782918
101055773	XR_882322
101055806	XR_003951232
101055863	NM_001277487
101055939	XM_017321243
101056073	XM_017319905
101056084	XM_030247575
101056115	XM_030243145
101056210	XM_017318755
101095	XM_011241099
101100	NM_133923
101113	XR_003949535
101118	XM_006504954
101122	XM_006505227
101142	XM_006505230
101148	XM_011241037
101185	XR_377283
101187	XM_030255040
101197	NM_178898
101202	XM_030255044
101206	XM_006505239
101214	XM_030255048
101240	XR_001785077
101314	Q91VR8
101320	XM_011241107
101351	XR_377399
101358	Q8BID8
101359	XM_006504964
101401	XM_006505263
101434	NM_175315
101471	XR_389947
101476	XM_030241940
101488	XM_011241641
101489	Q3TIR3
101490	XR_003946368
101497	XM_030241941
101502	XM_017321906
101513	XM_017321908
101533	XM_030241942
101540	XR_391036
101543	XR_001785463
101544	XM_006539446
101565	XM_017321910
101568	XM_006540538
101592	XM_030241945
101604	XM_030241946
101612	XM_017321912
101613	XM_006536149
101631	XM_030241947
101685	Q68FG3
101700	XM_006507168
101706	XM_030241950
101739	XM_006537544
101744	XM_030241951
101772	XM_030241960
101809	XM_030241962
101831	Q8BHL6
101835	NM_001033530
101861	XM_030241963
101867	XR_378204
101869	XM_017321917
101883	Q3U4N7
101943	XM_030243208
101966	XM_017312495
101985	XM_017312496
101994	XM_006508679
102022	Q8QZR3
102032	Q80ZU4
102058	Q6PGF7
102060	Q9CR59
102075	XR_001778384
102093	XR_878767
102098	XM_030243212
102103	XM_030243214
102115	XR_003948557
102122	XM_011248256
102124	XR_387725
102141	XM_017312502
102162	XM_006530546
102182	XM_030243216
102193	XM_011248257
102209	XM_006508683
102216272	Q8VCP8
102238433	NR_104353
102247	XM_011242104
102278	XR_387726
102294	Q9DBW0
102308570	NM_001286103
102323	XM_030243217
102339	XR_387727
102371	Q3UIJ9
102414	XM_030243932
102423	XM_030243935
102436	XM_017313062
102442	XM_030243938
102443350	NM_001286690
102443351	NR_104582
102448	XM_030243940
102462	Q921Y2
102502	XM_006510748
102545	Q9ESD6
102566	XM_030243941
102570	XM_006511917
102580	XM_030243946
102595	XM_030243947
102607	XR_379106
102614	Q91WE3
102626	XM_006511619
102631730	NM_001305143
102631856	XR_003951018
102631912	XR_872943
102632	Q80XL6
102632113	XM_011244863
102632837	XM_011245289
102633032	XM_006535583
102633100	XM_017321257
102633750	XM_017319388
102634304	XR_874558
102634429	XR_384169
102634499	XR_003950549
102634532	XM_030248231
102634852	XM_006538408
102634872	XR_874544
102635067	XR_874543
102635261	XR_874568
102635315	XM_030245415
102635496	NM_001310455
102635554	XR_001781228
102635992	XM_006540491
102636082	XM_017313070
102636509	XR_874557
102636575	XR_878051
102636792	XM_011244861
102636873	XR_874573
102636948	XR_874556
102636989	XM_030241967
102637070	XM_006523122
102637192	XM_006523123
102637269	XM_006496391
102637366	XM_017315334
102637417	XM_006523124
102637511	XR_375708
102637615	XM_006540495
102637808	XM_006517799
102637973	XM_006498507
102638083	XR_882596
102638116	XR_874536
102638268	XR_001780974
102638670	XR_001784560
102638837	XM_006531549
102638847	XM_017321231
102638913	XM_006506845
102639025	XR_878287
102639117	XM_006527538
102639505	XM_017319408
102639543	XM_011238893
102639598	NR_130970
102639650	XR_003955758
102639653	XR_003954124
102639794	XR_001781420
102639802	XM_006522826
102639972	XR_375960
102640477	XR_001783220
102640500	XM_006514352
102640556	XR_390305
102640594	XM_017321251
102640920	XR_003955818
102643076	XM_017317767
102644	Q8QZR4
102657	Q8VE98
102680	Q8VDB9
102693	XM_030243985
102747	XR_001778785
102774	XM_017313095
102791	Q8VEA7
102857	Q8VBW1
102866	XM_030251187
102871	XM_006528474
102920	XM_017318341
102926	NT_166287
102941	NR_045448
102954	XM_006527546
102991	NM_001166433
103080	XM_011243256
103098	XM_006512984
103135	XR_380330
103136	Q99LL5
103140	Q99L20
103142	NM_153133
103149	Q8VC97
103161	Q91V80
103172	XM_006512993
103199	Q91WF7
103213	XM_011243105
103220	XR_871676
103236	XR_380333
103266	Q9DAM7
103284	XM_006513013
103406	XR_001779403
103425	XM_017313762
103466	XR_003948574
103468	XM_006513018
103511	Q8R100
103534	W66623
103537	XM_030245448
103551	Q7TNS8
103554	XM_030245449
103573	XM_017314210
103583	XM_006514436
103677	XM_030245450
103694	Q8R1V4
103710	Q8K3D6
103711	Q91XF0
103724	XM_006514441
103733	XM_017314211
103737	XM_030245454
103742	XM_030245455
103743	Q91X86
103765	Q8K0U3
103768	XM_006531917
103775	XM_006523382
103784	Q8BGF3
103806	XM_006531918
103836	XM_006531920
103841	Q8R3V6
103844	XM_017314212
103850	XR_388314
103889	XM_006531932
103963	Q91YQ5
103964	NM_001003405
103967	XM_030254626
103968	XM_011250776
103978	XM_017315745
103988	XM_006514444
104001	XM_030246489
104002	NM_029636
104009	Q8BND5
104010	XR_003949827
104015	XR_876128
104027	XM_030250256
104069	XM_030247080
104080	NM_183297
104082	XM_006525478
104086	XM_006495607
104099	XM_006511918
104110	XM_006518326
104111	XM_006514935
104112	Q91V92
104130	Y08702
104156	XM_006521657
104158	Q8VCT4
104174	Q91W43
104175	XM_030241968
104183	Q91Z98
104184	Q8R016
104207	P21843
104215	XR_001782024
104245	XM_006540549
104248	XR_380334
104252	Q8JZX9
104263	XM_030255050
104271	XR_378774
104303	XM_030244800
104318	XM_011248663
104346	XR_003947214
104348	Q8BZW4
104349	XM_030249408
104360	XM_006510756
104362	XM_006497308
104382	Q8VIB5
104383	XM_030250677
104384	NM_023894
104394	Q8R0K9
104401	XM_030250682
104416	XR_383122
104418	XR_866203
104443	XM_017320589
104444	XM_006509935
104445	Q91W92
104457	XR_003949208
104458	Q9D0I9
104479	Q6PB51
104570	XR_001779854
104582	Q3URD2
104601	XR_388315
104625	XM_017314215
104662	Q5SWD9
104681	XM_030245459
104709	XR_003949212
104718	XM_030246492
104721	Q91VR5
104725	Q8R207
104732	Q3UK37
104759	XM_017314926
104771	XM_030246495
104776	XM_017314928
104799	XM_011243977
104806	XR_001780407
104816	XM_006515349
104831	XM_030243996
104836	XM_030246499
104859	XM_017314931
104871	XM_030246505
104884	XM_030246507
104885	Q8BHH9
104886	XR_381469
104910	XM_011243981
104923	Q99JT9
104943	Q8VE94
105000	XM_006515371
105005	Q9D650
105014	XM_006514943
105083	Q80X73
105148	XM_006516826
105171	XR_382418
105193	Q8BR37
105203	XM_017315335
105242438	XR_874554
105242472	XM_017314877
105243	XM_006517022
105243090	XM_011242028
105244402	XM_030252311
105244506	AK052161
105245	Q91W90
105245577	XM_017315663
105245673	XM_011244827
105245684	XM_011244855
105245737	XR_003951237
105246	XM_030247107
105247253	XM_011250928
105247282	XM_011251036
105278	XR_003950406
105298	XM_006516518
105348	Q91XA2
105349	XM_011244250
105352	XM_006516519
105355	XR_873126
105372	Q8C7V3
105377	XM_017315353
105387	XM_030247113
105418	XM_006518327
105428	XR_003950809
105439	XM_006518339
105440	XR_383124
105445	XR_874275
105446	XM_011244882
105450	NM_153127
105501	XR_383129
105504	XR_001781081
105511	NM_001164485
105513	Q8R1T1
105518	NM_001251843
105522	XR_383131
105559	XR_003950814
105590	NM_001033215
105638	Q8K0W9
105651	Q8BRJ4
105653	XM_006518380
105663	Q8JZL3
105670	XM_030247595
105675	XM_030247596
105689	XM_030247601
105704528	XM_017319907
105722	XM_030248256
105727	XM_030248259
105732	XM_006520237
105734	Q499M4
105734733	NM_001308487
105782	XR_875208
105785	Q8R1L4
105787	XM_017316356
105827	Q80ZD9
105833	Q8VHI7
105835	XM_030248261
105837	XR_875211
105841	XR_383965
105844	XM_006520253
105847	XM_030248262
105853	Q8BI08
105855	XM_006520255
105859	Q91YQ3
105887	XM_006520012
105940408	NM_001309848
105948585	NR_132309
105988	XM_011245396
106014	XM_030248263
106014251	NR_132314
106021	Q80Z37
106025	XR_383966
106039	XM_017316362
106042	XM_030248265
106052	Q8CHQ0
106068	XM_030248267
106073	Q921Y4
106143	XM_006521658
106200	XM_030248912
106205	XM_017316843
106248	XM_030248913
106298	NM_001039521
106326	XM_011245797
106338	XM_011245798
106344	Q99J62
106347	XM_006521674
106369	XM_030248914
106389	XR_003951743
106393	XM_030248915
106407	Q8R000
106489	XM_011246185
106504	XR_385254
106512	Q3U1Z5
106522	XM_011246234
106529	Q9CY27
106557	NM_175349
106564	XR_003954862
106565	XM_011246235
106572	Q921E2
106581	XM_030249415
106582	XM_030249416
106583	Q6DID3
106585	XM_030249420
106618	Q6ZPG2
106628	XM_006523401
106633	XM_006523408
106639	XM_006523409
106648	XM_006523412
106672	XM_030249422
106707	XM_006523418
106722	XR_876452
106757	XR_001782027
106759	Q80UF7
106763	XM_006523445
106795	XM_030249438
106821	XM_030249440
106840	Q8C4B4
106861	XR_385966
106869	XM_030250259
106877	Q8BZI0
106878	XM_011246797
106894	XM_030250261
106931	XM_006525485
106947	XM_030244802
106952	XR_003952487
106957	Q8C145
107022	XM_011246800
107029	XM_006525496
107035	XM_030250266
107045	XR_001782319
107047	Q9EST4
107065	Q8BGA3
107071	XM_006526554
107094	XM_030250683
107141	Q91X77
107146	Q91XE0
107173	XR_003952737
107182	XM_030250684
107197	Q8K2T4
107221	Q7TMA4
107227	XM_006526564
107239	XM_017318041
107242	U64690
107250	XM_030250686
107260	Q7TQI3
107271	XR_376292
107272	Q99K85
107305	XM_011247110
107321	XM_030250689
107328	XM_006526579
107338	XM_006526583
107351	XM_030250693
107358	Q9ET30
107368	NM_001033222
107371	XM_017318044
107373	XM_006526592
107375	XM_006531622
107392	XM_006531625
107435	Q8BY71
107448	XR_001780744
107449	XM_006513028
107476	XM_030245463
107477	XM_006523462
107503	O70191
107508	XM_030254860
107515	NM_172671
107522	XM_017316848
107527	XM_006495611
107528	Q6PCZ4
107566	Q9D385
107568	XM_006537546
107569	XM_030255051
107573	AAB97902
107581	XM_017319910
107585	Q91ZI8
107586	XM_006498544
107587	XM_006520013
107589	XM_017316849
107605	XM_006513030
107607	XR_377400
107626	NR_037594
107650	Q8BKC8
107652	XM_006496608
107656	Q6RHW0
107686	XM_030241969
107701	Q8QZY9
107702	Q91VI7
107723	XM_006498546
107732	XM_006531959
107733	Q9CQN7
107734	XM_011238417
107746	XM_030246488
107747	XM_030255052
107751	XM_011244909
107765	Q9CR42
107766	XR_385257
107767	XM_030247117
107770	Q8R1J1
107771	Q6P8Z1
107815	XM_006528673
107817	XR_879502
107823	XM_030254036
107829	XM_006514448
107831	XR_875215
107849	XM_011244261
107868	NM_148943
107869	XM_006500815
107885	Q9D110
107889	XM_017315354
107895	XM_030255028
107932	XM_030255054
107934	XR_379754
107939	XM_006504334
107951	XM_011239001
107970	Q07133
107971	XM_006523470
107975	Q8K212
107976	XM_011240687
107980437	AY053455
107986	XR_374383
107993	XM_030243999
107995	Q9JJ66
107999	XM_030254041
108000	XM_017320925
108004	X16955
108005	Y15970
108011	XR_374385
108012	XR_387077
108013	XR_385968
108014	XM_011248158
108015	XM_011242655
108017	XM_017321297
108022	U55641
108024	L41881
108030	XM_006513032
108037	Q9CZN7
108043	XM_030243231
108052	Q8VHL0
108058	XM_030252347
108062	XR_387059
108067	XM_006502650
108068	Q14BI2
108069	Q9QYS2
108071	XM_011241643
108072	XM_030245465
108073	XR_868843
108075	XM_030241972
108077	XM_017317205
108078	XR_001785081
108079	XM_006502651
108083	XM_030245466
108086	XM_030254042
108089	XM_030246508
108096	Q91YY5
108097	XM_030252348
108098	Q9CQ39
108099	XR_880821
108100	XM_006531969
108101	XM_006526593
108105	XM_030248916
108112	Q80VV3
108114	Q91WU2
108115	XR_375388
108116	Q8R3L5
108121	XM_030249444
108123	XM_011246809
108124	XR_003946370
108138	XM_006517043
108143	Q8VI33
108147	Q9CWJ9
108148	Q6PB93
108150	Q80VA0
108151	XM_030254046
108153	XR_003947760
108154	XR_003950407
108155	XM_011247503
108156	XM_030246509
108159	XM_006508980
108160	Y18505
108161	Y18507
108167416	XR_001778075
108167601	XM_017313131
108167789	XM_017314174
108167848	XM_017314865
108168154	XR_001781246
108168176	XM_011244817
108168186	XM_017316334
108168189	XM_017316336
108168395	XM_030250271
108168453	XM_017318657
108168468	XM_017318673
108168511	XM_017318703
108168515	XM_017318707
108168527	XM_017318716
108168551	XM_030251611
108168557	XM_017318758
108168559	XM_030251623
108168578	XM_017318782
108168579	XM_017318783
108168582	XM_030251570
108168594	XM_017318800
108168614	XM_017318821
108168637	XM_017318845
108168638	XM_017318846
108168642	XM_017318851
108168658	XM_017318869
108168669	XM_017318880
108168782	XR_001783433
108168963	XM_030253980
108169097	XM_017321258
108449882	NG_051324
108645	Q99LB6
108652	XR_003950411
108653	XR_003956145
108654	XM_030250272
108655	XR_003956146
108657	XM_030255159
108660	Q8BFX1
108664	XM_030255279
108670	XR_003950815
108671	Q91WN1
108672	XM_017318342
108679	XM_006529064
108682	XM_006530559
108686	XM_030245467
108687	XR_866205
108689	XM_030250695
108699	XR_003949984
108705	XM_011243262
108707	XM_030244803
108723	Q8CIS0
108735	XR_001784762
108737	XM_030244002
108755	Q8R033
108760	XM_030246510
108797	Q69Z36
108800	XM_030246511
108802	XM_030253072
108803	XM_006531970
108811	Q8BVN0
108812	XR_865219
108829	XR_001779410
108832	XM_017314899
108837	XM_006510766
108841	XM_030241981
108853	XR_380033
108857	NM_175375
108888	XR_390720
108897	Q9EQX4
108900	XM_030255524
108902	Q8BWP8
108903	XR_879504
108907	XM_030246564
108909	Q8C4Q6
108911	XM_006538471
108912	XM_030247605
108927	Q8BM86
108934	NM_001135577
108937	XM_030241982
108943	XM_030252349
108946	XR_867209
108954	Q8BFW3
108956	XM_006520277
108958	XR_866005
108960	XM_006505325
108961	XM_006540554
108978	NM_175393
108989	XM_006529065
108995	XM_011248598
109006	XR_003947215
109019	XR_003956258
109032	XM_030255717
109042	Q91VJ2
109050	XM_006500859
109052	Q8BGZ7
109054	NM_001199902
109065	XM_017314934
109075	Q921I9
109077	Q8CHT3
109079	XM_017314904
109093	XR_390310
109095	Q6PHZ5
109108	XR_001784587
109113	XM_030250696
109115	XM_030249447
109129	XM_030246620
109135	XR_378095
109136	XM_030243237
109145	Q99LZ3
109151	XM_030243240
109154	Q6ZQI3
109161	XM_030244003
109168	XM_006526604
109169	NM_001267796
109181	XM_011243986
109205	XM_030244821
109212	XM_006531976
109218	XM_006505328
109222	NM_001164763
109225	NM_027836
109229	XM_030244006
109232	XM_017321470
109241	XR_003950019
109242	XM_030253079
109245	XR_003954272
109254	XR_003950421
109263	XM_030253080
109264	XR_003946371
109267	XM_006504337
109270	XM_030248272
109272	XR_871684
109275	XR_866206
109284	XM_011243263
109294	XM_006495441
109299	NM_001256522
109305	XM_006530117
109323	XM_006503665
109331	XM_030253081
109332	XM_006511922
109333	Q8BWW9
109342	XM_017314221
109346	XM_006495624
109349	XM_030246644
109359	Q3TCJ1
109552	XM_017320600
109575	XM_006531631
109593	XR_868844
109594	XM_006507195
109620	XM_006516532
109624	XM_030255093
109637	Q9D132
109648	P57774
109652	Q99JW2
109658	XM_006502659
109660	NM_023182
109663	P31313
109672	XM_017317803
109674	XM_030252356
109676	XR_001783641
109685	Q8VEI3
109689	XR_378208
109697	Q7TPZ8
109700	Q3V3R4
109711	XM_030246514
109731	Q8BW75
109754	XM_030248273
109778	XM_030246659
109785	XR_003947761
109791	Q9CQC2
109801	Q9CPU0
109815	Q9BCZ4
109820	Q9D7R7
109821	XR_003947216
109828	XM_030248275
109857	Q8K354
109880	XR_001785087
109889	XM_030241985
109900	XM_030254047
109901	Q91X79
109904	XM_030251192
109905	XR_001783642
109910	U05342
109929	XM_030246520
109934	XR_003949224
109959	X02580
109978	Q9CRA0
109979	XM_030254054
110006	XR_377102
110012	Q99MS8
110033	XM_006507201
110052	XR_382230
110058	XM_030241987
110074	NM_023595
110075	Q8BHE5
110078	Q8CI94
110082	XM_006520014
110083	Z83811
110084	Z83815
110094	XR_387078
110095	Q9ET01
110109	XM_030255097
110115	NM_001033229
110119	XR_001778790
110135	Q8K0E8
110147	XR_876459
110157	XM_030255099
110168	Q8K1Z6
110172	XM_030245471
110173	XR_867210
110175	XM_006505366
110187	NM_178308
110196	Q920E5
110197	XM_030248918
110198	XR_390721
110208	XM_030253082
110213	Q9D2C7
110253	XM_017316365
110265	XM_030247608
110279	XM_006513061
110304	XM_006509247
110312	P56942
110315	AE000664
110323	P56391
110326	XM_006538474
110332	Q8BVT6
110350	Z83809
110351	XR_390723
110355	Q99MK8
110379	Q9D1M0
110380	XM_011247777
110382	Q8BH35
110385	XM_030243241
110391	Q8BVI4
110417	XR_381472
110446	Q8QZT1
110454	X04653
110460	Q8CAY6
110511	NM_206823
110521	XM_030247127
110524	XR_003955571
110532	XM_030244823
110542	XM_006520294
110557	NM_207648
110558	P14431
110593	XM_030253093
110595	XM_017321325
110596	XR_873729
110599566	P0DPE0
110599584	NM_177941
110599589	NM_001353501
110606	XR_001780410
110611	XM_030242016
110616	XR_003949979
110637	XM_030244016
110639	XM_017318352
110648	XM_030242132
110651	XM_030251198
110695	XR_385969
110696	XM_030249449
110749	XM_006522848
110750	XR_866207
110751	XR_866209
110784	XM_006530577
110785	NT_187014
110786	P01844
110787	P01845
110789	XR_001780748
110794	Q6PZD9
110796	XM_030250275
110805	Q8R2I0
110809	XR_388324
110816	XR_001779417
110821	XR_383133
110826	Q9DCW4
110829	XM_030244824
110834	Q8R4G9
110835	XM_030244017
110842	Q99LC5
110854	XM_006497608
110855	Q91ZQ1
110862	XR_875218
110876	XM_017314945
110877	XM_017312522
110880	XM_030245472
110886	XM_030241988
110891	XM_006539472
110893	XM_030246528
110895	XR_003946407
110902	XM_006518436
110911	XR_866210
110920	XM_006522849
110935	NM_134157
110948	XM_030248921
110954	X75312
110957	P16381
110958	XM_011241141
110960	Q9D0R2
110962	XR_871687
111173	XR_003956155
111174	Q923Y8
111175	XM_006495628
111241	NM_001166477
111368	NM_001278259
112403	XR_385263
112405	XM_006530578
112406	XM_030241991
112407	Q91UZ4
112408	Q7M713
112415	XM_030241995
112419	XM_030250699
112422	XM_030251719
112694759	NR_157367
11287	Q61838
11298	XM_030245474
113002583	Q9CZV2
11302	XR_003949229
11303	XM_006537556
11304	XR_375478
11305	XM_030246727
11306	U43892
11307	Z48745
11308	XM_030246741
11350	XM_006497621
11352	XM_011238738
113523646	BAF92737
11354	NM_009596
11363	U21489
11364	U07159
11370	Z71189
113845	Q9EQ52
113846	Q9EQ51
113847	Q8VIC9
113848	Q8VBS7
113849	Q9EP79
113850	Q9EQ48
113851	Q9EPB8
113852	Q9EP51
113853	Q9EP93
113854	XM_006505380
113855	XM_006505382
113856	XM_006505383
113857	XM_017321336
113858	NM_053231
113859	NM_053232
113860	NM_053233
113862	XM_017321338
113863	NM_053236
113864	XM_017321339
113865	NM_053238
113868	XM_030244019
11409	S63611
114128	Q91XQ6
114141	Q925N4
114142	XM_017321341
114143	XM_030253095
11416	XM_017319441
11418	Y14634
11419	XM_017316366
11421	P09470
114228	NM_053243
114229	XR_380346
11423	XR_001784593
114230	XM_030245477
114249	XM_006500915
11425	Q61268
114255	XM_030243242
11426	XM_030253097
11428	X61147
11429	Q99KI0
11430	XM_006532002
114301	Q9JHU2
114304	Q9ERH8
11431	Y17345
11432	XR_003950055
11433	XM_030244022
114332	Q8BHC0
11434	XM_030248277
11435	X03986
11438	XM_030246772
11440	Q9R0W9
11441	P49582
11443	XR_003949231
11444	XM_030252389
11447	P02716
114479	XR_870460
11448	Z19586
11449	XM_006529078
11450	U49915
114565	XM_030248928
114566	Q99M74
114570	XR_385264
114584	Q9Z1Q5
11459	X67686
114601	XR_003952738
114602	XM_030244025
114604	XR_384928
114606	XM_030244828
11461	XM_030254057
114615	XR_385970
11464	X03767
114640	XM_030241996
114641	P62900
114642	XR_003955575
114643	XM_006530120
114644	Q91Y63
11465	X13055
114654	XM_011246252
114661	Q924N9
114662	Q99MS4
114663	Q91UZ5
114664	Q9EQ06
114666	Q2TA51
114671	NM_053264
114674	XM_030254063
114679	Q8VHC3
11468	P63268
114712	Q923Z4
114713	XM_017313108
114714	XR_388326
114715	Q924S8
114716	XM_006514458
11472	XM_011244263
11474	O88990
114741	Q920B9
11475	XM_006526606
11477	XM_017315006
114774	Q925B0
11479	Z31663
11480	XM_006497623
11481	XR_379846
11482	Z31664
11484	XM_030245478
11486	P03958
114868	XR_881643
11487	XM_030244027
114871	NM_054063
114872	NM_054064
114873	XM_017313109
114874	Q80YA3
114875	XM_030255111
11488	XR_388328
114886	XM_011248674
114889	Q91V10
11489	Q61824
114893	XR_003954274
114896	XM_011248276
11490	XR_375482
11491	XM_030246530
11492	XM_030245480
11495	XM_006518439
11496	XR_376691
11497	XM_017312524
11498	U22058
11499	XM_011242115
11500	O35227
11501	XR_003946375
11502	XM_006508986
11504	P97857
11512	XR_383972
11513	XR_878770
11514	XM_006520319
11515	Z50190
11516	XM_030249450
11517	XM_030255114
11518	XM_030254073
11519	Q9QYB8
11520	XM_011249907
11522	Z32540
11529	XM_006500921
11532	P28474
11534	XM_030247611
11535	U77630
11536	P43142
11537	P03953
11538	Q9Z103
11539	XM_006529079
11540	Y13346
11541	U05673
11542	Q61618
11544	P54923
11545	X14206
11546	XM_006518442
11548	Y12738
115487164	XM_030244763
115488282	XR_003950964
115488617	XM_030249364
115489557	XR_003954147
115489953	XR_003955311
115489970	XM_030253989
11549	XM_017315802
115490424	XR_003956475
11550	S80044
11551	Q01338
11552	P30545
11553	Q01337
11554	P34971
11555	P18762
11556	XR_003947220
11564	P54822
11565	U62127
11566	XR_001785476
11567	XR_871691
11568	X80478
11569	XM_017321346
11576	X87098
11593	XR_378907
11595	XM_006540566
11596	XM_006523501
11600	XM_006520323
11601	O35608
11602	Q9WVH6
11603	XR_881417
11604	U89484
11605	U50716
11606	XM_030243248
11607	XM_030247129
11608	P29755
11609	XM_006527555
11610	XM_017319922
11611	O35423
11614	U41568
11622	U50336
11624	XM_006517050
11625	S96534
11628	Q9WVE0
11629	XM_006523504
11630	XM_006512499
11632	XM_030250709
11634	XM_011243277
11636	XM_030246809
11637	XR_376293
11639	XM_017319923
11640	XR_879507
11642	O88987
11643	U10341
11647	XM_017319924
11648	P24822
11650	XM_011247904
11651	XM_006515416
11652	XM_030242000
11655	Q8VC19
11656	XM_030251199
11657	W41729
11658	XM_006521714
11666	Z33637
11668	S75713
11669	Z32545
11670	XM_017314226
116701	XM_017320618
11671	XR_388332
116731	NM_054072
116733	Q8VEJ9
11674	Y00516
116746	Q91VD6
116748	XM_006502687
11676	X03796
11677	U36489
116810	XM_011248160
11682	XR_385265
116837	Q99NE5
116838	XM_030248301
11684	XR_001779865
116847	XM_006529085
116848	XR_001779420
116849	Q9JJY8
11685	XM_006532035
116852	XM_030247130
11686	Y18477
11687	XM_006532036
116870	XR_381476
116871	XM_017317214
116872	Q9D695
116873	XM_006503682
11688	Y14696
11689	P48999
116891	XM_017314227
11690	P30355
116903	XM_006507213
116904	XR_001785466
116905	Q5NCQ5
116912	Q62247
116913	NM_026429
116914	Q9EQN9
11692	XM_006523513
116939	XR_003951345
11694	U96109
116940	XM_006537558
11695	XR_374395
116972	XR_003949242
11698	U65021
11699	X68680
117004	XM_006498587
117005	NM_054091
11702	Z14986
11704	XM_017318358
11705	XM_006513119
117066	XM_011244465
117109	XM_030254074
117146	XR_387554
117147	XM_006507214
117148	XM_030243249
117149	XM_030244028
117150	XR_871695
117158	XM_011246811
117160	Q3TH73
117167	Q923B6
11717	XR_378209
117172	NM_054100
117197	Q8VED2
117198	XR_001785561
11720	XM_006518450
11722	V00720
117229	XR_003946376
11727	P21570
11730	U72672
11731	Q64438
11732	Q9JHZ2
11733	XR_378776
11735	XM_030244849
11736	XM_030245484
11737	XM_006510779
11739	X74510
11740	X70847
11744	XM_006518451
11745	O35639
11746	XM_030255115
11747	U29396
11749	XR_001779866
11750	XM_006518453
11752	O35640
11754	XM_017314230
11757	P20108
11758	Y12883
117586	Q19LI2
117589	XM_011250779
117590	Q91ZT7
117591	XM_030254075
117592	Q91Z92
117599	XM_017313781
117600	XR_003948581
117606	Q6AZB0
11761	XM_006495630
11764	Y07919
11765	X54424
11766	XM_017315804
11767	XM_030243252
11768	XM_006509950
11769	XM_006504348
11770	XM_006530048
11771	XM_006540570
11772	XM_006536155
11773	U27106
11774	XR_382728
11775	XM_006540571
11776	XR_380349
11777	XM_006525528
11778	U91933
11781	XM_030254077
11782	XM_017314942
11783	O88879
11784	XM_030242014
11785	XM_017321947
11787	XM_030254083
11789	XM_030250296
11790	XR_003947244
11792	P28352
11793	XM_017313783
11796	XM_011242353
11797	XR_003947764
11798	XM_030251203
11799	O70201
11800	XM_006498589
11801	Q9QWK4
11803	XM_017321948
11804	Z27070
11806	X64262
11807	X62772
11808	P06728
11810	XM_011241159
11811	Q9WV35
11812	Z22660
11813	Z22217
11814	W61891
11815	X82648
11816	XM_030242015
11818	Y11356
11819	XM_006540578
11820	XM_006522874
11821	P08030
11826	U67925
11827	P56402
11828	Q8R2N1
11829	U88623
11830	Q9WTY4
11831	XM_006520350
11832	XM_030253104
11833	P56404
11834	U90333
11835	X64586
11836	XR_003952995
11837	X15267
11838	Q9WV31
11839	P31955
11840	P84078
11841	Q8BSL7
11842	XM_011245445
11843	P61750
11844	P84084
118445	P58334
118446	XR_001784599
118449	XM_030252390
11845	P62331
118451	XM_030246830
118452	Q8VHV1
118453	NM_172797
118454	XM_006532044
11846	U88541
11847	U90886
11848	Q9QUI0
11852	P62746
11853	X80638
11854	XM_006531644
11855	XM_011243990
11856	XR_878255
11857	XM_030255118
11858	Q9QYM5
11859	X75014
11861	U76546
11863	XR_001783644
11864	XM_030242017
11865	XR_003946377
11867	Q9WV32
11870	XR_869649
11871	X52991
11872	XM_017321951
11875	XM_030242025
11876	XM_030253105
11877	XR_001781782
11878	O35085
11881	X92096
11883	X73230
11886	XM_030243256
11889	XM_017314231
11890	X53042
11891	XM_006510780
11898	P16460
11899	XM_011238740
11905	XM_030243696
11906	XM_030243258
11907	XM_030242028
11908	XM_006520352
11909	XM_030246873
11910	U19118
11911	X61507
11920	XR_870525
11921	P48985
11922	U29086
11923	XM_006513142
11924	Y07621
11925	P70661
11927	O08997
11928	Q8VDN2
11931	X61433
11932	XM_017314232
11933	XM_030244031
11936	XM_030244032
11937	XM_006507268
11938	O55143
11941	XR_868850
11944	U17282
11945	P50992
11946	Q03265
11947	P56480
11949	XM_006497310
11950	XM_030252395
11951	XM_030245490
11957	XM_030248938
11958	S52977
11964	XM_011245809
11966	Y12634
11972	U21549
11973	P50518
11974	Q9CQD8
11975	XR_388336
11977	XM_030251206
11979	XR_378777
11980	XM_017320627
11981	XM_030246882
11982	XR_882009
11983	XM_030253107
11984	P63082
11987	XM_006504796
[truncated: 18,595 more rows]
