# Supplementary material for: The Greatwall kinase safeguards the genome integrity by affecting the kinome activity in mitosis
Source: Oncogene. 2020 Sep 25;39(44):6816–40. doi: 10.1038/s41388-020-01470-1 (PMC7605441; doi:10.1038/s41388-020-01470-1)
Supplement: Supplementary file 8 — File S1 [file 41388_2020_1470_MOESM8_ESM.zip › saved-session/11237/map-with-groups.txt]

Group0	GO:1900119
Group1	GO:1990090
Group2	GO:0019200
Group3	GO:0031113
Group4	GO:0010793|GO:0018023
Group5	GO:0045618|GO:0060236|GO:0090169
Group6	GO:0000727|GO:0006267|GO:1902969
Group7	GO:0000724|GO:0010569|GO:0045738|GO:0045830
None
