# Supplementary material for: The Greatwall kinase safeguards the genome integrity by affecting the kinome activity in mitosis
Source: Oncogene. 2020 Sep 25;39(44):6816–40. doi: 10.1038/s41388-020-01470-1 (PMC7605441; doi:10.1038/s41388-020-01470-1)
Supplement: Supplementary file 8 — File S1 [file 41388_2020_1470_MOESM8_ESM.zip › saved-session/11237/node-table-data.txt]

GO:0000724	GO:0000724###GO_BiologicalProcess-EBI-UniProt-GOA-ACAP-ARAP_08.05.2020_00h00###double-strand break repair via homologous recombination###[7, 8, 9]###[Group7]###6###4.4444447###5.100256251193929E-6###7.1403587516715E-5###{Group7=1.4304215416372288E-6}###{Group7=1.0012950791460602E-5}###[H2ax, Mcm3, Mcm6, Rif1, Setd2, Trp53bp1]###[Actr2, Ap5s1, Ap5z1, Arid2, Atm, Aunip, Blm, Brca1, Brca2, Ccdc155, …
GO:0000727	GO:0000727###GO_BiologicalProcess-EBI-UniProt-GOA-ACAP-ARAP_08.05.2020_00h00###double-strand break repair via break-induced replication###[8, 9, 10]###[Group6]###2###16.666666###6.737847400623314E-4###0.006064062660560982###{Group6=0.0021037267359431066}###{Group6=0.004207453471886213}###[Mcm3, Mcm6]###[Cdc45, Cdc7, Gins1, Gins2, Gins4, Mcm2, Mcm3, Mcm4, Mcm5, Mcm6, Mcm7, Mus81]###FALSE
GO:0006267	GO:0006267###GO_BiologicalProcess-EBI-UniProt-GOA-ACAP-ARAP_08.05.2020_00h00###pre-replicative complex assembly involved in nuclear cell cycle DNA replication###[4, 5, 6, 9, 10]###[Group6]###2###28.571428###2.1665235848823832E-4###0.0025998283018588597###{Group6=0.0021037267359431066}###{Group6=0.004207453471886213}###[Mcm3, Mcm6]###[Mcm2, Mcm3, Mcm4, Mcm5, Mcm6, Mcm7, Orc3]###TRUE
GO:0010569	GO:0010569###GO_BiologicalProcess-EBI-UniProt-GOA-ACAP-ARAP_08.05.2020_00h00###regulation of double-strand break repair via homologous recombination###[6, 7, 8, 9, 10]###[Group7]###3###6.382979###4.816655797652042E-4###0.005298321377417247###{Group7=1.4304215416372288E-6}###{Group7=1.0012950791460602E-5}###[Rif1, Setd2, Trp53bp1]###[Actr2, Arid2, Blm, Cgas, Chek1, Ercc6, Fancb, Fbh1, Fign, Fignl1…
GO:0010793	GO:0010793###GO_BiologicalProcess-EBI-UniProt-GOA-ACAP-ARAP_08.05.2020_00h00###regulation of mRNA export from nucleus###[5, 6, 7, 8, 9, 10, 11, 12, 13]###[Group4]###2###28.571428###2.1665235848823832E-4###0.0025998283018588597###{Group4=7.649756441402458E-4}###{Group4=0.004589853864841475}###[Iws1, Setd2]###[Akap8l, Iws1, Nsun2, Setd2, Supt6, Thoc2, Thoc5]###TRUE
GO:0018023	GO:0018023###GO_BiologicalProcess-EBI-UniProt-GOA-ACAP-ARAP_08.05.2020_00h00###peptidyl-lysine trimethylation###[6, 7, 8, 9, 10]###[Group4]###3###6.0###5.781765950980787E-4###0.005781765950980787###{Group4=7.649756441402458E-4}###{Group4=0.004589853864841475}###[Iws1, Pwp1, Setd2]###[Arid4a, Arid4b, Atpsckmt, Atrx, Bend3, Brd4, Ctr9, Dmrtc2, Eef2kmt, Etfbkmt, Fam173a, H1f2, H1f3, H1f4, Iws1, Kdm4…
GO:0019200	GO:0019200###GO_BiologicalProcess-EBI-UniProt-GOA-ACAP-ARAP_08.05.2020_00h00###carbohydrate kinase activity###[5, 6, 7]###[Group2]###2###6.6666665###0.004276309638852574###0.012828928916557722###{Group2=0.004276309638852574}###{Group2=0.004276309638852574}###[Pfkfb3, Ranbp2]###[Bad, Cox11, Dusp12, Fggy, Foxa2, Galk1, Galk2, Gck, Gckr, Gne, Hk1, Hk2, Hk3, Hkdc1, Khk, Midn, Nagk, Pfkfb1, Pfkfb2, Pf…
GO:0031113	GO:0031113###GO_BiologicalProcess-EBI-UniProt-GOA-ACAP-ARAP_08.05.2020_00h00###regulation of microtubule polymerization###[5, 6, 7, 8, 9]###[Group3]###3###5.263158###8.492324329386096E-4###0.006793859463508876###{Group3=8.492324329386096E-4}###{Group3=0.004246162164693048}###[Camsap2, Numa1, Rps3]###[Abl1, Akap9, Ankrd53, Apc, Arl2, Camsap1, Camsap2, Camsap3, Cav1, Cav3, Cdh5, Cdk5rap2, Cdkn1b, C…
GO:0045618	GO:0045618###GO_BiologicalProcess-EBI-UniProt-GOA-ACAP-ARAP_08.05.2020_00h00###positive regulation of keratinocyte differentiation###[3, 4, 5, 6, 7, 8, 9]###[Group5]###2###13.333333###0.0010651944884620518###0.00532597244231026###{Group5=9.391653677299277E-4}###{Group5=0.003756661470919711}###[Ncoa3, Numa1]###[Alox8, Cyp27b1, Foxc1, Macroh2a1, Macroh2a2, Mbd4, Med1, Ncoa3, Nme2, Notch1, Numa1, Ov…
GO:0045738	GO:0045738###GO_BiologicalProcess-EBI-UniProt-GOA-ACAP-ARAP_08.05.2020_00h00###negative regulation of DNA repair###[4, 5, 6, 7, 8, 9]###[Group7]###3###9.67742###1.3858181063226287E-4###0.0018015635382194173###{Group7=1.4304215416372288E-6}###{Group7=1.0012950791460602E-5}###[Rif1, Rps3, Trp53bp1]###[Aunip, Cgas, Cyren, Ercc6, Fancb, Fbh1, Helb, Hmga2, Hsf1, Klhl15, Mad2l2, Nudt16l1, Ogg1, Otub1, …
GO:0045830	GO:0045830###GO_BiologicalProcess-EBI-UniProt-GOA-ACAP-ARAP_08.05.2020_00h00###positive regulation of isotype switching###[3, 4, 5, 6, 7, 8, 9, 10, 11, 12, 13, 14]###[Group7]###2###6.25###0.004855610684697364###0.009711221369394727###{Group7=1.4304215416372288E-6}###{Group7=1.0012950791460602E-5}###[Rif1, Trp53bp1]###[Atad5, Cd28, Cd40, Clcf1, Exosc3, Exosc6, Hmces, Ifng, Il2, Il4, Kmt5b, Kmt5c, …
GO:0060236	GO:0060236###GO_BiologicalProcess-EBI-UniProt-GOA-ACAP-ARAP_08.05.2020_00h00###regulation of mitotic spindle organization###[5, 6, 7, 8, 9]###[Group5]###2###4.878049###0.007877834961588042###0.007877834961588042###{Group5=9.391653677299277E-4}###{Group5=0.003756661470919711}###[Numa1, Smc3]###[Ankrd53, Bora, Ccsap, Cep97, Chmp1a, Chmp1b, Chmp2a, Chmp2b, Chmp4b, Chmp4c, Chmp5, Cltc, Dazl, Dctn1, D…
GO:0090169	GO:0090169###GO_BiologicalProcess-EBI-UniProt-GOA-ACAP-ARAP_08.05.2020_00h00###regulation of spindle assembly###[5, 6, 7, 8, 9]###[Group5]###2###6.6666665###0.004276309638852574###0.012828928916557722###{Group5=9.391653677299277E-4}###{Group5=0.003756661470919711}###[Numa1, Smc3]###[Ccsap, Cep97, Chmp1a, Chmp1b, Chmp2a, Chmp2b, Chmp4b, Chmp4c, Chmp5, Drg1, Dync1h1, Gpsm2, Hnrnpu, Hspa1a, Hspa1b, …
GO:1900119	GO:1900119###GO_BiologicalProcess-EBI-UniProt-GOA-ACAP-ARAP_08.05.2020_00h00###positive regulation of execution phase of apoptosis###[3, 4, 6, 7, 8]###[Group0]###2###10.526316###0.0017202378313490054###0.0068809513253960215###{Group0=0.0017202378313490054}###{Group0=0.005160713494047016}###[Rps3, Trp53bp2]###[Bax, Bcl10, Bok, Cxcr3, Dlc1, Endog, Fap, Hsf1, Igfbp3, Il6, Nkx3-1, Ppp1r13b, Ptgis, Rp…
GO:1902969	GO:1902969###GO_BiologicalProcess-EBI-UniProt-GOA-ACAP-ARAP_08.05.2020_00h00###mitotic DNA replication###[4, 5, 6, 9, 10]###[Group6]###2###14.285714###9.251099149107658E-4###0.006475769404375361###{Group6=0.0021037267359431066}###{Group6=0.004207453471886213}###[Mcm3, Mcm6]###[Brca2, Cdc45, Chek2, Fgfr1, Gins1, Lig1, Mcm2, Mcm3, Mcm4, Mcm6, Pola1, Rad51, Rtf2, Zmpste24]###FALSE
GO:1990090	GO:1990090###GO_BiologicalProcess-EBI-UniProt-GOA-ACAP-ARAP_08.05.2020_00h00###cellular response to nerve growth factor stimulus###[4, 6]###[Group1]###3###5.084746###9.391653677299277E-4###0.005634992206379566###{Group1=9.391653677299277E-4}###{Group1=0.003756661470919711}###[Dync1li1, Dync1li2, Rps3]###[Acap2, Akt1, App, Arf6, Arpc3, Bdnf, Braf, Calca, Cav3, Cbl, Cdc5l, Cib1, Coro1a, Creb1, Crk,…
