# Supplementary material for: The Greatwall kinase safeguards the genome integrity by affecting the kinome activity in mitosis
Source: Oncogene. 2020 Sep 25;39(44):6816–40. doi: 10.1038/s41388-020-01470-1 (PMC7605441; doi:10.1038/s41388-020-01470-1)
Supplement: Supplementary file 8 — File S1 [file 41388_2020_1470_MOESM8_ESM.zip › saved-session/11237/edge-table-data.txt]

GO:0000727 (term-term-ontology) GO:0000724	GO:0000727 (term-term-ontology) GO:0000724###2.0
GO:0006267 (term-term) GO:0000727	GO:0006267 (term-term) GO:0000727###1.0
GO:0010569 (term-term) GO:0000724	GO:0010569 (term-term) GO:0000724###0.5714285714285713
GO:0010569 (term-term-ontology) GO:0000724	GO:0010569 (term-term-ontology) GO:0000724###2.0
GO:0018023 (term-term) GO:0010793	GO:0018023 (term-term) GO:0010793###0.769230769230769
GO:0045738 (term-term) GO:0010569	GO:0045738 (term-term) GO:0010569###0.5999999999999996
GO:0045830 (term-term) GO:0010569	GO:0045830 (term-term) GO:0010569###0.769230769230769
GO:0045830 (term-term) GO:0045738	GO:0045830 (term-term) GO:0045738###0.769230769230769
GO:0060236 (term-term) GO:0045618	GO:0060236 (term-term) GO:0045618###0.4375000000000003
GO:0090169 (term-term) GO:0045618	GO:0090169 (term-term) GO:0045618###0.4375000000000003
GO:0090169 (term-term) GO:0060236	GO:0090169 (term-term) GO:0060236###1.0
GO:1902969 (term-term) GO:0000727	GO:1902969 (term-term) GO:0000727###1.0
GO:1902969 (term-term) GO:0006267	GO:1902969 (term-term) GO:0006267###1.0
