# Supplementary material for: The Greatwall kinase safeguards the genome integrity by affecting the kinome activity in mitosis
Source: Oncogene. 2020 Sep 25;39(44):6816–40. doi: 10.1038/s41388-020-01470-1 (PMC7605441; doi:10.1038/s41388-020-01470-1)
Supplement: Supplementary file 8 — File S1 [file 41388_2020_1470_MOESM8_ESM.zip › saved-session/11237/all-genes-from-list-found.txt]

1	101706|102595|103136|104027|109624|111173|11906|12421|12832|13006|13685|14218|14793|15270|15525|16319|16477|16906|170768|17118|17215|17219|17979|18432|18949|19386|19687|207214|209456|227331|228140|230753|234663|235626|235661|240087|240185|244668|26407|27050|27223|27979|433693|51796|51869|53328|54127|54189|56205|56715|58800|622675|63958|66385|66395|66432|67121|67299|67886|70625|71810|72068|73473|75956|77300|78749|93760
