# Supplementary material for: The Greatwall kinase safeguards the genome integrity by affecting the kinome activity in mitosis
Source: Oncogene. 2020 Sep 25;39(44):6816–40. doi: 10.1038/s41388-020-01470-1 (PMC7605441; doi:10.1038/s41388-020-01470-1)
Supplement: Supplementary file 8 — File S1 [file 41388_2020_1470_MOESM8_ESM.zip › saved-session/11237/ordered-cluego-term-map.xml]

<?xml version="1.0" encoding="UTF-8" standalone="yes"?>
<cluego-terms version="2.0">
  <term clusterName="Specific for Cluster #1" go-id-string="GO:1900119" initial-group-color="Group0$120|159|98|255" name="positive regulation of execution phase of apoptosis" nodeShape="Ellipse" numberOfGenesFromInitialListFoundInGO="67" numberOfGroupTests="7" numberOfTermTests="14" ontologyID="GO" ontologySource="GO_BiologicalProcess-EBI-UniProt-GOA-ACAP-ARAP_08.05.2020_00h00" order="1" overviewTermColor="0|0|0|255" pvalueTermTestRank="11" selected="true" termPvalue="0.0017202378313490054" totalFrequency="10.526316" type="TERM">
    <associated-gene-symbols>
      <value>Rps3</value>
      <value>Trp53bp2</value>
    </associated-gene-symbols>
    <all-associated-symbols>
      <value>Bax</value>
      <value>Bcl10</value>
      <value>Bok</value>
      <value>Cxcr3</value>
      <value>Dlc1</value>
      <value>Endog</value>
      <value>Fap</value>
      <value>Hsf1</value>
      <value>Igfbp3</value>
      <value>Il6</value>
      <value>Nkx3-1</value>
      <value>Ppp1r13b</value>
      <value>Ptgis</value>
      <value>Rps3</value>
      <value>Sirt2</value>
      <value>Tnf</value>
      <value>Trp53</value>
      <value>Trp53bp2</value>
      <value>Zc3h12a</value>
    </all-associated-symbols>
    <associated-gene-ids>
      <value>209456</value>
      <value>27050</value>
    </associated-gene-ids>
    <go-levels>
      <value>3</value>
      <value>4</value>
      <value>6</value>
      <value>7</value>
      <value>8</value>
    </go-levels>
    <cluster-ids>
      <value>1</value>
    </cluster-ids>
    <go-groups>
      <map key="Group0" value="120|159|98|255"/>
    </go-groups>
    <groups-pvalues>
      <map key="Group0" value="0.0017202378313490054"/>
    </groups-pvalues>
    <groups-test-rank>
      <map key="Group0" value="5"/>
    </groups-test-rank>
    <all-associated-gene-ids>
      <map key="12028" value="ISO"/>
      <map key="12042" value="ISO"/>
      <map key="12766" value="ISO"/>
      <map key="13804" value="ISO"/>
      <map key="14089" value="IDA"/>
      <map key="15499" value="ISO"/>
      <map key="16009" value="ISO"/>
      <map key="16193" value="ISO"/>
      <map key="18095" value="ISO"/>
      <map key="19223" value="ISS"/>
      <map key="209456" value="ISO"/>
      <map key="21926" value="ISO"/>
      <map key="21981" value="ISO"/>
      <map key="22059" value="ISO"/>
      <map key="230738" value="IDA"/>
      <map key="27050" value="ISO"/>
      <map key="50768" value="ISO"/>
      <map key="51800" value="ISS"/>
      <map key="64383" value="IMP"/>
    </all-associated-gene-ids>
    <associated-gene-cluster>
      <map key="1">
        <value>Rps3</value>
        <value>Trp53bp2</value>
      </map>
    </associated-gene-cluster>
  </term>
  <term clusterName="Specific for Cluster #1" go-id-string="GO:1990090" initial-group-color="Group1$28|248|61|255" name="cellular response to nerve growth factor stimulus" nodeShape="Ellipse" numberOfGenesFromInitialListFoundInGO="67" numberOfGroupTests="7" numberOfTermTests="14" ontologyID="GO" ontologySource="GO_BiologicalProcess-EBI-UniProt-GOA-ACAP-ARAP_08.05.2020_00h00" order="2" overviewTermColor="0|0|0|255" pvalueTermTestRank="9" selected="true" termPvalue="9.391653677299277E-4" totalFrequency="5.084746" type="TERM">
    <associated-gene-symbols>
      <value>Dync1li1</value>
      <value>Dync1li2</value>
      <value>Rps3</value>
    </associated-gene-symbols>
    <all-associated-symbols>
      <value>Acap2</value>
      <value>Akt1</value>
      <value>App</value>
      <value>Arf6</value>
      <value>Arpc3</value>
      <value>Bdnf</value>
      <value>Braf</value>
      <value>Calca</value>
      <value>Cav3</value>
      <value>Cbl</value>
      <value>Cdc5l</value>
      <value>Cib1</value>
      <value>Coro1a</value>
      <value>Creb1</value>
      <value>Crk</value>
      <value>Csnk1d</value>
      <value>Csnk1e</value>
      <value>Cstf2</value>
      <value>Dync1li1</value>
      <value>Dync1li2</value>
      <value>E2f1</value>
      <value>Eef2</value>
      <value>Eef2k</value>
      <value>Ehd1</value>
      <value>Elavl4</value>
      <value>Foxo3</value>
      <value>Hes1</value>
      <value>Hspa5</value>
      <value>Id1</value>
      <value>Kat2a</value>
      <value>Kidins220</value>
      <value>Kif1b</value>
      <value>Magi2</value>
      <value>Micall1</value>
      <value>Nfkb1</value>
      <value>Ngf</value>
      <value>Ntf3</value>
      <value>Ntf5</value>
      <value>Ntrk1</value>
      <value>Ntrk2</value>
      <value>Ntrk3</value>
      <value>Nutf2</value>
      <value>Pdpk1</value>
      <value>Pten</value>
      <value>Rab35</value>
      <value>Rap1a</value>
      <value>Rapgef1</value>
      <value>Rapgef2</value>
      <value>Rpl8</value>
      <value>Rps3</value>
      <value>Sh3gl2</value>
      <value>Sort1</value>
      <value>Stmn2</value>
      <value>Tac1</value>
      <value>Tmem108</value>
      <value>Trpv1</value>
      <value>Ube3a</value>
      <value>Usp8</value>
      <value>Wasf1</value>
    </all-associated-symbols>
    <associated-gene-ids>
      <value>234663</value>
      <value>235661</value>
      <value>27050</value>
    </associated-gene-ids>
    <go-levels>
      <value>4</value>
      <value>6</value>
    </go-levels>
    <cluster-ids>
      <value>1</value>
    </cluster-ids>
    <go-groups>
      <map key="Group1" value="28|248|61|255"/>
    </go-groups>
    <groups-pvalues>
      <map key="Group1" value="9.391653677299277E-4"/>
    </groups-pvalues>
    <groups-test-rank>
      <map key="Group1" value="4"/>
    </groups-test-rank>
    <all-associated-gene-ids>
      <map key="104318" value="IEA"/>
      <map key="107746" value="ISO"/>
      <map key="108062" value="IEA"/>
      <map key="109880" value="IEA"/>
      <map key="109905" value="ISS"/>
      <map key="11651" value="ISO"/>
      <map key="11820" value="IEA"/>
      <map key="11845" value="ISO"/>
      <map key="12064" value="IBA"/>
      <map key="12310" value="IEA"/>
      <map key="12391" value="ISO"/>
      <map key="12402" value="IEA"/>
      <map key="12721" value="IGI"/>
      <map key="12912" value="IEA"/>
      <map key="12928" value="ISO"/>
      <map key="13555" value="ISO"/>
      <map key="13629" value="IEA"/>
      <map key="13631" value="IEA"/>
      <map key="13660" value="ISS"/>
      <map key="14534" value="IEA"/>
      <map key="14828" value="IEA"/>
      <map key="15205" value="ISO"/>
      <map key="15572" value="IEA"/>
      <map key="15901" value="IEA"/>
      <map key="16561" value="IEA"/>
      <map key="18033" value="ISO"/>
      <map key="18049" value="IGI"/>
      <map key="18205" value="IBA"/>
      <map key="18211" value="ISS"/>
      <map key="18212" value="IBA"/>
      <map key="18213" value="IBA"/>
      <map key="18607" value="IEA"/>
      <map key="19211" value="IEA"/>
      <map key="193034" value="IEA"/>
      <map key="20257" value="ISS"/>
      <map key="20404" value="IMP"/>
      <map key="20661" value="ISO"/>
      <map key="21333" value="IDA"/>
      <map key="22215" value="IEA"/>
      <map key="234663" value="ISO"/>
      <map key="235661" value="ISO"/>
      <map key="23991" value="ISS"/>
      <map key="26961" value="IEA"/>
      <map key="27008" value="ISO"/>
      <map key="27050" value="ISO"/>
      <map key="27373" value="IEA"/>
      <map key="50791" value="ISS"/>
      <map key="56378" value="IEA"/>
      <map key="56484" value="IEA"/>
      <map key="68051" value="IBA"/>
      <map key="71702" value="ISO"/>
      <map key="76089" value="ISS"/>
      <map key="77407" value="ISS"/>
      <map key="77480" value="ISO"/>
      <map key="78405" value="IBA"/>
      <map key="78618" value="ISS"/>
      <map key="81907" value="IMP"/>
      <map key="83767" value="IMP"/>
      <map key="84092" value="ISO"/>
    </all-associated-gene-ids>
    <associated-gene-cluster>
      <map key="1">
        <value>Dync1li1</value>
        <value>Dync1li2</value>
        <value>Rps3</value>
      </map>
    </associated-gene-cluster>
  </term>
  <term clusterName="Specific for Cluster #1" go-id-string="GO:0019200" initial-group-color="Group2$139|226|201|255" name="carbohydrate kinase activity" nodeShape="Ellipse" numberOfGenesFromInitialListFoundInGO="67" numberOfGroupTests="7" numberOfTermTests="14" ontologyID="GO" ontologySource="GO_BiologicalProcess-EBI-UniProt-GOA-ACAP-ARAP_08.05.2020_00h00" order="3" overviewTermColor="0|0|0|255" pvalueTermTestRank="12" selected="true" termPvalue="0.004276309638852574" totalFrequency="6.6666665" type="TERM">
    <associated-gene-symbols>
      <value>Pfkfb3</value>
      <value>Ranbp2</value>
    </associated-gene-symbols>
    <all-associated-symbols>
      <value>Bad</value>
      <value>Cox11</value>
      <value>Dusp12</value>
      <value>Fggy</value>
      <value>Foxa2</value>
      <value>Galk1</value>
      <value>Galk2</value>
      <value>Gck</value>
      <value>Gckr</value>
      <value>Gne</value>
      <value>Hk1</value>
      <value>Hk2</value>
      <value>Hk3</value>
      <value>Hkdc1</value>
      <value>Khk</value>
      <value>Midn</value>
      <value>Nagk</value>
      <value>Pfkfb1</value>
      <value>Pfkfb2</value>
      <value>Pfkfb3</value>
      <value>Pfkfb4</value>
      <value>Pfkl</value>
      <value>Pfkm</value>
      <value>Pfkp</value>
      <value>Pomk</value>
      <value>Prkn</value>
      <value>Ranbp2</value>
      <value>Rbks</value>
      <value>Tigar</value>
      <value>Xylb</value>
    </all-associated-symbols>
    <associated-gene-ids>
      <value>170768</value>
      <value>19386</value>
    </associated-gene-ids>
    <go-levels>
      <value>5</value>
      <value>6</value>
      <value>7</value>
    </go-levels>
    <cluster-ids>
      <value>1</value>
    </cluster-ids>
    <go-groups>
      <map key="Group2" value="139|226|201|255"/>
    </go-groups>
    <groups-pvalues>
      <map key="Group2" value="0.004276309638852574"/>
    </groups-pvalues>
    <groups-test-rank>
      <map key="Group2" value="7"/>
    </groups-test-rank>
    <all-associated-gene-ids>
      <map key="102448" value="ISS"/>
      <map key="103988" value="ISS"/>
      <map key="12015" value="IMP"/>
      <map key="14635" value="ISO"/>
      <map key="15275" value="TAS"/>
      <map key="15277" value="ISS"/>
      <map key="15376" value="IDA"/>
      <map key="16548" value="ISO"/>
      <map key="170768" value="IEA"/>
      <map key="18639" value="ISO"/>
      <map key="18640" value="ISS"/>
      <map key="18641" value="ISO"/>
      <map key="18642" value="ISS"/>
      <map key="19386" value="IDA"/>
      <map key="212032" value="ISS"/>
      <map key="216019" value="ISS"/>
      <map key="231103" value="ISS"/>
      <map key="270198" value="ISO"/>
      <map key="319801" value="ISS"/>
      <map key="50798" value="ISO"/>
      <map key="50873" value="ISO"/>
      <map key="56174" value="ISO"/>
      <map key="56421" value="ISS"/>
      <map key="59090" value="ISO"/>
      <map key="69802" value="IDA"/>
      <map key="69976" value="ISO"/>
      <map key="71336" value="IEA"/>
      <map key="74653" value="IEA"/>
      <map key="75578" value="ISO"/>
      <map key="80915" value="ISO"/>
    </all-associated-gene-ids>
    <associated-gene-cluster>
      <map key="1">
        <value>Pfkfb3</value>
        <value>Ranbp2</value>
      </map>
    </associated-gene-cluster>
  </term>
  <term clusterName="Specific for Cluster #1" go-id-string="GO:0031113" initial-group-color="Group3$2|6|141|255" name="regulation of microtubule polymerization" nodeShape="Ellipse" numberOfGenesFromInitialListFoundInGO="67" numberOfGroupTests="7" numberOfTermTests="14" ontologyID="GO" ontologySource="GO_BiologicalProcess-EBI-UniProt-GOA-ACAP-ARAP_08.05.2020_00h00" order="4" overviewTermColor="0|0|0|255" pvalueTermTestRank="7" selected="true" termPvalue="8.492324329386096E-4" totalFrequency="5.263158" type="TERM">
    <associated-gene-symbols>
      <value>Camsap2</value>
      <value>Numa1</value>
      <value>Rps3</value>
    </associated-gene-symbols>
    <all-associated-symbols>
      <value>Abl1</value>
      <value>Akap9</value>
      <value>Ankrd53</value>
      <value>Apc</value>
      <value>Arl2</value>
      <value>Camsap1</value>
      <value>Camsap2</value>
      <value>Camsap3</value>
      <value>Cav1</value>
      <value>Cav3</value>
      <value>Cdh5</value>
      <value>Cdk5rap2</value>
      <value>Cdkn1b</value>
      <value>Ckap5</value>
      <value>Clasp2</value>
      <value>Clip1</value>
      <value>Clip2</value>
      <value>Clip3</value>
      <value>Dctn1</value>
      <value>Drg1</value>
      <value>Dyrk1a</value>
      <value>Eml2</value>
      <value>Fes</value>
      <value>Fkbp4</value>
      <value>Gba2</value>
      <value>Gda</value>
      <value>Hspa1a</value>
      <value>Hspa1b</value>
      <value>Inpp5j</value>
      <value>Map1b</value>
      <value>Map2</value>
      <value>Mapk8</value>
      <value>Mapre1</value>
      <value>Mapre3</value>
      <value>Mapt</value>
      <value>Mecp2</value>
      <value>Met</value>
      <value>Nav3</value>
      <value>Nin</value>
      <value>Numa1</value>
      <value>Pak1</value>
      <value>Pde4dip</value>
      <value>Prune1</value>
      <value>Psrc1</value>
      <value>Rac1</value>
      <value>Rangrf</value>
      <value>Rps3</value>
      <value>Sgk1</value>
      <value>Slain2</value>
      <value>Slc39a12</value>
      <value>Sltm</value>
      <value>Snca</value>
      <value>Stmn1</value>
      <value>Stmn2</value>
      <value>Tbcd</value>
      <value>Togaram1</value>
      <value>Tubb4a</value>
    </all-associated-symbols>
    <associated-gene-ids>
      <value>101706</value>
      <value>27050</value>
      <value>67886</value>
    </associated-gene-ids>
    <go-levels>
      <value>5</value>
      <value>6</value>
      <value>7</value>
      <value>8</value>
      <value>9</value>
    </go-levels>
    <cluster-ids>
      <value>1</value>
    </cluster-ids>
    <go-groups>
      <map key="Group3" value="2|6|141|255"/>
    </go-groups>
    <groups-pvalues>
      <map key="Group3" value="8.492324329386096E-4"/>
    </groups-pvalues>
    <groups-test-rank>
      <map key="Group3" value="3"/>
    </groups-test-rank>
    <all-associated-gene-ids>
      <map key="100732" value="ISO"/>
      <map key="100986" value="IEA"/>
      <map key="101706" value="ISS"/>
      <map key="108903" value="ISS"/>
      <map key="11350" value="ISO"/>
      <map key="11789" value="IMP"/>
      <map key="12389" value="ISO"/>
      <map key="12391" value="ISO"/>
      <map key="12562" value="ISO"/>
      <map key="12576" value="IGI"/>
      <map key="13191" value="ISS"/>
      <map key="13494" value="ISS"/>
      <map key="13548" value="IDA"/>
      <map key="13589" value="ISS"/>
      <map key="14159" value="ISS"/>
      <map key="14228" value="ISO"/>
      <map key="14544" value="ISO"/>
      <map key="15511" value="ISS"/>
      <map key="16765" value="ISO"/>
      <map key="170835" value="ISO"/>
      <map key="17257" value="ISO"/>
      <map key="17295" value="ISO"/>
      <map key="17755" value="ISO"/>
      <map key="17756" value="ISO"/>
      <map key="17762" value="ISS"/>
      <map key="18080" value="IMP"/>
      <map key="18479" value="ISO"/>
      <map key="19353" value="ISO"/>
      <map key="193740" value="ISS"/>
      <map key="20257" value="ISS"/>
      <map key="20393" value="ISO"/>
      <map key="20617" value="ISO"/>
      <map key="214444" value="ISO"/>
      <map key="22153" value="ISO"/>
      <map key="227634" value="ISS"/>
      <map key="229589" value="ISO"/>
      <map key="230101" value="IMP"/>
      <map key="260315" value="ISO"/>
      <map key="26419" value="ISO"/>
      <map key="269713" value="ISS"/>
      <map key="27050" value="ISO"/>
      <map key="277468" value="IMP"/>
      <map key="328108" value="IDA"/>
      <map key="56327" value="ISS"/>
      <map key="56430" value="ISS"/>
      <map key="56742" value="IDA"/>
      <map key="57785" value="ISO"/>
      <map key="66660" value="ISO"/>
      <map key="67886" value="ISS"/>
      <map key="69697" value="ISS"/>
      <map key="72205" value="ISS"/>
      <map key="75305" value="ISS"/>
      <map key="75786" value="ISO"/>
      <map key="75991" value="ISS"/>
      <map key="76499" value="ISO"/>
      <map key="76686" value="ISS"/>
      <map key="83679" value="ISO"/>
    </all-associated-gene-ids>
    <associated-gene-cluster>
      <map key="1">
        <value>Camsap2</value>
        <value>Numa1</value>
        <value>Rps3</value>
      </map>
    </associated-gene-cluster>
  </term>
  <term clusterName="Specific for Cluster #1" go-id-string="GO:0018023" initial-group-color="Group4$200|34|170|255" name="peptidyl-lysine trimethylation" nodeShape="Ellipse" numberOfGenesFromInitialListFoundInGO="67" numberOfGroupTests="7" numberOfTermTests="14" ontologyID="GO" ontologySource="GO_BiologicalProcess-EBI-UniProt-GOA-ACAP-ARAP_08.05.2020_00h00" order="5" overviewTermColor="0|0|0|255" pvalueTermTestRank="5" selected="false" termPvalue="5.781765950980787E-4" totalFrequency="6.0" type="TERM">
    <associated-gene-symbols>
      <value>Iws1</value>
      <value>Pwp1</value>
      <value>Setd2</value>
    </associated-gene-symbols>
    <all-associated-symbols>
      <value>Arid4a</value>
      <value>Arid4b</value>
      <value>Atpsckmt</value>
      <value>Atrx</value>
      <value>Bend3</value>
      <value>Brd4</value>
      <value>Ctr9</value>
      <value>Dmrtc2</value>
      <value>Eef2kmt</value>
      <value>Etfbkmt</value>
      <value>Fam173a</value>
      <value>H1f2</value>
      <value>H1f3</value>
      <value>H1f4</value>
      <value>Iws1</value>
      <value>Kdm4a</value>
      <value>Kdm4b</value>
      <value>Kdm4c</value>
      <value>Kdm4d</value>
      <value>Kmt2a</value>
      <value>Kmt2b</value>
      <value>Kmt2d</value>
      <value>Kmt2e</value>
      <value>Kmt5b</value>
      <value>Kmt5c</value>
      <value>Lmna</value>
      <value>Mecp2</value>
      <value>Ncoa6</value>
      <value>Nsd3</value>
      <value>Ogt</value>
      <value>Pih1d1</value>
      <value>Prdm9</value>
      <value>Pwp1</value>
      <value>Rtf1</value>
      <value>Setd1a</value>
      <value>Setd1b</value>
      <value>Setd2</value>
      <value>Setd3</value>
      <value>Setd5</value>
      <value>Setdb1</value>
      <value>Sirt1</value>
      <value>Smarcb1</value>
      <value>Suv39h1</value>
      <value>Suv39h2</value>
      <value>Tet2</value>
      <value>Tet3</value>
      <value>Vcpkmt</value>
      <value>Wdr61</value>
      <value>Wdr82</value>
      <value>Zfp335</value>
    </all-associated-symbols>
    <associated-gene-ids>
      <value>103136</value>
      <value>235626</value>
      <value>73473</value>
    </associated-gene-ids>
    <go-levels>
      <value>6</value>
      <value>7</value>
      <value>8</value>
      <value>9</value>
      <value>10</value>
    </go-levels>
    <cluster-ids>
      <value>1</value>
    </cluster-ids>
    <go-groups>
      <map key="Group4" value="200|34|170|255"/>
    </go-groups>
    <groups-pvalues>
      <map key="Group4" value="7.649756441402458E-4"/>
    </groups-pvalues>
    <groups-test-rank>
      <map key="Group4" value="2"/>
    </groups-test-rank>
    <all-associated-gene-ids>
      <map key="103136" value="IMP"/>
      <map key="108155" value="ISO"/>
      <map key="14957" value="IGI"/>
      <map key="16905" value="IMP"/>
      <map key="17257" value="IDA"/>
      <map key="193796" value="IMP"/>
      <map key="194388" value="ISS"/>
      <map key="20587" value="ISO"/>
      <map key="207965" value="ISS"/>
      <map key="208043" value="IEA"/>
      <map key="20937" value="IMP"/>
      <map key="213389" value="ISS"/>
      <map key="214133" value="ISO"/>
      <map key="214162" value="ISO"/>
      <map key="214917" value="ISS"/>
      <map key="22083" value="ISS"/>
      <map key="225888" value="IEA"/>
      <map key="22589" value="ISS"/>
      <map key="230674" value="IDA"/>
      <map key="232811" value="IEA"/>
      <map key="233904" value="ISO"/>
      <map key="234135" value="ISO"/>
      <map key="235626" value="ISS"/>
      <map key="238247" value="IMP"/>
      <map key="244694" value="IDA"/>
      <map key="320204" value="ISO"/>
      <map key="329559" value="ISS"/>
      <map key="331623" value="ISS"/>
      <map key="381022" value="ISO"/>
      <map key="50708" value="IGI"/>
      <map key="50709" value="IGI"/>
      <map key="52690" value="ISS"/>
      <map key="56406" value="IMP"/>
      <map key="57261" value="ISS"/>
      <map key="64707" value="IMP"/>
      <map key="66317" value="ISS"/>
      <map key="68073" value="ISO"/>
      <map key="68845" value="ISO"/>
      <map key="69188" value="ISO"/>
      <map key="70511" value="ISS"/>
      <map key="71241" value="IMP"/>
      <map key="72895" value="IMP"/>
      <map key="73473" value="ISS"/>
      <map key="75410" value="IMP"/>
      <map key="76246" value="IMP"/>
      <map key="76804" value="IDA"/>
      <map key="77305" value="IBA"/>
      <map key="84505" value="IMP"/>
      <map key="93759" value="IDA"/>
      <map key="94246" value="IGI"/>
    </all-associated-gene-ids>
    <associated-gene-cluster>
      <map key="1">
        <value>Iws1</value>
        <value>Pwp1</value>
        <value>Setd2</value>
      </map>
    </associated-gene-cluster>
  </term>
  <term clusterName="Specific for Cluster #1" go-id-string="GO:0010793" initial-group-color="Group4$200|34|170|255" name="regulation of mRNA export from nucleus" nodeShape="Ellipse" numberOfGenesFromInitialListFoundInGO="67" numberOfGroupTests="7" numberOfTermTests="14" ontologyID="GO" ontologySource="GO_BiologicalProcess-EBI-UniProt-GOA-ACAP-ARAP_08.05.2020_00h00" order="6" overviewTermColor="0|0|0|255" pvalueTermTestRank="3" selected="true" termPvalue="2.1665235848823832E-4" totalFrequency="28.571428" type="TERM">
    <associated-gene-symbols>
      <value>Iws1</value>
      <value>Setd2</value>
    </associated-gene-symbols>
    <all-associated-symbols>
      <value>Akap8l</value>
      <value>Iws1</value>
      <value>Nsun2</value>
      <value>Setd2</value>
      <value>Supt6</value>
      <value>Thoc2</value>
      <value>Thoc5</value>
    </all-associated-symbols>
    <associated-gene-ids>
      <value>235626</value>
      <value>73473</value>
    </associated-gene-ids>
    <go-levels>
      <value>5</value>
      <value>6</value>
      <value>7</value>
      <value>8</value>
      <value>9</value>
      <value>10</value>
      <value>11</value>
      <value>12</value>
      <value>13</value>
    </go-levels>
    <cluster-ids>
      <value>1</value>
    </cluster-ids>
    <go-groups>
      <map key="Group4" value="200|34|170|255"/>
    </go-groups>
    <groups-pvalues>
      <map key="Group4" value="7.649756441402458E-4"/>
    </groups-pvalues>
    <groups-test-rank>
      <map key="Group4" value="2"/>
    </groups-test-rank>
    <all-associated-gene-ids>
      <map key="107829" value="IMP"/>
      <map key="20926" value="IMP"/>
      <map key="235626" value="ISO"/>
      <map key="28114" value="ISS"/>
      <map key="331401" value="IMP"/>
      <map key="54194" value="ISS"/>
      <map key="73473" value="ISS"/>
    </all-associated-gene-ids>
    <associated-gene-cluster>
      <map key="1">
        <value>Iws1</value>
        <value>Setd2</value>
      </map>
    </associated-gene-cluster>
  </term>
  <term clusterName="Specific for Cluster #1" go-id-string="GO:0045618" initial-group-color="Group5$203|54|0|255" name="positive regulation of keratinocyte differentiation" nodeShape="Ellipse" numberOfGenesFromInitialListFoundInGO="67" numberOfGroupTests="7" numberOfTermTests="14" ontologyID="GO" ontologySource="GO_BiologicalProcess-EBI-UniProt-GOA-ACAP-ARAP_08.05.2020_00h00" order="7" overviewTermColor="0|0|0|255" pvalueTermTestRank="10" selected="true" termPvalue="0.0010651944884620518" totalFrequency="13.333333" type="TERM">
    <associated-gene-symbols>
      <value>Ncoa3</value>
      <value>Numa1</value>
    </associated-gene-symbols>
    <all-associated-symbols>
      <value>Alox8</value>
      <value>Cyp27b1</value>
      <value>Foxc1</value>
      <value>Macroh2a1</value>
      <value>Macroh2a2</value>
      <value>Mbd4</value>
      <value>Med1</value>
      <value>Ncoa3</value>
      <value>Nme2</value>
      <value>Notch1</value>
      <value>Numa1</value>
      <value>Ovol2</value>
      <value>Prkch</value>
      <value>Trim16</value>
      <value>Vdr</value>
    </all-associated-symbols>
    <associated-gene-ids>
      <value>101706</value>
      <value>17979</value>
    </associated-gene-ids>
    <go-levels>
      <value>3</value>
      <value>4</value>
      <value>5</value>
      <value>6</value>
      <value>7</value>
      <value>8</value>
      <value>9</value>
    </go-levels>
    <cluster-ids>
      <value>1</value>
    </cluster-ids>
    <go-groups>
      <map key="Group5" value="203|54|0|255"/>
    </go-groups>
    <groups-pvalues>
      <map key="Group5" value="9.391653677299277E-4"/>
    </groups-pvalues>
    <groups-test-rank>
      <map key="Group5" value="4"/>
    </groups-test-rank>
    <all-associated-gene-ids>
      <map key="101706" value="IMP"/>
      <map key="107586" value="IDA"/>
      <map key="11688" value="IMP"/>
      <map key="13115" value="ISO"/>
      <map key="17193" value="ISS"/>
      <map key="17300" value="ISO"/>
      <map key="17979" value="ISO"/>
      <map key="18103" value="ISO"/>
      <map key="18128" value="IGI"/>
      <map key="18755" value="IMP"/>
      <map key="19014" value="ISS"/>
      <map key="22337" value="ISO"/>
      <map key="26914" value="ISO"/>
      <map key="404634" value="ISO"/>
      <map key="94092" value="ISO"/>
    </all-associated-gene-ids>
    <associated-gene-cluster>
      <map key="1">
        <value>Ncoa3</value>
        <value>Numa1</value>
      </map>
    </associated-gene-cluster>
  </term>
  <term clusterName="Specific for Cluster #1" go-id-string="GO:0060236" initial-group-color="Group5$203|54|0|255" name="regulation of mitotic spindle organization" nodeShape="Ellipse" numberOfGenesFromInitialListFoundInGO="67" numberOfGroupTests="7" numberOfTermTests="14" ontologyID="GO" ontologySource="GO_BiologicalProcess-EBI-UniProt-GOA-ACAP-ARAP_08.05.2020_00h00" order="8" overviewTermColor="0|0|0|255" pvalueTermTestRank="14" selected="false" termPvalue="0.007877834961588042" totalFrequency="4.878049" type="TERM">
    <associated-gene-symbols>
      <value>Numa1</value>
      <value>Smc3</value>
    </associated-gene-symbols>
    <all-associated-symbols>
      <value>Ankrd53</value>
      <value>Bora</value>
      <value>Ccsap</value>
      <value>Cep97</value>
      <value>Chmp1a</value>
      <value>Chmp1b</value>
      <value>Chmp2a</value>
      <value>Chmp2b</value>
      <value>Chmp4b</value>
      <value>Chmp4c</value>
      <value>Chmp5</value>
      <value>Cltc</value>
      <value>Dazl</value>
      <value>Dctn1</value>
      <value>Drg1</value>
      <value>Dync1h1</value>
      <value>Fsd1</value>
      <value>Gnai1</value>
      <value>Gpsm2</value>
      <value>Hnrnpu</value>
      <value>Hspa1a</value>
      <value>Hspa1b</value>
      <value>Map9</value>
      <value>Numa1</value>
      <value>Nup62</value>
      <value>Parp3</value>
      <value>Pkd1</value>
      <value>Plk1</value>
      <value>Pmepa1</value>
      <value>Psrc1</value>
      <value>Rae1</value>
      <value>Rcc1</value>
      <value>Ripor2</value>
      <value>Smc1a</value>
      <value>Smc3</value>
      <value>Stag1</value>
      <value>Stag2</value>
      <value>Tacc3</value>
      <value>Tpr</value>
      <value>Tpx2</value>
      <value>Vps4b</value>
    </all-associated-symbols>
    <associated-gene-ids>
      <value>101706</value>
      <value>13006</value>
    </associated-gene-ids>
    <go-levels>
      <value>5</value>
      <value>6</value>
      <value>7</value>
      <value>8</value>
      <value>9</value>
    </go-levels>
    <cluster-ids>
      <value>1</value>
    </cluster-ids>
    <go-groups>
      <map key="Group5" value="203|54|0|255"/>
    </go-groups>
    <groups-pvalues>
      <map key="Group5" value="9.391653677299277E-4"/>
    </groups-pvalues>
    <groups-test-rank>
      <map key="Group5" value="4"/>
    </groups-test-rank>
    <all-associated-gene-ids>
      <map key="100088" value="IBA"/>
      <map key="101706" value="ISS"/>
      <map key="108989" value="ISS"/>
      <map key="13006" value="ISO"/>
      <map key="13164" value="IMP"/>
      <map key="13191" value="ISS"/>
      <map key="13424" value="ISS"/>
      <map key="13494" value="ISS"/>
      <map key="14677" value="ISS"/>
      <map key="15511" value="ISS"/>
      <map key="18226" value="ISO"/>
      <map key="18763" value="IMP"/>
      <map key="18817" value="ISO"/>
      <map key="193385" value="ISO"/>
      <map key="193740" value="ISS"/>
      <map key="20479" value="ISO"/>
      <map key="20842" value="ISO"/>
      <map key="20843" value="ISO"/>
      <map key="21335" value="ISO"/>
      <map key="213582" value="ISO"/>
      <map key="234852" value="ISO"/>
      <map key="235587" value="ISO"/>
      <map key="240121" value="ISO"/>
      <map key="24061" value="ISO"/>
      <map key="51810" value="ISS"/>
      <map key="56742" value="ISS"/>
      <map key="65112" value="ISO"/>
      <map key="66371" value="ISO"/>
      <map key="66679" value="ISS"/>
      <map key="67064" value="ISO"/>
      <map key="67300" value="ISO"/>
      <map key="68942" value="ISO"/>
      <map key="68953" value="ISO"/>
      <map key="72119" value="IMP"/>
      <map key="73420" value="ISS"/>
      <map key="74201" value="ISO"/>
      <map key="75305" value="ISS"/>
      <map key="75608" value="ISO"/>
      <map key="76123" value="ISS"/>
      <map key="76959" value="ISO"/>
      <map key="77744" value="ISS"/>
    </all-associated-gene-ids>
    <associated-gene-cluster>
      <map key="1">
        <value>Numa1</value>
        <value>Smc3</value>
      </map>
    </associated-gene-cluster>
  </term>
  <term clusterName="Specific for Cluster #1" go-id-string="GO:0090169" initial-group-color="Group5$203|54|0|255" name="regulation of spindle assembly" nodeShape="Ellipse" numberOfGenesFromInitialListFoundInGO="67" numberOfGroupTests="7" numberOfTermTests="14" ontologyID="GO" ontologySource="GO_BiologicalProcess-EBI-UniProt-GOA-ACAP-ARAP_08.05.2020_00h00" order="9" overviewTermColor="0|0|0|255" pvalueTermTestRank="12" selected="false" termPvalue="0.004276309638852574" totalFrequency="6.6666665" type="TERM">
    <associated-gene-symbols>
      <value>Numa1</value>
      <value>Smc3</value>
    </associated-gene-symbols>
    <all-associated-symbols>
      <value>Ccsap</value>
      <value>Cep97</value>
      <value>Chmp1a</value>
      <value>Chmp1b</value>
      <value>Chmp2a</value>
      <value>Chmp2b</value>
      <value>Chmp4b</value>
      <value>Chmp4c</value>
      <value>Chmp5</value>
      <value>Drg1</value>
      <value>Dync1h1</value>
      <value>Gpsm2</value>
      <value>Hnrnpu</value>
      <value>Hspa1a</value>
      <value>Hspa1b</value>
      <value>Mapk15</value>
      <value>Numa1</value>
      <value>Plk1</value>
      <value>Pmepa1</value>
      <value>Rcc1</value>
      <value>Ripor2</value>
      <value>Rnf4</value>
      <value>Senp6</value>
      <value>Smc1a</value>
      <value>Smc3</value>
      <value>Spag5</value>
      <value>Stag1</value>
      <value>Stag2</value>
      <value>Tpr</value>
      <value>Vps4b</value>
    </all-associated-symbols>
    <associated-gene-ids>
      <value>101706</value>
      <value>13006</value>
    </associated-gene-ids>
    <go-levels>
      <value>5</value>
      <value>6</value>
      <value>7</value>
      <value>8</value>
      <value>9</value>
    </go-levels>
    <cluster-ids>
      <value>1</value>
    </cluster-ids>
    <go-groups>
      <map key="Group5" value="203|54|0|255"/>
    </go-groups>
    <groups-pvalues>
      <map key="Group5" value="9.391653677299277E-4"/>
    </groups-pvalues>
    <groups-test-rank>
      <map key="Group5" value="4"/>
    </groups-test-rank>
    <all-associated-gene-ids>
      <map key="100088" value="IBA"/>
      <map key="101706" value="ISS"/>
      <map key="108989" value="ISS"/>
      <map key="13006" value="ISO"/>
      <map key="13424" value="ISS"/>
      <map key="13494" value="ISS"/>
      <map key="15511" value="ISS"/>
      <map key="18817" value="ISO"/>
      <map key="193385" value="ISO"/>
      <map key="193740" value="ISS"/>
      <map key="19822" value="ISS"/>
      <map key="20479" value="ISO"/>
      <map key="20842" value="ISO"/>
      <map key="20843" value="ISO"/>
      <map key="215351" value="ISS"/>
      <map key="234852" value="ISO"/>
      <map key="24061" value="ISO"/>
      <map key="332110" value="IMP"/>
      <map key="51810" value="ISS"/>
      <map key="54141" value="ISS"/>
      <map key="65112" value="ISO"/>
      <map key="66371" value="ISO"/>
      <map key="67064" value="ISO"/>
      <map key="68942" value="ISO"/>
      <map key="68953" value="ISO"/>
      <map key="73420" value="ISS"/>
      <map key="74201" value="ISO"/>
      <map key="75608" value="ISO"/>
      <map key="76123" value="ISS"/>
      <map key="76959" value="ISO"/>
    </all-associated-gene-ids>
    <associated-gene-cluster>
      <map key="1">
        <value>Numa1</value>
        <value>Smc3</value>
      </map>
    </associated-gene-cluster>
  </term>
  <term clusterName="Specific for Cluster #1" go-id-string="GO:0006267" initial-group-color="Group6$206|81|238|255" name="pre-replicative complex assembly involved in nuclear cell cycle DNA replication" nodeShape="Ellipse" numberOfGenesFromInitialListFoundInGO="67" numberOfGroupTests="7" numberOfTermTests="14" ontologyID="GO" ontologySource="GO_BiologicalProcess-EBI-UniProt-GOA-ACAP-ARAP_08.05.2020_00h00" order="10" overviewTermColor="0|0|0|255" pvalueTermTestRank="3" selected="true" termPvalue="2.1665235848823832E-4" totalFrequency="28.571428" type="TERM">
    <associated-gene-symbols>
      <value>Mcm3</value>
      <value>Mcm6</value>
    </associated-gene-symbols>
    <all-associated-symbols>
      <value>Mcm2</value>
      <value>Mcm3</value>
      <value>Mcm4</value>
      <value>Mcm5</value>
      <value>Mcm6</value>
      <value>Mcm7</value>
      <value>Orc3</value>
    </all-associated-symbols>
    <associated-gene-ids>
      <value>17215</value>
      <value>17219</value>
    </associated-gene-ids>
    <go-levels>
      <value>4</value>
      <value>5</value>
      <value>6</value>
      <value>9</value>
      <value>10</value>
    </go-levels>
    <cluster-ids>
      <value>1</value>
    </cluster-ids>
    <go-groups>
      <map key="Group6" value="206|81|238|255"/>
    </go-groups>
    <groups-pvalues>
      <map key="Group6" value="0.0021037267359431066"/>
    </groups-pvalues>
    <groups-test-rank>
      <map key="Group6" value="6"/>
    </groups-test-rank>
    <all-associated-gene-ids>
      <map key="17215" value="IBA"/>
      <map key="17216" value="IBA"/>
      <map key="17217" value="IBA"/>
      <map key="17218" value="IBA"/>
      <map key="17219" value="IBA"/>
      <map key="17220" value="IBA"/>
      <map key="50793" value="IBA"/>
    </all-associated-gene-ids>
    <associated-gene-cluster>
      <map key="1">
        <value>Mcm3</value>
        <value>Mcm6</value>
      </map>
    </associated-gene-cluster>
  </term>
  <term clusterName="Specific for Cluster #1" go-id-string="GO:1902969" initial-group-color="Group6$206|81|238|255" name="mitotic DNA replication" nodeShape="Ellipse" numberOfGenesFromInitialListFoundInGO="67" numberOfGroupTests="7" numberOfTermTests="14" ontologyID="GO" ontologySource="GO_BiologicalProcess-EBI-UniProt-GOA-ACAP-ARAP_08.05.2020_00h00" order="11" overviewTermColor="0|0|0|255" pvalueTermTestRank="8" selected="false" termPvalue="9.251099149107658E-4" totalFrequency="14.285714" type="TERM">
    <associated-gene-symbols>
      <value>Mcm3</value>
      <value>Mcm6</value>
    </associated-gene-symbols>
    <all-associated-symbols>
      <value>Brca2</value>
      <value>Cdc45</value>
      <value>Chek2</value>
      <value>Fgfr1</value>
      <value>Gins1</value>
      <value>Lig1</value>
      <value>Mcm2</value>
      <value>Mcm3</value>
      <value>Mcm4</value>
      <value>Mcm6</value>
      <value>Pola1</value>
      <value>Rad51</value>
      <value>Rtf2</value>
      <value>Zmpste24</value>
    </all-associated-symbols>
    <associated-gene-ids>
      <value>17215</value>
      <value>17219</value>
    </associated-gene-ids>
    <go-levels>
      <value>4</value>
      <value>5</value>
      <value>6</value>
      <value>9</value>
      <value>10</value>
    </go-levels>
    <cluster-ids>
      <value>1</value>
    </cluster-ids>
    <go-groups>
      <map key="Group6" value="206|81|238|255"/>
    </go-groups>
    <groups-pvalues>
      <map key="Group6" value="0.0021037267359431066"/>
    </groups-pvalues>
    <groups-test-rank>
      <map key="Group6" value="6"/>
    </groups-test-rank>
    <all-associated-gene-ids>
      <map key="12190" value="ISO"/>
      <map key="12544" value="IBA"/>
      <map key="14182" value="IDA"/>
      <map key="16881" value="IBA"/>
      <map key="17215" value="IBA"/>
      <map key="17216" value="IBA"/>
      <map key="17217" value="IBA"/>
      <map key="17219" value="IBA"/>
      <map key="18968" value="IBA"/>
      <map key="19361" value="IEA"/>
      <map key="230709" value="IMP"/>
      <map key="50883" value="ISS"/>
      <map key="66404" value="IEA"/>
      <map key="69270" value="IBA"/>
    </all-associated-gene-ids>
    <associated-gene-cluster>
      <map key="1">
        <value>Mcm3</value>
        <value>Mcm6</value>
      </map>
    </associated-gene-cluster>
  </term>
  <term clusterName="Specific for Cluster #1" go-id-string="GO:0000727" initial-group-color="Group6$206|81|238|255" name="double-strand break repair via break-induced replication" nodeShape="Ellipse" numberOfGenesFromInitialListFoundInGO="67" numberOfGroupTests="7" numberOfTermTests="14" ontologyID="GO" ontologySource="GO_BiologicalProcess-EBI-UniProt-GOA-ACAP-ARAP_08.05.2020_00h00" order="12" overviewTermColor="0|0|0|255" pvalueTermTestRank="6" selected="false" termPvalue="6.737847400623314E-4" totalFrequency="16.666666" type="TERM">
    <associated-gene-symbols>
      <value>Mcm3</value>
      <value>Mcm6</value>
    </associated-gene-symbols>
    <all-associated-symbols>
      <value>Cdc45</value>
      <value>Cdc7</value>
      <value>Gins1</value>
      <value>Gins2</value>
      <value>Gins4</value>
      <value>Mcm2</value>
      <value>Mcm3</value>
      <value>Mcm4</value>
      <value>Mcm5</value>
      <value>Mcm6</value>
      <value>Mcm7</value>
      <value>Mus81</value>
    </all-associated-symbols>
    <associated-gene-ids>
      <value>17215</value>
      <value>17219</value>
    </associated-gene-ids>
    <go-levels>
      <value>8</value>
      <value>9</value>
      <value>10</value>
    </go-levels>
    <cluster-ids>
      <value>1</value>
    </cluster-ids>
    <go-groups>
      <map key="Group6" value="206|81|238|255"/>
    </go-groups>
    <groups-pvalues>
      <map key="Group6" value="0.0021037267359431066"/>
    </groups-pvalues>
    <groups-test-rank>
      <map key="Group6" value="6"/>
    </groups-test-rank>
    <all-associated-gene-ids>
      <map key="109145" value="IBA"/>
      <map key="12544" value="IBA"/>
      <map key="12545" value="IBA"/>
      <map key="17215" value="IBA"/>
      <map key="17216" value="IBA"/>
      <map key="17217" value="IBA"/>
      <map key="17218" value="IBA"/>
      <map key="17219" value="IBA"/>
      <map key="17220" value="IBA"/>
      <map key="272551" value="IBA"/>
      <map key="69270" value="IBA"/>
      <map key="71711" value="IBA"/>
    </all-associated-gene-ids>
    <associated-gene-cluster>
      <map key="1">
        <value>Mcm3</value>
        <value>Mcm6</value>
      </map>
    </associated-gene-cluster>
  </term>
  <term clusterName="Specific for Cluster #1" go-id-string="GO:0045738" initial-group-color="Group7$156|14|45|255" name="negative regulation of DNA repair" nodeShape="Ellipse" numberOfGenesFromInitialListFoundInGO="67" numberOfGroupTests="7" numberOfTermTests="14" ontologyID="GO" ontologySource="GO_BiologicalProcess-EBI-UniProt-GOA-ACAP-ARAP_08.05.2020_00h00" order="13" overviewTermColor="0|0|0|255" pvalueTermTestRank="2" selected="false" termPvalue="1.3858181063226287E-4" totalFrequency="9.67742" type="TERM">
    <associated-gene-symbols>
      <value>Rif1</value>
      <value>Rps3</value>
      <value>Trp53bp1</value>
    </associated-gene-symbols>
    <all-associated-symbols>
      <value>Aunip</value>
      <value>Cgas</value>
      <value>Cyren</value>
      <value>Ercc6</value>
      <value>Fancb</value>
      <value>Fbh1</value>
      <value>Helb</value>
      <value>Hmga2</value>
      <value>Hsf1</value>
      <value>Klhl15</value>
      <value>Mad2l2</value>
      <value>Nudt16l1</value>
      <value>Ogg1</value>
      <value>Otub1</value>
      <value>Parpbp</value>
      <value>Polq</value>
      <value>Radx</value>
      <value>Recql5</value>
      <value>Rif1</value>
      <value>Rmi2</value>
      <value>Rnf169</value>
      <value>Rps3</value>
      <value>Shld1</value>
      <value>Shld2</value>
      <value>Shld3</value>
      <value>Smchd1</value>
      <value>Trip12</value>
      <value>Trp53bp1</value>
      <value>Twist1</value>
      <value>Ubqln4</value>
      <value>Ubr5</value>
    </all-associated-symbols>
    <associated-gene-ids>
      <value>27050</value>
      <value>27223</value>
      <value>51869</value>
    </associated-gene-ids>
    <go-levels>
      <value>4</value>
      <value>5</value>
      <value>6</value>
      <value>7</value>
      <value>8</value>
      <value>9</value>
    </go-levels>
    <cluster-ids>
      <value>1</value>
    </cluster-ids>
    <go-groups>
      <map key="Group7" value="156|14|45|255"/>
    </go-groups>
    <groups-pvalues>
      <map key="Group7" value="1.4304215416372288E-6"/>
    </groups-pvalues>
    <groups-test-rank>
      <map key="Group7" value="1"/>
    </groups-test-rank>
    <all-associated-gene-ids>
      <map key="102871" value="ISS"/>
      <map key="107260" value="ISS"/>
      <map key="108937" value="ISS"/>
      <map key="113002583" value="IEA"/>
      <map key="117599" value="ISO"/>
      <map key="14897" value="ISS"/>
      <map key="15364" value="ISS"/>
      <map key="15499" value="ISS"/>
      <map key="170472" value="IGI"/>
      <map key="18294" value="ISO"/>
      <map key="214763" value="ISO"/>
      <map key="22160" value="ISO"/>
      <map key="223970" value="IBA"/>
      <map key="236904" value="ISO"/>
      <map key="237211" value="IGI"/>
      <map key="27050" value="ISO"/>
      <map key="27223" value="ISO"/>
      <map key="319955" value="ISS"/>
      <map key="50755" value="ISO"/>
      <map key="51869" value="ISO"/>
      <map key="66911" value="ISS"/>
      <map key="69885" value="ISS"/>
      <map key="70790" value="ISS"/>
      <map key="71890" value="ISO"/>
      <map key="73747" value="ISO"/>
      <map key="74355" value="ISS"/>
      <map key="75317" value="ISS"/>
      <map key="75698" value="ISO"/>
      <map key="77782" value="ISO"/>
      <map key="78412" value="ISS"/>
      <map key="94232" value="ISS"/>
    </all-associated-gene-ids>
    <associated-gene-cluster>
      <map key="1">
        <value>Rif1</value>
        <value>Rps3</value>
        <value>Trp53bp1</value>
      </map>
    </associated-gene-cluster>
  </term>
  <term clusterName="Specific for Cluster #1" go-id-string="GO:0000724" initial-group-color="Group7$156|14|45|255" name="double-strand break repair via homologous recombination" nodeShape="Ellipse" numberOfGenesFromInitialListFoundInGO="67" numberOfGroupTests="7" numberOfTermTests="14" ontologyID="GO" ontologySource="GO_BiologicalProcess-EBI-UniProt-GOA-ACAP-ARAP_08.05.2020_00h00" order="14" overviewTermColor="0|0|0|255" pvalueTermTestRank="1" selected="true" termPvalue="5.100256251193929E-6" totalFrequency="4.4444447" type="TERM">
    <associated-gene-symbols>
      <value>H2ax</value>
      <value>Mcm3</value>
      <value>Mcm6</value>
      <value>Rif1</value>
      <value>Setd2</value>
      <value>Trp53bp1</value>
    </associated-gene-symbols>
    <all-associated-symbols>
      <value>Actr2</value>
      <value>Ap5s1</value>
      <value>Ap5z1</value>
      <value>Arid2</value>
      <value>Atm</value>
      <value>Aunip</value>
      <value>Blm</value>
      <value>Brca1</value>
      <value>Brca2</value>
      <value>Ccdc155</value>
      <value>Cdc45</value>
      <value>Cdc7</value>
      <value>Cgas</value>
      <value>Chek1</value>
      <value>Dmc1</value>
      <value>Ercc4</value>
      <value>Ercc6</value>
      <value>Exd2</value>
      <value>Fan1</value>
      <value>Fancb</value>
      <value>Fancm</value>
      <value>Fbh1</value>
      <value>Fign</value>
      <value>Fignl1</value>
      <value>Fignl2</value>
      <value>Fscn1</value>
      <value>Fus</value>
      <value>Gen1</value>
      <value>Gins1</value>
      <value>Gins2</value>
      <value>Gins4</value>
      <value>H2ax</value>
      <value>Helb</value>
      <value>Helq</value>
      <value>Hus1</value>
      <value>Hus1b</value>
      <value>Ino80</value>
      <value>Kdm1a</value>
      <value>Kdm4d</value>
      <value>Klhl15</value>
      <value>Mad2l2</value>
      <value>Mcm2</value>
      <value>Mcm3</value>
      <value>Mcm4</value>
      <value>Mcm5</value>
      <value>Mcm6</value>
      <value>Mcm7</value>
      <value>Mcm8</value>
      <value>Mcm9</value>
      <value>Mcmdc2</value>
      <value>Meiob</value>
      <value>Mms19</value>
      <value>Mms22l</value>
      <value>Morf4l1</value>
      <value>Mre11a</value>
      <value>Mrnip</value>
      <value>Mus81</value>
      <value>Nabp1</value>
      <value>Nabp2</value>
      <value>Nbn</value>
      <value>Nipbl</value>
      <value>Nsmce1</value>
      <value>Nsmce2</value>
      <value>Nucks1</value>
      <value>Palb2</value>
      <value>Parp1</value>
      <value>Parpbp</value>
      <value>Poll</value>
      <value>Poln</value>
      <value>Polq</value>
      <value>Ppp4c</value>
      <value>Ppp4r2</value>
      <value>Psmd14</value>
      <value>Rad21l</value>
      <value>Rad51</value>
      <value>Rad51ap1</value>
      <value>Rad51b</value>
      <value>Rad51c</value>
      <value>Rad51d</value>
      <value>Rad52</value>
      <value>Rad54b</value>
      <value>Rad54l</value>
      <value>Radx</value>
      <value>Rbbp8</value>
      <value>Rec8</value>
      <value>Recql</value>
      <value>Recql4</value>
      <value>Recql5</value>
      <value>Rev3l</value>
      <value>Rfwd3</value>
      <value>Rif1</value>
      <value>Rmi1</value>
      <value>Rmi2</value>
      <value>Rnf138</value>
      <value>Rnf138rt1</value>
      <value>Rpa1</value>
      <value>Rpa2</value>
      <value>Rpa3</value>
      <value>Rtel1</value>
      <value>Samhd1</value>
      <value>Sem1</value>
      <value>Setd2</value>
      <value>Sfpq</value>
      <value>Sfr1</value>
      <value>Shld1</value>
      <value>Shld2</value>
      <value>Shld3</value>
      <value>Sirt6</value>
      <value>Slx1b</value>
      <value>Slx4</value>
      <value>Smc5</value>
      <value>Smchd1</value>
      <value>Spidr</value>
      <value>Stn1</value>
      <value>Swi5</value>
      <value>Swsap1</value>
      <value>Terf2ip</value>
      <value>Tex15</value>
      <value>Timeless</value>
      <value>Tonsl</value>
      <value>Trp53bp1</value>
      <value>Ube2n</value>
      <value>Ubqln4</value>
      <value>Usp51</value>
      <value>Was</value>
      <value>Wdr48</value>
      <value>Wrap53</value>
      <value>Wrn</value>
      <value>Xrcc1</value>
      <value>Xrcc2</value>
      <value>Xrcc3</value>
      <value>Yy1</value>
      <value>Zfp365</value>
      <value>Zfyve26</value>
      <value>Zswim7</value>
    </all-associated-symbols>
    <associated-gene-ids>
      <value>15270</value>
      <value>17215</value>
      <value>17219</value>
      <value>235626</value>
      <value>27223</value>
      <value>51869</value>
    </associated-gene-ids>
    <go-levels>
      <value>7</value>
      <value>8</value>
      <value>9</value>
    </go-levels>
    <cluster-ids>
      <value>1</value>
    </cluster-ids>
    <go-groups>
      <map key="Group7" value="156|14|45|255"/>
    </go-groups>
    <groups-pvalues>
      <map key="Group7" value="1.4304215416372288E-6"/>
    </groups-pvalues>
    <groups-test-rank>
      <map key="Group7" value="1"/>
    </groups-test-rank>
    <all-associated-gene-ids>
      <map key="102871" value="ISS"/>
      <map key="104271" value="IMP"/>
      <map key="104806" value="IBA"/>
      <map key="108689" value="IBA"/>
      <map key="109019" value="ISS"/>
      <map key="109145" value="IBA"/>
      <map key="113002583" value="IEA"/>
      <map key="114714" value="ISS"/>
      <map key="11545" value="ISS"/>
      <map key="117599" value="ISO"/>
      <map key="11920" value="IMP"/>
      <map key="12144" value="IMP"/>
      <map key="12189" value="ISO"/>
      <map key="12190" value="ISO"/>
      <map key="12544" value="IBA"/>
      <map key="12545" value="IBA"/>
      <map key="12649" value="ISS"/>
      <map key="13404" value="IBA"/>
      <map key="14086" value="ISS"/>
      <map key="15270" value="IMP"/>
      <map key="15574" value="IDA"/>
      <map key="170472" value="IMP"/>
      <map key="17215" value="IBA"/>
      <map key="17216" value="IBA"/>
      <map key="17217" value="IBA"/>
      <map key="17218" value="IBA"/>
      <map key="17219" value="IBA"/>
      <map key="17220" value="IBA"/>
      <map key="17535" value="ISS"/>
      <map key="191578" value="ISO"/>
      <map key="19361" value="ISS"/>
      <map key="19362" value="ISS"/>
      <map key="19363" value="ISS"/>
      <map key="19364" value="ISS"/>
      <map key="19365" value="IEA"/>
      <map key="19366" value="IMP"/>
      <map key="19691" value="IBA"/>
      <map key="19714" value="IBA"/>
      <map key="19891" value="ISS"/>
      <map key="20422" value="IMP"/>
      <map key="209334" value="ISS"/>
      <map key="210554" value="IBA"/>
      <map key="211978" value="ISS"/>
      <map key="212377" value="ISS"/>
      <map key="214763" value="ISO"/>
      <map key="216049" value="ISS"/>
      <map key="216853" value="ISS"/>
      <map key="21761" value="ISS"/>
      <map key="21853" value="ISS"/>
      <map key="22376" value="ISS"/>
      <map key="223970" value="IBA"/>
      <map key="224008" value="ISS"/>
      <map key="22427" value="IBA"/>
      <map key="225182" value="IEA"/>
      <map key="22594" value="ISO"/>
      <map key="226026" value="ISS"/>
      <map key="22632" value="ISO"/>
      <map key="231855" value="ISS"/>
      <map key="232314" value="ISS"/>
      <map key="233826" value="ISS"/>
      <map key="233908" value="IEA"/>
      <map key="234736" value="ISS"/>
      <map key="235626" value="ISS"/>
      <map key="236904" value="ISO"/>
      <map key="237211" value="IMP"/>
      <map key="240697" value="IMP"/>
      <map key="244694" value="ISO"/>
      <map key="269400" value="ISS"/>
      <map key="272158" value="IEA"/>
      <map key="27223" value="ISO"/>
      <map key="272551" value="IBA"/>
      <map key="27354" value="IBA"/>
      <map key="319955" value="ISS"/>
      <map key="330554" value="ISS"/>
      <map key="384619" value="IMP"/>
      <map key="50505" value="ISO"/>
      <map key="50721" value="ISS"/>
      <map key="50755" value="ISS"/>
      <map key="51869" value="ISO"/>
      <map key="52864" value="ISO"/>
      <map key="56045" value="ISS"/>
      <map key="56420" value="ISS"/>
      <map key="56515" value="ISS"/>
      <map key="56626" value="ISS"/>
      <map key="56739" value="IGI"/>
      <map key="57321" value="IMP"/>
      <map key="57434" value="ISO"/>
      <map key="59029" value="ISS"/>
      <map key="60344" value="IBA"/>
      <map key="60530" value="ISS"/>
      <map key="623474" value="ISO"/>
      <map key="635253" value="ISO"/>
      <map key="66634" value="ISO"/>
      <map key="66713" value="ISS"/>
      <map key="668225" value="IBA"/>
      <map key="668929" value="IGI"/>
      <map key="66962" value="ISS"/>
      <map key="67561" value="IMP"/>
      <map key="67711" value="IBA"/>
      <map key="67788" value="ISO"/>
      <map key="68067" value="ISS"/>
      <map key="68142" value="ISO"/>
      <map key="68240" value="ISO"/>
      <map key="68275" value="ISO"/>
      <map key="68501" value="ISS"/>
      <map key="69270" value="IBA"/>
      <map key="69596" value="ISS"/>
      <map key="69747" value="ISS"/>
      <map key="69885" value="ISS"/>
      <map key="69917" value="ISS"/>
      <map key="71175" value="IBA"/>
      <map key="71514" value="ISO"/>
      <map key="71567" value="ISO"/>
      <map key="71711" value="IBA"/>
      <map key="71890" value="ISO"/>
      <map key="72199" value="ISS"/>
      <map key="72749" value="ISS"/>
      <map key="72931" value="ISO"/>
      <map key="73747" value="ISO"/>
      <map key="74264" value="IBA"/>
      <map key="74335" value="ISS"/>
      <map key="74355" value="ISS"/>
      <map key="74386" value="IBA"/>
      <map key="75178" value="IMP"/>
      <map key="75317" value="ISS"/>
      <map key="75698" value="ISO"/>
      <map key="75764" value="IBA"/>
      <map key="77044" value="ISO"/>
      <map key="77782" value="ISO"/>
      <map key="79456" value="IBA"/>
      <map key="93765" value="ISS"/>
      <map key="94232" value="ISS"/>
      <map key="97827" value="ISO"/>
      <map key="98415" value="ISO"/>
      <map key="99982" value="ISO"/>
    </all-associated-gene-ids>
    <associated-gene-cluster>
      <map key="1">
        <value>H2ax</value>
        <value>Mcm3</value>
        <value>Mcm6</value>
        <value>Rif1</value>
        <value>Setd2</value>
        <value>Trp53bp1</value>
      </map>
    </associated-gene-cluster>
  </term>
  <term clusterName="Specific for Cluster #1" go-id-string="GO:0010569" initial-group-color="Group7$156|14|45|255" name="regulation of double-strand break repair via homologous recombination" nodeShape="Ellipse" numberOfGenesFromInitialListFoundInGO="67" numberOfGroupTests="7" numberOfTermTests="14" ontologyID="GO" ontologySource="GO_BiologicalProcess-EBI-UniProt-GOA-ACAP-ARAP_08.05.2020_00h00" order="15" overviewTermColor="0|0|0|255" pvalueTermTestRank="4" selected="false" termPvalue="4.816655797652042E-4" totalFrequency="6.382979" type="TERM">
    <associated-gene-symbols>
      <value>Rif1</value>
      <value>Setd2</value>
      <value>Trp53bp1</value>
    </associated-gene-symbols>
    <all-associated-symbols>
      <value>Actr2</value>
      <value>Arid2</value>
      <value>Blm</value>
      <value>Cgas</value>
      <value>Chek1</value>
      <value>Ercc6</value>
      <value>Fancb</value>
      <value>Fbh1</value>
      <value>Fign</value>
      <value>Fignl1</value>
      <value>Fignl2</value>
      <value>Fus</value>
      <value>Helb</value>
      <value>Kdm1a</value>
      <value>Klhl15</value>
      <value>Mad2l2</value>
      <value>Mms19</value>
      <value>Mrnip</value>
      <value>Parp1</value>
      <value>Parpbp</value>
      <value>Polq</value>
      <value>Ppp4c</value>
      <value>Ppp4r2</value>
      <value>Rad51</value>
      <value>Rad51ap1</value>
      <value>Radx</value>
      <value>Recql5</value>
      <value>Rif1</value>
      <value>Rmi2</value>
      <value>Rpa2</value>
      <value>Rtel1</value>
      <value>Setd2</value>
      <value>Shld1</value>
      <value>Shld2</value>
      <value>Shld3</value>
      <value>Sirt6</value>
      <value>Smchd1</value>
      <value>Spidr</value>
      <value>Terf2ip</value>
      <value>Tex15</value>
      <value>Timeless</value>
      <value>Trp53bp1</value>
      <value>Ubqln4</value>
      <value>Usp51</value>
      <value>Was</value>
      <value>Wrap53</value>
      <value>Zfp365</value>
    </all-associated-symbols>
    <associated-gene-ids>
      <value>235626</value>
      <value>27223</value>
      <value>51869</value>
    </associated-gene-ids>
    <go-levels>
      <value>6</value>
      <value>7</value>
      <value>8</value>
      <value>9</value>
      <value>10</value>
    </go-levels>
    <cluster-ids>
      <value>1</value>
    </cluster-ids>
    <go-groups>
      <map key="Group7" value="156|14|45|255"/>
    </go-groups>
    <groups-pvalues>
      <map key="Group7" value="1.4304215416372288E-6"/>
    </groups-pvalues>
    <groups-test-rank>
      <map key="Group7" value="1"/>
    </groups-test-rank>
    <all-associated-gene-ids>
      <map key="102871" value="ISS"/>
      <map key="104271" value="IMP"/>
      <map key="113002583" value="IEA"/>
      <map key="11545" value="ISS"/>
      <map key="117599" value="ISO"/>
      <map key="12144" value="IGI"/>
      <map key="12649" value="ISS"/>
      <map key="170472" value="IGI"/>
      <map key="19361" value="ISS"/>
      <map key="19362" value="ISS"/>
      <map key="19891" value="ISS"/>
      <map key="214763" value="ISO"/>
      <map key="216049" value="ISS"/>
      <map key="216853" value="ISS"/>
      <map key="21853" value="ISS"/>
      <map key="22376" value="ISS"/>
      <map key="223970" value="IBA"/>
      <map key="224008" value="ISS"/>
      <map key="232314" value="ISS"/>
      <map key="233908" value="IEA"/>
      <map key="235626" value="ISS"/>
      <map key="236904" value="ISO"/>
      <map key="237211" value="IGI"/>
      <map key="269400" value="ISS"/>
      <map key="27223" value="ISO"/>
      <map key="319955" value="ISS"/>
      <map key="50721" value="ISS"/>
      <map key="50755" value="ISO"/>
      <map key="51869" value="ISO"/>
      <map key="56420" value="ISS"/>
      <map key="57321" value="IMP"/>
      <map key="60344" value="IBA"/>
      <map key="60530" value="ISS"/>
      <map key="635253" value="ISO"/>
      <map key="66713" value="ISS"/>
      <map key="668225" value="IBA"/>
      <map key="68067" value="ISS"/>
      <map key="71890" value="ISO"/>
      <map key="72199" value="ISS"/>
      <map key="73747" value="ISO"/>
      <map key="74355" value="ISS"/>
      <map key="75317" value="ISS"/>
      <map key="75698" value="ISO"/>
      <map key="77044" value="ISO"/>
      <map key="77782" value="ISO"/>
      <map key="94232" value="ISS"/>
      <map key="99982" value="ISO"/>
    </all-associated-gene-ids>
    <associated-gene-cluster>
      <map key="1">
        <value>Rif1</value>
        <value>Setd2</value>
        <value>Trp53bp1</value>
      </map>
    </associated-gene-cluster>
  </term>
  <term clusterName="Specific for Cluster #1" go-id-string="GO:0045830" initial-group-color="Group7$156|14|45|255" name="positive regulation of isotype switching" nodeShape="Ellipse" numberOfGenesFromInitialListFoundInGO="67" numberOfGroupTests="7" numberOfTermTests="14" ontologyID="GO" ontologySource="GO_BiologicalProcess-EBI-UniProt-GOA-ACAP-ARAP_08.05.2020_00h00" order="16" overviewTermColor="0|0|0|255" pvalueTermTestRank="13" selected="false" termPvalue="0.004855610684697364" totalFrequency="6.25" type="TERM">
    <associated-gene-symbols>
      <value>Rif1</value>
      <value>Trp53bp1</value>
    </associated-gene-symbols>
    <all-associated-symbols>
      <value>Atad5</value>
      <value>Cd28</value>
      <value>Cd40</value>
      <value>Clcf1</value>
      <value>Exosc3</value>
      <value>Exosc6</value>
      <value>Hmces</value>
      <value>Ifng</value>
      <value>Il2</value>
      <value>Il4</value>
      <value>Kmt5b</value>
      <value>Kmt5c</value>
      <value>Mad2l2</value>
      <value>Mlh1</value>
      <value>Msh2</value>
      <value>Nsd2</value>
      <value>Pagr1a</value>
      <value>Paxip1</value>
      <value>Pms2</value>
      <value>Ptprc</value>
      <value>Rif1</value>
      <value>Shld1</value>
      <value>Shld2</value>
      <value>Shld3</value>
      <value>Stat6</value>
      <value>Tbx21</value>
      <value>Tfrc</value>
      <value>Tgfb1</value>
      <value>Tnfsf13</value>
      <value>Tnfsf4</value>
      <value>Tnfsfm13</value>
      <value>Trp53bp1</value>
    </all-associated-symbols>
    <associated-gene-ids>
      <value>27223</value>
      <value>51869</value>
    </associated-gene-ids>
    <go-levels>
      <value>3</value>
      <value>4</value>
      <value>5</value>
      <value>6</value>
      <value>7</value>
      <value>8</value>
      <value>9</value>
      <value>10</value>
      <value>11</value>
      <value>12</value>
      <value>13</value>
      <value>14</value>
    </go-levels>
    <cluster-ids>
      <value>1</value>
    </cluster-ids>
    <go-groups>
      <map key="Group7" value="156|14|45|255"/>
    </go-groups>
    <groups-pvalues>
      <map key="Group7" value="1.4304215416372288E-6"/>
    </groups-pvalues>
    <groups-test-rank>
      <map key="Group7" value="1"/>
    </groups-test-rank>
    <all-associated-gene-ids>
      <map key="107823" value="IMP"/>
      <map key="113002583" value="IEA"/>
      <map key="12487" value="IMP"/>
      <map key="15978" value="IDA"/>
      <map key="16183" value="IMP"/>
      <map key="16189" value="IDA"/>
      <map key="17350" value="IMP"/>
      <map key="17685" value="IMP"/>
      <map key="18861" value="IMP"/>
      <map key="19264" value="IMP"/>
      <map key="20852" value="IGI"/>
      <map key="21803" value="ISS"/>
      <map key="21939" value="IDA"/>
      <map key="22042" value="ISS"/>
      <map key="22164" value="IMP"/>
      <map key="225888" value="IMP"/>
      <map key="232210" value="IDA"/>
      <map key="232811" value="IMP"/>
      <map key="237877" value="IMP"/>
      <map key="27223" value="ISO"/>
      <map key="51869" value="IMP"/>
      <map key="55982" value="IMP"/>
      <map key="56708" value="IDA"/>
      <map key="57765" value="IMP"/>
      <map key="619441" value="IBA"/>
      <map key="66362" value="IMP"/>
      <map key="67278" value="IMP"/>
      <map key="69583" value="ISO"/>
      <map key="71890" value="ISO"/>
      <map key="72544" value="IMP"/>
      <map key="73747" value="ISO"/>
      <map key="75698" value="ISO"/>
    </all-associated-gene-ids>
    <associated-gene-cluster>
      <map key="1">
        <value>Rif1</value>
        <value>Trp53bp1</value>
      </map>
    </associated-gene-cluster>
  </term>
</cluego-terms>
