# Supplementary material for: The Greatwall kinase safeguards the genome integrity by affecting the kinome activity in mitosis
Source: Oncogene. 2020 Sep 25;39(44):6816–40. doi: 10.1038/s41388-020-01470-1 (PMC7605441; doi:10.1038/s41388-020-01470-1)
Supplement: Supplementary file 8 — File S1 [file 41388_2020_1470_MOESM8_ESM.zip › saved-session/11237/gene-term-matrix.txt]

NAME	Camsap2	Dync1li1	Dync1li2	H2ax	Iws1	Mcm3	Mcm6	Ncoa3	Numa1	Pfkfb3	Pwp1	Ranbp2	Rif1	Rps3	Setd2	Smc3	Trp53bp1	Trp53bp2
double-strand break repair via homologous recombination	0	0	0	1	0	1	1	0	0	0	0	0	1	0	1	0	1	0
double-strand break repair via break-induced replication	0	0	0	0	0	1	1	0	0	0	0	0	0	0	0	0	0	0
pre-replicative complex assembly involved in nuclear cell cycle DNA replication	0	0	0	0	0	1	1	0	0	0	0	0	0	0	0	0	0	0
regulation of double-strand break repair via homologous recombination	0	0	0	0	0	0	0	0	0	0	0	0	1	0	1	0	1	0
regulation of mRNA export from nucleus	0	0	0	0	1	0	0	0	0	0	0	0	0	0	1	0	0	0
peptidyl-lysine trimethylation	0	0	0	0	1	0	0	0	0	0	1	0	0	0	1	0	0	0
carbohydrate kinase activity	0	0	0	0	0	0	0	0	0	1	0	1	0	0	0	0	0	0
regulation of microtubule polymerization	1	0	0	0	0	0	0	0	1	0	0	0	0	1	0	0	0	0
positive regulation of keratinocyte differentiation	0	0	0	0	0	0	0	1	1	0	0	0	0	0	0	0	0	0
negative regulation of DNA repair	0	0	0	0	0	0	0	0	0	0	0	0	1	1	0	0	1	0
positive regulation of isotype switching	0	0	0	0	0	0	0	0	0	0	0	0	1	0	0	0	1	0
regulation of mitotic spindle organization	0	0	0	0	0	0	0	0	1	0	0	0	0	0	0	1	0	0
regulation of spindle assembly	0	0	0	0	0	0	0	0	1	0	0	0	0	0	0	1	0	0
positive regulation of execution phase of apoptosis	0	0	0	0	0	0	0	0	0	0	0	0	0	1	0	0	0	1
mitotic DNA replication	0	0	0	0	0	1	1	0	0	0	0	0	0	0	0	0	0	0
cellular response to nerve growth factor stimulus	0	1	1	0	0	0	0	0	0	0	0	0	0	1	0	0	0	0
