# Supplementary material for: The Greatwall kinase safeguards the genome integrity by affecting the kinome activity in mitosis
Source: Oncogene. 2020 Sep 25;39(44):6816–40. doi: 10.1038/s41388-020-01470-1 (PMC7605441; doi:10.1038/s41388-020-01470-1)
Supplement: Supplementary file 8 — File S1 [file 41388_2020_1470_MOESM8_ESM.zip › saved-session/11237/kappa-score-matrix.txt]

NAME	double-strand break repair via homologous recombination|GO:0000724	double-strand break repair via break-induced replication|GO:0000727	pre-replicative complex assembly involved in nuclear cell cycle DNA replication|GO:0006267	regulation of double-strand break repair via homologous recombination|GO:0010569	regulation of mRNA export from nucleus|GO:0010793	peptidyl-lysine trimethylation|GO:0018023	carbohydrate kinase activity|GO:0019200	regulation of microtubule polymerization|GO:0031113	positive regulation of keratinocyte differentiation|GO:0045618	negative regulation of DNA repair|GO:0045738	positive regulation of isotype switching|GO:0045830	regulation of mitotic spindle organization|GO:0060236	regulation of spindle assembly|GO:0090169	positive regulation of execution phase of apoptosis|GO:1900119	mitotic DNA replication|GO:1902969	cellular response to nerve growth factor stimulus|GO:1990090
double-strand break repair via homologous recombination|GO:0000724	1.0	0.39999999999999986	0.39999999999999986	0.5714285714285713	0.09999999999999988	-2.854859206178975E-16	-0.20000000000000037	-0.28571428571428553	-0.20000000000000037	0.2857142857142857	0.39999999999999986	-0.20000000000000037	-0.20000000000000037	-0.20000000000000037	0.39999999999999986	-0.28571428571428553
double-strand break repair via break-induced replication|GO:0000727	0.39999999999999986	1.0	1.0	-0.15384615384615302	-0.125	-0.15384615384615302	-0.125	-0.15384615384615302	-0.125	-0.15384615384615302	-0.125	-0.125	-0.125	-0.125	1.0	-0.15384615384615302
pre-replicative complex assembly involved in nuclear cell cycle DNA replication|GO:0006267	0.39999999999999986	1.0	1.0	-0.15384615384615302	-0.125	-0.15384615384615302	-0.125	-0.15384615384615302	-0.125	-0.15384615384615302	-0.125	-0.125	-0.125	-0.125	1.0	-0.15384615384615302
regulation of double-strand break repair via homologous recombination|GO:0010569	0.5714285714285713	-0.15384615384615302	-0.15384615384615302	1.0	0.30769230769230804	0.2000000000000004	-0.15384615384615302	-0.1999999999999996	-0.15384615384615302	0.5999999999999996	0.769230769230769	-0.15384615384615302	-0.15384615384615302	-0.15384615384615302	-0.15384615384615302	-0.1999999999999996
regulation of mRNA export from nucleus|GO:0010793	0.09999999999999988	-0.125	-0.125	0.30769230769230804	1.0	0.769230769230769	-0.125	-0.15384615384615302	-0.125	-0.15384615384615302	-0.125	-0.125	-0.125	-0.125	-0.125	-0.15384615384615302
peptidyl-lysine trimethylation|GO:0018023	-2.854859206178975E-16	-0.15384615384615302	-0.15384615384615302	0.2000000000000004	0.769230769230769	1.0	-0.15384615384615302	-0.1999999999999996	-0.15384615384615302	-0.1999999999999996	-0.15384615384615302	-0.15384615384615302	-0.15384615384615302	-0.15384615384615302	-0.15384615384615302	-0.1999999999999996
carbohydrate kinase activity|GO:0019200	-0.20000000000000037	-0.125	-0.125	-0.15384615384615302	-0.125	-0.15384615384615302	1.0	-0.15384615384615302	-0.125	-0.15384615384615302	-0.125	-0.125	-0.125	-0.125	-0.125	-0.15384615384615302
regulation of microtubule polymerization|GO:0031113	-0.28571428571428553	-0.15384615384615302	-0.15384615384615302	-0.1999999999999996	-0.15384615384615302	-0.1999999999999996	-0.15384615384615302	1.0	0.30769230769230804	0.2000000000000004	-0.15384615384615302	0.30769230769230804	0.30769230769230804	0.30769230769230804	-0.15384615384615302	0.2000000000000004
positive regulation of keratinocyte differentiation|GO:0045618	-0.20000000000000037	-0.125	-0.125	-0.15384615384615302	-0.125	-0.15384615384615302	-0.125	0.30769230769230804	1.0	-0.15384615384615302	-0.125	0.4375000000000003	0.4375000000000003	-0.125	-0.125	-0.15384615384615302
negative regulation of DNA repair|GO:0045738	0.2857142857142857	-0.15384615384615302	-0.15384615384615302	0.5999999999999996	-0.15384615384615302	-0.1999999999999996	-0.15384615384615302	0.2000000000000004	-0.15384615384615302	1.0	0.769230769230769	-0.15384615384615302	-0.15384615384615302	0.30769230769230804	-0.15384615384615302	0.2000000000000004
positive regulation of isotype switching|GO:0045830	0.39999999999999986	-0.125	-0.125	0.769230769230769	-0.125	-0.15384615384615302	-0.125	-0.15384615384615302	-0.125	0.769230769230769	1.0	-0.125	-0.125	-0.125	-0.125	-0.15384615384615302
regulation of mitotic spindle organization|GO:0060236	-0.20000000000000037	-0.125	-0.125	-0.15384615384615302	-0.125	-0.15384615384615302	-0.125	0.30769230769230804	0.4375000000000003	-0.15384615384615302	-0.125	1.0	1.0	-0.125	-0.125	-0.15384615384615302
regulation of spindle assembly|GO:0090169	-0.20000000000000037	-0.125	-0.125	-0.15384615384615302	-0.125	-0.15384615384615302	-0.125	0.30769230769230804	0.4375000000000003	-0.15384615384615302	-0.125	1.0	1.0	-0.125	-0.125	-0.15384615384615302
positive regulation of execution phase of apoptosis|GO:1900119	-0.20000000000000037	-0.125	-0.125	-0.15384615384615302	-0.125	-0.15384615384615302	-0.125	0.30769230769230804	-0.125	0.30769230769230804	-0.125	-0.125	-0.125	1.0	-0.125	0.30769230769230804
mitotic DNA replication|GO:1902969	0.39999999999999986	1.0	1.0	-0.15384615384615302	-0.125	-0.15384615384615302	-0.125	-0.15384615384615302	-0.125	-0.15384615384615302	-0.125	-0.125	-0.125	-0.125	1.0	-0.15384615384615302
cellular response to nerve growth factor stimulus|GO:1990090	-0.28571428571428553	-0.15384615384615302	-0.15384615384615302	-0.1999999999999996	-0.15384615384615302	-0.1999999999999996	-0.15384615384615302	0.2000000000000004	-0.15384615384615302	0.2000000000000004	-0.15384615384615302	-0.15384615384615302	-0.15384615384615302	0.30769230769230804	-0.15384615384615302	1.0
