# Supplementary material for: The Greatwall kinase safeguards the genome integrity by affecting the kinome activity in mitosis
Source: Oncogene. 2020 Sep 25;39(44):6816–40. doi: 10.1038/s41388-020-01470-1 (PMC7605441; doi:10.1038/s41388-020-01470-1)
Supplement: Supplementary file 8 — File S1 [file 41388_2020_1470_MOESM8_ESM.zip › saved-session/11237/log.txt]

### All results were created with ClueGO v2.5.7 ###
Organism analyzed: Mus Musculus [10090]
Identifier types used: [AccessionID, UniProtKB_AC]
Evidence codes used: [All]
#Genes in preselected reference set (AccessionID) : 20595
#All unique genes in selected ontologies: 20595 (reference set for hypergeometric test)

#Genes from Cluster#1: unique uploaded ids 72 -> corresponding genes 69, with 3 (4,17%) missing  -> 69 recognized by ClueGO.
 -> To improve the % of found genes, verify gene identifiers, download new available ClueGO conversion files or add/request additional files.

#Genes with functional annotations in all selected Ontologies from Cluster#1: 67 (97,1%) -> 2 (2,9%) are not functionally annotated in any selected Ontology!
 -> To improve the % of annotated genes, chose additional ontologies.

#Genes from all Clusters associated to 56 representative Terms and Pathways (after applying general selection criteria): 28 (40,58%)
#Genes from all Clusters associated to 16 representative Terms and Pathways (after fusion selection criteria): 18 (26,09%)

KappaScore Grouping:
Iteration: 0 with 8 groups
Final KappaScore groups  = 8
# Terms not grouped  = 0

# Merge redundant groups with >50.0% overlap
Final group size after merging: 8

#GO All Terms Specific for Cluster #1: 16
#GO Terms: 16
#GO Term Connections: 6
