# Supplementary material for: The Greatwall kinase safeguards the genome integrity by affecting the kinome activity in mitosis
Source: Oncogene. 2020 Sep 25;39(44):6816–40. doi: 10.1038/s41388-020-01470-1 (PMC7605441; doi:10.1038/s41388-020-01470-1)
Supplement: Supplementary file 8 — File S1 [file 41388_2020_1470_MOESM8_ESM.zip › saved-session/11237/network/associatedGeneCluster.txt]

1	Camsap2|Dync1li1|Dync1li2|H2ax|Iws1|Mcm3|Mcm6|Ncoa3|Numa1|Pfkfb3|Pwp1|Ranbp2|Rif1|Rps3|Setd2|Smc3|Trp53bp1|Trp53bp2
