# Supplementary material for: The Greatwall kinase safeguards the genome integrity by affecting the kinome activity in mitosis
Source: Oncogene. 2020 Sep 25;39(44):6816–40. doi: 10.1038/s41388-020-01470-1 (PMC7605441; doi:10.1038/s41388-020-01470-1)
Supplement: Supplementary file 8 — File S1 [file 41388_2020_1470_MOESM8_ESM.zip › saved-session/11237/network/associatedUniqueTermMap.txt]

101706	Numa1
103136	Pwp1
13006	Smc3
15270	H2ax
170768	Pfkfb3
17215	Mcm3
17219	Mcm6
17979	Ncoa3
19386	Ranbp2
209456	Trp53bp2
234663	Dync1li2
235626	Setd2
235661	Dync1li1
27050	Rps3
27223	Trp53bp1
51869	Rif1
67886	Camsap2
73473	Iws1
