# Supplementary material for: The Greatwall kinase safeguards the genome integrity by affecting the kinome activity in mitosis
Source: Oncogene. 2020 Sep 25;39(44):6816–40. doi: 10.1038/s41388-020-01470-1 (PMC7605441; doi:10.1038/s41388-020-01470-1)
Supplement: Supplementary file 8 — File S1 [file 41388_2020_1470_MOESM8_ESM.zip › saved-session/11237/network/goGroupMap.txt]

ASSOCIATED_NEW_GENE	64|64|64|255
CLUSTER1-2ASSOCIATED_GENE	255|255|255|255
CLUSTER1-2ASSOCIATED_NEW_GENE	64|64|64|255
CLUSTER1ASSOCIATED_NEW_GENE	64|64|64|255
CLUSTER2ASSOCIATED_NEW_GENE	64|64|64|255
GO:0000724	156|14|45|255
GO:0000727	206|81|238|255
GO:0006267	206|81|238|255
GO:0010569	156|14|45|255
GO:0010793	200|34|170|255
GO:0018023	200|34|170|255
GO:0019200	139|226|201|255
GO:0031113	2|6|141|255
GO:0045618	203|54|0|255
GO:0045738	156|14|45|255
GO:0045830	156|14|45|255
GO:0060236	203|54|0|255
GO:0090169	203|54|0|255
GO:1900119	120|159|98|255
GO:1902969	206|81|238|255
GO:1990090	28|248|61|255
[Group0]	120|159|98|255
[Group1]	28|248|61|255
[Group2]	139|226|201|255
[Group3]	2|6|141|255
[Group4]	200|34|170|255
[Group5]	203|54|0|255
[Group6]	206|81|238|255
[Group7]	156|14|45|255
