# Supplementary material for: The Greatwall kinase safeguards the genome integrity by affecting the kinome activity in mitosis
Source: Oncogene. 2020 Sep 25;39(44):6816–40. doi: 10.1038/s41388-020-01470-1 (PMC7605441; doi:10.1038/s41388-020-01470-1)
Supplement: Supplementary file 8 — File S1 [file 41388_2020_1470_MOESM8_ESM.zip › saved-session/11237/network/clusterColorMap.txt]

Camsap2	255|0|0|255
Dync1li1	255|0|0|255
Dync1li2	255|0|0|255
GO:0000724	156|14|45|255
GO:0000727	206|81|238|255
GO:0006267	206|81|238|255
GO:0010569	156|14|45|255
GO:0010793	200|34|170|255
GO:0018023	200|34|170|255
GO:0019200	139|226|201|255
GO:0031113	2|6|141|255
GO:0045618	203|54|0|255
GO:0045738	156|14|45|255
GO:0045830	156|14|45|255
GO:0060236	203|54|0|255
GO:0090169	203|54|0|255
GO:1900119	120|159|98|255
GO:1902969	206|81|238|255
GO:1990090	28|248|61|255
H2ax	255|0|0|255
Iws1	255|0|0|255
Mcm3	255|0|0|255
Mcm6	255|0|0|255
Ncoa3	255|0|0|255
Numa1	255|0|0|255
Pfkfb3	255|0|0|255
Pwp1	255|0|0|255
Ranbp2	255|0|0|255
Rif1	255|0|0|255
Rps3	255|0|0|255
Setd2	255|0|0|255
Smc3	255|0|0|255
Trp53bp1	255|0|0|255
Trp53bp2	255|0|0|255
