# Supplementary material for: The Greatwall kinase safeguards the genome integrity by affecting the kinome activity in mitosis
Source: Oncogene. 2020 Sep 25;39(44):6816–40. doi: 10.1038/s41388-020-01470-1 (PMC7605441; doi:10.1038/s41388-020-01470-1)
Supplement: Supplementary file 8 — File S1 [file 41388_2020_1470_MOESM8_ESM.zip › saved-session/11237/network/nodeShapeMap.txt]

101706	Ellipse
103136	Ellipse
13006	Ellipse
15270	Ellipse
170768	Ellipse
17215	Ellipse
17219	Ellipse
17979	Ellipse
19386	Ellipse
209456	Ellipse
234663	Ellipse
235626	Ellipse
235661	Ellipse
27050	Ellipse
27223	Ellipse
51869	Ellipse
67886	Ellipse
73473	Ellipse
GO:0000724	Ellipse
GO:0000727	Ellipse
GO:0006267	Ellipse
GO:0010569	Ellipse
GO:0010793	Ellipse
GO:0018023	Ellipse
GO:0019200	Ellipse
GO:0031113	Ellipse
GO:0045618	Ellipse
GO:0045738	Ellipse
GO:0045830	Ellipse
GO:0060236	Ellipse
GO:0090169	Ellipse
GO:1900119	Ellipse
GO:1902969	Ellipse
GO:1990090	Ellipse
