# Supplementary material for: The Greatwall kinase safeguards the genome integrity by affecting the kinome activity in mitosis
Source: Oncogene. 2020 Sep 25;39(44):6816–40. doi: 10.1038/s41388-020-01470-1 (PMC7605441; doi:10.1038/s41388-020-01470-1)
Supplement: Supplementary file 8 — File S1 [file 41388_2020_1470_MOESM8_ESM.zip › saved-session/11237/network/addedClueGONodesMap.txt]

GO:0000724	11247
GO:0000727	11260
GO:0006267	11264
GO:0010569	11268
GO:0010793	11274
GO:0018023	11278
GO:0019200	11284
GO:0031113	11289
GO:0045618	11296
GO:0045738	11300
GO:0045830	11305
GO:0060236	11310
GO:0090169	11315
GO:1900119	11320
GO:1902969	11324
GO:1990090	11329
