# Supplementary material for: The Greatwall kinase safeguards the genome integrity by affecting the kinome activity in mitosis
Source: Oncogene. 2020 Sep 25;39(44):6816–40. doi: 10.1038/s41388-020-01470-1 (PMC7605441; doi:10.1038/s41388-020-01470-1)
Supplement: Supplementary file 8 — File S1 [file 41388_2020_1470_MOESM8_ESM.zip › saved-session/11237/network/addedAssociatedNodesMap.txt]

101706	11290
103136	11279
13006	11312
15270	11248
170768	11285
17215	11250
17219	11252
17979	11298
19386	11287
209456	11321
234663	11330
235626	11254
235661	11332
27050	11292
27223	11256
51869	11258
67886	11294
73473	11276
