# Supplementary material for: The Greatwall kinase safeguards the genome integrity by affecting the kinome activity in mitosis
Source: Oncogene. 2020 Sep 25;39(44):6816–40. doi: 10.1038/s41388-020-01470-1 (PMC7605441; doi:10.1038/s41388-020-01470-1)
Supplement: Supplementary file 8 — File S1 [file 41388_2020_1470_MOESM8_ESM.zip › saved-session/11237/network/addedClueGOEdgesList.txt]

11267	11267
11272	11272
11283	11283
11304	11304
11308	11308
11309	11309
11314	11314
11318	11318
11319	11319
11327	11327
11328	11328
