# Supplementary material for: The Greatwall kinase safeguards the genome integrity by affecting the kinome activity in mitosis
Source: Oncogene. 2020 Sep 25;39(44):6816–40. doi: 10.1038/s41388-020-01470-1 (PMC7605441; doi:10.1038/s41388-020-01470-1)
Supplement: Supplementary file 8 — File S1 [file 41388_2020_1470_MOESM8_ESM.zip › saved-session/11237/network/addedAssociatedEdgesList.txt]

11249	11249
11251	11251
11253	11253
11255	11255
11257	11257
11259	11259
11261	11261
11262	11262
11265	11265
11266	11266
11269	11269
11270	11270
11271	11271
11275	11275
11277	11277
11280	11280
11281	11281
11282	11282
11286	11286
11288	11288
11291	11291
11293	11293
11295	11295
11297	11297
11299	11299
11301	11301
11302	11302
11303	11303
11306	11306
11307	11307
11311	11311
11313	11313
11316	11316
11317	11317
11322	11322
11323	11323
11325	11325
11326	11326
11331	11331
11333	11333
11334	11334
