# Supplementary material for: The Greatwall kinase safeguards the genome integrity by affecting the kinome activity in mitosis
Source: Oncogene. 2020 Sep 25;39(44):6816–40. doi: 10.1038/s41388-020-01470-1 (PMC7605441; doi:10.1038/s41388-020-01470-1)
Supplement: Supplementary file 8 — File S1 [file 41388_2020_1470_MOESM8_ESM.zip › saved-session/11237/cluepedia/tab.properties]

#Tab Properties
#Mon Aug 10 16:48:03 CEST 2020
show-all-shared-nodes=true
show-ontology-relations-edges=false
show-evidence-codes=false
show-only-links-to-selected-genes=true
show-all-links=false
edge-option-selection=UNION
show-notdirection-action=true
show-all-genes=false
show-edges-with-negative-scores=true
show-kappa-score-edges=false
show-association-action=true
show-activation-action=true
show-only-linked-genes=false
show-all-associated-nodes-from-terms=true
show-terms=true
merge-edge-scores=false
show-only-associated-genes=false
show-percentage-on-terms=false
use-cerebral-layout=false
show-inhibition-action=true
show-edges-with-positive-scores=true
