# Supplementary material for: The Greatwall kinase safeguards the genome integrity by affecting the kinome activity in mitosis
Source: Oncogene. 2020 Sep 25;39(44):6816–40. doi: 10.1038/s41388-020-01470-1 (PMC7605441; doi:10.1038/s41388-020-01470-1)
Supplement: Supplementary file 8 — File S1 [file 41388_2020_1470_MOESM8_ESM.zip › saved-session/obo/REACTOME_08.05.2020.obo]

format-version: 1.2
data-version: releases/2020-05-08
date: 08:05:2020 00:00
auto-generated-by: ClueGO
ontology: REACTOME

[Term]
id: R-BTA:109606
name: R-BTA:109606
is_a: R-BTA:109581

[Term]
id: R-BTA:169911
name: R-BTA:169911
is_a: R-BTA:109581

[Term]
id: R-BTA:5357769
name: R-BTA:5357769
is_a: R-BTA:109581

[Term]
id: R-BTA:75153
name: R-BTA:75153
is_a: R-BTA:109581

[Term]
id: R-BTA:140877
name: R-BTA:140877
is_a: R-BTA:109582

[Term]
id: R-BTA:202733
name: R-BTA:202733
is_a: R-BTA:109582

[Term]
id: R-BTA:418346
name: R-BTA:418346
is_a: R-BTA:109582

[Term]
id: R-BTA:75205
name: R-BTA:75205
is_a: R-BTA:109582

[Term]
id: R-BTA:75892
name: R-BTA:75892
is_a: R-BTA:109582

[Term]
id: R-BTA:76002
name: R-BTA:76002
is_a: R-BTA:109582

[Term]
id: R-BTA:983231
name: R-BTA:983231
is_a: R-BTA:109582

[Term]
id: R-BTA:111452
name: R-BTA:111452
is_a: R-BTA:109606

[Term]
id: R-BTA:111453
name: R-BTA:111453
is_a: R-BTA:109606

[Term]
id: R-BTA:111471
name: R-BTA:111471
is_a: R-BTA:109606

[Term]
id: R-BTA:114294
name: R-BTA:114294
is_a: R-BTA:109606

[Term]
id: R-BTA:114452
name: R-BTA:114452
is_a: R-BTA:109606

[Term]
id: R-BTA:75108
name: R-BTA:75108
is_a: R-BTA:109606

[Term]
id: R-BTA:165160
name: R-BTA:165160
is_a: R-BTA:109703

[Term]
id: R-BTA:109703
name: R-BTA:109703
is_a: R-BTA:109704

[Term]
id: R-BTA:165158
name: R-BTA:165158
is_a: R-BTA:109704

[Term]
id: R-BTA:110312
name: R-BTA:110312
is_a: R-BTA:110313

[Term]
id: R-BTA:110320
name: R-BTA:110320
is_a: R-BTA:110313

[Term]
id: R-BTA:5655862
name: R-BTA:5655862
is_a: R-BTA:110313

[Term]
id: R-BTA:5656121
name: R-BTA:5656121
is_a: R-BTA:110313

[Term]
id: R-BTA:5656169
name: R-BTA:5656169
is_a: R-BTA:110313

[Term]
id: R-BTA:110362
name: R-BTA:110362
is_a: R-BTA:110373

[Term]
id: R-BTA:5651801
name: R-BTA:5651801
is_a: R-BTA:110373

[Term]
id: R-BTA:9627069
name: R-BTA:9627069
is_a: R-BTA:111458

[Term]
id: R-BTA:111458
name: R-BTA:111458
is_a: R-BTA:111461

[Term]
id: R-BTA:264870
name: R-BTA:264870
is_a: R-BTA:111465

[Term]
id: R-BTA:352238
name: R-BTA:352238
is_a: R-BTA:111465

[Term]
id: R-BTA:111463
name: R-BTA:111463
is_a: R-BTA:111469

[Term]
id: R-BTA:111464
name: R-BTA:111464
is_a: R-BTA:111469

[Term]
id: R-BTA:111457
name: R-BTA:111457
is_a: R-BTA:111471

[Term]
id: R-BTA:111461
name: R-BTA:111461
is_a: R-BTA:111471

[Term]
id: R-BTA:111469
name: R-BTA:111469
is_a: R-BTA:111471

[Term]
id: R-BTA:112040
name: R-BTA:112040
is_a: R-BTA:111885

[Term]
id: R-BTA:180024
name: R-BTA:180024
is_a: R-BTA:111885

[Term]
id: R-BTA:202040
name: R-BTA:202040
is_a: R-BTA:111885

[Term]
id: R-BTA:163615
name: R-BTA:163615
is_a: R-BTA:111931

[Term]
id: R-BTA:111931
name: R-BTA:111931
is_a: R-BTA:111933

[Term]
id: R-BTA:111932
name: R-BTA:111932
is_a: R-BTA:111933

[Term]
id: R-BTA:111957
name: R-BTA:111957
is_a: R-BTA:111933

[Term]
id: R-BTA:111995
name: R-BTA:111995
is_a: R-BTA:111996

[Term]
id: R-BTA:111997
name: R-BTA:111997
is_a: R-BTA:111996

[Term]
id: R-BTA:111933
name: R-BTA:111933
is_a: R-BTA:111997

[Term]
id: R-BTA:112043
name: R-BTA:112043
is_a: R-BTA:112040

[Term]
id: R-BTA:170660
name: R-BTA:170660
is_a: R-BTA:112040

[Term]
id: R-BTA:170670
name: R-BTA:170670
is_a: R-BTA:112040

[Term]
id: R-BTA:111996
name: R-BTA:111996
is_a: R-BTA:112043

[Term]
id: R-BTA:112303
name: R-BTA:112303
is_a: R-BTA:112307

[Term]
id: R-BTA:181430
name: R-BTA:181430
is_a: R-BTA:112310

[Term]
id: R-BTA:210500
name: R-BTA:210500
is_a: R-BTA:112310

[Term]
id: R-BTA:212676
name: R-BTA:212676
is_a: R-BTA:112310

[Term]
id: R-BTA:264642
name: R-BTA:264642
is_a: R-BTA:112310

[Term]
id: R-BTA:888590
name: R-BTA:888590
is_a: R-BTA:112310

[Term]
id: R-BTA:379401
name: R-BTA:379401
is_a: R-BTA:112311

[Term]
id: R-BTA:380615
name: R-BTA:380615
is_a: R-BTA:112311

[Term]
id: R-BTA:210455
name: R-BTA:210455
is_a: R-BTA:112313

[Term]
id: R-BTA:181431
name: R-BTA:181431
is_a: R-BTA:112314

[Term]
id: R-BTA:399721
name: R-BTA:399721
is_a: R-BTA:112314

[Term]
id: R-BTA:442755
name: R-BTA:442755
is_a: R-BTA:112314

[Term]
id: R-BTA:451326
name: R-BTA:451326
is_a: R-BTA:112314

[Term]
id: R-BTA:977443
name: R-BTA:977443
is_a: R-BTA:112314

[Term]
id: R-BTA:112308
name: R-BTA:112308
is_a: R-BTA:112315

[Term]
id: R-BTA:112310
name: R-BTA:112310
is_a: R-BTA:112315

[Term]
id: R-BTA:112311
name: R-BTA:112311
is_a: R-BTA:112315

[Term]
id: R-BTA:112313
name: R-BTA:112313
is_a: R-BTA:112315

[Term]
id: R-BTA:112314
name: R-BTA:112314
is_a: R-BTA:112315

[Term]
id: R-BTA:112307
name: R-BTA:112307
is_a: R-BTA:112316

[Term]
id: R-BTA:112315
name: R-BTA:112315
is_a: R-BTA:112316

[Term]
id: R-BTA:1296071
name: R-BTA:1296071
is_a: R-BTA:112316

[Term]
id: R-BTA:6794362
name: R-BTA:6794362
is_a: R-BTA:112316

[Term]
id: R-BTA:109704
name: R-BTA:109704
is_a: R-BTA:112399

[Term]
id: R-BTA:112412
name: R-BTA:112412
is_a: R-BTA:112399

[Term]
id: R-BTA:110056
name: R-BTA:110056
is_a: R-BTA:112409

[Term]
id: R-BTA:112411
name: R-BTA:112411
is_a: R-BTA:112409

[Term]
id: R-BTA:113501
name: R-BTA:113501
is_a: R-BTA:113510

[Term]
id: R-BTA:111446
name: R-BTA:111446
is_a: R-BTA:114452

[Term]
id: R-BTA:111447
name: R-BTA:111447
is_a: R-BTA:114452

[Term]
id: R-BTA:139910
name: R-BTA:139910
is_a: R-BTA:114452

[Term]
id: R-BTA:426048
name: R-BTA:426048
is_a: R-BTA:114508

[Term]
id: R-BTA:1169091
name: R-BTA:1169091
is_a: R-BTA:1168372

[Term]
id: R-BTA:1169092
name: R-BTA:1169092
is_a: R-BTA:1168372

[Term]
id: R-BTA:2025928
name: R-BTA:2025928
is_a: R-BTA:1168372

[Term]
id: R-BTA:1169408
name: R-BTA:1169408
is_a: R-BTA:1169410

[Term]
id: R-BTA:8983711
name: R-BTA:8983711
is_a: R-BTA:1169410

[Term]
id: R-BTA:1300642
name: R-BTA:1300642
is_a: R-BTA:1187000

[Term]
id: R-BTA:1300645
name: R-BTA:1300645
is_a: R-BTA:1187000

[Term]
id: R-BTA:2534343
name: R-BTA:2534343
is_a: R-BTA:1187000

[Term]
id: R-BTA:8941413
name: R-BTA:8941413
is_a: R-BTA:1222556

[Term]
id: R-BTA:1250196
name: R-BTA:1250196
is_a: R-BTA:1227986

[Term]
id: R-BTA:1306955
name: R-BTA:1306955
is_a: R-BTA:1227986

[Term]
id: R-BTA:1963640
name: R-BTA:1963640
is_a: R-BTA:1227986

[Term]
id: R-BTA:1963642
name: R-BTA:1963642
is_a: R-BTA:1227986

[Term]
id: R-BTA:6785631
name: R-BTA:6785631
is_a: R-BTA:1227986

[Term]
id: R-BTA:8847993
name: R-BTA:8847993
is_a: R-BTA:1227986

[Term]
id: R-BTA:8863795
name: R-BTA:8863795
is_a: R-BTA:1227986

[Term]
id: R-BTA:1234158
name: R-BTA:1234158
is_a: R-BTA:1234174

[Term]
id: R-BTA:1234176
name: R-BTA:1234176
is_a: R-BTA:1234174

[Term]
id: R-BTA:1250342
name: R-BTA:1250342
is_a: R-BTA:1236394

[Term]
id: R-BTA:1250347
name: R-BTA:1250347
is_a: R-BTA:1236394

[Term]
id: R-BTA:1251985
name: R-BTA:1251985
is_a: R-BTA:1236394

[Term]
id: R-BTA:1253288
name: R-BTA:1253288
is_a: R-BTA:1236394

[Term]
id: R-BTA:1236973
name: R-BTA:1236973
is_a: R-BTA:1236975

[Term]
id: R-BTA:1236974
name: R-BTA:1236974
is_a: R-BTA:1236975

[Term]
id: R-BTA:1236977
name: R-BTA:1236977
is_a: R-BTA:1236975

[Term]
id: R-BTA:1236978
name: R-BTA:1236978
is_a: R-BTA:1236975

[Term]
id: R-BTA:199418
name: R-BTA:199418
is_a: R-BTA:1257604

[Term]
id: R-BTA:6807070
name: R-BTA:6807070
is_a: R-BTA:1257604

[Term]
id: R-BTA:186712
name: R-BTA:186712
is_a: R-BTA:1266738

[Term]
id: R-BTA:381340
name: R-BTA:381340
is_a: R-BTA:1266738

[Term]
id: R-BTA:525793
name: R-BTA:525793
is_a: R-BTA:1266738

[Term]
id: R-BTA:5682910
name: R-BTA:5682910
is_a: R-BTA:1266738

[Term]
id: R-BTA:6805567
name: R-BTA:6805567
is_a: R-BTA:1266738

[Term]
id: R-BTA:9616222
name: R-BTA:9616222
is_a: R-BTA:1266738

[Term]
id: R-BTA:9675108
name: R-BTA:9675108
is_a: R-BTA:1266738

[Term]
id: R-BTA:1170546
name: R-BTA:1170546
is_a: R-BTA:1280215

[Term]
id: R-BTA:449147
name: R-BTA:449147
is_a: R-BTA:1280215

[Term]
id: R-BTA:5668541
name: R-BTA:5668541
is_a: R-BTA:1280215

[Term]
id: R-BTA:913531
name: R-BTA:913531
is_a: R-BTA:1280215

[Term]
id: R-BTA:9607240
name: R-BTA:9607240
is_a: R-BTA:1280215

[Term]
id: R-BTA:982772
name: R-BTA:982772
is_a: R-BTA:1280215

[Term]
id: R-BTA:198933
name: R-BTA:198933
is_a: R-BTA:1280218

[Term]
id: R-BTA:202403
name: R-BTA:202403
is_a: R-BTA:1280218

[Term]
id: R-BTA:2132295
name: R-BTA:2132295
is_a: R-BTA:1280218

[Term]
id: R-BTA:388841
name: R-BTA:388841
is_a: R-BTA:1280218

[Term]
id: R-BTA:392517
name: R-BTA:392517
is_a: R-BTA:1280218

[Term]
id: R-BTA:8851680
name: R-BTA:8851680
is_a: R-BTA:1280218

[Term]
id: R-BTA:983169
name: R-BTA:983169
is_a: R-BTA:1280218

[Term]
id: R-BTA:983705
name: R-BTA:983705
is_a: R-BTA:1280218

[Term]
id: R-BTA:1296041
name: R-BTA:1296041
is_a: R-BTA:1296059

[Term]
id: R-BTA:1296025
name: R-BTA:1296025
is_a: R-BTA:1296065

[Term]
id: R-BTA:1296053
name: R-BTA:1296053
is_a: R-BTA:1296065

[Term]
id: R-BTA:1296059
name: R-BTA:1296059
is_a: R-BTA:1296065

[Term]
id: R-BTA:1296067
name: R-BTA:1296067
is_a: R-BTA:1296065

[Term]
id: R-BTA:1296052
name: R-BTA:1296052
is_a: R-BTA:1296071

[Term]
id: R-BTA:1296061
name: R-BTA:1296061
is_a: R-BTA:1296071

[Term]
id: R-BTA:1296065
name: R-BTA:1296065
is_a: R-BTA:1296071

[Term]
id: R-BTA:1296072
name: R-BTA:1296072
is_a: R-BTA:1296071

[Term]
id: R-BTA:1296346
name: R-BTA:1296346
is_a: R-BTA:1296071

[Term]
id: R-BTA:1299287
name: R-BTA:1299287
is_a: R-BTA:1296346

[Term]
id: R-BTA:1299308
name: R-BTA:1299308
is_a: R-BTA:1296346

[Term]
id: R-BTA:1299316
name: R-BTA:1299316
is_a: R-BTA:1296346

[Term]
id: R-BTA:1299344
name: R-BTA:1299344
is_a: R-BTA:1296346

[Term]
id: R-BTA:1299361
name: R-BTA:1299361
is_a: R-BTA:1296346

[Term]
id: R-BTA:1299503
name: R-BTA:1299503
is_a: R-BTA:1296346

[Term]
id: R-BTA:141333
name: R-BTA:141333
is_a: R-BTA:140179

[Term]
id: R-BTA:141334
name: R-BTA:141334
is_a: R-BTA:140179

[Term]
id: R-BTA:3371378
name: R-BTA:3371378
is_a: R-BTA:140534

[Term]
id: R-BTA:69416
name: R-BTA:69416
is_a: R-BTA:140534

[Term]
id: R-BTA:140834
name: R-BTA:140834
is_a: R-BTA:140877

[Term]
id: R-BTA:140837
name: R-BTA:140837
is_a: R-BTA:140877

[Term]
id: R-BTA:140875
name: R-BTA:140875
is_a: R-BTA:140877

[Term]
id: R-BTA:141430
name: R-BTA:141430
is_a: R-BTA:141405

[Term]
id: R-BTA:141444
name: R-BTA:141444
is_a: R-BTA:141424

[Term]
id: R-BTA:163200
name: R-BTA:163200
is_a: R-BTA:1428517

[Term]
id: R-BTA:71406
name: R-BTA:71406
is_a: R-BTA:1428517

[Term]
id: R-BTA:1362409
name: R-BTA:1362409
is_a: R-BTA:1430728

[Term]
id: R-BTA:1428517
name: R-BTA:1428517
is_a: R-BTA:1430728

[Term]
id: R-BTA:1475029
name: R-BTA:1475029
is_a: R-BTA:1430728

[Term]
id: R-BTA:1483249
name: R-BTA:1483249
is_a: R-BTA:1430728

[Term]
id: R-BTA:15869
name: R-BTA:15869
is_a: R-BTA:1430728

[Term]
id: R-BTA:163685
name: R-BTA:163685
is_a: R-BTA:1430728

[Term]
id: R-BTA:189445
name: R-BTA:189445
is_a: R-BTA:1430728

[Term]
id: R-BTA:196854
name: R-BTA:196854
is_a: R-BTA:1430728

[Term]
id: R-BTA:202131
name: R-BTA:202131
is_a: R-BTA:1430728

[Term]
id: R-BTA:211859
name: R-BTA:211859
is_a: R-BTA:1430728

[Term]
id: R-BTA:2161522
name: R-BTA:2161522
is_a: R-BTA:1430728

[Term]
id: R-BTA:556833
name: R-BTA:556833
is_a: R-BTA:1430728

[Term]
id: R-BTA:71291
name: R-BTA:71291
is_a: R-BTA:1430728

[Term]
id: R-BTA:71387
name: R-BTA:71387
is_a: R-BTA:1430728

[Term]
id: R-BTA:71737
name: R-BTA:71737
is_a: R-BTA:1430728

[Term]
id: R-BTA:1433559
name: R-BTA:1433559
is_a: R-BTA:1433557

[Term]
id: R-BTA:1461957
name: R-BTA:1461957
is_a: R-BTA:1461973

[Term]
id: R-BTA:1187000
name: R-BTA:1187000
is_a: R-BTA:1474165

[Term]
id: R-BTA:1442490
name: R-BTA:1442490
is_a: R-BTA:1474228

[Term]
id: R-BTA:1592389
name: R-BTA:1592389
is_a: R-BTA:1474228

[Term]
id: R-BTA:1474228
name: R-BTA:1474228
is_a: R-BTA:1474244

[Term]
id: R-BTA:1474290
name: R-BTA:1474290
is_a: R-BTA:1474244

[Term]
id: R-BTA:1566948
name: R-BTA:1566948
is_a: R-BTA:1474244

[Term]
id: R-BTA:216083
name: R-BTA:216083
is_a: R-BTA:1474244

[Term]
id: R-BTA:3000157
name: R-BTA:3000157
is_a: R-BTA:1474244

[Term]
id: R-BTA:3000171
name: R-BTA:3000171
is_a: R-BTA:1474244

[Term]
id: R-BTA:3000178
name: R-BTA:3000178
is_a: R-BTA:1474244

[Term]
id: R-BTA:8941237
name: R-BTA:8941237
is_a: R-BTA:1474244

[Term]
id: R-BTA:1650814
name: R-BTA:1650814
is_a: R-BTA:1474290

[Term]
id: R-BTA:2022090
name: R-BTA:2022090
is_a: R-BTA:1474290

[Term]
id: R-BTA:1237044
name: R-BTA:1237044
is_a: R-BTA:1480926

[Term]
id: R-BTA:1247673
name: R-BTA:1247673
is_a: R-BTA:1480926

[Term]
id: R-BTA:1482788
name: R-BTA:1482788
is_a: R-BTA:1483206

[Term]
id: R-BTA:1482798
name: R-BTA:1482798
is_a: R-BTA:1483206

[Term]
id: R-BTA:1482801
name: R-BTA:1482801
is_a: R-BTA:1483206

[Term]
id: R-BTA:1482839
name: R-BTA:1482839
is_a: R-BTA:1483206

[Term]
id: R-BTA:1482883
name: R-BTA:1482883
is_a: R-BTA:1483206

[Term]
id: R-BTA:1482922
name: R-BTA:1482922
is_a: R-BTA:1483206

[Term]
id: R-BTA:1482925
name: R-BTA:1482925
is_a: R-BTA:1483206

[Term]
id: R-BTA:1483076
name: R-BTA:1483076
is_a: R-BTA:1483206

[Term]
id: R-BTA:1483101
name: R-BTA:1483101
is_a: R-BTA:1483206

[Term]
id: R-BTA:1483115
name: R-BTA:1483115
is_a: R-BTA:1483206

[Term]
id: R-BTA:1483148
name: R-BTA:1483148
is_a: R-BTA:1483206

[Term]
id: R-BTA:1483166
name: R-BTA:1483166
is_a: R-BTA:1483206

[Term]
id: R-BTA:1483191
name: R-BTA:1483191
is_a: R-BTA:1483206

[Term]
id: R-BTA:1483196
name: R-BTA:1483196
is_a: R-BTA:1483206

[Term]
id: R-BTA:1483213
name: R-BTA:1483213
is_a: R-BTA:1483206

[Term]
id: R-BTA:1483226
name: R-BTA:1483226
is_a: R-BTA:1483206

[Term]
id: R-BTA:1855167
name: R-BTA:1855167
is_a: R-BTA:1483249

[Term]
id: R-BTA:1855183
name: R-BTA:1855183
is_a: R-BTA:1483249

[Term]
id: R-BTA:1855191
name: R-BTA:1855191
is_a: R-BTA:1483249

[Term]
id: R-BTA:1855204
name: R-BTA:1855204
is_a: R-BTA:1483249

[Term]
id: R-BTA:1855231
name: R-BTA:1855231
is_a: R-BTA:1483249

[Term]
id: R-BTA:1483196
name: R-BTA:1483196
is_a: R-BTA:1483255

[Term]
id: R-BTA:1483248
name: R-BTA:1483248
is_a: R-BTA:1483255

[Term]
id: R-BTA:1660499
name: R-BTA:1660499
is_a: R-BTA:1483255

[Term]
id: R-BTA:1660514
name: R-BTA:1660514
is_a: R-BTA:1483255

[Term]
id: R-BTA:1660516
name: R-BTA:1660516
is_a: R-BTA:1483255

[Term]
id: R-BTA:1660517
name: R-BTA:1660517
is_a: R-BTA:1483255

[Term]
id: R-BTA:6814848
name: R-BTA:6814848
is_a: R-BTA:1483255

[Term]
id: R-BTA:8847453
name: R-BTA:8847453
is_a: R-BTA:1483255

[Term]
id: R-BTA:1483206
name: R-BTA:1483206
is_a: R-BTA:1483257

[Term]
id: R-BTA:1483255
name: R-BTA:1483255
is_a: R-BTA:1483257

[Term]
id: R-BTA:111997
name: R-BTA:111997
is_a: R-BTA:1489509

[Term]
id: R-BTA:373753
name: R-BTA:373753
is_a: R-BTA:1500931

[Term]
id: R-BTA:391160
name: R-BTA:391160
is_a: R-BTA:1500931

[Term]
id: R-BTA:446728
name: R-BTA:446728
is_a: R-BTA:1500931

[Term]
id: R-BTA:156581
name: R-BTA:156581
is_a: R-BTA:156580

[Term]
id: R-BTA:156582
name: R-BTA:156582
is_a: R-BTA:156580

[Term]
id: R-BTA:156584
name: R-BTA:156584
is_a: R-BTA:156580

[Term]
id: R-BTA:156587
name: R-BTA:156587
is_a: R-BTA:156580

[Term]
id: R-BTA:156588
name: R-BTA:156588
is_a: R-BTA:156580

[Term]
id: R-BTA:156590
name: R-BTA:156590
is_a: R-BTA:156580

[Term]
id: R-BTA:174362
name: R-BTA:174362
is_a: R-BTA:156584

[Term]
id: R-BTA:159424
name: R-BTA:159424
is_a: R-BTA:156587

[Term]
id: R-BTA:173599
name: R-BTA:173599
is_a: R-BTA:156588

[Term]
id: R-BTA:174403
name: R-BTA:174403
is_a: R-BTA:156590

[Term]
id: R-BTA:2129379
name: R-BTA:2129379
is_a: R-BTA:1566948

[Term]
id: R-BTA:156902
name: R-BTA:156902
is_a: R-BTA:156842

[Term]
id: R-BTA:1912422
name: R-BTA:1912422
is_a: R-BTA:157118

[Term]
id: R-BTA:1980143
name: R-BTA:1980143
is_a: R-BTA:157118

[Term]
id: R-BTA:9012852
name: R-BTA:9012852
is_a: R-BTA:157118

[Term]
id: R-BTA:9013694
name: R-BTA:9013694
is_a: R-BTA:157118

[Term]
id: R-BTA:171306
name: R-BTA:171306
is_a: R-BTA:157579

[Term]
id: R-BTA:180786
name: R-BTA:180786
is_a: R-BTA:157579

[Term]
id: R-BTA:190828
name: R-BTA:190828
is_a: R-BTA:157858

[Term]
id: R-BTA:191650
name: R-BTA:191650
is_a: R-BTA:157858

[Term]
id: R-BTA:499943
name: R-BTA:499943
is_a: R-BTA:15869

[Term]
id: R-BTA:8956319
name: R-BTA:8956319
is_a: R-BTA:15869

[Term]
id: R-BTA:8956320
name: R-BTA:8956320
is_a: R-BTA:15869

[Term]
id: R-BTA:8956321
name: R-BTA:8956321
is_a: R-BTA:15869

[Term]
id: R-BTA:2151201
name: R-BTA:2151201
is_a: R-BTA:1592230

[Term]
id: R-BTA:8949613
name: R-BTA:8949613
is_a: R-BTA:1592230

[Term]
id: R-BTA:159227
name: R-BTA:159227
is_a: R-BTA:159234

[Term]
id: R-BTA:159230
name: R-BTA:159230
is_a: R-BTA:159234

[Term]
id: R-BTA:159231
name: R-BTA:159231
is_a: R-BTA:159234

[Term]
id: R-BTA:177128
name: R-BTA:177128
is_a: R-BTA:159424

[Term]
id: R-BTA:177135
name: R-BTA:177135
is_a: R-BTA:159424

[Term]
id: R-BTA:177162
name: R-BTA:177162
is_a: R-BTA:159424

[Term]
id: R-BTA:159763
name: R-BTA:159763
is_a: R-BTA:159854

[Term]
id: R-BTA:1606341
name: R-BTA:1606341
is_a: R-BTA:1606322

[Term]
id: R-BTA:1810476
name: R-BTA:1810476
is_a: R-BTA:1606322

[Term]
id: R-BTA:1614517
name: R-BTA:1614517
is_a: R-BTA:1614558

[Term]
id: R-BTA:1237112
name: R-BTA:1237112
is_a: R-BTA:1614635

[Term]
id: R-BTA:1614558
name: R-BTA:1614558
is_a: R-BTA:1614635

[Term]
id: R-BTA:1614603
name: R-BTA:1614603
is_a: R-BTA:1614635

[Term]
id: R-BTA:157118
name: R-BTA:157118
is_a: R-BTA:162582

[Term]
id: R-BTA:165159
name: R-BTA:165159
is_a: R-BTA:162582

[Term]
id: R-BTA:194315
name: R-BTA:194315
is_a: R-BTA:162582

[Term]
id: R-BTA:195721
name: R-BTA:195721
is_a: R-BTA:162582

[Term]
id: R-BTA:2028269
name: R-BTA:2028269
is_a: R-BTA:162582

[Term]
id: R-BTA:354192
name: R-BTA:354192
is_a: R-BTA:162582

[Term]
id: R-BTA:372790
name: R-BTA:372790
is_a: R-BTA:162582

[Term]
id: R-BTA:5358351
name: R-BTA:5358351
is_a: R-BTA:162582

[Term]
id: R-BTA:5683057
name: R-BTA:5683057
is_a: R-BTA:162582

[Term]
id: R-BTA:73887
name: R-BTA:73887
is_a: R-BTA:162582

[Term]
id: R-BTA:9006335
name: R-BTA:9006335
is_a: R-BTA:162582

[Term]
id: R-BTA:9006925
name: R-BTA:9006925
is_a: R-BTA:162582

[Term]
id: R-BTA:9006927
name: R-BTA:9006927
is_a: R-BTA:162582

[Term]
id: R-BTA:9006931
name: R-BTA:9006931
is_a: R-BTA:162582

[Term]
id: R-BTA:9006934
name: R-BTA:9006934
is_a: R-BTA:162582

[Term]
id: R-BTA:9006936
name: R-BTA:9006936
is_a: R-BTA:162582

[Term]
id: R-BTA:1638074
name: R-BTA:1638074
is_a: R-BTA:1630316

[Term]
id: R-BTA:1638091
name: R-BTA:1638091
is_a: R-BTA:1630316

[Term]
id: R-BTA:174362
name: R-BTA:174362
is_a: R-BTA:1630316

[Term]
id: R-BTA:1793185
name: R-BTA:1793185
is_a: R-BTA:1630316

[Term]
id: R-BTA:2142845
name: R-BTA:2142845
is_a: R-BTA:1630316

[Term]
id: R-BTA:162710
name: R-BTA:162710
is_a: R-BTA:163125

[Term]
id: R-BTA:162791
name: R-BTA:162791
is_a: R-BTA:163125

[Term]
id: R-BTA:163210
name: R-BTA:163210
is_a: R-BTA:163200

[Term]
id: R-BTA:166187
name: R-BTA:166187
is_a: R-BTA:163200

[Term]
id: R-BTA:611105
name: R-BTA:611105
is_a: R-BTA:163200

[Term]
id: R-BTA:9663891
name: R-BTA:9663891
is_a: R-BTA:1632852

[Term]
id: R-BTA:164378
name: R-BTA:164378
is_a: R-BTA:163359

[Term]
id: R-BTA:163358
name: R-BTA:163358
is_a: R-BTA:163685

[Term]
id: R-BTA:163359
name: R-BTA:163359
is_a: R-BTA:163685

[Term]
id: R-BTA:163680
name: R-BTA:163680
is_a: R-BTA:163685

[Term]
id: R-BTA:163754
name: R-BTA:163754
is_a: R-BTA:163685

[Term]
id: R-BTA:163765
name: R-BTA:163765
is_a: R-BTA:163685

[Term]
id: R-BTA:422356
name: R-BTA:422356
is_a: R-BTA:163685

[Term]
id: R-BTA:2022854
name: R-BTA:2022854
is_a: R-BTA:1638074

[Term]
id: R-BTA:2022857
name: R-BTA:2022857
is_a: R-BTA:1638074

[Term]
id: R-BTA:1971475
name: R-BTA:1971475
is_a: R-BTA:1638091

[Term]
id: R-BTA:2022928
name: R-BTA:2022928
is_a: R-BTA:1638091

[Term]
id: R-BTA:2024096
name: R-BTA:2024096
is_a: R-BTA:1638091

[Term]
id: R-BTA:159854
name: R-BTA:159854
is_a: R-BTA:163841

[Term]
id: R-BTA:1663150
name: R-BTA:1663150
is_a: R-BTA:163841

[Term]
id: R-BTA:204626
name: R-BTA:204626
is_a: R-BTA:163841

[Term]
id: R-BTA:5358493
name: R-BTA:5358493
is_a: R-BTA:163841

[Term]
id: R-BTA:69278
name: R-BTA:69278
is_a: R-BTA:1640170

[Term]
id: R-BTA:69620
name: R-BTA:69620
is_a: R-BTA:1640170

[Term]
id: R-BTA:73886
name: R-BTA:73886
is_a: R-BTA:1640170

[Term]
id: R-BTA:5663205
name: R-BTA:5663205
is_a: R-BTA:1643685

[Term]
id: R-BTA:8948216
name: R-BTA:8948216
is_a: R-BTA:1650814

[Term]
id: R-BTA:165181
name: R-BTA:165181
is_a: R-BTA:165159

[Term]
id: R-BTA:166208
name: R-BTA:166208
is_a: R-BTA:165159

[Term]
id: R-BTA:380972
name: R-BTA:380972
is_a: R-BTA:165159

[Term]
id: R-BTA:166058
name: R-BTA:166058
is_a: R-BTA:166016

[Term]
id: R-BTA:166166
name: R-BTA:166166
is_a: R-BTA:166016

[Term]
id: R-BTA:445989
name: R-BTA:445989
is_a: R-BTA:166058

[Term]
id: R-BTA:450294
name: R-BTA:450294
is_a: R-BTA:166058

[Term]
id: R-BTA:937039
name: R-BTA:937039
is_a: R-BTA:166058

[Term]
id: R-BTA:937042
name: R-BTA:937042
is_a: R-BTA:166058

[Term]
id: R-BTA:937061
name: R-BTA:937061
is_a: R-BTA:166166

[Term]
id: R-BTA:167826
name: R-BTA:167826
is_a: R-BTA:166187

[Term]
id: R-BTA:167827
name: R-BTA:167827
is_a: R-BTA:166187

[Term]
id: R-BTA:187037
name: R-BTA:187037
is_a: R-BTA:166520

[Term]
id: R-BTA:9006115
name: R-BTA:9006115
is_a: R-BTA:166520

[Term]
id: R-BTA:9034015
name: R-BTA:9034015
is_a: R-BTA:166520

[Term]
id: R-BTA:9036866
name: R-BTA:9036866
is_a: R-BTA:166520

[Term]
id: R-BTA:166663
name: R-BTA:166663
is_a: R-BTA:166658

[Term]
id: R-BTA:977606
name: R-BTA:977606
is_a: R-BTA:166658

[Term]
id: R-BTA:2855086
name: R-BTA:2855086
is_a: R-BTA:166662

[Term]
id: R-BTA:166786
name: R-BTA:166786
is_a: R-BTA:166663

[Term]
id: R-BTA:166662
name: R-BTA:166662
is_a: R-BTA:166786

[Term]
id: R-BTA:171007
name: R-BTA:171007
is_a: R-BTA:167044

[Term]
id: R-BTA:975155
name: R-BTA:975155
is_a: R-BTA:168138

[Term]
id: R-BTA:975871
name: R-BTA:975871
is_a: R-BTA:168142

[Term]
id: R-BTA:445989
name: R-BTA:445989
is_a: R-BTA:168164

[Term]
id: R-BTA:450294
name: R-BTA:450294
is_a: R-BTA:168164

[Term]
id: R-BTA:9013973
name: R-BTA:9013973
is_a: R-BTA:168164

[Term]
id: R-BTA:975871
name: R-BTA:975871
is_a: R-BTA:168176

[Term]
id: R-BTA:166058
name: R-BTA:166058
is_a: R-BTA:168179

[Term]
id: R-BTA:975155
name: R-BTA:975155
is_a: R-BTA:168181

[Term]
id: R-BTA:166058
name: R-BTA:166058
is_a: R-BTA:168188

[Term]
id: R-BTA:1222556
name: R-BTA:1222556
is_a: R-BTA:168249

[Term]
id: R-BTA:166658
name: R-BTA:166658
is_a: R-BTA:168249

[Term]
id: R-BTA:168643
name: R-BTA:168643
is_a: R-BTA:168249

[Term]
id: R-BTA:168898
name: R-BTA:168898
is_a: R-BTA:168249

[Term]
id: R-BTA:168928
name: R-BTA:168928
is_a: R-BTA:168249

[Term]
id: R-BTA:1834949
name: R-BTA:1834949
is_a: R-BTA:168249

[Term]
id: R-BTA:2029480
name: R-BTA:2029480
is_a: R-BTA:168249

[Term]
id: R-BTA:2172127
name: R-BTA:2172127
is_a: R-BTA:168249

[Term]
id: R-BTA:2454202
name: R-BTA:2454202
is_a: R-BTA:168249

[Term]
id: R-BTA:5621481
name: R-BTA:5621481
is_a: R-BTA:168249

[Term]
id: R-BTA:6798695
name: R-BTA:6798695
is_a: R-BTA:168249

[Term]
id: R-BTA:6803157
name: R-BTA:6803157
is_a: R-BTA:168249

[Term]
id: R-BTA:879415
name: R-BTA:879415
is_a: R-BTA:168249

[Term]
id: R-BTA:9645460
name: R-BTA:9645460
is_a: R-BTA:168249

[Term]
id: R-BTA:1280215
name: R-BTA:1280215
is_a: R-BTA:168256

[Term]
id: R-BTA:1280218
name: R-BTA:1280218
is_a: R-BTA:168256

[Term]
id: R-BTA:168249
name: R-BTA:168249
is_a: R-BTA:168256

[Term]
id: R-BTA:168638
name: R-BTA:168638
is_a: R-BTA:168643

[Term]
id: R-BTA:622312
name: R-BTA:622312
is_a: R-BTA:168643

[Term]
id: R-BTA:166016
name: R-BTA:166016
is_a: R-BTA:168898

[Term]
id: R-BTA:1679131
name: R-BTA:1679131
is_a: R-BTA:168898

[Term]
id: R-BTA:168138
name: R-BTA:168138
is_a: R-BTA:168898

[Term]
id: R-BTA:168142
name: R-BTA:168142
is_a: R-BTA:168898

[Term]
id: R-BTA:168164
name: R-BTA:168164
is_a: R-BTA:168898

[Term]
id: R-BTA:168176
name: R-BTA:168176
is_a: R-BTA:168898

[Term]
id: R-BTA:168181
name: R-BTA:168181
is_a: R-BTA:168898

[Term]
id: R-BTA:181438
name: R-BTA:181438
is_a: R-BTA:168898

[Term]
id: R-BTA:5686938
name: R-BTA:5686938
is_a: R-BTA:168898

[Term]
id: R-BTA:918233
name: R-BTA:918233
is_a: R-BTA:168928

[Term]
id: R-BTA:933541
name: R-BTA:933541
is_a: R-BTA:168928

[Term]
id: R-BTA:933542
name: R-BTA:933542
is_a: R-BTA:168928

[Term]
id: R-BTA:936440
name: R-BTA:936440
is_a: R-BTA:168928

[Term]
id: R-BTA:170968
name: R-BTA:170968
is_a: R-BTA:169893

[Term]
id: R-BTA:170984
name: R-BTA:170984
is_a: R-BTA:169893

[Term]
id: R-BTA:2173789
name: R-BTA:2173789
is_a: R-BTA:170834

[Term]
id: R-BTA:2173791
name: R-BTA:2173791
is_a: R-BTA:170834

[Term]
id: R-BTA:2173793
name: R-BTA:2173793
is_a: R-BTA:170834

[Term]
id: R-BTA:174084
name: R-BTA:174084
is_a: R-BTA:174143

[Term]
id: R-BTA:174178
name: R-BTA:174178
is_a: R-BTA:174143

[Term]
id: R-BTA:176407
name: R-BTA:176407
is_a: R-BTA:174143

[Term]
id: R-BTA:176408
name: R-BTA:176408
is_a: R-BTA:174143

[Term]
id: R-BTA:176814
name: R-BTA:176814
is_a: R-BTA:174143

[Term]
id: R-BTA:174437
name: R-BTA:174437
is_a: R-BTA:174414

[Term]
id: R-BTA:174411
name: R-BTA:174411
is_a: R-BTA:174417

[Term]
id: R-BTA:174414
name: R-BTA:174414
is_a: R-BTA:174417

[Term]
id: R-BTA:174430
name: R-BTA:174430
is_a: R-BTA:174417

[Term]
id: R-BTA:8963898
name: R-BTA:8963898
is_a: R-BTA:174824

[Term]
id: R-BTA:8963899
name: R-BTA:8963899
is_a: R-BTA:174824

[Term]
id: R-BTA:8964043
name: R-BTA:8964043
is_a: R-BTA:174824

[Term]
id: R-BTA:141405
name: R-BTA:141405
is_a: R-BTA:176408

[Term]
id: R-BTA:176417
name: R-BTA:176417
is_a: R-BTA:176408

[Term]
id: R-BTA:174048
name: R-BTA:174048
is_a: R-BTA:176409

[Term]
id: R-BTA:174154
name: R-BTA:174154
is_a: R-BTA:176409

[Term]
id: R-BTA:179419
name: R-BTA:179419
is_a: R-BTA:176409

[Term]
id: R-BTA:176409
name: R-BTA:176409
is_a: R-BTA:176814

[Term]
id: R-BTA:176412
name: R-BTA:176412
is_a: R-BTA:176814

[Term]
id: R-BTA:179812
name: R-BTA:179812
is_a: R-BTA:177929

[Term]
id: R-BTA:180292
name: R-BTA:180292
is_a: R-BTA:177929

[Term]
id: R-BTA:180336
name: R-BTA:180336
is_a: R-BTA:177929

[Term]
id: R-BTA:182971
name: R-BTA:182971
is_a: R-BTA:177929

[Term]
id: R-BTA:212718
name: R-BTA:212718
is_a: R-BTA:177929

[Term]
id: R-BTA:1971475
name: R-BTA:1971475
is_a: R-BTA:1793185

[Term]
id: R-BTA:2022870
name: R-BTA:2022870
is_a: R-BTA:1793185

[Term]
id: R-BTA:2022923
name: R-BTA:2022923
is_a: R-BTA:1793185

[Term]
id: R-BTA:2024101
name: R-BTA:2024101
is_a: R-BTA:1793185

[Term]
id: R-BTA:174184
name: R-BTA:174184
is_a: R-BTA:179419

[Term]
id: R-BTA:179409
name: R-BTA:179409
is_a: R-BTA:179419

[Term]
id: R-BTA:171319
name: R-BTA:171319
is_a: R-BTA:180786

[Term]
id: R-BTA:174417
name: R-BTA:174417
is_a: R-BTA:180786

[Term]
id: R-BTA:622323
name: R-BTA:622323
is_a: R-BTA:181431

[Term]
id: R-BTA:622327
name: R-BTA:622327
is_a: R-BTA:181431

[Term]
id: R-BTA:168179
name: R-BTA:168179
is_a: R-BTA:181438

[Term]
id: R-BTA:168188
name: R-BTA:168188
is_a: R-BTA:181438

[Term]
id: R-BTA:3249367
name: R-BTA:3249367
is_a: R-BTA:1834941

[Term]
id: R-BTA:3270619
name: R-BTA:3270619
is_a: R-BTA:1834941

[Term]
id: R-BTA:1606322
name: R-BTA:1606322
is_a: R-BTA:1834949

[Term]
id: R-BTA:1834941
name: R-BTA:1834941
is_a: R-BTA:1834949

[Term]
id: R-BTA:3134963
name: R-BTA:3134963
is_a: R-BTA:1834949

[Term]
id: R-BTA:3134973
name: R-BTA:3134973
is_a: R-BTA:1834949

[Term]
id: R-BTA:3134975
name: R-BTA:3134975
is_a: R-BTA:1834949

[Term]
id: R-BTA:1592230
name: R-BTA:1592230
is_a: R-BTA:1852241

[Term]
id: R-BTA:5617833
name: R-BTA:5617833
is_a: R-BTA:1852241

[Term]
id: R-BTA:210745
name: R-BTA:210745
is_a: R-BTA:186712

[Term]
id: R-BTA:186763
name: R-BTA:186763
is_a: R-BTA:186797

[Term]
id: R-BTA:187042
name: R-BTA:187042
is_a: R-BTA:187015

[Term]
id: R-BTA:177504
name: R-BTA:177504
is_a: R-BTA:187037

[Term]
id: R-BTA:187015
name: R-BTA:187015
is_a: R-BTA:187037

[Term]
id: R-BTA:187687
name: R-BTA:187687
is_a: R-BTA:187037

[Term]
id: R-BTA:198203
name: R-BTA:198203
is_a: R-BTA:187037

[Term]
id: R-BTA:198725
name: R-BTA:198725
is_a: R-BTA:187037

[Term]
id: R-BTA:198765
name: R-BTA:198765
is_a: R-BTA:187037

[Term]
id: R-BTA:167044
name: R-BTA:167044
is_a: R-BTA:187687

[Term]
id: R-BTA:169893
name: R-BTA:169893
is_a: R-BTA:187687

[Term]
id: R-BTA:189451
name: R-BTA:189451
is_a: R-BTA:189445

[Term]
id: R-BTA:189483
name: R-BTA:189483
is_a: R-BTA:189445

[Term]
id: R-BTA:5654736
name: R-BTA:5654736
is_a: R-BTA:190236

[Term]
id: R-BTA:5654738
name: R-BTA:5654738
is_a: R-BTA:190236

[Term]
id: R-BTA:5654741
name: R-BTA:5654741
is_a: R-BTA:190236

[Term]
id: R-BTA:5654743
name: R-BTA:5654743
is_a: R-BTA:190236

[Term]
id: R-BTA:190371
name: R-BTA:190371
is_a: R-BTA:190239

[Term]
id: R-BTA:190372
name: R-BTA:190372
is_a: R-BTA:190239

[Term]
id: R-BTA:190375
name: R-BTA:190375
is_a: R-BTA:190241

[Term]
id: R-BTA:190377
name: R-BTA:190377
is_a: R-BTA:190241

[Term]
id: R-BTA:190370
name: R-BTA:190370
is_a: R-BTA:190242

[Term]
id: R-BTA:190373
name: R-BTA:190373
is_a: R-BTA:190242

[Term]
id: R-BTA:190374
name: R-BTA:190374
is_a: R-BTA:190242

[Term]
id: R-BTA:1307965
name: R-BTA:1307965
is_a: R-BTA:190322

[Term]
id: R-BTA:190861
name: R-BTA:190861
is_a: R-BTA:190828

[Term]
id: R-BTA:190704
name: R-BTA:190704
is_a: R-BTA:190861

[Term]
id: R-BTA:190872
name: R-BTA:190872
is_a: R-BTA:190861

[Term]
id: R-BTA:190840
name: R-BTA:190840
is_a: R-BTA:190872

[Term]
id: R-BTA:1912408
name: R-BTA:1912408
is_a: R-BTA:1912422

[Term]
id: R-BTA:1912420
name: R-BTA:1912420
is_a: R-BTA:1912422

[Term]
id: R-BTA:6807047
name: R-BTA:6807047
is_a: R-BTA:191273

[Term]
id: R-BTA:6807062
name: R-BTA:6807062
is_a: R-BTA:191273

[Term]
id: R-BTA:193368
name: R-BTA:193368
is_a: R-BTA:192105

[Term]
id: R-BTA:193775
name: R-BTA:193775
is_a: R-BTA:192105

[Term]
id: R-BTA:193807
name: R-BTA:193807
is_a: R-BTA:192105

[Term]
id: R-BTA:209543
name: R-BTA:209543
is_a: R-BTA:193639

[Term]
id: R-BTA:209560
name: R-BTA:209560
is_a: R-BTA:193639

[Term]
id: R-BTA:193634
name: R-BTA:193634
is_a: R-BTA:193697

[Term]
id: R-BTA:209563
name: R-BTA:209563
is_a: R-BTA:193697

[Term]
id: R-BTA:193639
name: R-BTA:193639
is_a: R-BTA:193704

[Term]
id: R-BTA:193692
name: R-BTA:193692
is_a: R-BTA:193704

[Term]
id: R-BTA:193697
name: R-BTA:193697
is_a: R-BTA:193704

[Term]
id: R-BTA:204998
name: R-BTA:204998
is_a: R-BTA:193704

[Term]
id: R-BTA:205017
name: R-BTA:205017
is_a: R-BTA:193704

[Term]
id: R-BTA:159418
name: R-BTA:159418
is_a: R-BTA:194068

[Term]
id: R-BTA:192105
name: R-BTA:192105
is_a: R-BTA:194068

[Term]
id: R-BTA:194306
name: R-BTA:194306
is_a: R-BTA:194138

[Term]
id: R-BTA:194313
name: R-BTA:194313
is_a: R-BTA:194138

[Term]
id: R-BTA:4420097
name: R-BTA:4420097
is_a: R-BTA:194138

[Term]
id: R-BTA:195399
name: R-BTA:195399
is_a: R-BTA:194313

[Term]
id: R-BTA:194840
name: R-BTA:194840
is_a: R-BTA:194315

[Term]
id: R-BTA:195258
name: R-BTA:195258
is_a: R-BTA:194315

[Term]
id: R-BTA:191859
name: R-BTA:191859
is_a: R-BTA:194441

[Term]
id: R-BTA:196299
name: R-BTA:196299
is_a: R-BTA:195253

[Term]
id: R-BTA:4641265
name: R-BTA:4641265
is_a: R-BTA:195253

[Term]
id: R-BTA:5625740
name: R-BTA:5625740
is_a: R-BTA:195258

[Term]
id: R-BTA:5625900
name: R-BTA:5625900
is_a: R-BTA:195258

[Term]
id: R-BTA:5625970
name: R-BTA:5625970
is_a: R-BTA:195258

[Term]
id: R-BTA:5626467
name: R-BTA:5626467
is_a: R-BTA:195258

[Term]
id: R-BTA:5627083
name: R-BTA:5627083
is_a: R-BTA:195258

[Term]
id: R-BTA:5627117
name: R-BTA:5627117
is_a: R-BTA:195258

[Term]
id: R-BTA:5627123
name: R-BTA:5627123
is_a: R-BTA:195258

[Term]
id: R-BTA:5663213
name: R-BTA:5663213
is_a: R-BTA:195258

[Term]
id: R-BTA:5663220
name: R-BTA:5663220
is_a: R-BTA:195258

[Term]
id: R-BTA:5666185
name: R-BTA:5666185
is_a: R-BTA:195258

[Term]
id: R-BTA:5668599
name: R-BTA:5668599
is_a: R-BTA:195258

[Term]
id: R-BTA:195253
name: R-BTA:195253
is_a: R-BTA:195721

[Term]
id: R-BTA:201681
name: R-BTA:201681
is_a: R-BTA:195721

[Term]
id: R-BTA:3238698
name: R-BTA:3238698
is_a: R-BTA:195721

[Term]
id: R-BTA:3858494
name: R-BTA:3858494
is_a: R-BTA:195721

[Term]
id: R-BTA:193048
name: R-BTA:193048
is_a: R-BTA:196071

[Term]
id: R-BTA:193144
name: R-BTA:193144
is_a: R-BTA:196071

[Term]
id: R-BTA:193993
name: R-BTA:193993
is_a: R-BTA:196071

[Term]
id: R-BTA:194002
name: R-BTA:194002
is_a: R-BTA:196071

[Term]
id: R-BTA:196108
name: R-BTA:196108
is_a: R-BTA:196071

[Term]
id: R-BTA:197264
name: R-BTA:197264
is_a: R-BTA:196807

[Term]
id: R-BTA:196741
name: R-BTA:196741
is_a: R-BTA:196849

[Term]
id: R-BTA:196757
name: R-BTA:196757
is_a: R-BTA:196849

[Term]
id: R-BTA:196780
name: R-BTA:196780
is_a: R-BTA:196849

[Term]
id: R-BTA:196807
name: R-BTA:196807
is_a: R-BTA:196849

[Term]
id: R-BTA:196819
name: R-BTA:196819
is_a: R-BTA:196849

[Term]
id: R-BTA:196836
name: R-BTA:196836
is_a: R-BTA:196849

[Term]
id: R-BTA:196843
name: R-BTA:196843
is_a: R-BTA:196849

[Term]
id: R-BTA:199220
name: R-BTA:199220
is_a: R-BTA:196849

[Term]
id: R-BTA:947581
name: R-BTA:947581
is_a: R-BTA:196849

[Term]
id: R-BTA:964975
name: R-BTA:964975
is_a: R-BTA:196849

[Term]
id: R-BTA:196849
name: R-BTA:196849
is_a: R-BTA:196854

[Term]
id: R-BTA:6806667
name: R-BTA:6806667
is_a: R-BTA:196854

[Term]
id: R-BTA:8978934
name: R-BTA:8978934
is_a: R-BTA:196854

[Term]
id: R-BTA:2122948
name: R-BTA:2122948
is_a: R-BTA:1980143

[Term]
id: R-BTA:198753
name: R-BTA:198753
is_a: R-BTA:198725

[Term]
id: R-BTA:199920
name: R-BTA:199920
is_a: R-BTA:198725

[Term]
id: R-BTA:9031628
name: R-BTA:9031628
is_a: R-BTA:198725

[Term]
id: R-BTA:202670
name: R-BTA:202670
is_a: R-BTA:198753

[Term]
id: R-BTA:196783
name: R-BTA:196783
is_a: R-BTA:199220

[Term]
id: R-BTA:6811558
name: R-BTA:6811558
is_a: R-BTA:199418

[Term]
id: R-BTA:204005
name: R-BTA:204005
is_a: R-BTA:199977

[Term]
id: R-BTA:5694530
name: R-BTA:5694530
is_a: R-BTA:199977

[Term]
id: R-BTA:6807878
name: R-BTA:6807878
is_a: R-BTA:199977

[Term]
id: R-BTA:157858
name: R-BTA:157858
is_a: R-BTA:199991

[Term]
id: R-BTA:199977
name: R-BTA:199977
is_a: R-BTA:199991

[Term]
id: R-BTA:199992
name: R-BTA:199992
is_a: R-BTA:199991

[Term]
id: R-BTA:6811442
name: R-BTA:6811442
is_a: R-BTA:199991

[Term]
id: R-BTA:8856828
name: R-BTA:8856828
is_a: R-BTA:199991

[Term]
id: R-BTA:9007101
name: R-BTA:9007101
is_a: R-BTA:199991

[Term]
id: R-BTA:917729
name: R-BTA:917729
is_a: R-BTA:199991

[Term]
id: R-BTA:432720
name: R-BTA:432720
is_a: R-BTA:199992

[Term]
id: R-BTA:432722
name: R-BTA:432722
is_a: R-BTA:199992

[Term]
id: R-BTA:201688
name: R-BTA:201688
is_a: R-BTA:201681

[Term]
id: R-BTA:201722
name: R-BTA:201722
is_a: R-BTA:201681

[Term]
id: R-BTA:3769402
name: R-BTA:3769402
is_a: R-BTA:201681

[Term]
id: R-BTA:3772470
name: R-BTA:3772470
is_a: R-BTA:201681

[Term]
id: R-BTA:4641257
name: R-BTA:4641257
is_a: R-BTA:201681

[Term]
id: R-BTA:4641258
name: R-BTA:4641258
is_a: R-BTA:201681

[Term]
id: R-BTA:4641262
name: R-BTA:4641262
is_a: R-BTA:201681

[Term]
id: R-BTA:4641263
name: R-BTA:4641263
is_a: R-BTA:201681

[Term]
id: R-BTA:203615
name: R-BTA:203615
is_a: R-BTA:202131

[Term]
id: R-BTA:203641
name: R-BTA:203641
is_a: R-BTA:202131

[Term]
id: R-BTA:2214320
name: R-BTA:2214320
is_a: R-BTA:2022090

[Term]
id: R-BTA:2243919
name: R-BTA:2243919
is_a: R-BTA:2022090

[Term]
id: R-BTA:202424
name: R-BTA:202424
is_a: R-BTA:202403

[Term]
id: R-BTA:202427
name: R-BTA:202427
is_a: R-BTA:202403

[Term]
id: R-BTA:202430
name: R-BTA:202430
is_a: R-BTA:202403

[Term]
id: R-BTA:202433
name: R-BTA:202433
is_a: R-BTA:202403

[Term]
id: R-BTA:210990
name: R-BTA:210990
is_a: R-BTA:202733

[Term]
id: R-BTA:210993
name: R-BTA:210993
is_a: R-BTA:202733

[Term]
id: R-BTA:2029482
name: R-BTA:2029482
is_a: R-BTA:2029480

[Term]
id: R-BTA:2029485
name: R-BTA:2029485
is_a: R-BTA:2029480

[Term]
id: R-BTA:2046105
name: R-BTA:2046105
is_a: R-BTA:2046104

[Term]
id: R-BTA:2046106
name: R-BTA:2046106
is_a: R-BTA:2046104

[Term]
id: R-BTA:193648
name: R-BTA:193648
is_a: R-BTA:204998

[Term]
id: R-BTA:205025
name: R-BTA:205025
is_a: R-BTA:204998

[Term]
id: R-BTA:205043
name: R-BTA:205043
is_a: R-BTA:204998

[Term]
id: R-BTA:209905
name: R-BTA:209905
is_a: R-BTA:209776

[Term]
id: R-BTA:209931
name: R-BTA:209931
is_a: R-BTA:209776

[Term]
id: R-BTA:209968
name: R-BTA:209968
is_a: R-BTA:209776

[Term]
id: R-BTA:209822
name: R-BTA:209822
is_a: R-BTA:209952

[Term]
id: R-BTA:350864
name: R-BTA:350864
is_a: R-BTA:209968

[Term]
id: R-BTA:211163
name: R-BTA:211163
is_a: R-BTA:210745

[Term]
id: R-BTA:426496
name: R-BTA:426496
is_a: R-BTA:211000

[Term]
id: R-BTA:5578749
name: R-BTA:5578749
is_a: R-BTA:211000

[Term]
id: R-BTA:156580
name: R-BTA:156580
is_a: R-BTA:211859

[Term]
id: R-BTA:211945
name: R-BTA:211945
is_a: R-BTA:211859

[Term]
id: R-BTA:5423646
name: R-BTA:5423646
is_a: R-BTA:211859

[Term]
id: R-BTA:211916
name: R-BTA:211916
is_a: R-BTA:211897

[Term]
id: R-BTA:211935
name: R-BTA:211935
is_a: R-BTA:211897

[Term]
id: R-BTA:211958
name: R-BTA:211958
is_a: R-BTA:211897

[Term]
id: R-BTA:211976
name: R-BTA:211976
is_a: R-BTA:211897

[Term]
id: R-BTA:211979
name: R-BTA:211979
is_a: R-BTA:211897

[Term]
id: R-BTA:211981
name: R-BTA:211981
is_a: R-BTA:211897

[Term]
id: R-BTA:140179
name: R-BTA:140179
is_a: R-BTA:211945

[Term]
id: R-BTA:140180
name: R-BTA:140180
is_a: R-BTA:211945

[Term]
id: R-BTA:211897
name: R-BTA:211897
is_a: R-BTA:211945

[Term]
id: R-BTA:217271
name: R-BTA:217271
is_a: R-BTA:211945

[Term]
id: R-BTA:71384
name: R-BTA:71384
is_a: R-BTA:211945

[Term]
id: R-BTA:8937144
name: R-BTA:8937144
is_a: R-BTA:211945

[Term]
id: R-BTA:211994
name: R-BTA:211994
is_a: R-BTA:211976

[Term]
id: R-BTA:211957
name: R-BTA:211957
is_a: R-BTA:211981

[Term]
id: R-BTA:212300
name: R-BTA:212300
is_a: R-BTA:212165

[Term]
id: R-BTA:5221030
name: R-BTA:5221030
is_a: R-BTA:212165

[Term]
id: R-BTA:5250913
name: R-BTA:5250913
is_a: R-BTA:212165

[Term]
id: R-BTA:5250941
name: R-BTA:5250941
is_a: R-BTA:212165

[Term]
id: R-BTA:2032785
name: R-BTA:2032785
is_a: R-BTA:212436

[Term]
id: R-BTA:2173793
name: R-BTA:2173793
is_a: R-BTA:212436

[Term]
id: R-BTA:350054
name: R-BTA:350054
is_a: R-BTA:212436

[Term]
id: R-BTA:3700989
name: R-BTA:3700989
is_a: R-BTA:212436

[Term]
id: R-BTA:383280
name: R-BTA:383280
is_a: R-BTA:212436

[Term]
id: R-BTA:8864260
name: R-BTA:8864260
is_a: R-BTA:212436

[Term]
id: R-BTA:8878159
name: R-BTA:8878159
is_a: R-BTA:212436

[Term]
id: R-BTA:8878166
name: R-BTA:8878166
is_a: R-BTA:212436

[Term]
id: R-BTA:8878171
name: R-BTA:8878171
is_a: R-BTA:212436

[Term]
id: R-BTA:8953750
name: R-BTA:8953750
is_a: R-BTA:212436

[Term]
id: R-BTA:8986944
name: R-BTA:8986944
is_a: R-BTA:212436

[Term]
id: R-BTA:9614085
name: R-BTA:9614085
is_a: R-BTA:212436

[Term]
id: R-BTA:2142670
name: R-BTA:2142670
is_a: R-BTA:2142753

[Term]
id: R-BTA:2142688
name: R-BTA:2142688
is_a: R-BTA:2142753

[Term]
id: R-BTA:2142691
name: R-BTA:2142691
is_a: R-BTA:2142753

[Term]
id: R-BTA:2142696
name: R-BTA:2142696
is_a: R-BTA:2142753

[Term]
id: R-BTA:2142712
name: R-BTA:2142712
is_a: R-BTA:2142753

[Term]
id: R-BTA:2142770
name: R-BTA:2142770
is_a: R-BTA:2142753

[Term]
id: R-BTA:2142816
name: R-BTA:2142816
is_a: R-BTA:2142753

[Term]
id: R-BTA:2162123
name: R-BTA:2162123
is_a: R-BTA:2142753

[Term]
id: R-BTA:2142850
name: R-BTA:2142850
is_a: R-BTA:2142845

[Term]
id: R-BTA:2160916
name: R-BTA:2160916
is_a: R-BTA:2142845

[Term]
id: R-BTA:2161517
name: R-BTA:2161517
is_a: R-BTA:2161522

[Term]
id: R-BTA:2161541
name: R-BTA:2161541
is_a: R-BTA:2161522

[Term]
id: R-BTA:2424491
name: R-BTA:2424491
is_a: R-BTA:2172127

[Term]
id: R-BTA:2168880
name: R-BTA:2168880
is_a: R-BTA:2173782

[Term]
id: R-BTA:3000471
name: R-BTA:3000471
is_a: R-BTA:2173782

[Term]
id: R-BTA:3000480
name: R-BTA:3000480
is_a: R-BTA:2173782

[Term]
id: R-BTA:3000497
name: R-BTA:3000497
is_a: R-BTA:2173782

[Term]
id: R-BTA:2173788
name: R-BTA:2173788
is_a: R-BTA:2173789

[Term]
id: R-BTA:2173795
name: R-BTA:2173795
is_a: R-BTA:2173793

[Term]
id: R-BTA:2173796
name: R-BTA:2173796
is_a: R-BTA:2173793

[Term]
id: R-BTA:2187335
name: R-BTA:2187335
is_a: R-BTA:2187338

[Term]
id: R-BTA:2453902
name: R-BTA:2453902
is_a: R-BTA:2187338

[Term]
id: R-BTA:2514856
name: R-BTA:2514856
is_a: R-BTA:2187338

[Term]
id: R-BTA:975634
name: R-BTA:975634
is_a: R-BTA:2187338

[Term]
id: R-BTA:1234174
name: R-BTA:1234174
is_a: R-BTA:2262752

[Term]
id: R-BTA:2559583
name: R-BTA:2559583
is_a: R-BTA:2262752

[Term]
id: R-BTA:3299685
name: R-BTA:3299685
is_a: R-BTA:2262752

[Term]
id: R-BTA:3371497
name: R-BTA:3371497
is_a: R-BTA:2262752

[Term]
id: R-BTA:3371556
name: R-BTA:3371556
is_a: R-BTA:2262752

[Term]
id: R-BTA:9639288
name: R-BTA:9639288
is_a: R-BTA:2262752

[Term]
id: R-BTA:2428924
name: R-BTA:2428924
is_a: R-BTA:2404192

[Term]
id: R-BTA:2408508
name: R-BTA:2408508
is_a: R-BTA:2408522

[Term]
id: R-BTA:2408557
name: R-BTA:2408557
is_a: R-BTA:2408522

[Term]
id: R-BTA:2428928
name: R-BTA:2428928
is_a: R-BTA:2428924

[Term]
id: R-BTA:2428933
name: R-BTA:2428933
is_a: R-BTA:2428924

[Term]
id: R-BTA:112399
name: R-BTA:112399
is_a: R-BTA:2428928

[Term]
id: R-BTA:2730905
name: R-BTA:2730905
is_a: R-BTA:2454202

[Term]
id: R-BTA:2871796
name: R-BTA:2871796
is_a: R-BTA:2454202

[Term]
id: R-BTA:2871809
name: R-BTA:2871809
is_a: R-BTA:2454202

[Term]
id: R-BTA:2871837
name: R-BTA:2871837
is_a: R-BTA:2454202

[Term]
id: R-BTA:2485179
name: R-BTA:2485179
is_a: R-BTA:2514856

[Term]
id: R-BTA:2514859
name: R-BTA:2514859
is_a: R-BTA:2514856

[Term]
id: R-BTA:68881
name: R-BTA:68881
is_a: R-BTA:2555396

[Term]
id: R-BTA:68882
name: R-BTA:68882
is_a: R-BTA:2555396

[Term]
id: R-BTA:2559580
name: R-BTA:2559580
is_a: R-BTA:2559583

[Term]
id: R-BTA:2559582
name: R-BTA:2559582
is_a: R-BTA:2559583

[Term]
id: R-BTA:2559585
name: R-BTA:2559585
is_a: R-BTA:2559583

[Term]
id: R-BTA:2559586
name: R-BTA:2559586
is_a: R-BTA:2559583

[Term]
id: R-BTA:2559584
name: R-BTA:2559584
is_a: R-BTA:2559586

[Term]
id: R-BTA:3295583
name: R-BTA:3295583
is_a: R-BTA:2672351

[Term]
id: R-BTA:3928662
name: R-BTA:3928662
is_a: R-BTA:2682334

[Term]
id: R-BTA:3928663
name: R-BTA:3928663
is_a: R-BTA:2682334

[Term]
id: R-BTA:3928664
name: R-BTA:3928664
is_a: R-BTA:2682334

[Term]
id: R-BTA:3928665
name: R-BTA:3928665
is_a: R-BTA:2682334

[Term]
id: R-BTA:2022377
name: R-BTA:2022377
is_a: R-BTA:2980736

[Term]
id: R-BTA:209952
name: R-BTA:209952
is_a: R-BTA:2980736

[Term]
id: R-BTA:264876
name: R-BTA:264876
is_a: R-BTA:2980736

[Term]
id: R-BTA:400508
name: R-BTA:400508
is_a: R-BTA:2980736

[Term]
id: R-BTA:422085
name: R-BTA:422085
is_a: R-BTA:2980736

[Term]
id: R-BTA:2980767
name: R-BTA:2980767
is_a: R-BTA:2980766

[Term]
id: R-BTA:3301854
name: R-BTA:3301854
is_a: R-BTA:2980766

[Term]
id: R-BTA:4419969
name: R-BTA:4419969
is_a: R-BTA:2980766

[Term]
id: R-BTA:3108232
name: R-BTA:3108232
is_a: R-BTA:2990846

[Term]
id: R-BTA:3215018
name: R-BTA:3215018
is_a: R-BTA:2990846

[Term]
id: R-BTA:2995383
name: R-BTA:2995383
is_a: R-BTA:2995410

[Term]
id: R-BTA:9615933
name: R-BTA:9615933
is_a: R-BTA:2995410

[Term]
id: R-BTA:9668328
name: R-BTA:9668328
is_a: R-BTA:2995410

[Term]
id: R-BTA:3000170
name: R-BTA:3000170
is_a: R-BTA:3000171

[Term]
id: R-BTA:3108214
name: R-BTA:3108214
is_a: R-BTA:3108232

[Term]
id: R-BTA:3232118
name: R-BTA:3232118
is_a: R-BTA:3108232

[Term]
id: R-BTA:3232142
name: R-BTA:3232142
is_a: R-BTA:3108232

[Term]
id: R-BTA:3899300
name: R-BTA:3899300
is_a: R-BTA:3108232

[Term]
id: R-BTA:4085377
name: R-BTA:4085377
is_a: R-BTA:3108232

[Term]
id: R-BTA:4090294
name: R-BTA:4090294
is_a: R-BTA:3108232

[Term]
id: R-BTA:4551638
name: R-BTA:4551638
is_a: R-BTA:3108232

[Term]
id: R-BTA:4570464
name: R-BTA:4570464
is_a: R-BTA:3108232

[Term]
id: R-BTA:4615885
name: R-BTA:4615885
is_a: R-BTA:3108232

[Term]
id: R-BTA:4655427
name: R-BTA:4655427
is_a: R-BTA:3108232

[Term]
id: R-BTA:4755510
name: R-BTA:4755510
is_a: R-BTA:3108232

[Term]
id: R-BTA:3065676
name: R-BTA:3065676
is_a: R-BTA:3215018

[Term]
id: R-BTA:3065678
name: R-BTA:3065678
is_a: R-BTA:3215018

[Term]
id: R-BTA:3065679
name: R-BTA:3065679
is_a: R-BTA:3215018

[Term]
id: R-BTA:3214841
name: R-BTA:3214841
is_a: R-BTA:3247509

[Term]
id: R-BTA:3214842
name: R-BTA:3214842
is_a: R-BTA:3247509

[Term]
id: R-BTA:3214847
name: R-BTA:3214847
is_a: R-BTA:3247509

[Term]
id: R-BTA:3214858
name: R-BTA:3214858
is_a: R-BTA:3247509

[Term]
id: R-BTA:3371453
name: R-BTA:3371453
is_a: R-BTA:3371556

[Term]
id: R-BTA:3371511
name: R-BTA:3371511
is_a: R-BTA:3371556

[Term]
id: R-BTA:3371571
name: R-BTA:3371571
is_a: R-BTA:3371556

[Term]
id: R-BTA:3371568
name: R-BTA:3371568
is_a: R-BTA:3371571

[Term]
id: R-BTA:350562
name: R-BTA:350562
is_a: R-BTA:351202

[Term]
id: R-BTA:351143
name: R-BTA:351143
is_a: R-BTA:351202

[Term]
id: R-BTA:351200
name: R-BTA:351200
is_a: R-BTA:351202

[Term]
id: R-BTA:5628897
name: R-BTA:5628897
is_a: R-BTA:3700989

[Term]
id: R-BTA:5633007
name: R-BTA:5633007
is_a: R-BTA:3700989

[Term]
id: R-BTA:5633008
name: R-BTA:5633008
is_a: R-BTA:3700989

[Term]
id: R-BTA:6791312
name: R-BTA:6791312
is_a: R-BTA:3700989

[Term]
id: R-BTA:6796648
name: R-BTA:6796648
is_a: R-BTA:3700989

[Term]
id: R-BTA:388396
name: R-BTA:388396
is_a: R-BTA:372790

[Term]
id: R-BTA:500792
name: R-BTA:500792
is_a: R-BTA:372790

[Term]
id: R-BTA:3296197
name: R-BTA:3296197
is_a: R-BTA:373076

[Term]
id: R-BTA:375276
name: R-BTA:375276
is_a: R-BTA:373076

[Term]
id: R-BTA:375280
name: R-BTA:375280
is_a: R-BTA:373076

[Term]
id: R-BTA:375281
name: R-BTA:375281
is_a: R-BTA:373076

[Term]
id: R-BTA:391903
name: R-BTA:391903
is_a: R-BTA:373076

[Term]
id: R-BTA:418038
name: R-BTA:418038
is_a: R-BTA:373076

[Term]
id: R-BTA:419408
name: R-BTA:419408
is_a: R-BTA:373076

[Term]
id: R-BTA:419771
name: R-BTA:419771
is_a: R-BTA:373076

[Term]
id: R-BTA:444209
name: R-BTA:444209
is_a: R-BTA:373076

[Term]
id: R-BTA:419812
name: R-BTA:419812
is_a: R-BTA:373080

[Term]
id: R-BTA:420092
name: R-BTA:420092
is_a: R-BTA:373080

[Term]
id: R-BTA:376172
name: R-BTA:376172
is_a: R-BTA:373752

[Term]
id: R-BTA:418885
name: R-BTA:418885
is_a: R-BTA:373752

[Term]
id: R-BTA:399954
name: R-BTA:399954
is_a: R-BTA:373755

[Term]
id: R-BTA:399955
name: R-BTA:399955
is_a: R-BTA:373755

[Term]
id: R-BTA:399956
name: R-BTA:399956
is_a: R-BTA:373755

[Term]
id: R-BTA:400685
name: R-BTA:400685
is_a: R-BTA:373755

[Term]
id: R-BTA:416700
name: R-BTA:416700
is_a: R-BTA:373755

[Term]
id: R-BTA:445144
name: R-BTA:445144
is_a: R-BTA:373760

[Term]
id: R-BTA:447043
name: R-BTA:447043
is_a: R-BTA:373760

[Term]
id: R-BTA:380095
name: R-BTA:380095
is_a: R-BTA:375276

[Term]
id: R-BTA:380108
name: R-BTA:380108
is_a: R-BTA:375276

[Term]
id: R-BTA:388479
name: R-BTA:388479
is_a: R-BTA:375276

[Term]
id: R-BTA:389397
name: R-BTA:389397
is_a: R-BTA:375276

[Term]
id: R-BTA:444821
name: R-BTA:444821
is_a: R-BTA:375276

[Term]
id: R-BTA:390648
name: R-BTA:390648
is_a: R-BTA:375280

[Term]
id: R-BTA:390650
name: R-BTA:390650
is_a: R-BTA:375280

[Term]
id: R-BTA:390651
name: R-BTA:390651
is_a: R-BTA:375280

[Term]
id: R-BTA:390666
name: R-BTA:390666
is_a: R-BTA:375280

[Term]
id: R-BTA:390696
name: R-BTA:390696
is_a: R-BTA:375280

[Term]
id: R-BTA:428890
name: R-BTA:428890
is_a: R-BTA:376176

[Term]
id: R-BTA:8985586
name: R-BTA:8985586
is_a: R-BTA:376176

[Term]
id: R-BTA:9010553
name: R-BTA:9010553
is_a: R-BTA:376176

[Term]
id: R-BTA:379397
name: R-BTA:379397
is_a: R-BTA:379401

[Term]
id: R-BTA:379398
name: R-BTA:379398
is_a: R-BTA:379401

[Term]
id: R-BTA:379716
name: R-BTA:379716
is_a: R-BTA:379724

[Term]
id: R-BTA:379726
name: R-BTA:379726
is_a: R-BTA:379724

[Term]
id: R-BTA:380259
name: R-BTA:380259
is_a: R-BTA:380284

[Term]
id: R-BTA:380270
name: R-BTA:380270
is_a: R-BTA:380287

[Term]
id: R-BTA:380284
name: R-BTA:380284
is_a: R-BTA:380287

[Term]
id: R-BTA:380612
name: R-BTA:380612
is_a: R-BTA:380615

[Term]
id: R-BTA:381033
name: R-BTA:381033
is_a: R-BTA:381119

[Term]
id: R-BTA:381042
name: R-BTA:381042
is_a: R-BTA:381119

[Term]
id: R-BTA:381070
name: R-BTA:381070
is_a: R-BTA:381119

[Term]
id: R-BTA:8874211
name: R-BTA:8874211
is_a: R-BTA:381119

[Term]
id: R-BTA:1480926
name: R-BTA:1480926
is_a: R-BTA:382551

[Term]
id: R-BTA:174824
name: R-BTA:174824
is_a: R-BTA:382551

[Term]
id: R-BTA:382556
name: R-BTA:382556
is_a: R-BTA:382551

[Term]
id: R-BTA:425407
name: R-BTA:425407
is_a: R-BTA:382551

[Term]
id: R-BTA:445717
name: R-BTA:445717
is_a: R-BTA:382551

[Term]
id: R-BTA:5223345
name: R-BTA:5223345
is_a: R-BTA:382551

[Term]
id: R-BTA:8949215
name: R-BTA:8949215
is_a: R-BTA:382551

[Term]
id: R-BTA:8981607
name: R-BTA:8981607
is_a: R-BTA:382551

[Term]
id: R-BTA:917937
name: R-BTA:917937
is_a: R-BTA:382551

[Term]
id: R-BTA:983712
name: R-BTA:983712
is_a: R-BTA:382551

[Term]
id: R-BTA:1369007
name: R-BTA:1369007
is_a: R-BTA:382556

[Term]
id: R-BTA:1369062
name: R-BTA:1369062
is_a: R-BTA:382556

[Term]
id: R-BTA:4086398
name: R-BTA:4086398
is_a: R-BTA:3858494

[Term]
id: R-BTA:4086400
name: R-BTA:4086400
is_a: R-BTA:3858494

[Term]
id: R-BTA:397795
name: R-BTA:397795
is_a: R-BTA:388396

[Term]
id: R-BTA:416476
name: R-BTA:416476
is_a: R-BTA:388396

[Term]
id: R-BTA:416482
name: R-BTA:416482
is_a: R-BTA:388396

[Term]
id: R-BTA:418555
name: R-BTA:418555
is_a: R-BTA:388396

[Term]
id: R-BTA:418594
name: R-BTA:418594
is_a: R-BTA:388396

[Term]
id: R-BTA:418597
name: R-BTA:418597
is_a: R-BTA:388396

[Term]
id: R-BTA:389356
name: R-BTA:389356
is_a: R-BTA:388841

[Term]
id: R-BTA:389513
name: R-BTA:389513
is_a: R-BTA:388841

[Term]
id: R-BTA:389948
name: R-BTA:389948
is_a: R-BTA:388841

[Term]
id: R-BTA:389357
name: R-BTA:389357
is_a: R-BTA:389356

[Term]
id: R-BTA:389359
name: R-BTA:389359
is_a: R-BTA:389356

[Term]
id: R-BTA:6783984
name: R-BTA:6783984
is_a: R-BTA:389661

[Term]
id: R-BTA:390471
name: R-BTA:390471
is_a: R-BTA:390466

[Term]
id: R-BTA:6814122
name: R-BTA:6814122
is_a: R-BTA:390466

[Term]
id: R-BTA:389599
name: R-BTA:389599
is_a: R-BTA:390918

[Term]
id: R-BTA:389887
name: R-BTA:389887
is_a: R-BTA:390918

[Term]
id: R-BTA:390247
name: R-BTA:390247
is_a: R-BTA:390918

[Term]
id: R-BTA:390466
name: R-BTA:390466
is_a: R-BTA:391251

[Term]
id: R-BTA:391906
name: R-BTA:391906
is_a: R-BTA:391903

[Term]
id: R-BTA:391908
name: R-BTA:391908
is_a: R-BTA:391903

[Term]
id: R-BTA:418457
name: R-BTA:418457
is_a: R-BTA:392154

[Term]
id: R-BTA:2980736
name: R-BTA:2980736
is_a: R-BTA:392499

[Term]
id: R-BTA:381119
name: R-BTA:381119
is_a: R-BTA:392499

[Term]
id: R-BTA:381426
name: R-BTA:381426
is_a: R-BTA:392499

[Term]
id: R-BTA:391251
name: R-BTA:391251
is_a: R-BTA:392499

[Term]
id: R-BTA:5676934
name: R-BTA:5676934
is_a: R-BTA:392499

[Term]
id: R-BTA:5683826
name: R-BTA:5683826
is_a: R-BTA:392499

[Term]
id: R-BTA:597592
name: R-BTA:597592
is_a: R-BTA:392499

[Term]
id: R-BTA:72766
name: R-BTA:72766
is_a: R-BTA:392499

[Term]
id: R-BTA:392170
name: R-BTA:392170
is_a: R-BTA:392518

[Term]
id: R-BTA:418592
name: R-BTA:418592
is_a: R-BTA:392518

[Term]
id: R-BTA:428930
name: R-BTA:428930
is_a: R-BTA:392518

[Term]
id: R-BTA:390522
name: R-BTA:390522
is_a: R-BTA:397014

[Term]
id: R-BTA:445355
name: R-BTA:445355
is_a: R-BTA:397014

[Term]
id: R-BTA:5576891
name: R-BTA:5576891
is_a: R-BTA:397014

[Term]
id: R-BTA:392451
name: R-BTA:392451
is_a: R-BTA:397795

[Term]
id: R-BTA:418217
name: R-BTA:418217
is_a: R-BTA:397795

[Term]
id: R-BTA:8964315
name: R-BTA:8964315
is_a: R-BTA:397795

[Term]
id: R-BTA:8964616
name: R-BTA:8964616
is_a: R-BTA:397795

[Term]
id: R-BTA:399710
name: R-BTA:399710
is_a: R-BTA:399721

[Term]
id: R-BTA:434313
name: R-BTA:434313
is_a: R-BTA:400451

[Term]
id: R-BTA:434316
name: R-BTA:434316
is_a: R-BTA:400451

[Term]
id: R-BTA:381771
name: R-BTA:381771
is_a: R-BTA:400508

[Term]
id: R-BTA:416550
name: R-BTA:416550
is_a: R-BTA:400685

[Term]
id: R-BTA:416572
name: R-BTA:416572
is_a: R-BTA:400685

[Term]
id: R-BTA:4608870
name: R-BTA:4608870
is_a: R-BTA:4086400

[Term]
id: R-BTA:5099900
name: R-BTA:5099900
is_a: R-BTA:4086400

[Term]
id: R-BTA:5140745
name: R-BTA:5140745
is_a: R-BTA:4086400

[Term]
id: R-BTA:114508
name: R-BTA:114508
is_a: R-BTA:416476

[Term]
id: R-BTA:881907
name: R-BTA:881907
is_a: R-BTA:416476

[Term]
id: R-BTA:417957
name: R-BTA:417957
is_a: R-BTA:418038

[Term]
id: R-BTA:417973
name: R-BTA:417973
is_a: R-BTA:418038

[Term]
id: R-BTA:392154
name: R-BTA:392154
is_a: R-BTA:418346

[Term]
id: R-BTA:418360
name: R-BTA:418360
is_a: R-BTA:418346

[Term]
id: R-BTA:432142
name: R-BTA:432142
is_a: R-BTA:418346

[Term]
id: R-BTA:139853
name: R-BTA:139853
is_a: R-BTA:418360

[Term]
id: R-BTA:418359
name: R-BTA:418359
is_a: R-BTA:418360

[Term]
id: R-BTA:381753
name: R-BTA:381753
is_a: R-BTA:418555

[Term]
id: R-BTA:111885
name: R-BTA:111885
is_a: R-BTA:418594

[Term]
id: R-BTA:2187338
name: R-BTA:2187338
is_a: R-BTA:418594

[Term]
id: R-BTA:420597
name: R-BTA:420597
is_a: R-BTA:418990

[Term]
id: R-BTA:373756
name: R-BTA:373756
is_a: R-BTA:421270

[Term]
id: R-BTA:418990
name: R-BTA:418990
is_a: R-BTA:421270

[Term]
id: R-BTA:420029
name: R-BTA:420029
is_a: R-BTA:421270

[Term]
id: R-BTA:381676
name: R-BTA:381676
is_a: R-BTA:422356

[Term]
id: R-BTA:399997
name: R-BTA:399997
is_a: R-BTA:422356

[Term]
id: R-BTA:400042
name: R-BTA:400042
is_a: R-BTA:422356

[Term]
id: R-BTA:400451
name: R-BTA:400451
is_a: R-BTA:422356

[Term]
id: R-BTA:2682334
name: R-BTA:2682334
is_a: R-BTA:422475

[Term]
id: R-BTA:373752
name: R-BTA:373752
is_a: R-BTA:422475

[Term]
id: R-BTA:373755
name: R-BTA:373755
is_a: R-BTA:422475

[Term]
id: R-BTA:373760
name: R-BTA:373760
is_a: R-BTA:422475

[Term]
id: R-BTA:375165
name: R-BTA:375165
is_a: R-BTA:422475

[Term]
id: R-BTA:376176
name: R-BTA:376176
is_a: R-BTA:422475

[Term]
id: R-BTA:8853659
name: R-BTA:8853659
is_a: R-BTA:422475

[Term]
id: R-BTA:8866376
name: R-BTA:8866376
is_a: R-BTA:422475

[Term]
id: R-BTA:425410
name: R-BTA:425410
is_a: R-BTA:425366

[Term]
id: R-BTA:429593
name: R-BTA:429593
is_a: R-BTA:425366

[Term]
id: R-BTA:433137
name: R-BTA:433137
is_a: R-BTA:425366

[Term]
id: R-BTA:433692
name: R-BTA:433692
is_a: R-BTA:425366

[Term]
id: R-BTA:442660
name: R-BTA:442660
is_a: R-BTA:425366

[Term]
id: R-BTA:444411
name: R-BTA:444411
is_a: R-BTA:425366

[Term]
id: R-BTA:549132
name: R-BTA:549132
is_a: R-BTA:425366

[Term]
id: R-BTA:352230
name: R-BTA:352230
is_a: R-BTA:425393

[Term]
id: R-BTA:425381
name: R-BTA:425381
is_a: R-BTA:425393

[Term]
id: R-BTA:425561
name: R-BTA:425561
is_a: R-BTA:425393

[Term]
id: R-BTA:425986
name: R-BTA:425986
is_a: R-BTA:425393

[Term]
id: R-BTA:426117
name: R-BTA:426117
is_a: R-BTA:425393

[Term]
id: R-BTA:427601
name: R-BTA:427601
is_a: R-BTA:425393

[Term]
id: R-BTA:427652
name: R-BTA:427652
is_a: R-BTA:425393

[Term]
id: R-BTA:427975
name: R-BTA:427975
is_a: R-BTA:425393

[Term]
id: R-BTA:428559
name: R-BTA:428559
is_a: R-BTA:425393

[Term]
id: R-BTA:428643
name: R-BTA:428643
is_a: R-BTA:425393

[Term]
id: R-BTA:727802
name: R-BTA:727802
is_a: R-BTA:425397

[Term]
id: R-BTA:804914
name: R-BTA:804914
is_a: R-BTA:425397

[Term]
id: R-BTA:83936
name: R-BTA:83936
is_a: R-BTA:425397

[Term]
id: R-BTA:879518
name: R-BTA:879518
is_a: R-BTA:425397

[Term]
id: R-BTA:189200
name: R-BTA:189200
is_a: R-BTA:425407

[Term]
id: R-BTA:425366
name: R-BTA:425366
is_a: R-BTA:425407

[Term]
id: R-BTA:425393
name: R-BTA:425393
is_a: R-BTA:425407

[Term]
id: R-BTA:425397
name: R-BTA:425397
is_a: R-BTA:425407

[Term]
id: R-BTA:435354
name: R-BTA:435354
is_a: R-BTA:425410

[Term]
id: R-BTA:427589
name: R-BTA:427589
is_a: R-BTA:427652

[Term]
id: R-BTA:1660661
name: R-BTA:1660661
is_a: R-BTA:428157

[Term]
id: R-BTA:1660662
name: R-BTA:1660662
is_a: R-BTA:428157

[Term]
id: R-BTA:429947
name: R-BTA:429947
is_a: R-BTA:429914

[Term]
id: R-BTA:429958
name: R-BTA:429958
is_a: R-BTA:429914

[Term]
id: R-BTA:430039
name: R-BTA:430039
is_a: R-BTA:429914

[Term]
id: R-BTA:435368
name: R-BTA:435368
is_a: R-BTA:435354

[Term]
id: R-BTA:442380
name: R-BTA:442380
is_a: R-BTA:435354

[Term]
id: R-BTA:442720
name: R-BTA:442720
is_a: R-BTA:438064

[Term]
id: R-BTA:442729
name: R-BTA:442729
is_a: R-BTA:438064

[Term]
id: R-BTA:442742
name: R-BTA:442742
is_a: R-BTA:438064

[Term]
id: R-BTA:9619229
name: R-BTA:9619229
is_a: R-BTA:438064

[Term]
id: R-BTA:9620244
name: R-BTA:9620244
is_a: R-BTA:438064

[Term]
id: R-BTA:5218920
name: R-BTA:5218920
is_a: R-BTA:4420097

[Term]
id: R-BTA:5218921
name: R-BTA:5218921
is_a: R-BTA:4420097

[Term]
id: R-BTA:444257
name: R-BTA:444257
is_a: R-BTA:442742

[Term]
id: R-BTA:438064
name: R-BTA:438064
is_a: R-BTA:442755

[Term]
id: R-BTA:438066
name: R-BTA:438066
is_a: R-BTA:442755

[Term]
id: R-BTA:9609736
name: R-BTA:9609736
is_a: R-BTA:442755

[Term]
id: R-BTA:432030
name: R-BTA:432030
is_a: R-BTA:445717

[Term]
id: R-BTA:432040
name: R-BTA:432040
is_a: R-BTA:445717

[Term]
id: R-BTA:432047
name: R-BTA:432047
is_a: R-BTA:445717

[Term]
id: R-BTA:446219
name: R-BTA:446219
is_a: R-BTA:446193

[Term]
id: R-BTA:446193
name: R-BTA:446193
is_a: R-BTA:446203

[Term]
id: R-BTA:532668
name: R-BTA:532668
is_a: R-BTA:446203

[Term]
id: R-BTA:948021
name: R-BTA:948021
is_a: R-BTA:446203

[Term]
id: R-BTA:4085001
name: R-BTA:4085001
is_a: R-BTA:446219

[Term]
id: R-BTA:446199
name: R-BTA:446199
is_a: R-BTA:446219

[Term]
id: R-BTA:446205
name: R-BTA:446205
is_a: R-BTA:446219

[Term]
id: R-BTA:446210
name: R-BTA:446210
is_a: R-BTA:446219

[Term]
id: R-BTA:480985
name: R-BTA:480985
is_a: R-BTA:446219

[Term]
id: R-BTA:6787639
name: R-BTA:6787639
is_a: R-BTA:446219

[Term]
id: R-BTA:446343
name: R-BTA:446343
is_a: R-BTA:446353

[Term]
id: R-BTA:446388
name: R-BTA:446388
is_a: R-BTA:446353

[Term]
id: R-BTA:9007892
name: R-BTA:9007892
is_a: R-BTA:446652

[Term]
id: R-BTA:9008059
name: R-BTA:9008059
is_a: R-BTA:446652

[Term]
id: R-BTA:9014826
name: R-BTA:9014826
is_a: R-BTA:446652

[Term]
id: R-BTA:9014843
name: R-BTA:9014843
is_a: R-BTA:446652

[Term]
id: R-BTA:9020702
name: R-BTA:9020702
is_a: R-BTA:446652

[Term]
id: R-BTA:421270
name: R-BTA:421270
is_a: R-BTA:446728

[Term]
id: R-BTA:446107
name: R-BTA:446107
is_a: R-BTA:446728

[Term]
id: R-BTA:446353
name: R-BTA:446353
is_a: R-BTA:446728

[Term]
id: R-BTA:8984722
name: R-BTA:8984722
is_a: R-BTA:447115

[Term]
id: R-BTA:9020591
name: R-BTA:9020591
is_a: R-BTA:447115

[Term]
id: R-BTA:9020933
name: R-BTA:9020933
is_a: R-BTA:447115

[Term]
id: R-BTA:9020956
name: R-BTA:9020956
is_a: R-BTA:447115

[Term]
id: R-BTA:450294
name: R-BTA:450294
is_a: R-BTA:448424

[Term]
id: R-BTA:1266695
name: R-BTA:1266695
is_a: R-BTA:449147

[Term]
id: R-BTA:446652
name: R-BTA:446652
is_a: R-BTA:449147

[Term]
id: R-BTA:447115
name: R-BTA:447115
is_a: R-BTA:449147

[Term]
id: R-BTA:448424
name: R-BTA:448424
is_a: R-BTA:449147

[Term]
id: R-BTA:449836
name: R-BTA:449836
is_a: R-BTA:449147

[Term]
id: R-BTA:451927
name: R-BTA:451927
is_a: R-BTA:449147

[Term]
id: R-BTA:512988
name: R-BTA:512988
is_a: R-BTA:449147

[Term]
id: R-BTA:6783589
name: R-BTA:6783589
is_a: R-BTA:449147

[Term]
id: R-BTA:6783783
name: R-BTA:6783783
is_a: R-BTA:449147

[Term]
id: R-BTA:6785807
name: R-BTA:6785807
is_a: R-BTA:449147

[Term]
id: R-BTA:8854691
name: R-BTA:8854691
is_a: R-BTA:449147

[Term]
id: R-BTA:198753
name: R-BTA:198753
is_a: R-BTA:450282

[Term]
id: R-BTA:199920
name: R-BTA:199920
is_a: R-BTA:450282

[Term]
id: R-BTA:450341
name: R-BTA:450341
is_a: R-BTA:450282

[Term]
id: R-BTA:450282
name: R-BTA:450282
is_a: R-BTA:450294

[Term]
id: R-BTA:450302
name: R-BTA:450302
is_a: R-BTA:450294

[Term]
id: R-BTA:450321
name: R-BTA:450321
is_a: R-BTA:450294

[Term]
id: R-BTA:5684264
name: R-BTA:5684264
is_a: R-BTA:450294

[Term]
id: R-BTA:450385
name: R-BTA:450385
is_a: R-BTA:450531

[Term]
id: R-BTA:450408
name: R-BTA:450408
is_a: R-BTA:450531

[Term]
id: R-BTA:450520
name: R-BTA:450520
is_a: R-BTA:450531

[Term]
id: R-BTA:450604
name: R-BTA:450604
is_a: R-BTA:450531

[Term]
id: R-BTA:451307
name: R-BTA:451307
is_a: R-BTA:451306

[Term]
id: R-BTA:451308
name: R-BTA:451308
is_a: R-BTA:451306

[Term]
id: R-BTA:451306
name: R-BTA:451306
is_a: R-BTA:451326

[Term]
id: R-BTA:500657
name: R-BTA:500657
is_a: R-BTA:451326

[Term]
id: R-BTA:8983432
name: R-BTA:8983432
is_a: R-BTA:451927

[Term]
id: R-BTA:8985947
name: R-BTA:8985947
is_a: R-BTA:451927

[Term]
id: R-BTA:9020558
name: R-BTA:9020558
is_a: R-BTA:451927

[Term]
id: R-BTA:9020958
name: R-BTA:9020958
is_a: R-BTA:451927

[Term]
id: R-BTA:912526
name: R-BTA:912526
is_a: R-BTA:451927

[Term]
id: R-BTA:68911
name: R-BTA:68911
is_a: R-BTA:453274

[Term]
id: R-BTA:69275
name: R-BTA:69275
is_a: R-BTA:453274

[Term]
id: R-BTA:174143
name: R-BTA:174143
is_a: R-BTA:453276

[Term]
id: R-BTA:1538133
name: R-BTA:1538133
is_a: R-BTA:453279

[Term]
id: R-BTA:69206
name: R-BTA:69206
is_a: R-BTA:453279

[Term]
id: R-BTA:69236
name: R-BTA:69236
is_a: R-BTA:453279

[Term]
id: R-BTA:3247509
name: R-BTA:3247509
is_a: R-BTA:4839726

[Term]
id: R-BTA:373076
name: R-BTA:373076
is_a: R-BTA:500792

[Term]
id: R-BTA:373080
name: R-BTA:373080
is_a: R-BTA:500792

[Term]
id: R-BTA:420499
name: R-BTA:420499
is_a: R-BTA:500792

[Term]
id: R-BTA:912526
name: R-BTA:912526
is_a: R-BTA:512988

[Term]
id: R-BTA:912631
name: R-BTA:912631
is_a: R-BTA:512988

[Term]
id: R-BTA:5173214
name: R-BTA:5173214
is_a: R-BTA:5173105

[Term]
id: R-BTA:913709
name: R-BTA:913709
is_a: R-BTA:5173105

[Term]
id: R-BTA:5205685
name: R-BTA:5205685
is_a: R-BTA:5205647

[Term]
id: R-BTA:8934903
name: R-BTA:8934903
is_a: R-BTA:5205647

[Term]
id: R-BTA:5675482
name: R-BTA:5675482
is_a: R-BTA:5213460

[Term]
id: R-BTA:5213460
name: R-BTA:5213460
is_a: R-BTA:5218859

[Term]
id: R-BTA:5250924
name: R-BTA:5250924
is_a: R-BTA:5250913

[Term]
id: R-BTA:427359
name: R-BTA:427359
is_a: R-BTA:5250941

[Term]
id: R-BTA:427413
name: R-BTA:427413
is_a: R-BTA:5250941

[Term]
id: R-BTA:901042
name: R-BTA:901042
is_a: R-BTA:532668

[Term]
id: R-BTA:140534
name: R-BTA:140534
is_a: R-BTA:5357769

[Term]
id: R-BTA:109581
name: R-BTA:109581
is_a: R-BTA:5357801

[Term]
id: R-BTA:5218859
name: R-BTA:5218859
is_a: R-BTA:5357801

[Term]
id: R-BTA:5362798
name: R-BTA:5362798
is_a: R-BTA:5358346

[Term]
id: R-BTA:5358346
name: R-BTA:5358346
is_a: R-BTA:5358351

[Term]
id: R-BTA:5610787
name: R-BTA:5610787
is_a: R-BTA:5358351

[Term]
id: R-BTA:5632684
name: R-BTA:5632684
is_a: R-BTA:5358351

[Term]
id: R-BTA:5358565
name: R-BTA:5358565
is_a: R-BTA:5358508

[Term]
id: R-BTA:5358606
name: R-BTA:5358606
is_a: R-BTA:5358508

[Term]
id: R-BTA:5365859
name: R-BTA:5365859
is_a: R-BTA:5362517

[Term]
id: R-BTA:5389840
name: R-BTA:5389840
is_a: R-BTA:5368287

[Term]
id: R-BTA:5419276
name: R-BTA:5419276
is_a: R-BTA:5368287

[Term]
id: R-BTA:549127
name: R-BTA:549127
is_a: R-BTA:549132

[Term]
id: R-BTA:561048
name: R-BTA:561048
is_a: R-BTA:549132

[Term]
id: R-BTA:1483257
name: R-BTA:1483257
is_a: R-BTA:556833

[Term]
id: R-BTA:400206
name: R-BTA:400206
is_a: R-BTA:556833

[Term]
id: R-BTA:428157
name: R-BTA:428157
is_a: R-BTA:556833

[Term]
id: R-BTA:74182
name: R-BTA:74182
is_a: R-BTA:556833

[Term]
id: R-BTA:8848584
name: R-BTA:8848584
is_a: R-BTA:556833

[Term]
id: R-BTA:8957322
name: R-BTA:8957322
is_a: R-BTA:556833

[Term]
id: R-BTA:8964572
name: R-BTA:8964572
is_a: R-BTA:556833

[Term]
id: R-BTA:8978868
name: R-BTA:8978868
is_a: R-BTA:556833

[Term]
id: R-BTA:8979227
name: R-BTA:8979227
is_a: R-BTA:556833

[Term]
id: R-BTA:9018678
name: R-BTA:9018678
is_a: R-BTA:556833

[Term]
id: R-BTA:5576886
name: R-BTA:5576886
is_a: R-BTA:5576891

[Term]
id: R-BTA:5576890
name: R-BTA:5576890
is_a: R-BTA:5576891

[Term]
id: R-BTA:5576892
name: R-BTA:5576892
is_a: R-BTA:5576891

[Term]
id: R-BTA:5576893
name: R-BTA:5576893
is_a: R-BTA:5576891

[Term]
id: R-BTA:5576894
name: R-BTA:5576894
is_a: R-BTA:5576891

[Term]
id: R-BTA:5578768
name: R-BTA:5578768
is_a: R-BTA:5576891

[Term]
id: R-BTA:5578775
name: R-BTA:5578775
is_a: R-BTA:5576891

[Term]
id: R-BTA:5607761
name: R-BTA:5607761
is_a: R-BTA:5607764

[Term]
id: R-BTA:5607763
name: R-BTA:5607763
is_a: R-BTA:5607764

[Term]
id: R-BTA:5660668
name: R-BTA:5660668
is_a: R-BTA:5607764

[Term]
id: R-BTA:5610780
name: R-BTA:5610780
is_a: R-BTA:5610787

[Term]
id: R-BTA:5610785
name: R-BTA:5610785
is_a: R-BTA:5610787

[Term]
id: R-BTA:5620912
name: R-BTA:5620912
is_a: R-BTA:5617833

[Term]
id: R-BTA:5620920
name: R-BTA:5620920
is_a: R-BTA:5617833

[Term]
id: R-BTA:5620924
name: R-BTA:5620924
is_a: R-BTA:5617833

[Term]
id: R-BTA:5620916
name: R-BTA:5620916
is_a: R-BTA:5620920

[Term]
id: R-BTA:5620922
name: R-BTA:5620922
is_a: R-BTA:5620920

[Term]
id: R-BTA:5624138
name: R-BTA:5624138
is_a: R-BTA:5620920

[Term]
id: R-BTA:5624958
name: R-BTA:5624958
is_a: R-BTA:5620920

[Term]
id: R-BTA:5607764
name: R-BTA:5607764
is_a: R-BTA:5621481

[Term]
id: R-BTA:5621480
name: R-BTA:5621480
is_a: R-BTA:5621481

[Term]
id: R-BTA:5621575
name: R-BTA:5621575
is_a: R-BTA:5621481

[Term]
id: R-BTA:5625886
name: R-BTA:5625886
is_a: R-BTA:5625740

[Term]
id: R-BTA:5632681
name: R-BTA:5632681
is_a: R-BTA:5632684

[Term]
id: R-BTA:5635838
name: R-BTA:5635838
is_a: R-BTA:5632684

[Term]
id: R-BTA:6804756
name: R-BTA:6804756
is_a: R-BTA:5633007

[Term]
id: R-BTA:6804758
name: R-BTA:6804758
is_a: R-BTA:5633007

[Term]
id: R-BTA:6804759
name: R-BTA:6804759
is_a: R-BTA:5633007

[Term]
id: R-BTA:6804760
name: R-BTA:6804760
is_a: R-BTA:5633007

[Term]
id: R-BTA:6806003
name: R-BTA:6806003
is_a: R-BTA:5633007

[Term]
id: R-BTA:6803204
name: R-BTA:6803204
is_a: R-BTA:5633008

[Term]
id: R-BTA:6803205
name: R-BTA:6803205
is_a: R-BTA:5633008

[Term]
id: R-BTA:6803207
name: R-BTA:6803207
is_a: R-BTA:5633008

[Term]
id: R-BTA:6803211
name: R-BTA:6803211
is_a: R-BTA:5633008

[Term]
id: R-BTA:5652227
name: R-BTA:5652227
is_a: R-BTA:5652084

[Term]
id: R-BTA:70350
name: R-BTA:70350
is_a: R-BTA:5652084

[Term]
id: R-BTA:199991
name: R-BTA:199991
is_a: R-BTA:5653656

[Term]
id: R-BTA:2173782
name: R-BTA:2173782
is_a: R-BTA:5653656

[Term]
id: R-BTA:5654219
name: R-BTA:5654219
is_a: R-BTA:5654687

[Term]
id: R-BTA:5654688
name: R-BTA:5654688
is_a: R-BTA:5654687

[Term]
id: R-BTA:5654689
name: R-BTA:5654689
is_a: R-BTA:5654687

[Term]
id: R-BTA:5654693
name: R-BTA:5654693
is_a: R-BTA:5654687

[Term]
id: R-BTA:5654221
name: R-BTA:5654221
is_a: R-BTA:5654696

[Term]
id: R-BTA:5654695
name: R-BTA:5654695
is_a: R-BTA:5654696

[Term]
id: R-BTA:5654699
name: R-BTA:5654699
is_a: R-BTA:5654696

[Term]
id: R-BTA:5654700
name: R-BTA:5654700
is_a: R-BTA:5654696

[Term]
id: R-BTA:5654227
name: R-BTA:5654227
is_a: R-BTA:5654708

[Term]
id: R-BTA:5654704
name: R-BTA:5654704
is_a: R-BTA:5654708

[Term]
id: R-BTA:5654706
name: R-BTA:5654706
is_a: R-BTA:5654708

[Term]
id: R-BTA:5654710
name: R-BTA:5654710
is_a: R-BTA:5654708

[Term]
id: R-BTA:5654228
name: R-BTA:5654228
is_a: R-BTA:5654716

[Term]
id: R-BTA:5654712
name: R-BTA:5654712
is_a: R-BTA:5654716

[Term]
id: R-BTA:5654719
name: R-BTA:5654719
is_a: R-BTA:5654716

[Term]
id: R-BTA:5654720
name: R-BTA:5654720
is_a: R-BTA:5654716

[Term]
id: R-BTA:1295596
name: R-BTA:1295596
is_a: R-BTA:5654726

[Term]
id: R-BTA:1295596
name: R-BTA:1295596
is_a: R-BTA:5654727

[Term]
id: R-BTA:1295596
name: R-BTA:1295596
is_a: R-BTA:5654732

[Term]
id: R-BTA:1295596
name: R-BTA:1295596
is_a: R-BTA:5654733

[Term]
id: R-BTA:190242
name: R-BTA:190242
is_a: R-BTA:5654736

[Term]
id: R-BTA:5654687
name: R-BTA:5654687
is_a: R-BTA:5654736

[Term]
id: R-BTA:5654726
name: R-BTA:5654726
is_a: R-BTA:5654736

[Term]
id: R-BTA:5658623
name: R-BTA:5658623
is_a: R-BTA:5654736

[Term]
id: R-BTA:190241
name: R-BTA:190241
is_a: R-BTA:5654738

[Term]
id: R-BTA:5654696
name: R-BTA:5654696
is_a: R-BTA:5654738

[Term]
id: R-BTA:5654727
name: R-BTA:5654727
is_a: R-BTA:5654738

[Term]
id: R-BTA:6803529
name: R-BTA:6803529
is_a: R-BTA:5654738

[Term]
id: R-BTA:190239
name: R-BTA:190239
is_a: R-BTA:5654741

[Term]
id: R-BTA:5654708
name: R-BTA:5654708
is_a: R-BTA:5654741

[Term]
id: R-BTA:5654732
name: R-BTA:5654732
is_a: R-BTA:5654741

[Term]
id: R-BTA:190322
name: R-BTA:190322
is_a: R-BTA:5654743

[Term]
id: R-BTA:5654716
name: R-BTA:5654716
is_a: R-BTA:5654743

[Term]
id: R-BTA:5654733
name: R-BTA:5654733
is_a: R-BTA:5654743

[Term]
id: R-BTA:5661231
name: R-BTA:5661231
is_a: R-BTA:5660526

[Term]
id: R-BTA:9658195
name: R-BTA:9658195
is_a: R-BTA:5663205

[Term]
id: R-BTA:5669034
name: R-BTA:5669034
is_a: R-BTA:5668541

[Term]
id: R-BTA:5676590
name: R-BTA:5676590
is_a: R-BTA:5668541

[Term]
id: R-BTA:5676594
name: R-BTA:5676594
is_a: R-BTA:5668541

[Term]
id: R-BTA:5658442
name: R-BTA:5658442
is_a: R-BTA:5673001

[Term]
id: R-BTA:5673000
name: R-BTA:5673000
is_a: R-BTA:5673001

[Term]
id: R-BTA:5674135
name: R-BTA:5674135
is_a: R-BTA:5673001

[Term]
id: R-BTA:5675221
name: R-BTA:5675221
is_a: R-BTA:5673001

[Term]
id: R-BTA:5674499
name: R-BTA:5674499
is_a: R-BTA:5675221

[Term]
id: R-BTA:5218900
name: R-BTA:5218900
is_a: R-BTA:5675482

[Term]
id: R-BTA:5684996
name: R-BTA:5684996
is_a: R-BTA:5683057

[Term]
id: R-BTA:5687128
name: R-BTA:5687128
is_a: R-BTA:5683057

[Term]
id: R-BTA:112409
name: R-BTA:112409
is_a: R-BTA:5684996

[Term]
id: R-BTA:5673001
name: R-BTA:5673001
is_a: R-BTA:5684996

[Term]
id: R-BTA:5693537
name: R-BTA:5693537
is_a: R-BTA:5685942

[Term]
id: R-BTA:5693579
name: R-BTA:5693579
is_a: R-BTA:5685942

[Term]
id: R-BTA:5689603
name: R-BTA:5689603
is_a: R-BTA:5688426

[Term]
id: R-BTA:5689877
name: R-BTA:5689877
is_a: R-BTA:5688426

[Term]
id: R-BTA:5689880
name: R-BTA:5689880
is_a: R-BTA:5688426

[Term]
id: R-BTA:5689896
name: R-BTA:5689896
is_a: R-BTA:5688426

[Term]
id: R-BTA:5689901
name: R-BTA:5689901
is_a: R-BTA:5688426

[Term]
id: R-BTA:5693538
name: R-BTA:5693538
is_a: R-BTA:5693532

[Term]
id: R-BTA:5693571
name: R-BTA:5693571
is_a: R-BTA:5693532

[Term]
id: R-BTA:5693606
name: R-BTA:5693606
is_a: R-BTA:5693532

[Term]
id: R-BTA:5693568
name: R-BTA:5693568
is_a: R-BTA:5693537

[Term]
id: R-BTA:5685939
name: R-BTA:5685939
is_a: R-BTA:5693538

[Term]
id: R-BTA:5693567
name: R-BTA:5693567
is_a: R-BTA:5693538

[Term]
id: R-BTA:5685938
name: R-BTA:5685938
is_a: R-BTA:5693567

[Term]
id: R-BTA:5685942
name: R-BTA:5685942
is_a: R-BTA:5693567

[Term]
id: R-BTA:5693607
name: R-BTA:5693607
is_a: R-BTA:5693567

[Term]
id: R-BTA:5693616
name: R-BTA:5693616
is_a: R-BTA:5693579

[Term]
id: R-BTA:5693548
name: R-BTA:5693548
is_a: R-BTA:5693606

[Term]
id: R-BTA:5693565
name: R-BTA:5693565
is_a: R-BTA:5693606

[Term]
id: R-BTA:5696399
name: R-BTA:5696399
is_a: R-BTA:5696398

[Term]
id: R-BTA:6781827
name: R-BTA:6781827
is_a: R-BTA:5696398

[Term]
id: R-BTA:5696394
name: R-BTA:5696394
is_a: R-BTA:5696399

[Term]
id: R-BTA:5696395
name: R-BTA:5696395
is_a: R-BTA:5696399

[Term]
id: R-BTA:5696397
name: R-BTA:5696397
is_a: R-BTA:5696399

[Term]
id: R-BTA:5696400
name: R-BTA:5696400
is_a: R-BTA:5696399

[Term]
id: R-BTA:163125
name: R-BTA:163125
is_a: R-BTA:597592

[Term]
id: R-BTA:163841
name: R-BTA:163841
is_a: R-BTA:597592

[Term]
id: R-BTA:2990846
name: R-BTA:2990846
is_a: R-BTA:597592

[Term]
id: R-BTA:446203
name: R-BTA:446203
is_a: R-BTA:597592

[Term]
id: R-BTA:5173105
name: R-BTA:5173105
is_a: R-BTA:597592

[Term]
id: R-BTA:5688426
name: R-BTA:5688426
is_a: R-BTA:597592

[Term]
id: R-BTA:8852135
name: R-BTA:8852135
is_a: R-BTA:597592

[Term]
id: R-BTA:8876725
name: R-BTA:8876725
is_a: R-BTA:597592

[Term]
id: R-BTA:8951664
name: R-BTA:8951664
is_a: R-BTA:597592

[Term]
id: R-BTA:8955332
name: R-BTA:8955332
is_a: R-BTA:597592

[Term]
id: R-BTA:8957275
name: R-BTA:8957275
is_a: R-BTA:597592

[Term]
id: R-BTA:6799198
name: R-BTA:6799198
is_a: R-BTA:611105

[Term]
id: R-BTA:844455
name: R-BTA:844455
is_a: R-BTA:622312

[Term]
id: R-BTA:844456
name: R-BTA:844456
is_a: R-BTA:622312

[Term]
id: R-BTA:629597
name: R-BTA:629597
is_a: R-BTA:622323

[Term]
id: R-BTA:629594
name: R-BTA:629594
is_a: R-BTA:622327

[Term]
id: R-BTA:6781823
name: R-BTA:6781823
is_a: R-BTA:6781827

[Term]
id: R-BTA:6782135
name: R-BTA:6782135
is_a: R-BTA:6781827

[Term]
id: R-BTA:6782210
name: R-BTA:6782210
is_a: R-BTA:6781827

[Term]
id: R-BTA:1059683
name: R-BTA:1059683
is_a: R-BTA:6783589

[Term]
id: R-BTA:6788467
name: R-BTA:6788467
is_a: R-BTA:6783589

[Term]
id: R-BTA:6804114
name: R-BTA:6804114
is_a: R-BTA:6791312

[Term]
id: R-BTA:6804115
name: R-BTA:6804115
is_a: R-BTA:6791312

[Term]
id: R-BTA:6804116
name: R-BTA:6804116
is_a: R-BTA:6791312

[Term]
id: R-BTA:388844
name: R-BTA:388844
is_a: R-BTA:6794362

[Term]
id: R-BTA:6794361
name: R-BTA:6794361
is_a: R-BTA:6794362

[Term]
id: R-BTA:8849932
name: R-BTA:8849932
is_a: R-BTA:6794362

[Term]
id: R-BTA:1461973
name: R-BTA:1461973
is_a: R-BTA:6803157

[Term]
id: R-BTA:6799990
name: R-BTA:6799990
is_a: R-BTA:6803157

[Term]
id: R-BTA:6803544
name: R-BTA:6803544
is_a: R-BTA:6803157

[Term]
id: R-BTA:6811555
name: R-BTA:6811555
is_a: R-BTA:6804758

[Term]
id: R-BTA:6809371
name: R-BTA:6809371
is_a: R-BTA:6805567

[Term]
id: R-BTA:6804754
name: R-BTA:6804754
is_a: R-BTA:6806003

[Term]
id: R-BTA:6804757
name: R-BTA:6804757
is_a: R-BTA:6806003

[Term]
id: R-BTA:6806664
name: R-BTA:6806664
is_a: R-BTA:6806667

[Term]
id: R-BTA:8877627
name: R-BTA:8877627
is_a: R-BTA:6806667

[Term]
id: R-BTA:975634
name: R-BTA:975634
is_a: R-BTA:6806667

[Term]
id: R-BTA:8943724
name: R-BTA:8943724
is_a: R-BTA:6807070

[Term]
id: R-BTA:8948747
name: R-BTA:8948747
is_a: R-BTA:6807070

[Term]
id: R-BTA:8948751
name: R-BTA:8948751
is_a: R-BTA:6807070

[Term]
id: R-BTA:6811438
name: R-BTA:6811438
is_a: R-BTA:6811442

[Term]
id: R-BTA:6811440
name: R-BTA:6811440
is_a: R-BTA:6811442

[Term]
id: R-BTA:8856688
name: R-BTA:8856688
is_a: R-BTA:6811442

[Term]
id: R-BTA:68689
name: R-BTA:68689
is_a: R-BTA:68867

[Term]
id: R-BTA:68827
name: R-BTA:68827
is_a: R-BTA:68867

[Term]
id: R-BTA:162658
name: R-BTA:162658
is_a: R-BTA:68875

[Term]
id: R-BTA:2299718
name: R-BTA:2299718
is_a: R-BTA:68875

[Term]
id: R-BTA:2465910
name: R-BTA:2465910
is_a: R-BTA:68875

[Term]
id: R-BTA:2980766
name: R-BTA:2980766
is_a: R-BTA:68875

[Term]
id: R-BTA:2500257
name: R-BTA:2500257
is_a: R-BTA:68877

[Term]
id: R-BTA:2514853
name: R-BTA:2514853
is_a: R-BTA:68877

[Term]
id: R-BTA:380320
name: R-BTA:380320
is_a: R-BTA:68877

[Term]
id: R-BTA:9648025
name: R-BTA:9648025
is_a: R-BTA:68877

[Term]
id: R-BTA:2467813
name: R-BTA:2467813
is_a: R-BTA:68882

[Term]
id: R-BTA:2995410
name: R-BTA:2995410
is_a: R-BTA:68882

[Term]
id: R-BTA:2470946
name: R-BTA:2470946
is_a: R-BTA:68884

[Term]
id: R-BTA:2555396
name: R-BTA:2555396
is_a: R-BTA:68886

[Term]
id: R-BTA:68875
name: R-BTA:68875
is_a: R-BTA:68886

[Term]
id: R-BTA:68877
name: R-BTA:68877
is_a: R-BTA:68886

[Term]
id: R-BTA:68884
name: R-BTA:68884
is_a: R-BTA:68886

[Term]
id: R-BTA:68867
name: R-BTA:68867
is_a: R-BTA:69002

[Term]
id: R-BTA:68962
name: R-BTA:68962
is_a: R-BTA:69002

[Term]
id: R-BTA:69017
name: R-BTA:69017
is_a: R-BTA:69052

[Term]
id: R-BTA:69091
name: R-BTA:69091
is_a: R-BTA:69109

[Term]
id: R-BTA:69166
name: R-BTA:69166
is_a: R-BTA:69183

[Term]
id: R-BTA:69091
name: R-BTA:69091
is_a: R-BTA:69186

[Term]
id: R-BTA:69183
name: R-BTA:69183
is_a: R-BTA:69186

[Term]
id: R-BTA:176974
name: R-BTA:176974
is_a: R-BTA:69190

[Term]
id: R-BTA:69109
name: R-BTA:69109
is_a: R-BTA:69190

[Term]
id: R-BTA:69186
name: R-BTA:69186
is_a: R-BTA:69190

[Term]
id: R-BTA:187577
name: R-BTA:187577
is_a: R-BTA:69202

[Term]
id: R-BTA:69200
name: R-BTA:69200
is_a: R-BTA:69202

[Term]
id: R-BTA:113510
name: R-BTA:113510
is_a: R-BTA:69206

[Term]
id: R-BTA:68962
name: R-BTA:68962
is_a: R-BTA:69206

[Term]
id: R-BTA:69202
name: R-BTA:69202
is_a: R-BTA:69206

[Term]
id: R-BTA:69231
name: R-BTA:69231
is_a: R-BTA:69236

[Term]
id: R-BTA:68952
name: R-BTA:68952
is_a: R-BTA:69239

[Term]
id: R-BTA:69052
name: R-BTA:69052
is_a: R-BTA:69239

[Term]
id: R-BTA:69190
name: R-BTA:69190
is_a: R-BTA:69239

[Term]
id: R-BTA:2468052
name: R-BTA:2468052
is_a: R-BTA:69242

[Term]
id: R-BTA:69239
name: R-BTA:69239
is_a: R-BTA:69242

[Term]
id: R-BTA:69656
name: R-BTA:69656
is_a: R-BTA:69242

[Term]
id: R-BTA:75815
name: R-BTA:75815
is_a: R-BTA:69242

[Term]
id: R-BTA:156711
name: R-BTA:156711
is_a: R-BTA:69275

[Term]
id: R-BTA:2565942
name: R-BTA:2565942
is_a: R-BTA:69275

[Term]
id: R-BTA:380287
name: R-BTA:380287
is_a: R-BTA:69275

[Term]
id: R-BTA:69273
name: R-BTA:69273
is_a: R-BTA:69275

[Term]
id: R-BTA:8852276
name: R-BTA:8852276
is_a: R-BTA:69275

[Term]
id: R-BTA:8854050
name: R-BTA:8854050
is_a: R-BTA:69275

[Term]
id: R-BTA:8854518
name: R-BTA:8854518
is_a: R-BTA:69275

[Term]
id: R-BTA:8854521
name: R-BTA:8854521
is_a: R-BTA:69275

[Term]
id: R-BTA:453274
name: R-BTA:453274
is_a: R-BTA:69278

[Term]
id: R-BTA:453276
name: R-BTA:453276
is_a: R-BTA:69278

[Term]
id: R-BTA:453279
name: R-BTA:453279
is_a: R-BTA:69278

[Term]
id: R-BTA:68886
name: R-BTA:68886
is_a: R-BTA:69278

[Term]
id: R-BTA:69242
name: R-BTA:69242
is_a: R-BTA:69278

[Term]
id: R-BTA:69002
name: R-BTA:69002
is_a: R-BTA:69306

[Term]
id: R-BTA:69239
name: R-BTA:69239
is_a: R-BTA:69306

[Term]
id: R-BTA:75035
name: R-BTA:75035
is_a: R-BTA:69473

[Term]
id: R-BTA:176187
name: R-BTA:176187
is_a: R-BTA:69481

[Term]
id: R-BTA:69473
name: R-BTA:69473
is_a: R-BTA:69481

[Term]
id: R-BTA:69478
name: R-BTA:69478
is_a: R-BTA:69481

[Term]
id: R-BTA:349425
name: R-BTA:349425
is_a: R-BTA:69541

[Term]
id: R-BTA:69895
name: R-BTA:69895
is_a: R-BTA:69560

[Term]
id: R-BTA:69541
name: R-BTA:69541
is_a: R-BTA:69563

[Term]
id: R-BTA:69560
name: R-BTA:69560
is_a: R-BTA:69563

[Term]
id: R-BTA:69563
name: R-BTA:69563
is_a: R-BTA:69580

[Term]
id: R-BTA:69601
name: R-BTA:69601
is_a: R-BTA:69610

[Term]
id: R-BTA:69610
name: R-BTA:69610
is_a: R-BTA:69613

[Term]
id: R-BTA:69580
name: R-BTA:69580
is_a: R-BTA:69615

[Term]
id: R-BTA:69613
name: R-BTA:69613
is_a: R-BTA:69615

[Term]
id: R-BTA:141405
name: R-BTA:141405
is_a: R-BTA:69618

[Term]
id: R-BTA:141424
name: R-BTA:141424
is_a: R-BTA:69618

[Term]
id: R-BTA:69481
name: R-BTA:69481
is_a: R-BTA:69620

[Term]
id: R-BTA:69615
name: R-BTA:69615
is_a: R-BTA:69620

[Term]
id: R-BTA:69618
name: R-BTA:69618
is_a: R-BTA:69620

[Term]
id: R-BTA:187577
name: R-BTA:187577
is_a: R-BTA:69656

[Term]
id: R-BTA:170822
name: R-BTA:170822
is_a: R-BTA:70171

[Term]
id: R-BTA:9634600
name: R-BTA:9634600
is_a: R-BTA:70171

[Term]
id: R-BTA:204174
name: R-BTA:204174
is_a: R-BTA:70268

[Term]
id: R-BTA:70171
name: R-BTA:70171
is_a: R-BTA:70326

[Term]
id: R-BTA:70263
name: R-BTA:70263
is_a: R-BTA:70326

[Term]
id: R-BTA:1614635
name: R-BTA:1614635
is_a: R-BTA:71291

[Term]
id: R-BTA:209776
name: R-BTA:209776
is_a: R-BTA:71291

[Term]
id: R-BTA:2408522
name: R-BTA:2408522
is_a: R-BTA:71291

[Term]
id: R-BTA:351202
name: R-BTA:351202
is_a: R-BTA:71291

[Term]
id: R-BTA:389661
name: R-BTA:389661
is_a: R-BTA:71291

[Term]
id: R-BTA:5662702
name: R-BTA:5662702
is_a: R-BTA:71291

[Term]
id: R-BTA:6798163
name: R-BTA:6798163
is_a: R-BTA:71291

[Term]
id: R-BTA:70635
name: R-BTA:70635
is_a: R-BTA:71291

[Term]
id: R-BTA:70688
name: R-BTA:70688
is_a: R-BTA:71291

[Term]
id: R-BTA:70895
name: R-BTA:70895
is_a: R-BTA:71291

[Term]
id: R-BTA:70921
name: R-BTA:70921
is_a: R-BTA:71291

[Term]
id: R-BTA:71064
name: R-BTA:71064
is_a: R-BTA:71291

[Term]
id: R-BTA:71240
name: R-BTA:71240
is_a: R-BTA:71291

[Term]
id: R-BTA:71262
name: R-BTA:71262
is_a: R-BTA:71291

[Term]
id: R-BTA:71288
name: R-BTA:71288
is_a: R-BTA:71291

[Term]
id: R-BTA:8849175
name: R-BTA:8849175
is_a: R-BTA:71291

[Term]
id: R-BTA:8963691
name: R-BTA:8963691
is_a: R-BTA:71291

[Term]
id: R-BTA:8963693
name: R-BTA:8963693
is_a: R-BTA:71291

[Term]
id: R-BTA:8964539
name: R-BTA:8964539
is_a: R-BTA:71291

[Term]
id: R-BTA:8964540
name: R-BTA:8964540
is_a: R-BTA:71291

[Term]
id: R-BTA:977347
name: R-BTA:977347
is_a: R-BTA:71291

[Term]
id: R-BTA:73843
name: R-BTA:73843
is_a: R-BTA:71336

[Term]
id: R-BTA:1630316
name: R-BTA:1630316
is_a: R-BTA:71387

[Term]
id: R-BTA:5652084
name: R-BTA:5652084
is_a: R-BTA:71387

[Term]
id: R-BTA:5653890
name: R-BTA:5653890
is_a: R-BTA:71387

[Term]
id: R-BTA:5661270
name: R-BTA:5661270
is_a: R-BTA:71387

[Term]
id: R-BTA:70326
name: R-BTA:70326
is_a: R-BTA:71387

[Term]
id: R-BTA:70370
name: R-BTA:70370
is_a: R-BTA:71387

[Term]
id: R-BTA:71336
name: R-BTA:71336
is_a: R-BTA:71387

[Term]
id: R-BTA:8853383
name: R-BTA:8853383
is_a: R-BTA:71387

[Term]
id: R-BTA:8982491
name: R-BTA:8982491
is_a: R-BTA:71387

[Term]
id: R-BTA:9033658
name: R-BTA:9033658
is_a: R-BTA:71387

[Term]
id: R-BTA:70268
name: R-BTA:70268
is_a: R-BTA:71406

[Term]
id: R-BTA:71403
name: R-BTA:71403
is_a: R-BTA:71406

[Term]
id: R-BTA:880009
name: R-BTA:880009
is_a: R-BTA:71406

[Term]
id: R-BTA:72163
name: R-BTA:72163
is_a: R-BTA:72172

[Term]
id: R-BTA:72165
name: R-BTA:72165
is_a: R-BTA:72172

[Term]
id: R-BTA:75094
name: R-BTA:75094
is_a: R-BTA:72200

[Term]
id: R-BTA:159234
name: R-BTA:159234
is_a: R-BTA:72202

[Term]
id: R-BTA:159236
name: R-BTA:159236
is_a: R-BTA:72202

[Term]
id: R-BTA:72172
name: R-BTA:72172
is_a: R-BTA:72203

[Term]
id: R-BTA:72187
name: R-BTA:72187
is_a: R-BTA:72203

[Term]
id: R-BTA:72202
name: R-BTA:72202
is_a: R-BTA:72203

[Term]
id: R-BTA:8868773
name: R-BTA:8868773
is_a: R-BTA:72312

[Term]
id: R-BTA:156827
name: R-BTA:156827
is_a: R-BTA:72613

[Term]
id: R-BTA:72737
name: R-BTA:72737
is_a: R-BTA:72613

[Term]
id: R-BTA:72649
name: R-BTA:72649
is_a: R-BTA:72662

[Term]
id: R-BTA:72662
name: R-BTA:72662
is_a: R-BTA:72737

[Term]
id: R-BTA:72689
name: R-BTA:72689
is_a: R-BTA:72737

[Term]
id: R-BTA:72702
name: R-BTA:72702
is_a: R-BTA:72737

[Term]
id: R-BTA:72706
name: R-BTA:72706
is_a: R-BTA:72737

[Term]
id: R-BTA:156842
name: R-BTA:156842
is_a: R-BTA:72766

[Term]
id: R-BTA:1799339
name: R-BTA:1799339
is_a: R-BTA:72766

[Term]
id: R-BTA:379724
name: R-BTA:379724
is_a: R-BTA:72766

[Term]
id: R-BTA:5368287
name: R-BTA:5368287
is_a: R-BTA:72766

[Term]
id: R-BTA:72613
name: R-BTA:72613
is_a: R-BTA:72766

[Term]
id: R-BTA:72764
name: R-BTA:72764
is_a: R-BTA:72766

[Term]
id: R-BTA:73728
name: R-BTA:73728
is_a: R-BTA:73854

[Term]
id: R-BTA:73762
name: R-BTA:73762
is_a: R-BTA:73854

[Term]
id: R-BTA:73772
name: R-BTA:73772
is_a: R-BTA:73854

[Term]
id: R-BTA:212436
name: R-BTA:212436
is_a: R-BTA:73857

[Term]
id: R-BTA:674695
name: R-BTA:674695
is_a: R-BTA:73857

[Term]
id: R-BTA:6807505
name: R-BTA:6807505
is_a: R-BTA:73857

[Term]
id: R-BTA:73779
name: R-BTA:73779
is_a: R-BTA:73857

[Term]
id: R-BTA:73856
name: R-BTA:73856
is_a: R-BTA:73857

[Term]
id: R-BTA:75955
name: R-BTA:75955
is_a: R-BTA:73857

[Term]
id: R-BTA:76042
name: R-BTA:76042
is_a: R-BTA:73857

[Term]
id: R-BTA:77075
name: R-BTA:77075
is_a: R-BTA:73857

[Term]
id: R-BTA:73854
name: R-BTA:73854
is_a: R-BTA:73864

[Term]
id: R-BTA:73863
name: R-BTA:73863
is_a: R-BTA:73864

[Term]
id: R-BTA:73929
name: R-BTA:73929
is_a: R-BTA:73884

[Term]
id: R-BTA:73933
name: R-BTA:73933
is_a: R-BTA:73884

[Term]
id: R-BTA:157579
name: R-BTA:157579
is_a: R-BTA:73886

[Term]
id: R-BTA:774815
name: R-BTA:774815
is_a: R-BTA:73886

[Term]
id: R-BTA:193704
name: R-BTA:193704
is_a: R-BTA:73887

[Term]
id: R-BTA:75157
name: R-BTA:75157
is_a: R-BTA:73887

[Term]
id: R-BTA:75158
name: R-BTA:75158
is_a: R-BTA:73887

[Term]
id: R-BTA:75893
name: R-BTA:75893
is_a: R-BTA:73887

[Term]
id: R-BTA:110313
name: R-BTA:110313
is_a: R-BTA:73893

[Term]
id: R-BTA:110314
name: R-BTA:110314
is_a: R-BTA:73893

[Term]
id: R-BTA:5358508
name: R-BTA:5358508
is_a: R-BTA:73894

[Term]
id: R-BTA:5693532
name: R-BTA:5693532
is_a: R-BTA:73894

[Term]
id: R-BTA:5696398
name: R-BTA:5696398
is_a: R-BTA:73894

[Term]
id: R-BTA:6783310
name: R-BTA:6783310
is_a: R-BTA:73894

[Term]
id: R-BTA:73884
name: R-BTA:73884
is_a: R-BTA:73894

[Term]
id: R-BTA:73893
name: R-BTA:73893
is_a: R-BTA:73894

[Term]
id: R-BTA:73942
name: R-BTA:73942
is_a: R-BTA:73894

[Term]
id: R-BTA:110330
name: R-BTA:110330
is_a: R-BTA:73927

[Term]
id: R-BTA:110331
name: R-BTA:110331
is_a: R-BTA:73927

[Term]
id: R-BTA:110328
name: R-BTA:110328
is_a: R-BTA:73928

[Term]
id: R-BTA:110329
name: R-BTA:110329
is_a: R-BTA:73928

[Term]
id: R-BTA:73927
name: R-BTA:73927
is_a: R-BTA:73929

[Term]
id: R-BTA:73928
name: R-BTA:73928
is_a: R-BTA:73929

[Term]
id: R-BTA:110373
name: R-BTA:110373
is_a: R-BTA:73933

[Term]
id: R-BTA:110381
name: R-BTA:110381
is_a: R-BTA:73933

[Term]
id: R-BTA:5649702
name: R-BTA:5649702
is_a: R-BTA:73933

[Term]
id: R-BTA:73943
name: R-BTA:73943
is_a: R-BTA:73942

[Term]
id: R-BTA:76046
name: R-BTA:76046
is_a: R-BTA:74158

[Term]
id: R-BTA:211000
name: R-BTA:211000
is_a: R-BTA:74160

[Term]
id: R-BTA:212165
name: R-BTA:212165
is_a: R-BTA:74160

[Term]
id: R-BTA:73857
name: R-BTA:73857
is_a: R-BTA:74160

[Term]
id: R-BTA:73864
name: R-BTA:73864
is_a: R-BTA:74160

[Term]
id: R-BTA:74158
name: R-BTA:74158
is_a: R-BTA:74160

[Term]
id: R-BTA:75944
name: R-BTA:75944
is_a: R-BTA:74160

[Term]
id: R-BTA:77108
name: R-BTA:77108
is_a: R-BTA:74182

[Term]
id: R-BTA:77111
name: R-BTA:77111
is_a: R-BTA:74182

[Term]
id: R-BTA:2393930
name: R-BTA:2393930
is_a: R-BTA:74259

[Term]
id: R-BTA:112399
name: R-BTA:112399
is_a: R-BTA:74751

[Term]
id: R-BTA:74749
name: R-BTA:74749
is_a: R-BTA:74751

[Term]
id: R-BTA:74751
name: R-BTA:74751
is_a: R-BTA:74752

[Term]
id: R-BTA:77387
name: R-BTA:77387
is_a: R-BTA:74752

[Term]
id: R-BTA:75102
name: R-BTA:75102
is_a: R-BTA:75064

[Term]
id: R-BTA:77042
name: R-BTA:77042
is_a: R-BTA:75064

[Term]
id: R-BTA:111367
name: R-BTA:111367
is_a: R-BTA:75067

[Term]
id: R-BTA:77588
name: R-BTA:77588
is_a: R-BTA:75067

[Term]
id: R-BTA:77595
name: R-BTA:77595
is_a: R-BTA:75067

[Term]
id: R-BTA:72200
name: R-BTA:72200
is_a: R-BTA:75072

[Term]
id: R-BTA:75064
name: R-BTA:75064
is_a: R-BTA:75072

[Term]
id: R-BTA:75876
name: R-BTA:75876
is_a: R-BTA:75105

[Term]
id: R-BTA:111465
name: R-BTA:111465
is_a: R-BTA:75153

[Term]
id: R-BTA:140342
name: R-BTA:140342
is_a: R-BTA:75153

[Term]
id: R-BTA:5357786
name: R-BTA:5357786
is_a: R-BTA:75893

[Term]
id: R-BTA:5357905
name: R-BTA:5357905
is_a: R-BTA:75893

[Term]
id: R-BTA:5357956
name: R-BTA:5357956
is_a: R-BTA:75893

[Term]
id: R-BTA:5626978
name: R-BTA:5626978
is_a: R-BTA:75893

[Term]
id: R-BTA:163316
name: R-BTA:163316
is_a: R-BTA:75944

[Term]
id: R-BTA:112382
name: R-BTA:112382
is_a: R-BTA:75955

[Term]
id: R-BTA:113418
name: R-BTA:113418
is_a: R-BTA:75955

[Term]
id: R-BTA:114508
name: R-BTA:114508
is_a: R-BTA:76002

[Term]
id: R-BTA:114604
name: R-BTA:114604
is_a: R-BTA:76002

[Term]
id: R-BTA:392518
name: R-BTA:392518
is_a: R-BTA:76002

[Term]
id: R-BTA:430116
name: R-BTA:430116
is_a: R-BTA:76002

[Term]
id: R-BTA:456926
name: R-BTA:456926
is_a: R-BTA:76002

[Term]
id: R-BTA:76005
name: R-BTA:76005
is_a: R-BTA:76002

[Term]
id: R-BTA:76009
name: R-BTA:76009
is_a: R-BTA:76002

[Term]
id: R-BTA:114516
name: R-BTA:114516
is_a: R-BTA:76005

[Term]
id: R-BTA:114608
name: R-BTA:114608
is_a: R-BTA:76005

[Term]
id: R-BTA:354192
name: R-BTA:354192
is_a: R-BTA:76009

[Term]
id: R-BTA:73776
name: R-BTA:73776
is_a: R-BTA:76042

[Term]
id: R-BTA:75953
name: R-BTA:75953
is_a: R-BTA:76042

[Term]
id: R-BTA:76061
name: R-BTA:76061
is_a: R-BTA:76046

[Term]
id: R-BTA:76066
name: R-BTA:76066
is_a: R-BTA:76046

[Term]
id: R-BTA:76071
name: R-BTA:76071
is_a: R-BTA:76046

[Term]
id: R-BTA:77285
name: R-BTA:77285
is_a: R-BTA:77286

[Term]
id: R-BTA:77305
name: R-BTA:77305
is_a: R-BTA:77286

[Term]
id: R-BTA:77310
name: R-BTA:77310
is_a: R-BTA:77286

[Term]
id: R-BTA:77346
name: R-BTA:77346
is_a: R-BTA:77286

[Term]
id: R-BTA:77348
name: R-BTA:77348
is_a: R-BTA:77286

[Term]
id: R-BTA:77350
name: R-BTA:77350
is_a: R-BTA:77286

[Term]
id: R-BTA:77352
name: R-BTA:77352
is_a: R-BTA:77286

[Term]
id: R-BTA:71032
name: R-BTA:71032
is_a: R-BTA:77289

[Term]
id: R-BTA:77286
name: R-BTA:77286
is_a: R-BTA:77289

[Term]
id: R-BTA:77288
name: R-BTA:77288
is_a: R-BTA:77289

[Term]
id: R-BTA:606279
name: R-BTA:606279
is_a: R-BTA:774815

[Term]
id: R-BTA:877312
name: R-BTA:877312
is_a: R-BTA:877300

[Term]
id: R-BTA:2179392
name: R-BTA:2179392
is_a: R-BTA:881907

[Term]
id: R-BTA:8847993
name: R-BTA:8847993
is_a: R-BTA:8848021

[Term]
id: R-BTA:8849468
name: R-BTA:8849468
is_a: R-BTA:8848021

[Term]
id: R-BTA:8849469
name: R-BTA:8849469
is_a: R-BTA:8848021

[Term]
id: R-BTA:8849470
name: R-BTA:8849470
is_a: R-BTA:8848021

[Term]
id: R-BTA:8849471
name: R-BTA:8849471
is_a: R-BTA:8848021

[Term]
id: R-BTA:8849472
name: R-BTA:8849472
is_a: R-BTA:8848021

[Term]
id: R-BTA:8849474
name: R-BTA:8849474
is_a: R-BTA:8848021

[Term]
id: R-BTA:8857538
name: R-BTA:8857538
is_a: R-BTA:8848021

[Term]
id: R-BTA:75896
name: R-BTA:75896
is_a: R-BTA:8848584

[Term]
id: R-BTA:9640463
name: R-BTA:9640463
is_a: R-BTA:8848584

[Term]
id: R-BTA:8866652
name: R-BTA:8866652
is_a: R-BTA:8852135

[Term]
id: R-BTA:8866654
name: R-BTA:8866654
is_a: R-BTA:8852135

[Term]
id: R-BTA:6811434
name: R-BTA:6811434
is_a: R-BTA:8856688

[Term]
id: R-BTA:6811436
name: R-BTA:6811436
is_a: R-BTA:8856688

[Term]
id: R-BTA:8856825
name: R-BTA:8856825
is_a: R-BTA:8856828

[Term]
id: R-BTA:1358803
name: R-BTA:1358803
is_a: R-BTA:8863795

[Term]
id: R-BTA:8866904
name: R-BTA:8866904
is_a: R-BTA:8864260

[Term]
id: R-BTA:8866907
name: R-BTA:8866907
is_a: R-BTA:8864260

[Term]
id: R-BTA:8866910
name: R-BTA:8866910
is_a: R-BTA:8864260

[Term]
id: R-BTA:8866911
name: R-BTA:8866911
is_a: R-BTA:8864260

[Term]
id: R-BTA:8869496
name: R-BTA:8869496
is_a: R-BTA:8864260

[Term]
id: R-BTA:6791226
name: R-BTA:6791226
is_a: R-BTA:8868773

[Term]
id: R-BTA:8941855
name: R-BTA:8941855
is_a: R-BTA:8878159

[Term]
id: R-BTA:8941856
name: R-BTA:8941856
is_a: R-BTA:8878159

[Term]
id: R-BTA:8941858
name: R-BTA:8941858
is_a: R-BTA:8878159

[Term]
id: R-BTA:8951430
name: R-BTA:8951430
is_a: R-BTA:8878159

[Term]
id: R-BTA:8951671
name: R-BTA:8951671
is_a: R-BTA:8878159

[Term]
id: R-BTA:8951936
name: R-BTA:8951936
is_a: R-BTA:8878159

[Term]
id: R-BTA:8939902
name: R-BTA:8939902
is_a: R-BTA:8878166

[Term]
id: R-BTA:8941326
name: R-BTA:8941326
is_a: R-BTA:8878166

[Term]
id: R-BTA:8877330
name: R-BTA:8877330
is_a: R-BTA:8878171

[Term]
id: R-BTA:8931987
name: R-BTA:8931987
is_a: R-BTA:8878171

[Term]
id: R-BTA:8934593
name: R-BTA:8934593
is_a: R-BTA:8878171

[Term]
id: R-BTA:8936459
name: R-BTA:8936459
is_a: R-BTA:8878171

[Term]
id: R-BTA:8939236
name: R-BTA:8939236
is_a: R-BTA:8878171

[Term]
id: R-BTA:8939242
name: R-BTA:8939242
is_a: R-BTA:8878171

[Term]
id: R-BTA:8939243
name: R-BTA:8939243
is_a: R-BTA:8878171

[Term]
id: R-BTA:8939245
name: R-BTA:8939245
is_a: R-BTA:8878171

[Term]
id: R-BTA:8939246
name: R-BTA:8939246
is_a: R-BTA:8878171

[Term]
id: R-BTA:8939247
name: R-BTA:8939247
is_a: R-BTA:8878171

[Term]
id: R-BTA:888568
name: R-BTA:888568
is_a: R-BTA:888590

[Term]
id: R-BTA:888593
name: R-BTA:888593
is_a: R-BTA:888590

[Term]
id: R-BTA:916853
name: R-BTA:916853
is_a: R-BTA:888590

[Term]
id: R-BTA:189085
name: R-BTA:189085
is_a: R-BTA:8935690

[Term]
id: R-BTA:192456
name: R-BTA:192456
is_a: R-BTA:8935690

[Term]
id: R-BTA:9009391
name: R-BTA:9009391
is_a: R-BTA:8939211

[Term]
id: R-BTA:9018519
name: R-BTA:9018519
is_a: R-BTA:8939211

[Term]
id: R-BTA:8940973
name: R-BTA:8940973
is_a: R-BTA:8941326

[Term]
id: R-BTA:8949664
name: R-BTA:8949664
is_a: R-BTA:8949215

[Term]
id: R-BTA:194441
name: R-BTA:194441
is_a: R-BTA:8953854

[Term]
id: R-BTA:429914
name: R-BTA:429914
is_a: R-BTA:8953854

[Term]
id: R-BTA:450531
name: R-BTA:450531
is_a: R-BTA:8953854

[Term]
id: R-BTA:72086
name: R-BTA:72086
is_a: R-BTA:8953854

[Term]
id: R-BTA:72203
name: R-BTA:72203
is_a: R-BTA:8953854

[Term]
id: R-BTA:72312
name: R-BTA:72312
is_a: R-BTA:8953854

[Term]
id: R-BTA:75067
name: R-BTA:75067
is_a: R-BTA:8953854

[Term]
id: R-BTA:75072
name: R-BTA:75072
is_a: R-BTA:8953854

[Term]
id: R-BTA:927802
name: R-BTA:927802
is_a: R-BTA:8953854

[Term]
id: R-BTA:2262752
name: R-BTA:2262752
is_a: R-BTA:8953897

[Term]
id: R-BTA:5660526
name: R-BTA:5660526
is_a: R-BTA:8953897

[Term]
id: R-BTA:73621
name: R-BTA:73621
is_a: R-BTA:8956319

[Term]
id: R-BTA:74259
name: R-BTA:74259
is_a: R-BTA:8956319

[Term]
id: R-BTA:8850843
name: R-BTA:8850843
is_a: R-BTA:8956319

[Term]
id: R-BTA:500753
name: R-BTA:500753
is_a: R-BTA:8956320

[Term]
id: R-BTA:73817
name: R-BTA:73817
is_a: R-BTA:8956320

[Term]
id: R-BTA:73614
name: R-BTA:73614
is_a: R-BTA:8956321

[Term]
id: R-BTA:74217
name: R-BTA:74217
is_a: R-BTA:8956321

[Term]
id: R-BTA:1655829
name: R-BTA:1655829
is_a: R-BTA:8957322

[Term]
id: R-BTA:191273
name: R-BTA:191273
is_a: R-BTA:8957322

[Term]
id: R-BTA:194068
name: R-BTA:194068
is_a: R-BTA:8957322

[Term]
id: R-BTA:196071
name: R-BTA:196071
is_a: R-BTA:8957322

[Term]
id: R-BTA:196791
name: R-BTA:196791
is_a: R-BTA:8957322

[Term]
id: R-BTA:8963678
name: R-BTA:8963678
is_a: R-BTA:8963676

[Term]
id: R-BTA:8981373
name: R-BTA:8981373
is_a: R-BTA:8963676

[Term]
id: R-BTA:8963684
name: R-BTA:8963684
is_a: R-BTA:8963691

[Term]
id: R-BTA:8964208
name: R-BTA:8964208
is_a: R-BTA:8963691

[Term]
id: R-BTA:8935690
name: R-BTA:8935690
is_a: R-BTA:8963743

[Term]
id: R-BTA:8963676
name: R-BTA:8963676
is_a: R-BTA:8963743

[Term]
id: R-BTA:8866423
name: R-BTA:8866423
is_a: R-BTA:8963898

[Term]
id: R-BTA:8963888
name: R-BTA:8963888
is_a: R-BTA:8963898

[Term]
id: R-BTA:8963896
name: R-BTA:8963896
is_a: R-BTA:8963898

[Term]
id: R-BTA:8963889
name: R-BTA:8963889
is_a: R-BTA:8963899

[Term]
id: R-BTA:8964058
name: R-BTA:8964058
is_a: R-BTA:8963899

[Term]
id: R-BTA:8866427
name: R-BTA:8866427
is_a: R-BTA:8964043

[Term]
id: R-BTA:8964011
name: R-BTA:8964011
is_a: R-BTA:8964043

[Term]
id: R-BTA:8964038
name: R-BTA:8964038
is_a: R-BTA:8964043

[Term]
id: R-BTA:200425
name: R-BTA:200425
is_a: R-BTA:8978868

[Term]
id: R-BTA:2046104
name: R-BTA:2046104
is_a: R-BTA:8978868

[Term]
id: R-BTA:2142753
name: R-BTA:2142753
is_a: R-BTA:8978868

[Term]
id: R-BTA:390918
name: R-BTA:390918
is_a: R-BTA:8978868

[Term]
id: R-BTA:75105
name: R-BTA:75105
is_a: R-BTA:8978868

[Term]
id: R-BTA:77289
name: R-BTA:77289
is_a: R-BTA:8978868

[Term]
id: R-BTA:1474151
name: R-BTA:1474151
is_a: R-BTA:8978934

[Term]
id: R-BTA:2142789
name: R-BTA:2142789
is_a: R-BTA:8978934

[Term]
id: R-BTA:389542
name: R-BTA:389542
is_a: R-BTA:8978934

[Term]
id: R-BTA:163560
name: R-BTA:163560
is_a: R-BTA:8979227

[Term]
id: R-BTA:75109
name: R-BTA:75109
is_a: R-BTA:8979227

[Term]
id: R-BTA:3322077
name: R-BTA:3322077
is_a: R-BTA:8982491

[Term]
id: R-BTA:70221
name: R-BTA:70221
is_a: R-BTA:8982491

[Term]
id: R-BTA:9022692
name: R-BTA:9022692
is_a: R-BTA:8986944

[Term]
id: R-BTA:9026527
name: R-BTA:9026527
is_a: R-BTA:9006115

[Term]
id: R-BTA:9028731
name: R-BTA:9028731
is_a: R-BTA:9006115

[Term]
id: R-BTA:9032500
name: R-BTA:9032500
is_a: R-BTA:9006115

[Term]
id: R-BTA:9027276
name: R-BTA:9027276
is_a: R-BTA:9006335

[Term]
id: R-BTA:1257604
name: R-BTA:1257604
is_a: R-BTA:9006925

[Term]
id: R-BTA:1489509
name: R-BTA:1489509
is_a: R-BTA:9006925

[Term]
id: R-BTA:8848021
name: R-BTA:8848021
is_a: R-BTA:9006927

[Term]
id: R-BTA:5362517
name: R-BTA:5362517
is_a: R-BTA:9006931

[Term]
id: R-BTA:8939211
name: R-BTA:8939211
is_a: R-BTA:9006931

[Term]
id: R-BTA:9024446
name: R-BTA:9024446
is_a: R-BTA:9006931

[Term]
id: R-BTA:1227986
name: R-BTA:1227986
is_a: R-BTA:9006934

[Term]
id: R-BTA:1236394
name: R-BTA:1236394
is_a: R-BTA:9006934

[Term]
id: R-BTA:1433557
name: R-BTA:1433557
is_a: R-BTA:9006934

[Term]
id: R-BTA:166520
name: R-BTA:166520
is_a: R-BTA:9006934

[Term]
id: R-BTA:177929
name: R-BTA:177929
is_a: R-BTA:9006934

[Term]
id: R-BTA:186797
name: R-BTA:186797
is_a: R-BTA:9006934

[Term]
id: R-BTA:190236
name: R-BTA:190236
is_a: R-BTA:9006934

[Term]
id: R-BTA:194138
name: R-BTA:194138
is_a: R-BTA:9006934

[Term]
id: R-BTA:2404192
name: R-BTA:2404192
is_a: R-BTA:9006934

[Term]
id: R-BTA:74752
name: R-BTA:74752
is_a: R-BTA:9006934

[Term]
id: R-BTA:8852405
name: R-BTA:8852405
is_a: R-BTA:9006934

[Term]
id: R-BTA:1502540
name: R-BTA:1502540
is_a: R-BTA:9006936

[Term]
id: R-BTA:170834
name: R-BTA:170834
is_a: R-BTA:9006936

[Term]
id: R-BTA:201451
name: R-BTA:201451
is_a: R-BTA:9006936

[Term]
id: R-BTA:8854214
name: R-BTA:8854214
is_a: R-BTA:9007101

[Term]
id: R-BTA:8876198
name: R-BTA:8876198
is_a: R-BTA:9007101

[Term]
id: R-BTA:9634635
name: R-BTA:9634635
is_a: R-BTA:9009391

[Term]
id: R-BTA:9634638
name: R-BTA:9634638
is_a: R-BTA:9009391

[Term]
id: R-BTA:901032
name: R-BTA:901032
is_a: R-BTA:901042

[Term]
id: R-BTA:9013507
name: R-BTA:9013507
is_a: R-BTA:9012852

[Term]
id: R-BTA:9013700
name: R-BTA:9013700
is_a: R-BTA:9013694

[Term]
id: R-BTA:9018676
name: R-BTA:9018676
is_a: R-BTA:9018677

[Term]
id: R-BTA:9018681
name: R-BTA:9018681
is_a: R-BTA:9018677

[Term]
id: R-BTA:9018682
name: R-BTA:9018682
is_a: R-BTA:9018677

[Term]
id: R-BTA:9020265
name: R-BTA:9020265
is_a: R-BTA:9018677

[Term]
id: R-BTA:9026395
name: R-BTA:9026395
is_a: R-BTA:9018677

[Term]
id: R-BTA:2142700
name: R-BTA:2142700
is_a: R-BTA:9018678

[Term]
id: R-BTA:9018677
name: R-BTA:9018677
is_a: R-BTA:9018678

[Term]
id: R-BTA:9018679
name: R-BTA:9018679
is_a: R-BTA:9018678

[Term]
id: R-BTA:9018683
name: R-BTA:9018683
is_a: R-BTA:9018678

[Term]
id: R-BTA:9027604
name: R-BTA:9027604
is_a: R-BTA:9018678

[Term]
id: R-BTA:9018896
name: R-BTA:9018896
is_a: R-BTA:9018679

[Term]
id: R-BTA:9023661
name: R-BTA:9023661
is_a: R-BTA:9018679

[Term]
id: R-BTA:9027307
name: R-BTA:9027307
is_a: R-BTA:9018682

[Term]
id: R-BTA:9025094
name: R-BTA:9025094
is_a: R-BTA:9018683

[Term]
id: R-BTA:9025106
name: R-BTA:9025106
is_a: R-BTA:9018683

[Term]
id: R-BTA:445989
name: R-BTA:445989
is_a: R-BTA:9020702

[Term]
id: R-BTA:5684264
name: R-BTA:5684264
is_a: R-BTA:9020702

[Term]
id: R-BTA:9029569
name: R-BTA:9029569
is_a: R-BTA:9024446

[Term]
id: R-BTA:9623433
name: R-BTA:9623433
is_a: R-BTA:9024446

[Term]
id: R-BTA:9026286
name: R-BTA:9026286
is_a: R-BTA:9025094

[Term]
id: R-BTA:9026290
name: R-BTA:9026290
is_a: R-BTA:9025094

[Term]
id: R-BTA:9026403
name: R-BTA:9026403
is_a: R-BTA:9025094

[Term]
id: R-BTA:9026762
name: R-BTA:9026762
is_a: R-BTA:9026395

[Term]
id: R-BTA:9026766
name: R-BTA:9026766
is_a: R-BTA:9026395

[Term]
id: R-BTA:9032759
name: R-BTA:9032759
is_a: R-BTA:9032500

[Term]
id: R-BTA:9033500
name: R-BTA:9033500
is_a: R-BTA:9033241

[Term]
id: R-BTA:9033807
name: R-BTA:9033807
is_a: R-BTA:9033658

[Term]
id: R-BTA:9037629
name: R-BTA:9037629
is_a: R-BTA:9033658

[Term]
id: R-BTA:9034013
name: R-BTA:9034013
is_a: R-BTA:9034015

[Term]
id: R-BTA:9034793
name: R-BTA:9034793
is_a: R-BTA:9034015

[Term]
id: R-BTA:9603381
name: R-BTA:9603381
is_a: R-BTA:9034015

[Term]
id: R-BTA:167060
name: R-BTA:167060
is_a: R-BTA:9036866

[Term]
id: R-BTA:912694
name: R-BTA:912694
is_a: R-BTA:909733

[Term]
id: R-BTA:1169410
name: R-BTA:1169410
is_a: R-BTA:913531

[Term]
id: R-BTA:877300
name: R-BTA:877300
is_a: R-BTA:913531

[Term]
id: R-BTA:909733
name: R-BTA:909733
is_a: R-BTA:913531

[Term]
id: R-BTA:977068
name: R-BTA:977068
is_a: R-BTA:913709

[Term]
id: R-BTA:917977
name: R-BTA:917977
is_a: R-BTA:917937

[Term]
id: R-BTA:975956
name: R-BTA:975956
is_a: R-BTA:927802

[Term]
id: R-BTA:975957
name: R-BTA:975957
is_a: R-BTA:927802

[Term]
id: R-BTA:445989
name: R-BTA:445989
is_a: R-BTA:937061

[Term]
id: R-BTA:450294
name: R-BTA:450294
is_a: R-BTA:937061

[Term]
id: R-BTA:936964
name: R-BTA:936964
is_a: R-BTA:937061

[Term]
id: R-BTA:937072
name: R-BTA:937072
is_a: R-BTA:937061

[Term]
id: R-BTA:199977
name: R-BTA:199977
is_a: R-BTA:948021

[Term]
id: R-BTA:964739
name: R-BTA:964739
is_a: R-BTA:948021

[Term]
id: R-BTA:975576
name: R-BTA:975576
is_a: R-BTA:948021

[Term]
id: R-BTA:109704
name: R-BTA:109704
is_a: R-BTA:9607240

[Term]
id: R-BTA:5673001
name: R-BTA:5673001
is_a: R-BTA:9607240

[Term]
id: R-BTA:1268020
name: R-BTA:1268020
is_a: R-BTA:9609507

[Term]
id: R-BTA:9033241
name: R-BTA:9033241
is_a: R-BTA:9609507

[Term]
id: R-BTA:9603798
name: R-BTA:9603798
is_a: R-BTA:9609507

[Term]
id: R-BTA:9609523
name: R-BTA:9609523
is_a: R-BTA:9609507

[Term]
id: R-BTA:1632852
name: R-BTA:1632852
is_a: R-BTA:9612973

[Term]
id: R-BTA:9614399
name: R-BTA:9614399
is_a: R-BTA:9614085

[Term]
id: R-BTA:9615017
name: R-BTA:9615017
is_a: R-BTA:9614085

[Term]
id: R-BTA:9617629
name: R-BTA:9617629
is_a: R-BTA:9614085

[Term]
id: R-BTA:964827
name: R-BTA:964827
is_a: R-BTA:964739

[Term]
id: R-BTA:9664407
name: R-BTA:9664407
is_a: R-BTA:9658195

[Term]
id: R-BTA:9664424
name: R-BTA:9664424
is_a: R-BTA:9658195

[Term]
id: R-BTA:9664433
name: R-BTA:9664433
is_a: R-BTA:9658195

[Term]
id: R-BTA:9660821
name: R-BTA:9660821
is_a: R-BTA:9662851

[Term]
id: R-BTA:9664323
name: R-BTA:9664323
is_a: R-BTA:9662851

[Term]
id: R-BTA:9664535
name: R-BTA:9664535
is_a: R-BTA:9662851

[Term]
id: R-BTA:5205647
name: R-BTA:5205647
is_a: R-BTA:9663891

[Term]
id: R-BTA:9646399
name: R-BTA:9646399
is_a: R-BTA:9663891

[Term]
id: R-BTA:9664873
name: R-BTA:9664873
is_a: R-BTA:9663891

[Term]
id: R-BTA:9664417
name: R-BTA:9664417
is_a: R-BTA:9664407

[Term]
id: R-BTA:9664422
name: R-BTA:9664422
is_a: R-BTA:9664417

[Term]
id: R-BTA:9660826
name: R-BTA:9660826
is_a: R-BTA:9664424

[Term]
id: R-BTA:9662851
name: R-BTA:9662851
is_a: R-BTA:9664433

[Term]
id: R-BTA:422475
name: R-BTA:422475
is_a: R-BTA:9675108

[Term]
id: R-BTA:9619665
name: R-BTA:9619665
is_a: R-BTA:9675108

[Term]
id: R-BTA:445989
name: R-BTA:445989
is_a: R-BTA:975138

[Term]
id: R-BTA:450294
name: R-BTA:450294
is_a: R-BTA:975138

[Term]
id: R-BTA:975144
name: R-BTA:975144
is_a: R-BTA:975138

[Term]
id: R-BTA:975163
name: R-BTA:975163
is_a: R-BTA:975138

[Term]
id: R-BTA:975110
name: R-BTA:975110
is_a: R-BTA:975155

[Term]
id: R-BTA:975138
name: R-BTA:975138
is_a: R-BTA:975155

[Term]
id: R-BTA:975574
name: R-BTA:975574
is_a: R-BTA:975576

[Term]
id: R-BTA:975577
name: R-BTA:975577
is_a: R-BTA:975576

[Term]
id: R-BTA:975578
name: R-BTA:975578
is_a: R-BTA:975576

[Term]
id: R-BTA:445989
name: R-BTA:445989
is_a: R-BTA:975871

[Term]
id: R-BTA:450294
name: R-BTA:450294
is_a: R-BTA:975871

[Term]
id: R-BTA:937039
name: R-BTA:937039
is_a: R-BTA:975871

[Term]
id: R-BTA:937042
name: R-BTA:937042
is_a: R-BTA:975871

[Term]
id: R-BTA:977444
name: R-BTA:977444
is_a: R-BTA:977443

[Term]
id: R-BTA:991365
name: R-BTA:991365
is_a: R-BTA:977444

[Term]
id: R-BTA:1236975
name: R-BTA:1236975
is_a: R-BTA:983169

[Term]
id: R-BTA:983168
name: R-BTA:983168
is_a: R-BTA:983169

[Term]
id: R-BTA:983170
name: R-BTA:983170
is_a: R-BTA:983169

[Term]
id: R-BTA:983189
name: R-BTA:983189
is_a: R-BTA:983231

[Term]
id: R-BTA:1168372
name: R-BTA:1168372
is_a: R-BTA:983705

[Term]
id: R-BTA:5690714
name: R-BTA:5690714
is_a: R-BTA:983705

[Term]
id: R-BTA:983695
name: R-BTA:983695
is_a: R-BTA:983705

[Term]
id: R-BTA:2672351
name: R-BTA:2672351
is_a: R-BTA:983712

[Term]
id: R-BTA:936837
name: R-BTA:936837
is_a: R-BTA:983712

[Term]
id: R-BTA:170670
name: R-BTA:170670
is_a: R-BTA:991365

[Term]
id: R-BTA:997272
name: R-BTA:997272
is_a: R-BTA:991365

[Term]
id: R-CEL:109606
name: R-CEL:109606
is_a: R-CEL:109581

[Term]
id: R-CEL:75153
name: R-CEL:75153
is_a: R-CEL:109581

[Term]
id: R-CEL:140877
name: R-CEL:140877
is_a: R-CEL:109582

[Term]
id: R-CEL:202733
name: R-CEL:202733
is_a: R-CEL:109582

[Term]
id: R-CEL:418346
name: R-CEL:418346
is_a: R-CEL:109582

[Term]
id: R-CEL:76002
name: R-CEL:76002
is_a: R-CEL:109582

[Term]
id: R-CEL:983231
name: R-CEL:983231
is_a: R-CEL:109582

[Term]
id: R-CEL:111471
name: R-CEL:111471
is_a: R-CEL:109606

[Term]
id: R-CEL:165160
name: R-CEL:165160
is_a: R-CEL:109703

[Term]
id: R-CEL:109703
name: R-CEL:109703
is_a: R-CEL:109704

[Term]
id: R-CEL:165158
name: R-CEL:165158
is_a: R-CEL:109704

[Term]
id: R-CEL:110312
name: R-CEL:110312
is_a: R-CEL:110313

[Term]
id: R-CEL:110320
name: R-CEL:110320
is_a: R-CEL:110313

[Term]
id: R-CEL:5655862
name: R-CEL:5655862
is_a: R-CEL:110313

[Term]
id: R-CEL:5656121
name: R-CEL:5656121
is_a: R-CEL:110313

[Term]
id: R-CEL:5656169
name: R-CEL:5656169
is_a: R-CEL:110313

[Term]
id: R-CEL:5651801
name: R-CEL:5651801
is_a: R-CEL:110373

[Term]
id: R-CEL:264870
name: R-CEL:264870
is_a: R-CEL:111465

[Term]
id: R-CEL:111457
name: R-CEL:111457
is_a: R-CEL:111471

[Term]
id: R-CEL:112040
name: R-CEL:112040
is_a: R-CEL:111885

[Term]
id: R-CEL:180024
name: R-CEL:180024
is_a: R-CEL:111885

[Term]
id: R-CEL:202040
name: R-CEL:202040
is_a: R-CEL:111885

[Term]
id: R-CEL:163615
name: R-CEL:163615
is_a: R-CEL:111931

[Term]
id: R-CEL:111931
name: R-CEL:111931
is_a: R-CEL:111933

[Term]
id: R-CEL:111932
name: R-CEL:111932
is_a: R-CEL:111933

[Term]
id: R-CEL:111957
name: R-CEL:111957
is_a: R-CEL:111933

[Term]
id: R-CEL:111997
name: R-CEL:111997
is_a: R-CEL:111996

[Term]
id: R-CEL:111933
name: R-CEL:111933
is_a: R-CEL:111997

[Term]
id: R-CEL:112043
name: R-CEL:112043
is_a: R-CEL:112040

[Term]
id: R-CEL:170660
name: R-CEL:170660
is_a: R-CEL:112040

[Term]
id: R-CEL:170670
name: R-CEL:170670
is_a: R-CEL:112040

[Term]
id: R-CEL:111996
name: R-CEL:111996
is_a: R-CEL:112043

[Term]
id: R-CEL:181429
name: R-CEL:181429
is_a: R-CEL:112310

[Term]
id: R-CEL:181430
name: R-CEL:181430
is_a: R-CEL:112310

[Term]
id: R-CEL:210500
name: R-CEL:210500
is_a: R-CEL:112310

[Term]
id: R-CEL:212676
name: R-CEL:212676
is_a: R-CEL:112310

[Term]
id: R-CEL:264642
name: R-CEL:264642
is_a: R-CEL:112310

[Term]
id: R-CEL:888590
name: R-CEL:888590
is_a: R-CEL:112310

[Term]
id: R-CEL:379401
name: R-CEL:379401
is_a: R-CEL:112311

[Term]
id: R-CEL:380615
name: R-CEL:380615
is_a: R-CEL:112311

[Term]
id: R-CEL:210455
name: R-CEL:210455
is_a: R-CEL:112313

[Term]
id: R-CEL:181431
name: R-CEL:181431
is_a: R-CEL:112314

[Term]
id: R-CEL:399721
name: R-CEL:399721
is_a: R-CEL:112314

[Term]
id: R-CEL:442755
name: R-CEL:442755
is_a: R-CEL:112314

[Term]
id: R-CEL:451326
name: R-CEL:451326
is_a: R-CEL:112314

[Term]
id: R-CEL:977443
name: R-CEL:977443
is_a: R-CEL:112314

[Term]
id: R-CEL:112310
name: R-CEL:112310
is_a: R-CEL:112315

[Term]
id: R-CEL:112311
name: R-CEL:112311
is_a: R-CEL:112315

[Term]
id: R-CEL:112313
name: R-CEL:112313
is_a: R-CEL:112315

[Term]
id: R-CEL:112314
name: R-CEL:112314
is_a: R-CEL:112315

[Term]
id: R-CEL:112315
name: R-CEL:112315
is_a: R-CEL:112316

[Term]
id: R-CEL:1296071
name: R-CEL:1296071
is_a: R-CEL:112316

[Term]
id: R-CEL:6794362
name: R-CEL:6794362
is_a: R-CEL:112316

[Term]
id: R-CEL:109704
name: R-CEL:109704
is_a: R-CEL:112399

[Term]
id: R-CEL:110056
name: R-CEL:110056
is_a: R-CEL:112409

[Term]
id: R-CEL:112411
name: R-CEL:112411
is_a: R-CEL:112409

[Term]
id: R-CEL:113501
name: R-CEL:113501
is_a: R-CEL:113510

[Term]
id: R-CEL:426048
name: R-CEL:426048
is_a: R-CEL:114508

[Term]
id: R-CEL:1169091
name: R-CEL:1169091
is_a: R-CEL:1168372

[Term]
id: R-CEL:1169092
name: R-CEL:1169092
is_a: R-CEL:1168372

[Term]
id: R-CEL:1169408
name: R-CEL:1169408
is_a: R-CEL:1169410

[Term]
id: R-CEL:8983711
name: R-CEL:8983711
is_a: R-CEL:1169410

[Term]
id: R-CEL:1300642
name: R-CEL:1300642
is_a: R-CEL:1187000

[Term]
id: R-CEL:2534343
name: R-CEL:2534343
is_a: R-CEL:1187000

[Term]
id: R-CEL:8941413
name: R-CEL:8941413
is_a: R-CEL:1222556

[Term]
id: R-CEL:1250196
name: R-CEL:1250196
is_a: R-CEL:1227986

[Term]
id: R-CEL:1963640
name: R-CEL:1963640
is_a: R-CEL:1227986

[Term]
id: R-CEL:1963642
name: R-CEL:1963642
is_a: R-CEL:1227986

[Term]
id: R-CEL:6785631
name: R-CEL:6785631
is_a: R-CEL:1227986

[Term]
id: R-CEL:8847993
name: R-CEL:8847993
is_a: R-CEL:1227986

[Term]
id: R-CEL:8863795
name: R-CEL:8863795
is_a: R-CEL:1227986

[Term]
id: R-CEL:1234158
name: R-CEL:1234158
is_a: R-CEL:1234174

[Term]
id: R-CEL:1234176
name: R-CEL:1234176
is_a: R-CEL:1234174

[Term]
id: R-CEL:1251985
name: R-CEL:1251985
is_a: R-CEL:1236394

[Term]
id: R-CEL:1253288
name: R-CEL:1253288
is_a: R-CEL:1236394

[Term]
id: R-CEL:1236973
name: R-CEL:1236973
is_a: R-CEL:1236975

[Term]
id: R-CEL:1236978
name: R-CEL:1236978
is_a: R-CEL:1236975

[Term]
id: R-CEL:198323
name: R-CEL:198323
is_a: R-CEL:1257604

[Term]
id: R-CEL:198693
name: R-CEL:198693
is_a: R-CEL:1257604

[Term]
id: R-CEL:199418
name: R-CEL:199418
is_a: R-CEL:1257604

[Term]
id: R-CEL:6807070
name: R-CEL:6807070
is_a: R-CEL:1257604

[Term]
id: R-CEL:1181150
name: R-CEL:1181150
is_a: R-CEL:1266738

[Term]
id: R-CEL:186712
name: R-CEL:186712
is_a: R-CEL:1266738

[Term]
id: R-CEL:525793
name: R-CEL:525793
is_a: R-CEL:1266738

[Term]
id: R-CEL:6805567
name: R-CEL:6805567
is_a: R-CEL:1266738

[Term]
id: R-CEL:9675108
name: R-CEL:9675108
is_a: R-CEL:1266738

[Term]
id: R-CEL:449147
name: R-CEL:449147
is_a: R-CEL:1280215

[Term]
id: R-CEL:913531
name: R-CEL:913531
is_a: R-CEL:1280215

[Term]
id: R-CEL:9607240
name: R-CEL:9607240
is_a: R-CEL:1280215

[Term]
id: R-CEL:982772
name: R-CEL:982772
is_a: R-CEL:1280215

[Term]
id: R-CEL:202403
name: R-CEL:202403
is_a: R-CEL:1280218

[Term]
id: R-CEL:2132295
name: R-CEL:2132295
is_a: R-CEL:1280218

[Term]
id: R-CEL:388841
name: R-CEL:388841
is_a: R-CEL:1280218

[Term]
id: R-CEL:392517
name: R-CEL:392517
is_a: R-CEL:1280218

[Term]
id: R-CEL:983169
name: R-CEL:983169
is_a: R-CEL:1280218

[Term]
id: R-CEL:983705
name: R-CEL:983705
is_a: R-CEL:1280218

[Term]
id: R-CEL:1296041
name: R-CEL:1296041
is_a: R-CEL:1296059

[Term]
id: R-CEL:1296053
name: R-CEL:1296053
is_a: R-CEL:1296065

[Term]
id: R-CEL:1296059
name: R-CEL:1296059
is_a: R-CEL:1296065

[Term]
id: R-CEL:1296067
name: R-CEL:1296067
is_a: R-CEL:1296065

[Term]
id: R-CEL:1296052
name: R-CEL:1296052
is_a: R-CEL:1296071

[Term]
id: R-CEL:1296065
name: R-CEL:1296065
is_a: R-CEL:1296071

[Term]
id: R-CEL:1296346
name: R-CEL:1296346
is_a: R-CEL:1296071

[Term]
id: R-CEL:1299287
name: R-CEL:1299287
is_a: R-CEL:1296346

[Term]
id: R-CEL:1299308
name: R-CEL:1299308
is_a: R-CEL:1296346

[Term]
id: R-CEL:1299316
name: R-CEL:1299316
is_a: R-CEL:1296346

[Term]
id: R-CEL:1299361
name: R-CEL:1299361
is_a: R-CEL:1296346

[Term]
id: R-CEL:1299503
name: R-CEL:1299503
is_a: R-CEL:1296346

[Term]
id: R-CEL:2395516
name: R-CEL:2395516
is_a: R-CEL:1362409

[Term]
id: R-CEL:141334
name: R-CEL:141334
is_a: R-CEL:140179

[Term]
id: R-CEL:140875
name: R-CEL:140875
is_a: R-CEL:140877

[Term]
id: R-CEL:141430
name: R-CEL:141430
is_a: R-CEL:141405

[Term]
id: R-CEL:163200
name: R-CEL:163200
is_a: R-CEL:1428517

[Term]
id: R-CEL:71406
name: R-CEL:71406
is_a: R-CEL:1428517

[Term]
id: R-CEL:1362409
name: R-CEL:1362409
is_a: R-CEL:1430728

[Term]
id: R-CEL:1428517
name: R-CEL:1428517
is_a: R-CEL:1430728

[Term]
id: R-CEL:1475029
name: R-CEL:1475029
is_a: R-CEL:1430728

[Term]
id: R-CEL:1483249
name: R-CEL:1483249
is_a: R-CEL:1430728

[Term]
id: R-CEL:15869
name: R-CEL:15869
is_a: R-CEL:1430728

[Term]
id: R-CEL:163685
name: R-CEL:163685
is_a: R-CEL:1430728

[Term]
id: R-CEL:189445
name: R-CEL:189445
is_a: R-CEL:1430728

[Term]
id: R-CEL:196854
name: R-CEL:196854
is_a: R-CEL:1430728

[Term]
id: R-CEL:202131
name: R-CEL:202131
is_a: R-CEL:1430728

[Term]
id: R-CEL:211859
name: R-CEL:211859
is_a: R-CEL:1430728

[Term]
id: R-CEL:2161522
name: R-CEL:2161522
is_a: R-CEL:1430728

[Term]
id: R-CEL:556833
name: R-CEL:556833
is_a: R-CEL:1430728

[Term]
id: R-CEL:71291
name: R-CEL:71291
is_a: R-CEL:1430728

[Term]
id: R-CEL:71387
name: R-CEL:71387
is_a: R-CEL:1430728

[Term]
id: R-CEL:71737
name: R-CEL:71737
is_a: R-CEL:1430728

[Term]
id: R-CEL:1433559
name: R-CEL:1433559
is_a: R-CEL:1433557

[Term]
id: R-CEL:1187000
name: R-CEL:1187000
is_a: R-CEL:1474165

[Term]
id: R-CEL:1442490
name: R-CEL:1442490
is_a: R-CEL:1474228

[Term]
id: R-CEL:1592389
name: R-CEL:1592389
is_a: R-CEL:1474228

[Term]
id: R-CEL:1474228
name: R-CEL:1474228
is_a: R-CEL:1474244

[Term]
id: R-CEL:1474290
name: R-CEL:1474290
is_a: R-CEL:1474244

[Term]
id: R-CEL:1566948
name: R-CEL:1566948
is_a: R-CEL:1474244

[Term]
id: R-CEL:1566977
name: R-CEL:1566977
is_a: R-CEL:1474244

[Term]
id: R-CEL:216083
name: R-CEL:216083
is_a: R-CEL:1474244

[Term]
id: R-CEL:3000157
name: R-CEL:3000157
is_a: R-CEL:1474244

[Term]
id: R-CEL:3000171
name: R-CEL:3000171
is_a: R-CEL:1474244

[Term]
id: R-CEL:3000178
name: R-CEL:3000178
is_a: R-CEL:1474244

[Term]
id: R-CEL:1650814
name: R-CEL:1650814
is_a: R-CEL:1474290

[Term]
id: R-CEL:2022090
name: R-CEL:2022090
is_a: R-CEL:1474290

[Term]
id: R-CEL:1237044
name: R-CEL:1237044
is_a: R-CEL:1480926

[Term]
id: R-CEL:1247673
name: R-CEL:1247673
is_a: R-CEL:1480926

[Term]
id: R-CEL:1482788
name: R-CEL:1482788
is_a: R-CEL:1483206

[Term]
id: R-CEL:1482798
name: R-CEL:1482798
is_a: R-CEL:1483206

[Term]
id: R-CEL:1482801
name: R-CEL:1482801
is_a: R-CEL:1483206

[Term]
id: R-CEL:1482839
name: R-CEL:1482839
is_a: R-CEL:1483206

[Term]
id: R-CEL:1482883
name: R-CEL:1482883
is_a: R-CEL:1483206

[Term]
id: R-CEL:1482922
name: R-CEL:1482922
is_a: R-CEL:1483206

[Term]
id: R-CEL:1482925
name: R-CEL:1482925
is_a: R-CEL:1483206

[Term]
id: R-CEL:1483076
name: R-CEL:1483076
is_a: R-CEL:1483206

[Term]
id: R-CEL:1483101
name: R-CEL:1483101
is_a: R-CEL:1483206

[Term]
id: R-CEL:1483115
name: R-CEL:1483115
is_a: R-CEL:1483206

[Term]
id: R-CEL:1483148
name: R-CEL:1483148
is_a: R-CEL:1483206

[Term]
id: R-CEL:1483166
name: R-CEL:1483166
is_a: R-CEL:1483206

[Term]
id: R-CEL:1483191
name: R-CEL:1483191
is_a: R-CEL:1483206

[Term]
id: R-CEL:1483196
name: R-CEL:1483196
is_a: R-CEL:1483206

[Term]
id: R-CEL:1483213
name: R-CEL:1483213
is_a: R-CEL:1483206

[Term]
id: R-CEL:1483226
name: R-CEL:1483226
is_a: R-CEL:1483206

[Term]
id: R-CEL:1855167
name: R-CEL:1855167
is_a: R-CEL:1483249

[Term]
id: R-CEL:1855183
name: R-CEL:1855183
is_a: R-CEL:1483249

[Term]
id: R-CEL:1855191
name: R-CEL:1855191
is_a: R-CEL:1483249

[Term]
id: R-CEL:1855204
name: R-CEL:1855204
is_a: R-CEL:1483249

[Term]
id: R-CEL:1483196
name: R-CEL:1483196
is_a: R-CEL:1483255

[Term]
id: R-CEL:1483248
name: R-CEL:1483248
is_a: R-CEL:1483255

[Term]
id: R-CEL:1660499
name: R-CEL:1660499
is_a: R-CEL:1483255

[Term]
id: R-CEL:1660514
name: R-CEL:1660514
is_a: R-CEL:1483255

[Term]
id: R-CEL:1660516
name: R-CEL:1660516
is_a: R-CEL:1483255

[Term]
id: R-CEL:1660517
name: R-CEL:1660517
is_a: R-CEL:1483255

[Term]
id: R-CEL:6814848
name: R-CEL:6814848
is_a: R-CEL:1483255

[Term]
id: R-CEL:8847453
name: R-CEL:8847453
is_a: R-CEL:1483255

[Term]
id: R-CEL:1483206
name: R-CEL:1483206
is_a: R-CEL:1483257

[Term]
id: R-CEL:1483255
name: R-CEL:1483255
is_a: R-CEL:1483257

[Term]
id: R-CEL:111997
name: R-CEL:111997
is_a: R-CEL:1489509

[Term]
id: R-CEL:373753
name: R-CEL:373753
is_a: R-CEL:1500931

[Term]
id: R-CEL:446728
name: R-CEL:446728
is_a: R-CEL:1500931

[Term]
id: R-CEL:156581
name: R-CEL:156581
is_a: R-CEL:156580

[Term]
id: R-CEL:156584
name: R-CEL:156584
is_a: R-CEL:156580

[Term]
id: R-CEL:156587
name: R-CEL:156587
is_a: R-CEL:156580

[Term]
id: R-CEL:156588
name: R-CEL:156588
is_a: R-CEL:156580

[Term]
id: R-CEL:156590
name: R-CEL:156590
is_a: R-CEL:156580

[Term]
id: R-CEL:174362
name: R-CEL:174362
is_a: R-CEL:156584

[Term]
id: R-CEL:159424
name: R-CEL:159424
is_a: R-CEL:156587

[Term]
id: R-CEL:173599
name: R-CEL:173599
is_a: R-CEL:156588

[Term]
id: R-CEL:174403
name: R-CEL:174403
is_a: R-CEL:156590

[Term]
id: R-CEL:2129379
name: R-CEL:2129379
is_a: R-CEL:1566948

[Term]
id: R-CEL:156902
name: R-CEL:156902
is_a: R-CEL:156842

[Term]
id: R-CEL:1912422
name: R-CEL:1912422
is_a: R-CEL:157118

[Term]
id: R-CEL:180786
name: R-CEL:180786
is_a: R-CEL:157579

[Term]
id: R-CEL:190828
name: R-CEL:190828
is_a: R-CEL:157858

[Term]
id: R-CEL:499943
name: R-CEL:499943
is_a: R-CEL:15869

[Term]
id: R-CEL:8956319
name: R-CEL:8956319
is_a: R-CEL:15869

[Term]
id: R-CEL:8956320
name: R-CEL:8956320
is_a: R-CEL:15869

[Term]
id: R-CEL:8956321
name: R-CEL:8956321
is_a: R-CEL:15869

[Term]
id: R-CEL:2151201
name: R-CEL:2151201
is_a: R-CEL:1592230

[Term]
id: R-CEL:8949613
name: R-CEL:8949613
is_a: R-CEL:1592230

[Term]
id: R-CEL:159227
name: R-CEL:159227
is_a: R-CEL:159234

[Term]
id: R-CEL:159230
name: R-CEL:159230
is_a: R-CEL:159234

[Term]
id: R-CEL:159231
name: R-CEL:159231
is_a: R-CEL:159234

[Term]
id: R-CEL:177128
name: R-CEL:177128
is_a: R-CEL:159424

[Term]
id: R-CEL:177135
name: R-CEL:177135
is_a: R-CEL:159424

[Term]
id: R-CEL:159763
name: R-CEL:159763
is_a: R-CEL:159854

[Term]
id: R-CEL:159782
name: R-CEL:159782
is_a: R-CEL:159854

[Term]
id: R-CEL:1614517
name: R-CEL:1614517
is_a: R-CEL:1614558

[Term]
id: R-CEL:1237112
name: R-CEL:1237112
is_a: R-CEL:1614635

[Term]
id: R-CEL:1614558
name: R-CEL:1614558
is_a: R-CEL:1614635

[Term]
id: R-CEL:1614603
name: R-CEL:1614603
is_a: R-CEL:1614635

[Term]
id: R-CEL:157118
name: R-CEL:157118
is_a: R-CEL:162582

[Term]
id: R-CEL:165159
name: R-CEL:165159
is_a: R-CEL:162582

[Term]
id: R-CEL:194315
name: R-CEL:194315
is_a: R-CEL:162582

[Term]
id: R-CEL:195721
name: R-CEL:195721
is_a: R-CEL:162582

[Term]
id: R-CEL:2028269
name: R-CEL:2028269
is_a: R-CEL:162582

[Term]
id: R-CEL:2586552
name: R-CEL:2586552
is_a: R-CEL:162582

[Term]
id: R-CEL:354192
name: R-CEL:354192
is_a: R-CEL:162582

[Term]
id: R-CEL:372790
name: R-CEL:372790
is_a: R-CEL:162582

[Term]
id: R-CEL:5358351
name: R-CEL:5358351
is_a: R-CEL:162582

[Term]
id: R-CEL:5683057
name: R-CEL:5683057
is_a: R-CEL:162582

[Term]
id: R-CEL:73887
name: R-CEL:73887
is_a: R-CEL:162582

[Term]
id: R-CEL:9006925
name: R-CEL:9006925
is_a: R-CEL:162582

[Term]
id: R-CEL:9006927
name: R-CEL:9006927
is_a: R-CEL:162582

[Term]
id: R-CEL:9006931
name: R-CEL:9006931
is_a: R-CEL:162582

[Term]
id: R-CEL:9006934
name: R-CEL:9006934
is_a: R-CEL:162582

[Term]
id: R-CEL:9006936
name: R-CEL:9006936
is_a: R-CEL:162582

[Term]
id: R-CEL:1638074
name: R-CEL:1638074
is_a: R-CEL:1630316

[Term]
id: R-CEL:1638091
name: R-CEL:1638091
is_a: R-CEL:1630316

[Term]
id: R-CEL:174362
name: R-CEL:174362
is_a: R-CEL:1630316

[Term]
id: R-CEL:1793185
name: R-CEL:1793185
is_a: R-CEL:1630316

[Term]
id: R-CEL:2142845
name: R-CEL:2142845
is_a: R-CEL:1630316

[Term]
id: R-CEL:162710
name: R-CEL:162710
is_a: R-CEL:163125

[Term]
id: R-CEL:163210
name: R-CEL:163210
is_a: R-CEL:163200

[Term]
id: R-CEL:166187
name: R-CEL:166187
is_a: R-CEL:163200

[Term]
id: R-CEL:611105
name: R-CEL:611105
is_a: R-CEL:163200

[Term]
id: R-CEL:9663891
name: R-CEL:9663891
is_a: R-CEL:1632852

[Term]
id: R-CEL:164378
name: R-CEL:164378
is_a: R-CEL:163359

[Term]
id: R-CEL:163358
name: R-CEL:163358
is_a: R-CEL:163685

[Term]
id: R-CEL:163359
name: R-CEL:163359
is_a: R-CEL:163685

[Term]
id: R-CEL:163754
name: R-CEL:163754
is_a: R-CEL:163685

[Term]
id: R-CEL:163765
name: R-CEL:163765
is_a: R-CEL:163685

[Term]
id: R-CEL:422356
name: R-CEL:422356
is_a: R-CEL:163685

[Term]
id: R-CEL:2022854
name: R-CEL:2022854
is_a: R-CEL:1638074

[Term]
id: R-CEL:2022857
name: R-CEL:2022857
is_a: R-CEL:1638074

[Term]
id: R-CEL:1971475
name: R-CEL:1971475
is_a: R-CEL:1638091

[Term]
id: R-CEL:2022928
name: R-CEL:2022928
is_a: R-CEL:1638091

[Term]
id: R-CEL:2024096
name: R-CEL:2024096
is_a: R-CEL:1638091

[Term]
id: R-CEL:159854
name: R-CEL:159854
is_a: R-CEL:163841

[Term]
id: R-CEL:204626
name: R-CEL:204626
is_a: R-CEL:163841

[Term]
id: R-CEL:5358493
name: R-CEL:5358493
is_a: R-CEL:163841

[Term]
id: R-CEL:69278
name: R-CEL:69278
is_a: R-CEL:1640170

[Term]
id: R-CEL:69620
name: R-CEL:69620
is_a: R-CEL:1640170

[Term]
id: R-CEL:73886
name: R-CEL:73886
is_a: R-CEL:1640170

[Term]
id: R-CEL:5663205
name: R-CEL:5663205
is_a: R-CEL:1643685

[Term]
id: R-CEL:8948216
name: R-CEL:8948216
is_a: R-CEL:1650814

[Term]
id: R-CEL:166208
name: R-CEL:166208
is_a: R-CEL:165159

[Term]
id: R-CEL:380972
name: R-CEL:380972
is_a: R-CEL:165159

[Term]
id: R-CEL:166058
name: R-CEL:166058
is_a: R-CEL:166016

[Term]
id: R-CEL:166166
name: R-CEL:166166
is_a: R-CEL:166016

[Term]
id: R-CEL:450294
name: R-CEL:450294
is_a: R-CEL:166058

[Term]
id: R-CEL:937061
name: R-CEL:937061
is_a: R-CEL:166166

[Term]
id: R-CEL:167826
name: R-CEL:167826
is_a: R-CEL:166187

[Term]
id: R-CEL:167827
name: R-CEL:167827
is_a: R-CEL:166187

[Term]
id: R-CEL:187037
name: R-CEL:187037
is_a: R-CEL:166520

[Term]
id: R-CEL:166663
name: R-CEL:166663
is_a: R-CEL:166658

[Term]
id: R-CEL:977606
name: R-CEL:977606
is_a: R-CEL:166658

[Term]
id: R-CEL:173736
name: R-CEL:173736
is_a: R-CEL:166663

[Term]
id: R-CEL:171007
name: R-CEL:171007
is_a: R-CEL:167044

[Term]
id: R-CEL:975155
name: R-CEL:975155
is_a: R-CEL:168138

[Term]
id: R-CEL:975871
name: R-CEL:975871
is_a: R-CEL:168142

[Term]
id: R-CEL:450294
name: R-CEL:450294
is_a: R-CEL:168164

[Term]
id: R-CEL:975871
name: R-CEL:975871
is_a: R-CEL:168176

[Term]
id: R-CEL:166058
name: R-CEL:166058
is_a: R-CEL:168179

[Term]
id: R-CEL:975155
name: R-CEL:975155
is_a: R-CEL:168181

[Term]
id: R-CEL:166058
name: R-CEL:166058
is_a: R-CEL:168188

[Term]
id: R-CEL:1222556
name: R-CEL:1222556
is_a: R-CEL:168249

[Term]
id: R-CEL:166658
name: R-CEL:166658
is_a: R-CEL:168249

[Term]
id: R-CEL:168643
name: R-CEL:168643
is_a: R-CEL:168249

[Term]
id: R-CEL:168898
name: R-CEL:168898
is_a: R-CEL:168249

[Term]
id: R-CEL:168928
name: R-CEL:168928
is_a: R-CEL:168249

[Term]
id: R-CEL:1834949
name: R-CEL:1834949
is_a: R-CEL:168249

[Term]
id: R-CEL:2029480
name: R-CEL:2029480
is_a: R-CEL:168249

[Term]
id: R-CEL:2454202
name: R-CEL:2454202
is_a: R-CEL:168249

[Term]
id: R-CEL:5621481
name: R-CEL:5621481
is_a: R-CEL:168249

[Term]
id: R-CEL:6798695
name: R-CEL:6798695
is_a: R-CEL:168249

[Term]
id: R-CEL:6803157
name: R-CEL:6803157
is_a: R-CEL:168249

[Term]
id: R-CEL:1280215
name: R-CEL:1280215
is_a: R-CEL:168256

[Term]
id: R-CEL:1280218
name: R-CEL:1280218
is_a: R-CEL:168256

[Term]
id: R-CEL:168249
name: R-CEL:168249
is_a: R-CEL:168256

[Term]
id: R-CEL:168638
name: R-CEL:168638
is_a: R-CEL:168643

[Term]
id: R-CEL:622312
name: R-CEL:622312
is_a: R-CEL:168643

[Term]
id: R-CEL:166016
name: R-CEL:166016
is_a: R-CEL:168898

[Term]
id: R-CEL:168138
name: R-CEL:168138
is_a: R-CEL:168898

[Term]
id: R-CEL:168142
name: R-CEL:168142
is_a: R-CEL:168898

[Term]
id: R-CEL:168164
name: R-CEL:168164
is_a: R-CEL:168898

[Term]
id: R-CEL:168176
name: R-CEL:168176
is_a: R-CEL:168898

[Term]
id: R-CEL:168181
name: R-CEL:168181
is_a: R-CEL:168898

[Term]
id: R-CEL:181438
name: R-CEL:181438
is_a: R-CEL:168898

[Term]
id: R-CEL:5686938
name: R-CEL:5686938
is_a: R-CEL:168898

[Term]
id: R-CEL:936440
name: R-CEL:936440
is_a: R-CEL:168928

[Term]
id: R-CEL:170968
name: R-CEL:170968
is_a: R-CEL:169893

[Term]
id: R-CEL:2173789
name: R-CEL:2173789
is_a: R-CEL:170834

[Term]
id: R-CEL:2173793
name: R-CEL:2173793
is_a: R-CEL:170834

[Term]
id: R-CEL:176407
name: R-CEL:176407
is_a: R-CEL:174143

[Term]
id: R-CEL:176408
name: R-CEL:176408
is_a: R-CEL:174143

[Term]
id: R-CEL:176814
name: R-CEL:176814
is_a: R-CEL:174143

[Term]
id: R-CEL:174437
name: R-CEL:174437
is_a: R-CEL:174414

[Term]
id: R-CEL:174411
name: R-CEL:174411
is_a: R-CEL:174417

[Term]
id: R-CEL:174414
name: R-CEL:174414
is_a: R-CEL:174417

[Term]
id: R-CEL:174430
name: R-CEL:174430
is_a: R-CEL:174417

[Term]
id: R-CEL:8963899
name: R-CEL:8963899
is_a: R-CEL:174824

[Term]
id: R-CEL:8964043
name: R-CEL:8964043
is_a: R-CEL:174824

[Term]
id: R-CEL:141405
name: R-CEL:141405
is_a: R-CEL:176408

[Term]
id: R-CEL:179419
name: R-CEL:179419
is_a: R-CEL:176409

[Term]
id: R-CEL:176409
name: R-CEL:176409
is_a: R-CEL:176814

[Term]
id: R-CEL:179812
name: R-CEL:179812
is_a: R-CEL:177929

[Term]
id: R-CEL:180292
name: R-CEL:180292
is_a: R-CEL:177929

[Term]
id: R-CEL:180336
name: R-CEL:180336
is_a: R-CEL:177929

[Term]
id: R-CEL:182971
name: R-CEL:182971
is_a: R-CEL:177929

[Term]
id: R-CEL:212718
name: R-CEL:212718
is_a: R-CEL:177929

[Term]
id: R-CEL:1971475
name: R-CEL:1971475
is_a: R-CEL:1793185

[Term]
id: R-CEL:2024101
name: R-CEL:2024101
is_a: R-CEL:1793185

[Term]
id: R-CEL:174184
name: R-CEL:174184
is_a: R-CEL:179419

[Term]
id: R-CEL:179409
name: R-CEL:179409
is_a: R-CEL:179419

[Term]
id: R-CEL:174417
name: R-CEL:174417
is_a: R-CEL:180786

[Term]
id: R-CEL:622323
name: R-CEL:622323
is_a: R-CEL:181431

[Term]
id: R-CEL:622327
name: R-CEL:622327
is_a: R-CEL:181431

[Term]
id: R-CEL:168179
name: R-CEL:168179
is_a: R-CEL:181438

[Term]
id: R-CEL:168188
name: R-CEL:168188
is_a: R-CEL:181438

[Term]
id: R-CEL:3249367
name: R-CEL:3249367
is_a: R-CEL:1834941

[Term]
id: R-CEL:1834941
name: R-CEL:1834941
is_a: R-CEL:1834949

[Term]
id: R-CEL:3134963
name: R-CEL:3134963
is_a: R-CEL:1834949

[Term]
id: R-CEL:3134973
name: R-CEL:3134973
is_a: R-CEL:1834949

[Term]
id: R-CEL:1592230
name: R-CEL:1592230
is_a: R-CEL:1852241

[Term]
id: R-CEL:5617833
name: R-CEL:5617833
is_a: R-CEL:1852241

[Term]
id: R-CEL:210745
name: R-CEL:210745
is_a: R-CEL:186712

[Term]
id: R-CEL:186763
name: R-CEL:186763
is_a: R-CEL:186797

[Term]
id: R-CEL:187687
name: R-CEL:187687
is_a: R-CEL:187037

[Term]
id: R-CEL:198203
name: R-CEL:198203
is_a: R-CEL:187037

[Term]
id: R-CEL:198725
name: R-CEL:198725
is_a: R-CEL:187037

[Term]
id: R-CEL:198765
name: R-CEL:198765
is_a: R-CEL:187037

[Term]
id: R-CEL:167044
name: R-CEL:167044
is_a: R-CEL:187687

[Term]
id: R-CEL:169893
name: R-CEL:169893
is_a: R-CEL:187687

[Term]
id: R-CEL:189451
name: R-CEL:189451
is_a: R-CEL:189445

[Term]
id: R-CEL:189483
name: R-CEL:189483
is_a: R-CEL:189445

[Term]
id: R-CEL:5654736
name: R-CEL:5654736
is_a: R-CEL:190236

[Term]
id: R-CEL:5654738
name: R-CEL:5654738
is_a: R-CEL:190236

[Term]
id: R-CEL:5654741
name: R-CEL:5654741
is_a: R-CEL:190236

[Term]
id: R-CEL:5654743
name: R-CEL:5654743
is_a: R-CEL:190236

[Term]
id: R-CEL:190371
name: R-CEL:190371
is_a: R-CEL:190239

[Term]
id: R-CEL:190372
name: R-CEL:190372
is_a: R-CEL:190239

[Term]
id: R-CEL:190375
name: R-CEL:190375
is_a: R-CEL:190241

[Term]
id: R-CEL:190377
name: R-CEL:190377
is_a: R-CEL:190241

[Term]
id: R-CEL:190370
name: R-CEL:190370
is_a: R-CEL:190242

[Term]
id: R-CEL:190373
name: R-CEL:190373
is_a: R-CEL:190242

[Term]
id: R-CEL:190374
name: R-CEL:190374
is_a: R-CEL:190242

[Term]
id: R-CEL:190873
name: R-CEL:190873
is_a: R-CEL:190828

[Term]
id: R-CEL:196025
name: R-CEL:196025
is_a: R-CEL:190873

[Term]
id: R-CEL:1912408
name: R-CEL:1912408
is_a: R-CEL:1912422

[Term]
id: R-CEL:6807047
name: R-CEL:6807047
is_a: R-CEL:191273

[Term]
id: R-CEL:6807062
name: R-CEL:6807062
is_a: R-CEL:191273

[Term]
id: R-CEL:193368
name: R-CEL:193368
is_a: R-CEL:192105

[Term]
id: R-CEL:193775
name: R-CEL:193775
is_a: R-CEL:192105

[Term]
id: R-CEL:193634
name: R-CEL:193634
is_a: R-CEL:193697

[Term]
id: R-CEL:193697
name: R-CEL:193697
is_a: R-CEL:193704

[Term]
id: R-CEL:204998
name: R-CEL:204998
is_a: R-CEL:193704

[Term]
id: R-CEL:159418
name: R-CEL:159418
is_a: R-CEL:194068

[Term]
id: R-CEL:192105
name: R-CEL:192105
is_a: R-CEL:194068

[Term]
id: R-CEL:4420097
name: R-CEL:4420097
is_a: R-CEL:194138

[Term]
id: R-CEL:194840
name: R-CEL:194840
is_a: R-CEL:194315

[Term]
id: R-CEL:195258
name: R-CEL:195258
is_a: R-CEL:194315

[Term]
id: R-CEL:191859
name: R-CEL:191859
is_a: R-CEL:194441

[Term]
id: R-CEL:196299
name: R-CEL:196299
is_a: R-CEL:195253

[Term]
id: R-CEL:4641265
name: R-CEL:4641265
is_a: R-CEL:195253

[Term]
id: R-CEL:5625740
name: R-CEL:5625740
is_a: R-CEL:195258

[Term]
id: R-CEL:5626467
name: R-CEL:5626467
is_a: R-CEL:195258

[Term]
id: R-CEL:5627083
name: R-CEL:5627083
is_a: R-CEL:195258

[Term]
id: R-CEL:5627117
name: R-CEL:5627117
is_a: R-CEL:195258

[Term]
id: R-CEL:5627123
name: R-CEL:5627123
is_a: R-CEL:195258

[Term]
id: R-CEL:5663213
name: R-CEL:5663213
is_a: R-CEL:195258

[Term]
id: R-CEL:5663220
name: R-CEL:5663220
is_a: R-CEL:195258

[Term]
id: R-CEL:5666185
name: R-CEL:5666185
is_a: R-CEL:195258

[Term]
id: R-CEL:5668599
name: R-CEL:5668599
is_a: R-CEL:195258

[Term]
id: R-CEL:195253
name: R-CEL:195253
is_a: R-CEL:195721

[Term]
id: R-CEL:201681
name: R-CEL:201681
is_a: R-CEL:195721

[Term]
id: R-CEL:3238698
name: R-CEL:3238698
is_a: R-CEL:195721

[Term]
id: R-CEL:3858494
name: R-CEL:3858494
is_a: R-CEL:195721

[Term]
id: R-CEL:193048
name: R-CEL:193048
is_a: R-CEL:196071

[Term]
id: R-CEL:193144
name: R-CEL:193144
is_a: R-CEL:196071

[Term]
id: R-CEL:193993
name: R-CEL:193993
is_a: R-CEL:196071

[Term]
id: R-CEL:194002
name: R-CEL:194002
is_a: R-CEL:196071

[Term]
id: R-CEL:196108
name: R-CEL:196108
is_a: R-CEL:196071

[Term]
id: R-CEL:197264
name: R-CEL:197264
is_a: R-CEL:196807

[Term]
id: R-CEL:196741
name: R-CEL:196741
is_a: R-CEL:196849

[Term]
id: R-CEL:196757
name: R-CEL:196757
is_a: R-CEL:196849

[Term]
id: R-CEL:196780
name: R-CEL:196780
is_a: R-CEL:196849

[Term]
id: R-CEL:196807
name: R-CEL:196807
is_a: R-CEL:196849

[Term]
id: R-CEL:196819
name: R-CEL:196819
is_a: R-CEL:196849

[Term]
id: R-CEL:196836
name: R-CEL:196836
is_a: R-CEL:196849

[Term]
id: R-CEL:196843
name: R-CEL:196843
is_a: R-CEL:196849

[Term]
id: R-CEL:199220
name: R-CEL:199220
is_a: R-CEL:196849

[Term]
id: R-CEL:947581
name: R-CEL:947581
is_a: R-CEL:196849

[Term]
id: R-CEL:964975
name: R-CEL:964975
is_a: R-CEL:196849

[Term]
id: R-CEL:196849
name: R-CEL:196849
is_a: R-CEL:196854

[Term]
id: R-CEL:6806667
name: R-CEL:6806667
is_a: R-CEL:196854

[Term]
id: R-CEL:8978934
name: R-CEL:8978934
is_a: R-CEL:196854

[Term]
id: R-CEL:198753
name: R-CEL:198753
is_a: R-CEL:198725

[Term]
id: R-CEL:199920
name: R-CEL:199920
is_a: R-CEL:198725

[Term]
id: R-CEL:9031628
name: R-CEL:9031628
is_a: R-CEL:198725

[Term]
id: R-CEL:202670
name: R-CEL:202670
is_a: R-CEL:198753

[Term]
id: R-CEL:196783
name: R-CEL:196783
is_a: R-CEL:199220

[Term]
id: R-CEL:6811558
name: R-CEL:6811558
is_a: R-CEL:199418

[Term]
id: R-CEL:204005
name: R-CEL:204005
is_a: R-CEL:199977

[Term]
id: R-CEL:5694530
name: R-CEL:5694530
is_a: R-CEL:199977

[Term]
id: R-CEL:6807878
name: R-CEL:6807878
is_a: R-CEL:199977

[Term]
id: R-CEL:157858
name: R-CEL:157858
is_a: R-CEL:199991

[Term]
id: R-CEL:199977
name: R-CEL:199977
is_a: R-CEL:199991

[Term]
id: R-CEL:199992
name: R-CEL:199992
is_a: R-CEL:199991

[Term]
id: R-CEL:6811442
name: R-CEL:6811442
is_a: R-CEL:199991

[Term]
id: R-CEL:8856828
name: R-CEL:8856828
is_a: R-CEL:199991

[Term]
id: R-CEL:9007101
name: R-CEL:9007101
is_a: R-CEL:199991

[Term]
id: R-CEL:917729
name: R-CEL:917729
is_a: R-CEL:199991

[Term]
id: R-CEL:432720
name: R-CEL:432720
is_a: R-CEL:199992

[Term]
id: R-CEL:432722
name: R-CEL:432722
is_a: R-CEL:199992

[Term]
id: R-CEL:201688
name: R-CEL:201688
is_a: R-CEL:201681

[Term]
id: R-CEL:201722
name: R-CEL:201722
is_a: R-CEL:201681

[Term]
id: R-CEL:3769402
name: R-CEL:3769402
is_a: R-CEL:201681

[Term]
id: R-CEL:4641258
name: R-CEL:4641258
is_a: R-CEL:201681

[Term]
id: R-CEL:4641262
name: R-CEL:4641262
is_a: R-CEL:201681

[Term]
id: R-CEL:203615
name: R-CEL:203615
is_a: R-CEL:202131

[Term]
id: R-CEL:203641
name: R-CEL:203641
is_a: R-CEL:202131

[Term]
id: R-CEL:2214320
name: R-CEL:2214320
is_a: R-CEL:2022090

[Term]
id: R-CEL:2243919
name: R-CEL:2243919
is_a: R-CEL:2022090

[Term]
id: R-CEL:202424
name: R-CEL:202424
is_a: R-CEL:202403

[Term]
id: R-CEL:202433
name: R-CEL:202433
is_a: R-CEL:202403

[Term]
id: R-CEL:210990
name: R-CEL:210990
is_a: R-CEL:202733

[Term]
id: R-CEL:210991
name: R-CEL:210991
is_a: R-CEL:202733

[Term]
id: R-CEL:210993
name: R-CEL:210993
is_a: R-CEL:202733

[Term]
id: R-CEL:2029482
name: R-CEL:2029482
is_a: R-CEL:2029480

[Term]
id: R-CEL:2029485
name: R-CEL:2029485
is_a: R-CEL:2029480

[Term]
id: R-CEL:2046105
name: R-CEL:2046105
is_a: R-CEL:2046104

[Term]
id: R-CEL:2046106
name: R-CEL:2046106
is_a: R-CEL:2046104

[Term]
id: R-CEL:193648
name: R-CEL:193648
is_a: R-CEL:204998

[Term]
id: R-CEL:209905
name: R-CEL:209905
is_a: R-CEL:209776

[Term]
id: R-CEL:209931
name: R-CEL:209931
is_a: R-CEL:209776

[Term]
id: R-CEL:209968
name: R-CEL:209968
is_a: R-CEL:209776

[Term]
id: R-CEL:211163
name: R-CEL:211163
is_a: R-CEL:210745

[Term]
id: R-CEL:203927
name: R-CEL:203927
is_a: R-CEL:211000

[Term]
id: R-CEL:426486
name: R-CEL:426486
is_a: R-CEL:211000

[Term]
id: R-CEL:426496
name: R-CEL:426496
is_a: R-CEL:211000

[Term]
id: R-CEL:5578749
name: R-CEL:5578749
is_a: R-CEL:211000

[Term]
id: R-CEL:156580
name: R-CEL:156580
is_a: R-CEL:211859

[Term]
id: R-CEL:211945
name: R-CEL:211945
is_a: R-CEL:211859

[Term]
id: R-CEL:5423646
name: R-CEL:5423646
is_a: R-CEL:211859

[Term]
id: R-CEL:211976
name: R-CEL:211976
is_a: R-CEL:211897

[Term]
id: R-CEL:140179
name: R-CEL:140179
is_a: R-CEL:211945

[Term]
id: R-CEL:211897
name: R-CEL:211897
is_a: R-CEL:211945

[Term]
id: R-CEL:71384
name: R-CEL:71384
is_a: R-CEL:211945

[Term]
id: R-CEL:8937144
name: R-CEL:8937144
is_a: R-CEL:211945

[Term]
id: R-CEL:212300
name: R-CEL:212300
is_a: R-CEL:212165

[Term]
id: R-CEL:5250941
name: R-CEL:5250941
is_a: R-CEL:212165

[Term]
id: R-CEL:2032785
name: R-CEL:2032785
is_a: R-CEL:212436

[Term]
id: R-CEL:2173793
name: R-CEL:2173793
is_a: R-CEL:212436

[Term]
id: R-CEL:3700989
name: R-CEL:3700989
is_a: R-CEL:212436

[Term]
id: R-CEL:383280
name: R-CEL:383280
is_a: R-CEL:212436

[Term]
id: R-CEL:8853884
name: R-CEL:8853884
is_a: R-CEL:212436

[Term]
id: R-CEL:8864260
name: R-CEL:8864260
is_a: R-CEL:212436

[Term]
id: R-CEL:8878159
name: R-CEL:8878159
is_a: R-CEL:212436

[Term]
id: R-CEL:8878166
name: R-CEL:8878166
is_a: R-CEL:212436

[Term]
id: R-CEL:8878171
name: R-CEL:8878171
is_a: R-CEL:212436

[Term]
id: R-CEL:9614085
name: R-CEL:9614085
is_a: R-CEL:212436

[Term]
id: R-CEL:2142688
name: R-CEL:2142688
is_a: R-CEL:2142753

[Term]
id: R-CEL:2142691
name: R-CEL:2142691
is_a: R-CEL:2142753

[Term]
id: R-CEL:2142712
name: R-CEL:2142712
is_a: R-CEL:2142753

[Term]
id: R-CEL:2142770
name: R-CEL:2142770
is_a: R-CEL:2142753

[Term]
id: R-CEL:2162123
name: R-CEL:2162123
is_a: R-CEL:2142753

[Term]
id: R-CEL:2142850
name: R-CEL:2142850
is_a: R-CEL:2142845

[Term]
id: R-CEL:2160916
name: R-CEL:2160916
is_a: R-CEL:2142845

[Term]
id: R-CEL:2161517
name: R-CEL:2161517
is_a: R-CEL:2161522

[Term]
id: R-CEL:2161541
name: R-CEL:2161541
is_a: R-CEL:2161522

[Term]
id: R-CEL:2168880
name: R-CEL:2168880
is_a: R-CEL:2173782

[Term]
id: R-CEL:2173788
name: R-CEL:2173788
is_a: R-CEL:2173789

[Term]
id: R-CEL:2173795
name: R-CEL:2173795
is_a: R-CEL:2173793

[Term]
id: R-CEL:2173796
name: R-CEL:2173796
is_a: R-CEL:2173793

[Term]
id: R-CEL:2187335
name: R-CEL:2187335
is_a: R-CEL:2187338

[Term]
id: R-CEL:2453902
name: R-CEL:2453902
is_a: R-CEL:2187338

[Term]
id: R-CEL:2514856
name: R-CEL:2514856
is_a: R-CEL:2187338

[Term]
id: R-CEL:975634
name: R-CEL:975634
is_a: R-CEL:2187338

[Term]
id: R-CEL:1234174
name: R-CEL:1234174
is_a: R-CEL:2262752

[Term]
id: R-CEL:2559583
name: R-CEL:2559583
is_a: R-CEL:2262752

[Term]
id: R-CEL:3299685
name: R-CEL:3299685
is_a: R-CEL:2262752

[Term]
id: R-CEL:3371497
name: R-CEL:3371497
is_a: R-CEL:2262752

[Term]
id: R-CEL:3371556
name: R-CEL:3371556
is_a: R-CEL:2262752

[Term]
id: R-CEL:9639288
name: R-CEL:9639288
is_a: R-CEL:2262752

[Term]
id: R-CEL:2428924
name: R-CEL:2428924
is_a: R-CEL:2404192

[Term]
id: R-CEL:2408508
name: R-CEL:2408508
is_a: R-CEL:2408522

[Term]
id: R-CEL:2408557
name: R-CEL:2408557
is_a: R-CEL:2408522

[Term]
id: R-CEL:5263617
name: R-CEL:5263617
is_a: R-CEL:2408522

[Term]
id: R-CEL:2428928
name: R-CEL:2428928
is_a: R-CEL:2428924

[Term]
id: R-CEL:112399
name: R-CEL:112399
is_a: R-CEL:2428928

[Term]
id: R-CEL:2730905
name: R-CEL:2730905
is_a: R-CEL:2454202

[Term]
id: R-CEL:2871796
name: R-CEL:2871796
is_a: R-CEL:2454202

[Term]
id: R-CEL:2871809
name: R-CEL:2871809
is_a: R-CEL:2454202

[Term]
id: R-CEL:2871837
name: R-CEL:2871837
is_a: R-CEL:2454202

[Term]
id: R-CEL:2485179
name: R-CEL:2485179
is_a: R-CEL:2514856

[Term]
id: R-CEL:2514859
name: R-CEL:2514859
is_a: R-CEL:2514856

[Term]
id: R-CEL:68882
name: R-CEL:68882
is_a: R-CEL:2555396

[Term]
id: R-CEL:2559580
name: R-CEL:2559580
is_a: R-CEL:2559583

[Term]
id: R-CEL:2559582
name: R-CEL:2559582
is_a: R-CEL:2559583

[Term]
id: R-CEL:2559586
name: R-CEL:2559586
is_a: R-CEL:2559583

[Term]
id: R-CEL:2559584
name: R-CEL:2559584
is_a: R-CEL:2559586

[Term]
id: R-CEL:3295583
name: R-CEL:3295583
is_a: R-CEL:2672351

[Term]
id: R-CEL:3928662
name: R-CEL:3928662
is_a: R-CEL:2682334

[Term]
id: R-CEL:3928663
name: R-CEL:3928663
is_a: R-CEL:2682334

[Term]
id: R-CEL:3928664
name: R-CEL:3928664
is_a: R-CEL:2682334

[Term]
id: R-CEL:3928665
name: R-CEL:3928665
is_a: R-CEL:2682334

[Term]
id: R-CEL:2022377
name: R-CEL:2022377
is_a: R-CEL:2980736

[Term]
id: R-CEL:264876
name: R-CEL:264876
is_a: R-CEL:2980736

[Term]
id: R-CEL:3301854
name: R-CEL:3301854
is_a: R-CEL:2980766

[Term]
id: R-CEL:4419969
name: R-CEL:4419969
is_a: R-CEL:2980766

[Term]
id: R-CEL:3108232
name: R-CEL:3108232
is_a: R-CEL:2990846

[Term]
id: R-CEL:3215018
name: R-CEL:3215018
is_a: R-CEL:2990846

[Term]
id: R-CEL:2995383
name: R-CEL:2995383
is_a: R-CEL:2995410

[Term]
id: R-CEL:9615933
name: R-CEL:9615933
is_a: R-CEL:2995410

[Term]
id: R-CEL:9668328
name: R-CEL:9668328
is_a: R-CEL:2995410

[Term]
id: R-CEL:3000170
name: R-CEL:3000170
is_a: R-CEL:3000171

[Term]
id: R-CEL:3108214
name: R-CEL:3108214
is_a: R-CEL:3108232

[Term]
id: R-CEL:3232118
name: R-CEL:3232118
is_a: R-CEL:3108232

[Term]
id: R-CEL:3232142
name: R-CEL:3232142
is_a: R-CEL:3108232

[Term]
id: R-CEL:3899300
name: R-CEL:3899300
is_a: R-CEL:3108232

[Term]
id: R-CEL:4085377
name: R-CEL:4085377
is_a: R-CEL:3108232

[Term]
id: R-CEL:4090294
name: R-CEL:4090294
is_a: R-CEL:3108232

[Term]
id: R-CEL:4551638
name: R-CEL:4551638
is_a: R-CEL:3108232

[Term]
id: R-CEL:4570464
name: R-CEL:4570464
is_a: R-CEL:3108232

[Term]
id: R-CEL:4615885
name: R-CEL:4615885
is_a: R-CEL:3108232

[Term]
id: R-CEL:3065676
name: R-CEL:3065676
is_a: R-CEL:3215018

[Term]
id: R-CEL:3065678
name: R-CEL:3065678
is_a: R-CEL:3215018

[Term]
id: R-CEL:3065679
name: R-CEL:3065679
is_a: R-CEL:3215018

[Term]
id: R-CEL:3214815
name: R-CEL:3214815
is_a: R-CEL:3247509

[Term]
id: R-CEL:3214841
name: R-CEL:3214841
is_a: R-CEL:3247509

[Term]
id: R-CEL:3214842
name: R-CEL:3214842
is_a: R-CEL:3247509

[Term]
id: R-CEL:3214847
name: R-CEL:3214847
is_a: R-CEL:3247509

[Term]
id: R-CEL:3214858
name: R-CEL:3214858
is_a: R-CEL:3247509

[Term]
id: R-CEL:3371453
name: R-CEL:3371453
is_a: R-CEL:3371556

[Term]
id: R-CEL:3371511
name: R-CEL:3371511
is_a: R-CEL:3371556

[Term]
id: R-CEL:3371571
name: R-CEL:3371571
is_a: R-CEL:3371556

[Term]
id: R-CEL:3371568
name: R-CEL:3371568
is_a: R-CEL:3371571

[Term]
id: R-CEL:350562
name: R-CEL:350562
is_a: R-CEL:351202

[Term]
id: R-CEL:351143
name: R-CEL:351143
is_a: R-CEL:351202

[Term]
id: R-CEL:351200
name: R-CEL:351200
is_a: R-CEL:351202

[Term]
id: R-CEL:354194
name: R-CEL:354194
is_a: R-CEL:354192

[Term]
id: R-CEL:5628897
name: R-CEL:5628897
is_a: R-CEL:3700989

[Term]
id: R-CEL:5633007
name: R-CEL:5633007
is_a: R-CEL:3700989

[Term]
id: R-CEL:5633008
name: R-CEL:5633008
is_a: R-CEL:3700989

[Term]
id: R-CEL:6791312
name: R-CEL:6791312
is_a: R-CEL:3700989

[Term]
id: R-CEL:6796648
name: R-CEL:6796648
is_a: R-CEL:3700989

[Term]
id: R-CEL:388396
name: R-CEL:388396
is_a: R-CEL:372790

[Term]
id: R-CEL:500792
name: R-CEL:500792
is_a: R-CEL:372790

[Term]
id: R-CEL:375276
name: R-CEL:375276
is_a: R-CEL:373076

[Term]
id: R-CEL:375280
name: R-CEL:375280
is_a: R-CEL:373076

[Term]
id: R-CEL:375281
name: R-CEL:375281
is_a: R-CEL:373076

[Term]
id: R-CEL:391903
name: R-CEL:391903
is_a: R-CEL:373076

[Term]
id: R-CEL:418038
name: R-CEL:418038
is_a: R-CEL:373076

[Term]
id: R-CEL:419771
name: R-CEL:419771
is_a: R-CEL:373076

[Term]
id: R-CEL:418885
name: R-CEL:418885
is_a: R-CEL:373752

[Term]
id: R-CEL:399954
name: R-CEL:399954
is_a: R-CEL:373755

[Term]
id: R-CEL:399955
name: R-CEL:399955
is_a: R-CEL:373755

[Term]
id: R-CEL:399956
name: R-CEL:399956
is_a: R-CEL:373755

[Term]
id: R-CEL:400685
name: R-CEL:400685
is_a: R-CEL:373755

[Term]
id: R-CEL:416700
name: R-CEL:416700
is_a: R-CEL:373755

[Term]
id: R-CEL:437239
name: R-CEL:437239
is_a: R-CEL:373760

[Term]
id: R-CEL:445144
name: R-CEL:445144
is_a: R-CEL:373760

[Term]
id: R-CEL:419037
name: R-CEL:419037
is_a: R-CEL:375165

[Term]
id: R-CEL:390648
name: R-CEL:390648
is_a: R-CEL:375280

[Term]
id: R-CEL:390650
name: R-CEL:390650
is_a: R-CEL:375280

[Term]
id: R-CEL:390651
name: R-CEL:390651
is_a: R-CEL:375280

[Term]
id: R-CEL:390666
name: R-CEL:390666
is_a: R-CEL:375280

[Term]
id: R-CEL:390696
name: R-CEL:390696
is_a: R-CEL:375280

[Term]
id: R-CEL:428542
name: R-CEL:428542
is_a: R-CEL:376176

[Term]
id: R-CEL:9010553
name: R-CEL:9010553
is_a: R-CEL:376176

[Term]
id: R-CEL:379716
name: R-CEL:379716
is_a: R-CEL:379724

[Term]
id: R-CEL:379726
name: R-CEL:379726
is_a: R-CEL:379724

[Term]
id: R-CEL:380612
name: R-CEL:380612
is_a: R-CEL:380615

[Term]
id: R-CEL:381033
name: R-CEL:381033
is_a: R-CEL:381119

[Term]
id: R-CEL:381042
name: R-CEL:381042
is_a: R-CEL:381119

[Term]
id: R-CEL:381070
name: R-CEL:381070
is_a: R-CEL:381119

[Term]
id: R-CEL:8874211
name: R-CEL:8874211
is_a: R-CEL:381119

[Term]
id: R-CEL:1480926
name: R-CEL:1480926
is_a: R-CEL:382551

[Term]
id: R-CEL:174824
name: R-CEL:174824
is_a: R-CEL:382551

[Term]
id: R-CEL:382556
name: R-CEL:382556
is_a: R-CEL:382551

[Term]
id: R-CEL:425407
name: R-CEL:425407
is_a: R-CEL:382551

[Term]
id: R-CEL:445717
name: R-CEL:445717
is_a: R-CEL:382551

[Term]
id: R-CEL:5223345
name: R-CEL:5223345
is_a: R-CEL:382551

[Term]
id: R-CEL:8949215
name: R-CEL:8949215
is_a: R-CEL:382551

[Term]
id: R-CEL:8981607
name: R-CEL:8981607
is_a: R-CEL:382551

[Term]
id: R-CEL:917937
name: R-CEL:917937
is_a: R-CEL:382551

[Term]
id: R-CEL:983712
name: R-CEL:983712
is_a: R-CEL:382551

[Term]
id: R-CEL:1369007
name: R-CEL:1369007
is_a: R-CEL:382556

[Term]
id: R-CEL:1369062
name: R-CEL:1369062
is_a: R-CEL:382556

[Term]
id: R-CEL:4086398
name: R-CEL:4086398
is_a: R-CEL:3858494

[Term]
id: R-CEL:4086400
name: R-CEL:4086400
is_a: R-CEL:3858494

[Term]
id: R-CEL:397795
name: R-CEL:397795
is_a: R-CEL:388396

[Term]
id: R-CEL:416476
name: R-CEL:416476
is_a: R-CEL:388396

[Term]
id: R-CEL:416482
name: R-CEL:416482
is_a: R-CEL:388396

[Term]
id: R-CEL:418555
name: R-CEL:418555
is_a: R-CEL:388396

[Term]
id: R-CEL:418594
name: R-CEL:418594
is_a: R-CEL:388396

[Term]
id: R-CEL:418597
name: R-CEL:418597
is_a: R-CEL:388396

[Term]
id: R-CEL:389356
name: R-CEL:389356
is_a: R-CEL:388841

[Term]
id: R-CEL:389357
name: R-CEL:389357
is_a: R-CEL:389356

[Term]
id: R-CEL:389359
name: R-CEL:389359
is_a: R-CEL:389356

[Term]
id: R-CEL:6783984
name: R-CEL:6783984
is_a: R-CEL:389661

[Term]
id: R-CEL:390471
name: R-CEL:390471
is_a: R-CEL:390466

[Term]
id: R-CEL:6814122
name: R-CEL:6814122
is_a: R-CEL:390466

[Term]
id: R-CEL:389599
name: R-CEL:389599
is_a: R-CEL:390918

[Term]
id: R-CEL:389887
name: R-CEL:389887
is_a: R-CEL:390918

[Term]
id: R-CEL:390247
name: R-CEL:390247
is_a: R-CEL:390918

[Term]
id: R-CEL:390466
name: R-CEL:390466
is_a: R-CEL:391251

[Term]
id: R-CEL:391906
name: R-CEL:391906
is_a: R-CEL:391903

[Term]
id: R-CEL:391908
name: R-CEL:391908
is_a: R-CEL:391903

[Term]
id: R-CEL:418457
name: R-CEL:418457
is_a: R-CEL:392154

[Term]
id: R-CEL:2980736
name: R-CEL:2980736
is_a: R-CEL:392499

[Term]
id: R-CEL:381119
name: R-CEL:381119
is_a: R-CEL:392499

[Term]
id: R-CEL:381426
name: R-CEL:381426
is_a: R-CEL:392499

[Term]
id: R-CEL:391251
name: R-CEL:391251
is_a: R-CEL:392499

[Term]
id: R-CEL:5676934
name: R-CEL:5676934
is_a: R-CEL:392499

[Term]
id: R-CEL:5683826
name: R-CEL:5683826
is_a: R-CEL:392499

[Term]
id: R-CEL:597592
name: R-CEL:597592
is_a: R-CEL:392499

[Term]
id: R-CEL:72766
name: R-CEL:72766
is_a: R-CEL:392499

[Term]
id: R-CEL:392170
name: R-CEL:392170
is_a: R-CEL:392518

[Term]
id: R-CEL:418592
name: R-CEL:418592
is_a: R-CEL:392518

[Term]
id: R-CEL:428930
name: R-CEL:428930
is_a: R-CEL:392518

[Term]
id: R-CEL:445355
name: R-CEL:445355
is_a: R-CEL:397014

[Term]
id: R-CEL:5576891
name: R-CEL:5576891
is_a: R-CEL:397014

[Term]
id: R-CEL:392451
name: R-CEL:392451
is_a: R-CEL:397795

[Term]
id: R-CEL:8964616
name: R-CEL:8964616
is_a: R-CEL:397795

[Term]
id: R-CEL:399710
name: R-CEL:399710
is_a: R-CEL:399721

[Term]
id: R-CEL:434313
name: R-CEL:434313
is_a: R-CEL:400451

[Term]
id: R-CEL:416550
name: R-CEL:416550
is_a: R-CEL:400685

[Term]
id: R-CEL:416572
name: R-CEL:416572
is_a: R-CEL:400685

[Term]
id: R-CEL:4608870
name: R-CEL:4608870
is_a: R-CEL:4086400

[Term]
id: R-CEL:5099900
name: R-CEL:5099900
is_a: R-CEL:4086400

[Term]
id: R-CEL:5140745
name: R-CEL:5140745
is_a: R-CEL:4086400

[Term]
id: R-CEL:114508
name: R-CEL:114508
is_a: R-CEL:416476

[Term]
id: R-CEL:881907
name: R-CEL:881907
is_a: R-CEL:416476

[Term]
id: R-CEL:417957
name: R-CEL:417957
is_a: R-CEL:418038

[Term]
id: R-CEL:417973
name: R-CEL:417973
is_a: R-CEL:418038

[Term]
id: R-CEL:392154
name: R-CEL:392154
is_a: R-CEL:418346

[Term]
id: R-CEL:418360
name: R-CEL:418360
is_a: R-CEL:418346

[Term]
id: R-CEL:432142
name: R-CEL:432142
is_a: R-CEL:418346

[Term]
id: R-CEL:139853
name: R-CEL:139853
is_a: R-CEL:418360

[Term]
id: R-CEL:418359
name: R-CEL:418359
is_a: R-CEL:418360

[Term]
id: R-CEL:381753
name: R-CEL:381753
is_a: R-CEL:418555

[Term]
id: R-CEL:111885
name: R-CEL:111885
is_a: R-CEL:418594

[Term]
id: R-CEL:2187338
name: R-CEL:2187338
is_a: R-CEL:418594

[Term]
id: R-CEL:420597
name: R-CEL:420597
is_a: R-CEL:418990

[Term]
id: R-CEL:373756
name: R-CEL:373756
is_a: R-CEL:421270

[Term]
id: R-CEL:418990
name: R-CEL:418990
is_a: R-CEL:421270

[Term]
id: R-CEL:381676
name: R-CEL:381676
is_a: R-CEL:422356

[Term]
id: R-CEL:399997
name: R-CEL:399997
is_a: R-CEL:422356

[Term]
id: R-CEL:400042
name: R-CEL:400042
is_a: R-CEL:422356

[Term]
id: R-CEL:400451
name: R-CEL:400451
is_a: R-CEL:422356

[Term]
id: R-CEL:2682334
name: R-CEL:2682334
is_a: R-CEL:422475

[Term]
id: R-CEL:373752
name: R-CEL:373752
is_a: R-CEL:422475

[Term]
id: R-CEL:373755
name: R-CEL:373755
is_a: R-CEL:422475

[Term]
id: R-CEL:373760
name: R-CEL:373760
is_a: R-CEL:422475

[Term]
id: R-CEL:375165
name: R-CEL:375165
is_a: R-CEL:422475

[Term]
id: R-CEL:376176
name: R-CEL:376176
is_a: R-CEL:422475

[Term]
id: R-CEL:8866376
name: R-CEL:8866376
is_a: R-CEL:422475

[Term]
id: R-CEL:425410
name: R-CEL:425410
is_a: R-CEL:425366

[Term]
id: R-CEL:429593
name: R-CEL:429593
is_a: R-CEL:425366

[Term]
id: R-CEL:433137
name: R-CEL:433137
is_a: R-CEL:425366

[Term]
id: R-CEL:442660
name: R-CEL:442660
is_a: R-CEL:425366

[Term]
id: R-CEL:444411
name: R-CEL:444411
is_a: R-CEL:425366

[Term]
id: R-CEL:549132
name: R-CEL:549132
is_a: R-CEL:425366

[Term]
id: R-CEL:352230
name: R-CEL:352230
is_a: R-CEL:425393

[Term]
id: R-CEL:425381
name: R-CEL:425381
is_a: R-CEL:425393

[Term]
id: R-CEL:425561
name: R-CEL:425561
is_a: R-CEL:425393

[Term]
id: R-CEL:425986
name: R-CEL:425986
is_a: R-CEL:425393

[Term]
id: R-CEL:426117
name: R-CEL:426117
is_a: R-CEL:425393

[Term]
id: R-CEL:427601
name: R-CEL:427601
is_a: R-CEL:425393

[Term]
id: R-CEL:427652
name: R-CEL:427652
is_a: R-CEL:425393

[Term]
id: R-CEL:427975
name: R-CEL:427975
is_a: R-CEL:425393

[Term]
id: R-CEL:428559
name: R-CEL:428559
is_a: R-CEL:425393

[Term]
id: R-CEL:428643
name: R-CEL:428643
is_a: R-CEL:425393

[Term]
id: R-CEL:727802
name: R-CEL:727802
is_a: R-CEL:425397

[Term]
id: R-CEL:804914
name: R-CEL:804914
is_a: R-CEL:425397

[Term]
id: R-CEL:83936
name: R-CEL:83936
is_a: R-CEL:425397

[Term]
id: R-CEL:879518
name: R-CEL:879518
is_a: R-CEL:425397

[Term]
id: R-CEL:189200
name: R-CEL:189200
is_a: R-CEL:425407

[Term]
id: R-CEL:425366
name: R-CEL:425366
is_a: R-CEL:425407

[Term]
id: R-CEL:425393
name: R-CEL:425393
is_a: R-CEL:425407

[Term]
id: R-CEL:425397
name: R-CEL:425397
is_a: R-CEL:425407

[Term]
id: R-CEL:435354
name: R-CEL:435354
is_a: R-CEL:425410

[Term]
id: R-CEL:427589
name: R-CEL:427589
is_a: R-CEL:427652

[Term]
id: R-CEL:1660661
name: R-CEL:1660661
is_a: R-CEL:428157

[Term]
id: R-CEL:1660662
name: R-CEL:1660662
is_a: R-CEL:428157

[Term]
id: R-CEL:429958
name: R-CEL:429958
is_a: R-CEL:429914

[Term]
id: R-CEL:430039
name: R-CEL:430039
is_a: R-CEL:429914

[Term]
id: R-CEL:435368
name: R-CEL:435368
is_a: R-CEL:435354

[Term]
id: R-CEL:442380
name: R-CEL:442380
is_a: R-CEL:435354

[Term]
id: R-CEL:442720
name: R-CEL:442720
is_a: R-CEL:438064

[Term]
id: R-CEL:442729
name: R-CEL:442729
is_a: R-CEL:438064

[Term]
id: R-CEL:442742
name: R-CEL:442742
is_a: R-CEL:438064

[Term]
id: R-CEL:9619229
name: R-CEL:9619229
is_a: R-CEL:438064

[Term]
id: R-CEL:9620244
name: R-CEL:9620244
is_a: R-CEL:438064

[Term]
id: R-CEL:5218920
name: R-CEL:5218920
is_a: R-CEL:4420097

[Term]
id: R-CEL:5218921
name: R-CEL:5218921
is_a: R-CEL:4420097

[Term]
id: R-CEL:444257
name: R-CEL:444257
is_a: R-CEL:442742

[Term]
id: R-CEL:438064
name: R-CEL:438064
is_a: R-CEL:442755

[Term]
id: R-CEL:438066
name: R-CEL:438066
is_a: R-CEL:442755

[Term]
id: R-CEL:9609736
name: R-CEL:9609736
is_a: R-CEL:442755

[Term]
id: R-CEL:432030
name: R-CEL:432030
is_a: R-CEL:445717

[Term]
id: R-CEL:432040
name: R-CEL:432040
is_a: R-CEL:445717

[Term]
id: R-CEL:432047
name: R-CEL:432047
is_a: R-CEL:445717

[Term]
id: R-CEL:446219
name: R-CEL:446219
is_a: R-CEL:446193

[Term]
id: R-CEL:446193
name: R-CEL:446193
is_a: R-CEL:446203

[Term]
id: R-CEL:532668
name: R-CEL:532668
is_a: R-CEL:446203

[Term]
id: R-CEL:948021
name: R-CEL:948021
is_a: R-CEL:446203

[Term]
id: R-CEL:4085001
name: R-CEL:4085001
is_a: R-CEL:446219

[Term]
id: R-CEL:446199
name: R-CEL:446199
is_a: R-CEL:446219

[Term]
id: R-CEL:446205
name: R-CEL:446205
is_a: R-CEL:446219

[Term]
id: R-CEL:446210
name: R-CEL:446210
is_a: R-CEL:446219

[Term]
id: R-CEL:480985
name: R-CEL:480985
is_a: R-CEL:446219

[Term]
id: R-CEL:6787639
name: R-CEL:6787639
is_a: R-CEL:446219

[Term]
id: R-CEL:446343
name: R-CEL:446343
is_a: R-CEL:446353

[Term]
id: R-CEL:446388
name: R-CEL:446388
is_a: R-CEL:446353

[Term]
id: R-CEL:448706
name: R-CEL:448706
is_a: R-CEL:446652

[Term]
id: R-CEL:9007892
name: R-CEL:9007892
is_a: R-CEL:446652

[Term]
id: R-CEL:9008059
name: R-CEL:9008059
is_a: R-CEL:446652

[Term]
id: R-CEL:9020702
name: R-CEL:9020702
is_a: R-CEL:446652

[Term]
id: R-CEL:421270
name: R-CEL:421270
is_a: R-CEL:446728

[Term]
id: R-CEL:446107
name: R-CEL:446107
is_a: R-CEL:446728

[Term]
id: R-CEL:446353
name: R-CEL:446353
is_a: R-CEL:446728

[Term]
id: R-CEL:8984722
name: R-CEL:8984722
is_a: R-CEL:447115

[Term]
id: R-CEL:9020591
name: R-CEL:9020591
is_a: R-CEL:447115

[Term]
id: R-CEL:9020933
name: R-CEL:9020933
is_a: R-CEL:447115

[Term]
id: R-CEL:9020956
name: R-CEL:9020956
is_a: R-CEL:447115

[Term]
id: R-CEL:450294
name: R-CEL:450294
is_a: R-CEL:448424

[Term]
id: R-CEL:1266695
name: R-CEL:1266695
is_a: R-CEL:449147

[Term]
id: R-CEL:446652
name: R-CEL:446652
is_a: R-CEL:449147

[Term]
id: R-CEL:447115
name: R-CEL:447115
is_a: R-CEL:449147

[Term]
id: R-CEL:448424
name: R-CEL:448424
is_a: R-CEL:449147

[Term]
id: R-CEL:449836
name: R-CEL:449836
is_a: R-CEL:449147

[Term]
id: R-CEL:451927
name: R-CEL:451927
is_a: R-CEL:449147

[Term]
id: R-CEL:512988
name: R-CEL:512988
is_a: R-CEL:449147

[Term]
id: R-CEL:6783589
name: R-CEL:6783589
is_a: R-CEL:449147

[Term]
id: R-CEL:6783783
name: R-CEL:6783783
is_a: R-CEL:449147

[Term]
id: R-CEL:6785807
name: R-CEL:6785807
is_a: R-CEL:449147

[Term]
id: R-CEL:8854691
name: R-CEL:8854691
is_a: R-CEL:449147

[Term]
id: R-CEL:198753
name: R-CEL:198753
is_a: R-CEL:450282

[Term]
id: R-CEL:199920
name: R-CEL:199920
is_a: R-CEL:450282

[Term]
id: R-CEL:450341
name: R-CEL:450341
is_a: R-CEL:450282

[Term]
id: R-CEL:450282
name: R-CEL:450282
is_a: R-CEL:450294

[Term]
id: R-CEL:450302
name: R-CEL:450302
is_a: R-CEL:450294

[Term]
id: R-CEL:450321
name: R-CEL:450321
is_a: R-CEL:450294

[Term]
id: R-CEL:450385
name: R-CEL:450385
is_a: R-CEL:450531

[Term]
id: R-CEL:450408
name: R-CEL:450408
is_a: R-CEL:450531

[Term]
id: R-CEL:450604
name: R-CEL:450604
is_a: R-CEL:450531

[Term]
id: R-CEL:451307
name: R-CEL:451307
is_a: R-CEL:451306

[Term]
id: R-CEL:451306
name: R-CEL:451306
is_a: R-CEL:451326

[Term]
id: R-CEL:500657
name: R-CEL:500657
is_a: R-CEL:451326

[Term]
id: R-CEL:8983432
name: R-CEL:8983432
is_a: R-CEL:451927

[Term]
id: R-CEL:8985947
name: R-CEL:8985947
is_a: R-CEL:451927

[Term]
id: R-CEL:9020558
name: R-CEL:9020558
is_a: R-CEL:451927

[Term]
id: R-CEL:69275
name: R-CEL:69275
is_a: R-CEL:453274

[Term]
id: R-CEL:174143
name: R-CEL:174143
is_a: R-CEL:453276

[Term]
id: R-CEL:1538133
name: R-CEL:1538133
is_a: R-CEL:453279

[Term]
id: R-CEL:69206
name: R-CEL:69206
is_a: R-CEL:453279

[Term]
id: R-CEL:69236
name: R-CEL:69236
is_a: R-CEL:453279

[Term]
id: R-CEL:3247509
name: R-CEL:3247509
is_a: R-CEL:4839726

[Term]
id: R-CEL:373076
name: R-CEL:373076
is_a: R-CEL:500792

[Term]
id: R-CEL:373080
name: R-CEL:373080
is_a: R-CEL:500792

[Term]
id: R-CEL:420499
name: R-CEL:420499
is_a: R-CEL:500792

[Term]
id: R-CEL:912631
name: R-CEL:912631
is_a: R-CEL:512988

[Term]
id: R-CEL:5173214
name: R-CEL:5173214
is_a: R-CEL:5173105

[Term]
id: R-CEL:913709
name: R-CEL:913709
is_a: R-CEL:5173105

[Term]
id: R-CEL:5205685
name: R-CEL:5205685
is_a: R-CEL:5205647

[Term]
id: R-CEL:8934903
name: R-CEL:8934903
is_a: R-CEL:5205647

[Term]
id: R-CEL:427359
name: R-CEL:427359
is_a: R-CEL:5250941

[Term]
id: R-CEL:427413
name: R-CEL:427413
is_a: R-CEL:5250941

[Term]
id: R-CEL:901042
name: R-CEL:901042
is_a: R-CEL:532668

[Term]
id: R-CEL:109581
name: R-CEL:109581
is_a: R-CEL:5357801

[Term]
id: R-CEL:5610787
name: R-CEL:5610787
is_a: R-CEL:5358351

[Term]
id: R-CEL:5632684
name: R-CEL:5632684
is_a: R-CEL:5358351

[Term]
id: R-CEL:5358565
name: R-CEL:5358565
is_a: R-CEL:5358508

[Term]
id: R-CEL:5358606
name: R-CEL:5358606
is_a: R-CEL:5358508

[Term]
id: R-CEL:5365859
name: R-CEL:5365859
is_a: R-CEL:5362517

[Term]
id: R-CEL:5389840
name: R-CEL:5389840
is_a: R-CEL:5368287

[Term]
id: R-CEL:5419276
name: R-CEL:5419276
is_a: R-CEL:5368287

[Term]
id: R-CEL:549127
name: R-CEL:549127
is_a: R-CEL:549132

[Term]
id: R-CEL:561048
name: R-CEL:561048
is_a: R-CEL:549132

[Term]
id: R-CEL:1483257
name: R-CEL:1483257
is_a: R-CEL:556833

[Term]
id: R-CEL:428157
name: R-CEL:428157
is_a: R-CEL:556833

[Term]
id: R-CEL:74182
name: R-CEL:74182
is_a: R-CEL:556833

[Term]
id: R-CEL:8848584
name: R-CEL:8848584
is_a: R-CEL:556833

[Term]
id: R-CEL:8957322
name: R-CEL:8957322
is_a: R-CEL:556833

[Term]
id: R-CEL:8964572
name: R-CEL:8964572
is_a: R-CEL:556833

[Term]
id: R-CEL:8978868
name: R-CEL:8978868
is_a: R-CEL:556833

[Term]
id: R-CEL:8979227
name: R-CEL:8979227
is_a: R-CEL:556833

[Term]
id: R-CEL:9018678
name: R-CEL:9018678
is_a: R-CEL:556833

[Term]
id: R-CEL:5576886
name: R-CEL:5576886
is_a: R-CEL:5576891

[Term]
id: R-CEL:5576892
name: R-CEL:5576892
is_a: R-CEL:5576891

[Term]
id: R-CEL:5576893
name: R-CEL:5576893
is_a: R-CEL:5576891

[Term]
id: R-CEL:5576894
name: R-CEL:5576894
is_a: R-CEL:5576891

[Term]
id: R-CEL:5578775
name: R-CEL:5578775
is_a: R-CEL:5576891

[Term]
id: R-CEL:5607763
name: R-CEL:5607763
is_a: R-CEL:5607764

[Term]
id: R-CEL:5660668
name: R-CEL:5660668
is_a: R-CEL:5607764

[Term]
id: R-CEL:5610780
name: R-CEL:5610780
is_a: R-CEL:5610787

[Term]
id: R-CEL:5620912
name: R-CEL:5620912
is_a: R-CEL:5617833

[Term]
id: R-CEL:5620920
name: R-CEL:5620920
is_a: R-CEL:5617833

[Term]
id: R-CEL:5620924
name: R-CEL:5620924
is_a: R-CEL:5617833

[Term]
id: R-CEL:5620916
name: R-CEL:5620916
is_a: R-CEL:5620920

[Term]
id: R-CEL:5620922
name: R-CEL:5620922
is_a: R-CEL:5620920

[Term]
id: R-CEL:5624138
name: R-CEL:5624138
is_a: R-CEL:5620920

[Term]
id: R-CEL:5607764
name: R-CEL:5607764
is_a: R-CEL:5621481

[Term]
id: R-CEL:5621480
name: R-CEL:5621480
is_a: R-CEL:5621481

[Term]
id: R-CEL:5621575
name: R-CEL:5621575
is_a: R-CEL:5621481

[Term]
id: R-CEL:5625886
name: R-CEL:5625886
is_a: R-CEL:5625740

[Term]
id: R-CEL:6804756
name: R-CEL:6804756
is_a: R-CEL:5633007

[Term]
id: R-CEL:6804758
name: R-CEL:6804758
is_a: R-CEL:5633007

[Term]
id: R-CEL:6804760
name: R-CEL:6804760
is_a: R-CEL:5633007

[Term]
id: R-CEL:6806003
name: R-CEL:6806003
is_a: R-CEL:5633007

[Term]
id: R-CEL:6803204
name: R-CEL:6803204
is_a: R-CEL:5633008

[Term]
id: R-CEL:6803205
name: R-CEL:6803205
is_a: R-CEL:5633008

[Term]
id: R-CEL:5652227
name: R-CEL:5652227
is_a: R-CEL:5652084

[Term]
id: R-CEL:70350
name: R-CEL:70350
is_a: R-CEL:5652084

[Term]
id: R-CEL:199991
name: R-CEL:199991
is_a: R-CEL:5653656

[Term]
id: R-CEL:2173782
name: R-CEL:2173782
is_a: R-CEL:5653656

[Term]
id: R-CEL:5654219
name: R-CEL:5654219
is_a: R-CEL:5654687

[Term]
id: R-CEL:5654688
name: R-CEL:5654688
is_a: R-CEL:5654687

[Term]
id: R-CEL:5654689
name: R-CEL:5654689
is_a: R-CEL:5654687

[Term]
id: R-CEL:5654693
name: R-CEL:5654693
is_a: R-CEL:5654687

[Term]
id: R-CEL:5654221
name: R-CEL:5654221
is_a: R-CEL:5654696

[Term]
id: R-CEL:5654695
name: R-CEL:5654695
is_a: R-CEL:5654696

[Term]
id: R-CEL:5654699
name: R-CEL:5654699
is_a: R-CEL:5654696

[Term]
id: R-CEL:5654700
name: R-CEL:5654700
is_a: R-CEL:5654696

[Term]
id: R-CEL:5654227
name: R-CEL:5654227
is_a: R-CEL:5654708

[Term]
id: R-CEL:5654704
name: R-CEL:5654704
is_a: R-CEL:5654708

[Term]
id: R-CEL:5654706
name: R-CEL:5654706
is_a: R-CEL:5654708

[Term]
id: R-CEL:5654710
name: R-CEL:5654710
is_a: R-CEL:5654708

[Term]
id: R-CEL:5654228
name: R-CEL:5654228
is_a: R-CEL:5654716

[Term]
id: R-CEL:5654712
name: R-CEL:5654712
is_a: R-CEL:5654716

[Term]
id: R-CEL:5654720
name: R-CEL:5654720
is_a: R-CEL:5654716

[Term]
id: R-CEL:190242
name: R-CEL:190242
is_a: R-CEL:5654736

[Term]
id: R-CEL:5654687
name: R-CEL:5654687
is_a: R-CEL:5654736

[Term]
id: R-CEL:5654726
name: R-CEL:5654726
is_a: R-CEL:5654736

[Term]
id: R-CEL:5658623
name: R-CEL:5658623
is_a: R-CEL:5654736

[Term]
id: R-CEL:190241
name: R-CEL:190241
is_a: R-CEL:5654738

[Term]
id: R-CEL:5654696
name: R-CEL:5654696
is_a: R-CEL:5654738

[Term]
id: R-CEL:5654727
name: R-CEL:5654727
is_a: R-CEL:5654738

[Term]
id: R-CEL:6803529
name: R-CEL:6803529
is_a: R-CEL:5654738

[Term]
id: R-CEL:190239
name: R-CEL:190239
is_a: R-CEL:5654741

[Term]
id: R-CEL:5654708
name: R-CEL:5654708
is_a: R-CEL:5654741

[Term]
id: R-CEL:5654732
name: R-CEL:5654732
is_a: R-CEL:5654741

[Term]
id: R-CEL:5654716
name: R-CEL:5654716
is_a: R-CEL:5654743

[Term]
id: R-CEL:5654733
name: R-CEL:5654733
is_a: R-CEL:5654743

[Term]
id: R-CEL:9658195
name: R-CEL:9658195
is_a: R-CEL:5663205

[Term]
id: R-CEL:5673000
name: R-CEL:5673000
is_a: R-CEL:5673001

[Term]
id: R-CEL:5674135
name: R-CEL:5674135
is_a: R-CEL:5673001

[Term]
id: R-CEL:5675221
name: R-CEL:5675221
is_a: R-CEL:5673001

[Term]
id: R-CEL:5674499
name: R-CEL:5674499
is_a: R-CEL:5675221

[Term]
id: R-CEL:5684996
name: R-CEL:5684996
is_a: R-CEL:5683057

[Term]
id: R-CEL:5687128
name: R-CEL:5687128
is_a: R-CEL:5683057

[Term]
id: R-CEL:112409
name: R-CEL:112409
is_a: R-CEL:5684996

[Term]
id: R-CEL:5673001
name: R-CEL:5673001
is_a: R-CEL:5684996

[Term]
id: R-CEL:5693579
name: R-CEL:5693579
is_a: R-CEL:5685942

[Term]
id: R-CEL:5689603
name: R-CEL:5689603
is_a: R-CEL:5688426

[Term]
id: R-CEL:5689877
name: R-CEL:5689877
is_a: R-CEL:5688426

[Term]
id: R-CEL:5689880
name: R-CEL:5689880
is_a: R-CEL:5688426

[Term]
id: R-CEL:5689896
name: R-CEL:5689896
is_a: R-CEL:5688426

[Term]
id: R-CEL:5689901
name: R-CEL:5689901
is_a: R-CEL:5688426

[Term]
id: R-CEL:5693538
name: R-CEL:5693538
is_a: R-CEL:5693532

[Term]
id: R-CEL:5693606
name: R-CEL:5693606
is_a: R-CEL:5693532

[Term]
id: R-CEL:5685939
name: R-CEL:5685939
is_a: R-CEL:5693538

[Term]
id: R-CEL:5693567
name: R-CEL:5693567
is_a: R-CEL:5693538

[Term]
id: R-CEL:5685938
name: R-CEL:5685938
is_a: R-CEL:5693567

[Term]
id: R-CEL:5685942
name: R-CEL:5685942
is_a: R-CEL:5693567

[Term]
id: R-CEL:5693607
name: R-CEL:5693607
is_a: R-CEL:5693567

[Term]
id: R-CEL:5693616
name: R-CEL:5693616
is_a: R-CEL:5693579

[Term]
id: R-CEL:5693548
name: R-CEL:5693548
is_a: R-CEL:5693606

[Term]
id: R-CEL:5693565
name: R-CEL:5693565
is_a: R-CEL:5693606

[Term]
id: R-CEL:5696399
name: R-CEL:5696399
is_a: R-CEL:5696398

[Term]
id: R-CEL:6781827
name: R-CEL:6781827
is_a: R-CEL:5696398

[Term]
id: R-CEL:5696395
name: R-CEL:5696395
is_a: R-CEL:5696399

[Term]
id: R-CEL:5696397
name: R-CEL:5696397
is_a: R-CEL:5696399

[Term]
id: R-CEL:5696400
name: R-CEL:5696400
is_a: R-CEL:5696399

[Term]
id: R-CEL:163125
name: R-CEL:163125
is_a: R-CEL:597592

[Term]
id: R-CEL:163841
name: R-CEL:163841
is_a: R-CEL:597592

[Term]
id: R-CEL:2990846
name: R-CEL:2990846
is_a: R-CEL:597592

[Term]
id: R-CEL:446203
name: R-CEL:446203
is_a: R-CEL:597592

[Term]
id: R-CEL:5173105
name: R-CEL:5173105
is_a: R-CEL:597592

[Term]
id: R-CEL:5688426
name: R-CEL:5688426
is_a: R-CEL:597592

[Term]
id: R-CEL:8852135
name: R-CEL:8852135
is_a: R-CEL:597592

[Term]
id: R-CEL:8873719
name: R-CEL:8873719
is_a: R-CEL:597592

[Term]
id: R-CEL:8876725
name: R-CEL:8876725
is_a: R-CEL:597592

[Term]
id: R-CEL:8951664
name: R-CEL:8951664
is_a: R-CEL:597592

[Term]
id: R-CEL:8957275
name: R-CEL:8957275
is_a: R-CEL:597592

[Term]
id: R-CEL:6799198
name: R-CEL:6799198
is_a: R-CEL:611105

[Term]
id: R-CEL:844456
name: R-CEL:844456
is_a: R-CEL:622312

[Term]
id: R-CEL:629587
name: R-CEL:629587
is_a: R-CEL:622323

[Term]
id: R-CEL:629597
name: R-CEL:629597
is_a: R-CEL:622323

[Term]
id: R-CEL:629587
name: R-CEL:629587
is_a: R-CEL:622327

[Term]
id: R-CEL:629594
name: R-CEL:629594
is_a: R-CEL:622327

[Term]
id: R-CEL:6781823
name: R-CEL:6781823
is_a: R-CEL:6781827

[Term]
id: R-CEL:6782135
name: R-CEL:6782135
is_a: R-CEL:6781827

[Term]
id: R-CEL:6782210
name: R-CEL:6782210
is_a: R-CEL:6781827

[Term]
id: R-CEL:1059683
name: R-CEL:1059683
is_a: R-CEL:6783589

[Term]
id: R-CEL:6804114
name: R-CEL:6804114
is_a: R-CEL:6791312

[Term]
id: R-CEL:6804116
name: R-CEL:6804116
is_a: R-CEL:6791312

[Term]
id: R-CEL:388844
name: R-CEL:388844
is_a: R-CEL:6794362

[Term]
id: R-CEL:6794361
name: R-CEL:6794361
is_a: R-CEL:6794362

[Term]
id: R-CEL:6803544
name: R-CEL:6803544
is_a: R-CEL:6803157

[Term]
id: R-CEL:6811555
name: R-CEL:6811555
is_a: R-CEL:6804758

[Term]
id: R-CEL:6809371
name: R-CEL:6809371
is_a: R-CEL:6805567

[Term]
id: R-CEL:6804757
name: R-CEL:6804757
is_a: R-CEL:6806003

[Term]
id: R-CEL:975634
name: R-CEL:975634
is_a: R-CEL:6806667

[Term]
id: R-CEL:6807004
name: R-CEL:6807004
is_a: R-CEL:6806834

[Term]
id: R-CEL:8851805
name: R-CEL:8851805
is_a: R-CEL:6806834

[Term]
id: R-CEL:8851907
name: R-CEL:8851907
is_a: R-CEL:6806834

[Term]
id: R-CEL:8875656
name: R-CEL:8875656
is_a: R-CEL:6806834

[Term]
id: R-CEL:8875878
name: R-CEL:8875878
is_a: R-CEL:6806834

[Term]
id: R-CEL:8943724
name: R-CEL:8943724
is_a: R-CEL:6807070

[Term]
id: R-CEL:8948747
name: R-CEL:8948747
is_a: R-CEL:6807070

[Term]
id: R-CEL:8948751
name: R-CEL:8948751
is_a: R-CEL:6807070

[Term]
id: R-CEL:6811438
name: R-CEL:6811438
is_a: R-CEL:6811442

[Term]
id: R-CEL:6811440
name: R-CEL:6811440
is_a: R-CEL:6811442

[Term]
id: R-CEL:8856688
name: R-CEL:8856688
is_a: R-CEL:6811442

[Term]
id: R-CEL:68616
name: R-CEL:68616
is_a: R-CEL:68867

[Term]
id: R-CEL:68689
name: R-CEL:68689
is_a: R-CEL:68867

[Term]
id: R-CEL:162658
name: R-CEL:162658
is_a: R-CEL:68875

[Term]
id: R-CEL:2299718
name: R-CEL:2299718
is_a: R-CEL:68875

[Term]
id: R-CEL:2980766
name: R-CEL:2980766
is_a: R-CEL:68875

[Term]
id: R-CEL:2500257
name: R-CEL:2500257
is_a: R-CEL:68877

[Term]
id: R-CEL:2514853
name: R-CEL:2514853
is_a: R-CEL:68877

[Term]
id: R-CEL:9648025
name: R-CEL:9648025
is_a: R-CEL:68877

[Term]
id: R-CEL:2467813
name: R-CEL:2467813
is_a: R-CEL:68882

[Term]
id: R-CEL:2995410
name: R-CEL:2995410
is_a: R-CEL:68882

[Term]
id: R-CEL:2470946
name: R-CEL:2470946
is_a: R-CEL:68884

[Term]
id: R-CEL:2555396
name: R-CEL:2555396
is_a: R-CEL:68886

[Term]
id: R-CEL:68875
name: R-CEL:68875
is_a: R-CEL:68886

[Term]
id: R-CEL:68877
name: R-CEL:68877
is_a: R-CEL:68886

[Term]
id: R-CEL:68884
name: R-CEL:68884
is_a: R-CEL:68886

[Term]
id: R-CEL:68867
name: R-CEL:68867
is_a: R-CEL:69002

[Term]
id: R-CEL:68962
name: R-CEL:68962
is_a: R-CEL:69002

[Term]
id: R-CEL:68949
name: R-CEL:68949
is_a: R-CEL:69052

[Term]
id: R-CEL:69017
name: R-CEL:69017
is_a: R-CEL:69052

[Term]
id: R-CEL:69091
name: R-CEL:69091
is_a: R-CEL:69109

[Term]
id: R-CEL:69166
name: R-CEL:69166
is_a: R-CEL:69183

[Term]
id: R-CEL:69091
name: R-CEL:69091
is_a: R-CEL:69186

[Term]
id: R-CEL:69183
name: R-CEL:69183
is_a: R-CEL:69186

[Term]
id: R-CEL:176974
name: R-CEL:176974
is_a: R-CEL:69190

[Term]
id: R-CEL:69109
name: R-CEL:69109
is_a: R-CEL:69190

[Term]
id: R-CEL:69186
name: R-CEL:69186
is_a: R-CEL:69190

[Term]
id: R-CEL:187577
name: R-CEL:187577
is_a: R-CEL:69202

[Term]
id: R-CEL:113510
name: R-CEL:113510
is_a: R-CEL:69206

[Term]
id: R-CEL:68962
name: R-CEL:68962
is_a: R-CEL:69206

[Term]
id: R-CEL:69202
name: R-CEL:69202
is_a: R-CEL:69206

[Term]
id: R-CEL:69231
name: R-CEL:69231
is_a: R-CEL:69236

[Term]
id: R-CEL:68952
name: R-CEL:68952
is_a: R-CEL:69239

[Term]
id: R-CEL:69052
name: R-CEL:69052
is_a: R-CEL:69239

[Term]
id: R-CEL:69190
name: R-CEL:69190
is_a: R-CEL:69239

[Term]
id: R-CEL:2468052
name: R-CEL:2468052
is_a: R-CEL:69242

[Term]
id: R-CEL:69239
name: R-CEL:69239
is_a: R-CEL:69242

[Term]
id: R-CEL:69656
name: R-CEL:69656
is_a: R-CEL:69242

[Term]
id: R-CEL:156711
name: R-CEL:156711
is_a: R-CEL:69275

[Term]
id: R-CEL:2565942
name: R-CEL:2565942
is_a: R-CEL:69275

[Term]
id: R-CEL:69273
name: R-CEL:69273
is_a: R-CEL:69275

[Term]
id: R-CEL:8854050
name: R-CEL:8854050
is_a: R-CEL:69275

[Term]
id: R-CEL:453274
name: R-CEL:453274
is_a: R-CEL:69278

[Term]
id: R-CEL:453276
name: R-CEL:453276
is_a: R-CEL:69278

[Term]
id: R-CEL:453279
name: R-CEL:453279
is_a: R-CEL:69278

[Term]
id: R-CEL:68886
name: R-CEL:68886
is_a: R-CEL:69278

[Term]
id: R-CEL:69242
name: R-CEL:69242
is_a: R-CEL:69278

[Term]
id: R-CEL:69002
name: R-CEL:69002
is_a: R-CEL:69306

[Term]
id: R-CEL:69239
name: R-CEL:69239
is_a: R-CEL:69306

[Term]
id: R-CEL:75035
name: R-CEL:75035
is_a: R-CEL:69473

[Term]
id: R-CEL:176187
name: R-CEL:176187
is_a: R-CEL:69481

[Term]
id: R-CEL:69473
name: R-CEL:69473
is_a: R-CEL:69481

[Term]
id: R-CEL:69478
name: R-CEL:69478
is_a: R-CEL:69481

[Term]
id: R-CEL:349425
name: R-CEL:349425
is_a: R-CEL:69541

[Term]
id: R-CEL:69541
name: R-CEL:69541
is_a: R-CEL:69563

[Term]
id: R-CEL:69563
name: R-CEL:69563
is_a: R-CEL:69580

[Term]
id: R-CEL:69601
name: R-CEL:69601
is_a: R-CEL:69610

[Term]
id: R-CEL:69610
name: R-CEL:69610
is_a: R-CEL:69613

[Term]
id: R-CEL:69580
name: R-CEL:69580
is_a: R-CEL:69615

[Term]
id: R-CEL:69613
name: R-CEL:69613
is_a: R-CEL:69615

[Term]
id: R-CEL:141405
name: R-CEL:141405
is_a: R-CEL:69618

[Term]
id: R-CEL:69481
name: R-CEL:69481
is_a: R-CEL:69620

[Term]
id: R-CEL:69615
name: R-CEL:69615
is_a: R-CEL:69620

[Term]
id: R-CEL:69618
name: R-CEL:69618
is_a: R-CEL:69620

[Term]
id: R-CEL:187577
name: R-CEL:187577
is_a: R-CEL:69656

[Term]
id: R-CEL:170822
name: R-CEL:170822
is_a: R-CEL:70171

[Term]
id: R-CEL:9634600
name: R-CEL:9634600
is_a: R-CEL:70171

[Term]
id: R-CEL:204174
name: R-CEL:204174
is_a: R-CEL:70268

[Term]
id: R-CEL:70171
name: R-CEL:70171
is_a: R-CEL:70326

[Term]
id: R-CEL:70263
name: R-CEL:70263
is_a: R-CEL:70326

[Term]
id: R-CEL:1614635
name: R-CEL:1614635
is_a: R-CEL:71291

[Term]
id: R-CEL:209776
name: R-CEL:209776
is_a: R-CEL:71291

[Term]
id: R-CEL:2408522
name: R-CEL:2408522
is_a: R-CEL:71291

[Term]
id: R-CEL:351202
name: R-CEL:351202
is_a: R-CEL:71291

[Term]
id: R-CEL:389661
name: R-CEL:389661
is_a: R-CEL:71291

[Term]
id: R-CEL:5662702
name: R-CEL:5662702
is_a: R-CEL:71291

[Term]
id: R-CEL:6798163
name: R-CEL:6798163
is_a: R-CEL:71291

[Term]
id: R-CEL:70635
name: R-CEL:70635
is_a: R-CEL:71291

[Term]
id: R-CEL:70688
name: R-CEL:70688
is_a: R-CEL:71291

[Term]
id: R-CEL:70895
name: R-CEL:70895
is_a: R-CEL:71291

[Term]
id: R-CEL:70921
name: R-CEL:70921
is_a: R-CEL:71291

[Term]
id: R-CEL:71064
name: R-CEL:71064
is_a: R-CEL:71291

[Term]
id: R-CEL:71240
name: R-CEL:71240
is_a: R-CEL:71291

[Term]
id: R-CEL:71262
name: R-CEL:71262
is_a: R-CEL:71291

[Term]
id: R-CEL:71288
name: R-CEL:71288
is_a: R-CEL:71291

[Term]
id: R-CEL:8849175
name: R-CEL:8849175
is_a: R-CEL:71291

[Term]
id: R-CEL:8963691
name: R-CEL:8963691
is_a: R-CEL:71291

[Term]
id: R-CEL:8963693
name: R-CEL:8963693
is_a: R-CEL:71291

[Term]
id: R-CEL:8964539
name: R-CEL:8964539
is_a: R-CEL:71291

[Term]
id: R-CEL:8964540
name: R-CEL:8964540
is_a: R-CEL:71291

[Term]
id: R-CEL:977347
name: R-CEL:977347
is_a: R-CEL:71291

[Term]
id: R-CEL:73843
name: R-CEL:73843
is_a: R-CEL:71336

[Term]
id: R-CEL:1630316
name: R-CEL:1630316
is_a: R-CEL:71387

[Term]
id: R-CEL:5652084
name: R-CEL:5652084
is_a: R-CEL:71387

[Term]
id: R-CEL:5653890
name: R-CEL:5653890
is_a: R-CEL:71387

[Term]
id: R-CEL:5661270
name: R-CEL:5661270
is_a: R-CEL:71387

[Term]
id: R-CEL:70326
name: R-CEL:70326
is_a: R-CEL:71387

[Term]
id: R-CEL:70370
name: R-CEL:70370
is_a: R-CEL:71387

[Term]
id: R-CEL:71336
name: R-CEL:71336
is_a: R-CEL:71387

[Term]
id: R-CEL:8853383
name: R-CEL:8853383
is_a: R-CEL:71387

[Term]
id: R-CEL:8982491
name: R-CEL:8982491
is_a: R-CEL:71387

[Term]
id: R-CEL:9033658
name: R-CEL:9033658
is_a: R-CEL:71387

[Term]
id: R-CEL:70268
name: R-CEL:70268
is_a: R-CEL:71406

[Term]
id: R-CEL:71403
name: R-CEL:71403
is_a: R-CEL:71406

[Term]
id: R-CEL:880009
name: R-CEL:880009
is_a: R-CEL:71406

[Term]
id: R-CEL:72163
name: R-CEL:72163
is_a: R-CEL:72172

[Term]
id: R-CEL:72165
name: R-CEL:72165
is_a: R-CEL:72172

[Term]
id: R-CEL:159234
name: R-CEL:159234
is_a: R-CEL:72202

[Term]
id: R-CEL:159236
name: R-CEL:159236
is_a: R-CEL:72202

[Term]
id: R-CEL:72172
name: R-CEL:72172
is_a: R-CEL:72203

[Term]
id: R-CEL:72187
name: R-CEL:72187
is_a: R-CEL:72203

[Term]
id: R-CEL:72202
name: R-CEL:72202
is_a: R-CEL:72203

[Term]
id: R-CEL:8868773
name: R-CEL:8868773
is_a: R-CEL:72312

[Term]
id: R-CEL:156827
name: R-CEL:156827
is_a: R-CEL:72613

[Term]
id: R-CEL:72737
name: R-CEL:72737
is_a: R-CEL:72613

[Term]
id: R-CEL:72649
name: R-CEL:72649
is_a: R-CEL:72662

[Term]
id: R-CEL:72662
name: R-CEL:72662
is_a: R-CEL:72737

[Term]
id: R-CEL:72689
name: R-CEL:72689
is_a: R-CEL:72737

[Term]
id: R-CEL:72695
name: R-CEL:72695
is_a: R-CEL:72737

[Term]
id: R-CEL:72702
name: R-CEL:72702
is_a: R-CEL:72737

[Term]
id: R-CEL:72706
name: R-CEL:72706
is_a: R-CEL:72737

[Term]
id: R-CEL:72731
name: R-CEL:72731
is_a: R-CEL:72737

[Term]
id: R-CEL:156842
name: R-CEL:156842
is_a: R-CEL:72766

[Term]
id: R-CEL:1799339
name: R-CEL:1799339
is_a: R-CEL:72766

[Term]
id: R-CEL:379724
name: R-CEL:379724
is_a: R-CEL:72766

[Term]
id: R-CEL:5368287
name: R-CEL:5368287
is_a: R-CEL:72766

[Term]
id: R-CEL:72613
name: R-CEL:72613
is_a: R-CEL:72766

[Term]
id: R-CEL:72764
name: R-CEL:72764
is_a: R-CEL:72766

[Term]
id: R-CEL:73762
name: R-CEL:73762
is_a: R-CEL:73854

[Term]
id: R-CEL:73772
name: R-CEL:73772
is_a: R-CEL:73854

[Term]
id: R-CEL:212436
name: R-CEL:212436
is_a: R-CEL:73857

[Term]
id: R-CEL:674695
name: R-CEL:674695
is_a: R-CEL:73857

[Term]
id: R-CEL:6807505
name: R-CEL:6807505
is_a: R-CEL:73857

[Term]
id: R-CEL:73779
name: R-CEL:73779
is_a: R-CEL:73857

[Term]
id: R-CEL:73856
name: R-CEL:73856
is_a: R-CEL:73857

[Term]
id: R-CEL:75955
name: R-CEL:75955
is_a: R-CEL:73857

[Term]
id: R-CEL:76042
name: R-CEL:76042
is_a: R-CEL:73857

[Term]
id: R-CEL:77075
name: R-CEL:77075
is_a: R-CEL:73857

[Term]
id: R-CEL:73854
name: R-CEL:73854
is_a: R-CEL:73864

[Term]
id: R-CEL:73929
name: R-CEL:73929
is_a: R-CEL:73884

[Term]
id: R-CEL:73933
name: R-CEL:73933
is_a: R-CEL:73884

[Term]
id: R-CEL:157579
name: R-CEL:157579
is_a: R-CEL:73886

[Term]
id: R-CEL:193704
name: R-CEL:193704
is_a: R-CEL:73887

[Term]
id: R-CEL:110313
name: R-CEL:110313
is_a: R-CEL:73893

[Term]
id: R-CEL:110314
name: R-CEL:110314
is_a: R-CEL:73893

[Term]
id: R-CEL:5358508
name: R-CEL:5358508
is_a: R-CEL:73894

[Term]
id: R-CEL:5693532
name: R-CEL:5693532
is_a: R-CEL:73894

[Term]
id: R-CEL:5696398
name: R-CEL:5696398
is_a: R-CEL:73894

[Term]
id: R-CEL:6783310
name: R-CEL:6783310
is_a: R-CEL:73894

[Term]
id: R-CEL:73884
name: R-CEL:73884
is_a: R-CEL:73894

[Term]
id: R-CEL:73893
name: R-CEL:73893
is_a: R-CEL:73894

[Term]
id: R-CEL:110329
name: R-CEL:110329
is_a: R-CEL:73928

[Term]
id: R-CEL:73928
name: R-CEL:73928
is_a: R-CEL:73929

[Term]
id: R-CEL:110357
name: R-CEL:110357
is_a: R-CEL:73933

[Term]
id: R-CEL:110373
name: R-CEL:110373
is_a: R-CEL:73933

[Term]
id: R-CEL:211000
name: R-CEL:211000
is_a: R-CEL:74160

[Term]
id: R-CEL:212165
name: R-CEL:212165
is_a: R-CEL:74160

[Term]
id: R-CEL:73857
name: R-CEL:73857
is_a: R-CEL:74160

[Term]
id: R-CEL:73864
name: R-CEL:73864
is_a: R-CEL:74160

[Term]
id: R-CEL:75944
name: R-CEL:75944
is_a: R-CEL:74160

[Term]
id: R-CEL:77108
name: R-CEL:77108
is_a: R-CEL:74182

[Term]
id: R-CEL:77111
name: R-CEL:77111
is_a: R-CEL:74182

[Term]
id: R-CEL:2393930
name: R-CEL:2393930
is_a: R-CEL:74259

[Term]
id: R-CEL:112399
name: R-CEL:112399
is_a: R-CEL:74751

[Term]
id: R-CEL:74751
name: R-CEL:74751
is_a: R-CEL:74752

[Term]
id: R-CEL:77387
name: R-CEL:77387
is_a: R-CEL:74752

[Term]
id: R-CEL:75102
name: R-CEL:75102
is_a: R-CEL:75064

[Term]
id: R-CEL:77042
name: R-CEL:77042
is_a: R-CEL:75064

[Term]
id: R-CEL:111367
name: R-CEL:111367
is_a: R-CEL:75067

[Term]
id: R-CEL:77588
name: R-CEL:77588
is_a: R-CEL:75067

[Term]
id: R-CEL:77595
name: R-CEL:77595
is_a: R-CEL:75067

[Term]
id: R-CEL:75064
name: R-CEL:75064
is_a: R-CEL:75072

[Term]
id: R-CEL:75876
name: R-CEL:75876
is_a: R-CEL:75105

[Term]
id: R-CEL:111465
name: R-CEL:111465
is_a: R-CEL:75153

[Term]
id: R-CEL:140342
name: R-CEL:140342
is_a: R-CEL:75153

[Term]
id: R-CEL:163282
name: R-CEL:163282
is_a: R-CEL:75944

[Term]
id: R-CEL:112382
name: R-CEL:112382
is_a: R-CEL:75955

[Term]
id: R-CEL:113418
name: R-CEL:113418
is_a: R-CEL:75955

[Term]
id: R-CEL:114508
name: R-CEL:114508
is_a: R-CEL:76002

[Term]
id: R-CEL:114604
name: R-CEL:114604
is_a: R-CEL:76002

[Term]
id: R-CEL:392518
name: R-CEL:392518
is_a: R-CEL:76002

[Term]
id: R-CEL:430116
name: R-CEL:430116
is_a: R-CEL:76002

[Term]
id: R-CEL:456926
name: R-CEL:456926
is_a: R-CEL:76002

[Term]
id: R-CEL:76005
name: R-CEL:76005
is_a: R-CEL:76002

[Term]
id: R-CEL:76009
name: R-CEL:76009
is_a: R-CEL:76002

[Term]
id: R-CEL:114516
name: R-CEL:114516
is_a: R-CEL:76005

[Term]
id: R-CEL:114608
name: R-CEL:114608
is_a: R-CEL:76005

[Term]
id: R-CEL:354192
name: R-CEL:354192
is_a: R-CEL:76009

[Term]
id: R-CEL:392023
name: R-CEL:392023
is_a: R-CEL:76009

[Term]
id: R-CEL:73776
name: R-CEL:73776
is_a: R-CEL:76042

[Term]
id: R-CEL:75953
name: R-CEL:75953
is_a: R-CEL:76042

[Term]
id: R-CEL:77285
name: R-CEL:77285
is_a: R-CEL:77286

[Term]
id: R-CEL:77305
name: R-CEL:77305
is_a: R-CEL:77286

[Term]
id: R-CEL:77310
name: R-CEL:77310
is_a: R-CEL:77286

[Term]
id: R-CEL:77346
name: R-CEL:77346
is_a: R-CEL:77286

[Term]
id: R-CEL:77348
name: R-CEL:77348
is_a: R-CEL:77286

[Term]
id: R-CEL:77350
name: R-CEL:77350
is_a: R-CEL:77286

[Term]
id: R-CEL:77352
name: R-CEL:77352
is_a: R-CEL:77286

[Term]
id: R-CEL:71032
name: R-CEL:71032
is_a: R-CEL:77289

[Term]
id: R-CEL:77286
name: R-CEL:77286
is_a: R-CEL:77289

[Term]
id: R-CEL:77288
name: R-CEL:77288
is_a: R-CEL:77289

[Term]
id: R-CEL:877312
name: R-CEL:877312
is_a: R-CEL:877300

[Term]
id: R-CEL:2179392
name: R-CEL:2179392
is_a: R-CEL:881907

[Term]
id: R-CEL:8847993
name: R-CEL:8847993
is_a: R-CEL:8848021

[Term]
id: R-CEL:8849468
name: R-CEL:8849468
is_a: R-CEL:8848021

[Term]
id: R-CEL:8849469
name: R-CEL:8849469
is_a: R-CEL:8848021

[Term]
id: R-CEL:8849471
name: R-CEL:8849471
is_a: R-CEL:8848021

[Term]
id: R-CEL:8849472
name: R-CEL:8849472
is_a: R-CEL:8848021

[Term]
id: R-CEL:75896
name: R-CEL:75896
is_a: R-CEL:8848584

[Term]
id: R-CEL:9640463
name: R-CEL:9640463
is_a: R-CEL:8848584

[Term]
id: R-CEL:8866652
name: R-CEL:8866652
is_a: R-CEL:8852135

[Term]
id: R-CEL:8866654
name: R-CEL:8866654
is_a: R-CEL:8852135

[Term]
id: R-CEL:6811434
name: R-CEL:6811434
is_a: R-CEL:8856688

[Term]
id: R-CEL:6811436
name: R-CEL:6811436
is_a: R-CEL:8856688

[Term]
id: R-CEL:8856825
name: R-CEL:8856825
is_a: R-CEL:8856828

[Term]
id: R-CEL:8866904
name: R-CEL:8866904
is_a: R-CEL:8864260

[Term]
id: R-CEL:8866907
name: R-CEL:8866907
is_a: R-CEL:8864260

[Term]
id: R-CEL:6791226
name: R-CEL:6791226
is_a: R-CEL:8868773

[Term]
id: R-CEL:8874081
name: R-CEL:8874081
is_a: R-CEL:8875878

[Term]
id: R-CEL:8875555
name: R-CEL:8875555
is_a: R-CEL:8875878

[Term]
id: R-CEL:8941855
name: R-CEL:8941855
is_a: R-CEL:8878159

[Term]
id: R-CEL:8941858
name: R-CEL:8941858
is_a: R-CEL:8878159

[Term]
id: R-CEL:8951430
name: R-CEL:8951430
is_a: R-CEL:8878159

[Term]
id: R-CEL:8951936
name: R-CEL:8951936
is_a: R-CEL:8878159

[Term]
id: R-CEL:8939902
name: R-CEL:8939902
is_a: R-CEL:8878166

[Term]
id: R-CEL:8941326
name: R-CEL:8941326
is_a: R-CEL:8878166

[Term]
id: R-CEL:8877330
name: R-CEL:8877330
is_a: R-CEL:8878171

[Term]
id: R-CEL:8934593
name: R-CEL:8934593
is_a: R-CEL:8878171

[Term]
id: R-CEL:8936459
name: R-CEL:8936459
is_a: R-CEL:8878171

[Term]
id: R-CEL:8939236
name: R-CEL:8939236
is_a: R-CEL:8878171

[Term]
id: R-CEL:8939243
name: R-CEL:8939243
is_a: R-CEL:8878171

[Term]
id: R-CEL:8939245
name: R-CEL:8939245
is_a: R-CEL:8878171

[Term]
id: R-CEL:8939246
name: R-CEL:8939246
is_a: R-CEL:8878171

[Term]
id: R-CEL:8939247
name: R-CEL:8939247
is_a: R-CEL:8878171

[Term]
id: R-CEL:888568
name: R-CEL:888568
is_a: R-CEL:888590

[Term]
id: R-CEL:888593
name: R-CEL:888593
is_a: R-CEL:888590

[Term]
id: R-CEL:916853
name: R-CEL:916853
is_a: R-CEL:888590

[Term]
id: R-CEL:189085
name: R-CEL:189085
is_a: R-CEL:8935690

[Term]
id: R-CEL:192456
name: R-CEL:192456
is_a: R-CEL:8935690

[Term]
id: R-CEL:9009391
name: R-CEL:9009391
is_a: R-CEL:8939211

[Term]
id: R-CEL:9018519
name: R-CEL:9018519
is_a: R-CEL:8939211

[Term]
id: R-CEL:8949664
name: R-CEL:8949664
is_a: R-CEL:8949215

[Term]
id: R-CEL:194441
name: R-CEL:194441
is_a: R-CEL:8953854

[Term]
id: R-CEL:429914
name: R-CEL:429914
is_a: R-CEL:8953854

[Term]
id: R-CEL:450531
name: R-CEL:450531
is_a: R-CEL:8953854

[Term]
id: R-CEL:72086
name: R-CEL:72086
is_a: R-CEL:8953854

[Term]
id: R-CEL:72203
name: R-CEL:72203
is_a: R-CEL:8953854

[Term]
id: R-CEL:72312
name: R-CEL:72312
is_a: R-CEL:8953854

[Term]
id: R-CEL:75067
name: R-CEL:75067
is_a: R-CEL:8953854

[Term]
id: R-CEL:75072
name: R-CEL:75072
is_a: R-CEL:8953854

[Term]
id: R-CEL:927802
name: R-CEL:927802
is_a: R-CEL:8953854

[Term]
id: R-CEL:2262752
name: R-CEL:2262752
is_a: R-CEL:8953897

[Term]
id: R-CEL:73621
name: R-CEL:73621
is_a: R-CEL:8956319

[Term]
id: R-CEL:74259
name: R-CEL:74259
is_a: R-CEL:8956319

[Term]
id: R-CEL:8850843
name: R-CEL:8850843
is_a: R-CEL:8956319

[Term]
id: R-CEL:500753
name: R-CEL:500753
is_a: R-CEL:8956320

[Term]
id: R-CEL:73817
name: R-CEL:73817
is_a: R-CEL:8956320

[Term]
id: R-CEL:73614
name: R-CEL:73614
is_a: R-CEL:8956321

[Term]
id: R-CEL:74217
name: R-CEL:74217
is_a: R-CEL:8956321

[Term]
id: R-CEL:1655829
name: R-CEL:1655829
is_a: R-CEL:8957322

[Term]
id: R-CEL:191273
name: R-CEL:191273
is_a: R-CEL:8957322

[Term]
id: R-CEL:194068
name: R-CEL:194068
is_a: R-CEL:8957322

[Term]
id: R-CEL:196071
name: R-CEL:196071
is_a: R-CEL:8957322

[Term]
id: R-CEL:196791
name: R-CEL:196791
is_a: R-CEL:8957322

[Term]
id: R-CEL:8963678
name: R-CEL:8963678
is_a: R-CEL:8963676

[Term]
id: R-CEL:8981373
name: R-CEL:8981373
is_a: R-CEL:8963676

[Term]
id: R-CEL:8963684
name: R-CEL:8963684
is_a: R-CEL:8963691

[Term]
id: R-CEL:8964208
name: R-CEL:8964208
is_a: R-CEL:8963691

[Term]
id: R-CEL:8935690
name: R-CEL:8935690
is_a: R-CEL:8963743

[Term]
id: R-CEL:8963676
name: R-CEL:8963676
is_a: R-CEL:8963743

[Term]
id: R-CEL:8964058
name: R-CEL:8964058
is_a: R-CEL:8963899

[Term]
id: R-CEL:8866427
name: R-CEL:8866427
is_a: R-CEL:8964043

[Term]
id: R-CEL:8964038
name: R-CEL:8964038
is_a: R-CEL:8964043

[Term]
id: R-CEL:200425
name: R-CEL:200425
is_a: R-CEL:8978868

[Term]
id: R-CEL:2046104
name: R-CEL:2046104
is_a: R-CEL:8978868

[Term]
id: R-CEL:2142753
name: R-CEL:2142753
is_a: R-CEL:8978868

[Term]
id: R-CEL:390918
name: R-CEL:390918
is_a: R-CEL:8978868

[Term]
id: R-CEL:75105
name: R-CEL:75105
is_a: R-CEL:8978868

[Term]
id: R-CEL:77289
name: R-CEL:77289
is_a: R-CEL:8978868

[Term]
id: R-CEL:1474151
name: R-CEL:1474151
is_a: R-CEL:8978934

[Term]
id: R-CEL:2142789
name: R-CEL:2142789
is_a: R-CEL:8978934

[Term]
id: R-CEL:389542
name: R-CEL:389542
is_a: R-CEL:8978934

[Term]
id: R-CEL:163560
name: R-CEL:163560
is_a: R-CEL:8979227

[Term]
id: R-CEL:75109
name: R-CEL:75109
is_a: R-CEL:8979227

[Term]
id: R-CEL:3322077
name: R-CEL:3322077
is_a: R-CEL:8982491

[Term]
id: R-CEL:70221
name: R-CEL:70221
is_a: R-CEL:8982491

[Term]
id: R-CEL:1257604
name: R-CEL:1257604
is_a: R-CEL:9006925

[Term]
id: R-CEL:1489509
name: R-CEL:1489509
is_a: R-CEL:9006925

[Term]
id: R-CEL:8848021
name: R-CEL:8848021
is_a: R-CEL:9006927

[Term]
id: R-CEL:5362517
name: R-CEL:5362517
is_a: R-CEL:9006931

[Term]
id: R-CEL:8939211
name: R-CEL:8939211
is_a: R-CEL:9006931

[Term]
id: R-CEL:1227986
name: R-CEL:1227986
is_a: R-CEL:9006934

[Term]
id: R-CEL:1236394
name: R-CEL:1236394
is_a: R-CEL:9006934

[Term]
id: R-CEL:1433557
name: R-CEL:1433557
is_a: R-CEL:9006934

[Term]
id: R-CEL:166520
name: R-CEL:166520
is_a: R-CEL:9006934

[Term]
id: R-CEL:177929
name: R-CEL:177929
is_a: R-CEL:9006934

[Term]
id: R-CEL:186797
name: R-CEL:186797
is_a: R-CEL:9006934

[Term]
id: R-CEL:190236
name: R-CEL:190236
is_a: R-CEL:9006934

[Term]
id: R-CEL:194138
name: R-CEL:194138
is_a: R-CEL:9006934

[Term]
id: R-CEL:2404192
name: R-CEL:2404192
is_a: R-CEL:9006934

[Term]
id: R-CEL:6806834
name: R-CEL:6806834
is_a: R-CEL:9006934

[Term]
id: R-CEL:74752
name: R-CEL:74752
is_a: R-CEL:9006934

[Term]
id: R-CEL:1502540
name: R-CEL:1502540
is_a: R-CEL:9006936

[Term]
id: R-CEL:170834
name: R-CEL:170834
is_a: R-CEL:9006936

[Term]
id: R-CEL:201451
name: R-CEL:201451
is_a: R-CEL:9006936

[Term]
id: R-CEL:8854214
name: R-CEL:8854214
is_a: R-CEL:9007101

[Term]
id: R-CEL:8876198
name: R-CEL:8876198
is_a: R-CEL:9007101

[Term]
id: R-CEL:9634635
name: R-CEL:9634635
is_a: R-CEL:9009391

[Term]
id: R-CEL:9634638
name: R-CEL:9634638
is_a: R-CEL:9009391

[Term]
id: R-CEL:901032
name: R-CEL:901032
is_a: R-CEL:901042

[Term]
id: R-CEL:9018676
name: R-CEL:9018676
is_a: R-CEL:9018677

[Term]
id: R-CEL:9018681
name: R-CEL:9018681
is_a: R-CEL:9018677

[Term]
id: R-CEL:9020265
name: R-CEL:9020265
is_a: R-CEL:9018677

[Term]
id: R-CEL:9018677
name: R-CEL:9018677
is_a: R-CEL:9018678

[Term]
id: R-CEL:9018679
name: R-CEL:9018679
is_a: R-CEL:9018678

[Term]
id: R-CEL:9018896
name: R-CEL:9018896
is_a: R-CEL:9018679

[Term]
id: R-CEL:9023661
name: R-CEL:9023661
is_a: R-CEL:9018679

[Term]
id: R-CEL:9033807
name: R-CEL:9033807
is_a: R-CEL:9033658

[Term]
id: R-CEL:9037629
name: R-CEL:9037629
is_a: R-CEL:9033658

[Term]
id: R-CEL:1169410
name: R-CEL:1169410
is_a: R-CEL:913531

[Term]
id: R-CEL:877300
name: R-CEL:877300
is_a: R-CEL:913531

[Term]
id: R-CEL:909733
name: R-CEL:909733
is_a: R-CEL:913531

[Term]
id: R-CEL:917977
name: R-CEL:917977
is_a: R-CEL:917937

[Term]
id: R-CEL:975956
name: R-CEL:975956
is_a: R-CEL:927802

[Term]
id: R-CEL:975957
name: R-CEL:975957
is_a: R-CEL:927802

[Term]
id: R-CEL:450294
name: R-CEL:450294
is_a: R-CEL:937061

[Term]
id: R-CEL:199977
name: R-CEL:199977
is_a: R-CEL:948021

[Term]
id: R-CEL:964739
name: R-CEL:964739
is_a: R-CEL:948021

[Term]
id: R-CEL:975576
name: R-CEL:975576
is_a: R-CEL:948021

[Term]
id: R-CEL:109704
name: R-CEL:109704
is_a: R-CEL:9607240

[Term]
id: R-CEL:5673001
name: R-CEL:5673001
is_a: R-CEL:9607240

[Term]
id: R-CEL:1268020
name: R-CEL:1268020
is_a: R-CEL:9609507

[Term]
id: R-CEL:9033241
name: R-CEL:9033241
is_a: R-CEL:9609507

[Term]
id: R-CEL:9603798
name: R-CEL:9603798
is_a: R-CEL:9609507

[Term]
id: R-CEL:9609523
name: R-CEL:9609523
is_a: R-CEL:9609507

[Term]
id: R-CEL:1632852
name: R-CEL:1632852
is_a: R-CEL:9612973

[Term]
id: R-CEL:9614399
name: R-CEL:9614399
is_a: R-CEL:9614085

[Term]
id: R-CEL:9615017
name: R-CEL:9615017
is_a: R-CEL:9614085

[Term]
id: R-CEL:9617629
name: R-CEL:9617629
is_a: R-CEL:9614085

[Term]
id: R-CEL:9617828
name: R-CEL:9617828
is_a: R-CEL:9614085

[Term]
id: R-CEL:964827
name: R-CEL:964827
is_a: R-CEL:964739

[Term]
id: R-CEL:9664407
name: R-CEL:9664407
is_a: R-CEL:9658195

[Term]
id: R-CEL:9664424
name: R-CEL:9664424
is_a: R-CEL:9658195

[Term]
id: R-CEL:9664433
name: R-CEL:9664433
is_a: R-CEL:9658195

[Term]
id: R-CEL:9660821
name: R-CEL:9660821
is_a: R-CEL:9662851

[Term]
id: R-CEL:9664323
name: R-CEL:9664323
is_a: R-CEL:9662851

[Term]
id: R-CEL:9664535
name: R-CEL:9664535
is_a: R-CEL:9662851

[Term]
id: R-CEL:5205647
name: R-CEL:5205647
is_a: R-CEL:9663891

[Term]
id: R-CEL:9646399
name: R-CEL:9646399
is_a: R-CEL:9663891

[Term]
id: R-CEL:9664873
name: R-CEL:9664873
is_a: R-CEL:9663891

[Term]
id: R-CEL:9664417
name: R-CEL:9664417
is_a: R-CEL:9664407

[Term]
id: R-CEL:9664422
name: R-CEL:9664422
is_a: R-CEL:9664417

[Term]
id: R-CEL:9660826
name: R-CEL:9660826
is_a: R-CEL:9664424

[Term]
id: R-CEL:9662851
name: R-CEL:9662851
is_a: R-CEL:9664433

[Term]
id: R-CEL:422475
name: R-CEL:422475
is_a: R-CEL:9675108

[Term]
id: R-CEL:9619665
name: R-CEL:9619665
is_a: R-CEL:9675108

[Term]
id: R-CEL:450294
name: R-CEL:450294
is_a: R-CEL:975138

[Term]
id: R-CEL:975138
name: R-CEL:975138
is_a: R-CEL:975155

[Term]
id: R-CEL:975577
name: R-CEL:975577
is_a: R-CEL:975576

[Term]
id: R-CEL:975578
name: R-CEL:975578
is_a: R-CEL:975576

[Term]
id: R-CEL:450294
name: R-CEL:450294
is_a: R-CEL:975871

[Term]
id: R-CEL:977444
name: R-CEL:977444
is_a: R-CEL:977443

[Term]
id: R-CEL:991365
name: R-CEL:991365
is_a: R-CEL:977444

[Term]
id: R-CEL:1236975
name: R-CEL:1236975
is_a: R-CEL:983169

[Term]
id: R-CEL:983168
name: R-CEL:983168
is_a: R-CEL:983169

[Term]
id: R-CEL:983170
name: R-CEL:983170
is_a: R-CEL:983169

[Term]
id: R-CEL:983189
name: R-CEL:983189
is_a: R-CEL:983231

[Term]
id: R-CEL:1168372
name: R-CEL:1168372
is_a: R-CEL:983705

[Term]
id: R-CEL:983695
name: R-CEL:983695
is_a: R-CEL:983705

[Term]
id: R-CEL:2672351
name: R-CEL:2672351
is_a: R-CEL:983712

[Term]
id: R-CEL:936837
name: R-CEL:936837
is_a: R-CEL:983712

[Term]
id: R-CEL:170670
name: R-CEL:170670
is_a: R-CEL:991365

[Term]
id: R-CEL:997272
name: R-CEL:997272
is_a: R-CEL:991365

[Term]
id: R-CFA:109606
name: R-CFA:109606
is_a: R-CFA:109581

[Term]
id: R-CFA:169911
name: R-CFA:169911
is_a: R-CFA:109581

[Term]
id: R-CFA:5357769
name: R-CFA:5357769
is_a: R-CFA:109581

[Term]
id: R-CFA:75153
name: R-CFA:75153
is_a: R-CFA:109581

[Term]
id: R-CFA:140877
name: R-CFA:140877
is_a: R-CFA:109582

[Term]
id: R-CFA:202733
name: R-CFA:202733
is_a: R-CFA:109582

[Term]
id: R-CFA:418346
name: R-CFA:418346
is_a: R-CFA:109582

[Term]
id: R-CFA:75205
name: R-CFA:75205
is_a: R-CFA:109582

[Term]
id: R-CFA:75892
name: R-CFA:75892
is_a: R-CFA:109582

[Term]
id: R-CFA:76002
name: R-CFA:76002
is_a: R-CFA:109582

[Term]
id: R-CFA:983231
name: R-CFA:983231
is_a: R-CFA:109582

[Term]
id: R-CFA:111452
name: R-CFA:111452
is_a: R-CFA:109606

[Term]
id: R-CFA:111453
name: R-CFA:111453
is_a: R-CFA:109606

[Term]
id: R-CFA:111471
name: R-CFA:111471
is_a: R-CFA:109606

[Term]
id: R-CFA:114294
name: R-CFA:114294
is_a: R-CFA:109606

[Term]
id: R-CFA:114452
name: R-CFA:114452
is_a: R-CFA:109606

[Term]
id: R-CFA:75108
name: R-CFA:75108
is_a: R-CFA:109606

[Term]
id: R-CFA:165160
name: R-CFA:165160
is_a: R-CFA:109703

[Term]
id: R-CFA:109703
name: R-CFA:109703
is_a: R-CFA:109704

[Term]
id: R-CFA:165158
name: R-CFA:165158
is_a: R-CFA:109704

[Term]
id: R-CFA:110312
name: R-CFA:110312
is_a: R-CFA:110313

[Term]
id: R-CFA:110320
name: R-CFA:110320
is_a: R-CFA:110313

[Term]
id: R-CFA:5655862
name: R-CFA:5655862
is_a: R-CFA:110313

[Term]
id: R-CFA:5656121
name: R-CFA:5656121
is_a: R-CFA:110313

[Term]
id: R-CFA:5656169
name: R-CFA:5656169
is_a: R-CFA:110313

[Term]
id: R-CFA:110362
name: R-CFA:110362
is_a: R-CFA:110373

[Term]
id: R-CFA:5651801
name: R-CFA:5651801
is_a: R-CFA:110373

[Term]
id: R-CFA:73930
name: R-CFA:73930
is_a: R-CFA:110381

[Term]
id: R-CFA:9627069
name: R-CFA:9627069
is_a: R-CFA:111458

[Term]
id: R-CFA:111458
name: R-CFA:111458
is_a: R-CFA:111461

[Term]
id: R-CFA:264870
name: R-CFA:264870
is_a: R-CFA:111465

[Term]
id: R-CFA:351906
name: R-CFA:351906
is_a: R-CFA:111465

[Term]
id: R-CFA:352238
name: R-CFA:352238
is_a: R-CFA:111465

[Term]
id: R-CFA:111463
name: R-CFA:111463
is_a: R-CFA:111469

[Term]
id: R-CFA:111464
name: R-CFA:111464
is_a: R-CFA:111469

[Term]
id: R-CFA:111457
name: R-CFA:111457
is_a: R-CFA:111471

[Term]
id: R-CFA:111461
name: R-CFA:111461
is_a: R-CFA:111471

[Term]
id: R-CFA:111469
name: R-CFA:111469
is_a: R-CFA:111471

[Term]
id: R-CFA:112040
name: R-CFA:112040
is_a: R-CFA:111885

[Term]
id: R-CFA:180024
name: R-CFA:180024
is_a: R-CFA:111885

[Term]
id: R-CFA:202040
name: R-CFA:202040
is_a: R-CFA:111885

[Term]
id: R-CFA:163615
name: R-CFA:163615
is_a: R-CFA:111931

[Term]
id: R-CFA:111931
name: R-CFA:111931
is_a: R-CFA:111933

[Term]
id: R-CFA:111932
name: R-CFA:111932
is_a: R-CFA:111933

[Term]
id: R-CFA:111957
name: R-CFA:111957
is_a: R-CFA:111933

[Term]
id: R-CFA:111995
name: R-CFA:111995
is_a: R-CFA:111996

[Term]
id: R-CFA:111997
name: R-CFA:111997
is_a: R-CFA:111996

[Term]
id: R-CFA:111933
name: R-CFA:111933
is_a: R-CFA:111997

[Term]
id: R-CFA:112043
name: R-CFA:112043
is_a: R-CFA:112040

[Term]
id: R-CFA:170660
name: R-CFA:170660
is_a: R-CFA:112040

[Term]
id: R-CFA:170670
name: R-CFA:170670
is_a: R-CFA:112040

[Term]
id: R-CFA:111996
name: R-CFA:111996
is_a: R-CFA:112043

[Term]
id: R-CFA:112303
name: R-CFA:112303
is_a: R-CFA:112307

[Term]
id: R-CFA:181429
name: R-CFA:181429
is_a: R-CFA:112310

[Term]
id: R-CFA:181430
name: R-CFA:181430
is_a: R-CFA:112310

[Term]
id: R-CFA:210500
name: R-CFA:210500
is_a: R-CFA:112310

[Term]
id: R-CFA:212676
name: R-CFA:212676
is_a: R-CFA:112310

[Term]
id: R-CFA:264642
name: R-CFA:264642
is_a: R-CFA:112310

[Term]
id: R-CFA:888590
name: R-CFA:888590
is_a: R-CFA:112310

[Term]
id: R-CFA:379401
name: R-CFA:379401
is_a: R-CFA:112311

[Term]
id: R-CFA:380615
name: R-CFA:380615
is_a: R-CFA:112311

[Term]
id: R-CFA:210455
name: R-CFA:210455
is_a: R-CFA:112313

[Term]
id: R-CFA:181431
name: R-CFA:181431
is_a: R-CFA:112314

[Term]
id: R-CFA:399721
name: R-CFA:399721
is_a: R-CFA:112314

[Term]
id: R-CFA:442755
name: R-CFA:442755
is_a: R-CFA:112314

[Term]
id: R-CFA:451326
name: R-CFA:451326
is_a: R-CFA:112314

[Term]
id: R-CFA:977443
name: R-CFA:977443
is_a: R-CFA:112314

[Term]
id: R-CFA:112308
name: R-CFA:112308
is_a: R-CFA:112315

[Term]
id: R-CFA:112310
name: R-CFA:112310
is_a: R-CFA:112315

[Term]
id: R-CFA:112311
name: R-CFA:112311
is_a: R-CFA:112315

[Term]
id: R-CFA:112313
name: R-CFA:112313
is_a: R-CFA:112315

[Term]
id: R-CFA:112314
name: R-CFA:112314
is_a: R-CFA:112315

[Term]
id: R-CFA:112307
name: R-CFA:112307
is_a: R-CFA:112316

[Term]
id: R-CFA:112315
name: R-CFA:112315
is_a: R-CFA:112316

[Term]
id: R-CFA:1296071
name: R-CFA:1296071
is_a: R-CFA:112316

[Term]
id: R-CFA:6794362
name: R-CFA:6794362
is_a: R-CFA:112316

[Term]
id: R-CFA:109704
name: R-CFA:109704
is_a: R-CFA:112399

[Term]
id: R-CFA:112412
name: R-CFA:112412
is_a: R-CFA:112399

[Term]
id: R-CFA:110056
name: R-CFA:110056
is_a: R-CFA:112409

[Term]
id: R-CFA:112411
name: R-CFA:112411
is_a: R-CFA:112409

[Term]
id: R-CFA:113501
name: R-CFA:113501
is_a: R-CFA:113510

[Term]
id: R-CFA:111446
name: R-CFA:111446
is_a: R-CFA:114452

[Term]
id: R-CFA:111447
name: R-CFA:111447
is_a: R-CFA:114452

[Term]
id: R-CFA:111448
name: R-CFA:111448
is_a: R-CFA:114452

[Term]
id: R-CFA:139910
name: R-CFA:139910
is_a: R-CFA:114452

[Term]
id: R-CFA:426048
name: R-CFA:426048
is_a: R-CFA:114508

[Term]
id: R-CFA:1169091
name: R-CFA:1169091
is_a: R-CFA:1168372

[Term]
id: R-CFA:1169092
name: R-CFA:1169092
is_a: R-CFA:1168372

[Term]
id: R-CFA:1169408
name: R-CFA:1169408
is_a: R-CFA:1169410

[Term]
id: R-CFA:8983711
name: R-CFA:8983711
is_a: R-CFA:1169410

[Term]
id: R-CFA:1300642
name: R-CFA:1300642
is_a: R-CFA:1187000

[Term]
id: R-CFA:1300645
name: R-CFA:1300645
is_a: R-CFA:1187000

[Term]
id: R-CFA:2534343
name: R-CFA:2534343
is_a: R-CFA:1187000

[Term]
id: R-CFA:8941413
name: R-CFA:8941413
is_a: R-CFA:1222556

[Term]
id: R-CFA:1250196
name: R-CFA:1250196
is_a: R-CFA:1227986

[Term]
id: R-CFA:1963640
name: R-CFA:1963640
is_a: R-CFA:1227986

[Term]
id: R-CFA:1963642
name: R-CFA:1963642
is_a: R-CFA:1227986

[Term]
id: R-CFA:6785631
name: R-CFA:6785631
is_a: R-CFA:1227986

[Term]
id: R-CFA:8863795
name: R-CFA:8863795
is_a: R-CFA:1227986

[Term]
id: R-CFA:1234158
name: R-CFA:1234158
is_a: R-CFA:1234174

[Term]
id: R-CFA:1234176
name: R-CFA:1234176
is_a: R-CFA:1234174

[Term]
id: R-CFA:1250342
name: R-CFA:1250342
is_a: R-CFA:1236394

[Term]
id: R-CFA:1250347
name: R-CFA:1250347
is_a: R-CFA:1236394

[Term]
id: R-CFA:1251985
name: R-CFA:1251985
is_a: R-CFA:1236394

[Term]
id: R-CFA:1253288
name: R-CFA:1253288
is_a: R-CFA:1236394

[Term]
id: R-CFA:1236973
name: R-CFA:1236973
is_a: R-CFA:1236975

[Term]
id: R-CFA:1236978
name: R-CFA:1236978
is_a: R-CFA:1236975

[Term]
id: R-CFA:198323
name: R-CFA:198323
is_a: R-CFA:1257604

[Term]
id: R-CFA:198693
name: R-CFA:198693
is_a: R-CFA:1257604

[Term]
id: R-CFA:199418
name: R-CFA:199418
is_a: R-CFA:1257604

[Term]
id: R-CFA:6807070
name: R-CFA:6807070
is_a: R-CFA:1257604

[Term]
id: R-CFA:1181150
name: R-CFA:1181150
is_a: R-CFA:1266738

[Term]
id: R-CFA:186712
name: R-CFA:186712
is_a: R-CFA:1266738

[Term]
id: R-CFA:525793
name: R-CFA:525793
is_a: R-CFA:1266738

[Term]
id: R-CFA:5682910
name: R-CFA:5682910
is_a: R-CFA:1266738

[Term]
id: R-CFA:6805567
name: R-CFA:6805567
is_a: R-CFA:1266738

[Term]
id: R-CFA:9616222
name: R-CFA:9616222
is_a: R-CFA:1266738

[Term]
id: R-CFA:9675108
name: R-CFA:9675108
is_a: R-CFA:1266738

[Term]
id: R-CFA:1170546
name: R-CFA:1170546
is_a: R-CFA:1280215

[Term]
id: R-CFA:449147
name: R-CFA:449147
is_a: R-CFA:1280215

[Term]
id: R-CFA:5668541
name: R-CFA:5668541
is_a: R-CFA:1280215

[Term]
id: R-CFA:913531
name: R-CFA:913531
is_a: R-CFA:1280215

[Term]
id: R-CFA:9607240
name: R-CFA:9607240
is_a: R-CFA:1280215

[Term]
id: R-CFA:982772
name: R-CFA:982772
is_a: R-CFA:1280215

[Term]
id: R-CFA:198933
name: R-CFA:198933
is_a: R-CFA:1280218

[Term]
id: R-CFA:202403
name: R-CFA:202403
is_a: R-CFA:1280218

[Term]
id: R-CFA:2132295
name: R-CFA:2132295
is_a: R-CFA:1280218

[Term]
id: R-CFA:388841
name: R-CFA:388841
is_a: R-CFA:1280218

[Term]
id: R-CFA:392517
name: R-CFA:392517
is_a: R-CFA:1280218

[Term]
id: R-CFA:8851680
name: R-CFA:8851680
is_a: R-CFA:1280218

[Term]
id: R-CFA:983169
name: R-CFA:983169
is_a: R-CFA:1280218

[Term]
id: R-CFA:983705
name: R-CFA:983705
is_a: R-CFA:1280218

[Term]
id: R-CFA:1296041
name: R-CFA:1296041
is_a: R-CFA:1296059

[Term]
id: R-CFA:1296025
name: R-CFA:1296025
is_a: R-CFA:1296065

[Term]
id: R-CFA:1296053
name: R-CFA:1296053
is_a: R-CFA:1296065

[Term]
id: R-CFA:1296059
name: R-CFA:1296059
is_a: R-CFA:1296065

[Term]
id: R-CFA:1296067
name: R-CFA:1296067
is_a: R-CFA:1296065

[Term]
id: R-CFA:1296052
name: R-CFA:1296052
is_a: R-CFA:1296071

[Term]
id: R-CFA:1296061
name: R-CFA:1296061
is_a: R-CFA:1296071

[Term]
id: R-CFA:1296065
name: R-CFA:1296065
is_a: R-CFA:1296071

[Term]
id: R-CFA:1296072
name: R-CFA:1296072
is_a: R-CFA:1296071

[Term]
id: R-CFA:1296346
name: R-CFA:1296346
is_a: R-CFA:1296071

[Term]
id: R-CFA:1299287
name: R-CFA:1299287
is_a: R-CFA:1296346

[Term]
id: R-CFA:1299308
name: R-CFA:1299308
is_a: R-CFA:1296346

[Term]
id: R-CFA:1299316
name: R-CFA:1299316
is_a: R-CFA:1296346

[Term]
id: R-CFA:1299344
name: R-CFA:1299344
is_a: R-CFA:1296346

[Term]
id: R-CFA:1299361
name: R-CFA:1299361
is_a: R-CFA:1296346

[Term]
id: R-CFA:1299503
name: R-CFA:1299503
is_a: R-CFA:1296346

[Term]
id: R-CFA:2395516
name: R-CFA:2395516
is_a: R-CFA:1362409

[Term]
id: R-CFA:141333
name: R-CFA:141333
is_a: R-CFA:140179

[Term]
id: R-CFA:141334
name: R-CFA:141334
is_a: R-CFA:140179

[Term]
id: R-CFA:3371378
name: R-CFA:3371378
is_a: R-CFA:140534

[Term]
id: R-CFA:69416
name: R-CFA:69416
is_a: R-CFA:140534

[Term]
id: R-CFA:140834
name: R-CFA:140834
is_a: R-CFA:140877

[Term]
id: R-CFA:140837
name: R-CFA:140837
is_a: R-CFA:140877

[Term]
id: R-CFA:140875
name: R-CFA:140875
is_a: R-CFA:140877

[Term]
id: R-CFA:141430
name: R-CFA:141430
is_a: R-CFA:141405

[Term]
id: R-CFA:141444
name: R-CFA:141444
is_a: R-CFA:141424

[Term]
id: R-CFA:163200
name: R-CFA:163200
is_a: R-CFA:1428517

[Term]
id: R-CFA:71406
name: R-CFA:71406
is_a: R-CFA:1428517

[Term]
id: R-CFA:1362409
name: R-CFA:1362409
is_a: R-CFA:1430728

[Term]
id: R-CFA:1428517
name: R-CFA:1428517
is_a: R-CFA:1430728

[Term]
id: R-CFA:1475029
name: R-CFA:1475029
is_a: R-CFA:1430728

[Term]
id: R-CFA:1483249
name: R-CFA:1483249
is_a: R-CFA:1430728

[Term]
id: R-CFA:15869
name: R-CFA:15869
is_a: R-CFA:1430728

[Term]
id: R-CFA:163685
name: R-CFA:163685
is_a: R-CFA:1430728

[Term]
id: R-CFA:189445
name: R-CFA:189445
is_a: R-CFA:1430728

[Term]
id: R-CFA:196854
name: R-CFA:196854
is_a: R-CFA:1430728

[Term]
id: R-CFA:202131
name: R-CFA:202131
is_a: R-CFA:1430728

[Term]
id: R-CFA:211859
name: R-CFA:211859
is_a: R-CFA:1430728

[Term]
id: R-CFA:2161522
name: R-CFA:2161522
is_a: R-CFA:1430728

[Term]
id: R-CFA:556833
name: R-CFA:556833
is_a: R-CFA:1430728

[Term]
id: R-CFA:71291
name: R-CFA:71291
is_a: R-CFA:1430728

[Term]
id: R-CFA:71387
name: R-CFA:71387
is_a: R-CFA:1430728

[Term]
id: R-CFA:71737
name: R-CFA:71737
is_a: R-CFA:1430728

[Term]
id: R-CFA:1433559
name: R-CFA:1433559
is_a: R-CFA:1433557

[Term]
id: R-CFA:1461957
name: R-CFA:1461957
is_a: R-CFA:1461973

[Term]
id: R-CFA:1187000
name: R-CFA:1187000
is_a: R-CFA:1474165

[Term]
id: R-CFA:1442490
name: R-CFA:1442490
is_a: R-CFA:1474228

[Term]
id: R-CFA:1592389
name: R-CFA:1592389
is_a: R-CFA:1474228

[Term]
id: R-CFA:1474228
name: R-CFA:1474228
is_a: R-CFA:1474244

[Term]
id: R-CFA:1474290
name: R-CFA:1474290
is_a: R-CFA:1474244

[Term]
id: R-CFA:1566948
name: R-CFA:1566948
is_a: R-CFA:1474244

[Term]
id: R-CFA:1566977
name: R-CFA:1566977
is_a: R-CFA:1474244

[Term]
id: R-CFA:216083
name: R-CFA:216083
is_a: R-CFA:1474244

[Term]
id: R-CFA:3000157
name: R-CFA:3000157
is_a: R-CFA:1474244

[Term]
id: R-CFA:3000171
name: R-CFA:3000171
is_a: R-CFA:1474244

[Term]
id: R-CFA:3000178
name: R-CFA:3000178
is_a: R-CFA:1474244

[Term]
id: R-CFA:8941237
name: R-CFA:8941237
is_a: R-CFA:1474244

[Term]
id: R-CFA:1650814
name: R-CFA:1650814
is_a: R-CFA:1474290

[Term]
id: R-CFA:2022090
name: R-CFA:2022090
is_a: R-CFA:1474290

[Term]
id: R-CFA:1237044
name: R-CFA:1237044
is_a: R-CFA:1480926

[Term]
id: R-CFA:1247673
name: R-CFA:1247673
is_a: R-CFA:1480926

[Term]
id: R-CFA:1482788
name: R-CFA:1482788
is_a: R-CFA:1483206

[Term]
id: R-CFA:1482798
name: R-CFA:1482798
is_a: R-CFA:1483206

[Term]
id: R-CFA:1482801
name: R-CFA:1482801
is_a: R-CFA:1483206

[Term]
id: R-CFA:1482839
name: R-CFA:1482839
is_a: R-CFA:1483206

[Term]
id: R-CFA:1482883
name: R-CFA:1482883
is_a: R-CFA:1483206

[Term]
id: R-CFA:1482922
name: R-CFA:1482922
is_a: R-CFA:1483206

[Term]
id: R-CFA:1482925
name: R-CFA:1482925
is_a: R-CFA:1483206

[Term]
id: R-CFA:1483076
name: R-CFA:1483076
is_a: R-CFA:1483206

[Term]
id: R-CFA:1483101
name: R-CFA:1483101
is_a: R-CFA:1483206

[Term]
id: R-CFA:1483115
name: R-CFA:1483115
is_a: R-CFA:1483206

[Term]
id: R-CFA:1483148
name: R-CFA:1483148
is_a: R-CFA:1483206

[Term]
id: R-CFA:1483166
name: R-CFA:1483166
is_a: R-CFA:1483206

[Term]
id: R-CFA:1483191
name: R-CFA:1483191
is_a: R-CFA:1483206

[Term]
id: R-CFA:1483196
name: R-CFA:1483196
is_a: R-CFA:1483206

[Term]
id: R-CFA:1483213
name: R-CFA:1483213
is_a: R-CFA:1483206

[Term]
id: R-CFA:1483226
name: R-CFA:1483226
is_a: R-CFA:1483206

[Term]
id: R-CFA:1855167
name: R-CFA:1855167
is_a: R-CFA:1483249

[Term]
id: R-CFA:1855183
name: R-CFA:1855183
is_a: R-CFA:1483249

[Term]
id: R-CFA:1855191
name: R-CFA:1855191
is_a: R-CFA:1483249

[Term]
id: R-CFA:1855204
name: R-CFA:1855204
is_a: R-CFA:1483249

[Term]
id: R-CFA:1855231
name: R-CFA:1855231
is_a: R-CFA:1483249

[Term]
id: R-CFA:1483196
name: R-CFA:1483196
is_a: R-CFA:1483255

[Term]
id: R-CFA:1483248
name: R-CFA:1483248
is_a: R-CFA:1483255

[Term]
id: R-CFA:1660499
name: R-CFA:1660499
is_a: R-CFA:1483255

[Term]
id: R-CFA:1660514
name: R-CFA:1660514
is_a: R-CFA:1483255

[Term]
id: R-CFA:1660516
name: R-CFA:1660516
is_a: R-CFA:1483255

[Term]
id: R-CFA:1660517
name: R-CFA:1660517
is_a: R-CFA:1483255

[Term]
id: R-CFA:6814848
name: R-CFA:6814848
is_a: R-CFA:1483255

[Term]
id: R-CFA:8847453
name: R-CFA:8847453
is_a: R-CFA:1483255

[Term]
id: R-CFA:1483206
name: R-CFA:1483206
is_a: R-CFA:1483257

[Term]
id: R-CFA:1483255
name: R-CFA:1483255
is_a: R-CFA:1483257

[Term]
id: R-CFA:111997
name: R-CFA:111997
is_a: R-CFA:1489509

[Term]
id: R-CFA:373753
name: R-CFA:373753
is_a: R-CFA:1500931

[Term]
id: R-CFA:391160
name: R-CFA:391160
is_a: R-CFA:1500931

[Term]
id: R-CFA:446728
name: R-CFA:446728
is_a: R-CFA:1500931

[Term]
id: R-CFA:2473224
name: R-CFA:2473224
is_a: R-CFA:1502540

[Term]
id: R-CFA:156581
name: R-CFA:156581
is_a: R-CFA:156580

[Term]
id: R-CFA:156584
name: R-CFA:156584
is_a: R-CFA:156580

[Term]
id: R-CFA:156587
name: R-CFA:156587
is_a: R-CFA:156580

[Term]
id: R-CFA:156588
name: R-CFA:156588
is_a: R-CFA:156580

[Term]
id: R-CFA:156590
name: R-CFA:156590
is_a: R-CFA:156580

[Term]
id: R-CFA:174362
name: R-CFA:174362
is_a: R-CFA:156584

[Term]
id: R-CFA:159424
name: R-CFA:159424
is_a: R-CFA:156587

[Term]
id: R-CFA:173599
name: R-CFA:173599
is_a: R-CFA:156588

[Term]
id: R-CFA:174403
name: R-CFA:174403
is_a: R-CFA:156590

[Term]
id: R-CFA:2129379
name: R-CFA:2129379
is_a: R-CFA:1566948

[Term]
id: R-CFA:156902
name: R-CFA:156902
is_a: R-CFA:156842

[Term]
id: R-CFA:1912422
name: R-CFA:1912422
is_a: R-CFA:157118

[Term]
id: R-CFA:9013694
name: R-CFA:9013694
is_a: R-CFA:157118

[Term]
id: R-CFA:171306
name: R-CFA:171306
is_a: R-CFA:157579

[Term]
id: R-CFA:180786
name: R-CFA:180786
is_a: R-CFA:157579

[Term]
id: R-CFA:190828
name: R-CFA:190828
is_a: R-CFA:157858

[Term]
id: R-CFA:499943
name: R-CFA:499943
is_a: R-CFA:15869

[Term]
id: R-CFA:8956319
name: R-CFA:8956319
is_a: R-CFA:15869

[Term]
id: R-CFA:8956320
name: R-CFA:8956320
is_a: R-CFA:15869

[Term]
id: R-CFA:8956321
name: R-CFA:8956321
is_a: R-CFA:15869

[Term]
id: R-CFA:2151201
name: R-CFA:2151201
is_a: R-CFA:1592230

[Term]
id: R-CFA:8949613
name: R-CFA:8949613
is_a: R-CFA:1592230

[Term]
id: R-CFA:159227
name: R-CFA:159227
is_a: R-CFA:159234

[Term]
id: R-CFA:159230
name: R-CFA:159230
is_a: R-CFA:159234

[Term]
id: R-CFA:159231
name: R-CFA:159231
is_a: R-CFA:159234

[Term]
id: R-CFA:177128
name: R-CFA:177128
is_a: R-CFA:159424

[Term]
id: R-CFA:177135
name: R-CFA:177135
is_a: R-CFA:159424

[Term]
id: R-CFA:177162
name: R-CFA:177162
is_a: R-CFA:159424

[Term]
id: R-CFA:159740
name: R-CFA:159740
is_a: R-CFA:159854

[Term]
id: R-CFA:159763
name: R-CFA:159763
is_a: R-CFA:159854

[Term]
id: R-CFA:159782
name: R-CFA:159782
is_a: R-CFA:159854

[Term]
id: R-CFA:1606341
name: R-CFA:1606341
is_a: R-CFA:1606322

[Term]
id: R-CFA:1810476
name: R-CFA:1810476
is_a: R-CFA:1606322

[Term]
id: R-CFA:1614517
name: R-CFA:1614517
is_a: R-CFA:1614558

[Term]
id: R-CFA:1237112
name: R-CFA:1237112
is_a: R-CFA:1614635

[Term]
id: R-CFA:1614558
name: R-CFA:1614558
is_a: R-CFA:1614635

[Term]
id: R-CFA:1614603
name: R-CFA:1614603
is_a: R-CFA:1614635

[Term]
id: R-CFA:157118
name: R-CFA:157118
is_a: R-CFA:162582

[Term]
id: R-CFA:165159
name: R-CFA:165159
is_a: R-CFA:162582

[Term]
id: R-CFA:194315
name: R-CFA:194315
is_a: R-CFA:162582

[Term]
id: R-CFA:195721
name: R-CFA:195721
is_a: R-CFA:162582

[Term]
id: R-CFA:2028269
name: R-CFA:2028269
is_a: R-CFA:162582

[Term]
id: R-CFA:2586552
name: R-CFA:2586552
is_a: R-CFA:162582

[Term]
id: R-CFA:354192
name: R-CFA:354192
is_a: R-CFA:162582

[Term]
id: R-CFA:372790
name: R-CFA:372790
is_a: R-CFA:162582

[Term]
id: R-CFA:5358351
name: R-CFA:5358351
is_a: R-CFA:162582

[Term]
id: R-CFA:5683057
name: R-CFA:5683057
is_a: R-CFA:162582

[Term]
id: R-CFA:73887
name: R-CFA:73887
is_a: R-CFA:162582

[Term]
id: R-CFA:9006335
name: R-CFA:9006335
is_a: R-CFA:162582

[Term]
id: R-CFA:9006925
name: R-CFA:9006925
is_a: R-CFA:162582

[Term]
id: R-CFA:9006927
name: R-CFA:9006927
is_a: R-CFA:162582

[Term]
id: R-CFA:9006931
name: R-CFA:9006931
is_a: R-CFA:162582

[Term]
id: R-CFA:9006934
name: R-CFA:9006934
is_a: R-CFA:162582

[Term]
id: R-CFA:9006936
name: R-CFA:9006936
is_a: R-CFA:162582

[Term]
id: R-CFA:1638074
name: R-CFA:1638074
is_a: R-CFA:1630316

[Term]
id: R-CFA:1638091
name: R-CFA:1638091
is_a: R-CFA:1630316

[Term]
id: R-CFA:174362
name: R-CFA:174362
is_a: R-CFA:1630316

[Term]
id: R-CFA:1793185
name: R-CFA:1793185
is_a: R-CFA:1630316

[Term]
id: R-CFA:2142845
name: R-CFA:2142845
is_a: R-CFA:1630316

[Term]
id: R-CFA:162699
name: R-CFA:162699
is_a: R-CFA:163125

[Term]
id: R-CFA:162710
name: R-CFA:162710
is_a: R-CFA:163125

[Term]
id: R-CFA:162791
name: R-CFA:162791
is_a: R-CFA:163125

[Term]
id: R-CFA:163210
name: R-CFA:163210
is_a: R-CFA:163200

[Term]
id: R-CFA:166187
name: R-CFA:166187
is_a: R-CFA:163200

[Term]
id: R-CFA:611105
name: R-CFA:611105
is_a: R-CFA:163200

[Term]
id: R-CFA:9663891
name: R-CFA:9663891
is_a: R-CFA:1632852

[Term]
id: R-CFA:164378
name: R-CFA:164378
is_a: R-CFA:163359

[Term]
id: R-CFA:163358
name: R-CFA:163358
is_a: R-CFA:163685

[Term]
id: R-CFA:163359
name: R-CFA:163359
is_a: R-CFA:163685

[Term]
id: R-CFA:163680
name: R-CFA:163680
is_a: R-CFA:163685

[Term]
id: R-CFA:163754
name: R-CFA:163754
is_a: R-CFA:163685

[Term]
id: R-CFA:163765
name: R-CFA:163765
is_a: R-CFA:163685

[Term]
id: R-CFA:422356
name: R-CFA:422356
is_a: R-CFA:163685

[Term]
id: R-CFA:2022854
name: R-CFA:2022854
is_a: R-CFA:1638074

[Term]
id: R-CFA:2022857
name: R-CFA:2022857
is_a: R-CFA:1638074

[Term]
id: R-CFA:1971475
name: R-CFA:1971475
is_a: R-CFA:1638091

[Term]
id: R-CFA:2022928
name: R-CFA:2022928
is_a: R-CFA:1638091

[Term]
id: R-CFA:2024096
name: R-CFA:2024096
is_a: R-CFA:1638091

[Term]
id: R-CFA:159854
name: R-CFA:159854
is_a: R-CFA:163841

[Term]
id: R-CFA:1663150
name: R-CFA:1663150
is_a: R-CFA:163841

[Term]
id: R-CFA:204626
name: R-CFA:204626
is_a: R-CFA:163841

[Term]
id: R-CFA:5358493
name: R-CFA:5358493
is_a: R-CFA:163841

[Term]
id: R-CFA:69278
name: R-CFA:69278
is_a: R-CFA:1640170

[Term]
id: R-CFA:69620
name: R-CFA:69620
is_a: R-CFA:1640170

[Term]
id: R-CFA:73886
name: R-CFA:73886
is_a: R-CFA:1640170

[Term]
id: R-CFA:5663205
name: R-CFA:5663205
is_a: R-CFA:1643685

[Term]
id: R-CFA:8948216
name: R-CFA:8948216
is_a: R-CFA:1650814

[Term]
id: R-CFA:165181
name: R-CFA:165181
is_a: R-CFA:165159

[Term]
id: R-CFA:166208
name: R-CFA:166208
is_a: R-CFA:165159

[Term]
id: R-CFA:380972
name: R-CFA:380972
is_a: R-CFA:165159

[Term]
id: R-CFA:166058
name: R-CFA:166058
is_a: R-CFA:166016

[Term]
id: R-CFA:166166
name: R-CFA:166166
is_a: R-CFA:166016

[Term]
id: R-CFA:445989
name: R-CFA:445989
is_a: R-CFA:166058

[Term]
id: R-CFA:450294
name: R-CFA:450294
is_a: R-CFA:166058

[Term]
id: R-CFA:937039
name: R-CFA:937039
is_a: R-CFA:166058

[Term]
id: R-CFA:937042
name: R-CFA:937042
is_a: R-CFA:166058

[Term]
id: R-CFA:937061
name: R-CFA:937061
is_a: R-CFA:166166

[Term]
id: R-CFA:167826
name: R-CFA:167826
is_a: R-CFA:166187

[Term]
id: R-CFA:167827
name: R-CFA:167827
is_a: R-CFA:166187

[Term]
id: R-CFA:9673163
name: R-CFA:9673163
is_a: R-CFA:166187

[Term]
id: R-CFA:187037
name: R-CFA:187037
is_a: R-CFA:166520

[Term]
id: R-CFA:9006115
name: R-CFA:9006115
is_a: R-CFA:166520

[Term]
id: R-CFA:9034015
name: R-CFA:9034015
is_a: R-CFA:166520

[Term]
id: R-CFA:9036866
name: R-CFA:9036866
is_a: R-CFA:166520

[Term]
id: R-CFA:166663
name: R-CFA:166663
is_a: R-CFA:166658

[Term]
id: R-CFA:166665
name: R-CFA:166665
is_a: R-CFA:166658

[Term]
id: R-CFA:174577
name: R-CFA:174577
is_a: R-CFA:166658

[Term]
id: R-CFA:977606
name: R-CFA:977606
is_a: R-CFA:166658

[Term]
id: R-CFA:2855086
name: R-CFA:2855086
is_a: R-CFA:166662

[Term]
id: R-CFA:166786
name: R-CFA:166786
is_a: R-CFA:166663

[Term]
id: R-CFA:173736
name: R-CFA:173736
is_a: R-CFA:166663

[Term]
id: R-CFA:166662
name: R-CFA:166662
is_a: R-CFA:166786

[Term]
id: R-CFA:173623
name: R-CFA:173623
is_a: R-CFA:166786

[Term]
id: R-CFA:171007
name: R-CFA:171007
is_a: R-CFA:167044

[Term]
id: R-CFA:975155
name: R-CFA:975155
is_a: R-CFA:168138

[Term]
id: R-CFA:975871
name: R-CFA:975871
is_a: R-CFA:168142

[Term]
id: R-CFA:445989
name: R-CFA:445989
is_a: R-CFA:168164

[Term]
id: R-CFA:450294
name: R-CFA:450294
is_a: R-CFA:168164

[Term]
id: R-CFA:9013973
name: R-CFA:9013973
is_a: R-CFA:168164

[Term]
id: R-CFA:975871
name: R-CFA:975871
is_a: R-CFA:168176

[Term]
id: R-CFA:166058
name: R-CFA:166058
is_a: R-CFA:168179

[Term]
id: R-CFA:975155
name: R-CFA:975155
is_a: R-CFA:168181

[Term]
id: R-CFA:166058
name: R-CFA:166058
is_a: R-CFA:168188

[Term]
id: R-CFA:1222556
name: R-CFA:1222556
is_a: R-CFA:168249

[Term]
id: R-CFA:166658
name: R-CFA:166658
is_a: R-CFA:168249

[Term]
id: R-CFA:168643
name: R-CFA:168643
is_a: R-CFA:168249

[Term]
id: R-CFA:168898
name: R-CFA:168898
is_a: R-CFA:168249

[Term]
id: R-CFA:168928
name: R-CFA:168928
is_a: R-CFA:168249

[Term]
id: R-CFA:1834949
name: R-CFA:1834949
is_a: R-CFA:168249

[Term]
id: R-CFA:2029480
name: R-CFA:2029480
is_a: R-CFA:168249

[Term]
id: R-CFA:2172127
name: R-CFA:2172127
is_a: R-CFA:168249

[Term]
id: R-CFA:2454202
name: R-CFA:2454202
is_a: R-CFA:168249

[Term]
id: R-CFA:5621481
name: R-CFA:5621481
is_a: R-CFA:168249

[Term]
id: R-CFA:6798695
name: R-CFA:6798695
is_a: R-CFA:168249

[Term]
id: R-CFA:6803157
name: R-CFA:6803157
is_a: R-CFA:168249

[Term]
id: R-CFA:879415
name: R-CFA:879415
is_a: R-CFA:168249

[Term]
id: R-CFA:9645460
name: R-CFA:9645460
is_a: R-CFA:168249

[Term]
id: R-CFA:1280215
name: R-CFA:1280215
is_a: R-CFA:168256

[Term]
id: R-CFA:1280218
name: R-CFA:1280218
is_a: R-CFA:168256

[Term]
id: R-CFA:168249
name: R-CFA:168249
is_a: R-CFA:168256

[Term]
id: R-CFA:168638
name: R-CFA:168638
is_a: R-CFA:168643

[Term]
id: R-CFA:622312
name: R-CFA:622312
is_a: R-CFA:168643

[Term]
id: R-CFA:166016
name: R-CFA:166016
is_a: R-CFA:168898

[Term]
id: R-CFA:1679131
name: R-CFA:1679131
is_a: R-CFA:168898

[Term]
id: R-CFA:168138
name: R-CFA:168138
is_a: R-CFA:168898

[Term]
id: R-CFA:168142
name: R-CFA:168142
is_a: R-CFA:168898

[Term]
id: R-CFA:168164
name: R-CFA:168164
is_a: R-CFA:168898

[Term]
id: R-CFA:168176
name: R-CFA:168176
is_a: R-CFA:168898

[Term]
id: R-CFA:168181
name: R-CFA:168181
is_a: R-CFA:168898

[Term]
id: R-CFA:181438
name: R-CFA:181438
is_a: R-CFA:168898

[Term]
id: R-CFA:5686938
name: R-CFA:5686938
is_a: R-CFA:168898

[Term]
id: R-CFA:918233
name: R-CFA:918233
is_a: R-CFA:168928

[Term]
id: R-CFA:933541
name: R-CFA:933541
is_a: R-CFA:168928

[Term]
id: R-CFA:933542
name: R-CFA:933542
is_a: R-CFA:168928

[Term]
id: R-CFA:936440
name: R-CFA:936440
is_a: R-CFA:168928

[Term]
id: R-CFA:170968
name: R-CFA:170968
is_a: R-CFA:169893

[Term]
id: R-CFA:170984
name: R-CFA:170984
is_a: R-CFA:169893

[Term]
id: R-CFA:2173789
name: R-CFA:2173789
is_a: R-CFA:170834

[Term]
id: R-CFA:2173791
name: R-CFA:2173791
is_a: R-CFA:170834

[Term]
id: R-CFA:2173793
name: R-CFA:2173793
is_a: R-CFA:170834

[Term]
id: R-CFA:174084
name: R-CFA:174084
is_a: R-CFA:174143

[Term]
id: R-CFA:174178
name: R-CFA:174178
is_a: R-CFA:174143

[Term]
id: R-CFA:176407
name: R-CFA:176407
is_a: R-CFA:174143

[Term]
id: R-CFA:176408
name: R-CFA:176408
is_a: R-CFA:174143

[Term]
id: R-CFA:176814
name: R-CFA:176814
is_a: R-CFA:174143

[Term]
id: R-CFA:174437
name: R-CFA:174437
is_a: R-CFA:174414

[Term]
id: R-CFA:174411
name: R-CFA:174411
is_a: R-CFA:174417

[Term]
id: R-CFA:174414
name: R-CFA:174414
is_a: R-CFA:174417

[Term]
id: R-CFA:174430
name: R-CFA:174430
is_a: R-CFA:174417

[Term]
id: R-CFA:8963898
name: R-CFA:8963898
is_a: R-CFA:174824

[Term]
id: R-CFA:8963899
name: R-CFA:8963899
is_a: R-CFA:174824

[Term]
id: R-CFA:8964043
name: R-CFA:8964043
is_a: R-CFA:174824

[Term]
id: R-CFA:141405
name: R-CFA:141405
is_a: R-CFA:176408

[Term]
id: R-CFA:176417
name: R-CFA:176417
is_a: R-CFA:176408

[Term]
id: R-CFA:174048
name: R-CFA:174048
is_a: R-CFA:176409

[Term]
id: R-CFA:174154
name: R-CFA:174154
is_a: R-CFA:176409

[Term]
id: R-CFA:179419
name: R-CFA:179419
is_a: R-CFA:176409

[Term]
id: R-CFA:176409
name: R-CFA:176409
is_a: R-CFA:176814

[Term]
id: R-CFA:176412
name: R-CFA:176412
is_a: R-CFA:176814

[Term]
id: R-CFA:179812
name: R-CFA:179812
is_a: R-CFA:177929

[Term]
id: R-CFA:180292
name: R-CFA:180292
is_a: R-CFA:177929

[Term]
id: R-CFA:180336
name: R-CFA:180336
is_a: R-CFA:177929

[Term]
id: R-CFA:182971
name: R-CFA:182971
is_a: R-CFA:177929

[Term]
id: R-CFA:212718
name: R-CFA:212718
is_a: R-CFA:177929

[Term]
id: R-CFA:1971475
name: R-CFA:1971475
is_a: R-CFA:1793185

[Term]
id: R-CFA:2022870
name: R-CFA:2022870
is_a: R-CFA:1793185

[Term]
id: R-CFA:2022923
name: R-CFA:2022923
is_a: R-CFA:1793185

[Term]
id: R-CFA:2024101
name: R-CFA:2024101
is_a: R-CFA:1793185

[Term]
id: R-CFA:174184
name: R-CFA:174184
is_a: R-CFA:179419

[Term]
id: R-CFA:179409
name: R-CFA:179409
is_a: R-CFA:179419

[Term]
id: R-CFA:171319
name: R-CFA:171319
is_a: R-CFA:180786

[Term]
id: R-CFA:174417
name: R-CFA:174417
is_a: R-CFA:180786

[Term]
id: R-CFA:622323
name: R-CFA:622323
is_a: R-CFA:181431

[Term]
id: R-CFA:622327
name: R-CFA:622327
is_a: R-CFA:181431

[Term]
id: R-CFA:168179
name: R-CFA:168179
is_a: R-CFA:181438

[Term]
id: R-CFA:168188
name: R-CFA:168188
is_a: R-CFA:181438

[Term]
id: R-CFA:3249367
name: R-CFA:3249367
is_a: R-CFA:1834941

[Term]
id: R-CFA:3270619
name: R-CFA:3270619
is_a: R-CFA:1834941

[Term]
id: R-CFA:1606322
name: R-CFA:1606322
is_a: R-CFA:1834949

[Term]
id: R-CFA:1834941
name: R-CFA:1834941
is_a: R-CFA:1834949

[Term]
id: R-CFA:3134963
name: R-CFA:3134963
is_a: R-CFA:1834949

[Term]
id: R-CFA:3134973
name: R-CFA:3134973
is_a: R-CFA:1834949

[Term]
id: R-CFA:3134975
name: R-CFA:3134975
is_a: R-CFA:1834949

[Term]
id: R-CFA:1592230
name: R-CFA:1592230
is_a: R-CFA:1852241

[Term]
id: R-CFA:5617833
name: R-CFA:5617833
is_a: R-CFA:1852241

[Term]
id: R-CFA:210745
name: R-CFA:210745
is_a: R-CFA:186712

[Term]
id: R-CFA:186763
name: R-CFA:186763
is_a: R-CFA:186797

[Term]
id: R-CFA:187042
name: R-CFA:187042
is_a: R-CFA:187015

[Term]
id: R-CFA:177504
name: R-CFA:177504
is_a: R-CFA:187037

[Term]
id: R-CFA:187015
name: R-CFA:187015
is_a: R-CFA:187037

[Term]
id: R-CFA:187687
name: R-CFA:187687
is_a: R-CFA:187037

[Term]
id: R-CFA:198203
name: R-CFA:198203
is_a: R-CFA:187037

[Term]
id: R-CFA:198725
name: R-CFA:198725
is_a: R-CFA:187037

[Term]
id: R-CFA:198765
name: R-CFA:198765
is_a: R-CFA:187037

[Term]
id: R-CFA:167044
name: R-CFA:167044
is_a: R-CFA:187687

[Term]
id: R-CFA:169893
name: R-CFA:169893
is_a: R-CFA:187687

[Term]
id: R-CFA:189451
name: R-CFA:189451
is_a: R-CFA:189445

[Term]
id: R-CFA:189483
name: R-CFA:189483
is_a: R-CFA:189445

[Term]
id: R-CFA:5654736
name: R-CFA:5654736
is_a: R-CFA:190236

[Term]
id: R-CFA:5654738
name: R-CFA:5654738
is_a: R-CFA:190236

[Term]
id: R-CFA:5654741
name: R-CFA:5654741
is_a: R-CFA:190236

[Term]
id: R-CFA:5654743
name: R-CFA:5654743
is_a: R-CFA:190236

[Term]
id: R-CFA:190371
name: R-CFA:190371
is_a: R-CFA:190239

[Term]
id: R-CFA:190372
name: R-CFA:190372
is_a: R-CFA:190239

[Term]
id: R-CFA:190375
name: R-CFA:190375
is_a: R-CFA:190241

[Term]
id: R-CFA:190377
name: R-CFA:190377
is_a: R-CFA:190241

[Term]
id: R-CFA:190370
name: R-CFA:190370
is_a: R-CFA:190242

[Term]
id: R-CFA:190373
name: R-CFA:190373
is_a: R-CFA:190242

[Term]
id: R-CFA:190374
name: R-CFA:190374
is_a: R-CFA:190242

[Term]
id: R-CFA:1307965
name: R-CFA:1307965
is_a: R-CFA:190322

[Term]
id: R-CFA:190861
name: R-CFA:190861
is_a: R-CFA:190828

[Term]
id: R-CFA:190873
name: R-CFA:190873
is_a: R-CFA:190828

[Term]
id: R-CFA:190704
name: R-CFA:190704
is_a: R-CFA:190861

[Term]
id: R-CFA:190872
name: R-CFA:190872
is_a: R-CFA:190861

[Term]
id: R-CFA:196025
name: R-CFA:196025
is_a: R-CFA:190873

[Term]
id: R-CFA:1912408
name: R-CFA:1912408
is_a: R-CFA:1912422

[Term]
id: R-CFA:1912420
name: R-CFA:1912420
is_a: R-CFA:1912422

[Term]
id: R-CFA:6807047
name: R-CFA:6807047
is_a: R-CFA:191273

[Term]
id: R-CFA:6807062
name: R-CFA:6807062
is_a: R-CFA:191273

[Term]
id: R-CFA:193368
name: R-CFA:193368
is_a: R-CFA:192105

[Term]
id: R-CFA:193775
name: R-CFA:193775
is_a: R-CFA:192105

[Term]
id: R-CFA:193807
name: R-CFA:193807
is_a: R-CFA:192105

[Term]
id: R-CFA:209543
name: R-CFA:209543
is_a: R-CFA:193639

[Term]
id: R-CFA:209560
name: R-CFA:209560
is_a: R-CFA:193639

[Term]
id: R-CFA:193634
name: R-CFA:193634
is_a: R-CFA:193697

[Term]
id: R-CFA:209563
name: R-CFA:209563
is_a: R-CFA:193697

[Term]
id: R-CFA:193639
name: R-CFA:193639
is_a: R-CFA:193704

[Term]
id: R-CFA:193692
name: R-CFA:193692
is_a: R-CFA:193704

[Term]
id: R-CFA:193697
name: R-CFA:193697
is_a: R-CFA:193704

[Term]
id: R-CFA:204998
name: R-CFA:204998
is_a: R-CFA:193704

[Term]
id: R-CFA:205017
name: R-CFA:205017
is_a: R-CFA:193704

[Term]
id: R-CFA:159418
name: R-CFA:159418
is_a: R-CFA:194068

[Term]
id: R-CFA:192105
name: R-CFA:192105
is_a: R-CFA:194068

[Term]
id: R-CFA:194306
name: R-CFA:194306
is_a: R-CFA:194138

[Term]
id: R-CFA:194313
name: R-CFA:194313
is_a: R-CFA:194138

[Term]
id: R-CFA:4420097
name: R-CFA:4420097
is_a: R-CFA:194138

[Term]
id: R-CFA:195399
name: R-CFA:195399
is_a: R-CFA:194313

[Term]
id: R-CFA:194840
name: R-CFA:194840
is_a: R-CFA:194315

[Term]
id: R-CFA:195258
name: R-CFA:195258
is_a: R-CFA:194315

[Term]
id: R-CFA:191859
name: R-CFA:191859
is_a: R-CFA:194441

[Term]
id: R-CFA:196299
name: R-CFA:196299
is_a: R-CFA:195253

[Term]
id: R-CFA:4641265
name: R-CFA:4641265
is_a: R-CFA:195253

[Term]
id: R-CFA:5625740
name: R-CFA:5625740
is_a: R-CFA:195258

[Term]
id: R-CFA:5625900
name: R-CFA:5625900
is_a: R-CFA:195258

[Term]
id: R-CFA:5625970
name: R-CFA:5625970
is_a: R-CFA:195258

[Term]
id: R-CFA:5626467
name: R-CFA:5626467
is_a: R-CFA:195258

[Term]
id: R-CFA:5627083
name: R-CFA:5627083
is_a: R-CFA:195258

[Term]
id: R-CFA:5627117
name: R-CFA:5627117
is_a: R-CFA:195258

[Term]
id: R-CFA:5627123
name: R-CFA:5627123
is_a: R-CFA:195258

[Term]
id: R-CFA:5663213
name: R-CFA:5663213
is_a: R-CFA:195258

[Term]
id: R-CFA:5663220
name: R-CFA:5663220
is_a: R-CFA:195258

[Term]
id: R-CFA:5666185
name: R-CFA:5666185
is_a: R-CFA:195258

[Term]
id: R-CFA:5668599
name: R-CFA:5668599
is_a: R-CFA:195258

[Term]
id: R-CFA:195253
name: R-CFA:195253
is_a: R-CFA:195721

[Term]
id: R-CFA:201681
name: R-CFA:201681
is_a: R-CFA:195721

[Term]
id: R-CFA:3238698
name: R-CFA:3238698
is_a: R-CFA:195721

[Term]
id: R-CFA:3858494
name: R-CFA:3858494
is_a: R-CFA:195721

[Term]
id: R-CFA:193048
name: R-CFA:193048
is_a: R-CFA:196071

[Term]
id: R-CFA:193144
name: R-CFA:193144
is_a: R-CFA:196071

[Term]
id: R-CFA:193993
name: R-CFA:193993
is_a: R-CFA:196071

[Term]
id: R-CFA:194002
name: R-CFA:194002
is_a: R-CFA:196071

[Term]
id: R-CFA:196108
name: R-CFA:196108
is_a: R-CFA:196071

[Term]
id: R-CFA:197264
name: R-CFA:197264
is_a: R-CFA:196807

[Term]
id: R-CFA:196741
name: R-CFA:196741
is_a: R-CFA:196849

[Term]
id: R-CFA:196757
name: R-CFA:196757
is_a: R-CFA:196849

[Term]
id: R-CFA:196780
name: R-CFA:196780
is_a: R-CFA:196849

[Term]
id: R-CFA:196807
name: R-CFA:196807
is_a: R-CFA:196849

[Term]
id: R-CFA:196819
name: R-CFA:196819
is_a: R-CFA:196849

[Term]
id: R-CFA:196836
name: R-CFA:196836
is_a: R-CFA:196849

[Term]
id: R-CFA:196843
name: R-CFA:196843
is_a: R-CFA:196849

[Term]
id: R-CFA:199220
name: R-CFA:199220
is_a: R-CFA:196849

[Term]
id: R-CFA:947581
name: R-CFA:947581
is_a: R-CFA:196849

[Term]
id: R-CFA:964975
name: R-CFA:964975
is_a: R-CFA:196849

[Term]
id: R-CFA:196849
name: R-CFA:196849
is_a: R-CFA:196854

[Term]
id: R-CFA:6806667
name: R-CFA:6806667
is_a: R-CFA:196854

[Term]
id: R-CFA:8978934
name: R-CFA:8978934
is_a: R-CFA:196854

[Term]
id: R-CFA:198753
name: R-CFA:198753
is_a: R-CFA:198725

[Term]
id: R-CFA:199920
name: R-CFA:199920
is_a: R-CFA:198725

[Term]
id: R-CFA:9031628
name: R-CFA:9031628
is_a: R-CFA:198725

[Term]
id: R-CFA:202670
name: R-CFA:202670
is_a: R-CFA:198753

[Term]
id: R-CFA:196783
name: R-CFA:196783
is_a: R-CFA:199220

[Term]
id: R-CFA:6811558
name: R-CFA:6811558
is_a: R-CFA:199418

[Term]
id: R-CFA:204005
name: R-CFA:204005
is_a: R-CFA:199977

[Term]
id: R-CFA:5694530
name: R-CFA:5694530
is_a: R-CFA:199977

[Term]
id: R-CFA:6807878
name: R-CFA:6807878
is_a: R-CFA:199977

[Term]
id: R-CFA:157858
name: R-CFA:157858
is_a: R-CFA:199991

[Term]
id: R-CFA:199977
name: R-CFA:199977
is_a: R-CFA:199991

[Term]
id: R-CFA:199992
name: R-CFA:199992
is_a: R-CFA:199991

[Term]
id: R-CFA:6811442
name: R-CFA:6811442
is_a: R-CFA:199991

[Term]
id: R-CFA:8856828
name: R-CFA:8856828
is_a: R-CFA:199991

[Term]
id: R-CFA:9007101
name: R-CFA:9007101
is_a: R-CFA:199991

[Term]
id: R-CFA:917729
name: R-CFA:917729
is_a: R-CFA:199991

[Term]
id: R-CFA:432720
name: R-CFA:432720
is_a: R-CFA:199992

[Term]
id: R-CFA:432722
name: R-CFA:432722
is_a: R-CFA:199992

[Term]
id: R-CFA:201688
name: R-CFA:201688
is_a: R-CFA:201681

[Term]
id: R-CFA:201722
name: R-CFA:201722
is_a: R-CFA:201681

[Term]
id: R-CFA:3769402
name: R-CFA:3769402
is_a: R-CFA:201681

[Term]
id: R-CFA:3772470
name: R-CFA:3772470
is_a: R-CFA:201681

[Term]
id: R-CFA:4641257
name: R-CFA:4641257
is_a: R-CFA:201681

[Term]
id: R-CFA:4641258
name: R-CFA:4641258
is_a: R-CFA:201681

[Term]
id: R-CFA:4641262
name: R-CFA:4641262
is_a: R-CFA:201681

[Term]
id: R-CFA:4641263
name: R-CFA:4641263
is_a: R-CFA:201681

[Term]
id: R-CFA:203615
name: R-CFA:203615
is_a: R-CFA:202131

[Term]
id: R-CFA:203641
name: R-CFA:203641
is_a: R-CFA:202131

[Term]
id: R-CFA:2214320
name: R-CFA:2214320
is_a: R-CFA:2022090

[Term]
id: R-CFA:2243919
name: R-CFA:2243919
is_a: R-CFA:2022090

[Term]
id: R-CFA:202424
name: R-CFA:202424
is_a: R-CFA:202403

[Term]
id: R-CFA:202427
name: R-CFA:202427
is_a: R-CFA:202403

[Term]
id: R-CFA:202430
name: R-CFA:202430
is_a: R-CFA:202403

[Term]
id: R-CFA:202433
name: R-CFA:202433
is_a: R-CFA:202403

[Term]
id: R-CFA:210990
name: R-CFA:210990
is_a: R-CFA:202733

[Term]
id: R-CFA:210991
name: R-CFA:210991
is_a: R-CFA:202733

[Term]
id: R-CFA:210993
name: R-CFA:210993
is_a: R-CFA:202733

[Term]
id: R-CFA:2029481
name: R-CFA:2029481
is_a: R-CFA:2029480

[Term]
id: R-CFA:2029482
name: R-CFA:2029482
is_a: R-CFA:2029480

[Term]
id: R-CFA:2029485
name: R-CFA:2029485
is_a: R-CFA:2029480

[Term]
id: R-CFA:2046105
name: R-CFA:2046105
is_a: R-CFA:2046104

[Term]
id: R-CFA:2046106
name: R-CFA:2046106
is_a: R-CFA:2046104

[Term]
id: R-CFA:193648
name: R-CFA:193648
is_a: R-CFA:204998

[Term]
id: R-CFA:205025
name: R-CFA:205025
is_a: R-CFA:204998

[Term]
id: R-CFA:205043
name: R-CFA:205043
is_a: R-CFA:204998

[Term]
id: R-CFA:209905
name: R-CFA:209905
is_a: R-CFA:209776

[Term]
id: R-CFA:209931
name: R-CFA:209931
is_a: R-CFA:209776

[Term]
id: R-CFA:209968
name: R-CFA:209968
is_a: R-CFA:209776

[Term]
id: R-CFA:209822
name: R-CFA:209822
is_a: R-CFA:209952

[Term]
id: R-CFA:350864
name: R-CFA:350864
is_a: R-CFA:209968

[Term]
id: R-CFA:211163
name: R-CFA:211163
is_a: R-CFA:210745

[Term]
id: R-CFA:203927
name: R-CFA:203927
is_a: R-CFA:211000

[Term]
id: R-CFA:426486
name: R-CFA:426486
is_a: R-CFA:211000

[Term]
id: R-CFA:426496
name: R-CFA:426496
is_a: R-CFA:211000

[Term]
id: R-CFA:5578749
name: R-CFA:5578749
is_a: R-CFA:211000

[Term]
id: R-CFA:156580
name: R-CFA:156580
is_a: R-CFA:211859

[Term]
id: R-CFA:211945
name: R-CFA:211945
is_a: R-CFA:211859

[Term]
id: R-CFA:5423646
name: R-CFA:5423646
is_a: R-CFA:211859

[Term]
id: R-CFA:211916
name: R-CFA:211916
is_a: R-CFA:211897

[Term]
id: R-CFA:211935
name: R-CFA:211935
is_a: R-CFA:211897

[Term]
id: R-CFA:211958
name: R-CFA:211958
is_a: R-CFA:211897

[Term]
id: R-CFA:211976
name: R-CFA:211976
is_a: R-CFA:211897

[Term]
id: R-CFA:211979
name: R-CFA:211979
is_a: R-CFA:211897

[Term]
id: R-CFA:211981
name: R-CFA:211981
is_a: R-CFA:211897

[Term]
id: R-CFA:140179
name: R-CFA:140179
is_a: R-CFA:211945

[Term]
id: R-CFA:140180
name: R-CFA:140180
is_a: R-CFA:211945

[Term]
id: R-CFA:211897
name: R-CFA:211897
is_a: R-CFA:211945

[Term]
id: R-CFA:217271
name: R-CFA:217271
is_a: R-CFA:211945

[Term]
id: R-CFA:71384
name: R-CFA:71384
is_a: R-CFA:211945

[Term]
id: R-CFA:8937144
name: R-CFA:8937144
is_a: R-CFA:211945

[Term]
id: R-CFA:211994
name: R-CFA:211994
is_a: R-CFA:211976

[Term]
id: R-CFA:211999
name: R-CFA:211999
is_a: R-CFA:211981

[Term]
id: R-CFA:212300
name: R-CFA:212300
is_a: R-CFA:212165

[Term]
id: R-CFA:5221030
name: R-CFA:5221030
is_a: R-CFA:212165

[Term]
id: R-CFA:5250913
name: R-CFA:5250913
is_a: R-CFA:212165

[Term]
id: R-CFA:5250941
name: R-CFA:5250941
is_a: R-CFA:212165

[Term]
id: R-CFA:2032785
name: R-CFA:2032785
is_a: R-CFA:212436

[Term]
id: R-CFA:2173793
name: R-CFA:2173793
is_a: R-CFA:212436

[Term]
id: R-CFA:350054
name: R-CFA:350054
is_a: R-CFA:212436

[Term]
id: R-CFA:3700989
name: R-CFA:3700989
is_a: R-CFA:212436

[Term]
id: R-CFA:383280
name: R-CFA:383280
is_a: R-CFA:212436

[Term]
id: R-CFA:8853884
name: R-CFA:8853884
is_a: R-CFA:212436

[Term]
id: R-CFA:8864260
name: R-CFA:8864260
is_a: R-CFA:212436

[Term]
id: R-CFA:8878159
name: R-CFA:8878159
is_a: R-CFA:212436

[Term]
id: R-CFA:8878166
name: R-CFA:8878166
is_a: R-CFA:212436

[Term]
id: R-CFA:8878171
name: R-CFA:8878171
is_a: R-CFA:212436

[Term]
id: R-CFA:8953750
name: R-CFA:8953750
is_a: R-CFA:212436

[Term]
id: R-CFA:8986944
name: R-CFA:8986944
is_a: R-CFA:212436

[Term]
id: R-CFA:9614085
name: R-CFA:9614085
is_a: R-CFA:212436

[Term]
id: R-CFA:2142670
name: R-CFA:2142670
is_a: R-CFA:2142753

[Term]
id: R-CFA:2142688
name: R-CFA:2142688
is_a: R-CFA:2142753

[Term]
id: R-CFA:2142691
name: R-CFA:2142691
is_a: R-CFA:2142753

[Term]
id: R-CFA:2142696
name: R-CFA:2142696
is_a: R-CFA:2142753

[Term]
id: R-CFA:2142712
name: R-CFA:2142712
is_a: R-CFA:2142753

[Term]
id: R-CFA:2142770
name: R-CFA:2142770
is_a: R-CFA:2142753

[Term]
id: R-CFA:2142816
name: R-CFA:2142816
is_a: R-CFA:2142753

[Term]
id: R-CFA:2162123
name: R-CFA:2162123
is_a: R-CFA:2142753

[Term]
id: R-CFA:2142850
name: R-CFA:2142850
is_a: R-CFA:2142845

[Term]
id: R-CFA:2160916
name: R-CFA:2160916
is_a: R-CFA:2142845

[Term]
id: R-CFA:2161517
name: R-CFA:2161517
is_a: R-CFA:2161522

[Term]
id: R-CFA:2161541
name: R-CFA:2161541
is_a: R-CFA:2161522

[Term]
id: R-CFA:2424491
name: R-CFA:2424491
is_a: R-CFA:2172127

[Term]
id: R-CFA:2168880
name: R-CFA:2168880
is_a: R-CFA:2173782

[Term]
id: R-CFA:3000471
name: R-CFA:3000471
is_a: R-CFA:2173782

[Term]
id: R-CFA:3000480
name: R-CFA:3000480
is_a: R-CFA:2173782

[Term]
id: R-CFA:3000497
name: R-CFA:3000497
is_a: R-CFA:2173782

[Term]
id: R-CFA:2173788
name: R-CFA:2173788
is_a: R-CFA:2173789

[Term]
id: R-CFA:2173795
name: R-CFA:2173795
is_a: R-CFA:2173793

[Term]
id: R-CFA:2173796
name: R-CFA:2173796
is_a: R-CFA:2173793

[Term]
id: R-CFA:2187335
name: R-CFA:2187335
is_a: R-CFA:2187338

[Term]
id: R-CFA:2453902
name: R-CFA:2453902
is_a: R-CFA:2187338

[Term]
id: R-CFA:2514856
name: R-CFA:2514856
is_a: R-CFA:2187338

[Term]
id: R-CFA:975634
name: R-CFA:975634
is_a: R-CFA:2187338

[Term]
id: R-CFA:1234174
name: R-CFA:1234174
is_a: R-CFA:2262752

[Term]
id: R-CFA:2559583
name: R-CFA:2559583
is_a: R-CFA:2262752

[Term]
id: R-CFA:3299685
name: R-CFA:3299685
is_a: R-CFA:2262752

[Term]
id: R-CFA:3371497
name: R-CFA:3371497
is_a: R-CFA:2262752

[Term]
id: R-CFA:3371556
name: R-CFA:3371556
is_a: R-CFA:2262752

[Term]
id: R-CFA:9639288
name: R-CFA:9639288
is_a: R-CFA:2262752

[Term]
id: R-CFA:2428924
name: R-CFA:2428924
is_a: R-CFA:2404192

[Term]
id: R-CFA:2408508
name: R-CFA:2408508
is_a: R-CFA:2408522

[Term]
id: R-CFA:5263617
name: R-CFA:5263617
is_a: R-CFA:2408522

[Term]
id: R-CFA:2428928
name: R-CFA:2428928
is_a: R-CFA:2428924

[Term]
id: R-CFA:2428933
name: R-CFA:2428933
is_a: R-CFA:2428924

[Term]
id: R-CFA:112399
name: R-CFA:112399
is_a: R-CFA:2428928

[Term]
id: R-CFA:2730905
name: R-CFA:2730905
is_a: R-CFA:2454202

[Term]
id: R-CFA:2871796
name: R-CFA:2871796
is_a: R-CFA:2454202

[Term]
id: R-CFA:2871809
name: R-CFA:2871809
is_a: R-CFA:2454202

[Term]
id: R-CFA:2871837
name: R-CFA:2871837
is_a: R-CFA:2454202

[Term]
id: R-CFA:2485179
name: R-CFA:2485179
is_a: R-CFA:2514856

[Term]
id: R-CFA:2514859
name: R-CFA:2514859
is_a: R-CFA:2514856

[Term]
id: R-CFA:68881
name: R-CFA:68881
is_a: R-CFA:2555396

[Term]
id: R-CFA:68882
name: R-CFA:68882
is_a: R-CFA:2555396

[Term]
id: R-CFA:2559580
name: R-CFA:2559580
is_a: R-CFA:2559583

[Term]
id: R-CFA:2559582
name: R-CFA:2559582
is_a: R-CFA:2559583

[Term]
id: R-CFA:2559585
name: R-CFA:2559585
is_a: R-CFA:2559583

[Term]
id: R-CFA:2559586
name: R-CFA:2559586
is_a: R-CFA:2559583

[Term]
id: R-CFA:2559584
name: R-CFA:2559584
is_a: R-CFA:2559586

[Term]
id: R-CFA:3295583
name: R-CFA:3295583
is_a: R-CFA:2672351

[Term]
id: R-CFA:3928662
name: R-CFA:3928662
is_a: R-CFA:2682334

[Term]
id: R-CFA:3928663
name: R-CFA:3928663
is_a: R-CFA:2682334

[Term]
id: R-CFA:3928664
name: R-CFA:3928664
is_a: R-CFA:2682334

[Term]
id: R-CFA:3928665
name: R-CFA:3928665
is_a: R-CFA:2682334

[Term]
id: R-CFA:2022377
name: R-CFA:2022377
is_a: R-CFA:2980736

[Term]
id: R-CFA:209952
name: R-CFA:209952
is_a: R-CFA:2980736

[Term]
id: R-CFA:264876
name: R-CFA:264876
is_a: R-CFA:2980736

[Term]
id: R-CFA:400508
name: R-CFA:400508
is_a: R-CFA:2980736

[Term]
id: R-CFA:422085
name: R-CFA:422085
is_a: R-CFA:2980736

[Term]
id: R-CFA:2980767
name: R-CFA:2980767
is_a: R-CFA:2980766

[Term]
id: R-CFA:3301854
name: R-CFA:3301854
is_a: R-CFA:2980766

[Term]
id: R-CFA:4419969
name: R-CFA:4419969
is_a: R-CFA:2980766

[Term]
id: R-CFA:3108232
name: R-CFA:3108232
is_a: R-CFA:2990846

[Term]
id: R-CFA:3215018
name: R-CFA:3215018
is_a: R-CFA:2990846

[Term]
id: R-CFA:2995383
name: R-CFA:2995383
is_a: R-CFA:2995410

[Term]
id: R-CFA:9615933
name: R-CFA:9615933
is_a: R-CFA:2995410

[Term]
id: R-CFA:9668328
name: R-CFA:9668328
is_a: R-CFA:2995410

[Term]
id: R-CFA:3000170
name: R-CFA:3000170
is_a: R-CFA:3000171

[Term]
id: R-CFA:3108214
name: R-CFA:3108214
is_a: R-CFA:3108232

[Term]
id: R-CFA:3232118
name: R-CFA:3232118
is_a: R-CFA:3108232

[Term]
id: R-CFA:3232142
name: R-CFA:3232142
is_a: R-CFA:3108232

[Term]
id: R-CFA:3899300
name: R-CFA:3899300
is_a: R-CFA:3108232

[Term]
id: R-CFA:4085377
name: R-CFA:4085377
is_a: R-CFA:3108232

[Term]
id: R-CFA:4090294
name: R-CFA:4090294
is_a: R-CFA:3108232

[Term]
id: R-CFA:4551638
name: R-CFA:4551638
is_a: R-CFA:3108232

[Term]
id: R-CFA:4570464
name: R-CFA:4570464
is_a: R-CFA:3108232

[Term]
id: R-CFA:4615885
name: R-CFA:4615885
is_a: R-CFA:3108232

[Term]
id: R-CFA:4655427
name: R-CFA:4655427
is_a: R-CFA:3108232

[Term]
id: R-CFA:4755510
name: R-CFA:4755510
is_a: R-CFA:3108232

[Term]
id: R-CFA:3065676
name: R-CFA:3065676
is_a: R-CFA:3215018

[Term]
id: R-CFA:3065678
name: R-CFA:3065678
is_a: R-CFA:3215018

[Term]
id: R-CFA:3065679
name: R-CFA:3065679
is_a: R-CFA:3215018

[Term]
id: R-CFA:3214815
name: R-CFA:3214815
is_a: R-CFA:3247509

[Term]
id: R-CFA:3214841
name: R-CFA:3214841
is_a: R-CFA:3247509

[Term]
id: R-CFA:3214842
name: R-CFA:3214842
is_a: R-CFA:3247509

[Term]
id: R-CFA:3214847
name: R-CFA:3214847
is_a: R-CFA:3247509

[Term]
id: R-CFA:3214858
name: R-CFA:3214858
is_a: R-CFA:3247509

[Term]
id: R-CFA:3371453
name: R-CFA:3371453
is_a: R-CFA:3371556

[Term]
id: R-CFA:3371511
name: R-CFA:3371511
is_a: R-CFA:3371556

[Term]
id: R-CFA:3371571
name: R-CFA:3371571
is_a: R-CFA:3371556

[Term]
id: R-CFA:3371568
name: R-CFA:3371568
is_a: R-CFA:3371571

[Term]
id: R-CFA:350562
name: R-CFA:350562
is_a: R-CFA:351202

[Term]
id: R-CFA:351143
name: R-CFA:351143
is_a: R-CFA:351202

[Term]
id: R-CFA:351200
name: R-CFA:351200
is_a: R-CFA:351202

[Term]
id: R-CFA:354194
name: R-CFA:354194
is_a: R-CFA:354192

[Term]
id: R-CFA:372708
name: R-CFA:372708
is_a: R-CFA:354192

[Term]
id: R-CFA:5628897
name: R-CFA:5628897
is_a: R-CFA:3700989

[Term]
id: R-CFA:5633007
name: R-CFA:5633007
is_a: R-CFA:3700989

[Term]
id: R-CFA:5633008
name: R-CFA:5633008
is_a: R-CFA:3700989

[Term]
id: R-CFA:6791312
name: R-CFA:6791312
is_a: R-CFA:3700989

[Term]
id: R-CFA:6796648
name: R-CFA:6796648
is_a: R-CFA:3700989

[Term]
id: R-CFA:388396
name: R-CFA:388396
is_a: R-CFA:372790

[Term]
id: R-CFA:500792
name: R-CFA:500792
is_a: R-CFA:372790

[Term]
id: R-CFA:3296197
name: R-CFA:3296197
is_a: R-CFA:373076

[Term]
id: R-CFA:375276
name: R-CFA:375276
is_a: R-CFA:373076

[Term]
id: R-CFA:375280
name: R-CFA:375280
is_a: R-CFA:373076

[Term]
id: R-CFA:375281
name: R-CFA:375281
is_a: R-CFA:373076

[Term]
id: R-CFA:391903
name: R-CFA:391903
is_a: R-CFA:373076

[Term]
id: R-CFA:418038
name: R-CFA:418038
is_a: R-CFA:373076

[Term]
id: R-CFA:419408
name: R-CFA:419408
is_a: R-CFA:373076

[Term]
id: R-CFA:419771
name: R-CFA:419771
is_a: R-CFA:373076

[Term]
id: R-CFA:444209
name: R-CFA:444209
is_a: R-CFA:373076

[Term]
id: R-CFA:419812
name: R-CFA:419812
is_a: R-CFA:373080

[Term]
id: R-CFA:420092
name: R-CFA:420092
is_a: R-CFA:373080

[Term]
id: R-CFA:376172
name: R-CFA:376172
is_a: R-CFA:373752

[Term]
id: R-CFA:418885
name: R-CFA:418885
is_a: R-CFA:373752

[Term]
id: R-CFA:399954
name: R-CFA:399954
is_a: R-CFA:373755

[Term]
id: R-CFA:399955
name: R-CFA:399955
is_a: R-CFA:373755

[Term]
id: R-CFA:399956
name: R-CFA:399956
is_a: R-CFA:373755

[Term]
id: R-CFA:400685
name: R-CFA:400685
is_a: R-CFA:373755

[Term]
id: R-CFA:416700
name: R-CFA:416700
is_a: R-CFA:373755

[Term]
id: R-CFA:437239
name: R-CFA:437239
is_a: R-CFA:373760

[Term]
id: R-CFA:445144
name: R-CFA:445144
is_a: R-CFA:373760

[Term]
id: R-CFA:419037
name: R-CFA:419037
is_a: R-CFA:375165

[Term]
id: R-CFA:380095
name: R-CFA:380095
is_a: R-CFA:375276

[Term]
id: R-CFA:380108
name: R-CFA:380108
is_a: R-CFA:375276

[Term]
id: R-CFA:388479
name: R-CFA:388479
is_a: R-CFA:375276

[Term]
id: R-CFA:389397
name: R-CFA:389397
is_a: R-CFA:375276

[Term]
id: R-CFA:444473
name: R-CFA:444473
is_a: R-CFA:375276

[Term]
id: R-CFA:444821
name: R-CFA:444821
is_a: R-CFA:375276

[Term]
id: R-CFA:390648
name: R-CFA:390648
is_a: R-CFA:375280

[Term]
id: R-CFA:390650
name: R-CFA:390650
is_a: R-CFA:375280

[Term]
id: R-CFA:390651
name: R-CFA:390651
is_a: R-CFA:375280

[Term]
id: R-CFA:390666
name: R-CFA:390666
is_a: R-CFA:375280

[Term]
id: R-CFA:390696
name: R-CFA:390696
is_a: R-CFA:375280

[Term]
id: R-CFA:8985586
name: R-CFA:8985586
is_a: R-CFA:376176

[Term]
id: R-CFA:9010553
name: R-CFA:9010553
is_a: R-CFA:376176

[Term]
id: R-CFA:9010642
name: R-CFA:9010642
is_a: R-CFA:376176

[Term]
id: R-CFA:379397
name: R-CFA:379397
is_a: R-CFA:379401

[Term]
id: R-CFA:379398
name: R-CFA:379398
is_a: R-CFA:379401

[Term]
id: R-CFA:379716
name: R-CFA:379716
is_a: R-CFA:379724

[Term]
id: R-CFA:379726
name: R-CFA:379726
is_a: R-CFA:379724

[Term]
id: R-CFA:380259
name: R-CFA:380259
is_a: R-CFA:380284

[Term]
id: R-CFA:380270
name: R-CFA:380270
is_a: R-CFA:380287

[Term]
id: R-CFA:380284
name: R-CFA:380284
is_a: R-CFA:380287

[Term]
id: R-CFA:380612
name: R-CFA:380612
is_a: R-CFA:380615

[Term]
id: R-CFA:381033
name: R-CFA:381033
is_a: R-CFA:381119

[Term]
id: R-CFA:381042
name: R-CFA:381042
is_a: R-CFA:381119

[Term]
id: R-CFA:381070
name: R-CFA:381070
is_a: R-CFA:381119

[Term]
id: R-CFA:8874211
name: R-CFA:8874211
is_a: R-CFA:381119

[Term]
id: R-CFA:1480926
name: R-CFA:1480926
is_a: R-CFA:382551

[Term]
id: R-CFA:174824
name: R-CFA:174824
is_a: R-CFA:382551

[Term]
id: R-CFA:382556
name: R-CFA:382556
is_a: R-CFA:382551

[Term]
id: R-CFA:425407
name: R-CFA:425407
is_a: R-CFA:382551

[Term]
id: R-CFA:445717
name: R-CFA:445717
is_a: R-CFA:382551

[Term]
id: R-CFA:5223345
name: R-CFA:5223345
is_a: R-CFA:382551

[Term]
id: R-CFA:8949215
name: R-CFA:8949215
is_a: R-CFA:382551

[Term]
id: R-CFA:8981607
name: R-CFA:8981607
is_a: R-CFA:382551

[Term]
id: R-CFA:917937
name: R-CFA:917937
is_a: R-CFA:382551

[Term]
id: R-CFA:983712
name: R-CFA:983712
is_a: R-CFA:382551

[Term]
id: R-CFA:1369007
name: R-CFA:1369007
is_a: R-CFA:382556

[Term]
id: R-CFA:1369062
name: R-CFA:1369062
is_a: R-CFA:382556

[Term]
id: R-CFA:4086398
name: R-CFA:4086398
is_a: R-CFA:3858494

[Term]
id: R-CFA:4086400
name: R-CFA:4086400
is_a: R-CFA:3858494

[Term]
id: R-CFA:397795
name: R-CFA:397795
is_a: R-CFA:388396

[Term]
id: R-CFA:416476
name: R-CFA:416476
is_a: R-CFA:388396

[Term]
id: R-CFA:416482
name: R-CFA:416482
is_a: R-CFA:388396

[Term]
id: R-CFA:418555
name: R-CFA:418555
is_a: R-CFA:388396

[Term]
id: R-CFA:418594
name: R-CFA:418594
is_a: R-CFA:388396

[Term]
id: R-CFA:418597
name: R-CFA:418597
is_a: R-CFA:388396

[Term]
id: R-CFA:389356
name: R-CFA:389356
is_a: R-CFA:388841

[Term]
id: R-CFA:389513
name: R-CFA:389513
is_a: R-CFA:388841

[Term]
id: R-CFA:389948
name: R-CFA:389948
is_a: R-CFA:388841

[Term]
id: R-CFA:389357
name: R-CFA:389357
is_a: R-CFA:389356

[Term]
id: R-CFA:389359
name: R-CFA:389359
is_a: R-CFA:389356

[Term]
id: R-CFA:6783984
name: R-CFA:6783984
is_a: R-CFA:389661

[Term]
id: R-CFA:390471
name: R-CFA:390471
is_a: R-CFA:390466

[Term]
id: R-CFA:6814122
name: R-CFA:6814122
is_a: R-CFA:390466

[Term]
id: R-CFA:389599
name: R-CFA:389599
is_a: R-CFA:390918

[Term]
id: R-CFA:389887
name: R-CFA:389887
is_a: R-CFA:390918

[Term]
id: R-CFA:390247
name: R-CFA:390247
is_a: R-CFA:390918

[Term]
id: R-CFA:390466
name: R-CFA:390466
is_a: R-CFA:391251

[Term]
id: R-CFA:391906
name: R-CFA:391906
is_a: R-CFA:391903

[Term]
id: R-CFA:391908
name: R-CFA:391908
is_a: R-CFA:391903

[Term]
id: R-CFA:418457
name: R-CFA:418457
is_a: R-CFA:392154

[Term]
id: R-CFA:2980736
name: R-CFA:2980736
is_a: R-CFA:392499

[Term]
id: R-CFA:381119
name: R-CFA:381119
is_a: R-CFA:392499

[Term]
id: R-CFA:381426
name: R-CFA:381426
is_a: R-CFA:392499

[Term]
id: R-CFA:391251
name: R-CFA:391251
is_a: R-CFA:392499

[Term]
id: R-CFA:5676934
name: R-CFA:5676934
is_a: R-CFA:392499

[Term]
id: R-CFA:5683826
name: R-CFA:5683826
is_a: R-CFA:392499

[Term]
id: R-CFA:597592
name: R-CFA:597592
is_a: R-CFA:392499

[Term]
id: R-CFA:72766
name: R-CFA:72766
is_a: R-CFA:392499

[Term]
id: R-CFA:392170
name: R-CFA:392170
is_a: R-CFA:392518

[Term]
id: R-CFA:418592
name: R-CFA:418592
is_a: R-CFA:392518

[Term]
id: R-CFA:428930
name: R-CFA:428930
is_a: R-CFA:392518

[Term]
id: R-CFA:390522
name: R-CFA:390522
is_a: R-CFA:397014

[Term]
id: R-CFA:445355
name: R-CFA:445355
is_a: R-CFA:397014

[Term]
id: R-CFA:5576891
name: R-CFA:5576891
is_a: R-CFA:397014

[Term]
id: R-CFA:392451
name: R-CFA:392451
is_a: R-CFA:397795

[Term]
id: R-CFA:418217
name: R-CFA:418217
is_a: R-CFA:397795

[Term]
id: R-CFA:8964315
name: R-CFA:8964315
is_a: R-CFA:397795

[Term]
id: R-CFA:8964616
name: R-CFA:8964616
is_a: R-CFA:397795

[Term]
id: R-CFA:416993
name: R-CFA:416993
is_a: R-CFA:399719

[Term]
id: R-CFA:399710
name: R-CFA:399710
is_a: R-CFA:399721

[Term]
id: R-CFA:399719
name: R-CFA:399719
is_a: R-CFA:399721

[Term]
id: R-CFA:434313
name: R-CFA:434313
is_a: R-CFA:400451

[Term]
id: R-CFA:434316
name: R-CFA:434316
is_a: R-CFA:400451

[Term]
id: R-CFA:381771
name: R-CFA:381771
is_a: R-CFA:400508

[Term]
id: R-CFA:400511
name: R-CFA:400511
is_a: R-CFA:400508

[Term]
id: R-CFA:416550
name: R-CFA:416550
is_a: R-CFA:400685

[Term]
id: R-CFA:416572
name: R-CFA:416572
is_a: R-CFA:400685

[Term]
id: R-CFA:4608870
name: R-CFA:4608870
is_a: R-CFA:4086400

[Term]
id: R-CFA:5099900
name: R-CFA:5099900
is_a: R-CFA:4086400

[Term]
id: R-CFA:5140745
name: R-CFA:5140745
is_a: R-CFA:4086400

[Term]
id: R-CFA:114508
name: R-CFA:114508
is_a: R-CFA:416476

[Term]
id: R-CFA:881907
name: R-CFA:881907
is_a: R-CFA:416476

[Term]
id: R-CFA:417957
name: R-CFA:417957
is_a: R-CFA:418038

[Term]
id: R-CFA:417973
name: R-CFA:417973
is_a: R-CFA:418038

[Term]
id: R-CFA:392154
name: R-CFA:392154
is_a: R-CFA:418346

[Term]
id: R-CFA:392851
name: R-CFA:392851
is_a: R-CFA:418346

[Term]
id: R-CFA:418360
name: R-CFA:418360
is_a: R-CFA:418346

[Term]
id: R-CFA:432142
name: R-CFA:432142
is_a: R-CFA:418346

[Term]
id: R-CFA:139853
name: R-CFA:139853
is_a: R-CFA:418360

[Term]
id: R-CFA:418359
name: R-CFA:418359
is_a: R-CFA:418360

[Term]
id: R-CFA:381753
name: R-CFA:381753
is_a: R-CFA:418555

[Term]
id: R-CFA:111885
name: R-CFA:111885
is_a: R-CFA:418594

[Term]
id: R-CFA:2187338
name: R-CFA:2187338
is_a: R-CFA:418594

[Term]
id: R-CFA:420597
name: R-CFA:420597
is_a: R-CFA:418990

[Term]
id: R-CFA:373756
name: R-CFA:373756
is_a: R-CFA:421270

[Term]
id: R-CFA:418990
name: R-CFA:418990
is_a: R-CFA:421270

[Term]
id: R-CFA:420029
name: R-CFA:420029
is_a: R-CFA:421270

[Term]
id: R-CFA:381676
name: R-CFA:381676
is_a: R-CFA:422356

[Term]
id: R-CFA:399997
name: R-CFA:399997
is_a: R-CFA:422356

[Term]
id: R-CFA:400042
name: R-CFA:400042
is_a: R-CFA:422356

[Term]
id: R-CFA:400451
name: R-CFA:400451
is_a: R-CFA:422356

[Term]
id: R-CFA:2682334
name: R-CFA:2682334
is_a: R-CFA:422475

[Term]
id: R-CFA:373752
name: R-CFA:373752
is_a: R-CFA:422475

[Term]
id: R-CFA:373755
name: R-CFA:373755
is_a: R-CFA:422475

[Term]
id: R-CFA:373760
name: R-CFA:373760
is_a: R-CFA:422475

[Term]
id: R-CFA:375165
name: R-CFA:375165
is_a: R-CFA:422475

[Term]
id: R-CFA:376176
name: R-CFA:376176
is_a: R-CFA:422475

[Term]
id: R-CFA:8853659
name: R-CFA:8853659
is_a: R-CFA:422475

[Term]
id: R-CFA:8866376
name: R-CFA:8866376
is_a: R-CFA:422475

[Term]
id: R-CFA:425410
name: R-CFA:425410
is_a: R-CFA:425366

[Term]
id: R-CFA:429593
name: R-CFA:429593
is_a: R-CFA:425366

[Term]
id: R-CFA:433137
name: R-CFA:433137
is_a: R-CFA:425366

[Term]
id: R-CFA:433692
name: R-CFA:433692
is_a: R-CFA:425366

[Term]
id: R-CFA:442660
name: R-CFA:442660
is_a: R-CFA:425366

[Term]
id: R-CFA:444411
name: R-CFA:444411
is_a: R-CFA:425366

[Term]
id: R-CFA:549132
name: R-CFA:549132
is_a: R-CFA:425366

[Term]
id: R-CFA:352230
name: R-CFA:352230
is_a: R-CFA:425393

[Term]
id: R-CFA:425381
name: R-CFA:425381
is_a: R-CFA:425393

[Term]
id: R-CFA:425561
name: R-CFA:425561
is_a: R-CFA:425393

[Term]
id: R-CFA:425986
name: R-CFA:425986
is_a: R-CFA:425393

[Term]
id: R-CFA:426117
name: R-CFA:426117
is_a: R-CFA:425393

[Term]
id: R-CFA:427601
name: R-CFA:427601
is_a: R-CFA:425393

[Term]
id: R-CFA:427652
name: R-CFA:427652
is_a: R-CFA:425393

[Term]
id: R-CFA:427975
name: R-CFA:427975
is_a: R-CFA:425393

[Term]
id: R-CFA:428559
name: R-CFA:428559
is_a: R-CFA:425393

[Term]
id: R-CFA:428643
name: R-CFA:428643
is_a: R-CFA:425393

[Term]
id: R-CFA:727802
name: R-CFA:727802
is_a: R-CFA:425397

[Term]
id: R-CFA:804914
name: R-CFA:804914
is_a: R-CFA:425397

[Term]
id: R-CFA:83936
name: R-CFA:83936
is_a: R-CFA:425397

[Term]
id: R-CFA:879518
name: R-CFA:879518
is_a: R-CFA:425397

[Term]
id: R-CFA:189200
name: R-CFA:189200
is_a: R-CFA:425407

[Term]
id: R-CFA:425366
name: R-CFA:425366
is_a: R-CFA:425407

[Term]
id: R-CFA:425393
name: R-CFA:425393
is_a: R-CFA:425407

[Term]
id: R-CFA:425397
name: R-CFA:425397
is_a: R-CFA:425407

[Term]
id: R-CFA:435354
name: R-CFA:435354
is_a: R-CFA:425410

[Term]
id: R-CFA:427589
name: R-CFA:427589
is_a: R-CFA:427652

[Term]
id: R-CFA:1660661
name: R-CFA:1660661
is_a: R-CFA:428157

[Term]
id: R-CFA:1660662
name: R-CFA:1660662
is_a: R-CFA:428157

[Term]
id: R-CFA:429947
name: R-CFA:429947
is_a: R-CFA:429914

[Term]
id: R-CFA:429958
name: R-CFA:429958
is_a: R-CFA:429914

[Term]
id: R-CFA:430039
name: R-CFA:430039
is_a: R-CFA:429914

[Term]
id: R-CFA:435368
name: R-CFA:435368
is_a: R-CFA:435354

[Term]
id: R-CFA:442380
name: R-CFA:442380
is_a: R-CFA:435354

[Term]
id: R-CFA:442720
name: R-CFA:442720
is_a: R-CFA:438064

[Term]
id: R-CFA:442729
name: R-CFA:442729
is_a: R-CFA:438064

[Term]
id: R-CFA:442742
name: R-CFA:442742
is_a: R-CFA:438064

[Term]
id: R-CFA:9619229
name: R-CFA:9619229
is_a: R-CFA:438064

[Term]
id: R-CFA:9620244
name: R-CFA:9620244
is_a: R-CFA:438064

[Term]
id: R-CFA:5218920
name: R-CFA:5218920
is_a: R-CFA:4420097

[Term]
id: R-CFA:5218921
name: R-CFA:5218921
is_a: R-CFA:4420097

[Term]
id: R-CFA:444257
name: R-CFA:444257
is_a: R-CFA:442742

[Term]
id: R-CFA:438064
name: R-CFA:438064
is_a: R-CFA:442755

[Term]
id: R-CFA:438066
name: R-CFA:438066
is_a: R-CFA:442755

[Term]
id: R-CFA:432030
name: R-CFA:432030
is_a: R-CFA:445717

[Term]
id: R-CFA:432040
name: R-CFA:432040
is_a: R-CFA:445717

[Term]
id: R-CFA:432047
name: R-CFA:432047
is_a: R-CFA:445717

[Term]
id: R-CFA:446219
name: R-CFA:446219
is_a: R-CFA:446193

[Term]
id: R-CFA:446193
name: R-CFA:446193
is_a: R-CFA:446203

[Term]
id: R-CFA:532668
name: R-CFA:532668
is_a: R-CFA:446203

[Term]
id: R-CFA:948021
name: R-CFA:948021
is_a: R-CFA:446203

[Term]
id: R-CFA:162699
name: R-CFA:162699
is_a: R-CFA:446219

[Term]
id: R-CFA:4085001
name: R-CFA:4085001
is_a: R-CFA:446219

[Term]
id: R-CFA:446199
name: R-CFA:446199
is_a: R-CFA:446219

[Term]
id: R-CFA:446205
name: R-CFA:446205
is_a: R-CFA:446219

[Term]
id: R-CFA:446210
name: R-CFA:446210
is_a: R-CFA:446219

[Term]
id: R-CFA:480985
name: R-CFA:480985
is_a: R-CFA:446219

[Term]
id: R-CFA:6787639
name: R-CFA:6787639
is_a: R-CFA:446219

[Term]
id: R-CFA:446343
name: R-CFA:446343
is_a: R-CFA:446353

[Term]
id: R-CFA:446388
name: R-CFA:446388
is_a: R-CFA:446353

[Term]
id: R-CFA:448706
name: R-CFA:448706
is_a: R-CFA:446652

[Term]
id: R-CFA:9007892
name: R-CFA:9007892
is_a: R-CFA:446652

[Term]
id: R-CFA:9008059
name: R-CFA:9008059
is_a: R-CFA:446652

[Term]
id: R-CFA:9014826
name: R-CFA:9014826
is_a: R-CFA:446652

[Term]
id: R-CFA:9020702
name: R-CFA:9020702
is_a: R-CFA:446652

[Term]
id: R-CFA:421270
name: R-CFA:421270
is_a: R-CFA:446728

[Term]
id: R-CFA:446107
name: R-CFA:446107
is_a: R-CFA:446728

[Term]
id: R-CFA:446353
name: R-CFA:446353
is_a: R-CFA:446728

[Term]
id: R-CFA:8984722
name: R-CFA:8984722
is_a: R-CFA:447115

[Term]
id: R-CFA:9020591
name: R-CFA:9020591
is_a: R-CFA:447115

[Term]
id: R-CFA:9020933
name: R-CFA:9020933
is_a: R-CFA:447115

[Term]
id: R-CFA:9020956
name: R-CFA:9020956
is_a: R-CFA:447115

[Term]
id: R-CFA:450294
name: R-CFA:450294
is_a: R-CFA:448424

[Term]
id: R-CFA:1266695
name: R-CFA:1266695
is_a: R-CFA:449147

[Term]
id: R-CFA:446652
name: R-CFA:446652
is_a: R-CFA:449147

[Term]
id: R-CFA:447115
name: R-CFA:447115
is_a: R-CFA:449147

[Term]
id: R-CFA:448424
name: R-CFA:448424
is_a: R-CFA:449147

[Term]
id: R-CFA:449836
name: R-CFA:449836
is_a: R-CFA:449147

[Term]
id: R-CFA:451927
name: R-CFA:451927
is_a: R-CFA:449147

[Term]
id: R-CFA:512988
name: R-CFA:512988
is_a: R-CFA:449147

[Term]
id: R-CFA:6783589
name: R-CFA:6783589
is_a: R-CFA:449147

[Term]
id: R-CFA:6783783
name: R-CFA:6783783
is_a: R-CFA:449147

[Term]
id: R-CFA:6785807
name: R-CFA:6785807
is_a: R-CFA:449147

[Term]
id: R-CFA:8854691
name: R-CFA:8854691
is_a: R-CFA:449147

[Term]
id: R-CFA:198753
name: R-CFA:198753
is_a: R-CFA:450282

[Term]
id: R-CFA:199920
name: R-CFA:199920
is_a: R-CFA:450282

[Term]
id: R-CFA:450341
name: R-CFA:450341
is_a: R-CFA:450282

[Term]
id: R-CFA:450282
name: R-CFA:450282
is_a: R-CFA:450294

[Term]
id: R-CFA:450302
name: R-CFA:450302
is_a: R-CFA:450294

[Term]
id: R-CFA:450321
name: R-CFA:450321
is_a: R-CFA:450294

[Term]
id: R-CFA:450385
name: R-CFA:450385
is_a: R-CFA:450531

[Term]
id: R-CFA:450408
name: R-CFA:450408
is_a: R-CFA:450531

[Term]
id: R-CFA:450513
name: R-CFA:450513
is_a: R-CFA:450531

[Term]
id: R-CFA:450520
name: R-CFA:450520
is_a: R-CFA:450531

[Term]
id: R-CFA:450604
name: R-CFA:450604
is_a: R-CFA:450531

[Term]
id: R-CFA:451307
name: R-CFA:451307
is_a: R-CFA:451306

[Term]
id: R-CFA:451308
name: R-CFA:451308
is_a: R-CFA:451306

[Term]
id: R-CFA:451306
name: R-CFA:451306
is_a: R-CFA:451326

[Term]
id: R-CFA:500657
name: R-CFA:500657
is_a: R-CFA:451326

[Term]
id: R-CFA:8983432
name: R-CFA:8983432
is_a: R-CFA:451927

[Term]
id: R-CFA:8985947
name: R-CFA:8985947
is_a: R-CFA:451927

[Term]
id: R-CFA:9020558
name: R-CFA:9020558
is_a: R-CFA:451927

[Term]
id: R-CFA:9020958
name: R-CFA:9020958
is_a: R-CFA:451927

[Term]
id: R-CFA:912526
name: R-CFA:912526
is_a: R-CFA:451927

[Term]
id: R-CFA:68911
name: R-CFA:68911
is_a: R-CFA:453274

[Term]
id: R-CFA:69275
name: R-CFA:69275
is_a: R-CFA:453274

[Term]
id: R-CFA:174143
name: R-CFA:174143
is_a: R-CFA:453276

[Term]
id: R-CFA:1538133
name: R-CFA:1538133
is_a: R-CFA:453279

[Term]
id: R-CFA:69206
name: R-CFA:69206
is_a: R-CFA:453279

[Term]
id: R-CFA:69236
name: R-CFA:69236
is_a: R-CFA:453279

[Term]
id: R-CFA:3247509
name: R-CFA:3247509
is_a: R-CFA:4839726

[Term]
id: R-CFA:373076
name: R-CFA:373076
is_a: R-CFA:500792

[Term]
id: R-CFA:373080
name: R-CFA:373080
is_a: R-CFA:500792

[Term]
id: R-CFA:420499
name: R-CFA:420499
is_a: R-CFA:500792

[Term]
id: R-CFA:912526
name: R-CFA:912526
is_a: R-CFA:512988

[Term]
id: R-CFA:912631
name: R-CFA:912631
is_a: R-CFA:512988

[Term]
id: R-CFA:5173214
name: R-CFA:5173214
is_a: R-CFA:5173105

[Term]
id: R-CFA:913709
name: R-CFA:913709
is_a: R-CFA:5173105

[Term]
id: R-CFA:5205685
name: R-CFA:5205685
is_a: R-CFA:5205647

[Term]
id: R-CFA:8934903
name: R-CFA:8934903
is_a: R-CFA:5205647

[Term]
id: R-CFA:5675482
name: R-CFA:5675482
is_a: R-CFA:5213460

[Term]
id: R-CFA:5213460
name: R-CFA:5213460
is_a: R-CFA:5218859

[Term]
id: R-CFA:5250924
name: R-CFA:5250924
is_a: R-CFA:5250913

[Term]
id: R-CFA:427359
name: R-CFA:427359
is_a: R-CFA:5250941

[Term]
id: R-CFA:427413
name: R-CFA:427413
is_a: R-CFA:5250941

[Term]
id: R-CFA:901042
name: R-CFA:901042
is_a: R-CFA:532668

[Term]
id: R-CFA:140534
name: R-CFA:140534
is_a: R-CFA:5357769

[Term]
id: R-CFA:418889
name: R-CFA:418889
is_a: R-CFA:5357769

[Term]
id: R-CFA:109581
name: R-CFA:109581
is_a: R-CFA:5357801

[Term]
id: R-CFA:5218859
name: R-CFA:5218859
is_a: R-CFA:5357801

[Term]
id: R-CFA:5362798
name: R-CFA:5362798
is_a: R-CFA:5358346

[Term]
id: R-CFA:5358346
name: R-CFA:5358346
is_a: R-CFA:5358351

[Term]
id: R-CFA:5610787
name: R-CFA:5610787
is_a: R-CFA:5358351

[Term]
id: R-CFA:5632684
name: R-CFA:5632684
is_a: R-CFA:5358351

[Term]
id: R-CFA:5358565
name: R-CFA:5358565
is_a: R-CFA:5358508

[Term]
id: R-CFA:5358606
name: R-CFA:5358606
is_a: R-CFA:5358508

[Term]
id: R-CFA:5365859
name: R-CFA:5365859
is_a: R-CFA:5362517

[Term]
id: R-CFA:5389840
name: R-CFA:5389840
is_a: R-CFA:5368287

[Term]
id: R-CFA:5419276
name: R-CFA:5419276
is_a: R-CFA:5368287

[Term]
id: R-CFA:549127
name: R-CFA:549127
is_a: R-CFA:549132

[Term]
id: R-CFA:561048
name: R-CFA:561048
is_a: R-CFA:549132

[Term]
id: R-CFA:1483257
name: R-CFA:1483257
is_a: R-CFA:556833

[Term]
id: R-CFA:400206
name: R-CFA:400206
is_a: R-CFA:556833

[Term]
id: R-CFA:428157
name: R-CFA:428157
is_a: R-CFA:556833

[Term]
id: R-CFA:74182
name: R-CFA:74182
is_a: R-CFA:556833

[Term]
id: R-CFA:8848584
name: R-CFA:8848584
is_a: R-CFA:556833

[Term]
id: R-CFA:8957322
name: R-CFA:8957322
is_a: R-CFA:556833

[Term]
id: R-CFA:8964572
name: R-CFA:8964572
is_a: R-CFA:556833

[Term]
id: R-CFA:8978868
name: R-CFA:8978868
is_a: R-CFA:556833

[Term]
id: R-CFA:8979227
name: R-CFA:8979227
is_a: R-CFA:556833

[Term]
id: R-CFA:9018678
name: R-CFA:9018678
is_a: R-CFA:556833

[Term]
id: R-CFA:5576886
name: R-CFA:5576886
is_a: R-CFA:5576891

[Term]
id: R-CFA:5576890
name: R-CFA:5576890
is_a: R-CFA:5576891

[Term]
id: R-CFA:5576892
name: R-CFA:5576892
is_a: R-CFA:5576891

[Term]
id: R-CFA:5576893
name: R-CFA:5576893
is_a: R-CFA:5576891

[Term]
id: R-CFA:5576894
name: R-CFA:5576894
is_a: R-CFA:5576891

[Term]
id: R-CFA:5578768
name: R-CFA:5578768
is_a: R-CFA:5576891

[Term]
id: R-CFA:5578775
name: R-CFA:5578775
is_a: R-CFA:5576891

[Term]
id: R-CFA:5607761
name: R-CFA:5607761
is_a: R-CFA:5607764

[Term]
id: R-CFA:5607763
name: R-CFA:5607763
is_a: R-CFA:5607764

[Term]
id: R-CFA:5660668
name: R-CFA:5660668
is_a: R-CFA:5607764

[Term]
id: R-CFA:5610780
name: R-CFA:5610780
is_a: R-CFA:5610787

[Term]
id: R-CFA:5610785
name: R-CFA:5610785
is_a: R-CFA:5610787

[Term]
id: R-CFA:5620912
name: R-CFA:5620912
is_a: R-CFA:5617833

[Term]
id: R-CFA:5620920
name: R-CFA:5620920
is_a: R-CFA:5617833

[Term]
id: R-CFA:5620924
name: R-CFA:5620924
is_a: R-CFA:5617833

[Term]
id: R-CFA:5620916
name: R-CFA:5620916
is_a: R-CFA:5620920

[Term]
id: R-CFA:5620922
name: R-CFA:5620922
is_a: R-CFA:5620920

[Term]
id: R-CFA:5624138
name: R-CFA:5624138
is_a: R-CFA:5620920

[Term]
id: R-CFA:5624958
name: R-CFA:5624958
is_a: R-CFA:5620920

[Term]
id: R-CFA:5607764
name: R-CFA:5607764
is_a: R-CFA:5621481

[Term]
id: R-CFA:5621480
name: R-CFA:5621480
is_a: R-CFA:5621481

[Term]
id: R-CFA:5621575
name: R-CFA:5621575
is_a: R-CFA:5621481

[Term]
id: R-CFA:5625886
name: R-CFA:5625886
is_a: R-CFA:5625740

[Term]
id: R-CFA:5632681
name: R-CFA:5632681
is_a: R-CFA:5632684

[Term]
id: R-CFA:5635838
name: R-CFA:5635838
is_a: R-CFA:5632684

[Term]
id: R-CFA:6804756
name: R-CFA:6804756
is_a: R-CFA:5633007

[Term]
id: R-CFA:6804758
name: R-CFA:6804758
is_a: R-CFA:5633007

[Term]
id: R-CFA:6804759
name: R-CFA:6804759
is_a: R-CFA:5633007

[Term]
id: R-CFA:6804760
name: R-CFA:6804760
is_a: R-CFA:5633007

[Term]
id: R-CFA:6806003
name: R-CFA:6806003
is_a: R-CFA:5633007

[Term]
id: R-CFA:6803204
name: R-CFA:6803204
is_a: R-CFA:5633008

[Term]
id: R-CFA:6803205
name: R-CFA:6803205
is_a: R-CFA:5633008

[Term]
id: R-CFA:6803207
name: R-CFA:6803207
is_a: R-CFA:5633008

[Term]
id: R-CFA:6803211
name: R-CFA:6803211
is_a: R-CFA:5633008

[Term]
id: R-CFA:5652227
name: R-CFA:5652227
is_a: R-CFA:5652084

[Term]
id: R-CFA:70350
name: R-CFA:70350
is_a: R-CFA:5652084

[Term]
id: R-CFA:199991
name: R-CFA:199991
is_a: R-CFA:5653656

[Term]
id: R-CFA:2173782
name: R-CFA:2173782
is_a: R-CFA:5653656

[Term]
id: R-CFA:5654219
name: R-CFA:5654219
is_a: R-CFA:5654687

[Term]
id: R-CFA:5654688
name: R-CFA:5654688
is_a: R-CFA:5654687

[Term]
id: R-CFA:5654689
name: R-CFA:5654689
is_a: R-CFA:5654687

[Term]
id: R-CFA:5654693
name: R-CFA:5654693
is_a: R-CFA:5654687

[Term]
id: R-CFA:5654221
name: R-CFA:5654221
is_a: R-CFA:5654696

[Term]
id: R-CFA:5654695
name: R-CFA:5654695
is_a: R-CFA:5654696

[Term]
id: R-CFA:5654699
name: R-CFA:5654699
is_a: R-CFA:5654696

[Term]
id: R-CFA:5654700
name: R-CFA:5654700
is_a: R-CFA:5654696

[Term]
id: R-CFA:5654227
name: R-CFA:5654227
is_a: R-CFA:5654708

[Term]
id: R-CFA:5654704
name: R-CFA:5654704
is_a: R-CFA:5654708

[Term]
id: R-CFA:5654706
name: R-CFA:5654706
is_a: R-CFA:5654708

[Term]
id: R-CFA:5654710
name: R-CFA:5654710
is_a: R-CFA:5654708

[Term]
id: R-CFA:5654228
name: R-CFA:5654228
is_a: R-CFA:5654716

[Term]
id: R-CFA:5654712
name: R-CFA:5654712
is_a: R-CFA:5654716

[Term]
id: R-CFA:5654719
name: R-CFA:5654719
is_a: R-CFA:5654716

[Term]
id: R-CFA:5654720
name: R-CFA:5654720
is_a: R-CFA:5654716

[Term]
id: R-CFA:1295596
name: R-CFA:1295596
is_a: R-CFA:5654726

[Term]
id: R-CFA:1295596
name: R-CFA:1295596
is_a: R-CFA:5654727

[Term]
id: R-CFA:1295596
name: R-CFA:1295596
is_a: R-CFA:5654732

[Term]
id: R-CFA:1295596
name: R-CFA:1295596
is_a: R-CFA:5654733

[Term]
id: R-CFA:190242
name: R-CFA:190242
is_a: R-CFA:5654736

[Term]
id: R-CFA:5654687
name: R-CFA:5654687
is_a: R-CFA:5654736

[Term]
id: R-CFA:5654726
name: R-CFA:5654726
is_a: R-CFA:5654736

[Term]
id: R-CFA:5658623
name: R-CFA:5658623
is_a: R-CFA:5654736

[Term]
id: R-CFA:190241
name: R-CFA:190241
is_a: R-CFA:5654738

[Term]
id: R-CFA:5654696
name: R-CFA:5654696
is_a: R-CFA:5654738

[Term]
id: R-CFA:5654727
name: R-CFA:5654727
is_a: R-CFA:5654738

[Term]
id: R-CFA:6803529
name: R-CFA:6803529
is_a: R-CFA:5654738

[Term]
id: R-CFA:190239
name: R-CFA:190239
is_a: R-CFA:5654741

[Term]
id: R-CFA:5654708
name: R-CFA:5654708
is_a: R-CFA:5654741

[Term]
id: R-CFA:5654732
name: R-CFA:5654732
is_a: R-CFA:5654741

[Term]
id: R-CFA:190322
name: R-CFA:190322
is_a: R-CFA:5654743

[Term]
id: R-CFA:5654716
name: R-CFA:5654716
is_a: R-CFA:5654743

[Term]
id: R-CFA:5654733
name: R-CFA:5654733
is_a: R-CFA:5654743

[Term]
id: R-CFA:5661231
name: R-CFA:5661231
is_a: R-CFA:5660526

[Term]
id: R-CFA:9658195
name: R-CFA:9658195
is_a: R-CFA:5663205

[Term]
id: R-CFA:5669034
name: R-CFA:5669034
is_a: R-CFA:5668541

[Term]
id: R-CFA:5676590
name: R-CFA:5676590
is_a: R-CFA:5668541

[Term]
id: R-CFA:5676594
name: R-CFA:5676594
is_a: R-CFA:5668541

[Term]
id: R-CFA:5658442
name: R-CFA:5658442
is_a: R-CFA:5673001

[Term]
id: R-CFA:5673000
name: R-CFA:5673000
is_a: R-CFA:5673001

[Term]
id: R-CFA:5674135
name: R-CFA:5674135
is_a: R-CFA:5673001

[Term]
id: R-CFA:5675221
name: R-CFA:5675221
is_a: R-CFA:5673001

[Term]
id: R-CFA:5674499
name: R-CFA:5674499
is_a: R-CFA:5675221

[Term]
id: R-CFA:5218900
name: R-CFA:5218900
is_a: R-CFA:5675482

[Term]
id: R-CFA:5684996
name: R-CFA:5684996
is_a: R-CFA:5683057

[Term]
id: R-CFA:5687128
name: R-CFA:5687128
is_a: R-CFA:5683057

[Term]
id: R-CFA:112409
name: R-CFA:112409
is_a: R-CFA:5684996

[Term]
id: R-CFA:5673001
name: R-CFA:5673001
is_a: R-CFA:5684996

[Term]
id: R-CFA:5693537
name: R-CFA:5693537
is_a: R-CFA:5685942

[Term]
id: R-CFA:5693579
name: R-CFA:5693579
is_a: R-CFA:5685942

[Term]
id: R-CFA:5689603
name: R-CFA:5689603
is_a: R-CFA:5688426

[Term]
id: R-CFA:5689877
name: R-CFA:5689877
is_a: R-CFA:5688426

[Term]
id: R-CFA:5689880
name: R-CFA:5689880
is_a: R-CFA:5688426

[Term]
id: R-CFA:5689896
name: R-CFA:5689896
is_a: R-CFA:5688426

[Term]
id: R-CFA:5689901
name: R-CFA:5689901
is_a: R-CFA:5688426

[Term]
id: R-CFA:5693538
name: R-CFA:5693538
is_a: R-CFA:5693532

[Term]
id: R-CFA:5693571
name: R-CFA:5693571
is_a: R-CFA:5693532

[Term]
id: R-CFA:5693606
name: R-CFA:5693606
is_a: R-CFA:5693532

[Term]
id: R-CFA:5693568
name: R-CFA:5693568
is_a: R-CFA:5693537

[Term]
id: R-CFA:5685939
name: R-CFA:5685939
is_a: R-CFA:5693538

[Term]
id: R-CFA:5693567
name: R-CFA:5693567
is_a: R-CFA:5693538

[Term]
id: R-CFA:5685938
name: R-CFA:5685938
is_a: R-CFA:5693567

[Term]
id: R-CFA:5685942
name: R-CFA:5685942
is_a: R-CFA:5693567

[Term]
id: R-CFA:5693607
name: R-CFA:5693607
is_a: R-CFA:5693567

[Term]
id: R-CFA:5693616
name: R-CFA:5693616
is_a: R-CFA:5693579

[Term]
id: R-CFA:5693548
name: R-CFA:5693548
is_a: R-CFA:5693606

[Term]
id: R-CFA:5693565
name: R-CFA:5693565
is_a: R-CFA:5693606

[Term]
id: R-CFA:5696399
name: R-CFA:5696399
is_a: R-CFA:5696398

[Term]
id: R-CFA:6781827
name: R-CFA:6781827
is_a: R-CFA:5696398

[Term]
id: R-CFA:5696394
name: R-CFA:5696394
is_a: R-CFA:5696399

[Term]
id: R-CFA:5696395
name: R-CFA:5696395
is_a: R-CFA:5696399

[Term]
id: R-CFA:5696397
name: R-CFA:5696397
is_a: R-CFA:5696399

[Term]
id: R-CFA:5696400
name: R-CFA:5696400
is_a: R-CFA:5696399

[Term]
id: R-CFA:163125
name: R-CFA:163125
is_a: R-CFA:597592

[Term]
id: R-CFA:163841
name: R-CFA:163841
is_a: R-CFA:597592

[Term]
id: R-CFA:2990846
name: R-CFA:2990846
is_a: R-CFA:597592

[Term]
id: R-CFA:446203
name: R-CFA:446203
is_a: R-CFA:597592

[Term]
id: R-CFA:5173105
name: R-CFA:5173105
is_a: R-CFA:597592

[Term]
id: R-CFA:5688426
name: R-CFA:5688426
is_a: R-CFA:597592

[Term]
id: R-CFA:8852135
name: R-CFA:8852135
is_a: R-CFA:597592

[Term]
id: R-CFA:8873719
name: R-CFA:8873719
is_a: R-CFA:597592

[Term]
id: R-CFA:8876725
name: R-CFA:8876725
is_a: R-CFA:597592

[Term]
id: R-CFA:8951664
name: R-CFA:8951664
is_a: R-CFA:597592

[Term]
id: R-CFA:8955332
name: R-CFA:8955332
is_a: R-CFA:597592

[Term]
id: R-CFA:8957275
name: R-CFA:8957275
is_a: R-CFA:597592

[Term]
id: R-CFA:6799198
name: R-CFA:6799198
is_a: R-CFA:611105

[Term]
id: R-CFA:844455
name: R-CFA:844455
is_a: R-CFA:622312

[Term]
id: R-CFA:844456
name: R-CFA:844456
is_a: R-CFA:622312

[Term]
id: R-CFA:629587
name: R-CFA:629587
is_a: R-CFA:622323

[Term]
id: R-CFA:629597
name: R-CFA:629597
is_a: R-CFA:622323

[Term]
id: R-CFA:629587
name: R-CFA:629587
is_a: R-CFA:622327

[Term]
id: R-CFA:629594
name: R-CFA:629594
is_a: R-CFA:622327

[Term]
id: R-CFA:6781823
name: R-CFA:6781823
is_a: R-CFA:6781827

[Term]
id: R-CFA:6782135
name: R-CFA:6782135
is_a: R-CFA:6781827

[Term]
id: R-CFA:6782210
name: R-CFA:6782210
is_a: R-CFA:6781827

[Term]
id: R-CFA:1059683
name: R-CFA:1059683
is_a: R-CFA:6783589

[Term]
id: R-CFA:6788467
name: R-CFA:6788467
is_a: R-CFA:6783589

[Term]
id: R-CFA:6804114
name: R-CFA:6804114
is_a: R-CFA:6791312

[Term]
id: R-CFA:6804115
name: R-CFA:6804115
is_a: R-CFA:6791312

[Term]
id: R-CFA:6804116
name: R-CFA:6804116
is_a: R-CFA:6791312

[Term]
id: R-CFA:388844
name: R-CFA:388844
is_a: R-CFA:6794362

[Term]
id: R-CFA:6794361
name: R-CFA:6794361
is_a: R-CFA:6794362

[Term]
id: R-CFA:8849932
name: R-CFA:8849932
is_a: R-CFA:6794362

[Term]
id: R-CFA:1461973
name: R-CFA:1461973
is_a: R-CFA:6803157

[Term]
id: R-CFA:6799990
name: R-CFA:6799990
is_a: R-CFA:6803157

[Term]
id: R-CFA:6803544
name: R-CFA:6803544
is_a: R-CFA:6803157

[Term]
id: R-CFA:6811555
name: R-CFA:6811555
is_a: R-CFA:6804758

[Term]
id: R-CFA:6809371
name: R-CFA:6809371
is_a: R-CFA:6805567

[Term]
id: R-CFA:6804757
name: R-CFA:6804757
is_a: R-CFA:6806003

[Term]
id: R-CFA:6806664
name: R-CFA:6806664
is_a: R-CFA:6806667

[Term]
id: R-CFA:8877627
name: R-CFA:8877627
is_a: R-CFA:6806667

[Term]
id: R-CFA:975634
name: R-CFA:975634
is_a: R-CFA:6806667

[Term]
id: R-CFA:6806942
name: R-CFA:6806942
is_a: R-CFA:6806834

[Term]
id: R-CFA:6807004
name: R-CFA:6807004
is_a: R-CFA:6806834

[Term]
id: R-CFA:8851805
name: R-CFA:8851805
is_a: R-CFA:6806834

[Term]
id: R-CFA:8851907
name: R-CFA:8851907
is_a: R-CFA:6806834

[Term]
id: R-CFA:8865999
name: R-CFA:8865999
is_a: R-CFA:6806834

[Term]
id: R-CFA:8875656
name: R-CFA:8875656
is_a: R-CFA:6806834

[Term]
id: R-CFA:8875878
name: R-CFA:8875878
is_a: R-CFA:6806834

[Term]
id: R-CFA:8943724
name: R-CFA:8943724
is_a: R-CFA:6807070

[Term]
id: R-CFA:8948747
name: R-CFA:8948747
is_a: R-CFA:6807070

[Term]
id: R-CFA:8948751
name: R-CFA:8948751
is_a: R-CFA:6807070

[Term]
id: R-CFA:6811438
name: R-CFA:6811438
is_a: R-CFA:6811442

[Term]
id: R-CFA:6811440
name: R-CFA:6811440
is_a: R-CFA:6811442

[Term]
id: R-CFA:8856688
name: R-CFA:8856688
is_a: R-CFA:6811442

[Term]
id: R-CFA:68616
name: R-CFA:68616
is_a: R-CFA:68867

[Term]
id: R-CFA:68689
name: R-CFA:68689
is_a: R-CFA:68867

[Term]
id: R-CFA:68827
name: R-CFA:68827
is_a: R-CFA:68867

[Term]
id: R-CFA:162658
name: R-CFA:162658
is_a: R-CFA:68875

[Term]
id: R-CFA:2299718
name: R-CFA:2299718
is_a: R-CFA:68875

[Term]
id: R-CFA:2465910
name: R-CFA:2465910
is_a: R-CFA:68875

[Term]
id: R-CFA:2980766
name: R-CFA:2980766
is_a: R-CFA:68875

[Term]
id: R-CFA:2500257
name: R-CFA:2500257
is_a: R-CFA:68877

[Term]
id: R-CFA:2514853
name: R-CFA:2514853
is_a: R-CFA:68877

[Term]
id: R-CFA:380320
name: R-CFA:380320
is_a: R-CFA:68877

[Term]
id: R-CFA:9648025
name: R-CFA:9648025
is_a: R-CFA:68877

[Term]
id: R-CFA:2467813
name: R-CFA:2467813
is_a: R-CFA:68882

[Term]
id: R-CFA:2995410
name: R-CFA:2995410
is_a: R-CFA:68882

[Term]
id: R-CFA:2470946
name: R-CFA:2470946
is_a: R-CFA:68884

[Term]
id: R-CFA:2555396
name: R-CFA:2555396
is_a: R-CFA:68886

[Term]
id: R-CFA:68875
name: R-CFA:68875
is_a: R-CFA:68886

[Term]
id: R-CFA:68877
name: R-CFA:68877
is_a: R-CFA:68886

[Term]
id: R-CFA:68884
name: R-CFA:68884
is_a: R-CFA:68886

[Term]
id: R-CFA:68867
name: R-CFA:68867
is_a: R-CFA:69002

[Term]
id: R-CFA:68962
name: R-CFA:68962
is_a: R-CFA:69002

[Term]
id: R-CFA:68949
name: R-CFA:68949
is_a: R-CFA:69052

[Term]
id: R-CFA:69017
name: R-CFA:69017
is_a: R-CFA:69052

[Term]
id: R-CFA:69091
name: R-CFA:69091
is_a: R-CFA:69109

[Term]
id: R-CFA:69166
name: R-CFA:69166
is_a: R-CFA:69183

[Term]
id: R-CFA:69091
name: R-CFA:69091
is_a: R-CFA:69186

[Term]
id: R-CFA:69183
name: R-CFA:69183
is_a: R-CFA:69186

[Term]
id: R-CFA:176974
name: R-CFA:176974
is_a: R-CFA:69190

[Term]
id: R-CFA:69109
name: R-CFA:69109
is_a: R-CFA:69190

[Term]
id: R-CFA:69186
name: R-CFA:69186
is_a: R-CFA:69190

[Term]
id: R-CFA:187577
name: R-CFA:187577
is_a: R-CFA:69202

[Term]
id: R-CFA:69200
name: R-CFA:69200
is_a: R-CFA:69202

[Term]
id: R-CFA:113510
name: R-CFA:113510
is_a: R-CFA:69206

[Term]
id: R-CFA:68962
name: R-CFA:68962
is_a: R-CFA:69206

[Term]
id: R-CFA:69202
name: R-CFA:69202
is_a: R-CFA:69206

[Term]
id: R-CFA:69231
name: R-CFA:69231
is_a: R-CFA:69236

[Term]
id: R-CFA:68952
name: R-CFA:68952
is_a: R-CFA:69239

[Term]
id: R-CFA:69052
name: R-CFA:69052
is_a: R-CFA:69239

[Term]
id: R-CFA:69190
name: R-CFA:69190
is_a: R-CFA:69239

[Term]
id: R-CFA:2468052
name: R-CFA:2468052
is_a: R-CFA:69242

[Term]
id: R-CFA:69239
name: R-CFA:69239
is_a: R-CFA:69242

[Term]
id: R-CFA:69656
name: R-CFA:69656
is_a: R-CFA:69242

[Term]
id: R-CFA:156711
name: R-CFA:156711
is_a: R-CFA:69275

[Term]
id: R-CFA:2565942
name: R-CFA:2565942
is_a: R-CFA:69275

[Term]
id: R-CFA:380287
name: R-CFA:380287
is_a: R-CFA:69275

[Term]
id: R-CFA:69273
name: R-CFA:69273
is_a: R-CFA:69275

[Term]
id: R-CFA:8852276
name: R-CFA:8852276
is_a: R-CFA:69275

[Term]
id: R-CFA:8854050
name: R-CFA:8854050
is_a: R-CFA:69275

[Term]
id: R-CFA:8854518
name: R-CFA:8854518
is_a: R-CFA:69275

[Term]
id: R-CFA:8854521
name: R-CFA:8854521
is_a: R-CFA:69275

[Term]
id: R-CFA:453274
name: R-CFA:453274
is_a: R-CFA:69278

[Term]
id: R-CFA:453276
name: R-CFA:453276
is_a: R-CFA:69278

[Term]
id: R-CFA:453279
name: R-CFA:453279
is_a: R-CFA:69278

[Term]
id: R-CFA:68886
name: R-CFA:68886
is_a: R-CFA:69278

[Term]
id: R-CFA:69242
name: R-CFA:69242
is_a: R-CFA:69278

[Term]
id: R-CFA:69002
name: R-CFA:69002
is_a: R-CFA:69306

[Term]
id: R-CFA:69239
name: R-CFA:69239
is_a: R-CFA:69306

[Term]
id: R-CFA:75035
name: R-CFA:75035
is_a: R-CFA:69473

[Term]
id: R-CFA:176187
name: R-CFA:176187
is_a: R-CFA:69481

[Term]
id: R-CFA:69473
name: R-CFA:69473
is_a: R-CFA:69481

[Term]
id: R-CFA:69478
name: R-CFA:69478
is_a: R-CFA:69481

[Term]
id: R-CFA:349425
name: R-CFA:349425
is_a: R-CFA:69541

[Term]
id: R-CFA:69541
name: R-CFA:69541
is_a: R-CFA:69563

[Term]
id: R-CFA:69563
name: R-CFA:69563
is_a: R-CFA:69580

[Term]
id: R-CFA:69601
name: R-CFA:69601
is_a: R-CFA:69610

[Term]
id: R-CFA:69610
name: R-CFA:69610
is_a: R-CFA:69613

[Term]
id: R-CFA:69580
name: R-CFA:69580
is_a: R-CFA:69615

[Term]
id: R-CFA:69613
name: R-CFA:69613
is_a: R-CFA:69615

[Term]
id: R-CFA:141405
name: R-CFA:141405
is_a: R-CFA:69618

[Term]
id: R-CFA:141424
name: R-CFA:141424
is_a: R-CFA:69618

[Term]
id: R-CFA:69481
name: R-CFA:69481
is_a: R-CFA:69620

[Term]
id: R-CFA:69615
name: R-CFA:69615
is_a: R-CFA:69620

[Term]
id: R-CFA:69618
name: R-CFA:69618
is_a: R-CFA:69620

[Term]
id: R-CFA:187577
name: R-CFA:187577
is_a: R-CFA:69656

[Term]
id: R-CFA:170822
name: R-CFA:170822
is_a: R-CFA:70171

[Term]
id: R-CFA:9634600
name: R-CFA:9634600
is_a: R-CFA:70171

[Term]
id: R-CFA:204174
name: R-CFA:204174
is_a: R-CFA:70268

[Term]
id: R-CFA:70171
name: R-CFA:70171
is_a: R-CFA:70326

[Term]
id: R-CFA:70263
name: R-CFA:70263
is_a: R-CFA:70326

[Term]
id: R-CFA:1614635
name: R-CFA:1614635
is_a: R-CFA:71291

[Term]
id: R-CFA:209776
name: R-CFA:209776
is_a: R-CFA:71291

[Term]
id: R-CFA:2408522
name: R-CFA:2408522
is_a: R-CFA:71291

[Term]
id: R-CFA:351202
name: R-CFA:351202
is_a: R-CFA:71291

[Term]
id: R-CFA:389661
name: R-CFA:389661
is_a: R-CFA:71291

[Term]
id: R-CFA:5662702
name: R-CFA:5662702
is_a: R-CFA:71291

[Term]
id: R-CFA:6798163
name: R-CFA:6798163
is_a: R-CFA:71291

[Term]
id: R-CFA:70635
name: R-CFA:70635
is_a: R-CFA:71291

[Term]
id: R-CFA:70688
name: R-CFA:70688
is_a: R-CFA:71291

[Term]
id: R-CFA:70895
name: R-CFA:70895
is_a: R-CFA:71291

[Term]
id: R-CFA:70921
name: R-CFA:70921
is_a: R-CFA:71291

[Term]
id: R-CFA:71064
name: R-CFA:71064
is_a: R-CFA:71291

[Term]
id: R-CFA:71240
name: R-CFA:71240
is_a: R-CFA:71291

[Term]
id: R-CFA:71262
name: R-CFA:71262
is_a: R-CFA:71291

[Term]
id: R-CFA:71288
name: R-CFA:71288
is_a: R-CFA:71291

[Term]
id: R-CFA:8849175
name: R-CFA:8849175
is_a: R-CFA:71291

[Term]
id: R-CFA:8963691
name: R-CFA:8963691
is_a: R-CFA:71291

[Term]
id: R-CFA:8963693
name: R-CFA:8963693
is_a: R-CFA:71291

[Term]
id: R-CFA:8964539
name: R-CFA:8964539
is_a: R-CFA:71291

[Term]
id: R-CFA:8964540
name: R-CFA:8964540
is_a: R-CFA:71291

[Term]
id: R-CFA:977347
name: R-CFA:977347
is_a: R-CFA:71291

[Term]
id: R-CFA:73843
name: R-CFA:73843
is_a: R-CFA:71336

[Term]
id: R-CFA:1630316
name: R-CFA:1630316
is_a: R-CFA:71387

[Term]
id: R-CFA:5652084
name: R-CFA:5652084
is_a: R-CFA:71387

[Term]
id: R-CFA:5653890
name: R-CFA:5653890
is_a: R-CFA:71387

[Term]
id: R-CFA:5661270
name: R-CFA:5661270
is_a: R-CFA:71387

[Term]
id: R-CFA:70326
name: R-CFA:70326
is_a: R-CFA:71387

[Term]
id: R-CFA:70370
name: R-CFA:70370
is_a: R-CFA:71387

[Term]
id: R-CFA:71336
name: R-CFA:71336
is_a: R-CFA:71387

[Term]
id: R-CFA:8853383
name: R-CFA:8853383
is_a: R-CFA:71387

[Term]
id: R-CFA:8982491
name: R-CFA:8982491
is_a: R-CFA:71387

[Term]
id: R-CFA:9033658
name: R-CFA:9033658
is_a: R-CFA:71387

[Term]
id: R-CFA:70268
name: R-CFA:70268
is_a: R-CFA:71406

[Term]
id: R-CFA:71403
name: R-CFA:71403
is_a: R-CFA:71406

[Term]
id: R-CFA:880009
name: R-CFA:880009
is_a: R-CFA:71406

[Term]
id: R-CFA:72163
name: R-CFA:72163
is_a: R-CFA:72172

[Term]
id: R-CFA:72165
name: R-CFA:72165
is_a: R-CFA:72172

[Term]
id: R-CFA:75094
name: R-CFA:75094
is_a: R-CFA:72200

[Term]
id: R-CFA:159234
name: R-CFA:159234
is_a: R-CFA:72202

[Term]
id: R-CFA:159236
name: R-CFA:159236
is_a: R-CFA:72202

[Term]
id: R-CFA:72172
name: R-CFA:72172
is_a: R-CFA:72203

[Term]
id: R-CFA:72187
name: R-CFA:72187
is_a: R-CFA:72203

[Term]
id: R-CFA:72202
name: R-CFA:72202
is_a: R-CFA:72203

[Term]
id: R-CFA:8868773
name: R-CFA:8868773
is_a: R-CFA:72312

[Term]
id: R-CFA:156827
name: R-CFA:156827
is_a: R-CFA:72613

[Term]
id: R-CFA:72737
name: R-CFA:72737
is_a: R-CFA:72613

[Term]
id: R-CFA:72649
name: R-CFA:72649
is_a: R-CFA:72662

[Term]
id: R-CFA:72662
name: R-CFA:72662
is_a: R-CFA:72737

[Term]
id: R-CFA:72689
name: R-CFA:72689
is_a: R-CFA:72737

[Term]
id: R-CFA:72695
name: R-CFA:72695
is_a: R-CFA:72737

[Term]
id: R-CFA:72702
name: R-CFA:72702
is_a: R-CFA:72737

[Term]
id: R-CFA:72706
name: R-CFA:72706
is_a: R-CFA:72737

[Term]
id: R-CFA:72731
name: R-CFA:72731
is_a: R-CFA:72737

[Term]
id: R-CFA:156842
name: R-CFA:156842
is_a: R-CFA:72766

[Term]
id: R-CFA:1799339
name: R-CFA:1799339
is_a: R-CFA:72766

[Term]
id: R-CFA:379724
name: R-CFA:379724
is_a: R-CFA:72766

[Term]
id: R-CFA:5368287
name: R-CFA:5368287
is_a: R-CFA:72766

[Term]
id: R-CFA:72613
name: R-CFA:72613
is_a: R-CFA:72766

[Term]
id: R-CFA:72764
name: R-CFA:72764
is_a: R-CFA:72766

[Term]
id: R-CFA:73728
name: R-CFA:73728
is_a: R-CFA:73854

[Term]
id: R-CFA:73762
name: R-CFA:73762
is_a: R-CFA:73854

[Term]
id: R-CFA:73772
name: R-CFA:73772
is_a: R-CFA:73854

[Term]
id: R-CFA:212436
name: R-CFA:212436
is_a: R-CFA:73857

[Term]
id: R-CFA:674695
name: R-CFA:674695
is_a: R-CFA:73857

[Term]
id: R-CFA:6807505
name: R-CFA:6807505
is_a: R-CFA:73857

[Term]
id: R-CFA:73779
name: R-CFA:73779
is_a: R-CFA:73857

[Term]
id: R-CFA:73856
name: R-CFA:73856
is_a: R-CFA:73857

[Term]
id: R-CFA:75955
name: R-CFA:75955
is_a: R-CFA:73857

[Term]
id: R-CFA:76042
name: R-CFA:76042
is_a: R-CFA:73857

[Term]
id: R-CFA:77075
name: R-CFA:77075
is_a: R-CFA:73857

[Term]
id: R-CFA:73854
name: R-CFA:73854
is_a: R-CFA:73864

[Term]
id: R-CFA:73863
name: R-CFA:73863
is_a: R-CFA:73864

[Term]
id: R-CFA:73929
name: R-CFA:73929
is_a: R-CFA:73884

[Term]
id: R-CFA:73933
name: R-CFA:73933
is_a: R-CFA:73884

[Term]
id: R-CFA:157579
name: R-CFA:157579
is_a: R-CFA:73886

[Term]
id: R-CFA:774815
name: R-CFA:774815
is_a: R-CFA:73886

[Term]
id: R-CFA:193704
name: R-CFA:193704
is_a: R-CFA:73887

[Term]
id: R-CFA:75157
name: R-CFA:75157
is_a: R-CFA:73887

[Term]
id: R-CFA:75893
name: R-CFA:75893
is_a: R-CFA:73887

[Term]
id: R-CFA:110313
name: R-CFA:110313
is_a: R-CFA:73893

[Term]
id: R-CFA:110314
name: R-CFA:110314
is_a: R-CFA:73893

[Term]
id: R-CFA:5358508
name: R-CFA:5358508
is_a: R-CFA:73894

[Term]
id: R-CFA:5693532
name: R-CFA:5693532
is_a: R-CFA:73894

[Term]
id: R-CFA:5696398
name: R-CFA:5696398
is_a: R-CFA:73894

[Term]
id: R-CFA:6783310
name: R-CFA:6783310
is_a: R-CFA:73894

[Term]
id: R-CFA:73884
name: R-CFA:73884
is_a: R-CFA:73894

[Term]
id: R-CFA:73893
name: R-CFA:73893
is_a: R-CFA:73894

[Term]
id: R-CFA:73942
name: R-CFA:73942
is_a: R-CFA:73894

[Term]
id: R-CFA:110330
name: R-CFA:110330
is_a: R-CFA:73927

[Term]
id: R-CFA:110331
name: R-CFA:110331
is_a: R-CFA:73927

[Term]
id: R-CFA:110328
name: R-CFA:110328
is_a: R-CFA:73928

[Term]
id: R-CFA:110329
name: R-CFA:110329
is_a: R-CFA:73928

[Term]
id: R-CFA:73927
name: R-CFA:73927
is_a: R-CFA:73929

[Term]
id: R-CFA:73928
name: R-CFA:73928
is_a: R-CFA:73929

[Term]
id: R-CFA:110357
name: R-CFA:110357
is_a: R-CFA:73933

[Term]
id: R-CFA:110373
name: R-CFA:110373
is_a: R-CFA:73933

[Term]
id: R-CFA:110381
name: R-CFA:110381
is_a: R-CFA:73933

[Term]
id: R-CFA:5649702
name: R-CFA:5649702
is_a: R-CFA:73933

[Term]
id: R-CFA:73943
name: R-CFA:73943
is_a: R-CFA:73942

[Term]
id: R-CFA:76046
name: R-CFA:76046
is_a: R-CFA:74158

[Term]
id: R-CFA:211000
name: R-CFA:211000
is_a: R-CFA:74160

[Term]
id: R-CFA:212165
name: R-CFA:212165
is_a: R-CFA:74160

[Term]
id: R-CFA:73857
name: R-CFA:73857
is_a: R-CFA:74160

[Term]
id: R-CFA:73864
name: R-CFA:73864
is_a: R-CFA:74160

[Term]
id: R-CFA:74158
name: R-CFA:74158
is_a: R-CFA:74160

[Term]
id: R-CFA:75944
name: R-CFA:75944
is_a: R-CFA:74160

[Term]
id: R-CFA:77108
name: R-CFA:77108
is_a: R-CFA:74182

[Term]
id: R-CFA:77111
name: R-CFA:77111
is_a: R-CFA:74182

[Term]
id: R-CFA:2393930
name: R-CFA:2393930
is_a: R-CFA:74259

[Term]
id: R-CFA:112399
name: R-CFA:112399
is_a: R-CFA:74751

[Term]
id: R-CFA:74713
name: R-CFA:74713
is_a: R-CFA:74751

[Term]
id: R-CFA:74749
name: R-CFA:74749
is_a: R-CFA:74751

[Term]
id: R-CFA:74751
name: R-CFA:74751
is_a: R-CFA:74752

[Term]
id: R-CFA:77387
name: R-CFA:77387
is_a: R-CFA:74752

[Term]
id: R-CFA:75102
name: R-CFA:75102
is_a: R-CFA:75064

[Term]
id: R-CFA:77042
name: R-CFA:77042
is_a: R-CFA:75064

[Term]
id: R-CFA:111367
name: R-CFA:111367
is_a: R-CFA:75067

[Term]
id: R-CFA:77588
name: R-CFA:77588
is_a: R-CFA:75067

[Term]
id: R-CFA:77595
name: R-CFA:77595
is_a: R-CFA:75067

[Term]
id: R-CFA:72200
name: R-CFA:72200
is_a: R-CFA:75072

[Term]
id: R-CFA:75064
name: R-CFA:75064
is_a: R-CFA:75072

[Term]
id: R-CFA:75876
name: R-CFA:75876
is_a: R-CFA:75105

[Term]
id: R-CFA:111465
name: R-CFA:111465
is_a: R-CFA:75153

[Term]
id: R-CFA:140342
name: R-CFA:140342
is_a: R-CFA:75153

[Term]
id: R-CFA:5357786
name: R-CFA:5357786
is_a: R-CFA:75893

[Term]
id: R-CFA:5357905
name: R-CFA:5357905
is_a: R-CFA:75893

[Term]
id: R-CFA:5357956
name: R-CFA:5357956
is_a: R-CFA:75893

[Term]
id: R-CFA:5626978
name: R-CFA:5626978
is_a: R-CFA:75893

[Term]
id: R-CFA:163282
name: R-CFA:163282
is_a: R-CFA:75944

[Term]
id: R-CFA:163316
name: R-CFA:163316
is_a: R-CFA:75944

[Term]
id: R-CFA:112382
name: R-CFA:112382
is_a: R-CFA:75955

[Term]
id: R-CFA:113418
name: R-CFA:113418
is_a: R-CFA:75955

[Term]
id: R-CFA:114508
name: R-CFA:114508
is_a: R-CFA:76002

[Term]
id: R-CFA:114604
name: R-CFA:114604
is_a: R-CFA:76002

[Term]
id: R-CFA:392518
name: R-CFA:392518
is_a: R-CFA:76002

[Term]
id: R-CFA:430116
name: R-CFA:430116
is_a: R-CFA:76002

[Term]
id: R-CFA:456926
name: R-CFA:456926
is_a: R-CFA:76002

[Term]
id: R-CFA:76005
name: R-CFA:76005
is_a: R-CFA:76002

[Term]
id: R-CFA:76009
name: R-CFA:76009
is_a: R-CFA:76002

[Term]
id: R-CFA:114516
name: R-CFA:114516
is_a: R-CFA:76005

[Term]
id: R-CFA:114608
name: R-CFA:114608
is_a: R-CFA:76005

[Term]
id: R-CFA:354192
name: R-CFA:354192
is_a: R-CFA:76009

[Term]
id: R-CFA:392023
name: R-CFA:392023
is_a: R-CFA:76009

[Term]
id: R-CFA:73776
name: R-CFA:73776
is_a: R-CFA:76042

[Term]
id: R-CFA:75953
name: R-CFA:75953
is_a: R-CFA:76042

[Term]
id: R-CFA:76061
name: R-CFA:76061
is_a: R-CFA:76046

[Term]
id: R-CFA:76066
name: R-CFA:76066
is_a: R-CFA:76046

[Term]
id: R-CFA:76071
name: R-CFA:76071
is_a: R-CFA:76046

[Term]
id: R-CFA:77285
name: R-CFA:77285
is_a: R-CFA:77286

[Term]
id: R-CFA:77305
name: R-CFA:77305
is_a: R-CFA:77286

[Term]
id: R-CFA:77310
name: R-CFA:77310
is_a: R-CFA:77286

[Term]
id: R-CFA:77346
name: R-CFA:77346
is_a: R-CFA:77286

[Term]
id: R-CFA:77348
name: R-CFA:77348
is_a: R-CFA:77286

[Term]
id: R-CFA:77350
name: R-CFA:77350
is_a: R-CFA:77286

[Term]
id: R-CFA:77352
name: R-CFA:77352
is_a: R-CFA:77286

[Term]
id: R-CFA:71032
name: R-CFA:71032
is_a: R-CFA:77289

[Term]
id: R-CFA:77286
name: R-CFA:77286
is_a: R-CFA:77289

[Term]
id: R-CFA:77288
name: R-CFA:77288
is_a: R-CFA:77289

[Term]
id: R-CFA:606279
name: R-CFA:606279
is_a: R-CFA:774815

[Term]
id: R-CFA:877312
name: R-CFA:877312
is_a: R-CFA:877300

[Term]
id: R-CFA:2179392
name: R-CFA:2179392
is_a: R-CFA:881907

[Term]
id: R-CFA:8849468
name: R-CFA:8849468
is_a: R-CFA:8848021

[Term]
id: R-CFA:8849469
name: R-CFA:8849469
is_a: R-CFA:8848021

[Term]
id: R-CFA:8849471
name: R-CFA:8849471
is_a: R-CFA:8848021

[Term]
id: R-CFA:8857538
name: R-CFA:8857538
is_a: R-CFA:8848021

[Term]
id: R-CFA:75896
name: R-CFA:75896
is_a: R-CFA:8848584

[Term]
id: R-CFA:9640463
name: R-CFA:9640463
is_a: R-CFA:8848584

[Term]
id: R-CFA:8866652
name: R-CFA:8866652
is_a: R-CFA:8852135

[Term]
id: R-CFA:8866654
name: R-CFA:8866654
is_a: R-CFA:8852135

[Term]
id: R-CFA:6811434
name: R-CFA:6811434
is_a: R-CFA:8856688

[Term]
id: R-CFA:6811436
name: R-CFA:6811436
is_a: R-CFA:8856688

[Term]
id: R-CFA:8856825
name: R-CFA:8856825
is_a: R-CFA:8856828

[Term]
id: R-CFA:1358803
name: R-CFA:1358803
is_a: R-CFA:8863795

[Term]
id: R-CFA:8866904
name: R-CFA:8866904
is_a: R-CFA:8864260

[Term]
id: R-CFA:8866907
name: R-CFA:8866907
is_a: R-CFA:8864260

[Term]
id: R-CFA:8866910
name: R-CFA:8866910
is_a: R-CFA:8864260

[Term]
id: R-CFA:8869496
name: R-CFA:8869496
is_a: R-CFA:8864260

[Term]
id: R-CFA:6791226
name: R-CFA:6791226
is_a: R-CFA:8868773

[Term]
id: R-CFA:8874081
name: R-CFA:8874081
is_a: R-CFA:8875878

[Term]
id: R-CFA:8875555
name: R-CFA:8875555
is_a: R-CFA:8875878

[Term]
id: R-CFA:8941855
name: R-CFA:8941855
is_a: R-CFA:8878159

[Term]
id: R-CFA:8941856
name: R-CFA:8941856
is_a: R-CFA:8878159

[Term]
id: R-CFA:8941858
name: R-CFA:8941858
is_a: R-CFA:8878159

[Term]
id: R-CFA:8951430
name: R-CFA:8951430
is_a: R-CFA:8878159

[Term]
id: R-CFA:8951671
name: R-CFA:8951671
is_a: R-CFA:8878159

[Term]
id: R-CFA:8951936
name: R-CFA:8951936
is_a: R-CFA:8878159

[Term]
id: R-CFA:8939902
name: R-CFA:8939902
is_a: R-CFA:8878166

[Term]
id: R-CFA:8941326
name: R-CFA:8941326
is_a: R-CFA:8878166

[Term]
id: R-CFA:8877330
name: R-CFA:8877330
is_a: R-CFA:8878171

[Term]
id: R-CFA:8931987
name: R-CFA:8931987
is_a: R-CFA:8878171

[Term]
id: R-CFA:8934593
name: R-CFA:8934593
is_a: R-CFA:8878171

[Term]
id: R-CFA:8936459
name: R-CFA:8936459
is_a: R-CFA:8878171

[Term]
id: R-CFA:8939236
name: R-CFA:8939236
is_a: R-CFA:8878171

[Term]
id: R-CFA:8939242
name: R-CFA:8939242
is_a: R-CFA:8878171

[Term]
id: R-CFA:8939243
name: R-CFA:8939243
is_a: R-CFA:8878171

[Term]
id: R-CFA:8939245
name: R-CFA:8939245
is_a: R-CFA:8878171

[Term]
id: R-CFA:8939246
name: R-CFA:8939246
is_a: R-CFA:8878171

[Term]
id: R-CFA:8939247
name: R-CFA:8939247
is_a: R-CFA:8878171

[Term]
id: R-CFA:888593
name: R-CFA:888593
is_a: R-CFA:888590

[Term]
id: R-CFA:916853
name: R-CFA:916853
is_a: R-CFA:888590

[Term]
id: R-CFA:189085
name: R-CFA:189085
is_a: R-CFA:8935690

[Term]
id: R-CFA:192456
name: R-CFA:192456
is_a: R-CFA:8935690

[Term]
id: R-CFA:9009391
name: R-CFA:9009391
is_a: R-CFA:8939211

[Term]
id: R-CFA:9018519
name: R-CFA:9018519
is_a: R-CFA:8939211

[Term]
id: R-CFA:8940973
name: R-CFA:8940973
is_a: R-CFA:8941326

[Term]
id: R-CFA:8949664
name: R-CFA:8949664
is_a: R-CFA:8949215

[Term]
id: R-CFA:194441
name: R-CFA:194441
is_a: R-CFA:8953854

[Term]
id: R-CFA:429914
name: R-CFA:429914
is_a: R-CFA:8953854

[Term]
id: R-CFA:450531
name: R-CFA:450531
is_a: R-CFA:8953854

[Term]
id: R-CFA:72086
name: R-CFA:72086
is_a: R-CFA:8953854

[Term]
id: R-CFA:72203
name: R-CFA:72203
is_a: R-CFA:8953854

[Term]
id: R-CFA:72312
name: R-CFA:72312
is_a: R-CFA:8953854

[Term]
id: R-CFA:75067
name: R-CFA:75067
is_a: R-CFA:8953854

[Term]
id: R-CFA:75072
name: R-CFA:75072
is_a: R-CFA:8953854

[Term]
id: R-CFA:927802
name: R-CFA:927802
is_a: R-CFA:8953854

[Term]
id: R-CFA:2262752
name: R-CFA:2262752
is_a: R-CFA:8953897

[Term]
id: R-CFA:5660526
name: R-CFA:5660526
is_a: R-CFA:8953897

[Term]
id: R-CFA:73621
name: R-CFA:73621
is_a: R-CFA:8956319

[Term]
id: R-CFA:74259
name: R-CFA:74259
is_a: R-CFA:8956319

[Term]
id: R-CFA:8850843
name: R-CFA:8850843
is_a: R-CFA:8956319

[Term]
id: R-CFA:500753
name: R-CFA:500753
is_a: R-CFA:8956320

[Term]
id: R-CFA:73817
name: R-CFA:73817
is_a: R-CFA:8956320

[Term]
id: R-CFA:73614
name: R-CFA:73614
is_a: R-CFA:8956321

[Term]
id: R-CFA:74217
name: R-CFA:74217
is_a: R-CFA:8956321

[Term]
id: R-CFA:1655829
name: R-CFA:1655829
is_a: R-CFA:8957322

[Term]
id: R-CFA:191273
name: R-CFA:191273
is_a: R-CFA:8957322

[Term]
id: R-CFA:194068
name: R-CFA:194068
is_a: R-CFA:8957322

[Term]
id: R-CFA:196071
name: R-CFA:196071
is_a: R-CFA:8957322

[Term]
id: R-CFA:196791
name: R-CFA:196791
is_a: R-CFA:8957322

[Term]
id: R-CFA:8963678
name: R-CFA:8963678
is_a: R-CFA:8963676

[Term]
id: R-CFA:8981373
name: R-CFA:8981373
is_a: R-CFA:8963676

[Term]
id: R-CFA:8963684
name: R-CFA:8963684
is_a: R-CFA:8963691

[Term]
id: R-CFA:8964208
name: R-CFA:8964208
is_a: R-CFA:8963691

[Term]
id: R-CFA:8935690
name: R-CFA:8935690
is_a: R-CFA:8963743

[Term]
id: R-CFA:8963676
name: R-CFA:8963676
is_a: R-CFA:8963743

[Term]
id: R-CFA:8866423
name: R-CFA:8866423
is_a: R-CFA:8963898

[Term]
id: R-CFA:8963888
name: R-CFA:8963888
is_a: R-CFA:8963898

[Term]
id: R-CFA:8963896
name: R-CFA:8963896
is_a: R-CFA:8963898

[Term]
id: R-CFA:8963889
name: R-CFA:8963889
is_a: R-CFA:8963899

[Term]
id: R-CFA:8964058
name: R-CFA:8964058
is_a: R-CFA:8963899

[Term]
id: R-CFA:8866427
name: R-CFA:8866427
is_a: R-CFA:8964043

[Term]
id: R-CFA:8964038
name: R-CFA:8964038
is_a: R-CFA:8964043

[Term]
id: R-CFA:8964046
name: R-CFA:8964046
is_a: R-CFA:8964043

[Term]
id: R-CFA:200425
name: R-CFA:200425
is_a: R-CFA:8978868

[Term]
id: R-CFA:2046104
name: R-CFA:2046104
is_a: R-CFA:8978868

[Term]
id: R-CFA:2142753
name: R-CFA:2142753
is_a: R-CFA:8978868

[Term]
id: R-CFA:390918
name: R-CFA:390918
is_a: R-CFA:8978868

[Term]
id: R-CFA:75105
name: R-CFA:75105
is_a: R-CFA:8978868

[Term]
id: R-CFA:77289
name: R-CFA:77289
is_a: R-CFA:8978868

[Term]
id: R-CFA:1474151
name: R-CFA:1474151
is_a: R-CFA:8978934

[Term]
id: R-CFA:2142789
name: R-CFA:2142789
is_a: R-CFA:8978934

[Term]
id: R-CFA:389542
name: R-CFA:389542
is_a: R-CFA:8978934

[Term]
id: R-CFA:163560
name: R-CFA:163560
is_a: R-CFA:8979227

[Term]
id: R-CFA:75109
name: R-CFA:75109
is_a: R-CFA:8979227

[Term]
id: R-CFA:3322077
name: R-CFA:3322077
is_a: R-CFA:8982491

[Term]
id: R-CFA:70221
name: R-CFA:70221
is_a: R-CFA:8982491

[Term]
id: R-CFA:9022692
name: R-CFA:9022692
is_a: R-CFA:8986944

[Term]
id: R-CFA:9026527
name: R-CFA:9026527
is_a: R-CFA:9006115

[Term]
id: R-CFA:9028731
name: R-CFA:9028731
is_a: R-CFA:9006115

[Term]
id: R-CFA:9027276
name: R-CFA:9027276
is_a: R-CFA:9006335

[Term]
id: R-CFA:9027284
name: R-CFA:9027284
is_a: R-CFA:9006335

[Term]
id: R-CFA:1257604
name: R-CFA:1257604
is_a: R-CFA:9006925

[Term]
id: R-CFA:1489509
name: R-CFA:1489509
is_a: R-CFA:9006925

[Term]
id: R-CFA:8848021
name: R-CFA:8848021
is_a: R-CFA:9006927

[Term]
id: R-CFA:5362517
name: R-CFA:5362517
is_a: R-CFA:9006931

[Term]
id: R-CFA:8939211
name: R-CFA:8939211
is_a: R-CFA:9006931

[Term]
id: R-CFA:9024446
name: R-CFA:9024446
is_a: R-CFA:9006931

[Term]
id: R-CFA:1227986
name: R-CFA:1227986
is_a: R-CFA:9006934

[Term]
id: R-CFA:1236394
name: R-CFA:1236394
is_a: R-CFA:9006934

[Term]
id: R-CFA:1433557
name: R-CFA:1433557
is_a: R-CFA:9006934

[Term]
id: R-CFA:166520
name: R-CFA:166520
is_a: R-CFA:9006934

[Term]
id: R-CFA:177929
name: R-CFA:177929
is_a: R-CFA:9006934

[Term]
id: R-CFA:186797
name: R-CFA:186797
is_a: R-CFA:9006934

[Term]
id: R-CFA:190236
name: R-CFA:190236
is_a: R-CFA:9006934

[Term]
id: R-CFA:194138
name: R-CFA:194138
is_a: R-CFA:9006934

[Term]
id: R-CFA:2404192
name: R-CFA:2404192
is_a: R-CFA:9006934

[Term]
id: R-CFA:6806834
name: R-CFA:6806834
is_a: R-CFA:9006934

[Term]
id: R-CFA:74752
name: R-CFA:74752
is_a: R-CFA:9006934

[Term]
id: R-CFA:8852405
name: R-CFA:8852405
is_a: R-CFA:9006934

[Term]
id: R-CFA:1502540
name: R-CFA:1502540
is_a: R-CFA:9006936

[Term]
id: R-CFA:170834
name: R-CFA:170834
is_a: R-CFA:9006936

[Term]
id: R-CFA:201451
name: R-CFA:201451
is_a: R-CFA:9006936

[Term]
id: R-CFA:8854214
name: R-CFA:8854214
is_a: R-CFA:9007101

[Term]
id: R-CFA:8876198
name: R-CFA:8876198
is_a: R-CFA:9007101

[Term]
id: R-CFA:9634635
name: R-CFA:9634635
is_a: R-CFA:9009391

[Term]
id: R-CFA:9634638
name: R-CFA:9634638
is_a: R-CFA:9009391

[Term]
id: R-CFA:901032
name: R-CFA:901032
is_a: R-CFA:901042

[Term]
id: R-CFA:9013700
name: R-CFA:9013700
is_a: R-CFA:9013694

[Term]
id: R-CFA:9604323
name: R-CFA:9604323
is_a: R-CFA:9013694

[Term]
id: R-CFA:9018676
name: R-CFA:9018676
is_a: R-CFA:9018677

[Term]
id: R-CFA:9018681
name: R-CFA:9018681
is_a: R-CFA:9018677

[Term]
id: R-CFA:9018682
name: R-CFA:9018682
is_a: R-CFA:9018677

[Term]
id: R-CFA:9020265
name: R-CFA:9020265
is_a: R-CFA:9018677

[Term]
id: R-CFA:9026395
name: R-CFA:9026395
is_a: R-CFA:9018677

[Term]
id: R-CFA:2142700
name: R-CFA:2142700
is_a: R-CFA:9018678

[Term]
id: R-CFA:9018677
name: R-CFA:9018677
is_a: R-CFA:9018678

[Term]
id: R-CFA:9018679
name: R-CFA:9018679
is_a: R-CFA:9018678

[Term]
id: R-CFA:9018683
name: R-CFA:9018683
is_a: R-CFA:9018678

[Term]
id: R-CFA:9027604
name: R-CFA:9027604
is_a: R-CFA:9018678

[Term]
id: R-CFA:9018896
name: R-CFA:9018896
is_a: R-CFA:9018679

[Term]
id: R-CFA:9023661
name: R-CFA:9023661
is_a: R-CFA:9018679

[Term]
id: R-CFA:9027307
name: R-CFA:9027307
is_a: R-CFA:9018682

[Term]
id: R-CFA:9025094
name: R-CFA:9025094
is_a: R-CFA:9018683

[Term]
id: R-CFA:9025106
name: R-CFA:9025106
is_a: R-CFA:9018683

[Term]
id: R-CFA:445989
name: R-CFA:445989
is_a: R-CFA:9020702

[Term]
id: R-CFA:9029569
name: R-CFA:9029569
is_a: R-CFA:9024446

[Term]
id: R-CFA:9623433
name: R-CFA:9623433
is_a: R-CFA:9024446

[Term]
id: R-CFA:9026286
name: R-CFA:9026286
is_a: R-CFA:9025094

[Term]
id: R-CFA:9026290
name: R-CFA:9026290
is_a: R-CFA:9025094

[Term]
id: R-CFA:9026403
name: R-CFA:9026403
is_a: R-CFA:9025094

[Term]
id: R-CFA:9026762
name: R-CFA:9026762
is_a: R-CFA:9026395

[Term]
id: R-CFA:9026766
name: R-CFA:9026766
is_a: R-CFA:9026395

[Term]
id: R-CFA:9033500
name: R-CFA:9033500
is_a: R-CFA:9033241

[Term]
id: R-CFA:9033807
name: R-CFA:9033807
is_a: R-CFA:9033658

[Term]
id: R-CFA:9037629
name: R-CFA:9037629
is_a: R-CFA:9033658

[Term]
id: R-CFA:9034013
name: R-CFA:9034013
is_a: R-CFA:9034015

[Term]
id: R-CFA:9034793
name: R-CFA:9034793
is_a: R-CFA:9034015

[Term]
id: R-CFA:9603381
name: R-CFA:9603381
is_a: R-CFA:9034015

[Term]
id: R-CFA:167060
name: R-CFA:167060
is_a: R-CFA:9036866

[Term]
id: R-CFA:912694
name: R-CFA:912694
is_a: R-CFA:909733

[Term]
id: R-CFA:1169410
name: R-CFA:1169410
is_a: R-CFA:913531

[Term]
id: R-CFA:877300
name: R-CFA:877300
is_a: R-CFA:913531

[Term]
id: R-CFA:909733
name: R-CFA:909733
is_a: R-CFA:913531

[Term]
id: R-CFA:977068
name: R-CFA:977068
is_a: R-CFA:913709

[Term]
id: R-CFA:917977
name: R-CFA:917977
is_a: R-CFA:917937

[Term]
id: R-CFA:975956
name: R-CFA:975956
is_a: R-CFA:927802

[Term]
id: R-CFA:975957
name: R-CFA:975957
is_a: R-CFA:927802

[Term]
id: R-CFA:445989
name: R-CFA:445989
is_a: R-CFA:937061

[Term]
id: R-CFA:450294
name: R-CFA:450294
is_a: R-CFA:937061

[Term]
id: R-CFA:936964
name: R-CFA:936964
is_a: R-CFA:937061

[Term]
id: R-CFA:937072
name: R-CFA:937072
is_a: R-CFA:937061

[Term]
id: R-CFA:199977
name: R-CFA:199977
is_a: R-CFA:948021

[Term]
id: R-CFA:964739
name: R-CFA:964739
is_a: R-CFA:948021

[Term]
id: R-CFA:975576
name: R-CFA:975576
is_a: R-CFA:948021

[Term]
id: R-CFA:109704
name: R-CFA:109704
is_a: R-CFA:9607240

[Term]
id: R-CFA:5673001
name: R-CFA:5673001
is_a: R-CFA:9607240

[Term]
id: R-CFA:1268020
name: R-CFA:1268020
is_a: R-CFA:9609507

[Term]
id: R-CFA:9033241
name: R-CFA:9033241
is_a: R-CFA:9609507

[Term]
id: R-CFA:9603798
name: R-CFA:9603798
is_a: R-CFA:9609507

[Term]
id: R-CFA:9609523
name: R-CFA:9609523
is_a: R-CFA:9609507

[Term]
id: R-CFA:1632852
name: R-CFA:1632852
is_a: R-CFA:9612973

[Term]
id: R-CFA:9614399
name: R-CFA:9614399
is_a: R-CFA:9614085

[Term]
id: R-CFA:9615017
name: R-CFA:9615017
is_a: R-CFA:9614085

[Term]
id: R-CFA:9617629
name: R-CFA:9617629
is_a: R-CFA:9614085

[Term]
id: R-CFA:9617828
name: R-CFA:9617828
is_a: R-CFA:9614085

[Term]
id: R-CFA:964827
name: R-CFA:964827
is_a: R-CFA:964739

[Term]
id: R-CFA:9664407
name: R-CFA:9664407
is_a: R-CFA:9658195

[Term]
id: R-CFA:9664424
name: R-CFA:9664424
is_a: R-CFA:9658195

[Term]
id: R-CFA:9664433
name: R-CFA:9664433
is_a: R-CFA:9658195

[Term]
id: R-CFA:9660821
name: R-CFA:9660821
is_a: R-CFA:9662851

[Term]
id: R-CFA:9664323
name: R-CFA:9664323
is_a: R-CFA:9662851

[Term]
id: R-CFA:9664535
name: R-CFA:9664535
is_a: R-CFA:9662851

[Term]
id: R-CFA:5205647
name: R-CFA:5205647
is_a: R-CFA:9663891

[Term]
id: R-CFA:9646399
name: R-CFA:9646399
is_a: R-CFA:9663891

[Term]
id: R-CFA:9664873
name: R-CFA:9664873
is_a: R-CFA:9663891

[Term]
id: R-CFA:9664417
name: R-CFA:9664417
is_a: R-CFA:9664407

[Term]
id: R-CFA:9664422
name: R-CFA:9664422
is_a: R-CFA:9664417

[Term]
id: R-CFA:9660826
name: R-CFA:9660826
is_a: R-CFA:9664424

[Term]
id: R-CFA:9662851
name: R-CFA:9662851
is_a: R-CFA:9664433

[Term]
id: R-CFA:422475
name: R-CFA:422475
is_a: R-CFA:9675108

[Term]
id: R-CFA:9619665
name: R-CFA:9619665
is_a: R-CFA:9675108

[Term]
id: R-CFA:445989
name: R-CFA:445989
is_a: R-CFA:975138

[Term]
id: R-CFA:450294
name: R-CFA:450294
is_a: R-CFA:975138

[Term]
id: R-CFA:975144
name: R-CFA:975144
is_a: R-CFA:975138

[Term]
id: R-CFA:975163
name: R-CFA:975163
is_a: R-CFA:975138

[Term]
id: R-CFA:975110
name: R-CFA:975110
is_a: R-CFA:975155

[Term]
id: R-CFA:975138
name: R-CFA:975138
is_a: R-CFA:975155

[Term]
id: R-CFA:975574
name: R-CFA:975574
is_a: R-CFA:975576

[Term]
id: R-CFA:975577
name: R-CFA:975577
is_a: R-CFA:975576

[Term]
id: R-CFA:975578
name: R-CFA:975578
is_a: R-CFA:975576

[Term]
id: R-CFA:445989
name: R-CFA:445989
is_a: R-CFA:975871

[Term]
id: R-CFA:450294
name: R-CFA:450294
is_a: R-CFA:975871

[Term]
id: R-CFA:937039
name: R-CFA:937039
is_a: R-CFA:975871

[Term]
id: R-CFA:937042
name: R-CFA:937042
is_a: R-CFA:975871

[Term]
id: R-CFA:977444
name: R-CFA:977444
is_a: R-CFA:977443

[Term]
id: R-CFA:991365
name: R-CFA:991365
is_a: R-CFA:977444

[Term]
id: R-CFA:1236975
name: R-CFA:1236975
is_a: R-CFA:983169

[Term]
id: R-CFA:983168
name: R-CFA:983168
is_a: R-CFA:983169

[Term]
id: R-CFA:983170
name: R-CFA:983170
is_a: R-CFA:983169

[Term]
id: R-CFA:983189
name: R-CFA:983189
is_a: R-CFA:983231

[Term]
id: R-CFA:1168372
name: R-CFA:1168372
is_a: R-CFA:983705

[Term]
id: R-CFA:5690714
name: R-CFA:5690714
is_a: R-CFA:983705

[Term]
id: R-CFA:983695
name: R-CFA:983695
is_a: R-CFA:983705

[Term]
id: R-CFA:2672351
name: R-CFA:2672351
is_a: R-CFA:983712

[Term]
id: R-CFA:936837
name: R-CFA:936837
is_a: R-CFA:983712

[Term]
id: R-CFA:170670
name: R-CFA:170670
is_a: R-CFA:991365

[Term]
id: R-CFA:997272
name: R-CFA:997272
is_a: R-CFA:991365

[Term]
id: R-DRE:109606
name: R-DRE:109606
is_a: R-DRE:109581

[Term]
id: R-DRE:5357769
name: R-DRE:5357769
is_a: R-DRE:109581

[Term]
id: R-DRE:75153
name: R-DRE:75153
is_a: R-DRE:109581

[Term]
id: R-DRE:140877
name: R-DRE:140877
is_a: R-DRE:109582

[Term]
id: R-DRE:202733
name: R-DRE:202733
is_a: R-DRE:109582

[Term]
id: R-DRE:418346
name: R-DRE:418346
is_a: R-DRE:109582

[Term]
id: R-DRE:75205
name: R-DRE:75205
is_a: R-DRE:109582

[Term]
id: R-DRE:75892
name: R-DRE:75892
is_a: R-DRE:109582

[Term]
id: R-DRE:76002
name: R-DRE:76002
is_a: R-DRE:109582

[Term]
id: R-DRE:983231
name: R-DRE:983231
is_a: R-DRE:109582

[Term]
id: R-DRE:111453
name: R-DRE:111453
is_a: R-DRE:109606

[Term]
id: R-DRE:111471
name: R-DRE:111471
is_a: R-DRE:109606

[Term]
id: R-DRE:114294
name: R-DRE:114294
is_a: R-DRE:109606

[Term]
id: R-DRE:114452
name: R-DRE:114452
is_a: R-DRE:109606

[Term]
id: R-DRE:75108
name: R-DRE:75108
is_a: R-DRE:109606

[Term]
id: R-DRE:165160
name: R-DRE:165160
is_a: R-DRE:109703

[Term]
id: R-DRE:109703
name: R-DRE:109703
is_a: R-DRE:109704

[Term]
id: R-DRE:165158
name: R-DRE:165158
is_a: R-DRE:109704

[Term]
id: R-DRE:110312
name: R-DRE:110312
is_a: R-DRE:110313

[Term]
id: R-DRE:110320
name: R-DRE:110320
is_a: R-DRE:110313

[Term]
id: R-DRE:5655862
name: R-DRE:5655862
is_a: R-DRE:110313

[Term]
id: R-DRE:5656121
name: R-DRE:5656121
is_a: R-DRE:110313

[Term]
id: R-DRE:5656169
name: R-DRE:5656169
is_a: R-DRE:110313

[Term]
id: R-DRE:110362
name: R-DRE:110362
is_a: R-DRE:110373

[Term]
id: R-DRE:5651801
name: R-DRE:5651801
is_a: R-DRE:110373

[Term]
id: R-DRE:73930
name: R-DRE:73930
is_a: R-DRE:110381

[Term]
id: R-DRE:9627069
name: R-DRE:9627069
is_a: R-DRE:111458

[Term]
id: R-DRE:111458
name: R-DRE:111458
is_a: R-DRE:111461

[Term]
id: R-DRE:264870
name: R-DRE:264870
is_a: R-DRE:111465

[Term]
id: R-DRE:351906
name: R-DRE:351906
is_a: R-DRE:111465

[Term]
id: R-DRE:352238
name: R-DRE:352238
is_a: R-DRE:111465

[Term]
id: R-DRE:111463
name: R-DRE:111463
is_a: R-DRE:111469

[Term]
id: R-DRE:111464
name: R-DRE:111464
is_a: R-DRE:111469

[Term]
id: R-DRE:111457
name: R-DRE:111457
is_a: R-DRE:111471

[Term]
id: R-DRE:111461
name: R-DRE:111461
is_a: R-DRE:111471

[Term]
id: R-DRE:111469
name: R-DRE:111469
is_a: R-DRE:111471

[Term]
id: R-DRE:112040
name: R-DRE:112040
is_a: R-DRE:111885

[Term]
id: R-DRE:180024
name: R-DRE:180024
is_a: R-DRE:111885

[Term]
id: R-DRE:202040
name: R-DRE:202040
is_a: R-DRE:111885

[Term]
id: R-DRE:163615
name: R-DRE:163615
is_a: R-DRE:111931

[Term]
id: R-DRE:111931
name: R-DRE:111931
is_a: R-DRE:111933

[Term]
id: R-DRE:111957
name: R-DRE:111957
is_a: R-DRE:111933

[Term]
id: R-DRE:111995
name: R-DRE:111995
is_a: R-DRE:111996

[Term]
id: R-DRE:111997
name: R-DRE:111997
is_a: R-DRE:111996

[Term]
id: R-DRE:111933
name: R-DRE:111933
is_a: R-DRE:111997

[Term]
id: R-DRE:112043
name: R-DRE:112043
is_a: R-DRE:112040

[Term]
id: R-DRE:170660
name: R-DRE:170660
is_a: R-DRE:112040

[Term]
id: R-DRE:170670
name: R-DRE:170670
is_a: R-DRE:112040

[Term]
id: R-DRE:111996
name: R-DRE:111996
is_a: R-DRE:112043

[Term]
id: R-DRE:112303
name: R-DRE:112303
is_a: R-DRE:112307

[Term]
id: R-DRE:181429
name: R-DRE:181429
is_a: R-DRE:112310

[Term]
id: R-DRE:181430
name: R-DRE:181430
is_a: R-DRE:112310

[Term]
id: R-DRE:210500
name: R-DRE:210500
is_a: R-DRE:112310

[Term]
id: R-DRE:212676
name: R-DRE:212676
is_a: R-DRE:112310

[Term]
id: R-DRE:264642
name: R-DRE:264642
is_a: R-DRE:112310

[Term]
id: R-DRE:888590
name: R-DRE:888590
is_a: R-DRE:112310

[Term]
id: R-DRE:379401
name: R-DRE:379401
is_a: R-DRE:112311

[Term]
id: R-DRE:380615
name: R-DRE:380615
is_a: R-DRE:112311

[Term]
id: R-DRE:210455
name: R-DRE:210455
is_a: R-DRE:112313

[Term]
id: R-DRE:181431
name: R-DRE:181431
is_a: R-DRE:112314

[Term]
id: R-DRE:399721
name: R-DRE:399721
is_a: R-DRE:112314

[Term]
id: R-DRE:442755
name: R-DRE:442755
is_a: R-DRE:112314

[Term]
id: R-DRE:451326
name: R-DRE:451326
is_a: R-DRE:112314

[Term]
id: R-DRE:977443
name: R-DRE:977443
is_a: R-DRE:112314

[Term]
id: R-DRE:112308
name: R-DRE:112308
is_a: R-DRE:112315

[Term]
id: R-DRE:112310
name: R-DRE:112310
is_a: R-DRE:112315

[Term]
id: R-DRE:112311
name: R-DRE:112311
is_a: R-DRE:112315

[Term]
id: R-DRE:112313
name: R-DRE:112313
is_a: R-DRE:112315

[Term]
id: R-DRE:112314
name: R-DRE:112314
is_a: R-DRE:112315

[Term]
id: R-DRE:112307
name: R-DRE:112307
is_a: R-DRE:112316

[Term]
id: R-DRE:112315
name: R-DRE:112315
is_a: R-DRE:112316

[Term]
id: R-DRE:1296071
name: R-DRE:1296071
is_a: R-DRE:112316

[Term]
id: R-DRE:6794362
name: R-DRE:6794362
is_a: R-DRE:112316

[Term]
id: R-DRE:109704
name: R-DRE:109704
is_a: R-DRE:112399

[Term]
id: R-DRE:112412
name: R-DRE:112412
is_a: R-DRE:112399

[Term]
id: R-DRE:110056
name: R-DRE:110056
is_a: R-DRE:112409

[Term]
id: R-DRE:112411
name: R-DRE:112411
is_a: R-DRE:112409

[Term]
id: R-DRE:113501
name: R-DRE:113501
is_a: R-DRE:113510

[Term]
id: R-DRE:111446
name: R-DRE:111446
is_a: R-DRE:114452

[Term]
id: R-DRE:111447
name: R-DRE:111447
is_a: R-DRE:114452

[Term]
id: R-DRE:111448
name: R-DRE:111448
is_a: R-DRE:114452

[Term]
id: R-DRE:139910
name: R-DRE:139910
is_a: R-DRE:114452

[Term]
id: R-DRE:426048
name: R-DRE:426048
is_a: R-DRE:114508

[Term]
id: R-DRE:1169091
name: R-DRE:1169091
is_a: R-DRE:1168372

[Term]
id: R-DRE:1169092
name: R-DRE:1169092
is_a: R-DRE:1168372

[Term]
id: R-DRE:1169408
name: R-DRE:1169408
is_a: R-DRE:1169410

[Term]
id: R-DRE:8983711
name: R-DRE:8983711
is_a: R-DRE:1169410

[Term]
id: R-DRE:1300642
name: R-DRE:1300642
is_a: R-DRE:1187000

[Term]
id: R-DRE:2534343
name: R-DRE:2534343
is_a: R-DRE:1187000

[Term]
id: R-DRE:8941413
name: R-DRE:8941413
is_a: R-DRE:1222556

[Term]
id: R-DRE:1250196
name: R-DRE:1250196
is_a: R-DRE:1227986

[Term]
id: R-DRE:1306955
name: R-DRE:1306955
is_a: R-DRE:1227986

[Term]
id: R-DRE:1963640
name: R-DRE:1963640
is_a: R-DRE:1227986

[Term]
id: R-DRE:1963642
name: R-DRE:1963642
is_a: R-DRE:1227986

[Term]
id: R-DRE:6785631
name: R-DRE:6785631
is_a: R-DRE:1227986

[Term]
id: R-DRE:8847993
name: R-DRE:8847993
is_a: R-DRE:1227986

[Term]
id: R-DRE:8863795
name: R-DRE:8863795
is_a: R-DRE:1227986

[Term]
id: R-DRE:1234158
name: R-DRE:1234158
is_a: R-DRE:1234174

[Term]
id: R-DRE:1234176
name: R-DRE:1234176
is_a: R-DRE:1234174

[Term]
id: R-DRE:1250342
name: R-DRE:1250342
is_a: R-DRE:1236394

[Term]
id: R-DRE:1250347
name: R-DRE:1250347
is_a: R-DRE:1236394

[Term]
id: R-DRE:1251985
name: R-DRE:1251985
is_a: R-DRE:1236394

[Term]
id: R-DRE:1253288
name: R-DRE:1253288
is_a: R-DRE:1236394

[Term]
id: R-DRE:1236973
name: R-DRE:1236973
is_a: R-DRE:1236975

[Term]
id: R-DRE:1236974
name: R-DRE:1236974
is_a: R-DRE:1236975

[Term]
id: R-DRE:1236977
name: R-DRE:1236977
is_a: R-DRE:1236975

[Term]
id: R-DRE:1236978
name: R-DRE:1236978
is_a: R-DRE:1236975

[Term]
id: R-DRE:198323
name: R-DRE:198323
is_a: R-DRE:1257604

[Term]
id: R-DRE:198693
name: R-DRE:198693
is_a: R-DRE:1257604

[Term]
id: R-DRE:199418
name: R-DRE:199418
is_a: R-DRE:1257604

[Term]
id: R-DRE:6807070
name: R-DRE:6807070
is_a: R-DRE:1257604

[Term]
id: R-DRE:1181150
name: R-DRE:1181150
is_a: R-DRE:1266738

[Term]
id: R-DRE:186712
name: R-DRE:186712
is_a: R-DRE:1266738

[Term]
id: R-DRE:381340
name: R-DRE:381340
is_a: R-DRE:1266738

[Term]
id: R-DRE:525793
name: R-DRE:525793
is_a: R-DRE:1266738

[Term]
id: R-DRE:5682910
name: R-DRE:5682910
is_a: R-DRE:1266738

[Term]
id: R-DRE:6805567
name: R-DRE:6805567
is_a: R-DRE:1266738

[Term]
id: R-DRE:9616222
name: R-DRE:9616222
is_a: R-DRE:1266738

[Term]
id: R-DRE:9675108
name: R-DRE:9675108
is_a: R-DRE:1266738

[Term]
id: R-DRE:1170546
name: R-DRE:1170546
is_a: R-DRE:1280215

[Term]
id: R-DRE:449147
name: R-DRE:449147
is_a: R-DRE:1280215

[Term]
id: R-DRE:5668541
name: R-DRE:5668541
is_a: R-DRE:1280215

[Term]
id: R-DRE:913531
name: R-DRE:913531
is_a: R-DRE:1280215

[Term]
id: R-DRE:9607240
name: R-DRE:9607240
is_a: R-DRE:1280215

[Term]
id: R-DRE:982772
name: R-DRE:982772
is_a: R-DRE:1280215

[Term]
id: R-DRE:198933
name: R-DRE:198933
is_a: R-DRE:1280218

[Term]
id: R-DRE:202403
name: R-DRE:202403
is_a: R-DRE:1280218

[Term]
id: R-DRE:2132295
name: R-DRE:2132295
is_a: R-DRE:1280218

[Term]
id: R-DRE:388841
name: R-DRE:388841
is_a: R-DRE:1280218

[Term]
id: R-DRE:392517
name: R-DRE:392517
is_a: R-DRE:1280218

[Term]
id: R-DRE:8851680
name: R-DRE:8851680
is_a: R-DRE:1280218

[Term]
id: R-DRE:983169
name: R-DRE:983169
is_a: R-DRE:1280218

[Term]
id: R-DRE:983705
name: R-DRE:983705
is_a: R-DRE:1280218

[Term]
id: R-DRE:1296041
name: R-DRE:1296041
is_a: R-DRE:1296059

[Term]
id: R-DRE:1296025
name: R-DRE:1296025
is_a: R-DRE:1296065

[Term]
id: R-DRE:1296053
name: R-DRE:1296053
is_a: R-DRE:1296065

[Term]
id: R-DRE:1296059
name: R-DRE:1296059
is_a: R-DRE:1296065

[Term]
id: R-DRE:1296067
name: R-DRE:1296067
is_a: R-DRE:1296065

[Term]
id: R-DRE:1296052
name: R-DRE:1296052
is_a: R-DRE:1296071

[Term]
id: R-DRE:1296061
name: R-DRE:1296061
is_a: R-DRE:1296071

[Term]
id: R-DRE:1296065
name: R-DRE:1296065
is_a: R-DRE:1296071

[Term]
id: R-DRE:1296072
name: R-DRE:1296072
is_a: R-DRE:1296071

[Term]
id: R-DRE:1296346
name: R-DRE:1296346
is_a: R-DRE:1296071

[Term]
id: R-DRE:1299287
name: R-DRE:1299287
is_a: R-DRE:1296346

[Term]
id: R-DRE:1299308
name: R-DRE:1299308
is_a: R-DRE:1296346

[Term]
id: R-DRE:1299316
name: R-DRE:1299316
is_a: R-DRE:1296346

[Term]
id: R-DRE:1299344
name: R-DRE:1299344
is_a: R-DRE:1296346

[Term]
id: R-DRE:1299503
name: R-DRE:1299503
is_a: R-DRE:1296346

[Term]
id: R-DRE:2395516
name: R-DRE:2395516
is_a: R-DRE:1362409

[Term]
id: R-DRE:141333
name: R-DRE:141333
is_a: R-DRE:140179

[Term]
id: R-DRE:141334
name: R-DRE:141334
is_a: R-DRE:140179

[Term]
id: R-DRE:3371378
name: R-DRE:3371378
is_a: R-DRE:140534

[Term]
id: R-DRE:69416
name: R-DRE:69416
is_a: R-DRE:140534

[Term]
id: R-DRE:140834
name: R-DRE:140834
is_a: R-DRE:140877

[Term]
id: R-DRE:140837
name: R-DRE:140837
is_a: R-DRE:140877

[Term]
id: R-DRE:140875
name: R-DRE:140875
is_a: R-DRE:140877

[Term]
id: R-DRE:141430
name: R-DRE:141430
is_a: R-DRE:141405

[Term]
id: R-DRE:141444
name: R-DRE:141444
is_a: R-DRE:141424

[Term]
id: R-DRE:163200
name: R-DRE:163200
is_a: R-DRE:1428517

[Term]
id: R-DRE:71406
name: R-DRE:71406
is_a: R-DRE:1428517

[Term]
id: R-DRE:1362409
name: R-DRE:1362409
is_a: R-DRE:1430728

[Term]
id: R-DRE:1428517
name: R-DRE:1428517
is_a: R-DRE:1430728

[Term]
id: R-DRE:1475029
name: R-DRE:1475029
is_a: R-DRE:1430728

[Term]
id: R-DRE:1483249
name: R-DRE:1483249
is_a: R-DRE:1430728

[Term]
id: R-DRE:15869
name: R-DRE:15869
is_a: R-DRE:1430728

[Term]
id: R-DRE:163685
name: R-DRE:163685
is_a: R-DRE:1430728

[Term]
id: R-DRE:189445
name: R-DRE:189445
is_a: R-DRE:1430728

[Term]
id: R-DRE:196854
name: R-DRE:196854
is_a: R-DRE:1430728

[Term]
id: R-DRE:202131
name: R-DRE:202131
is_a: R-DRE:1430728

[Term]
id: R-DRE:211859
name: R-DRE:211859
is_a: R-DRE:1430728

[Term]
id: R-DRE:2161522
name: R-DRE:2161522
is_a: R-DRE:1430728

[Term]
id: R-DRE:556833
name: R-DRE:556833
is_a: R-DRE:1430728

[Term]
id: R-DRE:71291
name: R-DRE:71291
is_a: R-DRE:1430728

[Term]
id: R-DRE:71387
name: R-DRE:71387
is_a: R-DRE:1430728

[Term]
id: R-DRE:71737
name: R-DRE:71737
is_a: R-DRE:1430728

[Term]
id: R-DRE:1433559
name: R-DRE:1433559
is_a: R-DRE:1433557

[Term]
id: R-DRE:1187000
name: R-DRE:1187000
is_a: R-DRE:1474165

[Term]
id: R-DRE:1442490
name: R-DRE:1442490
is_a: R-DRE:1474228

[Term]
id: R-DRE:1592389
name: R-DRE:1592389
is_a: R-DRE:1474228

[Term]
id: R-DRE:1474228
name: R-DRE:1474228
is_a: R-DRE:1474244

[Term]
id: R-DRE:1474290
name: R-DRE:1474290
is_a: R-DRE:1474244

[Term]
id: R-DRE:1566948
name: R-DRE:1566948
is_a: R-DRE:1474244

[Term]
id: R-DRE:1566977
name: R-DRE:1566977
is_a: R-DRE:1474244

[Term]
id: R-DRE:216083
name: R-DRE:216083
is_a: R-DRE:1474244

[Term]
id: R-DRE:3000157
name: R-DRE:3000157
is_a: R-DRE:1474244

[Term]
id: R-DRE:3000171
name: R-DRE:3000171
is_a: R-DRE:1474244

[Term]
id: R-DRE:3000178
name: R-DRE:3000178
is_a: R-DRE:1474244

[Term]
id: R-DRE:8941237
name: R-DRE:8941237
is_a: R-DRE:1474244

[Term]
id: R-DRE:1650814
name: R-DRE:1650814
is_a: R-DRE:1474290

[Term]
id: R-DRE:2022090
name: R-DRE:2022090
is_a: R-DRE:1474290

[Term]
id: R-DRE:1237044
name: R-DRE:1237044
is_a: R-DRE:1480926

[Term]
id: R-DRE:1247673
name: R-DRE:1247673
is_a: R-DRE:1480926

[Term]
id: R-DRE:1482788
name: R-DRE:1482788
is_a: R-DRE:1483206

[Term]
id: R-DRE:1482798
name: R-DRE:1482798
is_a: R-DRE:1483206

[Term]
id: R-DRE:1482801
name: R-DRE:1482801
is_a: R-DRE:1483206

[Term]
id: R-DRE:1482839
name: R-DRE:1482839
is_a: R-DRE:1483206

[Term]
id: R-DRE:1482883
name: R-DRE:1482883
is_a: R-DRE:1483206

[Term]
id: R-DRE:1482922
name: R-DRE:1482922
is_a: R-DRE:1483206

[Term]
id: R-DRE:1482925
name: R-DRE:1482925
is_a: R-DRE:1483206

[Term]
id: R-DRE:1483076
name: R-DRE:1483076
is_a: R-DRE:1483206

[Term]
id: R-DRE:1483101
name: R-DRE:1483101
is_a: R-DRE:1483206

[Term]
id: R-DRE:1483115
name: R-DRE:1483115
is_a: R-DRE:1483206

[Term]
id: R-DRE:1483148
name: R-DRE:1483148
is_a: R-DRE:1483206

[Term]
id: R-DRE:1483152
name: R-DRE:1483152
is_a: R-DRE:1483206

[Term]
id: R-DRE:1483166
name: R-DRE:1483166
is_a: R-DRE:1483206

[Term]
id: R-DRE:1483191
name: R-DRE:1483191
is_a: R-DRE:1483206

[Term]
id: R-DRE:1483196
name: R-DRE:1483196
is_a: R-DRE:1483206

[Term]
id: R-DRE:1483213
name: R-DRE:1483213
is_a: R-DRE:1483206

[Term]
id: R-DRE:1483226
name: R-DRE:1483226
is_a: R-DRE:1483206

[Term]
id: R-DRE:1855167
name: R-DRE:1855167
is_a: R-DRE:1483249

[Term]
id: R-DRE:1855183
name: R-DRE:1855183
is_a: R-DRE:1483249

[Term]
id: R-DRE:1855191
name: R-DRE:1855191
is_a: R-DRE:1483249

[Term]
id: R-DRE:1855204
name: R-DRE:1855204
is_a: R-DRE:1483249

[Term]
id: R-DRE:1855231
name: R-DRE:1855231
is_a: R-DRE:1483249

[Term]
id: R-DRE:1483196
name: R-DRE:1483196
is_a: R-DRE:1483255

[Term]
id: R-DRE:1483248
name: R-DRE:1483248
is_a: R-DRE:1483255

[Term]
id: R-DRE:1660499
name: R-DRE:1660499
is_a: R-DRE:1483255

[Term]
id: R-DRE:1660514
name: R-DRE:1660514
is_a: R-DRE:1483255

[Term]
id: R-DRE:1660516
name: R-DRE:1660516
is_a: R-DRE:1483255

[Term]
id: R-DRE:1660517
name: R-DRE:1660517
is_a: R-DRE:1483255

[Term]
id: R-DRE:6814848
name: R-DRE:6814848
is_a: R-DRE:1483255

[Term]
id: R-DRE:8847453
name: R-DRE:8847453
is_a: R-DRE:1483255

[Term]
id: R-DRE:1483206
name: R-DRE:1483206
is_a: R-DRE:1483257

[Term]
id: R-DRE:1483255
name: R-DRE:1483255
is_a: R-DRE:1483257

[Term]
id: R-DRE:111997
name: R-DRE:111997
is_a: R-DRE:1489509

[Term]
id: R-DRE:373753
name: R-DRE:373753
is_a: R-DRE:1500931

[Term]
id: R-DRE:446728
name: R-DRE:446728
is_a: R-DRE:1500931

[Term]
id: R-DRE:2473224
name: R-DRE:2473224
is_a: R-DRE:1502540

[Term]
id: R-DRE:156581
name: R-DRE:156581
is_a: R-DRE:156580

[Term]
id: R-DRE:156582
name: R-DRE:156582
is_a: R-DRE:156580

[Term]
id: R-DRE:156584
name: R-DRE:156584
is_a: R-DRE:156580

[Term]
id: R-DRE:156587
name: R-DRE:156587
is_a: R-DRE:156580

[Term]
id: R-DRE:156588
name: R-DRE:156588
is_a: R-DRE:156580

[Term]
id: R-DRE:156590
name: R-DRE:156590
is_a: R-DRE:156580

[Term]
id: R-DRE:174362
name: R-DRE:174362
is_a: R-DRE:156584

[Term]
id: R-DRE:159424
name: R-DRE:159424
is_a: R-DRE:156587

[Term]
id: R-DRE:173599
name: R-DRE:173599
is_a: R-DRE:156588

[Term]
id: R-DRE:174403
name: R-DRE:174403
is_a: R-DRE:156590

[Term]
id: R-DRE:2129379
name: R-DRE:2129379
is_a: R-DRE:1566948

[Term]
id: R-DRE:156902
name: R-DRE:156902
is_a: R-DRE:156842

[Term]
id: R-DRE:1912422
name: R-DRE:1912422
is_a: R-DRE:157118

[Term]
id: R-DRE:1980143
name: R-DRE:1980143
is_a: R-DRE:157118

[Term]
id: R-DRE:9013694
name: R-DRE:9013694
is_a: R-DRE:157118

[Term]
id: R-DRE:171306
name: R-DRE:171306
is_a: R-DRE:157579

[Term]
id: R-DRE:180786
name: R-DRE:180786
is_a: R-DRE:157579

[Term]
id: R-DRE:190828
name: R-DRE:190828
is_a: R-DRE:157858

[Term]
id: R-DRE:191650
name: R-DRE:191650
is_a: R-DRE:157858

[Term]
id: R-DRE:499943
name: R-DRE:499943
is_a: R-DRE:15869

[Term]
id: R-DRE:8956319
name: R-DRE:8956319
is_a: R-DRE:15869

[Term]
id: R-DRE:8956320
name: R-DRE:8956320
is_a: R-DRE:15869

[Term]
id: R-DRE:8956321
name: R-DRE:8956321
is_a: R-DRE:15869

[Term]
id: R-DRE:2151201
name: R-DRE:2151201
is_a: R-DRE:1592230

[Term]
id: R-DRE:8949613
name: R-DRE:8949613
is_a: R-DRE:1592230

[Term]
id: R-DRE:159227
name: R-DRE:159227
is_a: R-DRE:159234

[Term]
id: R-DRE:159230
name: R-DRE:159230
is_a: R-DRE:159234

[Term]
id: R-DRE:159231
name: R-DRE:159231
is_a: R-DRE:159234

[Term]
id: R-DRE:177128
name: R-DRE:177128
is_a: R-DRE:159424

[Term]
id: R-DRE:177135
name: R-DRE:177135
is_a: R-DRE:159424

[Term]
id: R-DRE:177162
name: R-DRE:177162
is_a: R-DRE:159424

[Term]
id: R-DRE:159740
name: R-DRE:159740
is_a: R-DRE:159854

[Term]
id: R-DRE:159763
name: R-DRE:159763
is_a: R-DRE:159854

[Term]
id: R-DRE:159782
name: R-DRE:159782
is_a: R-DRE:159854

[Term]
id: R-DRE:1606341
name: R-DRE:1606341
is_a: R-DRE:1606322

[Term]
id: R-DRE:1810476
name: R-DRE:1810476
is_a: R-DRE:1606322

[Term]
id: R-DRE:1614517
name: R-DRE:1614517
is_a: R-DRE:1614558

[Term]
id: R-DRE:1237112
name: R-DRE:1237112
is_a: R-DRE:1614635

[Term]
id: R-DRE:1614558
name: R-DRE:1614558
is_a: R-DRE:1614635

[Term]
id: R-DRE:1614603
name: R-DRE:1614603
is_a: R-DRE:1614635

[Term]
id: R-DRE:157118
name: R-DRE:157118
is_a: R-DRE:162582

[Term]
id: R-DRE:165159
name: R-DRE:165159
is_a: R-DRE:162582

[Term]
id: R-DRE:194315
name: R-DRE:194315
is_a: R-DRE:162582

[Term]
id: R-DRE:195721
name: R-DRE:195721
is_a: R-DRE:162582

[Term]
id: R-DRE:2028269
name: R-DRE:2028269
is_a: R-DRE:162582

[Term]
id: R-DRE:2586552
name: R-DRE:2586552
is_a: R-DRE:162582

[Term]
id: R-DRE:354192
name: R-DRE:354192
is_a: R-DRE:162582

[Term]
id: R-DRE:372790
name: R-DRE:372790
is_a: R-DRE:162582

[Term]
id: R-DRE:5358351
name: R-DRE:5358351
is_a: R-DRE:162582

[Term]
id: R-DRE:5683057
name: R-DRE:5683057
is_a: R-DRE:162582

[Term]
id: R-DRE:73887
name: R-DRE:73887
is_a: R-DRE:162582

[Term]
id: R-DRE:9006335
name: R-DRE:9006335
is_a: R-DRE:162582

[Term]
id: R-DRE:9006925
name: R-DRE:9006925
is_a: R-DRE:162582

[Term]
id: R-DRE:9006927
name: R-DRE:9006927
is_a: R-DRE:162582

[Term]
id: R-DRE:9006931
name: R-DRE:9006931
is_a: R-DRE:162582

[Term]
id: R-DRE:9006934
name: R-DRE:9006934
is_a: R-DRE:162582

[Term]
id: R-DRE:9006936
name: R-DRE:9006936
is_a: R-DRE:162582

[Term]
id: R-DRE:1638074
name: R-DRE:1638074
is_a: R-DRE:1630316

[Term]
id: R-DRE:1638091
name: R-DRE:1638091
is_a: R-DRE:1630316

[Term]
id: R-DRE:174362
name: R-DRE:174362
is_a: R-DRE:1630316

[Term]
id: R-DRE:1793185
name: R-DRE:1793185
is_a: R-DRE:1630316

[Term]
id: R-DRE:2142845
name: R-DRE:2142845
is_a: R-DRE:1630316

[Term]
id: R-DRE:162699
name: R-DRE:162699
is_a: R-DRE:163125

[Term]
id: R-DRE:162710
name: R-DRE:162710
is_a: R-DRE:163125

[Term]
id: R-DRE:163210
name: R-DRE:163210
is_a: R-DRE:163200

[Term]
id: R-DRE:166187
name: R-DRE:166187
is_a: R-DRE:163200

[Term]
id: R-DRE:611105
name: R-DRE:611105
is_a: R-DRE:163200

[Term]
id: R-DRE:9663891
name: R-DRE:9663891
is_a: R-DRE:1632852

[Term]
id: R-DRE:164378
name: R-DRE:164378
is_a: R-DRE:163359

[Term]
id: R-DRE:163359
name: R-DRE:163359
is_a: R-DRE:163685

[Term]
id: R-DRE:163680
name: R-DRE:163680
is_a: R-DRE:163685

[Term]
id: R-DRE:163754
name: R-DRE:163754
is_a: R-DRE:163685

[Term]
id: R-DRE:163765
name: R-DRE:163765
is_a: R-DRE:163685

[Term]
id: R-DRE:422356
name: R-DRE:422356
is_a: R-DRE:163685

[Term]
id: R-DRE:2022854
name: R-DRE:2022854
is_a: R-DRE:1638074

[Term]
id: R-DRE:2022857
name: R-DRE:2022857
is_a: R-DRE:1638074

[Term]
id: R-DRE:1971475
name: R-DRE:1971475
is_a: R-DRE:1638091

[Term]
id: R-DRE:2022928
name: R-DRE:2022928
is_a: R-DRE:1638091

[Term]
id: R-DRE:2024096
name: R-DRE:2024096
is_a: R-DRE:1638091

[Term]
id: R-DRE:159854
name: R-DRE:159854
is_a: R-DRE:163841

[Term]
id: R-DRE:1663150
name: R-DRE:1663150
is_a: R-DRE:163841

[Term]
id: R-DRE:204626
name: R-DRE:204626
is_a: R-DRE:163841

[Term]
id: R-DRE:5358493
name: R-DRE:5358493
is_a: R-DRE:163841

[Term]
id: R-DRE:69278
name: R-DRE:69278
is_a: R-DRE:1640170

[Term]
id: R-DRE:69620
name: R-DRE:69620
is_a: R-DRE:1640170

[Term]
id: R-DRE:73886
name: R-DRE:73886
is_a: R-DRE:1640170

[Term]
id: R-DRE:5663205
name: R-DRE:5663205
is_a: R-DRE:1643685

[Term]
id: R-DRE:8948216
name: R-DRE:8948216
is_a: R-DRE:1650814

[Term]
id: R-DRE:165181
name: R-DRE:165181
is_a: R-DRE:165159

[Term]
id: R-DRE:166208
name: R-DRE:166208
is_a: R-DRE:165159

[Term]
id: R-DRE:380972
name: R-DRE:380972
is_a: R-DRE:165159

[Term]
id: R-DRE:166058
name: R-DRE:166058
is_a: R-DRE:166016

[Term]
id: R-DRE:166166
name: R-DRE:166166
is_a: R-DRE:166016

[Term]
id: R-DRE:445989
name: R-DRE:445989
is_a: R-DRE:166058

[Term]
id: R-DRE:450294
name: R-DRE:450294
is_a: R-DRE:166058

[Term]
id: R-DRE:937039
name: R-DRE:937039
is_a: R-DRE:166058

[Term]
id: R-DRE:937042
name: R-DRE:937042
is_a: R-DRE:166058

[Term]
id: R-DRE:937061
name: R-DRE:937061
is_a: R-DRE:166166

[Term]
id: R-DRE:167826
name: R-DRE:167826
is_a: R-DRE:166187

[Term]
id: R-DRE:167827
name: R-DRE:167827
is_a: R-DRE:166187

[Term]
id: R-DRE:9673163
name: R-DRE:9673163
is_a: R-DRE:166187

[Term]
id: R-DRE:187037
name: R-DRE:187037
is_a: R-DRE:166520

[Term]
id: R-DRE:9006115
name: R-DRE:9006115
is_a: R-DRE:166520

[Term]
id: R-DRE:9034015
name: R-DRE:9034015
is_a: R-DRE:166520

[Term]
id: R-DRE:9036866
name: R-DRE:9036866
is_a: R-DRE:166520

[Term]
id: R-DRE:166663
name: R-DRE:166663
is_a: R-DRE:166658

[Term]
id: R-DRE:166665
name: R-DRE:166665
is_a: R-DRE:166658

[Term]
id: R-DRE:174577
name: R-DRE:174577
is_a: R-DRE:166658

[Term]
id: R-DRE:977606
name: R-DRE:977606
is_a: R-DRE:166658

[Term]
id: R-DRE:166786
name: R-DRE:166786
is_a: R-DRE:166663

[Term]
id: R-DRE:173736
name: R-DRE:173736
is_a: R-DRE:166663

[Term]
id: R-DRE:166662
name: R-DRE:166662
is_a: R-DRE:166786

[Term]
id: R-DRE:173623
name: R-DRE:173623
is_a: R-DRE:166786

[Term]
id: R-DRE:171007
name: R-DRE:171007
is_a: R-DRE:167044

[Term]
id: R-DRE:975155
name: R-DRE:975155
is_a: R-DRE:168138

[Term]
id: R-DRE:975871
name: R-DRE:975871
is_a: R-DRE:168142

[Term]
id: R-DRE:445989
name: R-DRE:445989
is_a: R-DRE:168164

[Term]
id: R-DRE:450294
name: R-DRE:450294
is_a: R-DRE:168164

[Term]
id: R-DRE:9013973
name: R-DRE:9013973
is_a: R-DRE:168164

[Term]
id: R-DRE:975871
name: R-DRE:975871
is_a: R-DRE:168176

[Term]
id: R-DRE:166058
name: R-DRE:166058
is_a: R-DRE:168179

[Term]
id: R-DRE:975155
name: R-DRE:975155
is_a: R-DRE:168181

[Term]
id: R-DRE:166058
name: R-DRE:166058
is_a: R-DRE:168188

[Term]
id: R-DRE:1222556
name: R-DRE:1222556
is_a: R-DRE:168249

[Term]
id: R-DRE:166658
name: R-DRE:166658
is_a: R-DRE:168249

[Term]
id: R-DRE:168643
name: R-DRE:168643
is_a: R-DRE:168249

[Term]
id: R-DRE:168898
name: R-DRE:168898
is_a: R-DRE:168249

[Term]
id: R-DRE:168928
name: R-DRE:168928
is_a: R-DRE:168249

[Term]
id: R-DRE:1834949
name: R-DRE:1834949
is_a: R-DRE:168249

[Term]
id: R-DRE:2029480
name: R-DRE:2029480
is_a: R-DRE:168249

[Term]
id: R-DRE:2172127
name: R-DRE:2172127
is_a: R-DRE:168249

[Term]
id: R-DRE:2454202
name: R-DRE:2454202
is_a: R-DRE:168249

[Term]
id: R-DRE:5621481
name: R-DRE:5621481
is_a: R-DRE:168249

[Term]
id: R-DRE:6798695
name: R-DRE:6798695
is_a: R-DRE:168249

[Term]
id: R-DRE:6803157
name: R-DRE:6803157
is_a: R-DRE:168249

[Term]
id: R-DRE:879415
name: R-DRE:879415
is_a: R-DRE:168249

[Term]
id: R-DRE:9645460
name: R-DRE:9645460
is_a: R-DRE:168249

[Term]
id: R-DRE:1280215
name: R-DRE:1280215
is_a: R-DRE:168256

[Term]
id: R-DRE:1280218
name: R-DRE:1280218
is_a: R-DRE:168256

[Term]
id: R-DRE:168249
name: R-DRE:168249
is_a: R-DRE:168256

[Term]
id: R-DRE:168638
name: R-DRE:168638
is_a: R-DRE:168643

[Term]
id: R-DRE:622312
name: R-DRE:622312
is_a: R-DRE:168643

[Term]
id: R-DRE:166016
name: R-DRE:166016
is_a: R-DRE:168898

[Term]
id: R-DRE:1679131
name: R-DRE:1679131
is_a: R-DRE:168898

[Term]
id: R-DRE:168138
name: R-DRE:168138
is_a: R-DRE:168898

[Term]
id: R-DRE:168142
name: R-DRE:168142
is_a: R-DRE:168898

[Term]
id: R-DRE:168164
name: R-DRE:168164
is_a: R-DRE:168898

[Term]
id: R-DRE:168176
name: R-DRE:168176
is_a: R-DRE:168898

[Term]
id: R-DRE:168181
name: R-DRE:168181
is_a: R-DRE:168898

[Term]
id: R-DRE:181438
name: R-DRE:181438
is_a: R-DRE:168898

[Term]
id: R-DRE:5686938
name: R-DRE:5686938
is_a: R-DRE:168898

[Term]
id: R-DRE:918233
name: R-DRE:918233
is_a: R-DRE:168928

[Term]
id: R-DRE:933541
name: R-DRE:933541
is_a: R-DRE:168928

[Term]
id: R-DRE:933542
name: R-DRE:933542
is_a: R-DRE:168928

[Term]
id: R-DRE:936440
name: R-DRE:936440
is_a: R-DRE:168928

[Term]
id: R-DRE:170968
name: R-DRE:170968
is_a: R-DRE:169893

[Term]
id: R-DRE:170984
name: R-DRE:170984
is_a: R-DRE:169893

[Term]
id: R-DRE:2173789
name: R-DRE:2173789
is_a: R-DRE:170834

[Term]
id: R-DRE:2173791
name: R-DRE:2173791
is_a: R-DRE:170834

[Term]
id: R-DRE:2173793
name: R-DRE:2173793
is_a: R-DRE:170834

[Term]
id: R-DRE:174084
name: R-DRE:174084
is_a: R-DRE:174143

[Term]
id: R-DRE:174178
name: R-DRE:174178
is_a: R-DRE:174143

[Term]
id: R-DRE:176407
name: R-DRE:176407
is_a: R-DRE:174143

[Term]
id: R-DRE:176408
name: R-DRE:176408
is_a: R-DRE:174143

[Term]
id: R-DRE:176814
name: R-DRE:176814
is_a: R-DRE:174143

[Term]
id: R-DRE:174437
name: R-DRE:174437
is_a: R-DRE:174414

[Term]
id: R-DRE:174411
name: R-DRE:174411
is_a: R-DRE:174417

[Term]
id: R-DRE:174414
name: R-DRE:174414
is_a: R-DRE:174417

[Term]
id: R-DRE:174430
name: R-DRE:174430
is_a: R-DRE:174417

[Term]
id: R-DRE:8963898
name: R-DRE:8963898
is_a: R-DRE:174824

[Term]
id: R-DRE:8963899
name: R-DRE:8963899
is_a: R-DRE:174824

[Term]
id: R-DRE:8964043
name: R-DRE:8964043
is_a: R-DRE:174824

[Term]
id: R-DRE:141405
name: R-DRE:141405
is_a: R-DRE:176408

[Term]
id: R-DRE:174113
name: R-DRE:174113
is_a: R-DRE:176408

[Term]
id: R-DRE:176417
name: R-DRE:176417
is_a: R-DRE:176408

[Term]
id: R-DRE:174048
name: R-DRE:174048
is_a: R-DRE:176409

[Term]
id: R-DRE:174154
name: R-DRE:174154
is_a: R-DRE:176409

[Term]
id: R-DRE:179419
name: R-DRE:179419
is_a: R-DRE:176409

[Term]
id: R-DRE:176409
name: R-DRE:176409
is_a: R-DRE:176814

[Term]
id: R-DRE:176412
name: R-DRE:176412
is_a: R-DRE:176814

[Term]
id: R-DRE:179812
name: R-DRE:179812
is_a: R-DRE:177929

[Term]
id: R-DRE:180292
name: R-DRE:180292
is_a: R-DRE:177929

[Term]
id: R-DRE:180336
name: R-DRE:180336
is_a: R-DRE:177929

[Term]
id: R-DRE:182971
name: R-DRE:182971
is_a: R-DRE:177929

[Term]
id: R-DRE:212718
name: R-DRE:212718
is_a: R-DRE:177929

[Term]
id: R-DRE:1971475
name: R-DRE:1971475
is_a: R-DRE:1793185

[Term]
id: R-DRE:2022870
name: R-DRE:2022870
is_a: R-DRE:1793185

[Term]
id: R-DRE:2022923
name: R-DRE:2022923
is_a: R-DRE:1793185

[Term]
id: R-DRE:2024101
name: R-DRE:2024101
is_a: R-DRE:1793185

[Term]
id: R-DRE:174184
name: R-DRE:174184
is_a: R-DRE:179419

[Term]
id: R-DRE:179409
name: R-DRE:179409
is_a: R-DRE:179419

[Term]
id: R-DRE:171319
name: R-DRE:171319
is_a: R-DRE:180786

[Term]
id: R-DRE:174417
name: R-DRE:174417
is_a: R-DRE:180786

[Term]
id: R-DRE:622323
name: R-DRE:622323
is_a: R-DRE:181431

[Term]
id: R-DRE:622327
name: R-DRE:622327
is_a: R-DRE:181431

[Term]
id: R-DRE:168179
name: R-DRE:168179
is_a: R-DRE:181438

[Term]
id: R-DRE:168188
name: R-DRE:168188
is_a: R-DRE:181438

[Term]
id: R-DRE:3249367
name: R-DRE:3249367
is_a: R-DRE:1834941

[Term]
id: R-DRE:3270619
name: R-DRE:3270619
is_a: R-DRE:1834941

[Term]
id: R-DRE:1606322
name: R-DRE:1606322
is_a: R-DRE:1834949

[Term]
id: R-DRE:1834941
name: R-DRE:1834941
is_a: R-DRE:1834949

[Term]
id: R-DRE:3134963
name: R-DRE:3134963
is_a: R-DRE:1834949

[Term]
id: R-DRE:3134973
name: R-DRE:3134973
is_a: R-DRE:1834949

[Term]
id: R-DRE:3134975
name: R-DRE:3134975
is_a: R-DRE:1834949

[Term]
id: R-DRE:1592230
name: R-DRE:1592230
is_a: R-DRE:1852241

[Term]
id: R-DRE:5617833
name: R-DRE:5617833
is_a: R-DRE:1852241

[Term]
id: R-DRE:210745
name: R-DRE:210745
is_a: R-DRE:186712

[Term]
id: R-DRE:186763
name: R-DRE:186763
is_a: R-DRE:186797

[Term]
id: R-DRE:187042
name: R-DRE:187042
is_a: R-DRE:187015

[Term]
id: R-DRE:177504
name: R-DRE:177504
is_a: R-DRE:187037

[Term]
id: R-DRE:187015
name: R-DRE:187015
is_a: R-DRE:187037

[Term]
id: R-DRE:187687
name: R-DRE:187687
is_a: R-DRE:187037

[Term]
id: R-DRE:198203
name: R-DRE:198203
is_a: R-DRE:187037

[Term]
id: R-DRE:198725
name: R-DRE:198725
is_a: R-DRE:187037

[Term]
id: R-DRE:198765
name: R-DRE:198765
is_a: R-DRE:187037

[Term]
id: R-DRE:167044
name: R-DRE:167044
is_a: R-DRE:187687

[Term]
id: R-DRE:169893
name: R-DRE:169893
is_a: R-DRE:187687

[Term]
id: R-DRE:189451
name: R-DRE:189451
is_a: R-DRE:189445

[Term]
id: R-DRE:189483
name: R-DRE:189483
is_a: R-DRE:189445

[Term]
id: R-DRE:5654736
name: R-DRE:5654736
is_a: R-DRE:190236

[Term]
id: R-DRE:5654738
name: R-DRE:5654738
is_a: R-DRE:190236

[Term]
id: R-DRE:5654741
name: R-DRE:5654741
is_a: R-DRE:190236

[Term]
id: R-DRE:5654743
name: R-DRE:5654743
is_a: R-DRE:190236

[Term]
id: R-DRE:190371
name: R-DRE:190371
is_a: R-DRE:190239

[Term]
id: R-DRE:190372
name: R-DRE:190372
is_a: R-DRE:190239

[Term]
id: R-DRE:190375
name: R-DRE:190375
is_a: R-DRE:190241

[Term]
id: R-DRE:190377
name: R-DRE:190377
is_a: R-DRE:190241

[Term]
id: R-DRE:190370
name: R-DRE:190370
is_a: R-DRE:190242

[Term]
id: R-DRE:190373
name: R-DRE:190373
is_a: R-DRE:190242

[Term]
id: R-DRE:190374
name: R-DRE:190374
is_a: R-DRE:190242

[Term]
id: R-DRE:1307965
name: R-DRE:1307965
is_a: R-DRE:190322

[Term]
id: R-DRE:190861
name: R-DRE:190861
is_a: R-DRE:190828

[Term]
id: R-DRE:190873
name: R-DRE:190873
is_a: R-DRE:190828

[Term]
id: R-DRE:190704
name: R-DRE:190704
is_a: R-DRE:190861

[Term]
id: R-DRE:190872
name: R-DRE:190872
is_a: R-DRE:190861

[Term]
id: R-DRE:190840
name: R-DRE:190840
is_a: R-DRE:190872

[Term]
id: R-DRE:196025
name: R-DRE:196025
is_a: R-DRE:190873

[Term]
id: R-DRE:1912408
name: R-DRE:1912408
is_a: R-DRE:1912422

[Term]
id: R-DRE:1912420
name: R-DRE:1912420
is_a: R-DRE:1912422

[Term]
id: R-DRE:6807047
name: R-DRE:6807047
is_a: R-DRE:191273

[Term]
id: R-DRE:6807062
name: R-DRE:6807062
is_a: R-DRE:191273

[Term]
id: R-DRE:193368
name: R-DRE:193368
is_a: R-DRE:192105

[Term]
id: R-DRE:193775
name: R-DRE:193775
is_a: R-DRE:192105

[Term]
id: R-DRE:193807
name: R-DRE:193807
is_a: R-DRE:192105

[Term]
id: R-DRE:209543
name: R-DRE:209543
is_a: R-DRE:193639

[Term]
id: R-DRE:209560
name: R-DRE:209560
is_a: R-DRE:193639

[Term]
id: R-DRE:193634
name: R-DRE:193634
is_a: R-DRE:193697

[Term]
id: R-DRE:209563
name: R-DRE:209563
is_a: R-DRE:193697

[Term]
id: R-DRE:193639
name: R-DRE:193639
is_a: R-DRE:193704

[Term]
id: R-DRE:193692
name: R-DRE:193692
is_a: R-DRE:193704

[Term]
id: R-DRE:193697
name: R-DRE:193697
is_a: R-DRE:193704

[Term]
id: R-DRE:204998
name: R-DRE:204998
is_a: R-DRE:193704

[Term]
id: R-DRE:205017
name: R-DRE:205017
is_a: R-DRE:193704

[Term]
id: R-DRE:159418
name: R-DRE:159418
is_a: R-DRE:194068

[Term]
id: R-DRE:192105
name: R-DRE:192105
is_a: R-DRE:194068

[Term]
id: R-DRE:194306
name: R-DRE:194306
is_a: R-DRE:194138

[Term]
id: R-DRE:194313
name: R-DRE:194313
is_a: R-DRE:194138

[Term]
id: R-DRE:4420097
name: R-DRE:4420097
is_a: R-DRE:194138

[Term]
id: R-DRE:195399
name: R-DRE:195399
is_a: R-DRE:194313

[Term]
id: R-DRE:194840
name: R-DRE:194840
is_a: R-DRE:194315

[Term]
id: R-DRE:195258
name: R-DRE:195258
is_a: R-DRE:194315

[Term]
id: R-DRE:191859
name: R-DRE:191859
is_a: R-DRE:194441

[Term]
id: R-DRE:196299
name: R-DRE:196299
is_a: R-DRE:195253

[Term]
id: R-DRE:4641265
name: R-DRE:4641265
is_a: R-DRE:195253

[Term]
id: R-DRE:5625740
name: R-DRE:5625740
is_a: R-DRE:195258

[Term]
id: R-DRE:5625900
name: R-DRE:5625900
is_a: R-DRE:195258

[Term]
id: R-DRE:5625970
name: R-DRE:5625970
is_a: R-DRE:195258

[Term]
id: R-DRE:5626467
name: R-DRE:5626467
is_a: R-DRE:195258

[Term]
id: R-DRE:5627083
name: R-DRE:5627083
is_a: R-DRE:195258

[Term]
id: R-DRE:5627117
name: R-DRE:5627117
is_a: R-DRE:195258

[Term]
id: R-DRE:5627123
name: R-DRE:5627123
is_a: R-DRE:195258

[Term]
id: R-DRE:5663213
name: R-DRE:5663213
is_a: R-DRE:195258

[Term]
id: R-DRE:5663220
name: R-DRE:5663220
is_a: R-DRE:195258

[Term]
id: R-DRE:5666185
name: R-DRE:5666185
is_a: R-DRE:195258

[Term]
id: R-DRE:5668599
name: R-DRE:5668599
is_a: R-DRE:195258

[Term]
id: R-DRE:195253
name: R-DRE:195253
is_a: R-DRE:195721

[Term]
id: R-DRE:201681
name: R-DRE:201681
is_a: R-DRE:195721

[Term]
id: R-DRE:3238698
name: R-DRE:3238698
is_a: R-DRE:195721

[Term]
id: R-DRE:3858494
name: R-DRE:3858494
is_a: R-DRE:195721

[Term]
id: R-DRE:193048
name: R-DRE:193048
is_a: R-DRE:196071

[Term]
id: R-DRE:193144
name: R-DRE:193144
is_a: R-DRE:196071

[Term]
id: R-DRE:193993
name: R-DRE:193993
is_a: R-DRE:196071

[Term]
id: R-DRE:194002
name: R-DRE:194002
is_a: R-DRE:196071

[Term]
id: R-DRE:196108
name: R-DRE:196108
is_a: R-DRE:196071

[Term]
id: R-DRE:197264
name: R-DRE:197264
is_a: R-DRE:196807

[Term]
id: R-DRE:196741
name: R-DRE:196741
is_a: R-DRE:196849

[Term]
id: R-DRE:196757
name: R-DRE:196757
is_a: R-DRE:196849

[Term]
id: R-DRE:196780
name: R-DRE:196780
is_a: R-DRE:196849

[Term]
id: R-DRE:196807
name: R-DRE:196807
is_a: R-DRE:196849

[Term]
id: R-DRE:196819
name: R-DRE:196819
is_a: R-DRE:196849

[Term]
id: R-DRE:196836
name: R-DRE:196836
is_a: R-DRE:196849

[Term]
id: R-DRE:196843
name: R-DRE:196843
is_a: R-DRE:196849

[Term]
id: R-DRE:199220
name: R-DRE:199220
is_a: R-DRE:196849

[Term]
id: R-DRE:947581
name: R-DRE:947581
is_a: R-DRE:196849

[Term]
id: R-DRE:964975
name: R-DRE:964975
is_a: R-DRE:196849

[Term]
id: R-DRE:196849
name: R-DRE:196849
is_a: R-DRE:196854

[Term]
id: R-DRE:6806667
name: R-DRE:6806667
is_a: R-DRE:196854

[Term]
id: R-DRE:8978934
name: R-DRE:8978934
is_a: R-DRE:196854

[Term]
id: R-DRE:2122948
name: R-DRE:2122948
is_a: R-DRE:1980143

[Term]
id: R-DRE:198753
name: R-DRE:198753
is_a: R-DRE:198725

[Term]
id: R-DRE:199920
name: R-DRE:199920
is_a: R-DRE:198725

[Term]
id: R-DRE:9031628
name: R-DRE:9031628
is_a: R-DRE:198725

[Term]
id: R-DRE:202670
name: R-DRE:202670
is_a: R-DRE:198753

[Term]
id: R-DRE:196783
name: R-DRE:196783
is_a: R-DRE:199220

[Term]
id: R-DRE:6811558
name: R-DRE:6811558
is_a: R-DRE:199418

[Term]
id: R-DRE:204005
name: R-DRE:204005
is_a: R-DRE:199977

[Term]
id: R-DRE:5694530
name: R-DRE:5694530
is_a: R-DRE:199977

[Term]
id: R-DRE:6807878
name: R-DRE:6807878
is_a: R-DRE:199977

[Term]
id: R-DRE:157858
name: R-DRE:157858
is_a: R-DRE:199991

[Term]
id: R-DRE:199977
name: R-DRE:199977
is_a: R-DRE:199991

[Term]
id: R-DRE:199992
name: R-DRE:199992
is_a: R-DRE:199991

[Term]
id: R-DRE:6811442
name: R-DRE:6811442
is_a: R-DRE:199991

[Term]
id: R-DRE:8856828
name: R-DRE:8856828
is_a: R-DRE:199991

[Term]
id: R-DRE:9007101
name: R-DRE:9007101
is_a: R-DRE:199991

[Term]
id: R-DRE:917729
name: R-DRE:917729
is_a: R-DRE:199991

[Term]
id: R-DRE:432720
name: R-DRE:432720
is_a: R-DRE:199992

[Term]
id: R-DRE:432722
name: R-DRE:432722
is_a: R-DRE:199992

[Term]
id: R-DRE:201688
name: R-DRE:201688
is_a: R-DRE:201681

[Term]
id: R-DRE:201722
name: R-DRE:201722
is_a: R-DRE:201681

[Term]
id: R-DRE:3769402
name: R-DRE:3769402
is_a: R-DRE:201681

[Term]
id: R-DRE:4641257
name: R-DRE:4641257
is_a: R-DRE:201681

[Term]
id: R-DRE:4641258
name: R-DRE:4641258
is_a: R-DRE:201681

[Term]
id: R-DRE:4641262
name: R-DRE:4641262
is_a: R-DRE:201681

[Term]
id: R-DRE:4641263
name: R-DRE:4641263
is_a: R-DRE:201681

[Term]
id: R-DRE:203615
name: R-DRE:203615
is_a: R-DRE:202131

[Term]
id: R-DRE:203641
name: R-DRE:203641
is_a: R-DRE:202131

[Term]
id: R-DRE:2214320
name: R-DRE:2214320
is_a: R-DRE:2022090

[Term]
id: R-DRE:2243919
name: R-DRE:2243919
is_a: R-DRE:2022090

[Term]
id: R-DRE:202424
name: R-DRE:202424
is_a: R-DRE:202403

[Term]
id: R-DRE:202427
name: R-DRE:202427
is_a: R-DRE:202403

[Term]
id: R-DRE:202433
name: R-DRE:202433
is_a: R-DRE:202403

[Term]
id: R-DRE:210990
name: R-DRE:210990
is_a: R-DRE:202733

[Term]
id: R-DRE:210991
name: R-DRE:210991
is_a: R-DRE:202733

[Term]
id: R-DRE:210993
name: R-DRE:210993
is_a: R-DRE:202733

[Term]
id: R-DRE:2029481
name: R-DRE:2029481
is_a: R-DRE:2029480

[Term]
id: R-DRE:2029482
name: R-DRE:2029482
is_a: R-DRE:2029480

[Term]
id: R-DRE:2029485
name: R-DRE:2029485
is_a: R-DRE:2029480

[Term]
id: R-DRE:2046105
name: R-DRE:2046105
is_a: R-DRE:2046104

[Term]
id: R-DRE:2046106
name: R-DRE:2046106
is_a: R-DRE:2046104

[Term]
id: R-DRE:193648
name: R-DRE:193648
is_a: R-DRE:204998

[Term]
id: R-DRE:205043
name: R-DRE:205043
is_a: R-DRE:204998

[Term]
id: R-DRE:209905
name: R-DRE:209905
is_a: R-DRE:209776

[Term]
id: R-DRE:209931
name: R-DRE:209931
is_a: R-DRE:209776

[Term]
id: R-DRE:209968
name: R-DRE:209968
is_a: R-DRE:209776

[Term]
id: R-DRE:209822
name: R-DRE:209822
is_a: R-DRE:209952

[Term]
id: R-DRE:350864
name: R-DRE:350864
is_a: R-DRE:209968

[Term]
id: R-DRE:211163
name: R-DRE:211163
is_a: R-DRE:210745

[Term]
id: R-DRE:203927
name: R-DRE:203927
is_a: R-DRE:211000

[Term]
id: R-DRE:426486
name: R-DRE:426486
is_a: R-DRE:211000

[Term]
id: R-DRE:426496
name: R-DRE:426496
is_a: R-DRE:211000

[Term]
id: R-DRE:5578749
name: R-DRE:5578749
is_a: R-DRE:211000

[Term]
id: R-DRE:156580
name: R-DRE:156580
is_a: R-DRE:211859

[Term]
id: R-DRE:211945
name: R-DRE:211945
is_a: R-DRE:211859

[Term]
id: R-DRE:5423646
name: R-DRE:5423646
is_a: R-DRE:211859

[Term]
id: R-DRE:211916
name: R-DRE:211916
is_a: R-DRE:211897

[Term]
id: R-DRE:211935
name: R-DRE:211935
is_a: R-DRE:211897

[Term]
id: R-DRE:211958
name: R-DRE:211958
is_a: R-DRE:211897

[Term]
id: R-DRE:211976
name: R-DRE:211976
is_a: R-DRE:211897

[Term]
id: R-DRE:211979
name: R-DRE:211979
is_a: R-DRE:211897

[Term]
id: R-DRE:211981
name: R-DRE:211981
is_a: R-DRE:211897

[Term]
id: R-DRE:140179
name: R-DRE:140179
is_a: R-DRE:211945

[Term]
id: R-DRE:140180
name: R-DRE:140180
is_a: R-DRE:211945

[Term]
id: R-DRE:211897
name: R-DRE:211897
is_a: R-DRE:211945

[Term]
id: R-DRE:71384
name: R-DRE:71384
is_a: R-DRE:211945

[Term]
id: R-DRE:8937144
name: R-DRE:8937144
is_a: R-DRE:211945

[Term]
id: R-DRE:211994
name: R-DRE:211994
is_a: R-DRE:211976

[Term]
id: R-DRE:211957
name: R-DRE:211957
is_a: R-DRE:211981

[Term]
id: R-DRE:211999
name: R-DRE:211999
is_a: R-DRE:211981

[Term]
id: R-DRE:212300
name: R-DRE:212300
is_a: R-DRE:212165

[Term]
id: R-DRE:5221030
name: R-DRE:5221030
is_a: R-DRE:212165

[Term]
id: R-DRE:5250913
name: R-DRE:5250913
is_a: R-DRE:212165

[Term]
id: R-DRE:5250941
name: R-DRE:5250941
is_a: R-DRE:212165

[Term]
id: R-DRE:2032785
name: R-DRE:2032785
is_a: R-DRE:212436

[Term]
id: R-DRE:2173793
name: R-DRE:2173793
is_a: R-DRE:212436

[Term]
id: R-DRE:350054
name: R-DRE:350054
is_a: R-DRE:212436

[Term]
id: R-DRE:3700989
name: R-DRE:3700989
is_a: R-DRE:212436

[Term]
id: R-DRE:383280
name: R-DRE:383280
is_a: R-DRE:212436

[Term]
id: R-DRE:8853884
name: R-DRE:8853884
is_a: R-DRE:212436

[Term]
id: R-DRE:8864260
name: R-DRE:8864260
is_a: R-DRE:212436

[Term]
id: R-DRE:8878159
name: R-DRE:8878159
is_a: R-DRE:212436

[Term]
id: R-DRE:8878166
name: R-DRE:8878166
is_a: R-DRE:212436

[Term]
id: R-DRE:8878171
name: R-DRE:8878171
is_a: R-DRE:212436

[Term]
id: R-DRE:8953750
name: R-DRE:8953750
is_a: R-DRE:212436

[Term]
id: R-DRE:8986944
name: R-DRE:8986944
is_a: R-DRE:212436

[Term]
id: R-DRE:9614085
name: R-DRE:9614085
is_a: R-DRE:212436

[Term]
id: R-DRE:2142670
name: R-DRE:2142670
is_a: R-DRE:2142753

[Term]
id: R-DRE:2142688
name: R-DRE:2142688
is_a: R-DRE:2142753

[Term]
id: R-DRE:2142691
name: R-DRE:2142691
is_a: R-DRE:2142753

[Term]
id: R-DRE:2142696
name: R-DRE:2142696
is_a: R-DRE:2142753

[Term]
id: R-DRE:2142712
name: R-DRE:2142712
is_a: R-DRE:2142753

[Term]
id: R-DRE:2142770
name: R-DRE:2142770
is_a: R-DRE:2142753

[Term]
id: R-DRE:2142816
name: R-DRE:2142816
is_a: R-DRE:2142753

[Term]
id: R-DRE:2162123
name: R-DRE:2162123
is_a: R-DRE:2142753

[Term]
id: R-DRE:2142850
name: R-DRE:2142850
is_a: R-DRE:2142845

[Term]
id: R-DRE:2160916
name: R-DRE:2160916
is_a: R-DRE:2142845

[Term]
id: R-DRE:2161517
name: R-DRE:2161517
is_a: R-DRE:2161522

[Term]
id: R-DRE:2161541
name: R-DRE:2161541
is_a: R-DRE:2161522

[Term]
id: R-DRE:2424491
name: R-DRE:2424491
is_a: R-DRE:2172127

[Term]
id: R-DRE:2168880
name: R-DRE:2168880
is_a: R-DRE:2173782

[Term]
id: R-DRE:3000471
name: R-DRE:3000471
is_a: R-DRE:2173782

[Term]
id: R-DRE:3000480
name: R-DRE:3000480
is_a: R-DRE:2173782

[Term]
id: R-DRE:3000497
name: R-DRE:3000497
is_a: R-DRE:2173782

[Term]
id: R-DRE:2173788
name: R-DRE:2173788
is_a: R-DRE:2173789

[Term]
id: R-DRE:2173795
name: R-DRE:2173795
is_a: R-DRE:2173793

[Term]
id: R-DRE:2173796
name: R-DRE:2173796
is_a: R-DRE:2173793

[Term]
id: R-DRE:2187335
name: R-DRE:2187335
is_a: R-DRE:2187338

[Term]
id: R-DRE:2453902
name: R-DRE:2453902
is_a: R-DRE:2187338

[Term]
id: R-DRE:2514856
name: R-DRE:2514856
is_a: R-DRE:2187338

[Term]
id: R-DRE:975634
name: R-DRE:975634
is_a: R-DRE:2187338

[Term]
id: R-DRE:1234174
name: R-DRE:1234174
is_a: R-DRE:2262752

[Term]
id: R-DRE:2559583
name: R-DRE:2559583
is_a: R-DRE:2262752

[Term]
id: R-DRE:3299685
name: R-DRE:3299685
is_a: R-DRE:2262752

[Term]
id: R-DRE:3371497
name: R-DRE:3371497
is_a: R-DRE:2262752

[Term]
id: R-DRE:3371556
name: R-DRE:3371556
is_a: R-DRE:2262752

[Term]
id: R-DRE:9639288
name: R-DRE:9639288
is_a: R-DRE:2262752

[Term]
id: R-DRE:2428924
name: R-DRE:2428924
is_a: R-DRE:2404192

[Term]
id: R-DRE:2408508
name: R-DRE:2408508
is_a: R-DRE:2408522

[Term]
id: R-DRE:2408557
name: R-DRE:2408557
is_a: R-DRE:2408522

[Term]
id: R-DRE:5263617
name: R-DRE:5263617
is_a: R-DRE:2408522

[Term]
id: R-DRE:2428928
name: R-DRE:2428928
is_a: R-DRE:2428924

[Term]
id: R-DRE:2428933
name: R-DRE:2428933
is_a: R-DRE:2428924

[Term]
id: R-DRE:112399
name: R-DRE:112399
is_a: R-DRE:2428928

[Term]
id: R-DRE:2730905
name: R-DRE:2730905
is_a: R-DRE:2454202

[Term]
id: R-DRE:2871796
name: R-DRE:2871796
is_a: R-DRE:2454202

[Term]
id: R-DRE:2871809
name: R-DRE:2871809
is_a: R-DRE:2454202

[Term]
id: R-DRE:2871837
name: R-DRE:2871837
is_a: R-DRE:2454202

[Term]
id: R-DRE:2485179
name: R-DRE:2485179
is_a: R-DRE:2514856

[Term]
id: R-DRE:2514859
name: R-DRE:2514859
is_a: R-DRE:2514856

[Term]
id: R-DRE:68881
name: R-DRE:68881
is_a: R-DRE:2555396

[Term]
id: R-DRE:68882
name: R-DRE:68882
is_a: R-DRE:2555396

[Term]
id: R-DRE:2559580
name: R-DRE:2559580
is_a: R-DRE:2559583

[Term]
id: R-DRE:2559582
name: R-DRE:2559582
is_a: R-DRE:2559583

[Term]
id: R-DRE:2559585
name: R-DRE:2559585
is_a: R-DRE:2559583

[Term]
id: R-DRE:2559586
name: R-DRE:2559586
is_a: R-DRE:2559583

[Term]
id: R-DRE:2559584
name: R-DRE:2559584
is_a: R-DRE:2559586

[Term]
id: R-DRE:3295583
name: R-DRE:3295583
is_a: R-DRE:2672351

[Term]
id: R-DRE:3928662
name: R-DRE:3928662
is_a: R-DRE:2682334

[Term]
id: R-DRE:3928663
name: R-DRE:3928663
is_a: R-DRE:2682334

[Term]
id: R-DRE:3928664
name: R-DRE:3928664
is_a: R-DRE:2682334

[Term]
id: R-DRE:3928665
name: R-DRE:3928665
is_a: R-DRE:2682334

[Term]
id: R-DRE:2022377
name: R-DRE:2022377
is_a: R-DRE:2980736

[Term]
id: R-DRE:209952
name: R-DRE:209952
is_a: R-DRE:2980736

[Term]
id: R-DRE:264876
name: R-DRE:264876
is_a: R-DRE:2980736

[Term]
id: R-DRE:400508
name: R-DRE:400508
is_a: R-DRE:2980736

[Term]
id: R-DRE:422085
name: R-DRE:422085
is_a: R-DRE:2980736

[Term]
id: R-DRE:2980767
name: R-DRE:2980767
is_a: R-DRE:2980766

[Term]
id: R-DRE:3301854
name: R-DRE:3301854
is_a: R-DRE:2980766

[Term]
id: R-DRE:4419969
name: R-DRE:4419969
is_a: R-DRE:2980766

[Term]
id: R-DRE:3108232
name: R-DRE:3108232
is_a: R-DRE:2990846

[Term]
id: R-DRE:3215018
name: R-DRE:3215018
is_a: R-DRE:2990846

[Term]
id: R-DRE:2995383
name: R-DRE:2995383
is_a: R-DRE:2995410

[Term]
id: R-DRE:9615933
name: R-DRE:9615933
is_a: R-DRE:2995410

[Term]
id: R-DRE:9668328
name: R-DRE:9668328
is_a: R-DRE:2995410

[Term]
id: R-DRE:3000170
name: R-DRE:3000170
is_a: R-DRE:3000171

[Term]
id: R-DRE:3108214
name: R-DRE:3108214
is_a: R-DRE:3108232

[Term]
id: R-DRE:3232118
name: R-DRE:3232118
is_a: R-DRE:3108232

[Term]
id: R-DRE:3232142
name: R-DRE:3232142
is_a: R-DRE:3108232

[Term]
id: R-DRE:3899300
name: R-DRE:3899300
is_a: R-DRE:3108232

[Term]
id: R-DRE:4085377
name: R-DRE:4085377
is_a: R-DRE:3108232

[Term]
id: R-DRE:4090294
name: R-DRE:4090294
is_a: R-DRE:3108232

[Term]
id: R-DRE:4551638
name: R-DRE:4551638
is_a: R-DRE:3108232

[Term]
id: R-DRE:4570464
name: R-DRE:4570464
is_a: R-DRE:3108232

[Term]
id: R-DRE:4615885
name: R-DRE:4615885
is_a: R-DRE:3108232

[Term]
id: R-DRE:4655427
name: R-DRE:4655427
is_a: R-DRE:3108232

[Term]
id: R-DRE:4755510
name: R-DRE:4755510
is_a: R-DRE:3108232

[Term]
id: R-DRE:3065676
name: R-DRE:3065676
is_a: R-DRE:3215018

[Term]
id: R-DRE:3065678
name: R-DRE:3065678
is_a: R-DRE:3215018

[Term]
id: R-DRE:3065679
name: R-DRE:3065679
is_a: R-DRE:3215018

[Term]
id: R-DRE:3214815
name: R-DRE:3214815
is_a: R-DRE:3247509

[Term]
id: R-DRE:3214841
name: R-DRE:3214841
is_a: R-DRE:3247509

[Term]
id: R-DRE:3214847
name: R-DRE:3214847
is_a: R-DRE:3247509

[Term]
id: R-DRE:3214858
name: R-DRE:3214858
is_a: R-DRE:3247509

[Term]
id: R-DRE:3371453
name: R-DRE:3371453
is_a: R-DRE:3371556

[Term]
id: R-DRE:3371511
name: R-DRE:3371511
is_a: R-DRE:3371556

[Term]
id: R-DRE:3371571
name: R-DRE:3371571
is_a: R-DRE:3371556

[Term]
id: R-DRE:3371568
name: R-DRE:3371568
is_a: R-DRE:3371571

[Term]
id: R-DRE:350562
name: R-DRE:350562
is_a: R-DRE:351202

[Term]
id: R-DRE:351143
name: R-DRE:351143
is_a: R-DRE:351202

[Term]
id: R-DRE:351200
name: R-DRE:351200
is_a: R-DRE:351202

[Term]
id: R-DRE:354194
name: R-DRE:354194
is_a: R-DRE:354192

[Term]
id: R-DRE:372708
name: R-DRE:372708
is_a: R-DRE:354192

[Term]
id: R-DRE:5628897
name: R-DRE:5628897
is_a: R-DRE:3700989

[Term]
id: R-DRE:5633007
name: R-DRE:5633007
is_a: R-DRE:3700989

[Term]
id: R-DRE:5633008
name: R-DRE:5633008
is_a: R-DRE:3700989

[Term]
id: R-DRE:6791312
name: R-DRE:6791312
is_a: R-DRE:3700989

[Term]
id: R-DRE:6796648
name: R-DRE:6796648
is_a: R-DRE:3700989

[Term]
id: R-DRE:388396
name: R-DRE:388396
is_a: R-DRE:372790

[Term]
id: R-DRE:500792
name: R-DRE:500792
is_a: R-DRE:372790

[Term]
id: R-DRE:3296197
name: R-DRE:3296197
is_a: R-DRE:373076

[Term]
id: R-DRE:375276
name: R-DRE:375276
is_a: R-DRE:373076

[Term]
id: R-DRE:375280
name: R-DRE:375280
is_a: R-DRE:373076

[Term]
id: R-DRE:375281
name: R-DRE:375281
is_a: R-DRE:373076

[Term]
id: R-DRE:391903
name: R-DRE:391903
is_a: R-DRE:373076

[Term]
id: R-DRE:418038
name: R-DRE:418038
is_a: R-DRE:373076

[Term]
id: R-DRE:419408
name: R-DRE:419408
is_a: R-DRE:373076

[Term]
id: R-DRE:419771
name: R-DRE:419771
is_a: R-DRE:373076

[Term]
id: R-DRE:444209
name: R-DRE:444209
is_a: R-DRE:373076

[Term]
id: R-DRE:419812
name: R-DRE:419812
is_a: R-DRE:373080

[Term]
id: R-DRE:420092
name: R-DRE:420092
is_a: R-DRE:373080

[Term]
id: R-DRE:376172
name: R-DRE:376172
is_a: R-DRE:373752

[Term]
id: R-DRE:418885
name: R-DRE:418885
is_a: R-DRE:373752

[Term]
id: R-DRE:399954
name: R-DRE:399954
is_a: R-DRE:373755

[Term]
id: R-DRE:399955
name: R-DRE:399955
is_a: R-DRE:373755

[Term]
id: R-DRE:399956
name: R-DRE:399956
is_a: R-DRE:373755

[Term]
id: R-DRE:400685
name: R-DRE:400685
is_a: R-DRE:373755

[Term]
id: R-DRE:416700
name: R-DRE:416700
is_a: R-DRE:373755

[Term]
id: R-DRE:437239
name: R-DRE:437239
is_a: R-DRE:373760

[Term]
id: R-DRE:445144
name: R-DRE:445144
is_a: R-DRE:373760

[Term]
id: R-DRE:447043
name: R-DRE:447043
is_a: R-DRE:373760

[Term]
id: R-DRE:419037
name: R-DRE:419037
is_a: R-DRE:375165

[Term]
id: R-DRE:380095
name: R-DRE:380095
is_a: R-DRE:375276

[Term]
id: R-DRE:380108
name: R-DRE:380108
is_a: R-DRE:375276

[Term]
id: R-DRE:388479
name: R-DRE:388479
is_a: R-DRE:375276

[Term]
id: R-DRE:389397
name: R-DRE:389397
is_a: R-DRE:375276

[Term]
id: R-DRE:444473
name: R-DRE:444473
is_a: R-DRE:375276

[Term]
id: R-DRE:444821
name: R-DRE:444821
is_a: R-DRE:375276

[Term]
id: R-DRE:390648
name: R-DRE:390648
is_a: R-DRE:375280

[Term]
id: R-DRE:390650
name: R-DRE:390650
is_a: R-DRE:375280

[Term]
id: R-DRE:390651
name: R-DRE:390651
is_a: R-DRE:375280

[Term]
id: R-DRE:390666
name: R-DRE:390666
is_a: R-DRE:375280

[Term]
id: R-DRE:390696
name: R-DRE:390696
is_a: R-DRE:375280

[Term]
id: R-DRE:428542
name: R-DRE:428542
is_a: R-DRE:376176

[Term]
id: R-DRE:428890
name: R-DRE:428890
is_a: R-DRE:376176

[Term]
id: R-DRE:8985586
name: R-DRE:8985586
is_a: R-DRE:376176

[Term]
id: R-DRE:9010553
name: R-DRE:9010553
is_a: R-DRE:376176

[Term]
id: R-DRE:379397
name: R-DRE:379397
is_a: R-DRE:379401

[Term]
id: R-DRE:379398
name: R-DRE:379398
is_a: R-DRE:379401

[Term]
id: R-DRE:379716
name: R-DRE:379716
is_a: R-DRE:379724

[Term]
id: R-DRE:379726
name: R-DRE:379726
is_a: R-DRE:379724

[Term]
id: R-DRE:380259
name: R-DRE:380259
is_a: R-DRE:380284

[Term]
id: R-DRE:380270
name: R-DRE:380270
is_a: R-DRE:380287

[Term]
id: R-DRE:380284
name: R-DRE:380284
is_a: R-DRE:380287

[Term]
id: R-DRE:380612
name: R-DRE:380612
is_a: R-DRE:380615

[Term]
id: R-DRE:381033
name: R-DRE:381033
is_a: R-DRE:381119

[Term]
id: R-DRE:381042
name: R-DRE:381042
is_a: R-DRE:381119

[Term]
id: R-DRE:381070
name: R-DRE:381070
is_a: R-DRE:381119

[Term]
id: R-DRE:8874211
name: R-DRE:8874211
is_a: R-DRE:381119

[Term]
id: R-DRE:1480926
name: R-DRE:1480926
is_a: R-DRE:382551

[Term]
id: R-DRE:174824
name: R-DRE:174824
is_a: R-DRE:382551

[Term]
id: R-DRE:382556
name: R-DRE:382556
is_a: R-DRE:382551

[Term]
id: R-DRE:425407
name: R-DRE:425407
is_a: R-DRE:382551

[Term]
id: R-DRE:445717
name: R-DRE:445717
is_a: R-DRE:382551

[Term]
id: R-DRE:5223345
name: R-DRE:5223345
is_a: R-DRE:382551

[Term]
id: R-DRE:8949215
name: R-DRE:8949215
is_a: R-DRE:382551

[Term]
id: R-DRE:8981607
name: R-DRE:8981607
is_a: R-DRE:382551

[Term]
id: R-DRE:917937
name: R-DRE:917937
is_a: R-DRE:382551

[Term]
id: R-DRE:983712
name: R-DRE:983712
is_a: R-DRE:382551

[Term]
id: R-DRE:1369007
name: R-DRE:1369007
is_a: R-DRE:382556

[Term]
id: R-DRE:1369062
name: R-DRE:1369062
is_a: R-DRE:382556

[Term]
id: R-DRE:4086398
name: R-DRE:4086398
is_a: R-DRE:3858494

[Term]
id: R-DRE:4086400
name: R-DRE:4086400
is_a: R-DRE:3858494

[Term]
id: R-DRE:397795
name: R-DRE:397795
is_a: R-DRE:388396

[Term]
id: R-DRE:416476
name: R-DRE:416476
is_a: R-DRE:388396

[Term]
id: R-DRE:416482
name: R-DRE:416482
is_a: R-DRE:388396

[Term]
id: R-DRE:418555
name: R-DRE:418555
is_a: R-DRE:388396

[Term]
id: R-DRE:418594
name: R-DRE:418594
is_a: R-DRE:388396

[Term]
id: R-DRE:418597
name: R-DRE:418597
is_a: R-DRE:388396

[Term]
id: R-DRE:389356
name: R-DRE:389356
is_a: R-DRE:388841

[Term]
id: R-DRE:389513
name: R-DRE:389513
is_a: R-DRE:388841

[Term]
id: R-DRE:389357
name: R-DRE:389357
is_a: R-DRE:389356

[Term]
id: R-DRE:389359
name: R-DRE:389359
is_a: R-DRE:389356

[Term]
id: R-DRE:6783984
name: R-DRE:6783984
is_a: R-DRE:389661

[Term]
id: R-DRE:390471
name: R-DRE:390471
is_a: R-DRE:390466

[Term]
id: R-DRE:6814122
name: R-DRE:6814122
is_a: R-DRE:390466

[Term]
id: R-DRE:389599
name: R-DRE:389599
is_a: R-DRE:390918

[Term]
id: R-DRE:389887
name: R-DRE:389887
is_a: R-DRE:390918

[Term]
id: R-DRE:390247
name: R-DRE:390247
is_a: R-DRE:390918

[Term]
id: R-DRE:390466
name: R-DRE:390466
is_a: R-DRE:391251

[Term]
id: R-DRE:391906
name: R-DRE:391906
is_a: R-DRE:391903

[Term]
id: R-DRE:391908
name: R-DRE:391908
is_a: R-DRE:391903

[Term]
id: R-DRE:418457
name: R-DRE:418457
is_a: R-DRE:392154

[Term]
id: R-DRE:2980736
name: R-DRE:2980736
is_a: R-DRE:392499

[Term]
id: R-DRE:381119
name: R-DRE:381119
is_a: R-DRE:392499

[Term]
id: R-DRE:381426
name: R-DRE:381426
is_a: R-DRE:392499

[Term]
id: R-DRE:391251
name: R-DRE:391251
is_a: R-DRE:392499

[Term]
id: R-DRE:5676934
name: R-DRE:5676934
is_a: R-DRE:392499

[Term]
id: R-DRE:5683826
name: R-DRE:5683826
is_a: R-DRE:392499

[Term]
id: R-DRE:597592
name: R-DRE:597592
is_a: R-DRE:392499

[Term]
id: R-DRE:72766
name: R-DRE:72766
is_a: R-DRE:392499

[Term]
id: R-DRE:392170
name: R-DRE:392170
is_a: R-DRE:392518

[Term]
id: R-DRE:418592
name: R-DRE:418592
is_a: R-DRE:392518

[Term]
id: R-DRE:428930
name: R-DRE:428930
is_a: R-DRE:392518

[Term]
id: R-DRE:390522
name: R-DRE:390522
is_a: R-DRE:397014

[Term]
id: R-DRE:445355
name: R-DRE:445355
is_a: R-DRE:397014

[Term]
id: R-DRE:5576891
name: R-DRE:5576891
is_a: R-DRE:397014

[Term]
id: R-DRE:392451
name: R-DRE:392451
is_a: R-DRE:397795

[Term]
id: R-DRE:418217
name: R-DRE:418217
is_a: R-DRE:397795

[Term]
id: R-DRE:8964315
name: R-DRE:8964315
is_a: R-DRE:397795

[Term]
id: R-DRE:8964616
name: R-DRE:8964616
is_a: R-DRE:397795

[Term]
id: R-DRE:416993
name: R-DRE:416993
is_a: R-DRE:399719

[Term]
id: R-DRE:399710
name: R-DRE:399710
is_a: R-DRE:399721

[Term]
id: R-DRE:399719
name: R-DRE:399719
is_a: R-DRE:399721

[Term]
id: R-DRE:434313
name: R-DRE:434313
is_a: R-DRE:400451

[Term]
id: R-DRE:434316
name: R-DRE:434316
is_a: R-DRE:400451

[Term]
id: R-DRE:381771
name: R-DRE:381771
is_a: R-DRE:400508

[Term]
id: R-DRE:400511
name: R-DRE:400511
is_a: R-DRE:400508

[Term]
id: R-DRE:416550
name: R-DRE:416550
is_a: R-DRE:400685

[Term]
id: R-DRE:416572
name: R-DRE:416572
is_a: R-DRE:400685

[Term]
id: R-DRE:4608870
name: R-DRE:4608870
is_a: R-DRE:4086400

[Term]
id: R-DRE:5099900
name: R-DRE:5099900
is_a: R-DRE:4086400

[Term]
id: R-DRE:5140745
name: R-DRE:5140745
is_a: R-DRE:4086400

[Term]
id: R-DRE:114508
name: R-DRE:114508
is_a: R-DRE:416476

[Term]
id: R-DRE:881907
name: R-DRE:881907
is_a: R-DRE:416476

[Term]
id: R-DRE:417957
name: R-DRE:417957
is_a: R-DRE:418038

[Term]
id: R-DRE:417973
name: R-DRE:417973
is_a: R-DRE:418038

[Term]
id: R-DRE:392154
name: R-DRE:392154
is_a: R-DRE:418346

[Term]
id: R-DRE:392851
name: R-DRE:392851
is_a: R-DRE:418346

[Term]
id: R-DRE:418360
name: R-DRE:418360
is_a: R-DRE:418346

[Term]
id: R-DRE:432142
name: R-DRE:432142
is_a: R-DRE:418346

[Term]
id: R-DRE:139853
name: R-DRE:139853
is_a: R-DRE:418360

[Term]
id: R-DRE:418359
name: R-DRE:418359
is_a: R-DRE:418360

[Term]
id: R-DRE:381753
name: R-DRE:381753
is_a: R-DRE:418555

[Term]
id: R-DRE:111885
name: R-DRE:111885
is_a: R-DRE:418594

[Term]
id: R-DRE:2187338
name: R-DRE:2187338
is_a: R-DRE:418594

[Term]
id: R-DRE:420597
name: R-DRE:420597
is_a: R-DRE:418990

[Term]
id: R-DRE:373756
name: R-DRE:373756
is_a: R-DRE:421270

[Term]
id: R-DRE:418990
name: R-DRE:418990
is_a: R-DRE:421270

[Term]
id: R-DRE:420029
name: R-DRE:420029
is_a: R-DRE:421270

[Term]
id: R-DRE:381676
name: R-DRE:381676
is_a: R-DRE:422356

[Term]
id: R-DRE:399997
name: R-DRE:399997
is_a: R-DRE:422356

[Term]
id: R-DRE:400042
name: R-DRE:400042
is_a: R-DRE:422356

[Term]
id: R-DRE:400451
name: R-DRE:400451
is_a: R-DRE:422356

[Term]
id: R-DRE:2682334
name: R-DRE:2682334
is_a: R-DRE:422475

[Term]
id: R-DRE:373752
name: R-DRE:373752
is_a: R-DRE:422475

[Term]
id: R-DRE:373755
name: R-DRE:373755
is_a: R-DRE:422475

[Term]
id: R-DRE:373760
name: R-DRE:373760
is_a: R-DRE:422475

[Term]
id: R-DRE:375165
name: R-DRE:375165
is_a: R-DRE:422475

[Term]
id: R-DRE:376176
name: R-DRE:376176
is_a: R-DRE:422475

[Term]
id: R-DRE:8853659
name: R-DRE:8853659
is_a: R-DRE:422475

[Term]
id: R-DRE:8866376
name: R-DRE:8866376
is_a: R-DRE:422475

[Term]
id: R-DRE:425410
name: R-DRE:425410
is_a: R-DRE:425366

[Term]
id: R-DRE:429593
name: R-DRE:429593
is_a: R-DRE:425366

[Term]
id: R-DRE:433137
name: R-DRE:433137
is_a: R-DRE:425366

[Term]
id: R-DRE:433692
name: R-DRE:433692
is_a: R-DRE:425366

[Term]
id: R-DRE:442660
name: R-DRE:442660
is_a: R-DRE:425366

[Term]
id: R-DRE:444411
name: R-DRE:444411
is_a: R-DRE:425366

[Term]
id: R-DRE:549132
name: R-DRE:549132
is_a: R-DRE:425366

[Term]
id: R-DRE:352230
name: R-DRE:352230
is_a: R-DRE:425393

[Term]
id: R-DRE:425381
name: R-DRE:425381
is_a: R-DRE:425393

[Term]
id: R-DRE:425561
name: R-DRE:425561
is_a: R-DRE:425393

[Term]
id: R-DRE:425986
name: R-DRE:425986
is_a: R-DRE:425393

[Term]
id: R-DRE:426117
name: R-DRE:426117
is_a: R-DRE:425393

[Term]
id: R-DRE:427601
name: R-DRE:427601
is_a: R-DRE:425393

[Term]
id: R-DRE:427652
name: R-DRE:427652
is_a: R-DRE:425393

[Term]
id: R-DRE:427975
name: R-DRE:427975
is_a: R-DRE:425393

[Term]
id: R-DRE:428559
name: R-DRE:428559
is_a: R-DRE:425393

[Term]
id: R-DRE:428643
name: R-DRE:428643
is_a: R-DRE:425393

[Term]
id: R-DRE:727802
name: R-DRE:727802
is_a: R-DRE:425397

[Term]
id: R-DRE:804914
name: R-DRE:804914
is_a: R-DRE:425397

[Term]
id: R-DRE:83936
name: R-DRE:83936
is_a: R-DRE:425397

[Term]
id: R-DRE:879518
name: R-DRE:879518
is_a: R-DRE:425397

[Term]
id: R-DRE:189200
name: R-DRE:189200
is_a: R-DRE:425407

[Term]
id: R-DRE:425366
name: R-DRE:425366
is_a: R-DRE:425407

[Term]
id: R-DRE:425393
name: R-DRE:425393
is_a: R-DRE:425407

[Term]
id: R-DRE:425397
name: R-DRE:425397
is_a: R-DRE:425407

[Term]
id: R-DRE:435354
name: R-DRE:435354
is_a: R-DRE:425410

[Term]
id: R-DRE:427589
name: R-DRE:427589
is_a: R-DRE:427652

[Term]
id: R-DRE:1660661
name: R-DRE:1660661
is_a: R-DRE:428157

[Term]
id: R-DRE:1660662
name: R-DRE:1660662
is_a: R-DRE:428157

[Term]
id: R-DRE:429947
name: R-DRE:429947
is_a: R-DRE:429914

[Term]
id: R-DRE:429958
name: R-DRE:429958
is_a: R-DRE:429914

[Term]
id: R-DRE:430039
name: R-DRE:430039
is_a: R-DRE:429914

[Term]
id: R-DRE:435368
name: R-DRE:435368
is_a: R-DRE:435354

[Term]
id: R-DRE:442380
name: R-DRE:442380
is_a: R-DRE:435354

[Term]
id: R-DRE:442720
name: R-DRE:442720
is_a: R-DRE:438064

[Term]
id: R-DRE:442742
name: R-DRE:442742
is_a: R-DRE:438064

[Term]
id: R-DRE:5218920
name: R-DRE:5218920
is_a: R-DRE:4420097

[Term]
id: R-DRE:5218921
name: R-DRE:5218921
is_a: R-DRE:4420097

[Term]
id: R-DRE:444257
name: R-DRE:444257
is_a: R-DRE:442742

[Term]
id: R-DRE:438064
name: R-DRE:438064
is_a: R-DRE:442755

[Term]
id: R-DRE:438066
name: R-DRE:438066
is_a: R-DRE:442755

[Term]
id: R-DRE:9609736
name: R-DRE:9609736
is_a: R-DRE:442755

[Term]
id: R-DRE:432030
name: R-DRE:432030
is_a: R-DRE:445717

[Term]
id: R-DRE:432040
name: R-DRE:432040
is_a: R-DRE:445717

[Term]
id: R-DRE:432047
name: R-DRE:432047
is_a: R-DRE:445717

[Term]
id: R-DRE:446219
name: R-DRE:446219
is_a: R-DRE:446193

[Term]
id: R-DRE:446193
name: R-DRE:446193
is_a: R-DRE:446203

[Term]
id: R-DRE:532668
name: R-DRE:532668
is_a: R-DRE:446203

[Term]
id: R-DRE:948021
name: R-DRE:948021
is_a: R-DRE:446203

[Term]
id: R-DRE:162699
name: R-DRE:162699
is_a: R-DRE:446219

[Term]
id: R-DRE:4085001
name: R-DRE:4085001
is_a: R-DRE:446219

[Term]
id: R-DRE:446199
name: R-DRE:446199
is_a: R-DRE:446219

[Term]
id: R-DRE:446205
name: R-DRE:446205
is_a: R-DRE:446219

[Term]
id: R-DRE:446210
name: R-DRE:446210
is_a: R-DRE:446219

[Term]
id: R-DRE:480985
name: R-DRE:480985
is_a: R-DRE:446219

[Term]
id: R-DRE:6787639
name: R-DRE:6787639
is_a: R-DRE:446219

[Term]
id: R-DRE:446343
name: R-DRE:446343
is_a: R-DRE:446353

[Term]
id: R-DRE:446388
name: R-DRE:446388
is_a: R-DRE:446353

[Term]
id: R-DRE:448706
name: R-DRE:448706
is_a: R-DRE:446652

[Term]
id: R-DRE:9007892
name: R-DRE:9007892
is_a: R-DRE:446652

[Term]
id: R-DRE:9008059
name: R-DRE:9008059
is_a: R-DRE:446652

[Term]
id: R-DRE:9014826
name: R-DRE:9014826
is_a: R-DRE:446652

[Term]
id: R-DRE:9020702
name: R-DRE:9020702
is_a: R-DRE:446652

[Term]
id: R-DRE:421270
name: R-DRE:421270
is_a: R-DRE:446728

[Term]
id: R-DRE:446107
name: R-DRE:446107
is_a: R-DRE:446728

[Term]
id: R-DRE:446353
name: R-DRE:446353
is_a: R-DRE:446728

[Term]
id: R-DRE:8984722
name: R-DRE:8984722
is_a: R-DRE:447115

[Term]
id: R-DRE:9020591
name: R-DRE:9020591
is_a: R-DRE:447115

[Term]
id: R-DRE:9020933
name: R-DRE:9020933
is_a: R-DRE:447115

[Term]
id: R-DRE:9020956
name: R-DRE:9020956
is_a: R-DRE:447115

[Term]
id: R-DRE:450294
name: R-DRE:450294
is_a: R-DRE:448424

[Term]
id: R-DRE:1266695
name: R-DRE:1266695
is_a: R-DRE:449147

[Term]
id: R-DRE:446652
name: R-DRE:446652
is_a: R-DRE:449147

[Term]
id: R-DRE:447115
name: R-DRE:447115
is_a: R-DRE:449147

[Term]
id: R-DRE:448424
name: R-DRE:448424
is_a: R-DRE:449147

[Term]
id: R-DRE:449836
name: R-DRE:449836
is_a: R-DRE:449147

[Term]
id: R-DRE:451927
name: R-DRE:451927
is_a: R-DRE:449147

[Term]
id: R-DRE:512988
name: R-DRE:512988
is_a: R-DRE:449147

[Term]
id: R-DRE:6783589
name: R-DRE:6783589
is_a: R-DRE:449147

[Term]
id: R-DRE:6783783
name: R-DRE:6783783
is_a: R-DRE:449147

[Term]
id: R-DRE:6785807
name: R-DRE:6785807
is_a: R-DRE:449147

[Term]
id: R-DRE:8854691
name: R-DRE:8854691
is_a: R-DRE:449147

[Term]
id: R-DRE:198753
name: R-DRE:198753
is_a: R-DRE:450282

[Term]
id: R-DRE:199920
name: R-DRE:199920
is_a: R-DRE:450282

[Term]
id: R-DRE:450341
name: R-DRE:450341
is_a: R-DRE:450282

[Term]
id: R-DRE:450282
name: R-DRE:450282
is_a: R-DRE:450294

[Term]
id: R-DRE:450302
name: R-DRE:450302
is_a: R-DRE:450294

[Term]
id: R-DRE:450321
name: R-DRE:450321
is_a: R-DRE:450294

[Term]
id: R-DRE:5684264
name: R-DRE:5684264
is_a: R-DRE:450294

[Term]
id: R-DRE:450385
name: R-DRE:450385
is_a: R-DRE:450531

[Term]
id: R-DRE:450408
name: R-DRE:450408
is_a: R-DRE:450531

[Term]
id: R-DRE:450513
name: R-DRE:450513
is_a: R-DRE:450531

[Term]
id: R-DRE:450520
name: R-DRE:450520
is_a: R-DRE:450531

[Term]
id: R-DRE:450604
name: R-DRE:450604
is_a: R-DRE:450531

[Term]
id: R-DRE:451307
name: R-DRE:451307
is_a: R-DRE:451306

[Term]
id: R-DRE:451308
name: R-DRE:451308
is_a: R-DRE:451306

[Term]
id: R-DRE:451306
name: R-DRE:451306
is_a: R-DRE:451326

[Term]
id: R-DRE:500657
name: R-DRE:500657
is_a: R-DRE:451326

[Term]
id: R-DRE:8983432
name: R-DRE:8983432
is_a: R-DRE:451927

[Term]
id: R-DRE:8985947
name: R-DRE:8985947
is_a: R-DRE:451927

[Term]
id: R-DRE:9020558
name: R-DRE:9020558
is_a: R-DRE:451927

[Term]
id: R-DRE:9020958
name: R-DRE:9020958
is_a: R-DRE:451927

[Term]
id: R-DRE:912526
name: R-DRE:912526
is_a: R-DRE:451927

[Term]
id: R-DRE:68911
name: R-DRE:68911
is_a: R-DRE:453274

[Term]
id: R-DRE:69275
name: R-DRE:69275
is_a: R-DRE:453274

[Term]
id: R-DRE:174143
name: R-DRE:174143
is_a: R-DRE:453276

[Term]
id: R-DRE:1538133
name: R-DRE:1538133
is_a: R-DRE:453279

[Term]
id: R-DRE:69206
name: R-DRE:69206
is_a: R-DRE:453279

[Term]
id: R-DRE:69236
name: R-DRE:69236
is_a: R-DRE:453279

[Term]
id: R-DRE:3247509
name: R-DRE:3247509
is_a: R-DRE:4839726

[Term]
id: R-DRE:373076
name: R-DRE:373076
is_a: R-DRE:500792

[Term]
id: R-DRE:373080
name: R-DRE:373080
is_a: R-DRE:500792

[Term]
id: R-DRE:420499
name: R-DRE:420499
is_a: R-DRE:500792

[Term]
id: R-DRE:912526
name: R-DRE:912526
is_a: R-DRE:512988

[Term]
id: R-DRE:912631
name: R-DRE:912631
is_a: R-DRE:512988

[Term]
id: R-DRE:5173214
name: R-DRE:5173214
is_a: R-DRE:5173105

[Term]
id: R-DRE:913709
name: R-DRE:913709
is_a: R-DRE:5173105

[Term]
id: R-DRE:5205685
name: R-DRE:5205685
is_a: R-DRE:5205647

[Term]
id: R-DRE:8934903
name: R-DRE:8934903
is_a: R-DRE:5205647

[Term]
id: R-DRE:5675482
name: R-DRE:5675482
is_a: R-DRE:5213460

[Term]
id: R-DRE:5213460
name: R-DRE:5213460
is_a: R-DRE:5218859

[Term]
id: R-DRE:5250924
name: R-DRE:5250924
is_a: R-DRE:5250913

[Term]
id: R-DRE:427359
name: R-DRE:427359
is_a: R-DRE:5250941

[Term]
id: R-DRE:427413
name: R-DRE:427413
is_a: R-DRE:5250941

[Term]
id: R-DRE:901042
name: R-DRE:901042
is_a: R-DRE:532668

[Term]
id: R-DRE:140534
name: R-DRE:140534
is_a: R-DRE:5357769

[Term]
id: R-DRE:418889
name: R-DRE:418889
is_a: R-DRE:5357769

[Term]
id: R-DRE:109581
name: R-DRE:109581
is_a: R-DRE:5357801

[Term]
id: R-DRE:5218859
name: R-DRE:5218859
is_a: R-DRE:5357801

[Term]
id: R-DRE:5362798
name: R-DRE:5362798
is_a: R-DRE:5358346

[Term]
id: R-DRE:5358346
name: R-DRE:5358346
is_a: R-DRE:5358351

[Term]
id: R-DRE:5610787
name: R-DRE:5610787
is_a: R-DRE:5358351

[Term]
id: R-DRE:5632684
name: R-DRE:5632684
is_a: R-DRE:5358351

[Term]
id: R-DRE:5358565
name: R-DRE:5358565
is_a: R-DRE:5358508

[Term]
id: R-DRE:5358606
name: R-DRE:5358606
is_a: R-DRE:5358508

[Term]
id: R-DRE:5365859
name: R-DRE:5365859
is_a: R-DRE:5362517

[Term]
id: R-DRE:5389840
name: R-DRE:5389840
is_a: R-DRE:5368287

[Term]
id: R-DRE:5419276
name: R-DRE:5419276
is_a: R-DRE:5368287

[Term]
id: R-DRE:549127
name: R-DRE:549127
is_a: R-DRE:549132

[Term]
id: R-DRE:561048
name: R-DRE:561048
is_a: R-DRE:549132

[Term]
id: R-DRE:1483257
name: R-DRE:1483257
is_a: R-DRE:556833

[Term]
id: R-DRE:400206
name: R-DRE:400206
is_a: R-DRE:556833

[Term]
id: R-DRE:428157
name: R-DRE:428157
is_a: R-DRE:556833

[Term]
id: R-DRE:74182
name: R-DRE:74182
is_a: R-DRE:556833

[Term]
id: R-DRE:8848584
name: R-DRE:8848584
is_a: R-DRE:556833

[Term]
id: R-DRE:8957322
name: R-DRE:8957322
is_a: R-DRE:556833

[Term]
id: R-DRE:8964572
name: R-DRE:8964572
is_a: R-DRE:556833

[Term]
id: R-DRE:8978868
name: R-DRE:8978868
is_a: R-DRE:556833

[Term]
id: R-DRE:8979227
name: R-DRE:8979227
is_a: R-DRE:556833

[Term]
id: R-DRE:9018678
name: R-DRE:9018678
is_a: R-DRE:556833

[Term]
id: R-DRE:5576886
name: R-DRE:5576886
is_a: R-DRE:5576891

[Term]
id: R-DRE:5576890
name: R-DRE:5576890
is_a: R-DRE:5576891

[Term]
id: R-DRE:5576892
name: R-DRE:5576892
is_a: R-DRE:5576891

[Term]
id: R-DRE:5576893
name: R-DRE:5576893
is_a: R-DRE:5576891

[Term]
id: R-DRE:5576894
name: R-DRE:5576894
is_a: R-DRE:5576891

[Term]
id: R-DRE:5578768
name: R-DRE:5578768
is_a: R-DRE:5576891

[Term]
id: R-DRE:5578775
name: R-DRE:5578775
is_a: R-DRE:5576891

[Term]
id: R-DRE:5607761
name: R-DRE:5607761
is_a: R-DRE:5607764

[Term]
id: R-DRE:5607763
name: R-DRE:5607763
is_a: R-DRE:5607764

[Term]
id: R-DRE:5660668
name: R-DRE:5660668
is_a: R-DRE:5607764

[Term]
id: R-DRE:5610780
name: R-DRE:5610780
is_a: R-DRE:5610787

[Term]
id: R-DRE:5610785
name: R-DRE:5610785
is_a: R-DRE:5610787

[Term]
id: R-DRE:5620912
name: R-DRE:5620912
is_a: R-DRE:5617833

[Term]
id: R-DRE:5620920
name: R-DRE:5620920
is_a: R-DRE:5617833

[Term]
id: R-DRE:5620924
name: R-DRE:5620924
is_a: R-DRE:5617833

[Term]
id: R-DRE:5620916
name: R-DRE:5620916
is_a: R-DRE:5620920

[Term]
id: R-DRE:5620922
name: R-DRE:5620922
is_a: R-DRE:5620920

[Term]
id: R-DRE:5624138
name: R-DRE:5624138
is_a: R-DRE:5620920

[Term]
id: R-DRE:5624958
name: R-DRE:5624958
is_a: R-DRE:5620920

[Term]
id: R-DRE:5607764
name: R-DRE:5607764
is_a: R-DRE:5621481

[Term]
id: R-DRE:5621480
name: R-DRE:5621480
is_a: R-DRE:5621481

[Term]
id: R-DRE:5621575
name: R-DRE:5621575
is_a: R-DRE:5621481

[Term]
id: R-DRE:5625886
name: R-DRE:5625886
is_a: R-DRE:5625740

[Term]
id: R-DRE:5632681
name: R-DRE:5632681
is_a: R-DRE:5632684

[Term]
id: R-DRE:5635838
name: R-DRE:5635838
is_a: R-DRE:5632684

[Term]
id: R-DRE:6804756
name: R-DRE:6804756
is_a: R-DRE:5633007

[Term]
id: R-DRE:6804758
name: R-DRE:6804758
is_a: R-DRE:5633007

[Term]
id: R-DRE:6804759
name: R-DRE:6804759
is_a: R-DRE:5633007

[Term]
id: R-DRE:6804760
name: R-DRE:6804760
is_a: R-DRE:5633007

[Term]
id: R-DRE:6806003
name: R-DRE:6806003
is_a: R-DRE:5633007

[Term]
id: R-DRE:6803204
name: R-DRE:6803204
is_a: R-DRE:5633008

[Term]
id: R-DRE:6803205
name: R-DRE:6803205
is_a: R-DRE:5633008

[Term]
id: R-DRE:6803207
name: R-DRE:6803207
is_a: R-DRE:5633008

[Term]
id: R-DRE:6803211
name: R-DRE:6803211
is_a: R-DRE:5633008

[Term]
id: R-DRE:5652227
name: R-DRE:5652227
is_a: R-DRE:5652084

[Term]
id: R-DRE:70350
name: R-DRE:70350
is_a: R-DRE:5652084

[Term]
id: R-DRE:199991
name: R-DRE:199991
is_a: R-DRE:5653656

[Term]
id: R-DRE:2173782
name: R-DRE:2173782
is_a: R-DRE:5653656

[Term]
id: R-DRE:5654219
name: R-DRE:5654219
is_a: R-DRE:5654687

[Term]
id: R-DRE:5654688
name: R-DRE:5654688
is_a: R-DRE:5654687

[Term]
id: R-DRE:5654689
name: R-DRE:5654689
is_a: R-DRE:5654687

[Term]
id: R-DRE:5654693
name: R-DRE:5654693
is_a: R-DRE:5654687

[Term]
id: R-DRE:5654221
name: R-DRE:5654221
is_a: R-DRE:5654696

[Term]
id: R-DRE:5654695
name: R-DRE:5654695
is_a: R-DRE:5654696

[Term]
id: R-DRE:5654699
name: R-DRE:5654699
is_a: R-DRE:5654696

[Term]
id: R-DRE:5654700
name: R-DRE:5654700
is_a: R-DRE:5654696

[Term]
id: R-DRE:5654227
name: R-DRE:5654227
is_a: R-DRE:5654708

[Term]
id: R-DRE:5654704
name: R-DRE:5654704
is_a: R-DRE:5654708

[Term]
id: R-DRE:5654706
name: R-DRE:5654706
is_a: R-DRE:5654708

[Term]
id: R-DRE:5654710
name: R-DRE:5654710
is_a: R-DRE:5654708

[Term]
id: R-DRE:5654228
name: R-DRE:5654228
is_a: R-DRE:5654716

[Term]
id: R-DRE:5654712
name: R-DRE:5654712
is_a: R-DRE:5654716

[Term]
id: R-DRE:5654719
name: R-DRE:5654719
is_a: R-DRE:5654716

[Term]
id: R-DRE:5654720
name: R-DRE:5654720
is_a: R-DRE:5654716

[Term]
id: R-DRE:1295596
name: R-DRE:1295596
is_a: R-DRE:5654726

[Term]
id: R-DRE:1295596
name: R-DRE:1295596
is_a: R-DRE:5654727

[Term]
id: R-DRE:1295596
name: R-DRE:1295596
is_a: R-DRE:5654732

[Term]
id: R-DRE:1295596
name: R-DRE:1295596
is_a: R-DRE:5654733

[Term]
id: R-DRE:190242
name: R-DRE:190242
is_a: R-DRE:5654736

[Term]
id: R-DRE:5654687
name: R-DRE:5654687
is_a: R-DRE:5654736

[Term]
id: R-DRE:5654726
name: R-DRE:5654726
is_a: R-DRE:5654736

[Term]
id: R-DRE:5658623
name: R-DRE:5658623
is_a: R-DRE:5654736

[Term]
id: R-DRE:190241
name: R-DRE:190241
is_a: R-DRE:5654738

[Term]
id: R-DRE:5654696
name: R-DRE:5654696
is_a: R-DRE:5654738

[Term]
id: R-DRE:5654727
name: R-DRE:5654727
is_a: R-DRE:5654738

[Term]
id: R-DRE:6803529
name: R-DRE:6803529
is_a: R-DRE:5654738

[Term]
id: R-DRE:190239
name: R-DRE:190239
is_a: R-DRE:5654741

[Term]
id: R-DRE:5654708
name: R-DRE:5654708
is_a: R-DRE:5654741

[Term]
id: R-DRE:5654732
name: R-DRE:5654732
is_a: R-DRE:5654741

[Term]
id: R-DRE:190322
name: R-DRE:190322
is_a: R-DRE:5654743

[Term]
id: R-DRE:5654716
name: R-DRE:5654716
is_a: R-DRE:5654743

[Term]
id: R-DRE:5654733
name: R-DRE:5654733
is_a: R-DRE:5654743

[Term]
id: R-DRE:5661231
name: R-DRE:5661231
is_a: R-DRE:5660526

[Term]
id: R-DRE:9658195
name: R-DRE:9658195
is_a: R-DRE:5663205

[Term]
id: R-DRE:5669034
name: R-DRE:5669034
is_a: R-DRE:5668541

[Term]
id: R-DRE:5676590
name: R-DRE:5676590
is_a: R-DRE:5668541

[Term]
id: R-DRE:5676594
name: R-DRE:5676594
is_a: R-DRE:5668541

[Term]
id: R-DRE:5658442
name: R-DRE:5658442
is_a: R-DRE:5673001

[Term]
id: R-DRE:5673000
name: R-DRE:5673000
is_a: R-DRE:5673001

[Term]
id: R-DRE:5674135
name: R-DRE:5674135
is_a: R-DRE:5673001

[Term]
id: R-DRE:5675221
name: R-DRE:5675221
is_a: R-DRE:5673001

[Term]
id: R-DRE:5674499
name: R-DRE:5674499
is_a: R-DRE:5675221

[Term]
id: R-DRE:5218900
name: R-DRE:5218900
is_a: R-DRE:5675482

[Term]
id: R-DRE:5684996
name: R-DRE:5684996
is_a: R-DRE:5683057

[Term]
id: R-DRE:5687128
name: R-DRE:5687128
is_a: R-DRE:5683057

[Term]
id: R-DRE:112409
name: R-DRE:112409
is_a: R-DRE:5684996

[Term]
id: R-DRE:5673001
name: R-DRE:5673001
is_a: R-DRE:5684996

[Term]
id: R-DRE:5693537
name: R-DRE:5693537
is_a: R-DRE:5685942

[Term]
id: R-DRE:5693579
name: R-DRE:5693579
is_a: R-DRE:5685942

[Term]
id: R-DRE:5689603
name: R-DRE:5689603
is_a: R-DRE:5688426

[Term]
id: R-DRE:5689877
name: R-DRE:5689877
is_a: R-DRE:5688426

[Term]
id: R-DRE:5689880
name: R-DRE:5689880
is_a: R-DRE:5688426

[Term]
id: R-DRE:5689896
name: R-DRE:5689896
is_a: R-DRE:5688426

[Term]
id: R-DRE:5689901
name: R-DRE:5689901
is_a: R-DRE:5688426

[Term]
id: R-DRE:5693538
name: R-DRE:5693538
is_a: R-DRE:5693532

[Term]
id: R-DRE:5693571
name: R-DRE:5693571
is_a: R-DRE:5693532

[Term]
id: R-DRE:5693606
name: R-DRE:5693606
is_a: R-DRE:5693532

[Term]
id: R-DRE:5693568
name: R-DRE:5693568
is_a: R-DRE:5693537

[Term]
id: R-DRE:5685939
name: R-DRE:5685939
is_a: R-DRE:5693538

[Term]
id: R-DRE:5693567
name: R-DRE:5693567
is_a: R-DRE:5693538

[Term]
id: R-DRE:5685938
name: R-DRE:5685938
is_a: R-DRE:5693567

[Term]
id: R-DRE:5685942
name: R-DRE:5685942
is_a: R-DRE:5693567

[Term]
id: R-DRE:5693607
name: R-DRE:5693607
is_a: R-DRE:5693567

[Term]
id: R-DRE:5693616
name: R-DRE:5693616
is_a: R-DRE:5693579

[Term]
id: R-DRE:5693548
name: R-DRE:5693548
is_a: R-DRE:5693606

[Term]
id: R-DRE:5693565
name: R-DRE:5693565
is_a: R-DRE:5693606

[Term]
id: R-DRE:5696399
name: R-DRE:5696399
is_a: R-DRE:5696398

[Term]
id: R-DRE:6781827
name: R-DRE:6781827
is_a: R-DRE:5696398

[Term]
id: R-DRE:5696394
name: R-DRE:5696394
is_a: R-DRE:5696399

[Term]
id: R-DRE:5696395
name: R-DRE:5696395
is_a: R-DRE:5696399

[Term]
id: R-DRE:5696397
name: R-DRE:5696397
is_a: R-DRE:5696399

[Term]
id: R-DRE:5696400
name: R-DRE:5696400
is_a: R-DRE:5696399

[Term]
id: R-DRE:163125
name: R-DRE:163125
is_a: R-DRE:597592

[Term]
id: R-DRE:163841
name: R-DRE:163841
is_a: R-DRE:597592

[Term]
id: R-DRE:2990846
name: R-DRE:2990846
is_a: R-DRE:597592

[Term]
id: R-DRE:446203
name: R-DRE:446203
is_a: R-DRE:597592

[Term]
id: R-DRE:5173105
name: R-DRE:5173105
is_a: R-DRE:597592

[Term]
id: R-DRE:5688426
name: R-DRE:5688426
is_a: R-DRE:597592

[Term]
id: R-DRE:8852135
name: R-DRE:8852135
is_a: R-DRE:597592

[Term]
id: R-DRE:8873719
name: R-DRE:8873719
is_a: R-DRE:597592

[Term]
id: R-DRE:8876725
name: R-DRE:8876725
is_a: R-DRE:597592

[Term]
id: R-DRE:8951664
name: R-DRE:8951664
is_a: R-DRE:597592

[Term]
id: R-DRE:8957275
name: R-DRE:8957275
is_a: R-DRE:597592

[Term]
id: R-DRE:6799198
name: R-DRE:6799198
is_a: R-DRE:611105

[Term]
id: R-DRE:844455
name: R-DRE:844455
is_a: R-DRE:622312

[Term]
id: R-DRE:844456
name: R-DRE:844456
is_a: R-DRE:622312

[Term]
id: R-DRE:629587
name: R-DRE:629587
is_a: R-DRE:622323

[Term]
id: R-DRE:629597
name: R-DRE:629597
is_a: R-DRE:622323

[Term]
id: R-DRE:629587
name: R-DRE:629587
is_a: R-DRE:622327

[Term]
id: R-DRE:629594
name: R-DRE:629594
is_a: R-DRE:622327

[Term]
id: R-DRE:6781823
name: R-DRE:6781823
is_a: R-DRE:6781827

[Term]
id: R-DRE:6782135
name: R-DRE:6782135
is_a: R-DRE:6781827

[Term]
id: R-DRE:6782210
name: R-DRE:6782210
is_a: R-DRE:6781827

[Term]
id: R-DRE:1059683
name: R-DRE:1059683
is_a: R-DRE:6783589

[Term]
id: R-DRE:6788467
name: R-DRE:6788467
is_a: R-DRE:6783589

[Term]
id: R-DRE:6804114
name: R-DRE:6804114
is_a: R-DRE:6791312

[Term]
id: R-DRE:6804115
name: R-DRE:6804115
is_a: R-DRE:6791312

[Term]
id: R-DRE:6804116
name: R-DRE:6804116
is_a: R-DRE:6791312

[Term]
id: R-DRE:388844
name: R-DRE:388844
is_a: R-DRE:6794362

[Term]
id: R-DRE:6794361
name: R-DRE:6794361
is_a: R-DRE:6794362

[Term]
id: R-DRE:8849932
name: R-DRE:8849932
is_a: R-DRE:6794362

[Term]
id: R-DRE:6799990
name: R-DRE:6799990
is_a: R-DRE:6803157

[Term]
id: R-DRE:6803544
name: R-DRE:6803544
is_a: R-DRE:6803157

[Term]
id: R-DRE:6811555
name: R-DRE:6811555
is_a: R-DRE:6804758

[Term]
id: R-DRE:6809371
name: R-DRE:6809371
is_a: R-DRE:6805567

[Term]
id: R-DRE:6804754
name: R-DRE:6804754
is_a: R-DRE:6806003

[Term]
id: R-DRE:6804757
name: R-DRE:6804757
is_a: R-DRE:6806003

[Term]
id: R-DRE:6806664
name: R-DRE:6806664
is_a: R-DRE:6806667

[Term]
id: R-DRE:8877627
name: R-DRE:8877627
is_a: R-DRE:6806667

[Term]
id: R-DRE:975634
name: R-DRE:975634
is_a: R-DRE:6806667

[Term]
id: R-DRE:6806942
name: R-DRE:6806942
is_a: R-DRE:6806834

[Term]
id: R-DRE:6807004
name: R-DRE:6807004
is_a: R-DRE:6806834

[Term]
id: R-DRE:8851805
name: R-DRE:8851805
is_a: R-DRE:6806834

[Term]
id: R-DRE:8851907
name: R-DRE:8851907
is_a: R-DRE:6806834

[Term]
id: R-DRE:8875656
name: R-DRE:8875656
is_a: R-DRE:6806834

[Term]
id: R-DRE:8875791
name: R-DRE:8875791
is_a: R-DRE:6806834

[Term]
id: R-DRE:8875878
name: R-DRE:8875878
is_a: R-DRE:6806834

[Term]
id: R-DRE:8943724
name: R-DRE:8943724
is_a: R-DRE:6807070

[Term]
id: R-DRE:8948747
name: R-DRE:8948747
is_a: R-DRE:6807070

[Term]
id: R-DRE:8948751
name: R-DRE:8948751
is_a: R-DRE:6807070

[Term]
id: R-DRE:6811438
name: R-DRE:6811438
is_a: R-DRE:6811442

[Term]
id: R-DRE:6811440
name: R-DRE:6811440
is_a: R-DRE:6811442

[Term]
id: R-DRE:8856688
name: R-DRE:8856688
is_a: R-DRE:6811442

[Term]
id: R-DRE:68616
name: R-DRE:68616
is_a: R-DRE:68867

[Term]
id: R-DRE:68689
name: R-DRE:68689
is_a: R-DRE:68867

[Term]
id: R-DRE:68827
name: R-DRE:68827
is_a: R-DRE:68867

[Term]
id: R-DRE:162658
name: R-DRE:162658
is_a: R-DRE:68875

[Term]
id: R-DRE:2299718
name: R-DRE:2299718
is_a: R-DRE:68875

[Term]
id: R-DRE:2465910
name: R-DRE:2465910
is_a: R-DRE:68875

[Term]
id: R-DRE:2980766
name: R-DRE:2980766
is_a: R-DRE:68875

[Term]
id: R-DRE:2500257
name: R-DRE:2500257
is_a: R-DRE:68877

[Term]
id: R-DRE:2514853
name: R-DRE:2514853
is_a: R-DRE:68877

[Term]
id: R-DRE:380320
name: R-DRE:380320
is_a: R-DRE:68877

[Term]
id: R-DRE:9648025
name: R-DRE:9648025
is_a: R-DRE:68877

[Term]
id: R-DRE:2467813
name: R-DRE:2467813
is_a: R-DRE:68882

[Term]
id: R-DRE:2995410
name: R-DRE:2995410
is_a: R-DRE:68882

[Term]
id: R-DRE:2470946
name: R-DRE:2470946
is_a: R-DRE:68884

[Term]
id: R-DRE:2555396
name: R-DRE:2555396
is_a: R-DRE:68886

[Term]
id: R-DRE:68875
name: R-DRE:68875
is_a: R-DRE:68886

[Term]
id: R-DRE:68877
name: R-DRE:68877
is_a: R-DRE:68886

[Term]
id: R-DRE:68884
name: R-DRE:68884
is_a: R-DRE:68886

[Term]
id: R-DRE:68867
name: R-DRE:68867
is_a: R-DRE:69002

[Term]
id: R-DRE:68962
name: R-DRE:68962
is_a: R-DRE:69002

[Term]
id: R-DRE:68949
name: R-DRE:68949
is_a: R-DRE:69052

[Term]
id: R-DRE:69017
name: R-DRE:69017
is_a: R-DRE:69052

[Term]
id: R-DRE:69091
name: R-DRE:69091
is_a: R-DRE:69109

[Term]
id: R-DRE:69166
name: R-DRE:69166
is_a: R-DRE:69183

[Term]
id: R-DRE:69091
name: R-DRE:69091
is_a: R-DRE:69186

[Term]
id: R-DRE:69183
name: R-DRE:69183
is_a: R-DRE:69186

[Term]
id: R-DRE:176974
name: R-DRE:176974
is_a: R-DRE:69190

[Term]
id: R-DRE:69109
name: R-DRE:69109
is_a: R-DRE:69190

[Term]
id: R-DRE:69186
name: R-DRE:69186
is_a: R-DRE:69190

[Term]
id: R-DRE:187577
name: R-DRE:187577
is_a: R-DRE:69202

[Term]
id: R-DRE:69200
name: R-DRE:69200
is_a: R-DRE:69202

[Term]
id: R-DRE:113510
name: R-DRE:113510
is_a: R-DRE:69206

[Term]
id: R-DRE:68962
name: R-DRE:68962
is_a: R-DRE:69206

[Term]
id: R-DRE:69202
name: R-DRE:69202
is_a: R-DRE:69206

[Term]
id: R-DRE:69231
name: R-DRE:69231
is_a: R-DRE:69236

[Term]
id: R-DRE:68952
name: R-DRE:68952
is_a: R-DRE:69239

[Term]
id: R-DRE:69052
name: R-DRE:69052
is_a: R-DRE:69239

[Term]
id: R-DRE:69190
name: R-DRE:69190
is_a: R-DRE:69239

[Term]
id: R-DRE:2468052
name: R-DRE:2468052
is_a: R-DRE:69242

[Term]
id: R-DRE:69239
name: R-DRE:69239
is_a: R-DRE:69242

[Term]
id: R-DRE:69656
name: R-DRE:69656
is_a: R-DRE:69242

[Term]
id: R-DRE:75815
name: R-DRE:75815
is_a: R-DRE:69242

[Term]
id: R-DRE:156711
name: R-DRE:156711
is_a: R-DRE:69275

[Term]
id: R-DRE:2565942
name: R-DRE:2565942
is_a: R-DRE:69275

[Term]
id: R-DRE:380287
name: R-DRE:380287
is_a: R-DRE:69275

[Term]
id: R-DRE:69273
name: R-DRE:69273
is_a: R-DRE:69275

[Term]
id: R-DRE:8852276
name: R-DRE:8852276
is_a: R-DRE:69275

[Term]
id: R-DRE:8854050
name: R-DRE:8854050
is_a: R-DRE:69275

[Term]
id: R-DRE:8854518
name: R-DRE:8854518
is_a: R-DRE:69275

[Term]
id: R-DRE:8854521
name: R-DRE:8854521
is_a: R-DRE:69275

[Term]
id: R-DRE:453274
name: R-DRE:453274
is_a: R-DRE:69278

[Term]
id: R-DRE:453276
name: R-DRE:453276
is_a: R-DRE:69278

[Term]
id: R-DRE:453279
name: R-DRE:453279
is_a: R-DRE:69278

[Term]
id: R-DRE:68886
name: R-DRE:68886
is_a: R-DRE:69278

[Term]
id: R-DRE:69242
name: R-DRE:69242
is_a: R-DRE:69278

[Term]
id: R-DRE:69002
name: R-DRE:69002
is_a: R-DRE:69306

[Term]
id: R-DRE:69239
name: R-DRE:69239
is_a: R-DRE:69306

[Term]
id: R-DRE:75035
name: R-DRE:75035
is_a: R-DRE:69473

[Term]
id: R-DRE:176187
name: R-DRE:176187
is_a: R-DRE:69481

[Term]
id: R-DRE:69473
name: R-DRE:69473
is_a: R-DRE:69481

[Term]
id: R-DRE:69478
name: R-DRE:69478
is_a: R-DRE:69481

[Term]
id: R-DRE:349425
name: R-DRE:349425
is_a: R-DRE:69541

[Term]
id: R-DRE:69895
name: R-DRE:69895
is_a: R-DRE:69560

[Term]
id: R-DRE:69541
name: R-DRE:69541
is_a: R-DRE:69563

[Term]
id: R-DRE:69560
name: R-DRE:69560
is_a: R-DRE:69563

[Term]
id: R-DRE:69563
name: R-DRE:69563
is_a: R-DRE:69580

[Term]
id: R-DRE:69601
name: R-DRE:69601
is_a: R-DRE:69610

[Term]
id: R-DRE:69610
name: R-DRE:69610
is_a: R-DRE:69613

[Term]
id: R-DRE:69580
name: R-DRE:69580
is_a: R-DRE:69615

[Term]
id: R-DRE:69613
name: R-DRE:69613
is_a: R-DRE:69615

[Term]
id: R-DRE:141405
name: R-DRE:141405
is_a: R-DRE:69618

[Term]
id: R-DRE:141424
name: R-DRE:141424
is_a: R-DRE:69618

[Term]
id: R-DRE:69481
name: R-DRE:69481
is_a: R-DRE:69620

[Term]
id: R-DRE:69615
name: R-DRE:69615
is_a: R-DRE:69620

[Term]
id: R-DRE:69618
name: R-DRE:69618
is_a: R-DRE:69620

[Term]
id: R-DRE:187577
name: R-DRE:187577
is_a: R-DRE:69656

[Term]
id: R-DRE:170822
name: R-DRE:170822
is_a: R-DRE:70171

[Term]
id: R-DRE:9634600
name: R-DRE:9634600
is_a: R-DRE:70171

[Term]
id: R-DRE:204174
name: R-DRE:204174
is_a: R-DRE:70268

[Term]
id: R-DRE:70171
name: R-DRE:70171
is_a: R-DRE:70326

[Term]
id: R-DRE:70263
name: R-DRE:70263
is_a: R-DRE:70326

[Term]
id: R-DRE:1614635
name: R-DRE:1614635
is_a: R-DRE:71291

[Term]
id: R-DRE:209776
name: R-DRE:209776
is_a: R-DRE:71291

[Term]
id: R-DRE:2408522
name: R-DRE:2408522
is_a: R-DRE:71291

[Term]
id: R-DRE:351202
name: R-DRE:351202
is_a: R-DRE:71291

[Term]
id: R-DRE:389661
name: R-DRE:389661
is_a: R-DRE:71291

[Term]
id: R-DRE:5662702
name: R-DRE:5662702
is_a: R-DRE:71291

[Term]
id: R-DRE:6798163
name: R-DRE:6798163
is_a: R-DRE:71291

[Term]
id: R-DRE:70635
name: R-DRE:70635
is_a: R-DRE:71291

[Term]
id: R-DRE:70688
name: R-DRE:70688
is_a: R-DRE:71291

[Term]
id: R-DRE:70895
name: R-DRE:70895
is_a: R-DRE:71291

[Term]
id: R-DRE:70921
name: R-DRE:70921
is_a: R-DRE:71291

[Term]
id: R-DRE:71064
name: R-DRE:71064
is_a: R-DRE:71291

[Term]
id: R-DRE:71240
name: R-DRE:71240
is_a: R-DRE:71291

[Term]
id: R-DRE:71262
name: R-DRE:71262
is_a: R-DRE:71291

[Term]
id: R-DRE:71288
name: R-DRE:71288
is_a: R-DRE:71291

[Term]
id: R-DRE:8849175
name: R-DRE:8849175
is_a: R-DRE:71291

[Term]
id: R-DRE:8963691
name: R-DRE:8963691
is_a: R-DRE:71291

[Term]
id: R-DRE:8963693
name: R-DRE:8963693
is_a: R-DRE:71291

[Term]
id: R-DRE:8964539
name: R-DRE:8964539
is_a: R-DRE:71291

[Term]
id: R-DRE:8964540
name: R-DRE:8964540
is_a: R-DRE:71291

[Term]
id: R-DRE:977347
name: R-DRE:977347
is_a: R-DRE:71291

[Term]
id: R-DRE:73843
name: R-DRE:73843
is_a: R-DRE:71336

[Term]
id: R-DRE:1630316
name: R-DRE:1630316
is_a: R-DRE:71387

[Term]
id: R-DRE:5652084
name: R-DRE:5652084
is_a: R-DRE:71387

[Term]
id: R-DRE:5653890
name: R-DRE:5653890
is_a: R-DRE:71387

[Term]
id: R-DRE:5661270
name: R-DRE:5661270
is_a: R-DRE:71387

[Term]
id: R-DRE:70326
name: R-DRE:70326
is_a: R-DRE:71387

[Term]
id: R-DRE:70370
name: R-DRE:70370
is_a: R-DRE:71387

[Term]
id: R-DRE:71336
name: R-DRE:71336
is_a: R-DRE:71387

[Term]
id: R-DRE:8853383
name: R-DRE:8853383
is_a: R-DRE:71387

[Term]
id: R-DRE:8982491
name: R-DRE:8982491
is_a: R-DRE:71387

[Term]
id: R-DRE:9033658
name: R-DRE:9033658
is_a: R-DRE:71387

[Term]
id: R-DRE:70268
name: R-DRE:70268
is_a: R-DRE:71406

[Term]
id: R-DRE:71403
name: R-DRE:71403
is_a: R-DRE:71406

[Term]
id: R-DRE:880009
name: R-DRE:880009
is_a: R-DRE:71406

[Term]
id: R-DRE:72163
name: R-DRE:72163
is_a: R-DRE:72172

[Term]
id: R-DRE:72165
name: R-DRE:72165
is_a: R-DRE:72172

[Term]
id: R-DRE:75094
name: R-DRE:75094
is_a: R-DRE:72200

[Term]
id: R-DRE:159234
name: R-DRE:159234
is_a: R-DRE:72202

[Term]
id: R-DRE:159236
name: R-DRE:159236
is_a: R-DRE:72202

[Term]
id: R-DRE:72172
name: R-DRE:72172
is_a: R-DRE:72203

[Term]
id: R-DRE:72187
name: R-DRE:72187
is_a: R-DRE:72203

[Term]
id: R-DRE:72202
name: R-DRE:72202
is_a: R-DRE:72203

[Term]
id: R-DRE:8868773
name: R-DRE:8868773
is_a: R-DRE:72312

[Term]
id: R-DRE:156827
name: R-DRE:156827
is_a: R-DRE:72613

[Term]
id: R-DRE:72737
name: R-DRE:72737
is_a: R-DRE:72613

[Term]
id: R-DRE:72649
name: R-DRE:72649
is_a: R-DRE:72662

[Term]
id: R-DRE:72662
name: R-DRE:72662
is_a: R-DRE:72737

[Term]
id: R-DRE:72689
name: R-DRE:72689
is_a: R-DRE:72737

[Term]
id: R-DRE:72695
name: R-DRE:72695
is_a: R-DRE:72737

[Term]
id: R-DRE:72702
name: R-DRE:72702
is_a: R-DRE:72737

[Term]
id: R-DRE:72706
name: R-DRE:72706
is_a: R-DRE:72737

[Term]
id: R-DRE:72731
name: R-DRE:72731
is_a: R-DRE:72737

[Term]
id: R-DRE:156842
name: R-DRE:156842
is_a: R-DRE:72766

[Term]
id: R-DRE:1799339
name: R-DRE:1799339
is_a: R-DRE:72766

[Term]
id: R-DRE:379724
name: R-DRE:379724
is_a: R-DRE:72766

[Term]
id: R-DRE:5368287
name: R-DRE:5368287
is_a: R-DRE:72766

[Term]
id: R-DRE:72613
name: R-DRE:72613
is_a: R-DRE:72766

[Term]
id: R-DRE:72764
name: R-DRE:72764
is_a: R-DRE:72766

[Term]
id: R-DRE:73728
name: R-DRE:73728
is_a: R-DRE:73854

[Term]
id: R-DRE:73762
name: R-DRE:73762
is_a: R-DRE:73854

[Term]
id: R-DRE:73772
name: R-DRE:73772
is_a: R-DRE:73854

[Term]
id: R-DRE:212436
name: R-DRE:212436
is_a: R-DRE:73857

[Term]
id: R-DRE:674695
name: R-DRE:674695
is_a: R-DRE:73857

[Term]
id: R-DRE:6807505
name: R-DRE:6807505
is_a: R-DRE:73857

[Term]
id: R-DRE:73779
name: R-DRE:73779
is_a: R-DRE:73857

[Term]
id: R-DRE:73856
name: R-DRE:73856
is_a: R-DRE:73857

[Term]
id: R-DRE:75955
name: R-DRE:75955
is_a: R-DRE:73857

[Term]
id: R-DRE:76042
name: R-DRE:76042
is_a: R-DRE:73857

[Term]
id: R-DRE:77075
name: R-DRE:77075
is_a: R-DRE:73857

[Term]
id: R-DRE:73854
name: R-DRE:73854
is_a: R-DRE:73864

[Term]
id: R-DRE:73863
name: R-DRE:73863
is_a: R-DRE:73864

[Term]
id: R-DRE:73929
name: R-DRE:73929
is_a: R-DRE:73884

[Term]
id: R-DRE:73933
name: R-DRE:73933
is_a: R-DRE:73884

[Term]
id: R-DRE:157579
name: R-DRE:157579
is_a: R-DRE:73886

[Term]
id: R-DRE:774815
name: R-DRE:774815
is_a: R-DRE:73886

[Term]
id: R-DRE:193704
name: R-DRE:193704
is_a: R-DRE:73887

[Term]
id: R-DRE:75157
name: R-DRE:75157
is_a: R-DRE:73887

[Term]
id: R-DRE:75158
name: R-DRE:75158
is_a: R-DRE:73887

[Term]
id: R-DRE:75893
name: R-DRE:75893
is_a: R-DRE:73887

[Term]
id: R-DRE:110313
name: R-DRE:110313
is_a: R-DRE:73893

[Term]
id: R-DRE:110314
name: R-DRE:110314
is_a: R-DRE:73893

[Term]
id: R-DRE:5358508
name: R-DRE:5358508
is_a: R-DRE:73894

[Term]
id: R-DRE:5693532
name: R-DRE:5693532
is_a: R-DRE:73894

[Term]
id: R-DRE:5696398
name: R-DRE:5696398
is_a: R-DRE:73894

[Term]
id: R-DRE:6783310
name: R-DRE:6783310
is_a: R-DRE:73894

[Term]
id: R-DRE:73884
name: R-DRE:73884
is_a: R-DRE:73894

[Term]
id: R-DRE:73893
name: R-DRE:73893
is_a: R-DRE:73894

[Term]
id: R-DRE:73942
name: R-DRE:73942
is_a: R-DRE:73894

[Term]
id: R-DRE:110330
name: R-DRE:110330
is_a: R-DRE:73927

[Term]
id: R-DRE:110331
name: R-DRE:110331
is_a: R-DRE:73927

[Term]
id: R-DRE:110328
name: R-DRE:110328
is_a: R-DRE:73928

[Term]
id: R-DRE:110329
name: R-DRE:110329
is_a: R-DRE:73928

[Term]
id: R-DRE:73927
name: R-DRE:73927
is_a: R-DRE:73929

[Term]
id: R-DRE:73928
name: R-DRE:73928
is_a: R-DRE:73929

[Term]
id: R-DRE:110357
name: R-DRE:110357
is_a: R-DRE:73933

[Term]
id: R-DRE:110373
name: R-DRE:110373
is_a: R-DRE:73933

[Term]
id: R-DRE:110381
name: R-DRE:110381
is_a: R-DRE:73933

[Term]
id: R-DRE:5649702
name: R-DRE:5649702
is_a: R-DRE:73933

[Term]
id: R-DRE:73943
name: R-DRE:73943
is_a: R-DRE:73942

[Term]
id: R-DRE:76046
name: R-DRE:76046
is_a: R-DRE:74158

[Term]
id: R-DRE:211000
name: R-DRE:211000
is_a: R-DRE:74160

[Term]
id: R-DRE:212165
name: R-DRE:212165
is_a: R-DRE:74160

[Term]
id: R-DRE:73857
name: R-DRE:73857
is_a: R-DRE:74160

[Term]
id: R-DRE:73864
name: R-DRE:73864
is_a: R-DRE:74160

[Term]
id: R-DRE:74158
name: R-DRE:74158
is_a: R-DRE:74160

[Term]
id: R-DRE:75944
name: R-DRE:75944
is_a: R-DRE:74160

[Term]
id: R-DRE:77108
name: R-DRE:77108
is_a: R-DRE:74182

[Term]
id: R-DRE:77111
name: R-DRE:77111
is_a: R-DRE:74182

[Term]
id: R-DRE:2393930
name: R-DRE:2393930
is_a: R-DRE:74259

[Term]
id: R-DRE:112399
name: R-DRE:112399
is_a: R-DRE:74751

[Term]
id: R-DRE:74713
name: R-DRE:74713
is_a: R-DRE:74751

[Term]
id: R-DRE:74749
name: R-DRE:74749
is_a: R-DRE:74751

[Term]
id: R-DRE:74751
name: R-DRE:74751
is_a: R-DRE:74752

[Term]
id: R-DRE:77387
name: R-DRE:77387
is_a: R-DRE:74752

[Term]
id: R-DRE:75102
name: R-DRE:75102
is_a: R-DRE:75064

[Term]
id: R-DRE:77042
name: R-DRE:77042
is_a: R-DRE:75064

[Term]
id: R-DRE:77595
name: R-DRE:77595
is_a: R-DRE:75067

[Term]
id: R-DRE:72200
name: R-DRE:72200
is_a: R-DRE:75072

[Term]
id: R-DRE:75064
name: R-DRE:75064
is_a: R-DRE:75072

[Term]
id: R-DRE:75876
name: R-DRE:75876
is_a: R-DRE:75105

[Term]
id: R-DRE:111465
name: R-DRE:111465
is_a: R-DRE:75153

[Term]
id: R-DRE:140342
name: R-DRE:140342
is_a: R-DRE:75153

[Term]
id: R-DRE:5357786
name: R-DRE:5357786
is_a: R-DRE:75893

[Term]
id: R-DRE:5357905
name: R-DRE:5357905
is_a: R-DRE:75893

[Term]
id: R-DRE:5357956
name: R-DRE:5357956
is_a: R-DRE:75893

[Term]
id: R-DRE:5626978
name: R-DRE:5626978
is_a: R-DRE:75893

[Term]
id: R-DRE:163282
name: R-DRE:163282
is_a: R-DRE:75944

[Term]
id: R-DRE:163316
name: R-DRE:163316
is_a: R-DRE:75944

[Term]
id: R-DRE:112382
name: R-DRE:112382
is_a: R-DRE:75955

[Term]
id: R-DRE:113418
name: R-DRE:113418
is_a: R-DRE:75955

[Term]
id: R-DRE:114508
name: R-DRE:114508
is_a: R-DRE:76002

[Term]
id: R-DRE:114604
name: R-DRE:114604
is_a: R-DRE:76002

[Term]
id: R-DRE:392518
name: R-DRE:392518
is_a: R-DRE:76002

[Term]
id: R-DRE:430116
name: R-DRE:430116
is_a: R-DRE:76002

[Term]
id: R-DRE:456926
name: R-DRE:456926
is_a: R-DRE:76002

[Term]
id: R-DRE:76005
name: R-DRE:76005
is_a: R-DRE:76002

[Term]
id: R-DRE:76009
name: R-DRE:76009
is_a: R-DRE:76002

[Term]
id: R-DRE:114516
name: R-DRE:114516
is_a: R-DRE:76005

[Term]
id: R-DRE:114608
name: R-DRE:114608
is_a: R-DRE:76005

[Term]
id: R-DRE:354192
name: R-DRE:354192
is_a: R-DRE:76009

[Term]
id: R-DRE:392023
name: R-DRE:392023
is_a: R-DRE:76009

[Term]
id: R-DRE:73776
name: R-DRE:73776
is_a: R-DRE:76042

[Term]
id: R-DRE:75953
name: R-DRE:75953
is_a: R-DRE:76042

[Term]
id: R-DRE:76061
name: R-DRE:76061
is_a: R-DRE:76046

[Term]
id: R-DRE:76066
name: R-DRE:76066
is_a: R-DRE:76046

[Term]
id: R-DRE:76071
name: R-DRE:76071
is_a: R-DRE:76046

[Term]
id: R-DRE:77285
name: R-DRE:77285
is_a: R-DRE:77286

[Term]
id: R-DRE:77305
name: R-DRE:77305
is_a: R-DRE:77286

[Term]
id: R-DRE:77310
name: R-DRE:77310
is_a: R-DRE:77286

[Term]
id: R-DRE:77346
name: R-DRE:77346
is_a: R-DRE:77286

[Term]
id: R-DRE:77348
name: R-DRE:77348
is_a: R-DRE:77286

[Term]
id: R-DRE:77350
name: R-DRE:77350
is_a: R-DRE:77286

[Term]
id: R-DRE:77352
name: R-DRE:77352
is_a: R-DRE:77286

[Term]
id: R-DRE:71032
name: R-DRE:71032
is_a: R-DRE:77289

[Term]
id: R-DRE:77286
name: R-DRE:77286
is_a: R-DRE:77289

[Term]
id: R-DRE:77288
name: R-DRE:77288
is_a: R-DRE:77289

[Term]
id: R-DRE:606279
name: R-DRE:606279
is_a: R-DRE:774815

[Term]
id: R-DRE:877312
name: R-DRE:877312
is_a: R-DRE:877300

[Term]
id: R-DRE:2179392
name: R-DRE:2179392
is_a: R-DRE:881907

[Term]
id: R-DRE:8847993
name: R-DRE:8847993
is_a: R-DRE:8848021

[Term]
id: R-DRE:8849468
name: R-DRE:8849468
is_a: R-DRE:8848021

[Term]
id: R-DRE:8849469
name: R-DRE:8849469
is_a: R-DRE:8848021

[Term]
id: R-DRE:8849470
name: R-DRE:8849470
is_a: R-DRE:8848021

[Term]
id: R-DRE:8849471
name: R-DRE:8849471
is_a: R-DRE:8848021

[Term]
id: R-DRE:8849472
name: R-DRE:8849472
is_a: R-DRE:8848021

[Term]
id: R-DRE:8849474
name: R-DRE:8849474
is_a: R-DRE:8848021

[Term]
id: R-DRE:8857538
name: R-DRE:8857538
is_a: R-DRE:8848021

[Term]
id: R-DRE:75896
name: R-DRE:75896
is_a: R-DRE:8848584

[Term]
id: R-DRE:9640463
name: R-DRE:9640463
is_a: R-DRE:8848584

[Term]
id: R-DRE:8866652
name: R-DRE:8866652
is_a: R-DRE:8852135

[Term]
id: R-DRE:8866654
name: R-DRE:8866654
is_a: R-DRE:8852135

[Term]
id: R-DRE:6811434
name: R-DRE:6811434
is_a: R-DRE:8856688

[Term]
id: R-DRE:6811436
name: R-DRE:6811436
is_a: R-DRE:8856688

[Term]
id: R-DRE:8856825
name: R-DRE:8856825
is_a: R-DRE:8856828

[Term]
id: R-DRE:1358803
name: R-DRE:1358803
is_a: R-DRE:8863795

[Term]
id: R-DRE:8866904
name: R-DRE:8866904
is_a: R-DRE:8864260

[Term]
id: R-DRE:8866907
name: R-DRE:8866907
is_a: R-DRE:8864260

[Term]
id: R-DRE:8866910
name: R-DRE:8866910
is_a: R-DRE:8864260

[Term]
id: R-DRE:8866911
name: R-DRE:8866911
is_a: R-DRE:8864260

[Term]
id: R-DRE:8869496
name: R-DRE:8869496
is_a: R-DRE:8864260

[Term]
id: R-DRE:6791226
name: R-DRE:6791226
is_a: R-DRE:8868773

[Term]
id: R-DRE:8874081
name: R-DRE:8874081
is_a: R-DRE:8875878

[Term]
id: R-DRE:8875513
name: R-DRE:8875513
is_a: R-DRE:8875878

[Term]
id: R-DRE:8875555
name: R-DRE:8875555
is_a: R-DRE:8875878

[Term]
id: R-DRE:8941855
name: R-DRE:8941855
is_a: R-DRE:8878159

[Term]
id: R-DRE:8941856
name: R-DRE:8941856
is_a: R-DRE:8878159

[Term]
id: R-DRE:8941858
name: R-DRE:8941858
is_a: R-DRE:8878159

[Term]
id: R-DRE:8951430
name: R-DRE:8951430
is_a: R-DRE:8878159

[Term]
id: R-DRE:8951671
name: R-DRE:8951671
is_a: R-DRE:8878159

[Term]
id: R-DRE:8951936
name: R-DRE:8951936
is_a: R-DRE:8878159

[Term]
id: R-DRE:8939902
name: R-DRE:8939902
is_a: R-DRE:8878166

[Term]
id: R-DRE:8941326
name: R-DRE:8941326
is_a: R-DRE:8878166

[Term]
id: R-DRE:8877330
name: R-DRE:8877330
is_a: R-DRE:8878171

[Term]
id: R-DRE:8931987
name: R-DRE:8931987
is_a: R-DRE:8878171

[Term]
id: R-DRE:8934593
name: R-DRE:8934593
is_a: R-DRE:8878171

[Term]
id: R-DRE:8936459
name: R-DRE:8936459
is_a: R-DRE:8878171

[Term]
id: R-DRE:8939236
name: R-DRE:8939236
is_a: R-DRE:8878171

[Term]
id: R-DRE:8939242
name: R-DRE:8939242
is_a: R-DRE:8878171

[Term]
id: R-DRE:8939243
name: R-DRE:8939243
is_a: R-DRE:8878171

[Term]
id: R-DRE:8939245
name: R-DRE:8939245
is_a: R-DRE:8878171

[Term]
id: R-DRE:8939246
name: R-DRE:8939246
is_a: R-DRE:8878171

[Term]
id: R-DRE:888568
name: R-DRE:888568
is_a: R-DRE:888590

[Term]
id: R-DRE:888593
name: R-DRE:888593
is_a: R-DRE:888590

[Term]
id: R-DRE:916853
name: R-DRE:916853
is_a: R-DRE:888590

[Term]
id: R-DRE:189085
name: R-DRE:189085
is_a: R-DRE:8935690

[Term]
id: R-DRE:192456
name: R-DRE:192456
is_a: R-DRE:8935690

[Term]
id: R-DRE:9009391
name: R-DRE:9009391
is_a: R-DRE:8939211

[Term]
id: R-DRE:9018519
name: R-DRE:9018519
is_a: R-DRE:8939211

[Term]
id: R-DRE:8940973
name: R-DRE:8940973
is_a: R-DRE:8941326

[Term]
id: R-DRE:8949664
name: R-DRE:8949664
is_a: R-DRE:8949215

[Term]
id: R-DRE:194441
name: R-DRE:194441
is_a: R-DRE:8953854

[Term]
id: R-DRE:429914
name: R-DRE:429914
is_a: R-DRE:8953854

[Term]
id: R-DRE:450531
name: R-DRE:450531
is_a: R-DRE:8953854

[Term]
id: R-DRE:72086
name: R-DRE:72086
is_a: R-DRE:8953854

[Term]
id: R-DRE:72203
name: R-DRE:72203
is_a: R-DRE:8953854

[Term]
id: R-DRE:72312
name: R-DRE:72312
is_a: R-DRE:8953854

[Term]
id: R-DRE:75067
name: R-DRE:75067
is_a: R-DRE:8953854

[Term]
id: R-DRE:75072
name: R-DRE:75072
is_a: R-DRE:8953854

[Term]
id: R-DRE:927802
name: R-DRE:927802
is_a: R-DRE:8953854

[Term]
id: R-DRE:2262752
name: R-DRE:2262752
is_a: R-DRE:8953897

[Term]
id: R-DRE:5660526
name: R-DRE:5660526
is_a: R-DRE:8953897

[Term]
id: R-DRE:73621
name: R-DRE:73621
is_a: R-DRE:8956319

[Term]
id: R-DRE:74259
name: R-DRE:74259
is_a: R-DRE:8956319

[Term]
id: R-DRE:8850843
name: R-DRE:8850843
is_a: R-DRE:8956319

[Term]
id: R-DRE:500753
name: R-DRE:500753
is_a: R-DRE:8956320

[Term]
id: R-DRE:73817
name: R-DRE:73817
is_a: R-DRE:8956320

[Term]
id: R-DRE:73614
name: R-DRE:73614
is_a: R-DRE:8956321

[Term]
id: R-DRE:74217
name: R-DRE:74217
is_a: R-DRE:8956321

[Term]
id: R-DRE:1655829
name: R-DRE:1655829
is_a: R-DRE:8957322

[Term]
id: R-DRE:191273
name: R-DRE:191273
is_a: R-DRE:8957322

[Term]
id: R-DRE:194068
name: R-DRE:194068
is_a: R-DRE:8957322

[Term]
id: R-DRE:196071
name: R-DRE:196071
is_a: R-DRE:8957322

[Term]
id: R-DRE:196791
name: R-DRE:196791
is_a: R-DRE:8957322

[Term]
id: R-DRE:8963678
name: R-DRE:8963678
is_a: R-DRE:8963676

[Term]
id: R-DRE:8981373
name: R-DRE:8981373
is_a: R-DRE:8963676

[Term]
id: R-DRE:8963684
name: R-DRE:8963684
is_a: R-DRE:8963691

[Term]
id: R-DRE:8964208
name: R-DRE:8964208
is_a: R-DRE:8963691

[Term]
id: R-DRE:8935690
name: R-DRE:8935690
is_a: R-DRE:8963743

[Term]
id: R-DRE:8963676
name: R-DRE:8963676
is_a: R-DRE:8963743

[Term]
id: R-DRE:8866423
name: R-DRE:8866423
is_a: R-DRE:8963898

[Term]
id: R-DRE:8963888
name: R-DRE:8963888
is_a: R-DRE:8963898

[Term]
id: R-DRE:8963896
name: R-DRE:8963896
is_a: R-DRE:8963898

[Term]
id: R-DRE:8963889
name: R-DRE:8963889
is_a: R-DRE:8963899

[Term]
id: R-DRE:8963901
name: R-DRE:8963901
is_a: R-DRE:8963899

[Term]
id: R-DRE:8964041
name: R-DRE:8964041
is_a: R-DRE:8963899

[Term]
id: R-DRE:8964058
name: R-DRE:8964058
is_a: R-DRE:8963899

[Term]
id: R-DRE:8866427
name: R-DRE:8866427
is_a: R-DRE:8964043

[Term]
id: R-DRE:8964011
name: R-DRE:8964011
is_a: R-DRE:8964043

[Term]
id: R-DRE:8964026
name: R-DRE:8964026
is_a: R-DRE:8964043

[Term]
id: R-DRE:8964038
name: R-DRE:8964038
is_a: R-DRE:8964043

[Term]
id: R-DRE:200425
name: R-DRE:200425
is_a: R-DRE:8978868

[Term]
id: R-DRE:2046104
name: R-DRE:2046104
is_a: R-DRE:8978868

[Term]
id: R-DRE:2142753
name: R-DRE:2142753
is_a: R-DRE:8978868

[Term]
id: R-DRE:390918
name: R-DRE:390918
is_a: R-DRE:8978868

[Term]
id: R-DRE:75105
name: R-DRE:75105
is_a: R-DRE:8978868

[Term]
id: R-DRE:77289
name: R-DRE:77289
is_a: R-DRE:8978868

[Term]
id: R-DRE:1474151
name: R-DRE:1474151
is_a: R-DRE:8978934

[Term]
id: R-DRE:2142789
name: R-DRE:2142789
is_a: R-DRE:8978934

[Term]
id: R-DRE:389542
name: R-DRE:389542
is_a: R-DRE:8978934

[Term]
id: R-DRE:163560
name: R-DRE:163560
is_a: R-DRE:8979227

[Term]
id: R-DRE:75109
name: R-DRE:75109
is_a: R-DRE:8979227

[Term]
id: R-DRE:3322077
name: R-DRE:3322077
is_a: R-DRE:8982491

[Term]
id: R-DRE:70221
name: R-DRE:70221
is_a: R-DRE:8982491

[Term]
id: R-DRE:9022692
name: R-DRE:9022692
is_a: R-DRE:8986944

[Term]
id: R-DRE:9026527
name: R-DRE:9026527
is_a: R-DRE:9006115

[Term]
id: R-DRE:9028731
name: R-DRE:9028731
is_a: R-DRE:9006115

[Term]
id: R-DRE:9032500
name: R-DRE:9032500
is_a: R-DRE:9006115

[Term]
id: R-DRE:9027276
name: R-DRE:9027276
is_a: R-DRE:9006335

[Term]
id: R-DRE:1257604
name: R-DRE:1257604
is_a: R-DRE:9006925

[Term]
id: R-DRE:1489509
name: R-DRE:1489509
is_a: R-DRE:9006925

[Term]
id: R-DRE:8848021
name: R-DRE:8848021
is_a: R-DRE:9006927

[Term]
id: R-DRE:5362517
name: R-DRE:5362517
is_a: R-DRE:9006931

[Term]
id: R-DRE:8939211
name: R-DRE:8939211
is_a: R-DRE:9006931

[Term]
id: R-DRE:9024446
name: R-DRE:9024446
is_a: R-DRE:9006931

[Term]
id: R-DRE:1227986
name: R-DRE:1227986
is_a: R-DRE:9006934

[Term]
id: R-DRE:1236394
name: R-DRE:1236394
is_a: R-DRE:9006934

[Term]
id: R-DRE:1433557
name: R-DRE:1433557
is_a: R-DRE:9006934

[Term]
id: R-DRE:166520
name: R-DRE:166520
is_a: R-DRE:9006934

[Term]
id: R-DRE:177929
name: R-DRE:177929
is_a: R-DRE:9006934

[Term]
id: R-DRE:186797
name: R-DRE:186797
is_a: R-DRE:9006934

[Term]
id: R-DRE:190236
name: R-DRE:190236
is_a: R-DRE:9006934

[Term]
id: R-DRE:194138
name: R-DRE:194138
is_a: R-DRE:9006934

[Term]
id: R-DRE:2404192
name: R-DRE:2404192
is_a: R-DRE:9006934

[Term]
id: R-DRE:6806834
name: R-DRE:6806834
is_a: R-DRE:9006934

[Term]
id: R-DRE:74752
name: R-DRE:74752
is_a: R-DRE:9006934

[Term]
id: R-DRE:8852405
name: R-DRE:8852405
is_a: R-DRE:9006934

[Term]
id: R-DRE:1502540
name: R-DRE:1502540
is_a: R-DRE:9006936

[Term]
id: R-DRE:170834
name: R-DRE:170834
is_a: R-DRE:9006936

[Term]
id: R-DRE:201451
name: R-DRE:201451
is_a: R-DRE:9006936

[Term]
id: R-DRE:8854214
name: R-DRE:8854214
is_a: R-DRE:9007101

[Term]
id: R-DRE:8876198
name: R-DRE:8876198
is_a: R-DRE:9007101

[Term]
id: R-DRE:9634635
name: R-DRE:9634635
is_a: R-DRE:9009391

[Term]
id: R-DRE:9634638
name: R-DRE:9634638
is_a: R-DRE:9009391

[Term]
id: R-DRE:901032
name: R-DRE:901032
is_a: R-DRE:901042

[Term]
id: R-DRE:9013700
name: R-DRE:9013700
is_a: R-DRE:9013694

[Term]
id: R-DRE:9604323
name: R-DRE:9604323
is_a: R-DRE:9013694

[Term]
id: R-DRE:9018676
name: R-DRE:9018676
is_a: R-DRE:9018677

[Term]
id: R-DRE:9018681
name: R-DRE:9018681
is_a: R-DRE:9018677

[Term]
id: R-DRE:9018682
name: R-DRE:9018682
is_a: R-DRE:9018677

[Term]
id: R-DRE:9020265
name: R-DRE:9020265
is_a: R-DRE:9018677

[Term]
id: R-DRE:9026395
name: R-DRE:9026395
is_a: R-DRE:9018677

[Term]
id: R-DRE:2142700
name: R-DRE:2142700
is_a: R-DRE:9018678

[Term]
id: R-DRE:9018677
name: R-DRE:9018677
is_a: R-DRE:9018678

[Term]
id: R-DRE:9018679
name: R-DRE:9018679
is_a: R-DRE:9018678

[Term]
id: R-DRE:9018683
name: R-DRE:9018683
is_a: R-DRE:9018678

[Term]
id: R-DRE:9027604
name: R-DRE:9027604
is_a: R-DRE:9018678

[Term]
id: R-DRE:9018896
name: R-DRE:9018896
is_a: R-DRE:9018679

[Term]
id: R-DRE:9023661
name: R-DRE:9023661
is_a: R-DRE:9018679

[Term]
id: R-DRE:9027307
name: R-DRE:9027307
is_a: R-DRE:9018682

[Term]
id: R-DRE:9025094
name: R-DRE:9025094
is_a: R-DRE:9018683

[Term]
id: R-DRE:9025106
name: R-DRE:9025106
is_a: R-DRE:9018683

[Term]
id: R-DRE:445989
name: R-DRE:445989
is_a: R-DRE:9020702

[Term]
id: R-DRE:5684264
name: R-DRE:5684264
is_a: R-DRE:9020702

[Term]
id: R-DRE:9029569
name: R-DRE:9029569
is_a: R-DRE:9024446

[Term]
id: R-DRE:9623433
name: R-DRE:9623433
is_a: R-DRE:9024446

[Term]
id: R-DRE:9026286
name: R-DRE:9026286
is_a: R-DRE:9025094

[Term]
id: R-DRE:9026290
name: R-DRE:9026290
is_a: R-DRE:9025094

[Term]
id: R-DRE:9026403
name: R-DRE:9026403
is_a: R-DRE:9025094

[Term]
id: R-DRE:9026762
name: R-DRE:9026762
is_a: R-DRE:9026395

[Term]
id: R-DRE:9026766
name: R-DRE:9026766
is_a: R-DRE:9026395

[Term]
id: R-DRE:9032759
name: R-DRE:9032759
is_a: R-DRE:9032500

[Term]
id: R-DRE:9033500
name: R-DRE:9033500
is_a: R-DRE:9033241

[Term]
id: R-DRE:9033807
name: R-DRE:9033807
is_a: R-DRE:9033658

[Term]
id: R-DRE:9037629
name: R-DRE:9037629
is_a: R-DRE:9033658

[Term]
id: R-DRE:9034013
name: R-DRE:9034013
is_a: R-DRE:9034015

[Term]
id: R-DRE:9034793
name: R-DRE:9034793
is_a: R-DRE:9034015

[Term]
id: R-DRE:9603381
name: R-DRE:9603381
is_a: R-DRE:9034015

[Term]
id: R-DRE:167060
name: R-DRE:167060
is_a: R-DRE:9036866

[Term]
id: R-DRE:912694
name: R-DRE:912694
is_a: R-DRE:909733

[Term]
id: R-DRE:1169410
name: R-DRE:1169410
is_a: R-DRE:913531

[Term]
id: R-DRE:877300
name: R-DRE:877300
is_a: R-DRE:913531

[Term]
id: R-DRE:909733
name: R-DRE:909733
is_a: R-DRE:913531

[Term]
id: R-DRE:977068
name: R-DRE:977068
is_a: R-DRE:913709

[Term]
id: R-DRE:917977
name: R-DRE:917977
is_a: R-DRE:917937

[Term]
id: R-DRE:975956
name: R-DRE:975956
is_a: R-DRE:927802

[Term]
id: R-DRE:975957
name: R-DRE:975957
is_a: R-DRE:927802

[Term]
id: R-DRE:445989
name: R-DRE:445989
is_a: R-DRE:937061

[Term]
id: R-DRE:450294
name: R-DRE:450294
is_a: R-DRE:937061

[Term]
id: R-DRE:936964
name: R-DRE:936964
is_a: R-DRE:937061

[Term]
id: R-DRE:937072
name: R-DRE:937072
is_a: R-DRE:937061

[Term]
id: R-DRE:199977
name: R-DRE:199977
is_a: R-DRE:948021

[Term]
id: R-DRE:964739
name: R-DRE:964739
is_a: R-DRE:948021

[Term]
id: R-DRE:975576
name: R-DRE:975576
is_a: R-DRE:948021

[Term]
id: R-DRE:109704
name: R-DRE:109704
is_a: R-DRE:9607240

[Term]
id: R-DRE:5673001
name: R-DRE:5673001
is_a: R-DRE:9607240

[Term]
id: R-DRE:1268020
name: R-DRE:1268020
is_a: R-DRE:9609507

[Term]
id: R-DRE:9033241
name: R-DRE:9033241
is_a: R-DRE:9609507

[Term]
id: R-DRE:9603798
name: R-DRE:9603798
is_a: R-DRE:9609507

[Term]
id: R-DRE:9609523
name: R-DRE:9609523
is_a: R-DRE:9609507

[Term]
id: R-DRE:1632852
name: R-DRE:1632852
is_a: R-DRE:9612973

[Term]
id: R-DRE:9614399
name: R-DRE:9614399
is_a: R-DRE:9614085

[Term]
id: R-DRE:9615017
name: R-DRE:9615017
is_a: R-DRE:9614085

[Term]
id: R-DRE:9617629
name: R-DRE:9617629
is_a: R-DRE:9614085

[Term]
id: R-DRE:9617828
name: R-DRE:9617828
is_a: R-DRE:9614085

[Term]
id: R-DRE:964827
name: R-DRE:964827
is_a: R-DRE:964739

[Term]
id: R-DRE:9664407
name: R-DRE:9664407
is_a: R-DRE:9658195

[Term]
id: R-DRE:9664424
name: R-DRE:9664424
is_a: R-DRE:9658195

[Term]
id: R-DRE:9664433
name: R-DRE:9664433
is_a: R-DRE:9658195

[Term]
id: R-DRE:9660821
name: R-DRE:9660821
is_a: R-DRE:9662851

[Term]
id: R-DRE:9664323
name: R-DRE:9664323
is_a: R-DRE:9662851

[Term]
id: R-DRE:9664535
name: R-DRE:9664535
is_a: R-DRE:9662851

[Term]
id: R-DRE:5205647
name: R-DRE:5205647
is_a: R-DRE:9663891

[Term]
id: R-DRE:9646399
name: R-DRE:9646399
is_a: R-DRE:9663891

[Term]
id: R-DRE:9664873
name: R-DRE:9664873
is_a: R-DRE:9663891

[Term]
id: R-DRE:9664417
name: R-DRE:9664417
is_a: R-DRE:9664407

[Term]
id: R-DRE:9664422
name: R-DRE:9664422
is_a: R-DRE:9664417

[Term]
id: R-DRE:9660826
name: R-DRE:9660826
is_a: R-DRE:9664424

[Term]
id: R-DRE:9662851
name: R-DRE:9662851
is_a: R-DRE:9664433

[Term]
id: R-DRE:422475
name: R-DRE:422475
is_a: R-DRE:9675108

[Term]
id: R-DRE:9619665
name: R-DRE:9619665
is_a: R-DRE:9675108

[Term]
id: R-DRE:445989
name: R-DRE:445989
is_a: R-DRE:975138

[Term]
id: R-DRE:450294
name: R-DRE:450294
is_a: R-DRE:975138

[Term]
id: R-DRE:975144
name: R-DRE:975144
is_a: R-DRE:975138

[Term]
id: R-DRE:975163
name: R-DRE:975163
is_a: R-DRE:975138

[Term]
id: R-DRE:975110
name: R-DRE:975110
is_a: R-DRE:975155

[Term]
id: R-DRE:975138
name: R-DRE:975138
is_a: R-DRE:975155

[Term]
id: R-DRE:975574
name: R-DRE:975574
is_a: R-DRE:975576

[Term]
id: R-DRE:975577
name: R-DRE:975577
is_a: R-DRE:975576

[Term]
id: R-DRE:975578
name: R-DRE:975578
is_a: R-DRE:975576

[Term]
id: R-DRE:445989
name: R-DRE:445989
is_a: R-DRE:975871

[Term]
id: R-DRE:450294
name: R-DRE:450294
is_a: R-DRE:975871

[Term]
id: R-DRE:937039
name: R-DRE:937039
is_a: R-DRE:975871

[Term]
id: R-DRE:937042
name: R-DRE:937042
is_a: R-DRE:975871

[Term]
id: R-DRE:977444
name: R-DRE:977444
is_a: R-DRE:977443

[Term]
id: R-DRE:991365
name: R-DRE:991365
is_a: R-DRE:977444

[Term]
id: R-DRE:1236975
name: R-DRE:1236975
is_a: R-DRE:983169

[Term]
id: R-DRE:983168
name: R-DRE:983168
is_a: R-DRE:983169

[Term]
id: R-DRE:983170
name: R-DRE:983170
is_a: R-DRE:983169

[Term]
id: R-DRE:983189
name: R-DRE:983189
is_a: R-DRE:983231

[Term]
id: R-DRE:1168372
name: R-DRE:1168372
is_a: R-DRE:983705

[Term]
id: R-DRE:5690714
name: R-DRE:5690714
is_a: R-DRE:983705

[Term]
id: R-DRE:983695
name: R-DRE:983695
is_a: R-DRE:983705

[Term]
id: R-DRE:2672351
name: R-DRE:2672351
is_a: R-DRE:983712

[Term]
id: R-DRE:936837
name: R-DRE:936837
is_a: R-DRE:983712

[Term]
id: R-DRE:170670
name: R-DRE:170670
is_a: R-DRE:991365

[Term]
id: R-DRE:997272
name: R-DRE:997272
is_a: R-DRE:991365

[Term]
id: R-DDI:109606
name: R-DDI:109606
is_a: R-DDI:109581

[Term]
id: R-DDI:169911
name: R-DDI:169911
is_a: R-DDI:109581

[Term]
id: R-DDI:75153
name: R-DDI:75153
is_a: R-DDI:109581

[Term]
id: R-DDI:418346
name: R-DDI:418346
is_a: R-DDI:109582

[Term]
id: R-DDI:75892
name: R-DDI:75892
is_a: R-DDI:109582

[Term]
id: R-DDI:76002
name: R-DDI:76002
is_a: R-DDI:109582

[Term]
id: R-DDI:983231
name: R-DDI:983231
is_a: R-DDI:109582

[Term]
id: R-DDI:111471
name: R-DDI:111471
is_a: R-DDI:109606

[Term]
id: R-DDI:165160
name: R-DDI:165160
is_a: R-DDI:109703

[Term]
id: R-DDI:109703
name: R-DDI:109703
is_a: R-DDI:109704

[Term]
id: R-DDI:165158
name: R-DDI:165158
is_a: R-DDI:109704

[Term]
id: R-DDI:110312
name: R-DDI:110312
is_a: R-DDI:110313

[Term]
id: R-DDI:5655862
name: R-DDI:5655862
is_a: R-DDI:110313

[Term]
id: R-DDI:5656169
name: R-DDI:5656169
is_a: R-DDI:110313

[Term]
id: R-DDI:110362
name: R-DDI:110362
is_a: R-DDI:110373

[Term]
id: R-DDI:5651801
name: R-DDI:5651801
is_a: R-DDI:110373

[Term]
id: R-DDI:73930
name: R-DDI:73930
is_a: R-DDI:110381

[Term]
id: R-DDI:111457
name: R-DDI:111457
is_a: R-DDI:111471

[Term]
id: R-DDI:112040
name: R-DDI:112040
is_a: R-DDI:111885

[Term]
id: R-DDI:202040
name: R-DDI:202040
is_a: R-DDI:111885

[Term]
id: R-DDI:163615
name: R-DDI:163615
is_a: R-DDI:111931

[Term]
id: R-DDI:111931
name: R-DDI:111931
is_a: R-DDI:111933

[Term]
id: R-DDI:111932
name: R-DDI:111932
is_a: R-DDI:111933

[Term]
id: R-DDI:111995
name: R-DDI:111995
is_a: R-DDI:111996

[Term]
id: R-DDI:111997
name: R-DDI:111997
is_a: R-DDI:111996

[Term]
id: R-DDI:111933
name: R-DDI:111933
is_a: R-DDI:111997

[Term]
id: R-DDI:112043
name: R-DDI:112043
is_a: R-DDI:112040

[Term]
id: R-DDI:170660
name: R-DDI:170660
is_a: R-DDI:112040

[Term]
id: R-DDI:170670
name: R-DDI:170670
is_a: R-DDI:112040

[Term]
id: R-DDI:111996
name: R-DDI:111996
is_a: R-DDI:112043

[Term]
id: R-DDI:181430
name: R-DDI:181430
is_a: R-DDI:112310

[Term]
id: R-DDI:210500
name: R-DDI:210500
is_a: R-DDI:112310

[Term]
id: R-DDI:888590
name: R-DDI:888590
is_a: R-DDI:112310

[Term]
id: R-DDI:379401
name: R-DDI:379401
is_a: R-DDI:112311

[Term]
id: R-DDI:380615
name: R-DDI:380615
is_a: R-DDI:112311

[Term]
id: R-DDI:442755
name: R-DDI:442755
is_a: R-DDI:112314

[Term]
id: R-DDI:977443
name: R-DDI:977443
is_a: R-DDI:112314

[Term]
id: R-DDI:112310
name: R-DDI:112310
is_a: R-DDI:112315

[Term]
id: R-DDI:112311
name: R-DDI:112311
is_a: R-DDI:112315

[Term]
id: R-DDI:112314
name: R-DDI:112314
is_a: R-DDI:112315

[Term]
id: R-DDI:112315
name: R-DDI:112315
is_a: R-DDI:112316

[Term]
id: R-DDI:1296071
name: R-DDI:1296071
is_a: R-DDI:112316

[Term]
id: R-DDI:109704
name: R-DDI:109704
is_a: R-DDI:112399

[Term]
id: R-DDI:110056
name: R-DDI:110056
is_a: R-DDI:112409

[Term]
id: R-DDI:112411
name: R-DDI:112411
is_a: R-DDI:112409

[Term]
id: R-DDI:113501
name: R-DDI:113501
is_a: R-DDI:113510

[Term]
id: R-DDI:426048
name: R-DDI:426048
is_a: R-DDI:114508

[Term]
id: R-DDI:1169091
name: R-DDI:1169091
is_a: R-DDI:1168372

[Term]
id: R-DDI:1169092
name: R-DDI:1169092
is_a: R-DDI:1168372

[Term]
id: R-DDI:1169408
name: R-DDI:1169408
is_a: R-DDI:1169410

[Term]
id: R-DDI:1300642
name: R-DDI:1300642
is_a: R-DDI:1187000

[Term]
id: R-DDI:8941413
name: R-DDI:8941413
is_a: R-DDI:1222556

[Term]
id: R-DDI:8863795
name: R-DDI:8863795
is_a: R-DDI:1227986

[Term]
id: R-DDI:1236978
name: R-DDI:1236978
is_a: R-DDI:1236975

[Term]
id: R-DDI:198323
name: R-DDI:198323
is_a: R-DDI:1257604

[Term]
id: R-DDI:198693
name: R-DDI:198693
is_a: R-DDI:1257604

[Term]
id: R-DDI:199418
name: R-DDI:199418
is_a: R-DDI:1257604

[Term]
id: R-DDI:6807070
name: R-DDI:6807070
is_a: R-DDI:1257604

[Term]
id: R-DDI:6805567
name: R-DDI:6805567
is_a: R-DDI:1266738

[Term]
id: R-DDI:9675108
name: R-DDI:9675108
is_a: R-DDI:1266738

[Term]
id: R-DDI:449147
name: R-DDI:449147
is_a: R-DDI:1280215

[Term]
id: R-DDI:913531
name: R-DDI:913531
is_a: R-DDI:1280215

[Term]
id: R-DDI:9607240
name: R-DDI:9607240
is_a: R-DDI:1280215
[truncated: 992,162 more chars]
