# Supplementary material for: The Greatwall kinase safeguards the genome integrity by affecting the kinome activity in mitosis
Source: Oncogene. 2020 Sep 25;39(44):6816–40. doi: 10.1038/s41388-020-01470-1 (PMC7605441; doi:10.1038/s41388-020-01470-1)
Supplement: Supplementary file 8 — File S1 [file 41388_2020_1470_MOESM8_ESM.zip › saved-session/Mus Musculus/Mus Musculus_REACTOME_Pathways_08.05.2020.txt]

Ontology_REACTOME_Pathways_08.05.2020	Level	Category	AllAssociatedGeneIDs
R-MMU:1059683	-1	Interleukin-6 signaling	IEA:12402|IEA:12702|IEA:16193|IEA:16194|IEA:16195|IEA:16452|IEA:19247|IEA:20848|IEA:54721
R-MMU:109581	-1	Apoptosis	IEA:106759|IEA:109620|IEA:11518|IEA:11783|IEA:11797|IEA:11798|IEA:12015|IEA:12018|IEA:12028|IEA:12043|IEA:12048|IEA:12122|IEA:12125|IEA:12169|IEA:12367|IEA:12368|IEA:12369|IEA:12370|IEA:12371|IEA:12387|IEA:12475|IEA:12550|IEA:12633|IEA:13169|IEA:13176|IEA:13347|IEA:13368|IEA:13510|IEA:13511|IEA:13512|IEA:14082|IEA:14083|IEA:14102|IEA:14103|IEA:14272|IEA:14453|IEA:14939|IEA:14957|IEA:14958|IEA:152…
R-MMU:109582	-1	Hemostasis	IEA:100163|IEA:100502766|IEA:104009|IEA:104418|IEA:104709|IEA:106722|IEA:108078|IEA:108101|IEA:108829|IEA:109232|IEA:109552|IEA:109689|IEA:109711|IEA:109821|IEA:109905|IEA:110033|IEA:110135|IEA:110157|IEA:110197|IEA:110524|IEA:110891|IEA:110893|IEA:11465|IEA:114714|IEA:11472|IEA:114872|IEA:11537|IEA:11551|IEA:11553|IEA:11600|IEA:11601|IEA:11602|IEA:11625|IEA:11640|IEA:11651|IEA:11657|IEA:11674|IE…
R-MMU:109606	-1	Intrinsic Pathway for Apoptosis	IEA:11783|IEA:11798|IEA:12015|IEA:12018|IEA:12028|IEA:12043|IEA:12048|IEA:12122|IEA:12125|IEA:12367|IEA:12369|IEA:12370|IEA:14939|IEA:171543|IEA:18107|IEA:18952|IEA:19057|IEA:19058|IEA:22627|IEA:22628|IEA:22629|IEA:22630|IEA:22631|IEA:26419|IEA:54401|IEA:55948|IEA:56455|IEA:58801|IEA:66593|IEA:68097|IEA:74268
R-MMU:109703	-1	PKB-mediated events	IEA:18576
R-MMU:109704	-1	PI3K Cascade	IEA:11652|IEA:14164|IEA:14165|IEA:14170|IEA:14171|IEA:14172|IEA:14173|IEA:14175|IEA:14176|IEA:14177|IEA:14178|IEA:14179|IEA:14180|IEA:14182|IEA:14183|IEA:14186|IEA:14255|IEA:14256|IEA:14388|IEA:14784|IEA:16367|IEA:16591|IEA:18576|IEA:18607|IEA:18706|IEA:18708|IEA:18709|IEA:19247|IEA:225326|IEA:228775|IEA:327826|IEA:384783|IEA:64654|IEA:67112|IEA:74769|IEA:75669|IEA:75778|IEA:80857|IEA:80903|IEA:8…
R-MMU:110056	-1	MAPK3 (ERK1) activation	IEA:12534|IEA:16193|IEA:16194|IEA:16195|IEA:16452|IEA:19247|IEA:26395|IEA:26417|IEA:54721
R-MMU:110312	-1	Translesion synthesis by REV1	IEA:106344|IEA:18538|IEA:19687|IEA:19714|IEA:19718|IEA:22186|IEA:22187|IEA:22190|IEA:56210|IEA:68240|IEA:68275|IEA:69263|IEA:71890|IEA:72151|IEA:78294
R-MMU:110313	-1	Translesion synthesis by Y family DNA polymerases bypasses lesions on DNA template	IEA:100038882|IEA:106344|IEA:18538|IEA:18971|IEA:18972|IEA:18973|IEA:18974|IEA:19687|IEA:19714|IEA:19718|IEA:216835|IEA:217069|IEA:217365|IEA:22186|IEA:22187|IEA:22190|IEA:22224|IEA:22230|IEA:244666|IEA:26447|IEA:269523|IEA:27015|IEA:56210|IEA:56791|IEA:59001|IEA:66979|IEA:68026|IEA:68098|IEA:68240|IEA:68275|IEA:69263|IEA:69745|IEA:71890|IEA:72151|IEA:74153|IEA:78294|IEA:80905
R-MMU:110314	-1	Recognition of DNA damage by PCNA-containing replication complex	IEA:106344|IEA:13194|IEA:18538|IEA:18971|IEA:18972|IEA:18973|IEA:18974|IEA:19687|IEA:19718|IEA:22186|IEA:22187|IEA:22190|IEA:22210|IEA:230484|IEA:56438|IEA:58186|IEA:59001|IEA:66979|IEA:67561|IEA:68240|IEA:68275|IEA:69263|IEA:69745|IEA:72151|IEA:72584|IEA:76843|IEA:78294|IEA:99375
R-MMU:110320	-1	Translesion Synthesis by POLH	IEA:106344|IEA:18538|IEA:19687|IEA:19718|IEA:217365|IEA:22186|IEA:22187|IEA:22190|IEA:22230|IEA:244666|IEA:269523|IEA:68098|IEA:68240|IEA:68275|IEA:69263|IEA:72151|IEA:78294|IEA:80905
R-MMU:110328	-1	Recognition and association of DNA glycosylase with site containing an affected pyrimidine	IEA:72774
R-MMU:110329	-1	Cleavage of the damaged pyrimidine	IEA:17193|IEA:18207|IEA:18294|IEA:21665|IEA:22256|IEA:382913|IEA:71726|IEA:72774
R-MMU:110330	-1	Recognition and association of DNA glycosylase with site containing an affected purine	IEA:100039319|IEA:100041230|IEA:101185|IEA:15267|IEA:15270|IEA:18294|IEA:21749|IEA:21750|IEA:232440|IEA:234258|IEA:319152|IEA:319153|IEA:319155|IEA:319156|IEA:319157|IEA:319158|IEA:319159|IEA:319160|IEA:319161|IEA:319164|IEA:319165|IEA:319166|IEA:319167|IEA:319168|IEA:319169|IEA:319170|IEA:319171|IEA:319172|IEA:319173|IEA:319176|IEA:319177|IEA:319178|IEA:319179|IEA:319180|IEA:319181|IEA:319182|IE…
R-MMU:110331	-1	Cleavage of the damaged purine	IEA:100039319|IEA:100041230|IEA:101185|IEA:15267|IEA:15270|IEA:18294|IEA:21749|IEA:21750|IEA:232440|IEA:234258|IEA:268395|IEA:319152|IEA:319153|IEA:319155|IEA:319156|IEA:319157|IEA:319158|IEA:319159|IEA:319160|IEA:319161|IEA:319164|IEA:319165|IEA:319166|IEA:319167|IEA:319168|IEA:319169|IEA:319170|IEA:319171|IEA:319172|IEA:319173|IEA:319176|IEA:319177|IEA:319178|IEA:319179|IEA:319180|IEA:319181|IE…
R-MMU:110357	-1	Displacement of DNA glycosylase by APEX1	IEA:11792|IEA:17193|IEA:18207|IEA:18294|IEA:21665|IEA:22256|IEA:268395|IEA:70603|IEA:71726
R-MMU:110362	-1	POLB-Dependent Long Patch Base Excision Repair	IEA:100206|IEA:11546|IEA:11792|IEA:16881|IEA:18970
R-MMU:110373	-1	Resolution of AP sites via the multiple-nucleotide patch replacement pathway	IEA:100206|IEA:106344|IEA:11546|IEA:11792|IEA:16881|IEA:18538|IEA:18970|IEA:18971|IEA:18972|IEA:18973|IEA:18974|IEA:19687|IEA:19718|IEA:59001|IEA:66979|IEA:68240|IEA:68275|IEA:69263|IEA:69745|IEA:72151
R-MMU:110381	-1	Resolution of AP sites via the single-nucleotide replacement pathway	IEA:11792|IEA:18970|IEA:22594
R-MMU:111367	-1	SLBP independent Processing of Histone Pre-mRNAs	IEA:116748|IEA:20638|IEA:20643|IEA:243963|IEA:433702|IEA:67332|IEA:68011|IEA:68092|IEA:69878|IEA:72290
R-MMU:111446	-1	Activation of BIM and translocation to mitochondria	IEA:12125|IEA:26419|IEA:56455
R-MMU:111447	-1	Activation of BAD and translocation to mitochondria	IEA:12015|IEA:12043|IEA:12122|IEA:19057|IEA:19058|IEA:22627|IEA:22628|IEA:22629|IEA:22630|IEA:22631|IEA:54401|IEA:55948
R-MMU:111448	-1	Activation of NOXA and translocation to mitochondria	IEA:58801
R-MMU:111452	-1	Activation and oligomerization of BAK protein	IEA:12018|IEA:12122
R-MMU:111453	-1	BH3-only proteins associate with and inactivate anti-apoptotic BCL-2 members	IEA:12015|IEA:12043|IEA:12048|IEA:12122|IEA:12125|IEA:171543|IEA:58801
R-MMU:111457	-1	Release of apoptotic factors from the mitochondria	IEA:12018|IEA:12028|IEA:18952|IEA:66593
R-MMU:111458	-1	Formation of apoptosome	IEA:11783|IEA:74268
R-MMU:111461	-1	Cytochrome c-mediated apoptotic response	IEA:11783|IEA:74268
R-MMU:111463	-1	SMAC (DIABLO) binds to IAPs	IEA:11798|IEA:12369|IEA:66593
R-MMU:111464	-1	SMAC(DIABLO)-mediated dissociation of IAP:caspase complexes	IEA:11798|IEA:12369|IEA:66593
R-MMU:111465	-1	Apoptotic cleavage of cellular proteins	IEA:109620|IEA:11518|IEA:11797|IEA:12169|IEA:12367|IEA:12368|IEA:12369|IEA:12370|IEA:12387|IEA:12550|IEA:13169|IEA:13510|IEA:13511|IEA:13512|IEA:14083|IEA:14272|IEA:14453|IEA:16905|IEA:16906|IEA:17762|IEA:18260|IEA:18753|IEA:18761|IEA:18772|IEA:18810|IEA:19877|IEA:20230|IEA:21872|IEA:21873|IEA:223255|IEA:22352|IEA:269582|IEA:27061|IEA:56215|IEA:70415
R-MMU:111469	-1	SMAC, XIAP-regulated apoptotic response	IEA:11798|IEA:12367|IEA:12369|IEA:18952|IEA:66593
R-MMU:111471	-1	Apoptotic factor-mediated response	IEA:11783|IEA:11798|IEA:12018|IEA:12028|IEA:12367|IEA:12369|IEA:18952|IEA:66593|IEA:74268
R-MMU:111885	-1	Opioid Signalling	IEA:104110|IEA:104111|IEA:110355|IEA:110385|IEA:11512|IEA:11513|IEA:11514|IEA:11515|IEA:12313|IEA:12314|IEA:12315|IEA:12568|IEA:14677|IEA:14678|IEA:14679|IEA:14680|IEA:14681|IEA:14685|IEA:14686|IEA:14687|IEA:14688|IEA:14693|IEA:14695|IEA:14696|IEA:14697|IEA:14699|IEA:14700|IEA:14701|IEA:14702|IEA:14704|IEA:14706|IEA:14707|IEA:14709|IEA:14710|IEA:18390|IEA:18573|IEA:18574|IEA:18575|IEA:18577|IEA:1…
R-MMU:111931	-1	PKA-mediated phosphorylation of CREB	IEA:104110|IEA:104111|IEA:11512|IEA:11513|IEA:11514|IEA:11515|IEA:12313|IEA:12314|IEA:12315|IEA:18747|IEA:19084|IEA:19085|IEA:19088|IEA:224129|IEA:432530
R-MMU:111932	-1	CaMK IV-mediated phosphorylation of CREB	IEA:12313|IEA:12314|IEA:12315|IEA:207565|IEA:55984
R-MMU:111933	-1	Calmodulin induced events	IEA:104110|IEA:104111|IEA:110355|IEA:11512|IEA:11513|IEA:11514|IEA:11515|IEA:12313|IEA:12314|IEA:12315|IEA:18573|IEA:18574|IEA:18575|IEA:18747|IEA:18750|IEA:18752|IEA:18753|IEA:19084|IEA:19085|IEA:19088|IEA:207565|IEA:224129|IEA:432530|IEA:55984
R-MMU:111957	-1	Cam-PDE 1 activation	IEA:12313|IEA:12314|IEA:12315|IEA:18573|IEA:18574|IEA:18575
R-MMU:111995	-1	phospho-PLA2 pathway	IEA:18783|IEA:26413
R-MMU:111996	-1	Ca-dependent events	IEA:104110|IEA:104111|IEA:110355|IEA:11512|IEA:11513|IEA:11514|IEA:11515|IEA:12313|IEA:12314|IEA:12315|IEA:18573|IEA:18574|IEA:18575|IEA:18747|IEA:18750|IEA:18752|IEA:18753|IEA:18783|IEA:19084|IEA:19085|IEA:19088|IEA:207565|IEA:224129|IEA:26413|IEA:432530|IEA:55984
R-MMU:111997	-1	CaM pathway	IEA:104110|IEA:104111|IEA:110355|IEA:11512|IEA:11513|IEA:11514|IEA:11515|IEA:12313|IEA:12314|IEA:12315|IEA:18573|IEA:18574|IEA:18575|IEA:18747|IEA:18750|IEA:18752|IEA:18753|IEA:19084|IEA:19085|IEA:19088|IEA:207565|IEA:224129|IEA:432530|IEA:55984
R-MMU:112040	-1	G-protein mediated events	IEA:104110|IEA:104111|IEA:110355|IEA:11512|IEA:11513|IEA:11514|IEA:11515|IEA:12313|IEA:12314|IEA:12315|IEA:14677|IEA:14678|IEA:14679|IEA:14680|IEA:14681|IEA:14685|IEA:14686|IEA:14687|IEA:18573|IEA:18574|IEA:18575|IEA:18747|IEA:18750|IEA:18752|IEA:18753|IEA:18783|IEA:18795|IEA:18796|IEA:18797|IEA:18798|IEA:19084|IEA:19085|IEA:19088|IEA:207565|IEA:224129|IEA:242851|IEA:26413|IEA:432530|IEA:55984
R-MMU:112043	-1	PLC beta mediated events	IEA:104110|IEA:104111|IEA:110355|IEA:11512|IEA:11513|IEA:11514|IEA:11515|IEA:12313|IEA:12314|IEA:12315|IEA:14677|IEA:14678|IEA:14679|IEA:14681|IEA:14685|IEA:14686|IEA:14687|IEA:18573|IEA:18574|IEA:18575|IEA:18747|IEA:18750|IEA:18752|IEA:18753|IEA:18783|IEA:18795|IEA:18796|IEA:18797|IEA:18798|IEA:19084|IEA:19085|IEA:19088|IEA:207565|IEA:224129|IEA:242851|IEA:26413|IEA:432530|IEA:55984
R-MMU:112303	-1	Electric Transmission Across Gap Junctions	IEA:14610|IEA:14615|IEA:14617|IEA:406218|IEA:55991
R-MMU:112307	-1	Transmission across Electrical Synapses	IEA:14610|IEA:14615|IEA:14617|IEA:406218|IEA:55991
R-MMU:112308	-1	Presynaptic depolarization and calcium channel opening	IEA:12286|IEA:12287|IEA:12294|IEA:12295|IEA:12296|IEA:12297|IEA:12298|IEA:12300|IEA:54377|IEA:56808
R-MMU:112310	-1	Neurotransmitter release cycle	IEA:108030|IEA:116837|IEA:12361|IEA:12889|IEA:13002|IEA:14412|IEA:14415|IEA:14417|IEA:14660|IEA:15481|IEA:17161|IEA:19339|IEA:20510|IEA:20511|IEA:20512|IEA:20513|IEA:20517|IEA:20518|IEA:20614|IEA:207777|IEA:20907|IEA:20910|IEA:20964|IEA:20965|IEA:20979|IEA:214084|IEA:214579|IEA:216456|IEA:22249|IEA:22318|IEA:22342|IEA:22343|IEA:22348|IEA:232333|IEA:233977|IEA:242607|IEA:243616|IEA:268860|IEA:2720…
R-MMU:112311	-1	Neurotransmitter clearance	IEA:11669|IEA:12846|IEA:13162|IEA:15567|IEA:17161|IEA:20517|IEA:20518|IEA:791260
R-MMU:112313	-1	Neurotransmitter uptake and metabolism In glial cells	IEA:105727|IEA:14645|IEA:20511|IEA:20512
R-MMU:112314	-1	Neurotransmitter receptors and postsynaptic signal transmission	IEA:104110|IEA:104111|IEA:108015|IEA:108043|IEA:108058|IEA:110304|IEA:110637|IEA:110651|IEA:110834|IEA:110835|IEA:110886|IEA:110902|IEA:11435|IEA:11438|IEA:11440|IEA:11441|IEA:11444|IEA:11447|IEA:11448|IEA:11472|IEA:11512|IEA:11513|IEA:11514|IEA:11515|IEA:11771|IEA:11772|IEA:11773|IEA:12300|IEA:12313|IEA:12314|IEA:12315|IEA:12322|IEA:12323|IEA:12325|IEA:12912|IEA:13383|IEA:13385|IEA:13821|IEA:143…
R-MMU:112315	-1	Transmission across Chemical Synapses	IEA:104110|IEA:104111|IEA:105727|IEA:108015|IEA:108030|IEA:108043|IEA:108058|IEA:110304|IEA:110637|IEA:110651|IEA:110834|IEA:110835|IEA:110886|IEA:110902|IEA:11435|IEA:11438|IEA:11440|IEA:11441|IEA:11444|IEA:11447|IEA:11448|IEA:11472|IEA:11512|IEA:11513|IEA:11514|IEA:11515|IEA:11669|IEA:116837|IEA:11771|IEA:11772|IEA:11773|IEA:12286|IEA:12287|IEA:12294|IEA:12295|IEA:12296|IEA:12297|IEA:12298|IEA:…
R-MMU:112316	-1	Neuronal System	IEA:100502876|IEA:104110|IEA:104111|IEA:105727|IEA:107065|IEA:108015|IEA:108030|IEA:108043|IEA:108058|IEA:108071|IEA:110304|IEA:110637|IEA:110651|IEA:110834|IEA:110835|IEA:110862|IEA:110886|IEA:110902|IEA:11435|IEA:11438|IEA:11440|IEA:11441|IEA:11444|IEA:11447|IEA:11448|IEA:11472|IEA:11512|IEA:11513|IEA:11514|IEA:11515|IEA:11669|IEA:116837|IEA:11771|IEA:11772|IEA:11773|IEA:12286|IEA:12287|IEA:122…
R-MMU:112382	-1	Formation of RNA Pol II elongation complex	IEA:106389|IEA:107951|IEA:114741|IEA:12455|IEA:12572|IEA:13716|IEA:13871|IEA:13872|IEA:14884|IEA:14885|IEA:17420|IEA:17749|IEA:20020|IEA:20021|IEA:20833|IEA:20922|IEA:20924|IEA:20926|IEA:209357|IEA:21399|IEA:214498|IEA:22083|IEA:231329|IEA:235497|IEA:23894|IEA:24116|IEA:245841|IEA:27224|IEA:27632|IEA:433702|IEA:57314|IEA:58202|IEA:64144|IEA:66317|IEA:66420|IEA:66467|IEA:66491|IEA:66671|IEA:67655|…
R-MMU:112399	-1	IRS-mediated signalling	IEA:11652|IEA:14164|IEA:14165|IEA:14170|IEA:14171|IEA:14172|IEA:14173|IEA:14175|IEA:14176|IEA:14177|IEA:14178|IEA:14179|IEA:14180|IEA:14182|IEA:14183|IEA:14186|IEA:14255|IEA:14256|IEA:14388|IEA:14784|IEA:16367|IEA:16591|IEA:18576|IEA:18607|IEA:18706|IEA:18708|IEA:18709|IEA:19247|IEA:20662|IEA:225326|IEA:228775|IEA:327826|IEA:384783|IEA:64654|IEA:67112|IEA:74769|IEA:75669|IEA:75778|IEA:80857|IEA:8…
R-MMU:112409	-1	RAF-independent MAPK1/3 activation	IEA:12534|IEA:13537|IEA:16193|IEA:16194|IEA:16195|IEA:16452|IEA:18218|IEA:19247|IEA:19252|IEA:235584|IEA:240672|IEA:26395|IEA:26396|IEA:26413|IEA:26417|IEA:319520|IEA:54721|IEA:63953|IEA:67603|IEA:70686|IEA:75590
R-MMU:112411	-1	MAPK1 (ERK2) activation	IEA:16193|IEA:16194|IEA:16195|IEA:16452|IEA:19247|IEA:26396|IEA:26413|IEA:54721
R-MMU:112412	-1	SOS-mediated signalling	IEA:14784|IEA:16367|IEA:20662|IEA:384783
R-MMU:113418	-1	Formation of the Early Elongation Complex	IEA:12572|IEA:13871|IEA:13872|IEA:14884|IEA:14885|IEA:17420|IEA:17749|IEA:20020|IEA:20021|IEA:20922|IEA:20924|IEA:209357|IEA:231329|IEA:23894|IEA:24116|IEA:245841|IEA:27632|IEA:433702|IEA:57314|IEA:58202|IEA:66420|IEA:66467|IEA:66491|IEA:66671|IEA:67655|IEA:67710|IEA:68092|IEA:68705|IEA:69241|IEA:69833|IEA:69920|IEA:98053
R-MMU:113501	-1	Inhibition of replication initiation of damaged DNA by RB1/E2F1	IEA:18968|IEA:18969|IEA:19052|IEA:19053|IEA:19075|IEA:19076|IEA:19645|IEA:51792|IEA:73699
R-MMU:113510	-1	E2F mediated regulation of DNA replication	IEA:18968|IEA:18969|IEA:19052|IEA:19053|IEA:19075|IEA:19076|IEA:19645|IEA:51792|IEA:73699
R-MMU:114294	-1	Activation, translocation and oligomerization of BAX	IEA:12028|IEA:12122
R-MMU:114452	-1	Activation of BH3-only proteins	IEA:12015|IEA:12043|IEA:12122|IEA:12125|IEA:171543|IEA:19057|IEA:19058|IEA:22627|IEA:22628|IEA:22629|IEA:22630|IEA:22631|IEA:26419|IEA:54401|IEA:55948|IEA:56455|IEA:58801|IEA:68097
R-MMU:114508	-1	Effects of PIP2 hydrolysis	IEA:104418|IEA:110197|IEA:110524|IEA:13139|IEA:16438|IEA:16439|IEA:16440|IEA:18753|IEA:18754|IEA:18755|IEA:18761|IEA:217480|IEA:22068|IEA:227333|IEA:231871|IEA:23945|IEA:269060|IEA:26946|IEA:320127|IEA:331374|IEA:56077|IEA:66082|IEA:76192
R-MMU:114516	-1	Disinhibition of SNARE formation	IEA:18750|IEA:18751|IEA:18752|IEA:20909|IEA:20912
R-MMU:114604	-1	GPVI-mediated activation cascade	IEA:104709|IEA:106722|IEA:11848|IEA:11852|IEA:12540|IEA:12842|IEA:12843|IEA:14127|IEA:14360|IEA:14726|IEA:15170|IEA:16797|IEA:16818|IEA:16822|IEA:17096|IEA:18607|IEA:18706|IEA:18708|IEA:18709|IEA:18710|IEA:19247|IEA:19353|IEA:19354|IEA:20963|IEA:22324|IEA:22325|IEA:234779|IEA:243816|IEA:30955|IEA:320207|IEA:56212|IEA:56760|IEA:57257|IEA:74769
R-MMU:114608	-1	Platelet degranulation	IEA:104009|IEA:108101|IEA:109232|IEA:109711|IEA:110135|IEA:11465|IEA:11472|IEA:11537|IEA:11625|IEA:11657|IEA:11674|IEA:11747|IEA:117586|IEA:11804|IEA:11806|IEA:11818|IEA:11820|IEA:12258|IEA:12313|IEA:12314|IEA:12315|IEA:12491|IEA:12512|IEA:12527|IEA:12759|IEA:13041|IEA:13601|IEA:13645|IEA:14067|IEA:14069|IEA:14161|IEA:14205|IEA:14268|IEA:14456|IEA:15234|IEA:16000|IEA:16002|IEA:16399|IEA:16416|IEA…
R-MMU:1168372	-1	Downstream signaling events of B Cell Receptor (BCR)	IEA:103554|IEA:103583|IEA:108723|IEA:12042|IEA:12313|IEA:12314|IEA:12315|IEA:15461|IEA:16150|IEA:16151|IEA:16653|IEA:16912|IEA:16913|IEA:17463|IEA:18019|IEA:18033|IEA:18035|IEA:18036|IEA:18037|IEA:18751|IEA:19055|IEA:19056|IEA:19058|IEA:19166|IEA:19167|IEA:19170|IEA:19171|IEA:19172|IEA:19173|IEA:19175|IEA:19177|IEA:19179|IEA:19181|IEA:19182|IEA:19184|IEA:19185|IEA:19186|IEA:19188|IEA:19192|IEA:19…
R-MMU:1169091	-1	Activation of NF-kappaB in B cells	IEA:103554|IEA:103583|IEA:108723|IEA:12042|IEA:16150|IEA:16151|IEA:16912|IEA:16913|IEA:17463|IEA:18033|IEA:18035|IEA:18036|IEA:18037|IEA:18751|IEA:19166|IEA:19167|IEA:19170|IEA:19171|IEA:19172|IEA:19173|IEA:19175|IEA:19177|IEA:19179|IEA:19181|IEA:19182|IEA:19184|IEA:19185|IEA:19186|IEA:19188|IEA:19192|IEA:19697|IEA:21402|IEA:21762|IEA:22123|IEA:22186|IEA:22187|IEA:22190|IEA:228769|IEA:23996|IEA:2…
R-MMU:1169092	-1	Activation of RAS in B cells	IEA:15461|IEA:16653|IEA:19419|IEA:240168
R-MMU:1169408	-1	ISG15 antiviral mechanism	IEA:100038882|IEA:13681|IEA:13682|IEA:13684|IEA:13690|IEA:17858|IEA:17999|IEA:18803|IEA:19043|IEA:19106|IEA:192170|IEA:208643|IEA:217069|IEA:22194|IEA:230073|IEA:230861|IEA:23806|IEA:24110|IEA:26417|IEA:26987|IEA:286940|IEA:54131|IEA:56791|IEA:66892|IEA:74153|IEA:93765
R-MMU:1169410	-1	Antiviral mechanism by IFN-stimulated genes	IEA:100038882|IEA:13681|IEA:13682|IEA:13684|IEA:13690|IEA:17858|IEA:17999|IEA:18803|IEA:19043|IEA:19106|IEA:192170|IEA:208643|IEA:211948|IEA:217069|IEA:22194|IEA:230073|IEA:230861|IEA:231655|IEA:23806|IEA:24014|IEA:24015|IEA:24110|IEA:26417|IEA:26987|IEA:286940|IEA:54131|IEA:56791|IEA:66892|IEA:74153|IEA:93765
R-MMU:1170546	-1	Prolactin receptor signaling	IEA:14599|IEA:14600|IEA:16452|IEA:19116|IEA:20399|IEA:21402|IEA:26965|IEA:56438
R-MMU:1181150	-1	Signaling by NODAL	IEA:14106|IEA:17126|IEA:17127|IEA:17128|IEA:56484|IEA:66556
R-MMU:1187000	-1	Fertilization	IEA:106757|IEA:11434|IEA:11495|IEA:12527|IEA:12659|IEA:14595|IEA:16532|IEA:225865|IEA:22786|IEA:22787|IEA:22788|IEA:23793|IEA:271036|IEA:329954|IEA:56622|IEA:69314|IEA:71078|IEA:71564|IEA:73456|IEA:74096|IEA:74468|IEA:75510|IEA:76718|IEA:76856
R-MMU:1222556	-1	ROS and RNS production in phagocytes	IEA:108664|IEA:110935|IEA:114143|IEA:11964|IEA:11966|IEA:11972|IEA:11973|IEA:11974|IEA:11975|IEA:11984|IEA:13057|IEA:13058|IEA:140494|IEA:17523|IEA:17969|IEA:17970|IEA:17972|IEA:18125|IEA:18126|IEA:18127|IEA:18173|IEA:19354|IEA:21871|IEA:242341|IEA:27060|IEA:338375|IEA:66144|IEA:66237|IEA:66290|IEA:66335|IEA:68775|IEA:73834|IEA:74096|IEA:74915|IEA:76113|IEA:76252
R-MMU:1227986	-1	Signaling by ERBB2	IEA:11651|IEA:11652|IEA:11848|IEA:12223|IEA:12539|IEA:13367|IEA:13645|IEA:13649|IEA:13866|IEA:13867|IEA:13869|IEA:13874|IEA:14360|IEA:14388|IEA:14784|IEA:14786|IEA:15200|IEA:15461|IEA:15519|IEA:16653|IEA:17179|IEA:18706|IEA:18708|IEA:18750|IEA:18753|IEA:18754|IEA:19248|IEA:19253|IEA:20416|IEA:20459|IEA:20662|IEA:20779|IEA:22186|IEA:22187|IEA:22190|IEA:22612|IEA:23797|IEA:56424|IEA:59079|IEA:67588…
R-MMU:1234158	-1	Regulation of gene expression by Hypoxia-inducible Factor	IEA:11863|IEA:13819|IEA:15251|IEA:17684|IEA:328572|IEA:53417
R-MMU:1234174	-1	Cellular response to hypoxia	IEA:101543|IEA:103554|IEA:112405|IEA:112406|IEA:112407|IEA:11863|IEA:13819|IEA:15251|IEA:16475|IEA:16912|IEA:16913|IEA:17463|IEA:17684|IEA:19166|IEA:19167|IEA:19170|IEA:19171|IEA:19172|IEA:19173|IEA:19175|IEA:19177|IEA:19179|IEA:19181|IEA:19182|IEA:19184|IEA:19185|IEA:19186|IEA:19188|IEA:19192|IEA:216080|IEA:21762|IEA:22123|IEA:22186|IEA:22187|IEA:22190|IEA:22346|IEA:228769|IEA:23996|IEA:23997|IE…
R-MMU:1234176	-1	Oxygen-dependent proline hydroxylation of Hypoxia-inducible Factor Alpha	IEA:101543|IEA:103554|IEA:112405|IEA:112406|IEA:112407|IEA:13819|IEA:15251|IEA:16475|IEA:16912|IEA:16913|IEA:17463|IEA:19166|IEA:19167|IEA:19170|IEA:19171|IEA:19172|IEA:19173|IEA:19175|IEA:19177|IEA:19179|IEA:19181|IEA:19182|IEA:19184|IEA:19185|IEA:19186|IEA:19188|IEA:19192|IEA:216080|IEA:21762|IEA:22123|IEA:22186|IEA:22187|IEA:22190|IEA:22346|IEA:228769|IEA:23996|IEA:23997|IEA:26440|IEA:26441|IE…
R-MMU:1236394	-1	Signaling by ERBB4	IEA:107568|IEA:12223|IEA:13645|IEA:13649|IEA:13867|IEA:13869|IEA:13874|IEA:13982|IEA:14784|IEA:15200|IEA:15461|IEA:16396|IEA:16653|IEA:17999|IEA:18706|IEA:18708|IEA:19165|IEA:20416|IEA:20662|IEA:20779|IEA:208117|IEA:20850|IEA:22186|IEA:22187|IEA:22190|IEA:22601|IEA:226548|IEA:59287|IEA:66340|IEA:78294|IEA:80707
R-MMU:1236973	-1	Cross-presentation of particulate exogenous antigens (phagosomes)	IEA:12491|IEA:13057|IEA:13058|IEA:16410|IEA:16419|IEA:17969|IEA:17970|IEA:17972
R-MMU:1236974	-1	ER-Phagosome pathway	IEA:100529082|IEA:110557|IEA:110696|IEA:12010|IEA:12317|IEA:14827|IEA:14972|IEA:14985|IEA:14990|IEA:14991|IEA:14997|IEA:15006|IEA:15007|IEA:15013|IEA:15015|IEA:15018|IEA:15039|IEA:15040|IEA:20333|IEA:20619|IEA:20909|IEA:21354|IEA:21355|IEA:21356|IEA:22319|IEA:22320|IEA:224753|IEA:224756|IEA:224761|IEA:240095|IEA:333715|IEA:399549|IEA:630294|IEA:667977
R-MMU:1236975	-1	Antigen processing-Cross presentation	IEA:100529082|IEA:103554|IEA:110557|IEA:110696|IEA:12010|IEA:12317|IEA:12491|IEA:13057|IEA:13058|IEA:14129|IEA:14827|IEA:14972|IEA:14985|IEA:14990|IEA:14991|IEA:14997|IEA:15006|IEA:15007|IEA:15013|IEA:15015|IEA:15018|IEA:15039|IEA:15040|IEA:16410|IEA:16419|IEA:16912|IEA:16913|IEA:17463|IEA:17533|IEA:17534|IEA:17969|IEA:17970|IEA:17972|IEA:19166|IEA:19167|IEA:19170|IEA:19171|IEA:19172|IEA:19173|IE…
R-MMU:1236977	-1	Endosomal/Vacuolar pathway	IEA:100529082|IEA:110557|IEA:110696|IEA:12010|IEA:14972|IEA:14985|IEA:14990|IEA:14991|IEA:14997|IEA:15006|IEA:15007|IEA:15013|IEA:15015|IEA:15018|IEA:15039|IEA:15040|IEA:224753|IEA:224756|IEA:224761|IEA:240028|IEA:240095|IEA:333715|IEA:399549|IEA:630294|IEA:667977
R-MMU:1236978	-1	Cross-presentation of soluble exogenous antigens (endosomes)	IEA:103554|IEA:14129|IEA:16912|IEA:16913|IEA:17463|IEA:17533|IEA:17534|IEA:19166|IEA:19167|IEA:19170|IEA:19171|IEA:19172|IEA:19173|IEA:19175|IEA:19177|IEA:19179|IEA:19181|IEA:19182|IEA:19184|IEA:19185|IEA:19186|IEA:19188|IEA:19192|IEA:21762|IEA:22123|IEA:228769|IEA:23996|IEA:23997|IEA:246278|IEA:26440|IEA:26441|IEA:26442|IEA:26443|IEA:26444|IEA:26445|IEA:26446|IEA:53380|IEA:57296|IEA:59029|IEA:62…
R-MMU:1237044	-1	Erythrocytes take up carbon dioxide and release oxygen	IEA:100503605|IEA:101488143|IEA:11826|IEA:12346|IEA:12349|IEA:12351|IEA:19743|IEA:20533|IEA:230582|IEA:266690|IEA:320635|IEA:72017
R-MMU:1237112	-1	Methionine salvage pathway	IEA:104923|IEA:66902|IEA:67870|IEA:67873
R-MMU:1247673	-1	Erythrocytes take up oxygen and release carbon dioxide	IEA:100503605|IEA:101488143|IEA:11826|IEA:12346|IEA:12349|IEA:12351|IEA:19743|IEA:20533
R-MMU:1250196	-1	SHC1 events in ERBB2 signaling	IEA:12223|IEA:13645|IEA:13649|IEA:13866|IEA:13867|IEA:13869|IEA:13874|IEA:15200|IEA:18750|IEA:18753|IEA:18754|IEA:19248|IEA:20416
R-MMU:1250342	-1	PI3K events in ERBB4 signaling	IEA:12223|IEA:13869|IEA:13874|IEA:15200|IEA:18706|IEA:18708
R-MMU:1250347	-1	SHC1 events in ERBB4 signaling	IEA:12223|IEA:13869|IEA:13874|IEA:14784|IEA:15200|IEA:15461|IEA:16653|IEA:20416|IEA:20662
R-MMU:1251985	-1	Nuclear signaling by ERBB4	IEA:13869|IEA:13982|IEA:19165|IEA:20779|IEA:208117|IEA:20850|IEA:22601|IEA:226548|IEA:59287|IEA:66340|IEA:80707
R-MMU:1253288	-1	Downregulation of ERBB4 signaling	IEA:107568|IEA:13869|IEA:16396|IEA:17999|IEA:20779|IEA:22186|IEA:22187|IEA:22190|IEA:78294
R-MMU:1257604	-1	PIP3 activates AKT signaling	IEA:103554|IEA:107932|IEA:108083|IEA:109270|IEA:109294|IEA:11651|IEA:11652|IEA:116871|IEA:117150|IEA:11798|IEA:11839|IEA:12151|IEA:12223|IEA:12371|IEA:12416|IEA:12418|IEA:12478|IEA:12487|IEA:12519|IEA:12524|IEA:12575|IEA:12576|IEA:12912|IEA:12995|IEA:13000|IEA:13001|IEA:13619|IEA:13626|IEA:13645|IEA:13649|IEA:13866|IEA:13867|IEA:13869|IEA:13874|IEA:13982|IEA:13983|IEA:14013|IEA:14056|IEA:14164|IE…
R-MMU:1266695	-1	Interleukin-7 signaling	IEA:15077|IEA:16197|IEA:16367|IEA:16453|IEA:18708|IEA:18709|IEA:18710|IEA:20586|IEA:20848|IEA:20850|IEA:20851|IEA:260423|IEA:319148|IEA:319149|IEA:319150|IEA:319151|IEA:319152|IEA:319153|IEA:319154|IEA:360198|IEA:384783|IEA:53603|IEA:93871|IEA:97114|IEA:97908
R-MMU:1266738	-1	Developmental Biology	IEA:100009614|IEA:100040201|IEA:100040214|IEA:100040248|IEA:100041261|IEA:100041412|IEA:100041488|IEA:100043627|IEA:100415785|IEA:100502803|IEA:100502831|IEA:100502921|IEA:100502953|IEA:100503388|IEA:100504183|IEA:102637192|IEA:102637417|IEA:102640500|IEA:103967|IEA:104099|IEA:105243089|IEA:105243090|IEA:105866|IEA:107448|IEA:107656|IEA:108167466|IEA:109052|IEA:109620|IEA:110308|IEA:110310|IEA:11…
R-MMU:1268020	-1	Mitochondrial protein import	IEA:100900|IEA:11947|IEA:14297|IEA:15510|IEA:18416|IEA:52815|IEA:67264|IEA:67942|IEA:69617|IEA:71883
R-MMU:1280215	-1	Cytokine Signaling in Immune system	IEA:100038882|IEA:101568|IEA:101809|IEA:102626|IEA:103554|IEA:103583|IEA:107527|IEA:107607|IEA:107746|IEA:107971|IEA:108058|IEA:108960|IEA:109658|IEA:109689|IEA:109880|IEA:109905|IEA:110135|IEA:110157|IEA:110651|IEA:11461|IEA:11465|IEA:114713|IEA:114715|IEA:114716|IEA:11472|IEA:11596|IEA:11600|IEA:11652|IEA:11796|IEA:11797|IEA:11798|IEA:11820|IEA:11836|IEA:11839|IEA:11876|IEA:11908|IEA:11909|IEA:…
R-MMU:1280218	-1	Adaptive Immune System	IEA:100502766|IEA:100529082|IEA:100763|IEA:101358|IEA:103554|IEA:103583|IEA:103967|IEA:104184|IEA:104836|IEA:106052|IEA:107568|IEA:107995|IEA:108012|IEA:108723|IEA:109161|IEA:109270|IEA:109905|IEA:110033|IEA:110157|IEA:110351|IEA:110379|IEA:110557|IEA:110696|IEA:11651|IEA:11652|IEA:117146|IEA:117589|IEA:117590|IEA:11764|IEA:11765|IEA:11767|IEA:11768|IEA:11769|IEA:11771|IEA:11772|IEA:11773|IEA:118…
R-MMU:1295596	-1	Spry regulation of FGF signaling	IEA:109880|IEA:12402|IEA:14784|IEA:17346|IEA:19052|IEA:19053|IEA:19247|IEA:20779|IEA:22186|IEA:22187|IEA:22190|IEA:24064|IEA:26413|IEA:26417|IEA:51792|IEA:78294
R-MMU:1296025	-1	ATP sensitive Potassium channels	IEA:16514|IEA:16523|IEA:20927|IEA:20928
R-MMU:1296041	-1	Activation of G protein gated Potassium channels	IEA:14688|IEA:14693|IEA:14695|IEA:14696|IEA:14697|IEA:14699|IEA:14700|IEA:14701|IEA:14702|IEA:14704|IEA:14706|IEA:14707|IEA:14709|IEA:14710|IEA:16513|IEA:16515|IEA:16516|IEA:16517|IEA:16518|IEA:16519|IEA:16521|IEA:16522|IEA:16524|IEA:242425|IEA:54393|IEA:64337|IEA:66066
R-MMU:1296052	-1	Ca2+ activated K+ channels	IEA:100502876|IEA:140492|IEA:140493|IEA:16531|IEA:16533|IEA:16534|IEA:58802|IEA:72413|IEA:84036
R-MMU:1296053	-1	Classical Kir channels	IEA:16515|IEA:16518|IEA:211480
R-MMU:1296059	-1	G protein gated Potassium channels	IEA:14688|IEA:14693|IEA:14695|IEA:14696|IEA:14697|IEA:14699|IEA:14700|IEA:14701|IEA:14702|IEA:14704|IEA:14706|IEA:14707|IEA:14709|IEA:14710|IEA:16513|IEA:16515|IEA:16516|IEA:16517|IEA:16518|IEA:16519|IEA:16521|IEA:16522|IEA:16524|IEA:242425|IEA:54393|IEA:64337|IEA:66066
R-MMU:1296061	-1	HCN channels	IEA:15165|IEA:15166|IEA:15168
R-MMU:1296065	-1	Inwardly rectifying K+ channels	IEA:14688|IEA:14693|IEA:14695|IEA:14696|IEA:14697|IEA:14699|IEA:14700|IEA:14701|IEA:14702|IEA:14704|IEA:14706|IEA:14707|IEA:14709|IEA:14710|IEA:16513|IEA:16514|IEA:16515|IEA:16516|IEA:16517|IEA:16518|IEA:16519|IEA:16521|IEA:16522|IEA:16523|IEA:16524|IEA:20927|IEA:20928|IEA:211480|IEA:242425|IEA:54393|IEA:56379|IEA:64337|IEA:66066
R-MMU:1296067	-1	Potassium transport channels	IEA:16513|IEA:16517|IEA:56379
R-MMU:1296071	-1	Potassium Channels	IEA:100502876|IEA:110862|IEA:140492|IEA:140493|IEA:14688|IEA:14693|IEA:14695|IEA:14696|IEA:14697|IEA:14699|IEA:14700|IEA:14701|IEA:14702|IEA:14704|IEA:14706|IEA:14707|IEA:14709|IEA:14710|IEA:15165|IEA:15166|IEA:15168|IEA:16485|IEA:16490|IEA:16491|IEA:16492|IEA:16493|IEA:16494|IEA:16495|IEA:16497|IEA:16498|IEA:16500|IEA:16502|IEA:16506|IEA:16508|IEA:16510|IEA:16511|IEA:16512|IEA:16513|IEA:16514|IE…
R-MMU:1296072	-1	Voltage gated Potassium channels	IEA:110862|IEA:16485|IEA:16490|IEA:16491|IEA:16492|IEA:16493|IEA:16494|IEA:16495|IEA:16497|IEA:16498|IEA:16500|IEA:16502|IEA:16506|IEA:16508|IEA:16510|IEA:16511|IEA:16512|IEA:16535|IEA:16536|IEA:16538|IEA:16539|IEA:170738|IEA:192775|IEA:211468|IEA:225030|IEA:226922|IEA:238076|IEA:238271|IEA:240444|IEA:240595|IEA:241794|IEA:242151|IEA:268345|IEA:380728|IEA:382571|IEA:56543|IEA:60613|IEA:66733|IEA:…
R-MMU:1296346	-1	Tandem pore domain potassium channels	IEA:16525|IEA:16526|IEA:16527|IEA:16528|IEA:16530|IEA:217826|IEA:223604|IEA:332396|IEA:52150|IEA:72258|IEA:74571
R-MMU:1299287	-1	Tandem pore domain halothane-inhibited K+ channel (THIK)	IEA:217826
R-MMU:1299308	-1	Tandem of pore domain in a weak inwardly rectifying K+ channels (TWIK)	IEA:16525|IEA:16530|IEA:52150
R-MMU:1299316	-1	TWIK-releated acid-sensitive K+ channel (TASK)	IEA:16527|IEA:223604
R-MMU:1299344	-1	TWIK-related spinal cord K+ channel (TRESK)	IEA:332396
R-MMU:1299361	-1	TWIK-related alkaline pH activated K+ channel (TALK)	IEA:74571
R-MMU:1299503	-1	TWIK related potassium channel (TREK)	IEA:16526|IEA:16528|IEA:72258
R-MMU:1300642	-1	Sperm Motility And Taxes	IEA:106757|IEA:16532|IEA:225865|IEA:271036|IEA:329954|IEA:74096|IEA:76718|IEA:76856
R-MMU:1300645	-1	Acrosome Reaction and Sperm:Oocyte Membrane Binding	IEA:11434|IEA:12527|IEA:69314|IEA:71564|IEA:73456|IEA:75510
R-MMU:1306955	-1	GRB7 events in ERBB2 signaling	IEA:13866|IEA:13867|IEA:14786
R-MMU:1307965	-1	betaKlotho-mediated ligand binding	IEA:14170|IEA:14186|IEA:83379
R-MMU:1358803	-1	Downregulation of ERBB2:ERBB3 signaling	IEA:11651|IEA:11652|IEA:13866|IEA:13867|IEA:22186|IEA:22187|IEA:22190|IEA:23797|IEA:67588|IEA:78294|IEA:84092
R-MMU:1362409	-1	Mitochondrial iron-sulfur cluster biogenesis	IEA:100900|IEA:14148|IEA:14149|IEA:14297|IEA:18041|IEA:380840|IEA:66383|IEA:68165|IEA:69046|IEA:73046|IEA:74316
R-MMU:1369007	-1	Mitochondrial ABC transporters	IEA:11306|IEA:74104|IEA:74610
R-MMU:1369062	-1	ABC transporters in lipid homeostasis	IEA:11307|IEA:11666|IEA:11806|IEA:192663|IEA:19298|IEA:19299|IEA:217262|IEA:217265|IEA:26874|IEA:27403|IEA:27409|IEA:27410|IEA:56535|IEA:67470|IEA:74591|IEA:76184
R-MMU:139853	-1	Elevation of cytosolic Ca2+ levels	IEA:16438|IEA:16439|IEA:16440|IEA:18436|IEA:18439|IEA:18440|IEA:22068|IEA:228139|IEA:231602|IEA:26946|IEA:94045
R-MMU:139910	-1	Activation of BMF and translocation to mitochondria	IEA:171543|IEA:26419|IEA:68097
R-MMU:140179	-1	Amine Oxidase reactions	IEA:109731|IEA:17161|IEA:212503|IEA:228608
R-MMU:140180	-1	COX reactions	IEA:19224
R-MMU:140342	-1	Apoptosis induced DNA fragmentation	IEA:12367|IEA:13347|IEA:13368|IEA:14957|IEA:14958|IEA:15289|IEA:16211|IEA:16646|IEA:50709|IEA:56702|IEA:80838|IEA:97165
R-MMU:140534	-1	Caspase activation via Death Receptors in the presence of ligand	IEA:106759|IEA:12370|IEA:12475|IEA:12633|IEA:14082|IEA:14102|IEA:14103|IEA:17087|IEA:19766|IEA:21898|IEA:21933|IEA:22030|IEA:22035|IEA:225471|IEA:71609
R-MMU:140834	-1	Extrinsic Pathway of Fibrin Clot Formation	IEA:14058|IEA:14066|IEA:14068|IEA:14071|IEA:21788
R-MMU:140837	-1	Intrinsic Pathway of Fibrin Clot Formation	IEA:109821|IEA:11905|IEA:12258|IEA:14058|IEA:14061|IEA:14069|IEA:14071|IEA:14723|IEA:14724|IEA:15160|IEA:16621|IEA:19123|IEA:19128|IEA:20720|IEA:22371|IEA:232345|IEA:268591|IEA:54368|IEA:58992|IEA:72461
R-MMU:140875	-1	Common Pathway of Fibrin Clot Formation	IEA:110135|IEA:11905|IEA:14058|IEA:14060|IEA:14061|IEA:14062|IEA:14067|IEA:14069|IEA:14161|IEA:15160|IEA:19123|IEA:19124|IEA:19128|IEA:19152|IEA:20720|IEA:21824|IEA:268591|IEA:56744|IEA:68891|IEA:74145|IEA:99571
R-MMU:140877	-1	Formation of Fibrin Clot (Clotting Cascade)	IEA:109821|IEA:110135|IEA:11905|IEA:12258|IEA:14058|IEA:14060|IEA:14061|IEA:14062|IEA:14066|IEA:14067|IEA:14068|IEA:14069|IEA:14071|IEA:14161|IEA:14723|IEA:14724|IEA:15160|IEA:16621|IEA:19123|IEA:19124|IEA:19128|IEA:19152|IEA:20720|IEA:21788|IEA:21824|IEA:22371|IEA:232345|IEA:268591|IEA:54368|IEA:56744|IEA:58992|IEA:68891|IEA:72461|IEA:74145|IEA:99571
R-MMU:141333	-1	Biogenic amines are oxidatively deaminated to aldehydes by MAOA and MAOB	IEA:109731|IEA:17161
R-MMU:141334	-1	PAOs oxidise polyamines to amines	IEA:212503|IEA:228608
R-MMU:141405	-1	Inhibition of the proteolytic activity of APC/C required for the onset of anaphase by mitotic spindle checkpoint components	IEA:107995|IEA:12236|IEA:12237|IEA:17222|IEA:216080|IEA:217232|IEA:22194|IEA:52206|IEA:52563|IEA:52717|IEA:56150|IEA:56317|IEA:59008|IEA:66156|IEA:66440|IEA:68612|IEA:68999|IEA:69957|IEA:75430|IEA:99152
R-MMU:141424	-1	Amplification of signal from the kinetochores	IEA:100043813|IEA:103468|IEA:103573|IEA:107995|IEA:108000|IEA:108911|IEA:110379|IEA:11799|IEA:12235|IEA:12236|IEA:12237|IEA:12615|IEA:12617|IEA:13424|IEA:13426|IEA:13427|IEA:13589|IEA:16319|IEA:16563|IEA:17120|IEA:18221|IEA:18472|IEA:18817|IEA:19047|IEA:19052|IEA:19053|IEA:19386|IEA:19387|IEA:208628|IEA:20877|IEA:216965|IEA:225849|IEA:226747|IEA:226849|IEA:228421|IEA:229841|IEA:232987|IEA:234663|…
R-MMU:141430	-1	Inactivation of APC/C via direct inhibition of the APC/C complex	IEA:107995|IEA:12236|IEA:12237|IEA:17222|IEA:216080|IEA:217232|IEA:22194|IEA:52206|IEA:52563|IEA:52717|IEA:56150|IEA:56317|IEA:59008|IEA:66156|IEA:66440|IEA:68612|IEA:68999|IEA:69957|IEA:75430|IEA:99152
R-MMU:141444	-1	Amplification of signal from unattached kinetochores via a MAD2 inhibitory signal	IEA:100043813|IEA:103468|IEA:103573|IEA:107995|IEA:108000|IEA:108911|IEA:110379|IEA:11799|IEA:12235|IEA:12236|IEA:12237|IEA:12615|IEA:12617|IEA:13424|IEA:13426|IEA:13427|IEA:13589|IEA:16319|IEA:16563|IEA:17120|IEA:18221|IEA:18472|IEA:18817|IEA:19047|IEA:19052|IEA:19053|IEA:19386|IEA:19387|IEA:208628|IEA:20877|IEA:216965|IEA:225849|IEA:226747|IEA:226849|IEA:228421|IEA:229841|IEA:232987|IEA:234663|…
R-MMU:1428517	-1	The citric acid (TCA) cycle and respiratory electron transport	IEA:100042503|IEA:104130|IEA:106557|IEA:107029|IEA:109264|IEA:109801|IEA:110826|IEA:110842|IEA:11429|IEA:11946|IEA:11947|IEA:11949|IEA:11950|IEA:11951|IEA:11957|IEA:11958|IEA:12215|IEA:12974|IEA:13382|IEA:14194|IEA:14651|IEA:14874|IEA:15929|IEA:16828|IEA:16832|IEA:16833|IEA:170718|IEA:17436|IEA:17448|IEA:17705|IEA:17706|IEA:17716|IEA:17717|IEA:17718|IEA:17719|IEA:17721|IEA:17722|IEA:17991|IEA:179…
R-MMU:1430728	-1	Metabolism	IEA:100040233|IEA:100040843|IEA:100041375|IEA:100041449|IEA:100042503|IEA:100273|IEA:100328588|IEA:100434|IEA:100678|IEA:100705|IEA:100727|IEA:100900|IEA:100910|IEA:101476|IEA:101488|IEA:101490|IEA:101502|IEA:101540|IEA:102093|IEA:102216272|IEA:102247|IEA:102278|IEA:102294|IEA:102448|IEA:102570|IEA:102632|IEA:102635781|IEA:102857|IEA:102954|IEA:103149|IEA:103199|IEA:103236|IEA:103468|IEA:103554|I…
R-MMU:1433557	-1	Signaling by SCF-KIT	IEA:12402|IEA:12649|IEA:14158|IEA:14159|IEA:14360|IEA:14783|IEA:14784|IEA:14786|IEA:15170|IEA:15461|IEA:16452|IEA:16590|IEA:16653|IEA:16818|IEA:16923|IEA:17096|IEA:17228|IEA:17311|IEA:17395|IEA:17444|IEA:18706|IEA:18708|IEA:18709|IEA:18710|IEA:18750|IEA:19247|IEA:19273|IEA:19353|IEA:20662|IEA:20779|IEA:20848|IEA:20850|IEA:20851|IEA:21682|IEA:22324|IEA:22612|IEA:23921|IEA:71520
R-MMU:1433559	-1	Regulation of KIT signaling	IEA:12402|IEA:14360|IEA:14784|IEA:15170|IEA:16590|IEA:16818|IEA:16923|IEA:17096|IEA:17311|IEA:18750|IEA:20662|IEA:20779|IEA:22612|IEA:23921
R-MMU:1442490	-1	Collagen degradation	IEA:100040233|IEA:103964|IEA:114228|IEA:12813|IEA:12814|IEA:12815|IEA:12816|IEA:12817|IEA:12819|IEA:12822|IEA:12823|IEA:12824|IEA:12825|IEA:12826|IEA:12827|IEA:12828|IEA:12829|IEA:12830|IEA:12831|IEA:12832|IEA:12833|IEA:12834|IEA:12836|IEA:12837|IEA:12842|IEA:12843|IEA:13030|IEA:13033|IEA:13038|IEA:13039|IEA:17381|IEA:17384|IEA:17385|IEA:17386|IEA:17387|IEA:17388|IEA:17390|IEA:17392|IEA:17394|IEA…
R-MMU:1461957	-1	Beta defensins	IEA:12458|IEA:13214|IEA:21897|IEA:24088|IEA:244332|IEA:246700|IEA:266620|IEA:432867|IEA:56519|IEA:619548|IEA:654458|IEA:654459|IEA:654460|IEA:654465
R-MMU:1461973	-1	Defensins	IEA:100038927|IEA:100040233|IEA:100041688|IEA:100041759|IEA:100041787|IEA:100041811|IEA:100041890|IEA:100041895|IEA:100041952|IEA:100503970|IEA:100862126|IEA:103964|IEA:114228|IEA:11870|IEA:12458|IEA:12504|IEA:13214|IEA:13226|IEA:13236|IEA:13237|IEA:21897|IEA:22072|IEA:22073|IEA:22074|IEA:23855|IEA:24088|IEA:244332|IEA:246700|IEA:266620|IEA:382000|IEA:382059|IEA:432867|IEA:436522|IEA:436523|IEA:4…
R-MMU:1462054	-1	Alpha-defensins	IEA:100038927|IEA:100040233|IEA:100041688|IEA:100041759|IEA:100041787|IEA:100041811|IEA:100041890|IEA:100041895|IEA:100041952|IEA:100503970|IEA:100862126|IEA:103964|IEA:114228|IEA:11870|IEA:12504|IEA:13226|IEA:13236|IEA:13237|IEA:22072|IEA:22073|IEA:22074|IEA:23855|IEA:382000|IEA:382059|IEA:436522|IEA:436523|IEA:497114|IEA:503491|IEA:626682|IEA:626708|IEA:634825|IEA:66298|IEA:665927|IEA:665956|IE…
R-MMU:1474151	-1	Tetrahydrobiopterin (BH4) synthesis, recycling, salvage and regulation	IEA:11651|IEA:12313|IEA:12314|IEA:12315|IEA:14528|IEA:15519|IEA:18127|IEA:19286|IEA:320415
R-MMU:1474165	-1	Reproduction	IEA:106757|IEA:11434|IEA:11495|IEA:12527|IEA:12659|IEA:14595|IEA:16532|IEA:225865|IEA:22786|IEA:22787|IEA:22788|IEA:23793|IEA:271036|IEA:329954|IEA:56622|IEA:69314|IEA:71078|IEA:71564|IEA:73456|IEA:74096|IEA:74468|IEA:75510|IEA:76718|IEA:76856
R-MMU:1474228	-1	Degradation of the extracellular matrix	IEA:100040233|IEA:103964|IEA:114228|IEA:11487|IEA:11490|IEA:11501|IEA:11595|IEA:12032|IEA:12153|IEA:12215|IEA:12333|IEA:12334|IEA:12335|IEA:12336|IEA:12337|IEA:12338|IEA:12339|IEA:12380|IEA:12505|IEA:12550|IEA:12813|IEA:12814|IEA:12815|IEA:12816|IEA:12817|IEA:12819|IEA:12822|IEA:12823|IEA:12824|IEA:12825|IEA:12826|IEA:12827|IEA:12828|IEA:12829|IEA:12830|IEA:12831|IEA:12832|IEA:12833|IEA:12834|IEA…
R-MMU:1474244	-1	Extracellular matrix organization	IEA:100034361|IEA:100040233|IEA:100952|IEA:103964|IEA:104099|IEA:107581|IEA:108075|IEA:109700|IEA:110135|IEA:114228|IEA:11487|IEA:114872|IEA:11489|IEA:11490|IEA:11492|IEA:11501|IEA:11595|IEA:11820|IEA:12032|IEA:12111|IEA:12153|IEA:12154|IEA:12156|IEA:12159|IEA:12162|IEA:12215|IEA:12305|IEA:12333|IEA:12334|IEA:12335|IEA:12336|IEA:12337|IEA:12338|IEA:12339|IEA:12380|IEA:12406|IEA:12476|IEA:12505|IE…
R-MMU:1474290	-1	Collagen formation	IEA:107581|IEA:12153|IEA:12406|IEA:12476|IEA:12813|IEA:12814|IEA:12815|IEA:12816|IEA:12817|IEA:12818|IEA:12819|IEA:12821|IEA:12822|IEA:12823|IEA:12824|IEA:12825|IEA:12826|IEA:12827|IEA:12828|IEA:12829|IEA:12830|IEA:12831|IEA:12832|IEA:12833|IEA:12834|IEA:12836|IEA:12837|IEA:12839|IEA:12841|IEA:12842|IEA:12843|IEA:13030|IEA:13039|IEA:13040|IEA:13518|IEA:140709|IEA:14789|IEA:16403|IEA:16774|IEA:167…
R-MMU:1475029	-1	Reversible hydration of carbon dioxide	IEA:12346|IEA:12349|IEA:12350|IEA:12351|IEA:12352|IEA:12353|IEA:12354|IEA:230099|IEA:23831|IEA:56078|IEA:71934|IEA:76459
R-MMU:1480926	-1	O2/CO2 exchange in erythrocytes	IEA:100503605|IEA:101488143|IEA:11826|IEA:12346|IEA:12349|IEA:12351|IEA:19743|IEA:20533|IEA:230582|IEA:266690|IEA:320635|IEA:72017
R-MMU:1482788	-1	Acyl chain remodelling of PC	IEA:14792|IEA:18778|IEA:18779|IEA:18780|IEA:18782|IEA:18783|IEA:18784|IEA:210992|IEA:211429|IEA:225845|IEA:232889|IEA:237625|IEA:26565|IEA:26970|IEA:26971|IEA:270084|IEA:271844|IEA:329502|IEA:53357|IEA:66350|IEA:665270|IEA:66857|IEA:67216|IEA:67452|IEA:68255|IEA:78390|IEA:99010
R-MMU:1482798	-1	Acyl chain remodeling of CL	IEA:18783|IEA:225010|IEA:231086|IEA:66826|IEA:97212
R-MMU:1482801	-1	Acyl chain remodelling of PS	IEA:14792|IEA:18778|IEA:18779|IEA:18780|IEA:18782|IEA:18783|IEA:18784|IEA:211429|IEA:218121|IEA:225845|IEA:237542|IEA:26565|IEA:26970|IEA:26971|IEA:271844|IEA:329502|IEA:66350|IEA:74486|IEA:78390|IEA:79196|IEA:85031|IEA:99010
R-MMU:1482839	-1	Acyl chain remodelling of PE	IEA:105501|IEA:14792|IEA:18778|IEA:18779|IEA:18780|IEA:18782|IEA:18783|IEA:18784|IEA:211429|IEA:218121|IEA:225845|IEA:232889|IEA:237625|IEA:26565|IEA:26970|IEA:26971|IEA:271844|IEA:27281|IEA:329502|IEA:53357|IEA:66350|IEA:66727|IEA:66857|IEA:67216|IEA:67452|IEA:78390|IEA:99010
R-MMU:1482883	-1	Acyl chain remodeling of DAG and TAG	IEA:116939|IEA:13350|IEA:23945|IEA:245532|IEA:668257|IEA:66853|IEA:67800
R-MMU:1482922	-1	Acyl chain remodelling of PI	IEA:18778|IEA:18779|IEA:18780|IEA:18782|IEA:18783|IEA:18784|IEA:225845|IEA:232889|IEA:26565|IEA:26970|IEA:26971|IEA:271844|IEA:329502|IEA:66350|IEA:66857|IEA:77582|IEA:78390
R-MMU:1482925	-1	Acyl chain remodelling of PG	IEA:18778|IEA:18779|IEA:18780|IEA:18782|IEA:18783|IEA:18784|IEA:210992|IEA:211429|IEA:226856|IEA:237625|IEA:26565|IEA:26970|IEA:26971|IEA:271844|IEA:66350|IEA:66586|IEA:78390|IEA:99010
R-MMU:1483076	-1	Synthesis of CL	IEA:66586
R-MMU:1483101	-1	Synthesis of PS	IEA:19210|IEA:27388
R-MMU:1483115	-1	Hydrolysis of LPC	IEA:18783|IEA:192654|IEA:211429|IEA:232889|IEA:271844|IEA:329502|IEA:66857|IEA:78390
R-MMU:1483148	-1	Synthesis of PG	IEA:110911
R-MMU:1483152	-1	Hydrolysis of LPE	IEA:232889
R-MMU:1483166	-1	Synthesis of PA	IEA:102247|IEA:108958|IEA:114874|IEA:14555|IEA:14571|IEA:14712|IEA:14732|IEA:18778|IEA:18779|IEA:18780|IEA:18782|IEA:18783|IEA:18784|IEA:18806|IEA:194908|IEA:210992|IEA:211429|IEA:215456|IEA:215708|IEA:225010|IEA:231510|IEA:239759|IEA:26565|IEA:26970|IEA:26971|IEA:28169|IEA:320355|IEA:333433|IEA:52123|IEA:55979|IEA:66350|IEA:66659|IEA:67512|IEA:68262|IEA:72108|IEA:76768|IEA:78390|IEA:99010
R-MMU:1483191	-1	Synthesis of PC	IEA:100434|IEA:106861|IEA:12651|IEA:12660|IEA:12995|IEA:13000|IEA:13001|IEA:13026|IEA:14245|IEA:18618|IEA:210992|IEA:212862|IEA:213603|IEA:236899|IEA:237928|IEA:242259|IEA:56018|IEA:64898|IEA:64899|IEA:68682|IEA:70129|IEA:76574|IEA:99138|IEA:99712
R-MMU:1483196	-1	PI and PC transport between ER and Golgi membranes	IEA:56305
R-MMU:1483206	-1	Glycerophospholipid biosynthesis	IEA:100434|IEA:102247|IEA:102278|IEA:105501|IEA:106861|IEA:108958|IEA:110911|IEA:114874|IEA:116939|IEA:12651|IEA:12660|IEA:12891|IEA:12995|IEA:13000|IEA:13001|IEA:13026|IEA:13350|IEA:14245|IEA:14555|IEA:14571|IEA:14712|IEA:14732|IEA:14792|IEA:18618|IEA:18739|IEA:18778|IEA:18779|IEA:18780|IEA:18782|IEA:18783|IEA:18784|IEA:18806|IEA:19210|IEA:192654|IEA:194908|IEA:19679|IEA:210992|IEA:211429|IEA:21…
R-MMU:1483213	-1	Synthesis of PE	IEA:12651|IEA:12660|IEA:14245|IEA:214253|IEA:237928|IEA:28042|IEA:64898|IEA:64899|IEA:68671|IEA:71760|IEA:75320|IEA:99712
R-MMU:1483226	-1	Synthesis of PI	IEA:18739|IEA:19679|IEA:327958|IEA:52858|IEA:74596
R-MMU:1483248	-1	Synthesis of PIPs at the ER membrane	IEA:224020|IEA:67073|IEA:77116|IEA:77980|IEA:83493
R-MMU:1483249	-1	Inositol phosphate metabolism	IEA:102954|IEA:104759|IEA:114663|IEA:114875|IEA:12313|IEA:12314|IEA:12315|IEA:16329|IEA:16330|IEA:16331|IEA:16332|IEA:170835|IEA:17330|IEA:18795|IEA:18796|IEA:18797|IEA:18798|IEA:18799|IEA:18802|IEA:18803|IEA:19211|IEA:212111|IEA:217837|IEA:227399|IEA:228550|IEA:233011|IEA:234515|IEA:234779|IEA:269180|IEA:269437|IEA:269615|IEA:271424|IEA:27399|IEA:320404|IEA:320634|IEA:327655|IEA:56409|IEA:56727|…
R-MMU:1483255	-1	PI Metabolism	IEA:101476|IEA:101490|IEA:103199|IEA:104709|IEA:106869|IEA:107650|IEA:108083|IEA:109135|IEA:117150|IEA:11840|IEA:11842|IEA:12169|IEA:16331|IEA:16332|IEA:170749|IEA:170835|IEA:17772|IEA:18704|IEA:18705|IEA:18706|IEA:18707|IEA:18708|IEA:18709|IEA:18710|IEA:18711|IEA:18717|IEA:18718|IEA:18719|IEA:18720|IEA:19062|IEA:19211|IEA:19249|IEA:19341|IEA:20975|IEA:210376|IEA:216724|IEA:219024|IEA:219135|IEA:…
R-MMU:1483257	-1	Phospholipid metabolism	IEA:100434|IEA:101476|IEA:101490|IEA:102247|IEA:102278|IEA:103199|IEA:104709|IEA:105501|IEA:106861|IEA:106869|IEA:107650|IEA:108083|IEA:108958|IEA:109135|IEA:110911|IEA:114874|IEA:116939|IEA:117150|IEA:11840|IEA:11842|IEA:12169|IEA:12651|IEA:12660|IEA:12891|IEA:12995|IEA:13000|IEA:13001|IEA:13026|IEA:13350|IEA:14245|IEA:14555|IEA:14571|IEA:14712|IEA:14732|IEA:14792|IEA:16331|IEA:16332|IEA:170749|…
R-MMU:1489509	-1	DAG and IP3 signaling	IEA:104110|IEA:104111|IEA:110355|IEA:11512|IEA:11513|IEA:11514|IEA:11515|IEA:12313|IEA:12314|IEA:12315|IEA:18573|IEA:18574|IEA:18575|IEA:18747|IEA:18750|IEA:18752|IEA:18753|IEA:18754|IEA:19084|IEA:19085|IEA:19088|IEA:207565|IEA:224129|IEA:432530|IEA:55984
R-MMU:1500931	-1	Cell-Cell communication	IEA:109711|IEA:110308|IEA:110829|IEA:11461|IEA:11465|IEA:11727|IEA:12385|IEA:12387|IEA:12388|IEA:12476|IEA:12550|IEA:12552|IEA:12554|IEA:12555|IEA:12557|IEA:12558|IEA:12560|IEA:12561|IEA:12562|IEA:12563|IEA:12564|IEA:12821|IEA:13518|IEA:14360|IEA:14784|IEA:16202|IEA:16403|IEA:16412|IEA:16423|IEA:16456|IEA:16480|IEA:16664|IEA:16774|IEA:16780|IEA:170484|IEA:170643|IEA:170736|IEA:17356|IEA:17973|IEA…
R-MMU:1502540	-1	Signaling by Activin	IEA:11479|IEA:11480|IEA:11481|IEA:14106|IEA:14313|IEA:16323|IEA:16324|IEA:17126|IEA:17127|IEA:17128|IEA:269275|IEA:66556|IEA:83554
R-MMU:1538133	-1	G0 and Early G1	IEA:104394|IEA:12427|IEA:12428|IEA:12447|IEA:12448|IEA:12566|IEA:13548|IEA:13559|IEA:19646|IEA:19650|IEA:19651|IEA:217708|IEA:21781|IEA:231506|IEA:433759|IEA:75660
R-MMU:156580	-1	Phase II - Conjugation of compounds	IEA:100727|IEA:105887|IEA:107146|IEA:108645|IEA:108652|IEA:110175|IEA:11615|IEA:117147|IEA:11720|IEA:12846|IEA:13521|IEA:13885|IEA:14598|IEA:14629|IEA:14630|IEA:14854|IEA:14859|IEA:14863|IEA:14865|IEA:14866|IEA:14870|IEA:14871|IEA:14872|IEA:14873|IEA:14874|IEA:17960|IEA:17961|IEA:17962|IEA:18113|IEA:207182|IEA:210009|IEA:211666|IEA:213012|IEA:216558|IEA:22017|IEA:22021|IEA:22022|IEA:22235|IEA:222…
R-MMU:156581	-1	Methylation	IEA:108645|IEA:11615|IEA:11720|IEA:12846|IEA:14873|IEA:18113|IEA:210009|IEA:22017|IEA:232087|IEA:238505|IEA:269378|IEA:57344|IEA:67674|IEA:67768
R-MMU:156582	-1	Acetylation	IEA:17960|IEA:17961|IEA:17962
R-MMU:156584	-1	Cytosolic sulfonation of small molecules	IEA:108652|IEA:13521|IEA:22021|IEA:22022|IEA:231583|IEA:23827|IEA:23971|IEA:23972|IEA:242291|IEA:29859|IEA:319655|IEA:54200|IEA:56362|IEA:69083|IEA:73671
R-MMU:156587	-1	Amino Acid conjugation	IEA:107146|IEA:117147|IEA:233799|IEA:233801|IEA:272428|IEA:435528
R-MMU:156588	-1	Glucuronidation	IEA:100727|IEA:105887|IEA:213012|IEA:216558|IEA:22235|IEA:22236|IEA:223337|IEA:242585|IEA:243085|IEA:394430|IEA:394432|IEA:394433|IEA:394434|IEA:394436|IEA:71773|IEA:72094|IEA:94215|IEA:94284
R-MMU:156590	-1	Glutathione conjugation	IEA:110175|IEA:13885|IEA:14598|IEA:14629|IEA:14630|IEA:14854|IEA:14859|IEA:14863|IEA:14865|IEA:14866|IEA:14870|IEA:14871|IEA:14872|IEA:14873|IEA:14874|IEA:207182|IEA:211666|IEA:23887|IEA:54486|IEA:56615|IEA:58810|IEA:66054|IEA:66447|IEA:68044|IEA:68214|IEA:68312|IEA:69065|IEA:71522|IEA:75475|IEA:76263
R-MMU:1566948	-1	Elastic fibre formation	IEA:100034361|IEA:100952|IEA:108075|IEA:12154|IEA:12156|IEA:12159|IEA:12162|IEA:13717|IEA:14115|IEA:14118|IEA:14119|IEA:14268|IEA:14563|IEA:16402|IEA:16410|IEA:16412|IEA:16416|IEA:16419|IEA:16420|IEA:16948|IEA:16949|IEA:16950|IEA:16997|IEA:16998|IEA:17150|IEA:18550|IEA:216760|IEA:21803|IEA:21808|IEA:22370|IEA:23876|IEA:241226|IEA:246707|IEA:268977|IEA:280635|IEA:320910|IEA:50530|IEA:58859|IEA:675…
R-MMU:1566977	-1	Fibronectin matrix formation	IEA:114872|IEA:14268|IEA:16402|IEA:16412|IEA:243862|IEA:26365|IEA:26366|IEA:26367|IEA:26438
R-MMU:156711	-1	Polo-like kinase mediated events	IEA:12532|IEA:18817|IEA:22390|IEA:268930
R-MMU:156827	-1	L13a-mediated translational silencing of Ceruloplasmin expression	IEA:100042807|IEA:100043813|IEA:100044627|IEA:100502825|IEA:100503670|IEA:100862455|IEA:105244208|IEA:108167922|IEA:110954|IEA:114641|IEA:11837|IEA:13665|IEA:13669|IEA:13681|IEA:13682|IEA:13684|IEA:16341|IEA:16785|IEA:16898|IEA:18458|IEA:19899|IEA:19921|IEA:19934|IEA:19941|IEA:19942|IEA:19943|IEA:19944|IEA:19946|IEA:19951|IEA:19982|IEA:19988|IEA:19989|IEA:20005|IEA:20044|IEA:20054|IEA:20055|IEA:2…
R-MMU:156842	-1	Eukaryotic Translation Elongation	IEA:13627|IEA:13629|IEA:55949|IEA:66656|IEA:67160
R-MMU:156902	-1	Peptide chain elongation	IEA:13629
R-MMU:157118	-1	Signaling by NOTCH	IEA:103806|IEA:11487|IEA:11651|IEA:13388|IEA:13645|IEA:13649|IEA:13710|IEA:14357|IEA:14534|IEA:16396|IEA:16449|IEA:16450|IEA:18128|IEA:18131|IEA:18132|IEA:18519|IEA:18550|IEA:18759|IEA:19165|IEA:19664|IEA:207521|IEA:208117|IEA:22186|IEA:22187|IEA:22190|IEA:22608|IEA:22631|IEA:226548|IEA:270118|IEA:328572|IEA:333639|IEA:433586|IEA:54485|IEA:56334|IEA:59287|IEA:66340|IEA:66354|IEA:66894|IEA:74198|I…
R-MMU:157579	-1	Telomere Maintenance	IEA:100039319|IEA:100041230|IEA:101185|IEA:106344|IEA:108689|IEA:12144|IEA:15267|IEA:15270|IEA:16881|IEA:18538|IEA:18968|IEA:18969|IEA:18971|IEA:18972|IEA:19075|IEA:19076|IEA:19687|IEA:19718|IEA:208084|IEA:214901|IEA:216853|IEA:21749|IEA:21750|IEA:21752|IEA:22427|IEA:232440|IEA:245474|IEA:269400|IEA:319152|IEA:319153|IEA:319155|IEA:319156|IEA:319157|IEA:319158|IEA:319159|IEA:319160|IEA:319161|IEA…
R-MMU:157858	-1	Gap junction trafficking and regulation	IEA:11461|IEA:11465|IEA:11773|IEA:118454|IEA:13132|IEA:13429|IEA:13430|IEA:14609|IEA:14610|IEA:14611|IEA:14612|IEA:14613|IEA:14615|IEA:14616|IEA:14617|IEA:14618|IEA:14619|IEA:14620|IEA:14621|IEA:14622|IEA:14623|IEA:20779|IEA:21872|IEA:22142|IEA:22143|IEA:22144|IEA:22145|IEA:22146|IEA:22147|IEA:22151|IEA:22152|IEA:22153|IEA:225152|IEA:227613|IEA:238463|IEA:353155|IEA:53857|IEA:545486|IEA:67300|IEA…
R-MMU:15869	-1	Metabolism of nucleotides	IEA:102216272|IEA:103149|IEA:103850|IEA:105446|IEA:107569|IEA:108147|IEA:109674|IEA:110074|IEA:11486|IEA:11534|IEA:11564|IEA:11565|IEA:11566|IEA:11636|IEA:11637|IEA:11639|IEA:11717|IEA:11821|IEA:12495|IEA:12496|IEA:12497|IEA:12499|IEA:13178|IEA:14450|IEA:14544|IEA:14775|IEA:14782|IEA:14923|IEA:15452|IEA:16434|IEA:17766|IEA:18102|IEA:18103|IEA:18950|IEA:20133|IEA:20135|IEA:213484|IEA:214254|IEA:21…
R-MMU:1592230	-1	Mitochondrial biogenesis	IEA:11946|IEA:11947|IEA:11949|IEA:11950|IEA:11951|IEA:11957|IEA:11958|IEA:14390|IEA:14391|IEA:14661|IEA:17705|IEA:17706|IEA:20656|IEA:228033|IEA:269951|IEA:27425|IEA:28080|IEA:57423|IEA:60525|IEA:64384|IEA:66043|IEA:67126|IEA:67942|IEA:68055|IEA:71679|IEA:75387
R-MMU:159227	-1	Transport of the SLBP independent Mature mRNA	IEA:103468|IEA:107939|IEA:108989|IEA:110379|IEA:13684|IEA:170762|IEA:18141|IEA:18226|IEA:19069|IEA:19386|IEA:21681|IEA:218210|IEA:223921|IEA:227699|IEA:227720|IEA:231042|IEA:234865|IEA:269113|IEA:269966|IEA:433702|IEA:445007|IEA:53319|IEA:54563|IEA:59015|IEA:66679|IEA:68092|IEA:69482|IEA:69736|IEA:69912|IEA:71805|IEA:71844|IEA:72124|IEA:72787
R-MMU:159230	-1	Transport of the SLBP Dependant Mature mRNA	IEA:103468|IEA:107939|IEA:108989|IEA:110379|IEA:13684|IEA:170762|IEA:18141|IEA:18226|IEA:19069|IEA:19386|IEA:20492|IEA:21681|IEA:218210|IEA:223921|IEA:227699|IEA:227720|IEA:231042|IEA:234865|IEA:269113|IEA:269966|IEA:433702|IEA:445007|IEA:53319|IEA:54563|IEA:59015|IEA:66679|IEA:68092|IEA:69482|IEA:69736|IEA:69912|IEA:71805|IEA:71844|IEA:72124|IEA:72787
R-MMU:159231	-1	Transport of Mature mRNA Derived from an Intronless Transcript	IEA:103468|IEA:107939|IEA:108989|IEA:110379|IEA:13684|IEA:170762|IEA:18141|IEA:18226|IEA:19069|IEA:19386|IEA:21681|IEA:218210|IEA:223921|IEA:227699|IEA:227720|IEA:231042|IEA:234865|IEA:269113|IEA:269966|IEA:433702|IEA:445007|IEA:51786|IEA:53319|IEA:54188|IEA:54451|IEA:54563|IEA:59015|IEA:66679|IEA:66899|IEA:68092|IEA:68188|IEA:69482|IEA:69736|IEA:69912|IEA:71805|IEA:71844|IEA:72124|IEA:72787|IEA:…
R-MMU:159234	-1	Transport of Mature mRNAs Derived from Intronless Transcripts	IEA:103468|IEA:107939|IEA:108989|IEA:110379|IEA:13684|IEA:170762|IEA:18141|IEA:18226|IEA:19069|IEA:19386|IEA:20492|IEA:21681|IEA:218210|IEA:223921|IEA:227699|IEA:227720|IEA:231042|IEA:234865|IEA:269113|IEA:269966|IEA:433702|IEA:445007|IEA:51786|IEA:53319|IEA:54188|IEA:54451|IEA:54563|IEA:59015|IEA:66679|IEA:66899|IEA:68092|IEA:68188|IEA:69482|IEA:69736|IEA:69912|IEA:71805|IEA:71844|IEA:72124|IEA:…
R-MMU:159236	-1	Transport of Mature mRNA derived from an Intron-Containing Transcript	IEA:103468|IEA:107829|IEA:107939|IEA:108014|IEA:108121|IEA:108989|IEA:110379|IEA:110809|IEA:170722|IEA:170762|IEA:17149|IEA:18141|IEA:18226|IEA:19069|IEA:192160|IEA:192170|IEA:193116|IEA:19386|IEA:19826|IEA:20382|IEA:20383|IEA:20384|IEA:21681|IEA:218210|IEA:22185|IEA:223921|IEA:225160|IEA:227699|IEA:227720|IEA:231042|IEA:233073|IEA:234865|IEA:269113|IEA:269966|IEA:331401|IEA:386612|IEA:433702|IEA…
R-MMU:1592389	-1	Activation of Matrix Metalloproteinases	IEA:100040233|IEA:103964|IEA:114228|IEA:12822|IEA:13035|IEA:13038|IEA:13646|IEA:13648|IEA:16612|IEA:16613|IEA:16615|IEA:16616|IEA:16617|IEA:16618|IEA:16619|IEA:16621|IEA:16622|IEA:16623|IEA:16624|IEA:17228|IEA:17384|IEA:17385|IEA:17386|IEA:17387|IEA:17388|IEA:17389|IEA:17390|IEA:17391|IEA:17392|IEA:17394|IEA:17395|IEA:18048|IEA:18050|IEA:18550|IEA:18815|IEA:214639|IEA:21857|IEA:22072|IEA:22073|IE…
R-MMU:159418	-1	Recycling of bile acids and salts	IEA:11657|IEA:12012|IEA:16204|IEA:170460|IEA:17977|IEA:17978|IEA:20181|IEA:20186|IEA:20493|IEA:20494|IEA:26459|IEA:27413|IEA:28253|IEA:76408
R-MMU:159424	-1	Conjugation of carboxylic acids	IEA:107146|IEA:117147|IEA:233799|IEA:233801|IEA:272428|IEA:435528
R-MMU:159740	-1	Gamma-carboxylation of protein precursors	IEA:12097|IEA:14058|IEA:14061|IEA:14068|IEA:14071|IEA:19123|IEA:19128|IEA:56316|IEA:66901
R-MMU:159763	-1	Transport of gamma-carboxylated protein precursors from the endoplasmic reticulum to the Golgi apparatus	IEA:12097|IEA:14058|IEA:14061|IEA:14068|IEA:14071|IEA:14456|IEA:19123|IEA:19128|IEA:66901
R-MMU:159782	-1	Removal of aminoterminal propeptides from gamma-carboxylated proteins	IEA:12097|IEA:14058|IEA:14061|IEA:14068|IEA:14071|IEA:14456|IEA:18550|IEA:19123|IEA:19128|IEA:66901
R-MMU:159854	-1	Gamma-carboxylation, transport, and amino-terminal cleavage of proteins	IEA:12097|IEA:14058|IEA:14061|IEA:14068|IEA:14071|IEA:14456|IEA:18550|IEA:19123|IEA:19128|IEA:56316|IEA:66901
R-MMU:1606322	-1	ZBP1(DAI) mediated induction of type I IFNs	IEA:13211|IEA:16150|IEA:16151|IEA:17874|IEA:18033|IEA:18034|IEA:18035|IEA:18036|IEA:19697|IEA:54131|IEA:69721|IEA:71966
R-MMU:1606341	-1	IRF3 mediated activation of type 1 IFN	IEA:54131
R-MMU:1614517	-1	Sulfide oxidation to sulfate	IEA:211389|IEA:226654|IEA:27376|IEA:59010|IEA:66071
R-MMU:1614558	-1	Degradation of cysteine and homocysteine	IEA:107869|IEA:12583|IEA:211389|IEA:211488|IEA:22117|IEA:226654|IEA:246221|IEA:27376|IEA:56551|IEA:59010|IEA:66071|IEA:73748
R-MMU:1614603	-1	Cysteine formation from homocysteine	IEA:107869|IEA:12411
R-MMU:1614635	-1	Sulfur amino acid metabolism	IEA:104923|IEA:107869|IEA:11615|IEA:11720|IEA:12116|IEA:12411|IEA:12583|IEA:210009|IEA:211389|IEA:211488|IEA:22117|IEA:226654|IEA:238505|IEA:246221|IEA:269378|IEA:27376|IEA:56551|IEA:59010|IEA:64918|IEA:66071|IEA:66902|IEA:67870|IEA:67873|IEA:73748
R-MMU:162582	-1	Signal Transduction	IEA:100039053|IEA:100039319|IEA:100039863|IEA:100039939|IEA:100040048|IEA:100041230|IEA:100041504|IEA:100041593|IEA:100042493|IEA:100043254|IEA:100043474|IEA:100043813|IEA:100502887|IEA:100503486|IEA:100504239|IEA:100504346|IEA:100504362|IEA:100861978|IEA:100862177|IEA:101314|IEA:101497|IEA:101568|IEA:101809|IEA:102098|IEA:102193|IEA:102294|IEA:102626|IEA:103468|IEA:103554|IEA:103573|IEA:103806|I…
R-MMU:162658	-1	Golgi Cisternae Pericentriolar Stack Reorganization	IEA:18817|IEA:19324|IEA:26413|IEA:26417|IEA:59021|IEA:66352|IEA:70231|IEA:74498|IEA:76308|IEA:99412
R-MMU:162699	-1	Synthesis of dolichyl-phosphate mannose	IEA:13480|IEA:13481|IEA:68563
R-MMU:162710	-1	Synthesis of glycosylphosphatidylinositol (GPI)	IEA:110417|IEA:13481|IEA:14755|IEA:18700|IEA:18701|IEA:230801|IEA:239827|IEA:327942|IEA:433931|IEA:55981|IEA:56176|IEA:66268|IEA:67292|IEA:67556|IEA:70325|IEA:72084
R-MMU:162791	-1	Attachment of GPI anchor to uPAR	IEA:14731|IEA:18793|IEA:241062|IEA:276846|IEA:329777|IEA:78928
R-MMU:1630316	-1	Glycosaminoglycan metabolism	IEA:100910|IEA:103978|IEA:108652|IEA:108902|IEA:109685|IEA:110006|IEA:114332|IEA:11595|IEA:116847|IEA:117592|IEA:11881|IEA:12032|IEA:12091|IEA:121021|IEA:12111|IEA:12505|IEA:13004|IEA:13179|IEA:13521|IEA:14042|IEA:14043|IEA:14264|IEA:14595|IEA:14733|IEA:14734|IEA:14735|IEA:15116|IEA:15117|IEA:15118|IEA:15211|IEA:15212|IEA:15366|IEA:15442|IEA:15476|IEA:15478|IEA:15529|IEA:15530|IEA:15531|IEA:15586…
R-MMU:163125	-1	Post-translational modification: synthesis of GPI-anchored proteins	IEA:109978|IEA:109979|IEA:110417|IEA:111368|IEA:114654|IEA:11647|IEA:11650|IEA:12182|IEA:13480|IEA:13481|IEA:14276|IEA:14731|IEA:14755|IEA:17068|IEA:17069|IEA:170745|IEA:171171|IEA:18488|IEA:18700|IEA:18701|IEA:18793|IEA:212518|IEA:21683|IEA:21684|IEA:21838|IEA:22361|IEA:230801|IEA:232973|IEA:234700|IEA:235505|IEA:23833|IEA:23934|IEA:239827|IEA:241062|IEA:244682|IEA:246190|IEA:246256|IEA:26434|IE…
R-MMU:163200	-1	Respiratory electron transport, ATP synthesis by chemiosmotic coupling, and heat production by uncoupling proteins.	IEA:100042503|IEA:104130|IEA:110826|IEA:110842|IEA:11946|IEA:11947|IEA:11949|IEA:11950|IEA:11951|IEA:11957|IEA:11958|IEA:17705|IEA:17706|IEA:17716|IEA:17717|IEA:17718|IEA:17719|IEA:17721|IEA:17722|IEA:17991|IEA:17993|IEA:17995|IEA:20523|IEA:210582|IEA:212933|IEA:22227|IEA:22228|IEA:22229|IEA:226646|IEA:227197|IEA:228033|IEA:229211|IEA:230075|IEA:26940|IEA:27425|IEA:28080|IEA:3338896|IEA:3338902|I…
R-MMU:163210	-1	Formation of ATP by chemiosmotic coupling	IEA:11946|IEA:11947|IEA:11949|IEA:11950|IEA:11951|IEA:11957|IEA:11958|IEA:17705|IEA:17706|IEA:228033|IEA:27425|IEA:28080|IEA:57423|IEA:66043|IEA:67126|IEA:67942|IEA:68055|IEA:71679
R-MMU:163282	-1	Mitochondrial transcription initiation	IEA:15278|IEA:216151|IEA:21780
R-MMU:1632852	-1	Macroautophagy	IEA:100504663|IEA:100756|IEA:105513|IEA:105787|IEA:108079|IEA:108097|IEA:108099|IEA:11793|IEA:11920|IEA:12421|IEA:12638|IEA:12995|IEA:13000|IEA:13001|IEA:13424|IEA:13426|IEA:13427|IEA:15185|IEA:170731|IEA:17966|IEA:18412|IEA:18541|IEA:19079|IEA:19082|IEA:19305|IEA:19744|IEA:20779|IEA:208092|IEA:213948|IEA:21821|IEA:22142|IEA:22143|IEA:22144|IEA:22145|IEA:22146|IEA:22147|IEA:22151|IEA:22152|IEA:22…
R-MMU:163316	-1	Mitochondrial transcription termination	IEA:208595
R-MMU:163358	-1	PKA-mediated phosphorylation of key metabolic factors	IEA:58805
R-MMU:163359	-1	Glucagon signaling in metabolic regulation	IEA:14526|IEA:18747|IEA:19084|IEA:19085|IEA:19088|IEA:70086
R-MMU:163560	-1	Triglyceride catabolism	IEA:11770|IEA:12140|IEA:14077|IEA:14079|IEA:14080|IEA:14571|IEA:16204|IEA:16592|IEA:21884|IEA:75497|IEA:75772
R-MMU:163615	-1	PKA activation	IEA:104110|IEA:104111|IEA:11512|IEA:11513|IEA:11514|IEA:11515|IEA:12313|IEA:12314|IEA:12315|IEA:18747|IEA:19084|IEA:19085|IEA:19088|IEA:224129|IEA:432530
R-MMU:163680	-1	AMPK inhibits chREBP transcriptional activation activity	IEA:108079|IEA:108097|IEA:108099|IEA:11450|IEA:68465|IEA:72674
R-MMU:163685	-1	Integration of energy metabolism	IEA:100705|IEA:107476|IEA:108079|IEA:108097|IEA:108099|IEA:109905|IEA:11450|IEA:11512|IEA:11551|IEA:11553|IEA:12286|IEA:12288|IEA:12289|IEA:12296|IEA:12297|IEA:12491|IEA:14104|IEA:14526|IEA:14652|IEA:14672|IEA:14675|IEA:14676|IEA:14677|IEA:14678|IEA:14682|IEA:14683|IEA:14688|IEA:14693|IEA:14695|IEA:14696|IEA:14697|IEA:14699|IEA:14700|IEA:14701|IEA:14702|IEA:14704|IEA:14706|IEA:14707|IEA:14709|IEA…
R-MMU:163754	-1	Insulin effects increased synthesis of Xylulose-5-Phosphate	IEA:21351|IEA:21881
R-MMU:163765	-1	ChREBP activates metabolic gene expression	IEA:100705|IEA:107476|IEA:14104|IEA:21428|IEA:55979|IEA:58805
R-MMU:1638074	-1	Keratan sulfate/keratin metabolism	IEA:108902|IEA:11595|IEA:116847|IEA:12091|IEA:14264|IEA:14595|IEA:15211|IEA:15212|IEA:16545|IEA:17022|IEA:18295|IEA:20441|IEA:20442|IEA:20443|IEA:20444|IEA:227327|IEA:231727|IEA:27047|IEA:50917|IEA:53418|IEA:53625|IEA:54371|IEA:54613|IEA:56336|IEA:56375|IEA:56386|IEA:56773|IEA:57370|IEA:70484|IEA:72297|IEA:74577|IEA:75612|IEA:76969
R-MMU:1638091	-1	Heparan sulfate/heparin (HS-GAG) metabolism	IEA:103978|IEA:110006|IEA:117592|IEA:12032|IEA:12091|IEA:121021|IEA:12111|IEA:13004|IEA:13179|IEA:14042|IEA:14043|IEA:14733|IEA:14734|IEA:14735|IEA:15442|IEA:15476|IEA:15478|IEA:15529|IEA:15530|IEA:15531|IEA:15931|IEA:17423|IEA:195646|IEA:20969|IEA:20970|IEA:20971|IEA:217119|IEA:218271|IEA:233781|IEA:23888|IEA:23908|IEA:27029|IEA:27419|IEA:280645|IEA:29873|IEA:319415|IEA:328779|IEA:50785|IEA:5078…
R-MMU:163841	-1	Gamma carboxylation, hypusine formation and arylsulfatase activation	IEA:102115|IEA:105638|IEA:116905|IEA:11881|IEA:11883|IEA:12097|IEA:13629|IEA:14058|IEA:14061|IEA:14068|IEA:14071|IEA:14456|IEA:18550|IEA:19123|IEA:19128|IEA:208691|IEA:238024|IEA:271970|IEA:276770|IEA:330817|IEA:545260|IEA:56316|IEA:57295|IEA:58911|IEA:63828|IEA:66632|IEA:66901|IEA:67728|IEA:67902|IEA:69740|IEA:74008|IEA:77041|IEA:99349
R-MMU:1640170	-1	Cell Cycle	IEA:100039319|IEA:100041230|IEA:100043813|IEA:100088|IEA:100710|IEA:100986|IEA:101185|IEA:101565|IEA:101706|IEA:103468|IEA:103554|IEA:103573|IEA:103583|IEA:103733|IEA:103768|IEA:104318|IEA:104394|IEA:105513|IEA:105988|IEA:106344|IEA:107823|IEA:107939|IEA:107976|IEA:107995|IEA:108000|IEA:108689|IEA:108911|IEA:108989|IEA:109145|IEA:110379|IEA:11350|IEA:11651|IEA:11652|IEA:116733|IEA:11799|IEA:11920…
R-MMU:1643685	-1	Disease	IEA:101314|IEA:104110|IEA:104111|IEA:105855|IEA:108100|IEA:11308|IEA:11350|IEA:11461|IEA:11465|IEA:11512|IEA:11513|IEA:11514|IEA:11515|IEA:11867|IEA:12229|IEA:12266|IEA:12267|IEA:12313|IEA:12314|IEA:12315|IEA:12362|IEA:12495|IEA:12499|IEA:12540|IEA:13035|IEA:13479|IEA:14083|IEA:14598|IEA:14784|IEA:15516|IEA:16175|IEA:16176|IEA:17909|IEA:17973|IEA:18033|IEA:18034|IEA:18747|IEA:18803|IEA:19084|IEA:…
R-MMU:164378	-1	PKA activation in glucagon signalling	IEA:18747|IEA:19084|IEA:19085|IEA:19088
R-MMU:1650814	-1	Collagen biosynthesis and modifying enzymes	IEA:107581|IEA:12153|IEA:12406|IEA:12813|IEA:12814|IEA:12815|IEA:12816|IEA:12817|IEA:12818|IEA:12819|IEA:12821|IEA:12822|IEA:12823|IEA:12824|IEA:12825|IEA:12826|IEA:12827|IEA:12828|IEA:12829|IEA:12830|IEA:12831|IEA:12832|IEA:12833|IEA:12834|IEA:12836|IEA:12837|IEA:12839|IEA:12841|IEA:12842|IEA:12843|IEA:140709|IEA:14789|IEA:18451|IEA:18452|IEA:18453|IEA:18542|IEA:18822|IEA:19035|IEA:210530|IEA:21…
R-MMU:165158	-1	Activation of AKT2	IEA:11652|IEA:18607|IEA:228775|IEA:75778
R-MMU:165159	-1	mTOR signalling	IEA:105244208|IEA:105787|IEA:108079|IEA:108097|IEA:108099|IEA:11651|IEA:11652|IEA:12283|IEA:13631|IEA:13684|IEA:13685|IEA:19042|IEA:19079|IEA:19082|IEA:19744|IEA:20104|IEA:208643|IEA:20869|IEA:227154|IEA:241113|IEA:245670|IEA:268706|IEA:52187|IEA:54170|IEA:54401|IEA:56692|IEA:56716|IEA:56717|IEA:64930|IEA:66096|IEA:66508|IEA:67605|IEA:68441|IEA:68576|IEA:69008|IEA:72149|IEA:72508|IEA:75705|IEA:83…
R-MMU:165160	-1	PDE3B signalling	IEA:18576
R-MMU:165181	-1	Inhibition of TSC complex formation by PKB	IEA:11652|IEA:64930
R-MMU:1655829	-1	Regulation of cholesterol biosynthesis by SREBP (SREBF)	IEA:16211|IEA:19384|IEA:20787|IEA:20788|IEA:235623|IEA:270669|IEA:56453
R-MMU:166016	-1	Toll Like Receptor 4 (TLR4) Cascade	IEA:101568|IEA:102626|IEA:103583|IEA:103967|IEA:106759|IEA:107607|IEA:108960|IEA:110651|IEA:11596|IEA:117149|IEA:11796|IEA:11797|IEA:11820|IEA:11908|IEA:11909|IEA:12370|IEA:12475|IEA:12912|IEA:13429|IEA:13430|IEA:14082|IEA:14281|IEA:15289|IEA:16150|IEA:16151|IEA:16179|IEA:16414|IEA:16476|IEA:16803|IEA:17079|IEA:17084|IEA:17087|IEA:17164|IEA:18033|IEA:18034|IEA:18035|IEA:18036|IEA:19052|IEA:19053|…
R-MMU:166020	-1	Transfer of LPS from LBP carrier to CD14	IEA:12475|IEA:16803
R-MMU:1660499	-1	Synthesis of PIPs at the plasma membrane	IEA:101476|IEA:104709|IEA:108083|IEA:109135|IEA:117150|IEA:11840|IEA:12169|IEA:16331|IEA:16332|IEA:170835|IEA:17772|IEA:18704|IEA:18705|IEA:18706|IEA:18707|IEA:18708|IEA:18709|IEA:18710|IEA:18717|IEA:18718|IEA:18719|IEA:18720|IEA:19062|IEA:19211|IEA:19249|IEA:19341|IEA:20975|IEA:210376|IEA:216724|IEA:219135|IEA:231999|IEA:234515|IEA:240752|IEA:240753|IEA:269180|IEA:271457|IEA:30955|IEA:320207|IEA…
R-MMU:1660514	-1	Synthesis of PIPs at the Golgi membrane	IEA:103199|IEA:107650|IEA:11840|IEA:11842|IEA:18704|IEA:18705|IEA:18711|IEA:224020|IEA:225326|IEA:234129|IEA:234729|IEA:320634|IEA:64436|IEA:67073|IEA:75669|IEA:83493|IEA:84095
R-MMU:1660516	-1	Synthesis of PIPs at the early endosome membrane	IEA:101490|IEA:103199|IEA:170749|IEA:17772|IEA:18704|IEA:18711|IEA:225326|IEA:234515|IEA:234729|IEA:268783|IEA:269180|IEA:67073|IEA:75669|IEA:77116|IEA:84095
R-MMU:1660517	-1	Synthesis of PIPs at the late endosome membrane	IEA:103199|IEA:170749|IEA:17772|IEA:18704|IEA:18711|IEA:225326|IEA:234729|IEA:54384|IEA:75669|IEA:77116
R-MMU:166058	-1	MyD88:MAL(TIRAP) cascade initiated on plasma membrane	IEA:101568|IEA:102626|IEA:103583|IEA:107607|IEA:108960|IEA:110651|IEA:11596|IEA:117149|IEA:11820|IEA:11908|IEA:11909|IEA:12912|IEA:14281|IEA:15289|IEA:16150|IEA:16151|IEA:16179|IEA:16476|IEA:17164|IEA:18033|IEA:18034|IEA:18035|IEA:18036|IEA:19052|IEA:19053|IEA:19094|IEA:192656|IEA:19697|IEA:20111|IEA:20112|IEA:20203|IEA:21402|IEA:22034|IEA:22186|IEA:22187|IEA:22190|IEA:231130|IEA:235584|IEA:23939…
R-MMU:1660661	-1	Sphingolipid de novo biosynthesis	IEA:101540|IEA:103236|IEA:104725|IEA:11671|IEA:13244|IEA:171168|IEA:18760|IEA:19012|IEA:20397|IEA:20698|IEA:20773|IEA:208449|IEA:227102|IEA:228677|IEA:230379|IEA:241447|IEA:242083|IEA:268656|IEA:30960|IEA:338521|IEA:433323|IEA:50784|IEA:545975|IEA:56632|IEA:66183|IEA:66190|IEA:66612|IEA:66844|IEA:67260|IEA:67630|IEA:67689|IEA:67916|IEA:68018|IEA:70059|IEA:70750|IEA:71949|IEA:74442|IEA:75292|IEA:7…
R-MMU:1660662	-1	Glycosphingolipid metabolism	IEA:11881|IEA:11883|IEA:11886|IEA:12091|IEA:14420|IEA:14421|IEA:14466|IEA:14667|IEA:15211|IEA:15212|IEA:18010|IEA:19025|IEA:19156|IEA:20597|IEA:20598|IEA:22234|IEA:22239|IEA:223753|IEA:230101|IEA:23943|IEA:23956|IEA:241159|IEA:26879|IEA:271970|IEA:272636|IEA:50877|IEA:52635|IEA:54447|IEA:545260|IEA:58911|IEA:58994|IEA:67902|IEA:74008|IEA:74577|IEA:77041|IEA:77626|IEA:79554
R-MMU:166166	-1	MyD88-independent TLR4 cascade	IEA:101568|IEA:102626|IEA:103583|IEA:106759|IEA:107607|IEA:108960|IEA:110651|IEA:11596|IEA:11796|IEA:11797|IEA:11820|IEA:11908|IEA:11909|IEA:12370|IEA:12475|IEA:12912|IEA:14082|IEA:14281|IEA:15289|IEA:16150|IEA:16151|IEA:16179|IEA:16476|IEA:17087|IEA:17164|IEA:18033|IEA:18034|IEA:18035|IEA:18036|IEA:19052|IEA:19053|IEA:19094|IEA:19247|IEA:192656|IEA:19697|IEA:19766|IEA:20111|IEA:20112|IEA:20203|I…
R-MMU:166187	-1	Mitochondrial Uncoupling	IEA:20523|IEA:212933|IEA:22227|IEA:22228|IEA:22229|IEA:74011
R-MMU:166208	-1	mTORC1-mediated signalling	IEA:105244208|IEA:13631|IEA:13684|IEA:13685|IEA:19744|IEA:20104|IEA:208643|IEA:245670|IEA:268706|IEA:52187|IEA:54170|IEA:54401|IEA:56692|IEA:56716|IEA:56717|IEA:66096|IEA:66508|IEA:67605|IEA:68441|IEA:68576|IEA:72508|IEA:75705|IEA:83409
R-MMU:1663150	-1	The activation of arylsulfatases	IEA:11881|IEA:11883|IEA:271970|IEA:545260|IEA:58911|IEA:67902|IEA:74008|IEA:77041
R-MMU:166520	-1	Signaling by NTRKs	IEA:101568|IEA:102626|IEA:107746|IEA:107932|IEA:109880|IEA:109905|IEA:110651|IEA:11771|IEA:11772|IEA:11773|IEA:11848|IEA:11908|IEA:12064|IEA:12912|IEA:12928|IEA:12929|IEA:13654|IEA:14360|IEA:14784|IEA:15461|IEA:16367|IEA:16653|IEA:17164|IEA:17937|IEA:18049|IEA:18205|IEA:18211|IEA:18212|IEA:18213|IEA:18550|IEA:18552|IEA:18553|IEA:18706|IEA:18708|IEA:18709|IEA:18803|IEA:19052|IEA:19053|IEA:19094|IE…
R-MMU:166658	-1	Complement cascade	IEA:109828|IEA:110382|IEA:11537|IEA:12258|IEA:12259|IEA:12260|IEA:12262|IEA:12263|IEA:12266|IEA:12267|IEA:12268|IEA:12269|IEA:12273|IEA:12279|IEA:12478|IEA:12520|IEA:12628|IEA:12630|IEA:12759|IEA:12944|IEA:13136|IEA:14061|IEA:14133|IEA:14134|IEA:15139|IEA:16904|IEA:17174|IEA:17175|IEA:17221|IEA:18636|IEA:19128|IEA:214403|IEA:22370|IEA:230558|IEA:239447|IEA:317677|IEA:319430|IEA:333883|IEA:50701|I…
R-MMU:166662	-1	Lectin pathway of complement activation	IEA:14133|IEA:14134|IEA:17174|IEA:17175|IEA:239447|IEA:71693
R-MMU:166663	-1	Initial triggering of complement	IEA:11537|IEA:12259|IEA:12260|IEA:12262|IEA:12263|IEA:12266|IEA:12268|IEA:12944|IEA:14133|IEA:14134|IEA:16904|IEA:17174|IEA:17175|IEA:18636|IEA:239447|IEA:317677|IEA:50909|IEA:71693
R-MMU:166665	-1	Terminal pathway of complement	IEA:109828|IEA:110382|IEA:12279|IEA:12759|IEA:15139|IEA:230558|IEA:69379
R-MMU:166786	-1	Creation of C4 and C2 activators	IEA:12259|IEA:12260|IEA:12262|IEA:12944|IEA:14133|IEA:14134|IEA:17174|IEA:17175|IEA:239447|IEA:317677|IEA:50909|IEA:71693
R-MMU:167044	-1	Signalling to RAS	IEA:102626|IEA:14784|IEA:15461|IEA:16653|IEA:17164|IEA:19094|IEA:19730|IEA:20416|IEA:20418|IEA:20662|IEA:216148|IEA:26416
R-MMU:167060	-1	NGF processing	IEA:18049|IEA:18550|IEA:18552|IEA:18553
R-MMU:167826	-1	The fatty acid cycling model	IEA:20523|IEA:22227|IEA:22228|IEA:22229|IEA:74011
R-MMU:167827	-1	The proton buffering model	IEA:20523|IEA:22227|IEA:22228|IEA:22229|IEA:74011
R-MMU:1679131	-1	Trafficking and processing of endosomal TLR	IEA:13030|IEA:13038|IEA:13039|IEA:13040|IEA:170743|IEA:170744|IEA:19141|IEA:214639|IEA:22027|IEA:54445|IEA:72029|IEA:81897
R-MMU:168138	-1	Toll Like Receptor 9 (TLR9) Cascade	IEA:101568|IEA:102626|IEA:103583|IEA:106759|IEA:107607|IEA:108960|IEA:110651|IEA:11596|IEA:11820|IEA:11908|IEA:11909|IEA:12475|IEA:12912|IEA:14281|IEA:15289|IEA:16150|IEA:16151|IEA:16179|IEA:16476|IEA:170743|IEA:170744|IEA:17087|IEA:17164|IEA:17874|IEA:18033|IEA:18034|IEA:18035|IEA:18036|IEA:19052|IEA:19053|IEA:19094|IEA:192656|IEA:19697|IEA:20111|IEA:20112|IEA:20203|IEA:21402|IEA:216238|IEA:2189…
R-MMU:168142	-1	Toll Like Receptor 10 (TLR10) Cascade	IEA:101568|IEA:102626|IEA:103583|IEA:107607|IEA:108960|IEA:110651|IEA:11596|IEA:11820|IEA:11908|IEA:11909|IEA:12912|IEA:14281|IEA:15289|IEA:16150|IEA:16151|IEA:16179|IEA:16476|IEA:17164|IEA:18033|IEA:18034|IEA:18035|IEA:18036|IEA:19052|IEA:19053|IEA:19094|IEA:192656|IEA:19697|IEA:20111|IEA:20112|IEA:20203|IEA:21402|IEA:22034|IEA:22186|IEA:22187|IEA:22190|IEA:231130|IEA:235584|IEA:23939|IEA:240518…
R-MMU:168164	-1	Toll Like Receptor 3 (TLR3) Cascade	IEA:101568|IEA:102626|IEA:103583|IEA:107607|IEA:108960|IEA:110651|IEA:11596|IEA:11820|IEA:11908|IEA:11909|IEA:12912|IEA:14281|IEA:15289|IEA:16150|IEA:16151|IEA:16179|IEA:16476|IEA:17164|IEA:18033|IEA:18034|IEA:18035|IEA:18036|IEA:19052|IEA:19053|IEA:19094|IEA:192656|IEA:19697|IEA:20111|IEA:20112|IEA:20203|IEA:21402|IEA:22034|IEA:22186|IEA:22187|IEA:22190|IEA:231130|IEA:235584|IEA:23939|IEA:26397|…
R-MMU:168176	-1	Toll Like Receptor 5 (TLR5) Cascade	IEA:101568|IEA:102626|IEA:103583|IEA:107607|IEA:108960|IEA:110651|IEA:11596|IEA:11820|IEA:11908|IEA:11909|IEA:12912|IEA:14281|IEA:15289|IEA:16150|IEA:16151|IEA:16179|IEA:16476|IEA:17164|IEA:18033|IEA:18034|IEA:18035|IEA:18036|IEA:19052|IEA:19053|IEA:19094|IEA:192656|IEA:19697|IEA:20111|IEA:20112|IEA:20203|IEA:21402|IEA:22034|IEA:22186|IEA:22187|IEA:22190|IEA:231130|IEA:235584|IEA:23939|IEA:240518…
R-MMU:168179	-1	Toll Like Receptor TLR1:TLR2 Cascade	IEA:101568|IEA:102626|IEA:103583|IEA:107607|IEA:108960|IEA:110651|IEA:11596|IEA:117149|IEA:11820|IEA:11908|IEA:11909|IEA:12912|IEA:14281|IEA:15289|IEA:16150|IEA:16151|IEA:16179|IEA:16476|IEA:17164|IEA:18033|IEA:18034|IEA:18035|IEA:18036|IEA:19052|IEA:19053|IEA:19094|IEA:192656|IEA:19697|IEA:20111|IEA:20112|IEA:20203|IEA:21402|IEA:22034|IEA:22186|IEA:22187|IEA:22190|IEA:231130|IEA:235584|IEA:23939…
R-MMU:168181	-1	Toll Like Receptor 7/8 (TLR7/8) Cascade	IEA:101568|IEA:102626|IEA:103583|IEA:106759|IEA:107607|IEA:108960|IEA:110651|IEA:11596|IEA:11820|IEA:11908|IEA:11909|IEA:12475|IEA:12912|IEA:14281|IEA:15289|IEA:16150|IEA:16151|IEA:16179|IEA:16476|IEA:170743|IEA:170744|IEA:17087|IEA:17164|IEA:17874|IEA:18033|IEA:18034|IEA:18035|IEA:18036|IEA:19052|IEA:19053|IEA:19094|IEA:192656|IEA:19697|IEA:20111|IEA:20112|IEA:20203|IEA:21402|IEA:21898|IEA:22034…
R-MMU:168188	-1	Toll Like Receptor TLR6:TLR2 Cascade	IEA:101568|IEA:102626|IEA:103583|IEA:107607|IEA:108960|IEA:110651|IEA:11596|IEA:117149|IEA:11820|IEA:11908|IEA:11909|IEA:12912|IEA:14281|IEA:15289|IEA:16150|IEA:16151|IEA:16179|IEA:16476|IEA:17164|IEA:18033|IEA:18034|IEA:18035|IEA:18036|IEA:19052|IEA:19053|IEA:19094|IEA:192656|IEA:19697|IEA:20111|IEA:20112|IEA:20203|IEA:21402|IEA:22034|IEA:22186|IEA:22187|IEA:22190|IEA:231130|IEA:235584|IEA:23939…
R-MMU:168249	-1	Innate Immune System	IEA:100037258|IEA:100037283|IEA:100038909|IEA:100038927|IEA:100040233|IEA:100040531|IEA:100040563|IEA:100041146|IEA:100041688|IEA:100041759|IEA:100041787|IEA:100041811|IEA:100041890|IEA:100041895|IEA:100041952|IEA:100310872|IEA:100503605|IEA:100503970|IEA:100529082|IEA:100561|IEA:100862126|IEA:101314|IEA:101488143|IEA:101568|IEA:102595|IEA:102626|IEA:103554|IEA:103583|IEA:103964|IEA:103967|IEA:10…
R-MMU:168256	-1	Immune System	IEA:100037258|IEA:100037283|IEA:100038882|IEA:100038909|IEA:100038927|IEA:100040233|IEA:100040531|IEA:100040563|IEA:100041146|IEA:100041688|IEA:100041759|IEA:100041787|IEA:100041811|IEA:100041890|IEA:100041895|IEA:100041952|IEA:100310872|IEA:100502766|IEA:100503605|IEA:100503970|IEA:100529082|IEA:100561|IEA:100763|IEA:100862126|IEA:101314|IEA:101358|IEA:101488143|IEA:101568|IEA:101809|IEA:102595|…
R-MMU:168638	-1	NOD1/2 Signaling Pathway	IEA:107607|IEA:108960|IEA:11796|IEA:11797|IEA:12362|IEA:12363|IEA:12366|IEA:12370|IEA:12371|IEA:16150|IEA:16151|IEA:16179|IEA:16396|IEA:19094|IEA:192656|IEA:21929|IEA:22034|IEA:22186|IEA:22187|IEA:22190|IEA:227290|IEA:26399|IEA:26409|IEA:26415|IEA:26416|IEA:29857|IEA:66513|IEA:66724|IEA:68652|IEA:74256|IEA:78294|IEA:93765
R-MMU:168643	-1	Nucleotide-binding domain, leucine rich repeat containing receptor (NLR) signaling pathways	IEA:107607|IEA:108960|IEA:11796|IEA:11797|IEA:12043|IEA:12048|IEA:12362|IEA:12363|IEA:12366|IEA:12370|IEA:12371|IEA:15516|IEA:16150|IEA:16151|IEA:16179|IEA:16396|IEA:18439|IEA:19094|IEA:19200|IEA:192656|IEA:195046|IEA:216799|IEA:21929|IEA:22034|IEA:22166|IEA:22186|IEA:22187|IEA:22190|IEA:227290|IEA:26399|IEA:26409|IEA:26415|IEA:26416|IEA:29857|IEA:383619|IEA:54483|IEA:55991|IEA:56338|IEA:66513|IE…
R-MMU:168898	-1	Toll-like Receptor Cascades	IEA:101568|IEA:102626|IEA:103583|IEA:103967|IEA:106759|IEA:107607|IEA:108960|IEA:110135|IEA:110651|IEA:11596|IEA:117149|IEA:11796|IEA:11797|IEA:11820|IEA:11908|IEA:11909|IEA:12370|IEA:12475|IEA:12491|IEA:12912|IEA:13030|IEA:13038|IEA:13039|IEA:13040|IEA:13429|IEA:13430|IEA:14082|IEA:14161|IEA:14281|IEA:15289|IEA:16150|IEA:16151|IEA:16179|IEA:16414|IEA:16476|IEA:16803|IEA:170743|IEA:170744|IEA:170…
R-MMU:168928	-1	DDX58/IFIH1-mediated induction of interferon-alpha/beta	IEA:11596|IEA:11820|IEA:15289|IEA:16150|IEA:16151|IEA:18033|IEA:18034|IEA:18035|IEA:18036|IEA:19697|IEA:20203|IEA:21929|IEA:22186|IEA:22187|IEA:22190|IEA:228607|IEA:230073|IEA:23988|IEA:270151|IEA:328572|IEA:52440|IEA:54123|IEA:54131|IEA:56480|IEA:56489|IEA:69721|IEA:71966|IEA:74256|IEA:78294
R-MMU:169893	-1	Prolonged ERK activation events	IEA:107746|IEA:109880|IEA:109905|IEA:12928|IEA:12929|IEA:18049|IEA:18211|IEA:26395|IEA:26396|IEA:26413|IEA:26417|IEA:327826|IEA:54401|IEA:77480
R-MMU:169911	-1	Regulation of Apoptosis	IEA:67013|IEA:74143
R-MMU:170660	-1	Adenylate cyclase activating pathway	IEA:104110|IEA:104111|IEA:11512|IEA:11513|IEA:11514|IEA:11515|IEA:14680|IEA:224129|IEA:432530
R-MMU:170670	-1	Adenylate cyclase inhibitory pathway	IEA:104110|IEA:104111|IEA:11512|IEA:11513|IEA:11514|IEA:11515|IEA:14677|IEA:14678|IEA:14679|IEA:14680|IEA:224129|IEA:242851|IEA:432530
R-MMU:170822	-1	Regulation of Glucokinase by Glucokinase Regulatory Protein	IEA:103468|IEA:103988|IEA:107939|IEA:108989|IEA:110379|IEA:170762|IEA:18141|IEA:18226|IEA:19069|IEA:19386|IEA:218210|IEA:223921|IEA:227699|IEA:227720|IEA:231042|IEA:231103|IEA:234865|IEA:269113|IEA:269966|IEA:445007|IEA:54563|IEA:59015|IEA:66679|IEA:69482|IEA:69736|IEA:69912|IEA:71805|IEA:71844|IEA:72124|IEA:72787
R-MMU:170834	-1	Signaling by TGF-beta Receptor Complex	IEA:102098|IEA:104394|IEA:107951|IEA:11848|IEA:12402|IEA:12455|IEA:13559|IEA:14225|IEA:16456|IEA:170749|IEA:17126|IEA:17127|IEA:17128|IEA:17131|IEA:17283|IEA:18002|IEA:18550|IEA:18762|IEA:19042|IEA:19650|IEA:20482|IEA:20602|IEA:20683|IEA:20901|IEA:216080|IEA:21781|IEA:21803|IEA:21812|IEA:21813|IEA:21815|IEA:22186|IEA:22187|IEA:22190|IEA:22192|IEA:22284|IEA:228839|IEA:230597|IEA:264064|IEA:433759|…
R-MMU:170968	-1	Frs2-mediated activation	IEA:107746|IEA:109880|IEA:109905|IEA:12929|IEA:18049|IEA:18211|IEA:26395|IEA:26396|IEA:26413|IEA:26417|IEA:327826|IEA:54401
R-MMU:170984	-1	ARMS-mediated activation	IEA:109905|IEA:12928|IEA:18049|IEA:18211|IEA:77480
R-MMU:171007	-1	p38MAPK events	IEA:102626|IEA:15461|IEA:16653|IEA:17164|IEA:19094|IEA:19730|IEA:26416
R-MMU:171306	-1	Packaging Of Telomere Ends	IEA:100039319|IEA:100041230|IEA:101185|IEA:15267|IEA:15270|IEA:21749|IEA:21750|IEA:232440|IEA:319152|IEA:319153|IEA:319155|IEA:319156|IEA:319157|IEA:319158|IEA:319159|IEA:319160|IEA:319161|IEA:319164|IEA:319165|IEA:319166|IEA:319167|IEA:319168|IEA:319169|IEA:319170|IEA:319171|IEA:319172|IEA:319173|IEA:319176|IEA:319177|IEA:319178|IEA:319179|IEA:319180|IEA:319181|IEA:319182|IEA:319183|IEA:319184|I…
R-MMU:171319	-1	Telomere Extension By Telomerase	IEA:101185|IEA:208084|IEA:216853|IEA:21749|IEA:21750|IEA:21752|IEA:245474|IEA:269400|IEA:497652|IEA:52530|IEA:57321|IEA:66181|IEA:68147
R-MMU:173599	-1	Formation of the active cofactor, UDP-glucuronate	IEA:216558|IEA:22235|IEA:242585
R-MMU:173623	-1	Classical antibody-mediated complement activation	IEA:12259|IEA:12260|IEA:12262|IEA:12944|IEA:317677|IEA:50909
R-MMU:173736	-1	Alternative complement activation	IEA:11537|IEA:12266|IEA:16904|IEA:18636
R-MMU:174048	-1	APC/C:Cdc20 mediated degradation of Cyclin B	IEA:107995|IEA:12534|IEA:17222|IEA:216080|IEA:217232|IEA:22186|IEA:22187|IEA:22190|IEA:22194|IEA:268697|IEA:52206|IEA:52563|IEA:52717|IEA:56317|IEA:59008|IEA:66156|IEA:66440|IEA:68612|IEA:68999|IEA:69957|IEA:75430|IEA:78294|IEA:99152
R-MMU:174084	-1	Autodegradation of Cdh1 by Cdh1:APC/C	IEA:16912|IEA:16913|IEA:17222|IEA:17463|IEA:19166|IEA:19167|IEA:19170|IEA:19171|IEA:19172|IEA:19173|IEA:19175|IEA:19177|IEA:19179|IEA:19181|IEA:19182|IEA:19184|IEA:19185|IEA:19186|IEA:19188|IEA:19192|IEA:216080|IEA:217232|IEA:21762|IEA:22123|IEA:22186|IEA:22187|IEA:22190|IEA:22194|IEA:228769|IEA:23996|IEA:23997|IEA:26440|IEA:26441|IEA:26442|IEA:26443|IEA:26444|IEA:26445|IEA:26446|IEA:52206|IEA:52…
R-MMU:174143	-1	APC/C-mediated degradation of cell cycle proteins	IEA:103554|IEA:107995|IEA:12236|IEA:12237|IEA:12427|IEA:12428|IEA:12534|IEA:12566|IEA:16912|IEA:16913|IEA:17222|IEA:17463|IEA:18005|IEA:18817|IEA:19166|IEA:19167|IEA:19170|IEA:19171|IEA:19172|IEA:19173|IEA:19175|IEA:19177|IEA:19179|IEA:19181|IEA:19182|IEA:19184|IEA:19185|IEA:19186|IEA:19188|IEA:19192|IEA:20877|IEA:20878|IEA:216080|IEA:217232|IEA:21762|IEA:22123|IEA:22186|IEA:22187|IEA:22190|IEA:2…
R-MMU:174154	-1	APC/C:Cdc20 mediated degradation of Securin	IEA:103554|IEA:107995|IEA:16912|IEA:16913|IEA:17222|IEA:17463|IEA:19166|IEA:19167|IEA:19170|IEA:19171|IEA:19172|IEA:19173|IEA:19175|IEA:19177|IEA:19179|IEA:19181|IEA:19182|IEA:19184|IEA:19185|IEA:19186|IEA:19188|IEA:19192|IEA:216080|IEA:217232|IEA:21762|IEA:22123|IEA:22186|IEA:22187|IEA:22190|IEA:22194|IEA:228769|IEA:23996|IEA:23997|IEA:26440|IEA:26441|IEA:26442|IEA:26443|IEA:26444|IEA:26445|IEA:…
R-MMU:174178	-1	APC/C:Cdh1 mediated degradation of Cdc20 and other APC/C:Cdh1 targeted proteins in late mitosis/early G1	IEA:103554|IEA:107995|IEA:16912|IEA:16913|IEA:17222|IEA:17463|IEA:18817|IEA:19166|IEA:19167|IEA:19170|IEA:19171|IEA:19172|IEA:19173|IEA:19175|IEA:19177|IEA:19179|IEA:19181|IEA:19182|IEA:19184|IEA:19185|IEA:19186|IEA:19188|IEA:19192|IEA:20877|IEA:20878|IEA:216080|IEA:217232|IEA:21762|IEA:22123|IEA:22186|IEA:22187|IEA:22190|IEA:22194|IEA:228769|IEA:23996|IEA:23997|IEA:26440|IEA:26441|IEA:26442|IEA:…
R-MMU:174184	-1	Cdc20:Phospho-APC/C mediated degradation of Cyclin A	IEA:103554|IEA:107995|IEA:12236|IEA:12237|IEA:12427|IEA:12428|IEA:12534|IEA:16912|IEA:16913|IEA:17222|IEA:17463|IEA:19166|IEA:19167|IEA:19170|IEA:19171|IEA:19172|IEA:19173|IEA:19175|IEA:19177|IEA:19179|IEA:19181|IEA:19182|IEA:19184|IEA:19185|IEA:19186|IEA:19188|IEA:19192|IEA:216080|IEA:217232|IEA:21762|IEA:22123|IEA:22186|IEA:22187|IEA:22190|IEA:22194|IEA:228769|IEA:23996|IEA:23997|IEA:26440|IEA:…
R-MMU:174362	-1	Transport and synthesis of PAPS	IEA:108652|IEA:13521|IEA:231583|IEA:23971|IEA:23972
R-MMU:174403	-1	Glutathione synthesis and recycling	IEA:110175|IEA:14598|IEA:14629|IEA:14630|IEA:14854|IEA:207182|IEA:23887|IEA:66054|IEA:68044|IEA:69065|IEA:71522|IEA:75475
R-MMU:174411	-1	Polymerase switching on the C-strand of the telomere	IEA:106344|IEA:18538|IEA:18968|IEA:18969|IEA:18971|IEA:18972|IEA:19075|IEA:19076|IEA:19687|IEA:19718|IEA:214901|IEA:69263|IEA:69745|IEA:72107|IEA:72151
R-MMU:174414	-1	Processive synthesis on the C-strand of the telomere	IEA:12144|IEA:16881|IEA:18538|IEA:18971|IEA:18972|IEA:22427|IEA:327762|IEA:68240|IEA:68275|IEA:69745
R-MMU:174417	-1	Telomere C-strand (Lagging Strand) Synthesis	IEA:106344|IEA:108689|IEA:12144|IEA:16881|IEA:18538|IEA:18968|IEA:18969|IEA:18971|IEA:18972|IEA:19075|IEA:19076|IEA:19687|IEA:19718|IEA:214901|IEA:22427|IEA:327762|IEA:68240|IEA:68275|IEA:68964|IEA:69263|IEA:69535|IEA:69745|IEA:72107|IEA:72151
R-MMU:174430	-1	Telomere C-strand synthesis initiation	IEA:108689|IEA:18968|IEA:18969|IEA:19075|IEA:19076|IEA:68964|IEA:69535
R-MMU:174437	-1	Removal of the Flap Intermediate from the C-strand	IEA:18538|IEA:18971|IEA:18972|IEA:22427|IEA:327762|IEA:68240|IEA:68275|IEA:69745
R-MMU:174577	-1	Activation of C3 and C5	IEA:12263|IEA:12266|IEA:12268|IEA:15139|IEA:18636
R-MMU:174824	-1	Plasma lipoprotein assembly, remodeling, and clearance	IEA:100017|IEA:100102|IEA:105847|IEA:105886299|IEA:110611|IEA:11303|IEA:11307|IEA:11425|IEA:11657|IEA:11771|IEA:11772|IEA:11773|IEA:11806|IEA:11807|IEA:11808|IEA:11812|IEA:11813|IEA:11814|IEA:11816|IEA:12153|IEA:15450|IEA:16816|IEA:16835|IEA:16889|IEA:16891|IEA:16956|IEA:171504|IEA:17777|IEA:18145|IEA:18453|IEA:18550|IEA:18552|IEA:18553|IEA:18747|IEA:18815|IEA:18830|IEA:20652|IEA:20778|IEA:218203…
R-MMU:176187	-1	Activation of ATR in response to replication stress	IEA:106344|IEA:12530|IEA:12532|IEA:12544|IEA:12545|IEA:12566|IEA:12649|IEA:15574|IEA:17215|IEA:17216|IEA:17217|IEA:17218|IEA:17219|IEA:17220|IEA:18392|IEA:18393|IEA:19355|IEA:19356|IEA:19367|IEA:19718|IEA:231724|IEA:235610|IEA:23834|IEA:26428|IEA:26429|IEA:269582|IEA:27214|IEA:50793|IEA:66634|IEA:68240|IEA:68275|IEA:69263|IEA:70024|IEA:72151
R-MMU:176407	-1	Conversion from APC/C:Cdc20 to APC/C:Cdh1 in late anaphase	IEA:107995|IEA:17222|IEA:216080|IEA:217232|IEA:22194|IEA:229776|IEA:52206|IEA:52563|IEA:52717|IEA:56317|IEA:56371|IEA:59008|IEA:66156|IEA:66440|IEA:68612|IEA:68999|IEA:69957|IEA:75430|IEA:99152
R-MMU:176408	-1	Regulation of APC/C activators between G1/S and early anaphase	IEA:107995|IEA:12236|IEA:12237|IEA:12427|IEA:12428|IEA:12534|IEA:12566|IEA:17222|IEA:18817|IEA:216080|IEA:217232|IEA:22194|IEA:268697|IEA:52206|IEA:52563|IEA:52717|IEA:56150|IEA:56317|IEA:56371|IEA:59008|IEA:66156|IEA:66440|IEA:67141|IEA:68612|IEA:68999|IEA:69957|IEA:75430|IEA:99152
R-MMU:176409	-1	APC/C:Cdc20 mediated degradation of mitotic proteins	IEA:103554|IEA:107995|IEA:12236|IEA:12237|IEA:12427|IEA:12428|IEA:12534|IEA:16912|IEA:16913|IEA:17222|IEA:17463|IEA:18005|IEA:19166|IEA:19167|IEA:19170|IEA:19171|IEA:19172|IEA:19173|IEA:19175|IEA:19177|IEA:19179|IEA:19181|IEA:19182|IEA:19184|IEA:19185|IEA:19186|IEA:19188|IEA:19192|IEA:216080|IEA:217232|IEA:21762|IEA:22123|IEA:22186|IEA:22187|IEA:22190|IEA:22194|IEA:228769|IEA:23996|IEA:23997|IEA:…
R-MMU:176412	-1	Phosphorylation of the APC/C	IEA:12534|IEA:17222|IEA:18817|IEA:216080|IEA:217232|IEA:22194|IEA:268697|IEA:52206|IEA:52563|IEA:52717|IEA:56317|IEA:59008|IEA:66156|IEA:66440|IEA:68612|IEA:68999|IEA:69957|IEA:75430|IEA:99152
R-MMU:176417	-1	Phosphorylation of Emi1	IEA:107995|IEA:12534|IEA:18817|IEA:268697|IEA:56371|IEA:67141
R-MMU:176814	-1	Activation of APC/C and APC/C:Cdc20 mediated degradation of mitotic proteins	IEA:103554|IEA:107995|IEA:12236|IEA:12237|IEA:12427|IEA:12428|IEA:12534|IEA:16912|IEA:16913|IEA:17222|IEA:17463|IEA:18005|IEA:18817|IEA:19166|IEA:19167|IEA:19170|IEA:19171|IEA:19172|IEA:19173|IEA:19175|IEA:19177|IEA:19179|IEA:19181|IEA:19182|IEA:19184|IEA:19185|IEA:19186|IEA:19188|IEA:19192|IEA:216080|IEA:217232|IEA:21762|IEA:22123|IEA:22186|IEA:22187|IEA:22190|IEA:22194|IEA:228769|IEA:23996|IEA:…
R-MMU:176974	-1	Unwinding of DNA	IEA:109145|IEA:272551|IEA:69270|IEA:78833
R-MMU:177128	-1	Conjugation of salicylate with glycine	IEA:107146|IEA:233799|IEA:233801|IEA:272428|IEA:435528
R-MMU:177135	-1	Conjugation of benzoate with glycine	IEA:107146|IEA:117147|IEA:233799|IEA:435528
R-MMU:177162	-1	Conjugation of phenylacetate with glutamine	IEA:117147|IEA:233799
R-MMU:177504	-1	Retrograde neurotrophin signalling	IEA:11771|IEA:11772|IEA:11773|IEA:18049|IEA:18211|IEA:20404|IEA:232910|IEA:54152|IEA:67300
R-MMU:177929	-1	Signaling by EGFR	IEA:11839|IEA:12223|IEA:12402|IEA:12540|IEA:12988|IEA:13645|IEA:13649|IEA:13854|IEA:13858|IEA:13859|IEA:13874|IEA:14388|IEA:14784|IEA:15200|IEA:15239|IEA:15461|IEA:16206|IEA:16653|IEA:18706|IEA:18708|IEA:18803|IEA:19247|IEA:19248|IEA:19272|IEA:19303|IEA:20404|IEA:20405|IEA:20408|IEA:20416|IEA:20662|IEA:20779|IEA:20844|IEA:21802|IEA:22186|IEA:22187|IEA:22190|IEA:227290|IEA:24063|IEA:24064|IEA:5412…
R-MMU:1793185	-1	Chondroitin sulfate/dermatan sulfate metabolism	IEA:100910|IEA:103978|IEA:109685|IEA:117592|IEA:11881|IEA:12032|IEA:121021|IEA:12111|IEA:13004|IEA:13179|IEA:14733|IEA:14734|IEA:14735|IEA:15211|IEA:15212|IEA:15529|IEA:15530|IEA:15586|IEA:15931|IEA:20969|IEA:20970|IEA:20971|IEA:212898|IEA:217119|IEA:218271|IEA:233781|IEA:234356|IEA:23888|IEA:269941|IEA:280645|IEA:29873|IEA:319901|IEA:338362|IEA:53374|IEA:58250|IEA:59031|IEA:60322|IEA:71367|IEA:7…
R-MMU:179409	-1	APC-Cdc20 mediated degradation of Nek2A	IEA:107995|IEA:12236|IEA:12237|IEA:17222|IEA:18005|IEA:216080|IEA:217232|IEA:22186|IEA:22187|IEA:22190|IEA:22194|IEA:52206|IEA:52563|IEA:52717|IEA:56150|IEA:56317|IEA:59008|IEA:66156|IEA:66440|IEA:68612|IEA:68999|IEA:69957|IEA:75430|IEA:78294|IEA:99152
R-MMU:179419	-1	APC:Cdc20 mediated degradation of cell cycle proteins prior to satisfation of the cell cycle checkpoint	IEA:103554|IEA:107995|IEA:12236|IEA:12237|IEA:12427|IEA:12428|IEA:12534|IEA:16912|IEA:16913|IEA:17222|IEA:17463|IEA:18005|IEA:19166|IEA:19167|IEA:19170|IEA:19171|IEA:19172|IEA:19173|IEA:19175|IEA:19177|IEA:19179|IEA:19181|IEA:19182|IEA:19184|IEA:19185|IEA:19186|IEA:19188|IEA:19192|IEA:216080|IEA:217232|IEA:21762|IEA:22123|IEA:22186|IEA:22187|IEA:22190|IEA:22194|IEA:228769|IEA:23996|IEA:23997|IEA:…
R-MMU:179812	-1	GRB2 events in EGFR signaling	IEA:11839|IEA:12223|IEA:13645|IEA:13649|IEA:13874|IEA:14784|IEA:15200|IEA:15461|IEA:16653|IEA:20662|IEA:21802|IEA:71920
R-MMU:1799339	-1	SRP-dependent cotranslational protein targeting to membrane	IEA:100043813|IEA:100044627|IEA:100502825|IEA:100503670|IEA:100862455|IEA:105244208|IEA:108167922|IEA:110954|IEA:114641|IEA:11837|IEA:16785|IEA:16898|IEA:19899|IEA:19921|IEA:19934|IEA:19941|IEA:19942|IEA:19943|IEA:19944|IEA:19946|IEA:19951|IEA:19982|IEA:19988|IEA:19989|IEA:20005|IEA:20044|IEA:20054|IEA:20055|IEA:20068|IEA:20084|IEA:20085|IEA:20088|IEA:20090|IEA:20091|IEA:20102|IEA:20103|IEA:20104…
R-MMU:180024	-1	DARPP-32 events	IEA:110385|IEA:12568|IEA:18577|IEA:18578|IEA:18747|IEA:19049|IEA:19052|IEA:19053|IEA:19084|IEA:19085|IEA:19088|IEA:238871|IEA:51792|IEA:73699
R-MMU:180292	-1	GAB1 signalosome	IEA:11839|IEA:12223|IEA:12988|IEA:13645|IEA:13649|IEA:13874|IEA:14388|IEA:14784|IEA:15200|IEA:18706|IEA:18708|IEA:19247|IEA:19303|IEA:20779|IEA:21802|IEA:71920|IEA:94212
R-MMU:180336	-1	SHC1 events in EGFR signaling	IEA:11839|IEA:12223|IEA:13645|IEA:13649|IEA:13874|IEA:14784|IEA:15200|IEA:15461|IEA:16653|IEA:20416|IEA:20662|IEA:21802|IEA:71920
R-MMU:180786	-1	Extension of Telomeres	IEA:101185|IEA:106344|IEA:108689|IEA:12144|IEA:16881|IEA:18538|IEA:18968|IEA:18969|IEA:18971|IEA:18972|IEA:19075|IEA:19076|IEA:19687|IEA:19718|IEA:208084|IEA:214901|IEA:216853|IEA:21749|IEA:21750|IEA:21752|IEA:22427|IEA:245474|IEA:269400|IEA:327762|IEA:497652|IEA:52530|IEA:57321|IEA:66181|IEA:68147|IEA:68240|IEA:68275|IEA:68964|IEA:69263|IEA:69535|IEA:69745|IEA:72107|IEA:72151
R-MMU:1810476	-1	RIP-mediated NFkB activation via ZBP1	IEA:13211|IEA:16150|IEA:16151|IEA:17874|IEA:18033|IEA:18034|IEA:18035|IEA:18036|IEA:19697|IEA:69721|IEA:71966
R-MMU:181429	-1	Serotonin Neurotransmitter Release Cycle	IEA:116837|IEA:12889|IEA:19339|IEA:20614|IEA:207777|IEA:20907|IEA:20910|IEA:20964|IEA:20965|IEA:20979|IEA:214084|IEA:22249|IEA:22318|IEA:233977|IEA:27204|IEA:327814|IEA:68507|IEA:76787
R-MMU:181430	-1	Norepinephrine Neurotransmitter Release Cycle	IEA:116837|IEA:12889|IEA:17161|IEA:19339|IEA:20517|IEA:20518|IEA:20614|IEA:207777|IEA:20907|IEA:20910|IEA:20979|IEA:214084|IEA:22249|IEA:22318|IEA:233977|IEA:327814|IEA:68507|IEA:76787
R-MMU:181431	-1	Acetylcholine binding and downstream events	IEA:108015|IEA:108043|IEA:110834|IEA:110835|IEA:110902|IEA:11435|IEA:11438|IEA:11440|IEA:11441|IEA:11444|IEA:11447|IEA:11448|IEA:231252
R-MMU:181438	-1	Toll Like Receptor 2 (TLR2) Cascade	IEA:101568|IEA:102626|IEA:103583|IEA:107607|IEA:108960|IEA:110651|IEA:11596|IEA:117149|IEA:11820|IEA:11908|IEA:11909|IEA:12912|IEA:14281|IEA:15289|IEA:16150|IEA:16151|IEA:16179|IEA:16476|IEA:17164|IEA:18033|IEA:18034|IEA:18035|IEA:18036|IEA:19052|IEA:19053|IEA:19094|IEA:192656|IEA:19697|IEA:20111|IEA:20112|IEA:20203|IEA:21402|IEA:22034|IEA:22186|IEA:22187|IEA:22190|IEA:231130|IEA:235584|IEA:23939…
R-MMU:182971	-1	EGFR downregulation	IEA:11839|IEA:12223|IEA:12402|IEA:12540|IEA:13645|IEA:13649|IEA:13854|IEA:13858|IEA:13859|IEA:13874|IEA:14784|IEA:15200|IEA:15239|IEA:19248|IEA:19272|IEA:20404|IEA:20405|IEA:20408|IEA:20844|IEA:21802|IEA:22186|IEA:22187|IEA:22190|IEA:24063|IEA:24064|IEA:54126|IEA:545622|IEA:56324|IEA:58194|IEA:71920|IEA:78294
R-MMU:1834941	-1	STING mediated induction of host immune responses	IEA:207521|IEA:20852|IEA:54131|IEA:56480|IEA:72512|IEA:72935|IEA:83564
R-MMU:1834949	-1	Cytosolic sensors of pathogen-associated DNA	IEA:12387|IEA:13211|IEA:16150|IEA:16151|IEA:17535|IEA:17874|IEA:18033|IEA:18034|IEA:18035|IEA:18036|IEA:19697|IEA:207521|IEA:20852|IEA:22186|IEA:22187|IEA:22190|IEA:328572|IEA:384309|IEA:54123|IEA:54131|IEA:56480|IEA:69721|IEA:69807|IEA:71966|IEA:72162|IEA:72512|IEA:72935|IEA:78294|IEA:83564
R-MMU:1852241	-1	Organelle biogenesis and maintenance	IEA:100041586|IEA:100041639|IEA:100503572|IEA:100986|IEA:101565|IEA:102058|IEA:102774|IEA:103733|IEA:104318|IEA:105504|IEA:106633|IEA:106840|IEA:107338|IEA:109181|IEA:109242|IEA:110350|IEA:11843|IEA:11946|IEA:11947|IEA:11949|IEA:11950|IEA:11951|IEA:11957|IEA:11958|IEA:12009|IEA:12461|IEA:12462|IEA:12464|IEA:12465|IEA:12469|IEA:12534|IEA:12589|IEA:12789|IEA:13191|IEA:13196|IEA:13424|IEA:13427|IEA:…
R-MMU:1855167	-1	Synthesis of pyrophosphates in the cytosol	IEA:102954|IEA:217837|IEA:227399|IEA:271424|IEA:27399|IEA:327655|IEA:56409|IEA:58242|IEA:71207|IEA:75678
R-MMU:1855183	-1	Synthesis of IP2, IP, and Ins in the cytosol	IEA:114663|IEA:16329|IEA:16330|IEA:170835|IEA:212111|IEA:234515|IEA:269180|IEA:320634|IEA:56727|IEA:71780
R-MMU:1855191	-1	Synthesis of IPs in the nucleus	IEA:27399|IEA:69718|IEA:75678|IEA:76500
R-MMU:1855204	-1	Synthesis of IP3 and IP4 in the cytosol	IEA:104759|IEA:114875|IEA:12313|IEA:12314|IEA:12315|IEA:16330|IEA:16331|IEA:16332|IEA:170835|IEA:18795|IEA:18796|IEA:18797|IEA:18798|IEA:18799|IEA:18802|IEA:18803|IEA:19211|IEA:217837|IEA:228550|IEA:233011|IEA:234779|IEA:269437|IEA:269615|IEA:320404|IEA:320634|IEA:72469|IEA:74055
R-MMU:1855231	-1	Synthesis of IPs in the ER lumen	IEA:17330
R-MMU:186712	-1	Regulation of beta-cell development	IEA:11651|IEA:11652|IEA:23797|IEA:56458
R-MMU:186763	-1	Downstream signal transduction	IEA:107746|IEA:12927|IEA:12928|IEA:12929|IEA:14784|IEA:14786|IEA:15461|IEA:16653|IEA:17973|IEA:17974|IEA:18590|IEA:18591|IEA:18595|IEA:18596|IEA:18706|IEA:18708|IEA:18709|IEA:18803|IEA:19247|IEA:20662|IEA:20779|IEA:20848|IEA:20850|IEA:20851|IEA:20852|IEA:218397|IEA:74769
R-MMU:186797	-1	Signaling by PDGF	IEA:107746|IEA:12824|IEA:12825|IEA:12826|IEA:12827|IEA:12828|IEA:12829|IEA:12830|IEA:12831|IEA:12832|IEA:12833|IEA:12834|IEA:12839|IEA:12841|IEA:12927|IEA:12928|IEA:12929|IEA:14784|IEA:14786|IEA:15461|IEA:16653|IEA:17973|IEA:17974|IEA:18550|IEA:18590|IEA:18591|IEA:18595|IEA:18596|IEA:18706|IEA:18708|IEA:18709|IEA:18791|IEA:18803|IEA:18815|IEA:19247|IEA:19248|IEA:20662|IEA:20750|IEA:20779|IEA:2084…
R-MMU:187015	-1	Activation of TRKA receptors	IEA:18049|IEA:18211
R-MMU:187037	-1	Signaling by NTRK1 (TRKA)	IEA:101568|IEA:102626|IEA:107746|IEA:107932|IEA:109880|IEA:109905|IEA:110651|IEA:11771|IEA:11772|IEA:11773|IEA:11848|IEA:11908|IEA:12912|IEA:12928|IEA:12929|IEA:13654|IEA:14784|IEA:15461|IEA:16367|IEA:16653|IEA:17164|IEA:17937|IEA:18049|IEA:18211|IEA:18706|IEA:18708|IEA:18709|IEA:19052|IEA:19053|IEA:19094|IEA:19730|IEA:20111|IEA:20112|IEA:20393|IEA:20404|IEA:20416|IEA:20418|IEA:20662|IEA:20807|IE…
R-MMU:187042	-1	TRKA activation by NGF	IEA:18049|IEA:18211
R-MMU:187577	-1	SCF(Skp2)-mediated degradation of p27/p21	IEA:12427|IEA:12428|IEA:12443|IEA:12447|IEA:12448|IEA:12566|IEA:12567|IEA:12575|IEA:12576|IEA:12577|IEA:16912|IEA:16913|IEA:17463|IEA:19166|IEA:19167|IEA:19170|IEA:19171|IEA:19172|IEA:19173|IEA:19175|IEA:19177|IEA:19179|IEA:19181|IEA:19182|IEA:19184|IEA:19185|IEA:19186|IEA:19188|IEA:19192|IEA:20459|IEA:21402|IEA:21762|IEA:22123|IEA:22186|IEA:22187|IEA:22190|IEA:228769|IEA:23996|IEA:23997|IEA:2644…
R-MMU:187687	-1	Signalling to ERKs	IEA:102626|IEA:107746|IEA:109880|IEA:109905|IEA:12928|IEA:12929|IEA:14784|IEA:15461|IEA:16653|IEA:17164|IEA:18049|IEA:18211|IEA:19094|IEA:19730|IEA:20416|IEA:20418|IEA:20662|IEA:216148|IEA:26395|IEA:26396|IEA:26413|IEA:26416|IEA:26417|IEA:327826|IEA:54401|IEA:77480
R-MMU:189085	-1	Digestion of dietary carbohydrate	IEA:100043684|IEA:100043686|IEA:100043688|IEA:109959|IEA:11722|IEA:226413|IEA:232714|IEA:69983|IEA:71884|IEA:81600
R-MMU:189200	-1	Cellular hexose transport	IEA:109342|IEA:117591|IEA:170441|IEA:19729|IEA:20525|IEA:20526|IEA:20527|IEA:20528|IEA:20537|IEA:212980|IEA:227659|IEA:230612|IEA:246787|IEA:353169|IEA:56017|IEA:56636
R-MMU:189445	-1	Metabolism of porphyrins	IEA:101488|IEA:109778|IEA:11655|IEA:11656|IEA:11657|IEA:12780|IEA:12892|IEA:14080|IEA:14859|IEA:15288|IEA:15368|IEA:15369|IEA:17025|IEA:17250|IEA:19044|IEA:22275|IEA:22276|IEA:226139|IEA:226844|IEA:233016|IEA:26357|IEA:28253|IEA:394433|IEA:70383
R-MMU:189451	-1	Heme biosynthesis	IEA:11655|IEA:11656|IEA:11657|IEA:12892|IEA:15288|IEA:17025|IEA:19044|IEA:22275|IEA:22276|IEA:226139|IEA:226844|IEA:26357|IEA:70383
R-MMU:189483	-1	Heme degradation	IEA:101488|IEA:109778|IEA:11657|IEA:12780|IEA:14080|IEA:14859|IEA:15368|IEA:15369|IEA:17250|IEA:233016|IEA:26357|IEA:28253|IEA:394433
R-MMU:190236	-1	Signaling by FGFR	IEA:107971|IEA:109880|IEA:114715|IEA:114716|IEA:116701|IEA:12402|IEA:14164|IEA:14165|IEA:14170|IEA:14171|IEA:14172|IEA:14173|IEA:14175|IEA:14176|IEA:14177|IEA:14178|IEA:14179|IEA:14180|IEA:14181|IEA:14182|IEA:14183|IEA:14186|IEA:14388|IEA:14425|IEA:14784|IEA:15382|IEA:15461|IEA:16591|IEA:16653|IEA:17346|IEA:17749|IEA:18706|IEA:18708|IEA:18803|IEA:19052|IEA:19053|IEA:19247|IEA:20020|IEA:20021|IEA:…
R-MMU:190239	-1	FGFR3 ligand binding and activation	IEA:14164|IEA:14171|IEA:14172|IEA:14173|IEA:14175|IEA:14176|IEA:14179|IEA:14180|IEA:14425|IEA:64654|IEA:80857|IEA:80903
R-MMU:190241	-1	FGFR2 ligand binding and activation	IEA:14164|IEA:14165|IEA:14171|IEA:14172|IEA:14173|IEA:14175|IEA:14176|IEA:14177|IEA:14178|IEA:14179|IEA:14180|IEA:14181|IEA:14183|IEA:64654|IEA:67112|IEA:72514|IEA:80857|IEA:80903
R-MMU:190242	-1	FGFR1 ligand binding and activation	IEA:14164|IEA:14165|IEA:14171|IEA:14173|IEA:14175|IEA:14176|IEA:14177|IEA:14179|IEA:14180|IEA:14182|IEA:16591|IEA:64654|IEA:67112|IEA:80857
R-MMU:190322	-1	FGFR4 ligand binding and activation	IEA:14164|IEA:14170|IEA:14171|IEA:14172|IEA:14173|IEA:14175|IEA:14177|IEA:14179|IEA:14180|IEA:14186|IEA:64654|IEA:80857|IEA:80903|IEA:83379
R-MMU:190370	-1	FGFR1b ligand binding and activation	IEA:14164|IEA:14165|IEA:14173|IEA:14182|IEA:67112
R-MMU:190371	-1	FGFR3b ligand binding and activation	IEA:14164|IEA:14171|IEA:14172|IEA:14179|IEA:14180|IEA:80857
R-MMU:190372	-1	FGFR3c ligand binding and activation	IEA:14164|IEA:14171|IEA:14172|IEA:14173|IEA:14175|IEA:14176|IEA:14179|IEA:14180|IEA:14425|IEA:64654|IEA:80857|IEA:80903
R-MMU:190373	-1	FGFR1c ligand binding and activation	IEA:14164|IEA:14171|IEA:14173|IEA:14175|IEA:14176|IEA:14177|IEA:14179|IEA:14180|IEA:14182|IEA:64654|IEA:80857
R-MMU:190374	-1	FGFR1c and Klotho ligand binding and activation	IEA:14182|IEA:16591|IEA:64654
R-MMU:190375	-1	FGFR2c ligand binding and activation	IEA:14164|IEA:14171|IEA:14172|IEA:14173|IEA:14175|IEA:14176|IEA:14177|IEA:14179|IEA:14180|IEA:14183|IEA:64654|IEA:80857|IEA:80903
R-MMU:190377	-1	FGFR2b ligand binding and activation	IEA:14164|IEA:14165|IEA:14173|IEA:14178|IEA:14181|IEA:14183|IEA:67112|IEA:72514
R-MMU:190704	-1	Oligomerization of connexins into connexons	IEA:14618
R-MMU:190828	-1	Gap junction trafficking	IEA:11461|IEA:11465|IEA:11773|IEA:118454|IEA:13132|IEA:13429|IEA:13430|IEA:14609|IEA:14610|IEA:14611|IEA:14612|IEA:14613|IEA:14615|IEA:14616|IEA:14617|IEA:14618|IEA:14619|IEA:14620|IEA:14621|IEA:14622|IEA:14623|IEA:22142|IEA:22143|IEA:22144|IEA:22145|IEA:22146|IEA:22147|IEA:22151|IEA:22152|IEA:22153|IEA:225152|IEA:227613|IEA:238463|IEA:353155|IEA:53857|IEA:545486|IEA:67300|IEA:67951|IEA:73710|IEA…
R-MMU:190840	-1	Microtubule-dependent trafficking of connexons from Golgi to the plasma membrane	IEA:14609|IEA:22142|IEA:22143|IEA:22144|IEA:22145|IEA:22146|IEA:22147|IEA:22151|IEA:22152|IEA:22153|IEA:227613|IEA:238463|IEA:53857|IEA:545486|IEA:67951|IEA:73710
R-MMU:190861	-1	Gap junction assembly	IEA:118454|IEA:14609|IEA:14610|IEA:14611|IEA:14612|IEA:14613|IEA:14615|IEA:14616|IEA:14617|IEA:14618|IEA:14619|IEA:14620|IEA:14621|IEA:14622|IEA:14623|IEA:22142|IEA:22143|IEA:22144|IEA:22145|IEA:22146|IEA:22147|IEA:22151|IEA:22152|IEA:22153|IEA:225152|IEA:227613|IEA:238463|IEA:353155|IEA:53857|IEA:545486|IEA:67951|IEA:73710
R-MMU:190872	-1	Transport of connexons to the plasma membrane	IEA:14609|IEA:14619|IEA:22142|IEA:22143|IEA:22144|IEA:22145|IEA:22146|IEA:22147|IEA:22151|IEA:22152|IEA:22153|IEA:227613|IEA:238463|IEA:53857|IEA:545486|IEA:67951|IEA:73710
R-MMU:190873	-1	Gap junction degradation	IEA:11461|IEA:11465|IEA:11773|IEA:13132|IEA:13429|IEA:13430|IEA:14609|IEA:67300|IEA:74325
R-MMU:1912408	-1	Pre-NOTCH Transcription and Translation	IEA:13710|IEA:18759
R-MMU:1912420	-1	Pre-NOTCH Processing in Golgi	IEA:18128|IEA:18131|IEA:18132|IEA:18550|IEA:56334
R-MMU:1912422	-1	Pre-NOTCH Expression and Processing	IEA:13710|IEA:18128|IEA:18131|IEA:18132|IEA:18550|IEA:18759|IEA:56334
R-MMU:191273	-1	Cholesterol biosynthesis	IEA:102635781|IEA:110196|IEA:110460|IEA:13121|IEA:13360|IEA:13595|IEA:14137|IEA:14593|IEA:15357|IEA:15490|IEA:16987|IEA:17855|IEA:18194|IEA:192156|IEA:20775|IEA:208715|IEA:235293|IEA:319554|IEA:320581|IEA:66234|IEA:68603|IEA:68865|IEA:73166|IEA:74411|IEA:74754|IEA:98386
R-MMU:191650	-1	Regulation of gap junction activity	IEA:14609|IEA:20779|IEA:21872
R-MMU:191859	-1	snRNP Assembly	IEA:103468|IEA:107686|IEA:107939|IEA:108989|IEA:110379|IEA:116940|IEA:170762|IEA:18141|IEA:18226|IEA:19069|IEA:19386|IEA:20595|IEA:20638|IEA:20641|IEA:20643|IEA:216766|IEA:218210|IEA:223921|IEA:227699|IEA:227720|IEA:231042|IEA:234865|IEA:237221|IEA:269113|IEA:269966|IEA:27374|IEA:276919|IEA:445007|IEA:53975|IEA:54563|IEA:59015|IEA:66069|IEA:66603|IEA:66679|IEA:67242|IEA:67332|IEA:68011|IEA:69482|…
R-MMU:192105	-1	Synthesis of bile acids and bile salts	IEA:100273|IEA:101502|IEA:104086|IEA:105349|IEA:105387|IEA:116852|IEA:12012|IEA:12642|IEA:13116|IEA:13122|IEA:13123|IEA:13124|IEA:15488|IEA:170789|IEA:17977|IEA:17978|IEA:19223|IEA:20181|IEA:20186|IEA:20280|IEA:208665|IEA:228983|IEA:26458|IEA:26459|IEA:27413|IEA:56050|IEA:64291|IEA:71720|IEA:76303|IEA:83702|IEA:93732|IEA:99031
R-MMU:192456	-1	Digestion of dietary lipid	IEA:109791|IEA:12613|IEA:18946|IEA:18947|IEA:67717|IEA:69060
R-MMU:193048	-1	Androgen biosynthesis	IEA:12640|IEA:13074|IEA:15487|IEA:15493|IEA:18976|IEA:56348|IEA:57357|IEA:78925|IEA:94224
R-MMU:193144	-1	Estrogen biosynthesis	IEA:114664|IEA:11997|IEA:13075|IEA:14187|IEA:15485|IEA:15486|IEA:66065|IEA:67861
R-MMU:193368	-1	Synthesis of bile acids and bile salts via 7alpha-hydroxycholesterol	IEA:101502|IEA:104086|IEA:105349|IEA:105387|IEA:116852|IEA:12012|IEA:13122|IEA:13123|IEA:13124|IEA:15488|IEA:170789|IEA:17977|IEA:17978|IEA:19223|IEA:20181|IEA:20186|IEA:20280|IEA:208665|IEA:26458|IEA:26459|IEA:27413|IEA:83702|IEA:93732
R-MMU:193634	-1	Axonal growth inhibition (RHOA activation)	IEA:109904|IEA:11848|IEA:17136|IEA:18053|IEA:18377|IEA:192662|IEA:235402|IEA:68585
R-MMU:193639	-1	p75NTR signals via NF-kB	IEA:16150|IEA:16179|IEA:17874|IEA:18033|IEA:18035|IEA:18049|IEA:18053|IEA:18412|IEA:18759|IEA:192656|IEA:19697|IEA:22034|IEA:22186|IEA:22187|IEA:22190|IEA:78294
R-MMU:193648	-1	NRAGE signals death through JNK	IEA:101497|IEA:102098|IEA:109904|IEA:109934|IEA:12015|IEA:12125|IEA:13605|IEA:14163|IEA:14674|IEA:16443|IEA:16800|IEA:16801|IEA:19353|IEA:19418|IEA:20662|IEA:20663|IEA:207212|IEA:213498|IEA:213649|IEA:22324|IEA:22325|IEA:223435|IEA:224014|IEA:230098|IEA:230972|IEA:234094|IEA:236915|IEA:24001|IEA:26382|IEA:26419|IEA:268739|IEA:269608|IEA:277360|IEA:328967|IEA:381112|IEA:442801|IEA:53972|IEA:54126|…
R-MMU:193692	-1	Regulated proteolysis of p75NTR	IEA:11491|IEA:18033|IEA:18053|IEA:19165|IEA:19697|IEA:208117|IEA:22034|IEA:226548|IEA:59287|IEA:66340
R-MMU:193697	-1	p75NTR regulates axonogenesis	IEA:109904|IEA:11848|IEA:17136|IEA:18049|IEA:18053|IEA:18377|IEA:192662|IEA:235402|IEA:68585
R-MMU:193704	-1	p75 NTR receptor-mediated signalling	IEA:101497|IEA:102098|IEA:109904|IEA:109934|IEA:11491|IEA:11848|IEA:12015|IEA:12070|IEA:12125|IEA:12366|IEA:12367|IEA:13605|IEA:14163|IEA:14674|IEA:16150|IEA:16179|IEA:16443|IEA:16800|IEA:16801|IEA:17136|IEA:17874|IEA:18033|IEA:18035|IEA:18049|IEA:18053|IEA:18377|IEA:18412|IEA:18759|IEA:19165|IEA:192656|IEA:192662|IEA:19353|IEA:19418|IEA:19697|IEA:20662|IEA:20663|IEA:207212|IEA:208117|IEA:213498|…
R-MMU:193775	-1	Synthesis of bile acids and bile salts via 24-hydroxycholesterol	IEA:101502|IEA:104086|IEA:105349|IEA:105387|IEA:116852|IEA:13116|IEA:13124|IEA:19223|IEA:208665|IEA:26458|IEA:26459|IEA:56050|IEA:83702
R-MMU:193807	-1	Synthesis of bile acids and bile salts via 27-hydroxycholesterol	IEA:101502|IEA:104086|IEA:105349|IEA:105387|IEA:116852|IEA:13122|IEA:13123|IEA:13124|IEA:17977|IEA:17978|IEA:19223|IEA:20181|IEA:20186|IEA:208665|IEA:83702
R-MMU:193993	-1	Mineralocorticoid biosynthesis	IEA:12640|IEA:13072|IEA:13079|IEA:15493
R-MMU:194002	-1	Glucocorticoid biosynthesis	IEA:110115|IEA:12401|IEA:13072|IEA:13074|IEA:13079|IEA:15483|IEA:15484|IEA:15493|IEA:18976
R-MMU:194068	-1	Bile acid and bile salt metabolism	IEA:100273|IEA:101502|IEA:104086|IEA:105349|IEA:105387|IEA:11657|IEA:116852|IEA:12012|IEA:12642|IEA:13116|IEA:13122|IEA:13123|IEA:13124|IEA:15488|IEA:16204|IEA:170460|IEA:170789|IEA:17977|IEA:17978|IEA:19223|IEA:20181|IEA:20186|IEA:20280|IEA:20493|IEA:20494|IEA:208665|IEA:228983|IEA:26458|IEA:26459|IEA:27413|IEA:28253|IEA:56050|IEA:64291|IEA:71720|IEA:76303|IEA:76408|IEA:83702|IEA:93732|IEA:99031
R-MMU:194138	-1	Signaling by VEGF	IEA:101314|IEA:102626|IEA:105855|IEA:108100|IEA:109270|IEA:11308|IEA:11461|IEA:11465|IEA:11651|IEA:11652|IEA:11848|IEA:12313|IEA:12314|IEA:12315|IEA:12385|IEA:12387|IEA:12388|IEA:12389|IEA:12540|IEA:12562|IEA:12927|IEA:12928|IEA:13057|IEA:13058|IEA:140579|IEA:140580|IEA:14083|IEA:14205|IEA:14254|IEA:14257|IEA:14360|IEA:15461|IEA:15507|IEA:15519|IEA:16410|IEA:16416|IEA:16480|IEA:16653|IEA:17164|IE…
R-MMU:194306	-1	Neurophilin interactions with VEGF and VEGFR	IEA:14254|IEA:18186|IEA:18187
R-MMU:194313	-1	VEGF ligand-receptor interactions	IEA:14205|IEA:14254|IEA:14257|IEA:18654|IEA:22339|IEA:22340|IEA:22341
R-MMU:194315	-1	Signaling by Rho GTPases	IEA:100039319|IEA:100041230|IEA:100043813|IEA:101314|IEA:101497|IEA:102098|IEA:103468|IEA:103573|IEA:104215|IEA:105855|IEA:106628|IEA:106952|IEA:107995|IEA:108000|IEA:108100|IEA:108699|IEA:108911|IEA:109333|IEA:109904|IEA:109934|IEA:110279|IEA:110379|IEA:11308|IEA:11350|IEA:11461|IEA:11465|IEA:117600|IEA:11799|IEA:11835|IEA:11848|IEA:11852|IEA:11853|IEA:11854|IEA:11856|IEA:11857|IEA:11867|IEA:122…
R-MMU:194441	-1	Metabolism of non-coding RNA	IEA:103468|IEA:107686|IEA:107939|IEA:108989|IEA:110379|IEA:116940|IEA:170762|IEA:18141|IEA:18226|IEA:19069|IEA:19386|IEA:20595|IEA:20638|IEA:20641|IEA:20643|IEA:216766|IEA:218210|IEA:223921|IEA:227699|IEA:227720|IEA:231042|IEA:234865|IEA:237221|IEA:269113|IEA:269966|IEA:27374|IEA:276919|IEA:445007|IEA:53975|IEA:54563|IEA:59015|IEA:66069|IEA:66603|IEA:66679|IEA:67242|IEA:67332|IEA:68011|IEA:69482|…
R-MMU:194840	-1	Rho GTPase cycle	IEA:101497|IEA:102098|IEA:104215|IEA:106628|IEA:106952|IEA:108699|IEA:109904|IEA:109934|IEA:110279|IEA:117600|IEA:11848|IEA:11852|IEA:11853|IEA:11854|IEA:11856|IEA:11857|IEA:12540|IEA:12549|IEA:13605|IEA:14163|IEA:14270|IEA:14567|IEA:14569|IEA:14570|IEA:14674|IEA:16330|IEA:16443|IEA:16800|IEA:16801|IEA:170758|IEA:18709|IEA:192662|IEA:19353|IEA:19354|IEA:19418|IEA:19765|IEA:20662|IEA:20663|IEA:207…
R-MMU:195253	-1	Degradation of beta-catenin by the destruction complex	IEA:103554|IEA:12005|IEA:12387|IEA:13016|IEA:13017|IEA:14296|IEA:16842|IEA:16912|IEA:16913|IEA:17463|IEA:19052|IEA:19053|IEA:19166|IEA:19167|IEA:19170|IEA:19171|IEA:19172|IEA:19173|IEA:19175|IEA:19177|IEA:19179|IEA:19181|IEA:19182|IEA:19184|IEA:19185|IEA:19186|IEA:19188|IEA:19192|IEA:212398|IEA:21402|IEA:21414|IEA:21415|IEA:21416|IEA:21762|IEA:21885|IEA:21886|IEA:21887|IEA:21888|IEA:22123|IEA:221…
R-MMU:195258	-1	RHO GTPase Effectors	IEA:100039319|IEA:100041230|IEA:100043813|IEA:101314|IEA:103468|IEA:103573|IEA:104215|IEA:105855|IEA:107995|IEA:108000|IEA:108100|IEA:108911|IEA:109333|IEA:110379|IEA:11308|IEA:11350|IEA:11461|IEA:11465|IEA:11799|IEA:11835|IEA:11848|IEA:11852|IEA:11853|IEA:11854|IEA:11867|IEA:12229|IEA:12235|IEA:12236|IEA:12237|IEA:12313|IEA:12314|IEA:12315|IEA:12385|IEA:12387|IEA:12532|IEA:12540|IEA:12550|IEA:12…
R-MMU:195399	-1	VEGF binds to VEGFR leading to receptor dimerization	IEA:14205|IEA:14254|IEA:14257|IEA:18654|IEA:22339|IEA:22340|IEA:22341
R-MMU:195721	-1	Signaling by WNT	IEA:100039319|IEA:100041230|IEA:103554|IEA:103573|IEA:106042|IEA:11651|IEA:11652|IEA:11771|IEA:11772|IEA:11773|IEA:11798|IEA:11848|IEA:12005|IEA:12006|IEA:12313|IEA:12314|IEA:12315|IEA:12322|IEA:12387|IEA:12389|IEA:12995|IEA:13000|IEA:13001|IEA:13016|IEA:13017|IEA:13380|IEA:13542|IEA:13543|IEA:13544|IEA:14296|IEA:14362|IEA:14365|IEA:14366|IEA:14367|IEA:14368|IEA:14369|IEA:14370|IEA:14681|IEA:1468…
R-MMU:196025	-1	Formation of annular gap junctions	IEA:11461|IEA:11465|IEA:11773|IEA:13132|IEA:13429|IEA:13430|IEA:14609|IEA:67300|IEA:74325
R-MMU:196071	-1	Metabolism of steroid hormones	IEA:110115|IEA:114664|IEA:11677|IEA:11997|IEA:12257|IEA:12401|IEA:12640|IEA:13070|IEA:13072|IEA:13074|IEA:13075|IEA:13079|IEA:14148|IEA:14149|IEA:14187|IEA:15483|IEA:15484|IEA:15485|IEA:15486|IEA:15487|IEA:15493|IEA:170459|IEA:170461|IEA:18976|IEA:207777|IEA:20845|IEA:56348|IEA:57357|IEA:59045|IEA:66065|IEA:67861|IEA:68165|IEA:76205|IEA:78925|IEA:94224
R-MMU:196108	-1	Pregnenolone biosynthesis	IEA:11677|IEA:12257|IEA:13070|IEA:14148|IEA:14149|IEA:170459|IEA:170461|IEA:207777|IEA:20845|IEA:59045|IEA:68165|IEA:76205
R-MMU:196299	-1	Beta-catenin phosphorylation cascade	IEA:12005|IEA:12387|IEA:14296|IEA:19052|IEA:19053|IEA:212398|IEA:225849|IEA:226849|IEA:26931|IEA:26932|IEA:51792|IEA:56637|IEA:72345|IEA:73699
R-MMU:1963640	-1	GRB2 events in ERBB2 signaling	IEA:12223|IEA:13866|IEA:13869|IEA:13874|IEA:14784|IEA:15200|IEA:15461|IEA:16653|IEA:20662
R-MMU:1963642	-1	PI3K events in ERBB2 signaling	IEA:12223|IEA:13645|IEA:13649|IEA:13866|IEA:13867|IEA:13869|IEA:13874|IEA:14388|IEA:14784|IEA:15200|IEA:18706|IEA:18708
R-MMU:196741	-1	Cobalamin (Cbl, vitamin B12) transport and metabolism	IEA:100040233|IEA:103964|IEA:109129|IEA:109136|IEA:114228|IEA:14603|IEA:17250|IEA:17850|IEA:19300|IEA:210009|IEA:21452|IEA:22072|IEA:22073|IEA:22074|IEA:238505|IEA:436522|IEA:436523|IEA:54219|IEA:67096|IEA:68421|IEA:76701|IEA:77697
R-MMU:196757	-1	Metabolism of folate and pterines	IEA:107747|IEA:107885|IEA:108037|IEA:108156|IEA:13361|IEA:14276|IEA:14287|IEA:17768|IEA:17769|IEA:20425|IEA:20509|IEA:216188|IEA:270685|IEA:52466|IEA:665563|IEA:69906
R-MMU:196780	-1	Biotin transport and metabolism	IEA:100705|IEA:107476|IEA:110821|IEA:110948|IEA:26363|IEA:330064|IEA:66904|IEA:72039|IEA:72621|IEA:78038
R-MMU:196783	-1	Coenzyme A biosynthesis	IEA:106564|IEA:211347|IEA:269614|IEA:66812|IEA:71743|IEA:73132|IEA:74450|IEA:75735
R-MMU:196791	-1	Vitamin D (calciferol) metabolism	IEA:13081|IEA:13115|IEA:14473|IEA:170930|IEA:22196|IEA:22337|IEA:244209|IEA:59004
R-MMU:196807	-1	Nicotinate metabolism	IEA:102570|IEA:12182|IEA:12494|IEA:13124|IEA:18113|IEA:192185|IEA:19223|IEA:19225|IEA:214424|IEA:216225|IEA:223646|IEA:225994|IEA:226518|IEA:23959|IEA:246703|IEA:328417|IEA:52552|IEA:547253|IEA:59027|IEA:66454|IEA:671535|IEA:67287|IEA:67375|IEA:67993|IEA:68646|IEA:69225|IEA:69564|IEA:74080|IEA:78914|IEA:80285
R-MMU:196819	-1	Vitamin B1 (thiamin) metabolism	IEA:105663|IEA:116914|IEA:29807|IEA:67283|IEA:80721
R-MMU:196836	-1	Vitamin C (ascorbate) metabolism	IEA:109672|IEA:109754|IEA:14873|IEA:20522|IEA:20525|IEA:20527|IEA:54338|IEA:68214
R-MMU:196843	-1	Vitamin B2 (riboflavin) metabolism	IEA:11433|IEA:18605|IEA:319945|IEA:52710|IEA:54391|IEA:69698
R-MMU:196849	-1	Metabolism of water-soluble vitamins and cofactors	IEA:100040233|IEA:100705|IEA:102570|IEA:103711|IEA:103964|IEA:105663|IEA:106564|IEA:107476|IEA:107747|IEA:107885|IEA:108037|IEA:108156|IEA:109129|IEA:109136|IEA:109672|IEA:109754|IEA:110821|IEA:110948|IEA:114228|IEA:11433|IEA:116914|IEA:11761|IEA:12182|IEA:12494|IEA:13124|IEA:13361|IEA:14104|IEA:14276|IEA:14287|IEA:14603|IEA:14873|IEA:17250|IEA:17768|IEA:17769|IEA:17850|IEA:18041|IEA:18113|IEA:18…
R-MMU:196854	-1	Metabolism of vitamins and cofactors	IEA:100040233|IEA:100705|IEA:102570|IEA:103711|IEA:103964|IEA:103978|IEA:105349|IEA:105387|IEA:105663|IEA:105886299|IEA:106564|IEA:107476|IEA:107747|IEA:107885|IEA:108037|IEA:108156|IEA:109129|IEA:109136|IEA:109672|IEA:109754|IEA:109791|IEA:110821|IEA:110948|IEA:114228|IEA:11433|IEA:11651|IEA:116852|IEA:116914|IEA:11761|IEA:11806|IEA:11807|IEA:11808|IEA:11813|IEA:11814|IEA:11816|IEA:12182|IEA:123…
R-MMU:1971475	-1	A tetrasaccharide linker sequence is required for GAG synthesis	IEA:103978|IEA:117592|IEA:12032|IEA:121021|IEA:12111|IEA:13004|IEA:13179|IEA:14733|IEA:14734|IEA:14735|IEA:15529|IEA:15530|IEA:20969|IEA:20970|IEA:20971|IEA:217119|IEA:218271|IEA:233781|IEA:23888|IEA:280645|IEA:29873|IEA:71951|IEA:72727|IEA:76898
R-MMU:197264	-1	Nicotinamide salvaging	IEA:102570|IEA:13124|IEA:18113|IEA:19223|IEA:19225|IEA:214424|IEA:216225|IEA:223646|IEA:246703|IEA:328417|IEA:52552|IEA:547253|IEA:59027|IEA:671535|IEA:67287|IEA:67993|IEA:69225|IEA:80285
R-MMU:1980143	-1	Signaling by NOTCH1	IEA:103806|IEA:14357|IEA:14534|IEA:16396|IEA:16450|IEA:18128|IEA:18519|IEA:19664|IEA:207521|IEA:22186|IEA:22187|IEA:22190|IEA:270118|IEA:328572|IEA:333639|IEA:433586|IEA:66354|IEA:74198|IEA:78294
R-MMU:198203	-1	PI3K/AKT activation	IEA:11848|IEA:16367|IEA:18049|IEA:18211|IEA:18706|IEA:18708|IEA:18709|IEA:384783|IEA:74769
R-MMU:198323	-1	AKT phosphorylates targets in the cytosol	IEA:11651|IEA:11652|IEA:12371|IEA:12575|IEA:12576|IEA:17246|IEA:23797|IEA:67605
R-MMU:198693	-1	AKT phosphorylates targets in the nucleus	IEA:11651|IEA:11652|IEA:12912|IEA:15370|IEA:23797|IEA:329934|IEA:54601|IEA:56458|IEA:56484|IEA:58988
R-MMU:198725	-1	Nuclear Events (kinase and transcription factor activation)	IEA:101568|IEA:107932|IEA:110651|IEA:11908|IEA:12912|IEA:13654|IEA:17164|IEA:17937|IEA:19052|IEA:19053|IEA:19094|IEA:20111|IEA:20112|IEA:20393|IEA:20807|IEA:235584|IEA:23939|IEA:26413|IEA:26416|IEA:26417|IEA:319520|IEA:51792|IEA:67603|IEA:72349|IEA:73086|IEA:73699
R-MMU:198753	-1	ERK/MAPK targets	IEA:101568|IEA:110651|IEA:19052|IEA:19053|IEA:19094|IEA:20111|IEA:20112|IEA:235584|IEA:23939|IEA:26413|IEA:26416|IEA:26417|IEA:319520|IEA:51792|IEA:67603|IEA:72349|IEA:73086|IEA:73699
R-MMU:198765	-1	Signalling to ERK5	IEA:23939
R-MMU:198933	-1	Immunoregulatory interactions between a Lymphoid and a non-Lymphoid cell	IEA:100529082|IEA:110557|IEA:110696|IEA:12010|IEA:12266|IEA:12478|IEA:12479|IEA:12483|IEA:12489|IEA:12500|IEA:12501|IEA:12502|IEA:12503|IEA:12520|IEA:12525|IEA:12526|IEA:12821|IEA:12824|IEA:12825|IEA:12842|IEA:12843|IEA:13052|IEA:14130|IEA:14728|IEA:14972|IEA:14985|IEA:14990|IEA:14991|IEA:14997|IEA:15006|IEA:15007|IEA:15013|IEA:15015|IEA:15018|IEA:15039|IEA:15040|IEA:15894|IEA:15896|IEA:15898|IEA…
R-MMU:199220	-1	Vitamin B5 (pantothenate) metabolism	IEA:106564|IEA:14104|IEA:211347|IEA:22361|IEA:269614|IEA:330064|IEA:66812|IEA:67618|IEA:71743|IEA:72621|IEA:73132|IEA:74450|IEA:75735
R-MMU:199418	-1	Negative regulation of the PI3K/AKT network	IEA:108083|IEA:11651|IEA:11652|IEA:117150|IEA:11839|IEA:12223|IEA:12478|IEA:12487|IEA:12519|IEA:12524|IEA:13645|IEA:13649|IEA:13866|IEA:13867|IEA:13869|IEA:13874|IEA:13982|IEA:13983|IEA:14164|IEA:14165|IEA:14170|IEA:14171|IEA:14172|IEA:14173|IEA:14175|IEA:14176|IEA:14177|IEA:14178|IEA:14179|IEA:14180|IEA:14182|IEA:14183|IEA:14186|IEA:14360|IEA:14388|IEA:14784|IEA:15200|IEA:15234|IEA:16179|IEA:161…
R-MMU:199920	-1	CREB phosphorylation	IEA:110651|IEA:11908|IEA:12912|IEA:17164|IEA:20111|IEA:20112|IEA:73086
R-MMU:199977	-1	ER to Golgi Anterograde Transport	IEA:102339|IEA:104318|IEA:105522|IEA:105785|IEA:107338|IEA:108123|IEA:108124|IEA:110379|IEA:11733|IEA:11839|IEA:11840|IEA:11842|IEA:11843|IEA:11844|IEA:12068|IEA:12343|IEA:12344|IEA:12345|IEA:12793|IEA:12794|IEA:12836|IEA:12847|IEA:13032|IEA:13136|IEA:13191|IEA:13424|IEA:13426|IEA:13427|IEA:14067|IEA:14069|IEA:14275|IEA:14799|IEA:16333|IEA:16334|IEA:16834|IEA:17957|IEA:18195|IEA:19324|IEA:193813|…
R-MMU:199991	-1	Membrane Trafficking	IEA:100017|IEA:100502766|IEA:100855|IEA:102339|IEA:102442|IEA:103724|IEA:103967|IEA:104303|IEA:104318|IEA:105245|IEA:105513|IEA:105522|IEA:105785|IEA:105841|IEA:106572|IEA:106628|IEA:107305|IEA:107338|IEA:108011|IEA:108012|IEA:108123|IEA:108124|IEA:108148|IEA:108679|IEA:108800|IEA:108995|IEA:109181|IEA:109689|IEA:110033|IEA:110355|IEA:110379|IEA:11461|IEA:11465|IEA:11555|IEA:11607|IEA:11650|IEA:1…
R-MMU:199992	-1	trans-Golgi Network Vesicle Budding	IEA:105245|IEA:107338|IEA:108011|IEA:108012|IEA:108124|IEA:109689|IEA:117197|IEA:11764|IEA:11765|IEA:11766|IEA:11767|IEA:11768|IEA:11769|IEA:11774|IEA:11777|IEA:11781|IEA:11782|IEA:11820|IEA:11840|IEA:12874|IEA:13423|IEA:13430|IEA:14319|IEA:14533|IEA:15239|IEA:15481|IEA:16004|IEA:170760|IEA:17113|IEA:18457|IEA:18704|IEA:19345|IEA:20404|IEA:20615|IEA:20619|IEA:20661|IEA:20909|IEA:215890|IEA:21985|…
R-MMU:200425	-1	Carnitine metabolism	IEA:100705|IEA:107476|IEA:108079|IEA:108097|IEA:108099|IEA:12894|IEA:12895|IEA:12896|IEA:19015|IEA:20181|IEA:20520|IEA:21835|IEA:57279|IEA:68041
R-MMU:201451	-1	Signaling by BMP	IEA:110542|IEA:11480|IEA:11481|IEA:11482|IEA:12154|IEA:12156|IEA:12165|IEA:12166|IEA:12167|IEA:12168|IEA:12622|IEA:14314|IEA:17125|IEA:17128|IEA:17129|IEA:17130|IEA:17131|IEA:18121|IEA:216080|IEA:218441|IEA:23893|IEA:55994|IEA:66105|IEA:66313|IEA:75788|IEA:83453
R-MMU:201681	-1	TCF dependent signaling in response to WNT	IEA:100039319|IEA:100041230|IEA:103554|IEA:103573|IEA:11651|IEA:11652|IEA:11798|IEA:12005|IEA:12006|IEA:12387|IEA:12389|IEA:12995|IEA:13000|IEA:13001|IEA:13016|IEA:13380|IEA:13542|IEA:13543|IEA:13544|IEA:14296|IEA:14362|IEA:14366|IEA:14367|IEA:14368|IEA:14370|IEA:15077|IEA:15078|IEA:15081|IEA:15267|IEA:15270|IEA:16842|IEA:16912|IEA:16913|IEA:16973|IEA:16974|IEA:17283|IEA:17463|IEA:17847|IEA:18719…
R-MMU:201688	-1	WNT mediated activation of DVL	IEA:12995|IEA:13000|IEA:13001|IEA:13542|IEA:13543|IEA:13544|IEA:18719|IEA:27373
R-MMU:201722	-1	Formation of the beta-catenin:TCF transactivating complex	IEA:100039319|IEA:100041230|IEA:12387|IEA:15077|IEA:15078|IEA:15081|IEA:15267|IEA:15270|IEA:16842|IEA:17283|IEA:20586|IEA:213464|IEA:21414|IEA:21415|IEA:21416|IEA:214498|IEA:21752|IEA:21885|IEA:21886|IEA:21887|IEA:21888|IEA:232440|IEA:235497|IEA:23808|IEA:260423|IEA:319148|IEA:319149|IEA:319150|IEA:319151|IEA:319152|IEA:319153|IEA:319154|IEA:319155|IEA:319156|IEA:319157|IEA:319158|IEA:319159|IEA:…
R-MMU:202040	-1	G-protein activation	IEA:14677|IEA:14678|IEA:14679|IEA:14681|IEA:14685|IEA:14686|IEA:14687|IEA:14688|IEA:14693|IEA:14695|IEA:14696|IEA:14697|IEA:14699|IEA:14700|IEA:14701|IEA:14702|IEA:14704|IEA:14706|IEA:14707|IEA:14709|IEA:14710|IEA:18390|IEA:18976|IEA:242851|IEA:64337|IEA:66066
R-MMU:202131	-1	Metabolism of nitric oxide: eNOS activation and regulation	IEA:114886|IEA:11651|IEA:12313|IEA:12314|IEA:12315|IEA:12389|IEA:13430|IEA:15519|IEA:18127|IEA:18777|IEA:329416|IEA:51793|IEA:66394|IEA:68268|IEA:69219|IEA:73178
R-MMU:2022090	-1	Assembly of collagen fibrils and other multimeric structures	IEA:12153|IEA:12476|IEA:12813|IEA:12814|IEA:12815|IEA:12816|IEA:12818|IEA:12819|IEA:12821|IEA:12822|IEA:12824|IEA:12825|IEA:12826|IEA:12827|IEA:12828|IEA:12829|IEA:12830|IEA:12831|IEA:12832|IEA:12833|IEA:12834|IEA:12836|IEA:12837|IEA:12839|IEA:12841|IEA:12842|IEA:12843|IEA:13030|IEA:13039|IEA:13040|IEA:13518|IEA:16403|IEA:16774|IEA:16780|IEA:16948|IEA:16949|IEA:16950|IEA:17384|IEA:17386|IEA:17392…
R-MMU:2022377	-1	Metabolism of Angiotensinogen to Angiotensins	IEA:104158|IEA:11421|IEA:12873|IEA:13033|IEA:13035|IEA:13809|IEA:14939|IEA:17228|IEA:17380|IEA:19701|IEA:56373|IEA:64138|IEA:70008|IEA:70495|IEA:72061|IEA:76703
R-MMU:2022854	-1	Keratan sulfate biosynthesis	IEA:108902|IEA:11595|IEA:116847|IEA:14264|IEA:14595|IEA:16545|IEA:17022|IEA:18295|IEA:20441|IEA:20442|IEA:20443|IEA:20444|IEA:227327|IEA:231727|IEA:27047|IEA:53418|IEA:53625|IEA:54371|IEA:54613|IEA:56336|IEA:56375|IEA:56386|IEA:56773|IEA:57370|IEA:70484|IEA:72297|IEA:76969
R-MMU:2022857	-1	Keratan sulfate degradation	IEA:11595|IEA:116847|IEA:12091|IEA:14264|IEA:15211|IEA:15212|IEA:16545|IEA:17022|IEA:18295|IEA:27047|IEA:50917|IEA:74577|IEA:75612
R-MMU:2022870	-1	Chondroitin sulfate biosynthesis	IEA:100910|IEA:12032|IEA:121021|IEA:12111|IEA:13004|IEA:13179|IEA:234356|IEA:269941|IEA:29873|IEA:53374|IEA:58250|IEA:59031|IEA:60322|IEA:71367|IEA:71797|IEA:74241|IEA:77590|IEA:78752|IEA:78923
R-MMU:2022923	-1	Dermatan sulfate biosynthesis	IEA:12032|IEA:121021|IEA:12111|IEA:13004|IEA:13179|IEA:212898|IEA:29873|IEA:319901|IEA:338362|IEA:72136
R-MMU:2022928	-1	HS-GAG biosynthesis	IEA:103978|IEA:14042|IEA:14043|IEA:14733|IEA:14734|IEA:14735|IEA:15476|IEA:15478|IEA:15529|IEA:15530|IEA:15531|IEA:17423|IEA:195646|IEA:20969|IEA:20970|IEA:20971|IEA:23888|IEA:23908|IEA:319415|IEA:328779|IEA:50785|IEA:50786|IEA:50787|IEA:54710|IEA:628779|IEA:64580|IEA:70484|IEA:71951|IEA:83398
R-MMU:202403	-1	TCR signaling	IEA:103554|IEA:103583|IEA:108723|IEA:12042|IEA:12500|IEA:12501|IEA:12502|IEA:12503|IEA:12504|IEA:12988|IEA:16150|IEA:16151|IEA:16331|IEA:16428|IEA:16797|IEA:16818|IEA:16822|IEA:16912|IEA:16913|IEA:17444|IEA:17463|IEA:17973|IEA:18033|IEA:18035|IEA:18481|IEA:18607|IEA:18706|IEA:18708|IEA:18709|IEA:18761|IEA:18803|IEA:19166|IEA:19167|IEA:19170|IEA:19171|IEA:19172|IEA:19173|IEA:19175|IEA:19177|IEA:19…
R-MMU:2024096	-1	HS-GAG degradation	IEA:103978|IEA:110006|IEA:12091|IEA:14733|IEA:14734|IEA:14735|IEA:15442|IEA:15529|IEA:15530|IEA:15931|IEA:20969|IEA:20970|IEA:20971|IEA:23888|IEA:27029|IEA:27419|IEA:52120|IEA:545291|IEA:71951|IEA:74577
R-MMU:2024101	-1	CS/DS degradation	IEA:109685|IEA:11881|IEA:12032|IEA:121021|IEA:12111|IEA:13004|IEA:13179|IEA:15211|IEA:15212|IEA:15586|IEA:15931|IEA:29873
R-MMU:202424	-1	Downstream TCR signaling	IEA:103554|IEA:103583|IEA:108723|IEA:12042|IEA:12500|IEA:12501|IEA:12502|IEA:12503|IEA:12504|IEA:16150|IEA:16151|IEA:16331|IEA:16818|IEA:16912|IEA:16913|IEA:17463|IEA:18033|IEA:18035|IEA:18607|IEA:18706|IEA:18708|IEA:18709|IEA:18761|IEA:19166|IEA:19167|IEA:19170|IEA:19171|IEA:19172|IEA:19173|IEA:19175|IEA:19177|IEA:19179|IEA:19181|IEA:19182|IEA:19184|IEA:19185|IEA:19186|IEA:19188|IEA:19192|IEA:19…
R-MMU:202427	-1	Phosphorylation of CD3 and TCR zeta chains	IEA:12500|IEA:12501|IEA:12502|IEA:12503|IEA:12504|IEA:12988|IEA:16818|IEA:19260|IEA:19264|IEA:19271|IEA:381091|IEA:94212
R-MMU:202430	-1	Translocation of ZAP-70 to Immunological synapse	IEA:12500|IEA:12501|IEA:12502|IEA:12503|IEA:12504|IEA:16818|IEA:19260|IEA:22637|IEA:381091
R-MMU:202433	-1	Generation of second messenger molecules	IEA:12500|IEA:12501|IEA:12502|IEA:12503|IEA:12504|IEA:16428|IEA:16797|IEA:16818|IEA:16822|IEA:17444|IEA:17973|IEA:18481|IEA:18803|IEA:22376|IEA:224105|IEA:22637|IEA:234779|IEA:23880|IEA:381091|IEA:630146
R-MMU:2025928	-1	Calcineurin activates NFAT	IEA:12313|IEA:12314|IEA:12315|IEA:18019|IEA:19055|IEA:19056|IEA:19058
R-MMU:202670	-1	ERKs are inactivated	IEA:101568|IEA:19052|IEA:19053|IEA:235584|IEA:23939|IEA:26413|IEA:26417|IEA:319520|IEA:51792|IEA:67603|IEA:72349|IEA:73699
R-MMU:202733	-1	Cell surface interactions at the vascular wall	IEA:108078|IEA:114872|IEA:11600|IEA:11601|IEA:11602|IEA:11931|IEA:11932|IEA:11933|IEA:12215|IEA:12389|IEA:12505|IEA:12506|IEA:12523|IEA:12842|IEA:12843|IEA:13052|IEA:13449|IEA:14061|IEA:14127|IEA:14268|IEA:14360|IEA:14456|IEA:14733|IEA:14784|IEA:14786|IEA:15170|IEA:15461|IEA:15529|IEA:16069|IEA:16149|IEA:16331|IEA:16400|IEA:16401|IEA:16402|IEA:16403|IEA:16410|IEA:16411|IEA:16412|IEA:16414|IEA:164…
R-MMU:2028269	-1	Signaling by Hippo	IEA:12367|IEA:13543|IEA:16798|IEA:211652|IEA:21872|IEA:21873|IEA:22601|IEA:22627|IEA:232157|IEA:260305|IEA:27494|IEA:50523|IEA:54401|IEA:56332|IEA:68473|IEA:75723|IEA:97064
R-MMU:2029480	-1	Fcgamma receptor (FCGR) dependent phagocytosis	IEA:101314|IEA:104759|IEA:105855|IEA:108100|IEA:11308|IEA:11350|IEA:11461|IEA:11465|IEA:11867|IEA:12229|IEA:12502|IEA:12503|IEA:12540|IEA:12928|IEA:140579|IEA:140580|IEA:14083|IEA:14129|IEA:14130|IEA:14191|IEA:14360|IEA:14784|IEA:15162|IEA:15516|IEA:15519|IEA:16885|IEA:17096|IEA:17882|IEA:17886|IEA:17909|IEA:17913|IEA:17918|IEA:17973|IEA:18016|IEA:18706|IEA:18708|IEA:18709|IEA:18753|IEA:18754|IEA…
R-MMU:2029481	-1	FCGR activation	IEA:12502|IEA:12503|IEA:14129|IEA:14130|IEA:14191|IEA:14360|IEA:15162|IEA:17096|IEA:20779|IEA:20963|IEA:22612|IEA:246256|IEA:677296
R-MMU:2029482	-1	Regulation of actin dynamics for phagocytic cup formation	IEA:101314|IEA:105855|IEA:108100|IEA:11308|IEA:11350|IEA:11461|IEA:11465|IEA:11867|IEA:12229|IEA:12502|IEA:12503|IEA:12540|IEA:12928|IEA:140579|IEA:140580|IEA:14083|IEA:14129|IEA:14130|IEA:14784|IEA:15516|IEA:15519|IEA:16885|IEA:17882|IEA:17886|IEA:17909|IEA:17913|IEA:17918|IEA:17973|IEA:18016|IEA:19353|IEA:20430|IEA:20963|IEA:215280|IEA:22324|IEA:22325|IEA:22376|IEA:242687|IEA:245880|IEA:246256|…
R-MMU:2029485	-1	Role of phospholipids in phagocytosis	IEA:104759|IEA:12502|IEA:12503|IEA:14129|IEA:14130|IEA:18706|IEA:18708|IEA:18709|IEA:18753|IEA:18754|IEA:18803|IEA:18806|IEA:18807|IEA:20963|IEA:234779|IEA:246256|IEA:381925|IEA:53357|IEA:677296|IEA:71910|IEA:74769
R-MMU:2032785	-1	YAP1- and WWTR1 (TAZ)-stimulated gene expression	IEA:18519|IEA:21388|IEA:21677|IEA:21678|IEA:21679|IEA:22601|IEA:97064
R-MMU:203615	-1	eNOS activation	IEA:114886|IEA:11651|IEA:12313|IEA:12314|IEA:12315|IEA:12389|IEA:15519|IEA:18127|IEA:18777|IEA:51793|IEA:68268|IEA:69219
R-MMU:203641	-1	NOSTRIN mediated eNOS trafficking	IEA:12389|IEA:13430|IEA:18127|IEA:329416|IEA:73178
R-MMU:203754	-1	NOSIP mediated eNOS trafficking	IEA:18127|IEA:66394
R-MMU:203927	-1	MicroRNA (miRNA) biogenesis	IEA:21357|IEA:214150|IEA:236511|IEA:239528|IEA:23992|IEA:76850
R-MMU:204005	-1	COPII-mediated vesicle transport	IEA:104318|IEA:105522|IEA:108123|IEA:108124|IEA:110379|IEA:11839|IEA:12068|IEA:12793|IEA:12794|IEA:12836|IEA:13032|IEA:14067|IEA:14069|IEA:14275|IEA:14799|IEA:17957|IEA:18195|IEA:19324|IEA:193813|IEA:20333|IEA:20334|IEA:20702|IEA:214895|IEA:215474|IEA:21787|IEA:21802|IEA:218811|IEA:235416|IEA:243819|IEA:245828|IEA:27096|IEA:317717|IEA:333883|IEA:50907|IEA:52036|IEA:56041|IEA:56334|IEA:56389|IEA:5…
R-MMU:204174	-1	Regulation of pyruvate dehydrogenase (PDH) complex	IEA:13382|IEA:14874|IEA:18597|IEA:18598|IEA:18604|IEA:19015|IEA:20181|IEA:228026|IEA:235339|IEA:236900|IEA:27273|IEA:27402|IEA:319518|IEA:381511|IEA:382051|IEA:68263
R-MMU:2046104	-1	alpha-linolenic (omega3) and linoleic (omega6) acid metabolism	IEA:113868|IEA:11430|IEA:11666|IEA:12686|IEA:14081|IEA:15488|IEA:170789|IEA:20280|IEA:54325|IEA:54326|IEA:56473|IEA:68801|IEA:76267
R-MMU:2046105	-1	Linoleic acid (LA) metabolism	IEA:11666|IEA:12686|IEA:14081|IEA:54325|IEA:54326|IEA:56473|IEA:68801|IEA:76267
R-MMU:2046106	-1	alpha-linolenic acid (ALA) metabolism	IEA:113868|IEA:11430|IEA:11666|IEA:12686|IEA:14081|IEA:15488|IEA:170789|IEA:20280|IEA:54325|IEA:54326|IEA:56473|IEA:68801|IEA:76267
R-MMU:204626	-1	Hypusine synthesis from eIF5A-lysine	IEA:102115|IEA:208691|IEA:276770|IEA:330817
R-MMU:204998	-1	Cell death signalling via NRAGE, NRIF and NADE	IEA:101497|IEA:102098|IEA:109904|IEA:109934|IEA:12015|IEA:12070|IEA:12125|IEA:12366|IEA:12367|IEA:13605|IEA:14163|IEA:14674|IEA:16443|IEA:16800|IEA:16801|IEA:18049|IEA:18053|IEA:18412|IEA:19165|IEA:19353|IEA:19418|IEA:20662|IEA:20663|IEA:207212|IEA:208117|IEA:213498|IEA:213649|IEA:22034|IEA:22186|IEA:22187|IEA:22190|IEA:22324|IEA:22325|IEA:223435|IEA:224014|IEA:22627|IEA:226548|IEA:230098|IEA:230…
R-MMU:205017	-1	NFG and proNGF binds to p75NTR	IEA:18049|IEA:18053
R-MMU:205025	-1	NADE modulates death signalling	IEA:12070|IEA:12366|IEA:12367|IEA:18049|IEA:18053|IEA:22627
R-MMU:205043	-1	NRIF signals cell death from the nucleus	IEA:18049|IEA:18053|IEA:18412|IEA:19165|IEA:208117|IEA:22034|IEA:22186|IEA:22187|IEA:22190|IEA:226548|IEA:59287|IEA:66340|IEA:67733|IEA:78294
R-MMU:209543	-1	p75NTR recruits signalling complexes	IEA:16150|IEA:16179|IEA:17874|IEA:18049|IEA:18053|IEA:18412|IEA:18759|IEA:192656|IEA:22034|IEA:22186|IEA:22187|IEA:22190|IEA:78294
R-MMU:209560	-1	NF-kB is activated and signals survival	IEA:16150|IEA:16179|IEA:18033|IEA:18035|IEA:18049|IEA:18053|IEA:18412|IEA:19697|IEA:22034|IEA:22186|IEA:22187|IEA:22190|IEA:78294
R-MMU:209563	-1	Axonal growth stimulation	IEA:11848|IEA:18049|IEA:18053|IEA:192662
R-MMU:209776	-1	Metabolism of amine-derived hormones	IEA:107585|IEA:107626|IEA:11298|IEA:12640|IEA:13166|IEA:13195|IEA:13370|IEA:13371|IEA:18948|IEA:216343|IEA:21823|IEA:21990|IEA:22018|IEA:70337|IEA:99439
R-MMU:209822	-1	Glycoprotein hormones	IEA:12640|IEA:14308|IEA:16322|IEA:16323|IEA:16324|IEA:16325|IEA:16326
R-MMU:209905	-1	Catecholamine biosynthesis	IEA:13166|IEA:13195|IEA:18948|IEA:21823
R-MMU:209931	-1	Serotonin and melatonin biosynthesis	IEA:107626|IEA:11298|IEA:13195|IEA:216343|IEA:21990
R-MMU:209952	-1	Peptide hormone biosynthesis	IEA:12640|IEA:14308|IEA:16322|IEA:16323|IEA:16324|IEA:16325|IEA:16326|IEA:18548|IEA:18976
R-MMU:209968	-1	Thyroxine biosynthesis	IEA:107585|IEA:12640|IEA:13370|IEA:13371|IEA:22018|IEA:70337|IEA:99439
R-MMU:210455	-1	Astrocytic Glutamate-Glutamine Uptake And Metabolism	IEA:105727|IEA:14645|IEA:20511|IEA:20512
R-MMU:210500	-1	Glutamate Neurotransmitter Release Cycle	IEA:116837|IEA:12889|IEA:14660|IEA:19339|IEA:20510|IEA:20511|IEA:20512|IEA:20513|IEA:20614|IEA:207777|IEA:20907|IEA:20910|IEA:20979|IEA:216456|IEA:22249|IEA:22318|IEA:233977|IEA:242607|IEA:327814|IEA:65106|IEA:67760|IEA:68507|IEA:72961|IEA:76787
R-MMU:210745	-1	Regulation of gene expression in beta cells	IEA:11651|IEA:11652|IEA:23797|IEA:56458
R-MMU:210990	-1	PECAM1 interactions	IEA:14360|IEA:15170|IEA:16331|IEA:16410|IEA:16416|IEA:16818|IEA:17096|IEA:18613|IEA:18803|IEA:19247|IEA:20779|IEA:22612
R-MMU:210991	-1	Basigin interactions	IEA:11931|IEA:11932|IEA:11933|IEA:12215|IEA:12389|IEA:16400|IEA:16403|IEA:16412|IEA:17136|IEA:17254|IEA:20501|IEA:20539|IEA:20540|IEA:20737|IEA:26570|IEA:268373|IEA:30962|IEA:330836|IEA:50934|IEA:53896|IEA:57274|IEA:66053|IEA:80879
R-MMU:210993	-1	Tie2 Signaling	IEA:11600|IEA:11601|IEA:11602|IEA:13449|IEA:14784|IEA:14786|IEA:15461|IEA:16653|IEA:18706|IEA:18708|IEA:18709|IEA:19247|IEA:20416|IEA:20662|IEA:21687|IEA:50915|IEA:74769
R-MMU:211000	-1	Gene Silencing by RNA	IEA:100039319|IEA:100041230|IEA:103468|IEA:107939|IEA:108989|IEA:110379|IEA:15077|IEA:15078|IEA:15081|IEA:15267|IEA:15270|IEA:170762|IEA:17749|IEA:18141|IEA:18226|IEA:19069|IEA:19384|IEA:19386|IEA:20020|IEA:20021|IEA:21357|IEA:213988|IEA:214150|IEA:217351|IEA:218210|IEA:22099|IEA:223921|IEA:227699|IEA:227720|IEA:231042|IEA:231329|IEA:232440|IEA:233833|IEA:234865|IEA:236511|IEA:239528|IEA:23992|IE…
R-MMU:211163	-1	AKT-mediated inactivation of FOXO1A	IEA:11651|IEA:11652|IEA:23797|IEA:56458
R-MMU:211859	-1	Biological oxidations	IEA:100040843|IEA:100041375|IEA:100041449|IEA:100727|IEA:102294|IEA:104086|IEA:104158|IEA:105887|IEA:106648|IEA:107146|IEA:108645|IEA:108652|IEA:109652|IEA:109731|IEA:109754|IEA:109857|IEA:110115|IEA:110175|IEA:110198|IEA:11522|IEA:11529|IEA:11532|IEA:11615|IEA:11622|IEA:11624|IEA:11632|IEA:11668|IEA:11669|IEA:11670|IEA:117147|IEA:11720|IEA:11754|IEA:11863|IEA:11864|IEA:12846|IEA:13070|IEA:13072|…
R-MMU:211897	-1	Cytochrome P450 - arranged by substrate type	IEA:100040843|IEA:100041375|IEA:100041449|IEA:102294|IEA:104086|IEA:106648|IEA:110115|IEA:11622|IEA:11624|IEA:11863|IEA:11864|IEA:13070|IEA:13072|IEA:13075|IEA:13076|IEA:13078|IEA:13079|IEA:13081|IEA:13082|IEA:13085|IEA:13086|IEA:13106|IEA:13107|IEA:13110|IEA:13112|IEA:13113|IEA:13114|IEA:13115|IEA:13116|IEA:13117|IEA:13118|IEA:13119|IEA:13120|IEA:13121|IEA:13122|IEA:13123|IEA:13124|IEA:14148|IEA…
R-MMU:211916	-1	Vitamins	IEA:13081|IEA:13082|IEA:13115|IEA:232174|IEA:244209|IEA:546726
R-MMU:211935	-1	Fatty acids	IEA:100040843|IEA:106648|IEA:13085|IEA:13086|IEA:13107|IEA:13110|IEA:13117|IEA:13118|IEA:13119|IEA:13120|IEA:230639|IEA:233005|IEA:243881|IEA:277753|IEA:320997|IEA:435802|IEA:56448|IEA:631304|IEA:64385|IEA:666168
R-MMU:211945	-1	Phase I - Functionalization of compounds	IEA:100040843|IEA:100041375|IEA:100041449|IEA:102294|IEA:104086|IEA:104158|IEA:106648|IEA:109731|IEA:109754|IEA:109857|IEA:110115|IEA:11522|IEA:11529|IEA:11532|IEA:11622|IEA:11624|IEA:11632|IEA:11668|IEA:11669|IEA:11670|IEA:11754|IEA:11863|IEA:11864|IEA:13070|IEA:13072|IEA:13075|IEA:13076|IEA:13078|IEA:13079|IEA:13081|IEA:13082|IEA:13085|IEA:13086|IEA:13106|IEA:13107|IEA:13110|IEA:13112|IEA:13113…
R-MMU:211958	-1	Miscellaneous substrates	IEA:100040843|IEA:100041375|IEA:100041449|IEA:106648|IEA:13112|IEA:13113|IEA:13114|IEA:13117|IEA:13118|IEA:13119|IEA:13120|IEA:230639|IEA:277753|IEA:320997|IEA:337924|IEA:435802|IEA:53973|IEA:545817|IEA:56388|IEA:56448|IEA:622127|IEA:631304|IEA:64385|IEA:666168|IEA:71519|IEA:74134
R-MMU:211976	-1	Endogenous sterols	IEA:102294|IEA:104086|IEA:110115|IEA:11622|IEA:11624|IEA:11863|IEA:11864|IEA:13070|IEA:13072|IEA:13075|IEA:13078|IEA:13079|IEA:13116|IEA:13121|IEA:13122|IEA:13123|IEA:13124|IEA:14148|IEA:14149|IEA:17977|IEA:17978|IEA:18976|IEA:19223|IEA:20181|IEA:20186|IEA:56050|IEA:68165
R-MMU:211979	-1	Eicosanoids	IEA:100040843|IEA:106648|IEA:13117|IEA:13118|IEA:13119|IEA:13120|IEA:13124|IEA:19223|IEA:21391|IEA:230639|IEA:277753|IEA:320997|IEA:435802|IEA:631304|IEA:64385|IEA:666168
R-MMU:211981	-1	Xenobiotics	IEA:100041375|IEA:100041449|IEA:11622|IEA:11624|IEA:11863|IEA:11864|IEA:13076|IEA:13085|IEA:13086|IEA:13106|IEA:13107|IEA:13110|IEA:13112|IEA:13113|IEA:13114|IEA:233005|IEA:243881|IEA:337924|IEA:53973|IEA:545817|IEA:56388|IEA:56448|IEA:622127|IEA:72082|IEA:74134
R-MMU:211994	-1	Sterols are 12-hydroxylated by CYP8B1	IEA:13124|IEA:19223
R-MMU:211999	-1	CYP2E1 reactions	IEA:13085|IEA:13086|IEA:13106|IEA:13107|IEA:233005|IEA:243881|IEA:56448|IEA:74134
R-MMU:212165	-1	Epigenetic regulation of gene expression	IEA:100039319|IEA:100041230|IEA:101867|IEA:110052|IEA:11461|IEA:11569|IEA:13433|IEA:13435|IEA:13436|IEA:13626|IEA:14056|IEA:14534|IEA:15077|IEA:15078|IEA:15081|IEA:15267|IEA:15270|IEA:16468|IEA:17191|IEA:17749|IEA:17765|IEA:17913|IEA:18432|IEA:18519|IEA:19646|IEA:20016|IEA:20017|IEA:20019|IEA:20937|IEA:21339|IEA:21340|IEA:21341|IEA:21374|IEA:21652|IEA:21665|IEA:22385|IEA:232440|IEA:245688|IEA:245…
R-MMU:2122947	-1	NOTCH1 Intracellular Domain Regulates Transcription	IEA:103806|IEA:14534|IEA:18128|IEA:18519|IEA:19664|IEA:270118|IEA:328572|IEA:333639|IEA:433586|IEA:66354
R-MMU:2122948	-1	Activated NOTCH1 Transmits Signal to the Nucleus	IEA:14357|IEA:16396|IEA:16450|IEA:18128|IEA:207521|IEA:22186|IEA:22187|IEA:22190|IEA:74198|IEA:78294
R-MMU:212300	-1	PRC2 methylates histones and DNA	IEA:100039319|IEA:100041230|IEA:11569|IEA:13433|IEA:13435|IEA:13436|IEA:13626|IEA:14056|IEA:15077|IEA:15078|IEA:15081|IEA:15267|IEA:15270|IEA:16468|IEA:17765|IEA:19646|IEA:21652|IEA:232440|IEA:245688|IEA:260423|IEA:319148|IEA:319149|IEA:319150|IEA:319151|IEA:319152|IEA:319153|IEA:319154|IEA:319155|IEA:319156|IEA:319157|IEA:319158|IEA:319159|IEA:319160|IEA:319161|IEA:319164|IEA:319165|IEA:319166|I…
R-MMU:212436	-1	Generic Transcription Pathway	IEA:100039319|IEA:100041230|IEA:100043468|IEA:101095|IEA:102635315|IEA:103554|IEA:103806|IEA:104348|IEA:104394|IEA:104625|IEA:105787|IEA:106344|IEA:106931|IEA:107932|IEA:107951|IEA:108079|IEA:108083|IEA:108097|IEA:108099|IEA:108143|IEA:108961|IEA:109270|IEA:109594|IEA:110052|IEA:110147|IEA:110616|IEA:11350|IEA:114741|IEA:11614|IEA:11651|IEA:11652|IEA:117150|IEA:11835|IEA:11920|IEA:12028|IEA:12144…
R-MMU:212676	-1	Dopamine Neurotransmitter Release Cycle	IEA:108030|IEA:116837|IEA:12361|IEA:12889|IEA:19339|IEA:20614|IEA:207777|IEA:20907|IEA:20910|IEA:20964|IEA:20965|IEA:20979|IEA:214084|IEA:22249|IEA:22318|IEA:22342|IEA:22343|IEA:233977|IEA:27204|IEA:319924|IEA:327814|IEA:68507|IEA:76787
R-MMU:212718	-1	EGFR interacts with phospholipase C-gamma	IEA:11839|IEA:12223|IEA:13645|IEA:13649|IEA:13874|IEA:15200|IEA:18803|IEA:21802|IEA:71920
R-MMU:2129379	-1	Molecules associated with elastic fibres	IEA:100034361|IEA:100952|IEA:108075|IEA:12154|IEA:12156|IEA:12159|IEA:12162|IEA:13717|IEA:14115|IEA:14118|IEA:14119|IEA:14268|IEA:14563|IEA:16410|IEA:16412|IEA:16416|IEA:16419|IEA:16420|IEA:16997|IEA:16998|IEA:17150|IEA:216760|IEA:21803|IEA:21808|IEA:22370|IEA:23876|IEA:241226|IEA:246707|IEA:268977|IEA:280635|IEA:320910|IEA:50530|IEA:58859|IEA:67532|IEA:76293
R-MMU:2132295	-1	MHC class II antigen presentation	IEA:100502766|IEA:103967|IEA:108012|IEA:110033|IEA:110379|IEA:11764|IEA:11765|IEA:11767|IEA:11768|IEA:11769|IEA:11771|IEA:11772|IEA:11773|IEA:11840|IEA:12330|IEA:12343|IEA:12344|IEA:12345|IEA:13030|IEA:13032|IEA:13033|IEA:13034|IEA:13038|IEA:13039|IEA:13040|IEA:13191|IEA:13424|IEA:13426|IEA:13427|IEA:13429|IEA:13430|IEA:15001|IEA:15002|IEA:16149|IEA:16551|IEA:16552|IEA:16554|IEA:16558|IEA:16561|I…
R-MMU:2142670	-1	Synthesis of epoxy (EET) and dihydroxyeicosatrienoic acids (DHET)	IEA:13076|IEA:13078|IEA:13110|IEA:13850
R-MMU:2142688	-1	Synthesis of 5-eicosatetraenoic acids	IEA:11689|IEA:11690|IEA:17001|IEA:18979|IEA:269823|IEA:330260
R-MMU:2142691	-1	Synthesis of Leukotrienes (LT) and Eoxins (EX)	IEA:100040843|IEA:106648|IEA:11687|IEA:11689|IEA:11690|IEA:13117|IEA:13118|IEA:13119|IEA:13120|IEA:13479|IEA:14598|IEA:16993|IEA:17001|IEA:17164|IEA:17250|IEA:230639|IEA:23887|IEA:277753|IEA:319446|IEA:320997|IEA:435802|IEA:631304|IEA:64385|IEA:666168|IEA:71854
R-MMU:2142696	-1	Synthesis of Hepoxilins (HX) and Trioxilins (TrX)	IEA:11684
R-MMU:2142700	-1	Synthesis of Lipoxins (LX)	IEA:11684|IEA:11689|IEA:11690|IEA:15446|IEA:17001
R-MMU:2142712	-1	Synthesis of 12-eicosatetraenoic acid derivatives	IEA:11684|IEA:11686|IEA:11687|IEA:14775|IEA:14776|IEA:23801|IEA:625249
R-MMU:2142753	-1	Arachidonic acid metabolism	IEA:100040843|IEA:106648|IEA:11684|IEA:11686|IEA:11687|IEA:11688|IEA:11689|IEA:11690|IEA:12408|IEA:13076|IEA:13078|IEA:13110|IEA:13117|IEA:13118|IEA:13119|IEA:13120|IEA:13124|IEA:13479|IEA:13850|IEA:14073|IEA:14598|IEA:14775|IEA:14776|IEA:16993|IEA:17001|IEA:17164|IEA:17250|IEA:18783|IEA:18979|IEA:19215|IEA:19223|IEA:19224|IEA:19225|IEA:21391|IEA:230639|IEA:23801|IEA:23887|IEA:245533|IEA:269823|I…
R-MMU:2142770	-1	Synthesis of 15-eicosatetraenoic acid derivatives	IEA:11687|IEA:11688|IEA:14775|IEA:14776|IEA:19225|IEA:625249
R-MMU:2142789	-1	Ubiquinol biosynthesis	IEA:230027|IEA:56075|IEA:71365|IEA:71883
R-MMU:2142816	-1	Synthesis of (16-20)-hydroxyeicosatetraenoic acids (HETE)	IEA:13076|IEA:13078|IEA:13118|IEA:631304|IEA:71519
R-MMU:2142845	-1	Hyaluronan metabolism	IEA:109685|IEA:110006|IEA:114332|IEA:12505|IEA:15116|IEA:15117|IEA:15118|IEA:15211|IEA:15212|IEA:15366|IEA:15586|IEA:15587|IEA:192188|IEA:20544|IEA:27416|IEA:56398|IEA:80982
R-MMU:2142850	-1	Hyaluronan biosynthesis and export	IEA:15116|IEA:15117|IEA:15118|IEA:27416|IEA:80982
R-MMU:2151201	-1	Transcriptional activation of mitochondrial biogenesis	IEA:14390|IEA:14391|IEA:14661|IEA:20656|IEA:269951|IEA:60525|IEA:64384|IEA:75387
R-MMU:216083	-1	Integrin cell surface interactions	IEA:104099|IEA:107581|IEA:109700|IEA:110135|IEA:12215|IEA:12505|IEA:12550|IEA:12817|IEA:12822|IEA:12824|IEA:12825|IEA:12826|IEA:12827|IEA:12828|IEA:12829|IEA:12830|IEA:12831|IEA:12832|IEA:12833|IEA:12834|IEA:12836|IEA:12837|IEA:12839|IEA:12841|IEA:12842|IEA:12843|IEA:12845|IEA:14118|IEA:14161|IEA:14268|IEA:15530|IEA:15891|IEA:15894|IEA:15896|IEA:15898|IEA:16398|IEA:16399|IEA:16400|IEA:16401|IEA:1…
R-MMU:2160916	-1	Hyaluronan uptake and degradation	IEA:109685|IEA:110006|IEA:114332|IEA:12505|IEA:15211|IEA:15212|IEA:15366|IEA:15586|IEA:15587|IEA:192188|IEA:20544|IEA:56398
R-MMU:2161517	-1	Abacavir transmembrane transport	IEA:20517|IEA:20518|IEA:20519
R-MMU:2161522	-1	Abacavir transport and metabolism	IEA:11522|IEA:20517|IEA:20518|IEA:20519|IEA:75894|IEA:76952
R-MMU:2161541	-1	Abacavir metabolism	IEA:11522|IEA:75894|IEA:76952
R-MMU:2162123	-1	Synthesis of Prostaglandins (PG) and Thromboxanes (TX)	IEA:12408|IEA:13124|IEA:19215|IEA:19223|IEA:19224|IEA:19225|IEA:21391|IEA:54486|IEA:56351|IEA:64292|IEA:83702|IEA:96979
R-MMU:2168880	-1	Scavenging of heme from plasma	IEA:100503605|IEA:101488143|IEA:108956|IEA:11657|IEA:11699|IEA:11806|IEA:15439|IEA:15458|IEA:16069|IEA:16971|IEA:223672|IEA:239552|IEA:278679|IEA:666348|IEA:71898|IEA:75761|IEA:93671
R-MMU:2172127	-1	DAP12 interactions	IEA:100529082|IEA:110557|IEA:110696|IEA:12010|IEA:12229|IEA:14360|IEA:14784|IEA:14972|IEA:14985|IEA:14990|IEA:14991|IEA:14997|IEA:15006|IEA:15007|IEA:15013|IEA:15015|IEA:15018|IEA:15039|IEA:15040|IEA:15461|IEA:16643|IEA:16653|IEA:16797|IEA:16818|IEA:16822|IEA:17444|IEA:18706|IEA:18708|IEA:18709|IEA:18803|IEA:19261|IEA:19353|IEA:20416|IEA:20662|IEA:20963|IEA:217304|IEA:217306|IEA:22177|IEA:22325|I…
R-MMU:217271	-1	FMO oxidises nucleophiles	IEA:14261|IEA:14262|IEA:55990
R-MMU:2173782	-1	Binding and Uptake of Ligands by Scavenger Receptors	IEA:100503605|IEA:101488143|IEA:108956|IEA:11657|IEA:11699|IEA:117158|IEA:11806|IEA:11816|IEA:12317|IEA:12491|IEA:15439|IEA:15458|IEA:16069|IEA:16971|IEA:17167|IEA:17174|IEA:192188|IEA:20288|IEA:20692|IEA:20778|IEA:22027|IEA:223672|IEA:238055|IEA:239552|IEA:278679|IEA:666348|IEA:71693|IEA:71898|IEA:75761|IEA:93671
R-MMU:2173788	-1	Downregulation of TGF-beta receptor signaling	IEA:170749|IEA:17126|IEA:17127|IEA:17131|IEA:20901|IEA:21803|IEA:21812|IEA:21813|IEA:22186|IEA:22187|IEA:22190|IEA:56424|IEA:66313|IEA:68010|IEA:78294
R-MMU:2173789	-1	TGF-beta receptor signaling activates SMADs	IEA:12402|IEA:14225|IEA:170749|IEA:17126|IEA:17127|IEA:17128|IEA:17131|IEA:18002|IEA:18550|IEA:20901|IEA:21803|IEA:21812|IEA:21813|IEA:22186|IEA:22187|IEA:22190|IEA:22192|IEA:230597|IEA:56424|IEA:66313|IEA:68010|IEA:78294
R-MMU:2173791	-1	TGF-beta receptor signaling in EMT (epithelial to mesenchymal transition)	IEA:102098|IEA:11848|IEA:16456|IEA:18762|IEA:21803|IEA:21812|IEA:21813|IEA:22186|IEA:22187|IEA:22190|IEA:56513|IEA:75788|IEA:78294|IEA:93742
R-MMU:2173793	-1	Transcriptional activity of SMAD2/SMAD3:SMAD4 heterotrimer	IEA:104394|IEA:107951|IEA:12455|IEA:13559|IEA:17126|IEA:17127|IEA:17128|IEA:17131|IEA:17283|IEA:19042|IEA:19650|IEA:20482|IEA:20602|IEA:20683|IEA:216080|IEA:21781|IEA:21815|IEA:22186|IEA:22187|IEA:22190|IEA:22284|IEA:228839|IEA:264064|IEA:433759|IEA:51813|IEA:66105|IEA:66313|IEA:66354|IEA:67821|IEA:72949|IEA:78294|IEA:93836|IEA:94093|IEA:97064
R-MMU:2173795	-1	Downregulation of SMAD2/3:SMAD4 transcriptional activity	IEA:17126|IEA:17127|IEA:17128|IEA:19042|IEA:20482|IEA:20602|IEA:216080|IEA:21815|IEA:22186|IEA:22187|IEA:22190|IEA:22284|IEA:228839|IEA:433759|IEA:66105|IEA:66313|IEA:78294|IEA:94093
R-MMU:2173796	-1	SMAD2/SMAD3:SMAD4 heterotrimer regulates transcription	IEA:104394|IEA:107951|IEA:12455|IEA:13559|IEA:17126|IEA:17127|IEA:17128|IEA:17131|IEA:17283|IEA:19650|IEA:20683|IEA:21781|IEA:22186|IEA:22187|IEA:22190|IEA:264064|IEA:51813|IEA:66354|IEA:67821|IEA:72949|IEA:78294|IEA:93836|IEA:97064
R-MMU:2179392	-1	EGFR Transactivation by Gastrin	IEA:13649|IEA:14784|IEA:15200|IEA:15461|IEA:16653|IEA:17384|IEA:17392|IEA:18750|IEA:20662
R-MMU:2187335	-1	The retinoid cycle in cones (daylight vision)	IEA:12057|IEA:14539|IEA:19661|IEA:19771|IEA:20148|IEA:245532
R-MMU:2187338	-1	Visual phototransduction	IEA:102294|IEA:103978|IEA:105349|IEA:105387|IEA:105886299|IEA:107477|IEA:107605|IEA:109791|IEA:110606|IEA:11304|IEA:116852|IEA:11806|IEA:11807|IEA:11808|IEA:11813|IEA:11814|IEA:11816|IEA:12057|IEA:12313|IEA:12314|IEA:12315|IEA:12788|IEA:14187|IEA:14272|IEA:14539|IEA:14685|IEA:14688|IEA:14697|IEA:14699|IEA:14725|IEA:14733|IEA:14734|IEA:14735|IEA:14772|IEA:14913|IEA:14919|IEA:15529|IEA:15530|IEA:16…
R-MMU:2214320	-1	Anchoring fibril formation	IEA:12153|IEA:12826|IEA:12827|IEA:12828|IEA:12829|IEA:12830|IEA:12836|IEA:12842|IEA:12843|IEA:16774|IEA:16780|IEA:237759|IEA:24087|IEA:94216
R-MMU:2243919	-1	Crosslinking of collagen fibrils	IEA:12153|IEA:12826|IEA:12827|IEA:12828|IEA:12829|IEA:12830|IEA:12842|IEA:12843|IEA:16948|IEA:16949|IEA:16950|IEA:18542|IEA:237759|IEA:24087|IEA:67573|IEA:69675|IEA:94216|IEA:94352
R-MMU:2262752	-1	Cellular responses to stress	IEA:100039319|IEA:100041230|IEA:101142|IEA:101148|IEA:101185|IEA:101543|IEA:102626|IEA:103468|IEA:103554|IEA:104248|IEA:107939|IEA:108058|IEA:108664|IEA:108989|IEA:110147|IEA:110379|IEA:110651|IEA:110920|IEA:110935|IEA:111241|IEA:112405|IEA:112406|IEA:112407|IEA:114143|IEA:11757|IEA:11758|IEA:11835|IEA:11863|IEA:11920|IEA:11964|IEA:11966|IEA:11972|IEA:11973|IEA:11974|IEA:11984|IEA:12017|IEA:12151…
R-MMU:2299718	-1	Condensation of Prophase Chromosomes	IEA:100039319|IEA:100041230|IEA:12534|IEA:14211|IEA:15077|IEA:15078|IEA:15081|IEA:15267|IEA:15270|IEA:18817|IEA:19645|IEA:232440|IEA:244329|IEA:260423|IEA:268697|IEA:319148|IEA:319149|IEA:319150|IEA:319151|IEA:319152|IEA:319153|IEA:319154|IEA:319155|IEA:319156|IEA:319157|IEA:319158|IEA:319159|IEA:319160|IEA:319161|IEA:319164|IEA:319165|IEA:319166|IEA:319167|IEA:319168|IEA:319169|IEA:319170|IEA:31…
R-MMU:2393930	-1	Phosphate bond hydrolysis by NUDT proteins	IEA:17766|IEA:213484|IEA:214254|IEA:53893|IEA:66358|IEA:74167|IEA:75686
R-MMU:2395516	-1	Electron transport from NADPH to Ferredoxin	IEA:14148|IEA:14149|IEA:68165
R-MMU:2404192	-1	Signaling by Type 1 Insulin-like Growth Factor 1 Receptor (IGF1R)	IEA:11652|IEA:14164|IEA:14165|IEA:14170|IEA:14171|IEA:14172|IEA:14173|IEA:14175|IEA:14176|IEA:14177|IEA:14178|IEA:14179|IEA:14180|IEA:14182|IEA:14183|IEA:14186|IEA:14255|IEA:14256|IEA:14388|IEA:14784|IEA:16000|IEA:16001|IEA:16002|IEA:16367|IEA:16370|IEA:16591|IEA:18576|IEA:18607|IEA:18706|IEA:18708|IEA:18709|IEA:19247|IEA:20416|IEA:20662|IEA:214425|IEA:225326|IEA:228775|IEA:327826|IEA:384783|IEA:…
R-MMU:2408508	-1	Metabolism of ingested SeMet, Sec, MeSec into H2Se	IEA:11720|IEA:50880
R-MMU:2408522	-1	Selenoamino acid metabolism	IEA:11720|IEA:20768|IEA:50493|IEA:50880
R-MMU:2408557	-1	Selenocysteine synthesis	IEA:20768
R-MMU:2424491	-1	DAP12 signaling	IEA:100529082|IEA:110557|IEA:110696|IEA:12010|IEA:12229|IEA:14360|IEA:14784|IEA:14972|IEA:14985|IEA:14990|IEA:14991|IEA:14997|IEA:15006|IEA:15007|IEA:15013|IEA:15015|IEA:15018|IEA:15039|IEA:15040|IEA:15461|IEA:16643|IEA:16653|IEA:16797|IEA:16818|IEA:16822|IEA:17444|IEA:18706|IEA:18708|IEA:18709|IEA:18803|IEA:19353|IEA:20416|IEA:20662|IEA:20963|IEA:22177|IEA:22325|IEA:224753|IEA:224756|IEA:224761|…
R-MMU:2428924	-1	IGF1R signaling cascade	IEA:11652|IEA:14164|IEA:14165|IEA:14170|IEA:14171|IEA:14172|IEA:14173|IEA:14175|IEA:14176|IEA:14177|IEA:14178|IEA:14179|IEA:14180|IEA:14182|IEA:14183|IEA:14186|IEA:14255|IEA:14256|IEA:14388|IEA:14784|IEA:16000|IEA:16001|IEA:16002|IEA:16367|IEA:16370|IEA:16591|IEA:18576|IEA:18607|IEA:18706|IEA:18708|IEA:18709|IEA:19247|IEA:20416|IEA:20662|IEA:225326|IEA:228775|IEA:327826|IEA:384783|IEA:64654|IEA:6…
R-MMU:2428928	-1	IRS-related events triggered by IGF1R	IEA:11652|IEA:14164|IEA:14165|IEA:14170|IEA:14171|IEA:14172|IEA:14173|IEA:14175|IEA:14176|IEA:14177|IEA:14178|IEA:14179|IEA:14180|IEA:14182|IEA:14183|IEA:14186|IEA:14255|IEA:14256|IEA:14388|IEA:14784|IEA:16000|IEA:16001|IEA:16002|IEA:16367|IEA:16370|IEA:16591|IEA:18576|IEA:18607|IEA:18706|IEA:18708|IEA:18709|IEA:19247|IEA:20662|IEA:225326|IEA:228775|IEA:327826|IEA:384783|IEA:64654|IEA:67112|IEA:7…
R-MMU:2428933	-1	SHC-related events triggered by IGF1R	IEA:14784|IEA:16000|IEA:16001|IEA:16002|IEA:20416|IEA:20662
R-MMU:2453902	-1	The canonical retinoid cycle in rods (twilight vision)	IEA:102294|IEA:107605|IEA:11304|IEA:17252|IEA:17921|IEA:19659|IEA:19661|IEA:19662|IEA:19682|IEA:19771|IEA:19892|IEA:20897|IEA:212541|IEA:22139|IEA:241452|IEA:27400|IEA:70061|IEA:77974|IEA:79235|IEA:98711
R-MMU:2454202	-1	Fc epsilon receptor (FCERI) signaling	IEA:103554|IEA:103583|IEA:108723|IEA:12042|IEA:12229|IEA:12313|IEA:12314|IEA:12315|IEA:14125|IEA:14126|IEA:14127|IEA:14281|IEA:14784|IEA:15461|IEA:16150|IEA:16151|IEA:16428|IEA:16476|IEA:16653|IEA:16797|IEA:16822|IEA:16912|IEA:16913|IEA:17096|IEA:17444|IEA:17463|IEA:18019|IEA:18033|IEA:18035|IEA:18607|IEA:18706|IEA:18708|IEA:18709|IEA:18761|IEA:18803|IEA:19055|IEA:19056|IEA:19058|IEA:19166|IEA:19…
R-MMU:2465910	-1	MASTL Facilitates Mitotic Progression	IEA:59046|IEA:67121
R-MMU:2467813	-1	Separation of Sister Chromatids	IEA:100043813|IEA:100710|IEA:103468|IEA:103554|IEA:103573|IEA:105988|IEA:107995|IEA:108000|IEA:108911|IEA:110379|IEA:11799|IEA:12235|IEA:12236|IEA:12237|IEA:12615|IEA:12617|IEA:13006|IEA:13424|IEA:13426|IEA:13427|IEA:13589|IEA:16319|IEA:16563|IEA:16912|IEA:16913|IEA:17120|IEA:17222|IEA:17463|IEA:18221|IEA:18472|IEA:18817|IEA:19047|IEA:19052|IEA:19053|IEA:19166|IEA:19167|IEA:19170|IEA:19171|IEA:19…
R-MMU:2468052	-1	Establishment of Sister Chromatid Cohesion	IEA:100710|IEA:13006|IEA:19357|IEA:20842|IEA:20843|IEA:218914|IEA:24061|IEA:67849|IEA:71988|IEA:77805
R-MMU:2470946	-1	Cohesin Loading onto Chromatin	IEA:100710|IEA:13006|IEA:19357|IEA:20842|IEA:20843|IEA:218914|IEA:24061|IEA:71175|IEA:74549
R-MMU:2473224	-1	Antagonism of Activin by Follistatin	IEA:14313|IEA:16323|IEA:16324|IEA:83554
R-MMU:2485179	-1	Activation of the phototransduction cascade	IEA:12788|IEA:14685|IEA:14688|IEA:14699|IEA:18587|IEA:18588|IEA:212541|IEA:333329
R-MMU:2500257	-1	Resolution of Sister Chromatid Cohesion	IEA:100043813|IEA:100710|IEA:103468|IEA:103573|IEA:107995|IEA:108000|IEA:108911|IEA:110379|IEA:11799|IEA:12235|IEA:12236|IEA:12237|IEA:12442|IEA:12534|IEA:12615|IEA:12617|IEA:13006|IEA:13424|IEA:13426|IEA:13427|IEA:13589|IEA:16319|IEA:16563|IEA:17120|IEA:18221|IEA:18472|IEA:18817|IEA:19047|IEA:19052|IEA:19053|IEA:19357|IEA:19386|IEA:19387|IEA:20842|IEA:20843|IEA:208628|IEA:20877|IEA:216965|IEA:21…
R-MMU:2514853	-1	Condensation of Prometaphase Chromosomes	IEA:12995|IEA:13000|IEA:13001|IEA:14211|IEA:215387|IEA:54392|IEA:68298|IEA:70099
R-MMU:2514856	-1	The phototransduction cascade	IEA:107477|IEA:110606|IEA:12313|IEA:12314|IEA:12315|IEA:12788|IEA:14272|IEA:14685|IEA:14688|IEA:14697|IEA:14699|IEA:14772|IEA:14913|IEA:14919|IEA:18107|IEA:18108|IEA:18587|IEA:18588|IEA:19674|IEA:19739|IEA:20215|IEA:212541|IEA:237178|IEA:243923|IEA:245650|IEA:333329|IEA:56307|IEA:73582|IEA:75624
R-MMU:2514859	-1	Inactivation, recovery and regulation of the phototransduction cascade	IEA:107477|IEA:110606|IEA:12313|IEA:12314|IEA:12315|IEA:12788|IEA:14272|IEA:14685|IEA:14697|IEA:14699|IEA:14772|IEA:14913|IEA:14919|IEA:18107|IEA:18108|IEA:18587|IEA:18588|IEA:19674|IEA:19739|IEA:20215|IEA:212541|IEA:237178|IEA:243923|IEA:245650|IEA:333329|IEA:56307|IEA:73582|IEA:75624
R-MMU:2534343	-1	Interaction With Cumulus Cells And The Zona Pellucida	IEA:11495|IEA:12659|IEA:14595|IEA:22786|IEA:22787|IEA:22788|IEA:23793|IEA:56622|IEA:71078|IEA:74468
R-MMU:2555396	-1	Mitotic Metaphase and Anaphase	IEA:100043813|IEA:100088|IEA:100710|IEA:103468|IEA:103554|IEA:103573|IEA:105513|IEA:105988|IEA:107939|IEA:107995|IEA:108000|IEA:108911|IEA:110379|IEA:116733|IEA:11799|IEA:12235|IEA:12236|IEA:12237|IEA:12442|IEA:12534|IEA:12615|IEA:12617|IEA:13006|IEA:13424|IEA:13426|IEA:13427|IEA:13589|IEA:13726|IEA:16211|IEA:16319|IEA:16563|IEA:16905|IEA:16906|IEA:16912|IEA:16913|IEA:170762|IEA:17120|IEA:17222|I…
R-MMU:2559580	-1	Oxidative Stress Induced Senescence	IEA:100039319|IEA:100041230|IEA:102626|IEA:12151|IEA:12416|IEA:12418|IEA:13619|IEA:13626|IEA:14056|IEA:14281|IEA:15077|IEA:15078|IEA:15081|IEA:15267|IEA:15270|IEA:16476|IEA:17164|IEA:17165|IEA:17246|IEA:17248|IEA:19094|IEA:19646|IEA:19763|IEA:19821|IEA:216850|IEA:22059|IEA:22166|IEA:22186|IEA:22187|IEA:22190|IEA:232440|IEA:241915|IEA:245688|IEA:260423|IEA:26397|IEA:26398|IEA:26399|IEA:26400|IEA:2…
R-MMU:2559582	-1	Senescence-Associated Secretory Phenotype (SASP)	IEA:100039319|IEA:100041230|IEA:110147|IEA:110651|IEA:12427|IEA:12428|IEA:12566|IEA:12575|IEA:12576|IEA:12577|IEA:12608|IEA:15077|IEA:15078|IEA:15081|IEA:15267|IEA:15270|IEA:17222|IEA:20111|IEA:20112|IEA:216080|IEA:217232|IEA:22186|IEA:22187|IEA:22190|IEA:22194|IEA:232440|IEA:23939|IEA:260423|IEA:26413|IEA:26417|IEA:319148|IEA:319149|IEA:319150|IEA:319151|IEA:319152|IEA:319153|IEA:319154|IEA:3191…
R-MMU:2559583	-1	Cellular Senescence	IEA:100039319|IEA:100041230|IEA:101185|IEA:102626|IEA:104248|IEA:110147|IEA:110651|IEA:111241|IEA:11920|IEA:12151|IEA:12416|IEA:12418|IEA:12427|IEA:12428|IEA:12447|IEA:12448|IEA:12566|IEA:12575|IEA:12576|IEA:12577|IEA:12608|IEA:13619|IEA:13626|IEA:13875|IEA:14056|IEA:14281|IEA:14957|IEA:14958|IEA:15077|IEA:15078|IEA:15081|IEA:15260|IEA:15267|IEA:15270|IEA:15361|IEA:15364|IEA:16476|IEA:16906|IEA:1…
R-MMU:2559584	-1	Formation of Senescence-Associated Heterochromatin Foci (SAHF)	IEA:104248|IEA:111241|IEA:14957|IEA:14958|IEA:15260|IEA:15361|IEA:15364|IEA:16906|IEA:170644|IEA:19645|IEA:22059|IEA:50709|IEA:56702|IEA:66403|IEA:75560|IEA:80838
R-MMU:2559585	-1	Oncogene Induced Senescence	IEA:13875|IEA:17246|IEA:17248|IEA:22059|IEA:22186|IEA:22187|IEA:22190|IEA:23871|IEA:23872|IEA:26413|IEA:26417|IEA:78294
R-MMU:2559586	-1	DNA Damage/Telomere Stress Induced Senescence	IEA:100039319|IEA:100041230|IEA:101185|IEA:104248|IEA:111241|IEA:11920|IEA:12427|IEA:12428|IEA:12447|IEA:12448|IEA:12566|IEA:12575|IEA:12576|IEA:12577|IEA:14957|IEA:14958|IEA:15260|IEA:15267|IEA:15270|IEA:15361|IEA:15364|IEA:16906|IEA:170644|IEA:17535|IEA:19645|IEA:21749|IEA:21750|IEA:22059|IEA:232440|IEA:27354|IEA:319152|IEA:319153|IEA:319155|IEA:319156|IEA:319157|IEA:319158|IEA:319159|IEA:31916…
R-MMU:2562578	-1	TRIF-mediated programmed cell death	IEA:106759|IEA:12370|IEA:12475|IEA:14082|IEA:17087|IEA:19766|IEA:21898|IEA:225471|IEA:56532
R-MMU:2565942	-1	Regulation of PLK1 Activity at G2/M Transition	IEA:100986|IEA:101565|IEA:103583|IEA:103733|IEA:104318|IEA:12009|IEA:12442|IEA:12534|IEA:13191|IEA:13424|IEA:13427|IEA:13589|IEA:15519|IEA:16328|IEA:16475|IEA:17274|IEA:17931|IEA:17997|IEA:18005|IEA:18286|IEA:18472|IEA:18536|IEA:18541|IEA:18747|IEA:18817|IEA:19046|IEA:19088|IEA:208518|IEA:20873|IEA:20878|IEA:21402|IEA:214444|IEA:216274|IEA:219072|IEA:219103|IEA:22142|IEA:22145|IEA:22153|IEA:22154…
R-MMU:2586552	-1	Signaling by Leptin	IEA:20850|IEA:20851
R-MMU:264642	-1	Acetylcholine Neurotransmitter Release Cycle	IEA:116837|IEA:12889|IEA:19339|IEA:20614|IEA:207777|IEA:20907|IEA:20910|IEA:20979|IEA:22249|IEA:22318|IEA:233977|IEA:327814|IEA:63993|IEA:68507|IEA:76787
R-MMU:264870	-1	Caspase-mediated cleavage of cytoskeletal proteins	IEA:11518|IEA:12367|IEA:12368|IEA:12369|IEA:12370|IEA:13169|IEA:14453|IEA:17762|IEA:18810|IEA:22352
R-MMU:264876	-1	Insulin processing	IEA:102058|IEA:105504|IEA:16333|IEA:16334|IEA:20336|IEA:210148|IEA:211446|IEA:239436|IEA:50527|IEA:53413|IEA:66482|IEA:67475|IEA:69048|IEA:69940
R-MMU:2672351	-1	Stimuli-sensing channels	IEA:101772|IEA:102566|IEA:105355|IEA:105722|IEA:107568|IEA:109552|IEA:110157|IEA:11418|IEA:11419|IEA:117160|IEA:12313|IEA:12314|IEA:12315|IEA:12372|IEA:12373|IEA:12723|IEA:12724|IEA:12727|IEA:12728|IEA:12733|IEA:13830|IEA:140475|IEA:14226|IEA:14605|IEA:14628|IEA:170755|IEA:171166|IEA:171209|IEA:171382|IEA:17364|IEA:193034|IEA:194352|IEA:19766|IEA:20190|IEA:20191|IEA:20192|IEA:20276|IEA:20277|IEA:…
R-MMU:2682334	-1	EPH-Ephrin signaling	IEA:110596|IEA:11461|IEA:11465|IEA:11848|IEA:11867|IEA:12540|IEA:13636|IEA:13637|IEA:13638|IEA:13639|IEA:13640|IEA:13641|IEA:13642|IEA:13643|IEA:13835|IEA:13836|IEA:13838|IEA:13839|IEA:13841|IEA:13842|IEA:13844|IEA:13845|IEA:13846|IEA:13848|IEA:14083|IEA:14360|IEA:14810|IEA:14812|IEA:15461|IEA:15529|IEA:16443|IEA:17096|IEA:17390|IEA:17395|IEA:17974|IEA:18481|IEA:19165|IEA:19353|IEA:19877|IEA:1987…
R-MMU:2730905	-1	Role of LAT2/NTAL/LAB on calcium mobilization	IEA:14125|IEA:14126|IEA:14127|IEA:14784|IEA:17096|IEA:18607|IEA:18706|IEA:18708|IEA:18709|IEA:20416|IEA:20662|IEA:20963|IEA:56743|IEA:74769
R-MMU:2855086	-1	Ficolins bind to repetitive carbohydrate structures on the target cell surface	IEA:14133|IEA:14134|IEA:17174|IEA:17175
R-MMU:2871796	-1	FCERI mediated MAPK activation	IEA:14125|IEA:14126|IEA:14127|IEA:14281|IEA:14784|IEA:15461|IEA:16476|IEA:16653|IEA:16797|IEA:16822|IEA:17096|IEA:17444|IEA:18803|IEA:19353|IEA:20416|IEA:20662|IEA:20963|IEA:22324|IEA:22325|IEA:224105|IEA:234779|IEA:26398|IEA:26400|IEA:26413|IEA:26414|IEA:26417|IEA:26419|IEA:26420|IEA:57257
R-MMU:2871809	-1	FCERI mediated Ca+2 mobilization	IEA:12229|IEA:12313|IEA:12314|IEA:12315|IEA:14125|IEA:14126|IEA:14127|IEA:14784|IEA:16428|IEA:16797|IEA:16822|IEA:17096|IEA:17444|IEA:18019|IEA:18803|IEA:19055|IEA:19056|IEA:19058|IEA:20416|IEA:20662|IEA:20963|IEA:21682|IEA:22165|IEA:22324|IEA:22325|IEA:234779|IEA:57257
R-MMU:2871837	-1	FCERI mediated NF-kB activation	IEA:103554|IEA:103583|IEA:108723|IEA:12042|IEA:14125|IEA:14126|IEA:14127|IEA:16150|IEA:16151|IEA:16912|IEA:16913|IEA:17096|IEA:17463|IEA:18033|IEA:18035|IEA:18761|IEA:19166|IEA:19167|IEA:19170|IEA:19171|IEA:19172|IEA:19173|IEA:19175|IEA:19177|IEA:19179|IEA:19181|IEA:19182|IEA:19184|IEA:19185|IEA:19186|IEA:19188|IEA:19192|IEA:19697|IEA:21402|IEA:216080|IEA:216150|IEA:21762|IEA:22034|IEA:22123|IEA:…
R-MMU:2980736	-1	Peptide hormone metabolism	IEA:102058|IEA:104158|IEA:105504|IEA:107221|IEA:11421|IEA:12038|IEA:12640|IEA:12873|IEA:13033|IEA:13035|IEA:13482|IEA:13809|IEA:14308|IEA:14526|IEA:14599|IEA:14607|IEA:14695|IEA:14939|IEA:16000|IEA:16322|IEA:16323|IEA:16324|IEA:16325|IEA:16326|IEA:16333|IEA:16334|IEA:16846|IEA:17228|IEA:17380|IEA:18548|IEA:18976|IEA:19701|IEA:20336|IEA:210148|IEA:211446|IEA:225642|IEA:233081|IEA:234155|IEA:236781…
R-MMU:2980766	-1	Nuclear Envelope Breakdown	IEA:103468|IEA:107939|IEA:108989|IEA:110379|IEA:12442|IEA:12534|IEA:13726|IEA:14245|IEA:16905|IEA:16906|IEA:170762|IEA:18141|IEA:18226|IEA:18750|IEA:18751|IEA:18817|IEA:19069|IEA:19386|IEA:217718|IEA:218210|IEA:22367|IEA:223921|IEA:224640|IEA:227699|IEA:227720|IEA:231042|IEA:234865|IEA:23825|IEA:268697|IEA:269113|IEA:269966|IEA:380664|IEA:382030|IEA:445007|IEA:54563|IEA:59015|IEA:64898|IEA:64899|…
R-MMU:2980767	-1	Activation of NIMA Kinases NEK9, NEK6, NEK7	IEA:12442|IEA:12534|IEA:18817|IEA:217718|IEA:268697
R-MMU:2990846	-1	SUMOylation	IEA:100041230|IEA:103468|IEA:106021|IEA:107939|IEA:108138|IEA:108989|IEA:109113|IEA:110379|IEA:11799|IEA:11835|IEA:12144|IEA:12151|IEA:12189|IEA:12416|IEA:12418|IEA:13006|IEA:13016|IEA:13163|IEA:13433|IEA:13436|IEA:13619|IEA:13982|IEA:15182|IEA:15204|IEA:15248|IEA:15258|IEA:15381|IEA:15387|IEA:16151|IEA:16319|IEA:170762|IEA:170930|IEA:17190|IEA:17246|IEA:17342|IEA:17344|IEA:17977|IEA:18034|IEA:18…
R-MMU:2995383	-1	Initiation of Nuclear Envelope (NE) Reformation	IEA:12442|IEA:12534|IEA:13726|IEA:16211|IEA:16905|IEA:16906|IEA:19052|IEA:22367|IEA:224640|IEA:23825|IEA:268697|IEA:380664|IEA:51792|IEA:64383|IEA:69922|IEA:71782|IEA:71978|IEA:98386
R-MMU:2995410	-1	Nuclear Envelope (NE) Reassembly	IEA:100088|IEA:103468|IEA:105513|IEA:107939|IEA:110379|IEA:116733|IEA:12442|IEA:12534|IEA:13726|IEA:16211|IEA:16905|IEA:16906|IEA:170762|IEA:19052|IEA:19384|IEA:19387|IEA:208092|IEA:22142|IEA:22143|IEA:22144|IEA:22145|IEA:22146|IEA:22147|IEA:22151|IEA:22152|IEA:22153|IEA:22196|IEA:22218|IEA:22367|IEA:224640|IEA:226747|IEA:227613|IEA:227699|IEA:234865|IEA:23825|IEA:238463|IEA:268697|IEA:269966|IEA…
R-MMU:3000157	-1	Laminin interactions	IEA:12822|IEA:12826|IEA:12827|IEA:12828|IEA:12829|IEA:12830|IEA:12836|IEA:15530|IEA:16398|IEA:16400|IEA:16403|IEA:16412|IEA:16772|IEA:16773|IEA:16774|IEA:16775|IEA:16776|IEA:16777|IEA:16779|IEA:16780|IEA:18073|IEA:18074|IEA:192897|IEA:237759|IEA:23928|IEA:94216
R-MMU:3000170	-1	Syndecan interactions	IEA:14173|IEA:14268|IEA:15529|IEA:16398|IEA:16403|IEA:16410|IEA:16412|IEA:16416|IEA:16419|IEA:18750|IEA:192897|IEA:20969|IEA:20970|IEA:20971|IEA:21803|IEA:22370
R-MMU:3000171	-1	Non-integrin membrane-ECM interactions	IEA:12305|IEA:12813|IEA:12814|IEA:12815|IEA:12824|IEA:12825|IEA:12826|IEA:12827|IEA:12828|IEA:12829|IEA:12830|IEA:12831|IEA:12832|IEA:12842|IEA:12843|IEA:14173|IEA:14268|IEA:15529|IEA:15530|IEA:16398|IEA:16403|IEA:16410|IEA:16412|IEA:16416|IEA:16419|IEA:18214|IEA:18590|IEA:18591|IEA:18750|IEA:192897|IEA:20969|IEA:20970|IEA:20971|IEA:21803|IEA:22139|IEA:22370|IEA:237759|IEA:53867|IEA:94216
R-MMU:3000178	-1	ECM proteoglycans	IEA:104099|IEA:11595|IEA:11820|IEA:12032|IEA:12111|IEA:12824|IEA:12825|IEA:12831|IEA:12832|IEA:12833|IEA:12834|IEA:12839|IEA:12841|IEA:12842|IEA:12843|IEA:12845|IEA:12950|IEA:13004|IEA:13138|IEA:13179|IEA:13406|IEA:14268|IEA:15530|IEA:16398|IEA:16399|IEA:16410|IEA:16411|IEA:16412|IEA:16416|IEA:16419|IEA:16420|IEA:17180|IEA:17182|IEA:17183|IEA:20692|IEA:21923|IEA:21960|IEA:22370|IEA:241226|IEA:245…
R-MMU:3000471	-1	Scavenging by Class B Receptors	IEA:11806|IEA:12491|IEA:20778|IEA:238055
R-MMU:3000480	-1	Scavenging by Class A Receptors	IEA:117158|IEA:11806|IEA:11816|IEA:12317|IEA:17167|IEA:17174|IEA:20288|IEA:22027|IEA:238055|IEA:71693
R-MMU:3000497	-1	Scavenging by Class H Receptors	IEA:192188|IEA:20692|IEA:238055
R-MMU:3065676	-1	SUMO is conjugated to E1 (UBA2:SAE1)	IEA:22218|IEA:50995|IEA:56459
R-MMU:3065678	-1	SUMO is transferred from E1 to E2 (UBE2I, UBC9)	IEA:22196|IEA:22218|IEA:50995|IEA:56459
R-MMU:3065679	-1	SUMO is proteolytically processed	IEA:170930|IEA:20610|IEA:22218|IEA:223870|IEA:320213|IEA:75826
R-MMU:3108214	-1	SUMOylation of DNA damage response and repair proteins	IEA:103468|IEA:107939|IEA:108138|IEA:108989|IEA:110379|IEA:12144|IEA:12151|IEA:12189|IEA:12416|IEA:12418|IEA:13006|IEA:13619|IEA:15204|IEA:170762|IEA:170930|IEA:17344|IEA:18141|IEA:18226|IEA:18854|IEA:19069|IEA:19357|IEA:19365|IEA:19386|IEA:19763|IEA:19821|IEA:20610|IEA:20684|IEA:20842|IEA:20843|IEA:21665|IEA:218210|IEA:22196|IEA:22218|IEA:223921|IEA:22591|IEA:226026|IEA:22658|IEA:227699|IEA:2277…
R-MMU:3108232	-1	SUMO E3 ligases SUMOylate target proteins	IEA:100041230|IEA:103468|IEA:106021|IEA:107939|IEA:108138|IEA:108989|IEA:109113|IEA:110379|IEA:11799|IEA:11835|IEA:12144|IEA:12151|IEA:12189|IEA:12416|IEA:12418|IEA:13006|IEA:13016|IEA:13163|IEA:13433|IEA:13436|IEA:13619|IEA:13982|IEA:15182|IEA:15204|IEA:15248|IEA:15258|IEA:15381|IEA:15387|IEA:16151|IEA:16319|IEA:170762|IEA:170930|IEA:17190|IEA:17246|IEA:17342|IEA:17344|IEA:17977|IEA:18034|IEA:18…
R-MMU:3134963	-1	DEx/H-box helicases activate type I IFN and inflammatory cytokines production	IEA:13211|IEA:17874|IEA:18033|IEA:18034|IEA:19697|IEA:54123|IEA:72162
R-MMU:3134973	-1	LRR FLII-interacting protein 1 (LRRFIP1) activates type I IFN production	IEA:12387|IEA:328572|IEA:54131
R-MMU:3134975	-1	Regulation of innate immune responses to cytosolic DNA	IEA:207521|IEA:22186|IEA:22187|IEA:22190|IEA:384309|IEA:54131|IEA:56480|IEA:69807|IEA:72512|IEA:72935|IEA:78294|IEA:83564
R-MMU:3214841	-1	PKMTs methylate histone lysines	IEA:100041230|IEA:107823|IEA:110147|IEA:11569|IEA:13626|IEA:14013|IEA:14056|IEA:140858|IEA:15077|IEA:18033|IEA:18034|IEA:192195|IEA:19646|IEA:19697|IEA:208043|IEA:208266|IEA:20937|IEA:213464|IEA:225888|IEA:226830|IEA:232811|IEA:233904|IEA:234135|IEA:235626|IEA:23808|IEA:245688|IEA:260423|IEA:319148|IEA:319149|IEA:319150|IEA:319151|IEA:319152|IEA:319153|IEA:319154|IEA:319155|IEA:319156|IEA:319157|…
R-MMU:3214842	-1	HDMs demethylate histones	IEA:100041230|IEA:104263|IEA:107817|IEA:15077|IEA:18676|IEA:193796|IEA:20591|IEA:214899|IEA:216850|IEA:218214|IEA:22289|IEA:225876|IEA:230674|IEA:244694|IEA:260423|IEA:30841|IEA:319148|IEA:319149|IEA:319150|IEA:319151|IEA:319152|IEA:319153|IEA:319154|IEA:319155|IEA:319156|IEA:319157|IEA:319158|IEA:319159|IEA:319160|IEA:319161|IEA:320332|IEA:320595|IEA:326619|IEA:326620|IEA:338523|IEA:360198|IEA:6…
R-MMU:3214847	-1	HATs acetylate histones	IEA:100041230|IEA:107435|IEA:108155|IEA:11909|IEA:140858|IEA:15077|IEA:15161|IEA:17692|IEA:17977|IEA:17978|IEA:18505|IEA:217127|IEA:223770|IEA:226976|IEA:228829|IEA:245688|IEA:260423|IEA:268936|IEA:269424|IEA:28019|IEA:319148|IEA:319149|IEA:319150|IEA:319151|IEA:319152|IEA:319153|IEA:319154|IEA:319155|IEA:319156|IEA:319157|IEA:319158|IEA:319159|IEA:319160|IEA:319161|IEA:319177|IEA:319178|IEA:3191…
R-MMU:3214858	-1	RMTs methylate histone arginines	IEA:100041230|IEA:12443|IEA:12567|IEA:13435|IEA:140858|IEA:15077|IEA:15267|IEA:15469|IEA:16898|IEA:20586|IEA:20587|IEA:20588|IEA:214572|IEA:232440|IEA:239985|IEA:245688|IEA:260423|IEA:27374|IEA:319148|IEA:319149|IEA:319150|IEA:319151|IEA:319152|IEA:319153|IEA:319154|IEA:319155|IEA:319156|IEA:319157|IEA:319158|IEA:319159|IEA:319160|IEA:319161|IEA:319162|IEA:319164|IEA:319165|IEA:319166|IEA:319167|…
R-MMU:3215018	-1	Processing and activation of SUMO	IEA:170930|IEA:20610|IEA:22196|IEA:22218|IEA:223870|IEA:320213|IEA:50995|IEA:56459|IEA:75826
R-MMU:3232118	-1	SUMOylation of transcription factors	IEA:15248|IEA:170930|IEA:17342|IEA:17344|IEA:20610|IEA:20687|IEA:21420|IEA:22196|IEA:22218|IEA:229615|IEA:26927|IEA:27223|IEA:56469|IEA:59004
R-MMU:3232142	-1	SUMOylation of ubiquitinylation proteins	IEA:103468|IEA:107939|IEA:108989|IEA:110379|IEA:170762|IEA:17246|IEA:17344|IEA:18141|IEA:18226|IEA:18854|IEA:19069|IEA:19386|IEA:19720|IEA:218210|IEA:22196|IEA:22218|IEA:22346|IEA:223921|IEA:227699|IEA:227720|IEA:231042|IEA:234865|IEA:269113|IEA:269966|IEA:445007|IEA:54563|IEA:56469|IEA:59004|IEA:59015|IEA:66679|IEA:69482|IEA:69736|IEA:69912|IEA:71805|IEA:71844|IEA:72124|IEA:72787
R-MMU:3238698	-1	WNT ligand biogenesis and trafficking	IEA:20890|IEA:216795|IEA:22408|IEA:22409|IEA:22410|IEA:22411|IEA:22412|IEA:22413|IEA:22414|IEA:22415|IEA:22416|IEA:22417|IEA:22418|IEA:22419|IEA:22420|IEA:22421|IEA:22422|IEA:30930|IEA:56433|IEA:65114|IEA:68151|IEA:73130|IEA:93735
R-MMU:3247509	-1	Chromatin modifying enzymes	IEA:100041230|IEA:104263|IEA:107435|IEA:107817|IEA:107823|IEA:108155|IEA:110147|IEA:11569|IEA:11909|IEA:12443|IEA:12567|IEA:13435|IEA:13626|IEA:14013|IEA:14056|IEA:140858|IEA:15077|IEA:15161|IEA:15267|IEA:15469|IEA:16898|IEA:17692|IEA:17977|IEA:17978|IEA:18033|IEA:18034|IEA:18505|IEA:18599|IEA:18600|IEA:18601|IEA:18602|IEA:18676|IEA:192195|IEA:193796|IEA:19646|IEA:19697|IEA:20586|IEA:20587|IEA:20…
R-MMU:3249367	-1	STAT6-mediated induction of chemokines	IEA:20852|IEA:56480|IEA:72512
R-MMU:3270619	-1	IRF3-mediated induction of type I IFN	IEA:207521|IEA:54131|IEA:56480|IEA:72512|IEA:83564
R-MMU:3295583	-1	TRP channels	IEA:171166|IEA:171382|IEA:17364|IEA:193034|IEA:194352|IEA:19766|IEA:22063|IEA:22066|IEA:22067|IEA:22068|IEA:22368|IEA:225997|IEA:226025|IEA:246788|IEA:26946|IEA:277328|IEA:28240|IEA:56407|IEA:56532|IEA:56843|IEA:58800|IEA:63873|IEA:64177|IEA:68279|IEA:68667|IEA:74568|IEA:94178
R-MMU:3296197	-1	Hydroxycarboxylic acid-binding receptors	IEA:80885
R-MMU:3299685	-1	Detoxification of Reactive Oxygen Species	IEA:11757|IEA:11758|IEA:12359|IEA:12460|IEA:13057|IEA:13058|IEA:14775|IEA:14776|IEA:14778|IEA:14782|IEA:14870|IEA:17969|IEA:17970|IEA:17972|IEA:18453|IEA:18477|IEA:20655|IEA:20656|IEA:20657|IEA:21672|IEA:22166|IEA:26462|IEA:50490|IEA:50493|IEA:50527|IEA:54683|IEA:56551|IEA:66401|IEA:67305|IEA:69590|IEA:75512
R-MMU:3301854	-1	Nuclear Pore Complex (NPC) Disassembly	IEA:103468|IEA:107939|IEA:108989|IEA:110379|IEA:12442|IEA:12534|IEA:170762|IEA:18141|IEA:18226|IEA:19069|IEA:19386|IEA:218210|IEA:223921|IEA:227699|IEA:227720|IEA:231042|IEA:234865|IEA:268697|IEA:269113|IEA:269966|IEA:445007|IEA:54563|IEA:59015|IEA:66679|IEA:69482|IEA:69736|IEA:69912|IEA:71805|IEA:71844|IEA:72124|IEA:72787
R-MMU:3322077	-1	Glycogen synthesis	IEA:14936|IEA:216558|IEA:27357|IEA:53412|IEA:66681|IEA:70974|IEA:72157|IEA:74185
R-MMU:3371378	-1	Regulation by c-FLIP	IEA:12370|IEA:12633|IEA:14082|IEA:14102|IEA:14103|IEA:19766|IEA:21933|IEA:22030|IEA:22035|IEA:71609
R-MMU:3371453	-1	Regulation of HSF1-mediated heat shock response	IEA:103468|IEA:107939|IEA:108989|IEA:110379|IEA:110920|IEA:11920|IEA:12017|IEA:14828|IEA:15481|IEA:15482|IEA:15499|IEA:15505|IEA:15511|IEA:15512|IEA:15526|IEA:170762|IEA:17164|IEA:18141|IEA:18226|IEA:18415|IEA:19069|IEA:193740|IEA:19386|IEA:213539|IEA:218210|IEA:219158|IEA:223921|IEA:22627|IEA:227699|IEA:227720|IEA:22791|IEA:231042|IEA:234865|IEA:23950|IEA:26413|IEA:26417|IEA:269113|IEA:269966|IE…
R-MMU:3371497	-1	HSP90 chaperone cycle for steroid hormone receptors (SHR)	IEA:11835|IEA:12343|IEA:12344|IEA:12345|IEA:13191|IEA:13424|IEA:13426|IEA:13427|IEA:14228|IEA:14229|IEA:15481|IEA:15482|IEA:15502|IEA:15511|IEA:15512|IEA:15516|IEA:15519|IEA:18667|IEA:193740|IEA:20867|IEA:22142|IEA:22143|IEA:22144|IEA:22145|IEA:22146|IEA:22147|IEA:22151|IEA:22152|IEA:22153|IEA:22428|IEA:227613|IEA:234663|IEA:235661|IEA:238463|IEA:53598|IEA:53857|IEA:54130|IEA:545486|IEA:56351|IEA…
R-MMU:3371511	-1	HSF1 activation	IEA:13627|IEA:15185|IEA:15499|IEA:15516|IEA:15519|IEA:22627|IEA:269523|IEA:56351
R-MMU:3371556	-1	Cellular response to heat stress	IEA:103468|IEA:107939|IEA:108058|IEA:108989|IEA:110379|IEA:110920|IEA:11920|IEA:12017|IEA:12322|IEA:12323|IEA:12325|IEA:12955|IEA:13627|IEA:14228|IEA:14828|IEA:15185|IEA:15481|IEA:15482|IEA:15499|IEA:15505|IEA:15511|IEA:15512|IEA:15516|IEA:15519|IEA:15526|IEA:170762|IEA:17164|IEA:18141|IEA:18226|IEA:18415|IEA:19069|IEA:193740|IEA:19386|IEA:213539|IEA:218210|IEA:219158|IEA:223921|IEA:22627|IEA:227…
R-MMU:3371568	-1	Attenuation phase	IEA:14228|IEA:15481|IEA:15482|IEA:15499|IEA:15511|IEA:15512|IEA:15516|IEA:15519|IEA:193740|IEA:328572|IEA:56351|IEA:68196|IEA:81489
R-MMU:3371571	-1	HSF1-dependent transactivation	IEA:108058|IEA:12322|IEA:12323|IEA:12325|IEA:12955|IEA:14228|IEA:15481|IEA:15482|IEA:15499|IEA:15511|IEA:15512|IEA:15516|IEA:15519|IEA:193740|IEA:328572|IEA:56351|IEA:56716|IEA:56717|IEA:67605|IEA:68196|IEA:80888|IEA:81489
R-MMU:349425	-1	Autodegradation of the E3 ubiquitin ligase COP1	IEA:103554|IEA:11920|IEA:16912|IEA:16913|IEA:17463|IEA:19166|IEA:19167|IEA:19170|IEA:19171|IEA:19172|IEA:19173|IEA:19175|IEA:19177|IEA:19179|IEA:19181|IEA:19182|IEA:19184|IEA:19185|IEA:19186|IEA:19188|IEA:19192|IEA:21762|IEA:22059|IEA:22123|IEA:22186|IEA:22187|IEA:22190|IEA:228769|IEA:23996|IEA:23997|IEA:26374|IEA:26440|IEA:26441|IEA:26442|IEA:26443|IEA:26444|IEA:26445|IEA:26446|IEA:53380|IEA:572…
R-MMU:350054	-1	Notch-HLH transcription pathway	IEA:103806|IEA:14534|IEA:15182|IEA:15185|IEA:170787|IEA:18128|IEA:18131|IEA:18132|IEA:18519|IEA:19664|IEA:20602|IEA:208727|IEA:21372|IEA:232232|IEA:270118|IEA:333639|IEA:433586|IEA:433759|IEA:56233|IEA:66354|IEA:70315|IEA:81004
R-MMU:350562	-1	Regulation of ornithine decarboxylase (ODC)	IEA:103554|IEA:16912|IEA:16913|IEA:17463|IEA:18104|IEA:18245|IEA:18247|IEA:18263|IEA:19166|IEA:19167|IEA:19170|IEA:19171|IEA:19172|IEA:19173|IEA:19175|IEA:19177|IEA:19179|IEA:19181|IEA:19182|IEA:19184|IEA:19185|IEA:19186|IEA:19188|IEA:19192|IEA:21762|IEA:22123|IEA:228769|IEA:23996|IEA:23997|IEA:26440|IEA:26441|IEA:26442|IEA:26443|IEA:26444|IEA:26445|IEA:26446|IEA:53380|IEA:53814|IEA:54375|IEA:572…
R-MMU:350864	-1	Regulation of thyroid hormone activity	IEA:107585|IEA:13370|IEA:13371
R-MMU:351143	-1	Agmatine biosynthesis	IEA:242669|IEA:75986
R-MMU:351200	-1	Interconversion of polyamines	IEA:20229|IEA:212503|IEA:228608
R-MMU:351202	-1	Metabolism of polyamines	IEA:103554|IEA:11702|IEA:16912|IEA:16913|IEA:17463|IEA:18104|IEA:18245|IEA:18247|IEA:18263|IEA:19166|IEA:19167|IEA:19170|IEA:19171|IEA:19172|IEA:19173|IEA:19175|IEA:19177|IEA:19179|IEA:19181|IEA:19182|IEA:19184|IEA:19185|IEA:19186|IEA:19188|IEA:19192|IEA:20229|IEA:20603|IEA:20810|IEA:212503|IEA:21762|IEA:22123|IEA:228608|IEA:228769|IEA:23996|IEA:23997|IEA:242669|IEA:26440|IEA:26441|IEA:26442|IEA:…
R-MMU:351906	-1	Apoptotic cleavage of cell adhesion proteins	IEA:109620|IEA:12367|IEA:12387|IEA:12550|IEA:13510|IEA:13511|IEA:13512|IEA:18260|IEA:18772|IEA:21872|IEA:21873
R-MMU:352230	-1	Amino acid transport across the plasma membrane	IEA:102680|IEA:103098|IEA:105727|IEA:11987|IEA:11989|IEA:17254|IEA:20532|IEA:20539|IEA:20540|IEA:209837|IEA:21366|IEA:214663|IEA:215113|IEA:215335|IEA:22598|IEA:234967|IEA:246049|IEA:26570|IEA:30962|IEA:330836|IEA:50934|IEA:53896|IEA:55963|IEA:56774|IEA:67760|IEA:69354|IEA:72401|IEA:72472|IEA:74338|IEA:76257
R-MMU:352238	-1	Breakdown of the nuclear lamina	IEA:12368|IEA:16905|IEA:16906
R-MMU:354192	-1	Integrin signaling	IEA:109905|IEA:110135|IEA:11651|IEA:12927|IEA:12928|IEA:12988|IEA:14083|IEA:14161|IEA:14268|IEA:14784|IEA:16399|IEA:16416|IEA:18607|IEA:19246|IEA:19395|IEA:19419|IEA:20416|IEA:20662|IEA:20779|IEA:20963|IEA:215449|IEA:21894|IEA:22371|IEA:223864|IEA:54519|IEA:56508|IEA:99571
R-MMU:354194	-1	GRB2:SOS provides linkage to MAPK signaling for Integrins	IEA:109905|IEA:110135|IEA:14083|IEA:14161|IEA:14268|IEA:14784|IEA:16399|IEA:16416|IEA:20662|IEA:20779|IEA:215449|IEA:21894|IEA:22371|IEA:54519|IEA:99571
R-MMU:3700989	-1	Transcriptional Regulation by TP53	IEA:104625|IEA:105787|IEA:106344|IEA:107932|IEA:107951|IEA:108079|IEA:108083|IEA:108097|IEA:108099|IEA:108143|IEA:108961|IEA:109270|IEA:110147|IEA:114741|IEA:11651|IEA:11652|IEA:117150|IEA:11920|IEA:12028|IEA:12144|IEA:12177|IEA:12189|IEA:12227|IEA:12366|IEA:12427|IEA:12428|IEA:12447|IEA:12448|IEA:12450|IEA:12455|IEA:12532|IEA:12534|IEA:12566|IEA:12568|IEA:12569|IEA:12572|IEA:12575|IEA:12576|IEA:…
R-MMU:372708	-1	p130Cas linkage to MAPK signaling for integrins	IEA:109905|IEA:110135|IEA:12927|IEA:12928|IEA:14083|IEA:14161|IEA:14268|IEA:16399|IEA:16416|IEA:20779|IEA:215449|IEA:21894|IEA:22371|IEA:54519|IEA:99571
R-MMU:372790	-1	Signaling by GPCR	IEA:100039053|IEA:100039863|IEA:100039939|IEA:100040048|IEA:100041504|IEA:100041593|IEA:100042493|IEA:100043254|IEA:100043474|IEA:100502887|IEA:100503486|IEA:100504239|IEA:100504346|IEA:100504362|IEA:100861978|IEA:100862177|IEA:101497|IEA:102098|IEA:102294|IEA:103978|IEA:104110|IEA:104111|IEA:104418|IEA:104443|IEA:104709|IEA:105349|IEA:105387|IEA:105886299|IEA:106512|IEA:107221|IEA:107477|IEA:107…
R-MMU:373076	-1	Class A/1 (Rhodopsin-like receptors)	IEA:100039053|IEA:100039863|IEA:100039939|IEA:100040048|IEA:100041504|IEA:100041593|IEA:100042493|IEA:100043254|IEA:100504239|IEA:100504346|IEA:100504362|IEA:100861978|IEA:100862177|IEA:104443|IEA:109648|IEA:110168|IEA:110312|IEA:110599584|IEA:111174|IEA:114229|IEA:11539|IEA:11540|IEA:11541|IEA:11549|IEA:11551|IEA:11553|IEA:11554|IEA:11555|IEA:11556|IEA:11607|IEA:11609|IEA:11820|IEA:11998|IEA:120…
R-MMU:373080	-1	Class B/2 (Secretin family receptors)	IEA:114640|IEA:11516|IEA:11517|IEA:11535|IEA:12310|IEA:12311|IEA:12918|IEA:12919|IEA:12921|IEA:12922|IEA:13136|IEA:13733|IEA:14526|IEA:14601|IEA:14602|IEA:14607|IEA:14652|IEA:14683|IEA:14688|IEA:14693|IEA:14695|IEA:14696|IEA:14697|IEA:14699|IEA:14700|IEA:14701|IEA:14702|IEA:14704|IEA:14706|IEA:14707|IEA:14709|IEA:14710|IEA:15874|IEA:171530|IEA:19226|IEA:19228|IEA:20287|IEA:213527|IEA:22226|IEA:22…
R-MMU:373752	-1	Netrin-1 signaling	IEA:107448|IEA:12540|IEA:13176|IEA:13508|IEA:14083|IEA:14360|IEA:17973|IEA:18208|IEA:18761|IEA:19094|IEA:19353|IEA:20437|IEA:20439|IEA:20779|IEA:223435|IEA:22350|IEA:26415|IEA:26416|IEA:26419|IEA:29857|IEA:330662|IEA:57764|IEA:73178
R-MMU:373753	-1	Nephrin family interactions	IEA:14360|IEA:170484|IEA:170643|IEA:17973|IEA:17974|IEA:243911|IEA:29875|IEA:54631|IEA:67703|IEA:73178
R-MMU:373755	-1	Semaphorin interactions	IEA:11848|IEA:11852|IEA:11853|IEA:12517|IEA:12568|IEA:12569|IEA:12933|IEA:12934|IEA:13866|IEA:140571|IEA:14159|IEA:14360|IEA:15516|IEA:15519|IEA:16885|IEA:18186|IEA:18481|IEA:18717|IEA:18844|IEA:18845|IEA:18846|IEA:19264|IEA:19353|IEA:19877|IEA:19878|IEA:20130|IEA:20346|IEA:20349|IEA:20351|IEA:20354|IEA:20361|IEA:213498|IEA:214968|IEA:21894|IEA:22177|IEA:22240|IEA:223881|IEA:224105|IEA:227377|IEA…
R-MMU:373756	-1	SDK interactions	IEA:237979|IEA:330222
R-MMU:373760	-1	L1CAM interactions	IEA:103967|IEA:104099|IEA:11461|IEA:11465|IEA:11733|IEA:11771|IEA:11772|IEA:11773|IEA:12934|IEA:12995|IEA:13000|IEA:13001|IEA:13429|IEA:13430|IEA:13649|IEA:14182|IEA:14432|IEA:16399|IEA:16402|IEA:16410|IEA:16412|IEA:16416|IEA:16571|IEA:17698|IEA:17967|IEA:18186|IEA:18222|IEA:19353|IEA:19684|IEA:20404|IEA:20739|IEA:20742|IEA:20743|IEA:20779|IEA:22142|IEA:22143|IEA:22144|IEA:22145|IEA:22146|IEA:221…
R-MMU:375165	-1	NCAM signaling for neurite out-growth	IEA:12824|IEA:12825|IEA:12826|IEA:12827|IEA:12828|IEA:12829|IEA:12830|IEA:12831|IEA:12832|IEA:12833|IEA:12834|IEA:12839|IEA:12841|IEA:12912|IEA:14083|IEA:14360|IEA:14784|IEA:15461|IEA:16653|IEA:17967|IEA:19262|IEA:20450|IEA:20452|IEA:20662|IEA:20739|IEA:20742|IEA:20743|IEA:237759|IEA:245026|IEA:26413|IEA:26417|IEA:53867|IEA:665033|IEA:73086|IEA:80297
R-MMU:375276	-1	Peptide ligand-binding receptors	IEA:100039053|IEA:100039863|IEA:100039939|IEA:100040048|IEA:100041504|IEA:100041593|IEA:100042493|IEA:100043254|IEA:100504239|IEA:100504346|IEA:100504362|IEA:100861978|IEA:100862177|IEA:104443|IEA:109648|IEA:110312|IEA:110599584|IEA:114229|IEA:11607|IEA:11609|IEA:11820|IEA:11998|IEA:12000|IEA:12061|IEA:12062|IEA:12145|IEA:12209|IEA:12266|IEA:12267|IEA:12273|IEA:12424|IEA:12425|IEA:12426|IEA:12458…
R-MMU:375280	-1	Amine ligand-binding receptors	IEA:111174|IEA:11549|IEA:11551|IEA:11553|IEA:11554|IEA:11555|IEA:11556|IEA:12669|IEA:12671|IEA:12672|IEA:13488|IEA:13489|IEA:13490|IEA:13491|IEA:13492|IEA:15465|IEA:15466|IEA:15550|IEA:15551|IEA:15552|IEA:15557|IEA:15558|IEA:15559|IEA:15560|IEA:15562|IEA:15563|IEA:15565|IEA:15566|IEA:18241|IEA:209512|IEA:213788|IEA:215854|IEA:215855|IEA:225192|IEA:243764|IEA:382348|IEA:493809|IEA:503558|IEA:99296
R-MMU:375281	-1	Hormone ligand-binding receptors	IEA:12640|IEA:14308|IEA:14309|IEA:14714|IEA:14715|IEA:16867|IEA:170458|IEA:217674|IEA:22095
R-MMU:376172	-1	DSCAM interactions	IEA:13508|IEA:19094|IEA:19353|IEA:26415|IEA:26416|IEA:26419|IEA:29857
R-MMU:376176	-1	Signaling by ROBO receptors	IEA:11350|IEA:11848|IEA:12767|IEA:13138|IEA:13800|IEA:14026|IEA:14733|IEA:170822|IEA:18643|IEA:18645|IEA:19876|IEA:20315|IEA:20563|IEA:20564|IEA:21367|IEA:22186|IEA:22187|IEA:22190|IEA:22323|IEA:78294
R-MMU:3769402	-1	Deactivation of the beta-catenin transactivating complex	IEA:103573|IEA:11651|IEA:11652|IEA:11798|IEA:12387|IEA:13016|IEA:16842|IEA:20668|IEA:20671|IEA:20674|IEA:20677|IEA:20679|IEA:20680|IEA:20682|IEA:21414|IEA:21415|IEA:21416|IEA:21885|IEA:21886|IEA:21887|IEA:21888|IEA:22186|IEA:22187|IEA:22190|IEA:22631|IEA:433759|IEA:67087|IEA:67772|IEA:73739|IEA:78294
R-MMU:3772470	-1	Negative regulation of TCF-dependent signaling by WNT ligand antagonists	IEA:13380|IEA:16973|IEA:16974|IEA:234130|IEA:56811|IEA:73016|IEA:74499|IEA:84035
R-MMU:379397	-1	Enzymatic degradation of dopamine by COMT	IEA:12846|IEA:17161|IEA:791260
R-MMU:379398	-1	Enzymatic degradation of Dopamine by monoamine oxidase	IEA:12846|IEA:17161
R-MMU:379401	-1	Dopamine clearance from the synaptic cleft	IEA:12846|IEA:13162|IEA:17161|IEA:791260
R-MMU:379716	-1	Cytosolic tRNA aminoacylation	IEA:67895
R-MMU:379724	-1	tRNA Aminoacylation	IEA:67895|IEA:74776
R-MMU:379726	-1	Mitochondrial tRNA aminoacylation	IEA:74776
R-MMU:380095	-1	Tachykinin receptors bind tachykinins	IEA:21333|IEA:21334|IEA:21336|IEA:21337|IEA:21338
R-MMU:380108	-1	Chemokine receptors bind chemokines	IEA:100039053|IEA:100039863|IEA:100039939|IEA:100040048|IEA:100041504|IEA:100041593|IEA:100042493|IEA:100504239|IEA:100504346|IEA:100504362|IEA:100861978|IEA:100862177|IEA:12145|IEA:12458|IEA:12765|IEA:12766|IEA:12767|IEA:12769|IEA:12771|IEA:12773|IEA:12774|IEA:12775|IEA:12776|IEA:12777|IEA:12778|IEA:13051|IEA:14825|IEA:15945|IEA:16963|IEA:17329|IEA:18829|IEA:20290|IEA:20293|IEA:20295|IEA:20297|I…
R-MMU:380259	-1	Loss of Nlp from mitotic centrosomes	IEA:100986|IEA:101565|IEA:103733|IEA:104318|IEA:12009|IEA:12534|IEA:13191|IEA:13424|IEA:13427|IEA:13589|IEA:15519|IEA:16328|IEA:17997|IEA:18005|IEA:18286|IEA:18472|IEA:18536|IEA:18541|IEA:18747|IEA:18817|IEA:19088|IEA:208518|IEA:20873|IEA:214444|IEA:216274|IEA:219072|IEA:219103|IEA:22142|IEA:22145|IEA:22153|IEA:22154|IEA:225659|IEA:225745|IEA:22627|IEA:22628|IEA:227613|IEA:230376|IEA:231123|IEA:2…
R-MMU:380270	-1	Recruitment of mitotic centrosome proteins and complexes	IEA:100986|IEA:101565|IEA:103733|IEA:103768|IEA:104318|IEA:12009|IEA:12534|IEA:12537|IEA:13191|IEA:13424|IEA:13427|IEA:13589|IEA:15519|IEA:16328|IEA:17997|IEA:18005|IEA:18286|IEA:18472|IEA:18536|IEA:18541|IEA:18747|IEA:18817|IEA:19088|IEA:208518|IEA:20873|IEA:214444|IEA:216274|IEA:219072|IEA:219103|IEA:22142|IEA:22145|IEA:22153|IEA:22154|IEA:225659|IEA:225745|IEA:22627|IEA:22628|IEA:227613|IEA:23…
R-MMU:380284	-1	Loss of proteins required for interphase microtubule organization from the centrosome	IEA:100986|IEA:101565|IEA:103733|IEA:104318|IEA:12009|IEA:12534|IEA:13191|IEA:13424|IEA:13427|IEA:13589|IEA:15519|IEA:16328|IEA:17997|IEA:18005|IEA:18286|IEA:18472|IEA:18536|IEA:18541|IEA:18747|IEA:18817|IEA:19088|IEA:208518|IEA:20873|IEA:214444|IEA:216274|IEA:219072|IEA:219103|IEA:22142|IEA:22145|IEA:22153|IEA:22154|IEA:225659|IEA:225745|IEA:22627|IEA:22628|IEA:227613|IEA:230376|IEA:231123|IEA:2…
R-MMU:380287	-1	Centrosome maturation	IEA:100986|IEA:101565|IEA:103733|IEA:103768|IEA:104318|IEA:12009|IEA:12534|IEA:12537|IEA:13191|IEA:13424|IEA:13427|IEA:13589|IEA:15519|IEA:16328|IEA:17997|IEA:18005|IEA:18286|IEA:18472|IEA:18536|IEA:18541|IEA:18747|IEA:18817|IEA:19088|IEA:208518|IEA:20873|IEA:214444|IEA:216274|IEA:219072|IEA:219103|IEA:22142|IEA:22145|IEA:22153|IEA:22154|IEA:225659|IEA:225745|IEA:22627|IEA:22628|IEA:227613|IEA:23…
R-MMU:380320	-1	Recruitment of NuMA to mitotic centrosomes	IEA:100986|IEA:101565|IEA:101706|IEA:103733|IEA:103768|IEA:104318|IEA:12009|IEA:12534|IEA:13191|IEA:13424|IEA:13427|IEA:13589|IEA:15519|IEA:16328|IEA:17997|IEA:18005|IEA:18286|IEA:18472|IEA:18536|IEA:18541|IEA:18747|IEA:18817|IEA:19088|IEA:208518|IEA:20873|IEA:214444|IEA:216274|IEA:219072|IEA:219103|IEA:22142|IEA:22143|IEA:22144|IEA:22145|IEA:22146|IEA:22147|IEA:22151|IEA:22152|IEA:22153|IEA:2215…
R-MMU:380612	-1	Metabolism of serotonin	IEA:11669|IEA:17161
R-MMU:380615	-1	Serotonin clearance from the synaptic cleft	IEA:11669|IEA:15567|IEA:17161
R-MMU:380972	-1	Energy dependent regulation of mTOR by LKB1-AMPK	IEA:105787|IEA:108079|IEA:108097|IEA:108099|IEA:12283|IEA:19042|IEA:19079|IEA:19082|IEA:19744|IEA:20869|IEA:227154|IEA:241113|IEA:245670|IEA:268706|IEA:52187|IEA:54170|IEA:56692|IEA:56716|IEA:56717|IEA:64930|IEA:66096|IEA:66508|IEA:68441|IEA:68576|IEA:69008|IEA:72149|IEA:83409
R-MMU:381033	-1	ATF6 (ATF6-alpha) activates chaperones	IEA:226641|IEA:270669|IEA:56453
R-MMU:381042	-1	PERK regulates gene expression	IEA:13665|IEA:13666|IEA:26905|IEA:67204
R-MMU:381070	-1	IRE1alpha activates chaperones	IEA:78943
R-MMU:381119	-1	Unfolded Protein Response (UPR)	IEA:13665|IEA:13666|IEA:208677|IEA:226641|IEA:26905|IEA:270669|IEA:56453|IEA:67204|IEA:77128|IEA:78943
R-MMU:381340	-1	Transcriptional regulation of white adipocyte differentiation	IEA:19016|IEA:20181
R-MMU:381426	-1	Regulation of Insulin-like Growth Factor (IGF) transport and uptake by Insulin-like Growth Factor Binding Proteins (IGFBPs)	IEA:100037258|IEA:100102|IEA:104009|IEA:105348|IEA:108956|IEA:11487|IEA:11576|IEA:11625|IEA:11657|IEA:11698|IEA:11704|IEA:11804|IEA:11806|IEA:11807|IEA:11816|IEA:11820|IEA:11905|IEA:12155|IEA:12159|IEA:12266|IEA:12268|IEA:12321|IEA:12558|IEA:12653|IEA:12870|IEA:12977|IEA:13010|IEA:13406|IEA:13602|IEA:13801|IEA:14067|IEA:14118|IEA:14161|IEA:14268|IEA:14314|IEA:14456|IEA:14734|IEA:15160|IEA:15464|I…
R-MMU:381676	-1	Glucagon-like Peptide-1 (GLP1) regulates insulin secretion	IEA:109905|IEA:14526|IEA:14652|IEA:14683|IEA:14688|IEA:14693|IEA:14695|IEA:14696|IEA:14697|IEA:14699|IEA:14700|IEA:14701|IEA:14702|IEA:14704|IEA:14706|IEA:14707|IEA:14709|IEA:14710|IEA:16438|IEA:16439|IEA:16440|IEA:16500|IEA:18747|IEA:223864|IEA:238076|IEA:240444|IEA:268345|IEA:56508|IEA:64337|IEA:66066
R-MMU:381753	-1	Olfactory Signaling Pathway	IEA:100043474|IEA:100502887|IEA:100503486|IEA:117004|IEA:14680|IEA:14688|IEA:14699|IEA:170639|IEA:18312|IEA:18313|IEA:18314|IEA:18315|IEA:18316|IEA:18317|IEA:18321|IEA:18322|IEA:18328|IEA:18330|IEA:18341|IEA:18343|IEA:18352|IEA:18356|IEA:18357|IEA:18359|IEA:18365|IEA:18366|IEA:18367|IEA:18368|IEA:18369|IEA:193053|IEA:218066|IEA:224055|IEA:225362|IEA:235636|IEA:239766|IEA:257883|IEA:257884|IEA:257…
R-MMU:381771	-1	Synthesis, secretion, and inactivation of Glucagon-like Peptide-1 (GLP-1)	IEA:107221|IEA:13482|IEA:14526|IEA:14695|IEA:16846|IEA:225642|IEA:233081|IEA:236781|IEA:242851|IEA:64337
R-MMU:382551	-1	Transport of small molecules	IEA:100017|IEA:100102|IEA:100434|IEA:100503605|IEA:100561|IEA:100604|IEA:101488|IEA:101488143|IEA:101772|IEA:102566|IEA:102680|IEA:103098|IEA:103554|IEA:105243|IEA:105355|IEA:105722|IEA:105727|IEA:105847|IEA:105886299|IEA:106947|IEA:106957|IEA:107566|IEA:107568|IEA:107723|IEA:108017|IEA:108052|IEA:108058|IEA:108114|IEA:108115|IEA:108116|IEA:108652|IEA:108664|IEA:109342|IEA:109552|IEA:110157|IEA:1…
R-MMU:382556	-1	ABC-family proteins mediated transport	IEA:103554|IEA:11304|IEA:11306|IEA:11307|IEA:11666|IEA:116891|IEA:11806|IEA:12638|IEA:12780|IEA:13665|IEA:16514|IEA:16912|IEA:16913|IEA:17250|IEA:17463|IEA:18670|IEA:18671|IEA:19166|IEA:19167|IEA:19170|IEA:19171|IEA:19172|IEA:19173|IEA:19175|IEA:19177|IEA:19179|IEA:19181|IEA:19182|IEA:19184|IEA:19185|IEA:19186|IEA:19188|IEA:19192|IEA:192663|IEA:19298|IEA:19299|IEA:193670|IEA:20338|IEA:20928|IEA:2…
R-MMU:383280	-1	Nuclear Receptor transcription pathway	IEA:11614|IEA:11835|IEA:12355|IEA:13864|IEA:13865|IEA:13982|IEA:13983|IEA:14536|IEA:15370|IEA:15378|IEA:18124|IEA:18171|IEA:18227|IEA:18667|IEA:19013|IEA:19014|IEA:19015|IEA:19016|IEA:192292|IEA:19401|IEA:19411|IEA:19883|IEA:19885|IEA:20181|IEA:20182|IEA:20183|IEA:20186|IEA:20602|IEA:217166|IEA:21833|IEA:21834|IEA:218772|IEA:21907|IEA:22025|IEA:22026|IEA:22259|IEA:22260|IEA:22337|IEA:225998|IEA:2…
R-MMU:3858494	-1	Beta-catenin independent WNT signaling	IEA:103554|IEA:106042|IEA:11771|IEA:11772|IEA:11773|IEA:11848|IEA:12313|IEA:12314|IEA:12315|IEA:12322|IEA:12387|IEA:13542|IEA:13543|IEA:13544|IEA:14362|IEA:14365|IEA:14366|IEA:14367|IEA:14368|IEA:14369|IEA:14370|IEA:14681|IEA:14686|IEA:14688|IEA:14693|IEA:14695|IEA:14696|IEA:14697|IEA:14699|IEA:14700|IEA:14701|IEA:14702|IEA:14704|IEA:14706|IEA:14707|IEA:14709|IEA:14710|IEA:16653|IEA:16842|IEA:169…
R-MMU:388396	-1	GPCR downstream signalling	IEA:100039053|IEA:100039863|IEA:100039939|IEA:100040048|IEA:100041504|IEA:100041593|IEA:100042493|IEA:100043254|IEA:100043474|IEA:100502887|IEA:100503486|IEA:100504239|IEA:100504346|IEA:100504362|IEA:100861978|IEA:100862177|IEA:101497|IEA:102098|IEA:102294|IEA:103978|IEA:104110|IEA:104111|IEA:104418|IEA:104443|IEA:104709|IEA:105349|IEA:105387|IEA:105886299|IEA:106512|IEA:107221|IEA:107477|IEA:107…
R-MMU:388479	-1	Vasopressin-like receptors	IEA:11998|IEA:12000|IEA:18429|IEA:18430|IEA:26361|IEA:54140
R-MMU:388841	-1	Costimulation by the CD28 family	IEA:109270|IEA:11651|IEA:11652|IEA:12477|IEA:12487|IEA:12500|IEA:12501|IEA:12502|IEA:12503|IEA:12504|IEA:12519|IEA:12524|IEA:12540|IEA:12988|IEA:14360|IEA:14784|IEA:15170|IEA:16818|IEA:17096|IEA:17444|IEA:18481|IEA:18566|IEA:18607|IEA:18706|IEA:18708|IEA:18709|IEA:18710|IEA:19052|IEA:19053|IEA:19247|IEA:19353|IEA:20779|IEA:208154|IEA:22324|IEA:224105|IEA:225849|IEA:22612|IEA:226849|IEA:227743|IEA…
R-MMU:388844	-1	Receptor-type tyrosine-protein phosphatases	IEA:16180|IEA:18213|IEA:19024|IEA:19266|IEA:19268|IEA:19280|IEA:233977|IEA:239250|IEA:245446|IEA:245450|IEA:272381|IEA:327814|IEA:386750|IEA:60367|IEA:67533|IEA:68507|IEA:75409|IEA:76787|IEA:76965
R-MMU:389356	-1	CD28 co-stimulation	IEA:109270|IEA:11651|IEA:11652|IEA:12487|IEA:12519|IEA:12524|IEA:12540|IEA:14360|IEA:14784|IEA:16818|IEA:17096|IEA:17444|IEA:18481|IEA:18607|IEA:18706|IEA:18708|IEA:18709|IEA:18710|IEA:19353|IEA:20779|IEA:22324|IEA:224105|IEA:22612|IEA:227743|IEA:228775|IEA:23797|IEA:26410|IEA:53859|IEA:56716|IEA:56717|IEA:75778|IEA:78757
R-MMU:389357	-1	CD28 dependent PI3K/Akt signaling	IEA:109270|IEA:11651|IEA:11652|IEA:12487|IEA:12519|IEA:12524|IEA:14360|IEA:16818|IEA:18607|IEA:18706|IEA:18708|IEA:18709|IEA:18710|IEA:227743|IEA:228775|IEA:23797|IEA:26410|IEA:53859|IEA:56716|IEA:56717|IEA:75778|IEA:78757
R-MMU:389359	-1	CD28 dependent Vav1 pathway	IEA:12487|IEA:12519|IEA:12524|IEA:12540|IEA:14360|IEA:14784|IEA:16818|IEA:18481|IEA:19353|IEA:22324|IEA:224105
R-MMU:389397	-1	Orexin and neuropeptides FF and QRFP bind to their respective receptors	IEA:104443|IEA:15171|IEA:227717|IEA:230777|IEA:237362|IEA:243407|IEA:387285|IEA:54615
R-MMU:389513	-1	CTLA4 inhibitory signaling	IEA:11651|IEA:11652|IEA:12477|IEA:12519|IEA:12524|IEA:14360|IEA:16818|IEA:17096|IEA:19052|IEA:19053|IEA:19247|IEA:20779|IEA:225849|IEA:22612|IEA:226849|IEA:23797|IEA:26931|IEA:26932|IEA:51792|IEA:73699
R-MMU:389542	-1	NADPH regeneration	IEA:15926
R-MMU:389599	-1	Alpha-oxidation of phytanate	IEA:111175|IEA:11671|IEA:16922|IEA:20524|IEA:26458|IEA:56794
R-MMU:389661	-1	Glyoxylate metabolism and glycine degradation	IEA:104174|IEA:11611|IEA:12040|IEA:13142|IEA:13171|IEA:13382|IEA:14711|IEA:14719|IEA:15112|IEA:18293|IEA:18597|IEA:18598|IEA:209692|IEA:212647|IEA:235339|IEA:268782|IEA:27402|IEA:434437|IEA:56189|IEA:623661|IEA:67164|IEA:67432|IEA:68133|IEA:68263|IEA:70316|IEA:70503|IEA:76238|IEA:78920|IEA:79464
R-MMU:389887	-1	Beta-oxidation of pristanoyl-CoA	IEA:12908|IEA:15488|IEA:170789|IEA:20280|IEA:74114|IEA:74121|IEA:80911|IEA:93732
R-MMU:3899300	-1	SUMOylation of transcription cofactors	IEA:106021|IEA:109113|IEA:12151|IEA:12416|IEA:12418|IEA:13016|IEA:13163|IEA:13619|IEA:15258|IEA:170930|IEA:17190|IEA:17344|IEA:17977|IEA:18148|IEA:19763|IEA:19821|IEA:20466|IEA:20610|IEA:22196|IEA:22218|IEA:223701|IEA:224903|IEA:22658|IEA:229615|IEA:241915|IEA:26885|IEA:268903|IEA:29871|IEA:30951|IEA:328572|IEA:54383|IEA:56469|IEA:57320|IEA:59004|IEA:67040|IEA:69260|IEA:72465
R-MMU:389948	-1	PD-1 signaling	IEA:12500|IEA:12501|IEA:12502|IEA:12503|IEA:12504|IEA:12988|IEA:15170|IEA:16818|IEA:18566|IEA:19247|IEA:381091|IEA:58205|IEA:60533
R-MMU:390247	-1	Beta-oxidation of very long chain fatty acids	IEA:113868|IEA:11430|IEA:11666|IEA:15488|IEA:170789|IEA:171282|IEA:217700|IEA:23986|IEA:26378|IEA:56690|IEA:74147
R-MMU:390466	-1	Chaperonin-mediated protein folding	IEA:12461|IEA:12462|IEA:12464|IEA:12465|IEA:12466|IEA:12467|IEA:12468|IEA:12469|IEA:12995|IEA:13000|IEA:13001|IEA:14677|IEA:14678|IEA:14679|IEA:14681|IEA:14685|IEA:14686|IEA:14687|IEA:14688|IEA:14693|IEA:14695|IEA:14696|IEA:14697|IEA:14699|IEA:14700|IEA:14701|IEA:14702|IEA:14704|IEA:14706|IEA:14707|IEA:14709|IEA:14710|IEA:19739|IEA:20698|IEA:21454|IEA:24012|IEA:242851|IEA:50779|IEA:64337|IEA:6606…
R-MMU:390471	-1	Association of TriC/CCT with target proteins during biosynthesis	IEA:12461|IEA:12462|IEA:12464|IEA:12465|IEA:12466|IEA:12467|IEA:12468|IEA:12469|IEA:20698|IEA:21454
R-MMU:390522	-1	Striated Muscle Contraction	IEA:109272|IEA:11459|IEA:11464|IEA:11472|IEA:11474|IEA:13346|IEA:13405|IEA:17883|IEA:17885|IEA:17888|IEA:17897|IEA:17901|IEA:17906|IEA:17996|IEA:21393|IEA:21916|IEA:21924|IEA:21925|IEA:21952|IEA:21953|IEA:21954|IEA:21955|IEA:21956|IEA:21957|IEA:22003|IEA:22004|IEA:22352|IEA:233199|IEA:326618|IEA:50874|IEA:50875|IEA:50876|IEA:59069
R-MMU:390648	-1	Muscarinic acetylcholine receptors	IEA:12669|IEA:12671|IEA:12672|IEA:213788|IEA:243764
R-MMU:390650	-1	Histamine receptors	IEA:15465|IEA:15466|IEA:225192|IEA:99296
R-MMU:390651	-1	Dopamine receptors	IEA:13488|IEA:13489|IEA:13490|IEA:13491|IEA:13492
R-MMU:390666	-1	Serotonin receptors	IEA:15550|IEA:15551|IEA:15552|IEA:15557|IEA:15558|IEA:15559|IEA:15560|IEA:15562|IEA:15563|IEA:15565|IEA:15566
R-MMU:390696	-1	Adrenoceptors	IEA:11549|IEA:11551|IEA:11553|IEA:11554|IEA:11555|IEA:11556
R-MMU:390918	-1	Peroxisomal lipid metabolism	IEA:110959|IEA:111175|IEA:113868|IEA:11430|IEA:11666|IEA:11671|IEA:12908|IEA:15488|IEA:16922|IEA:170789|IEA:171282|IEA:20280|IEA:20524|IEA:217700|IEA:23986|IEA:26378|IEA:26458|IEA:56185|IEA:56690|IEA:56794|IEA:67528|IEA:74114|IEA:74121|IEA:74147|IEA:74159|IEA:80911|IEA:93732
R-MMU:391160	-1	Signal regulatory protein family interactions	IEA:14784|IEA:16423|IEA:19229|IEA:19261|IEA:20390|IEA:22177|IEA:23880|IEA:54353
R-MMU:391251	-1	Protein folding	IEA:12461|IEA:12462|IEA:12464|IEA:12465|IEA:12466|IEA:12467|IEA:12468|IEA:12469|IEA:12995|IEA:13000|IEA:13001|IEA:14677|IEA:14678|IEA:14679|IEA:14681|IEA:14685|IEA:14686|IEA:14687|IEA:14688|IEA:14693|IEA:14695|IEA:14696|IEA:14697|IEA:14699|IEA:14700|IEA:14701|IEA:14702|IEA:14704|IEA:14706|IEA:14707|IEA:14709|IEA:14710|IEA:19739|IEA:20698|IEA:21454|IEA:24012|IEA:242851|IEA:50779|IEA:64337|IEA:6606…
R-MMU:391903	-1	Eicosanoid ligand-binding receptors	IEA:14764|IEA:16995|IEA:19214|IEA:19216|IEA:19217|IEA:19219|IEA:19220|IEA:19222|IEA:21390|IEA:57260|IEA:574402|IEA:58861|IEA:70086
R-MMU:391906	-1	Leukotriene receptors	IEA:16995|IEA:57260|IEA:574402|IEA:58861|IEA:70086
R-MMU:391908	-1	Prostanoid ligand receptors	IEA:14764|IEA:19214|IEA:19216|IEA:19217|IEA:19219|IEA:19220|IEA:19222|IEA:21390
R-MMU:392023	-1	Adrenaline signalling through Alpha-2 adrenergic receptor	IEA:11551|IEA:11553
R-MMU:392154	-1	Nitric oxide stimulates guanylate cyclase	IEA:16438|IEA:17540|IEA:18125|IEA:18126|IEA:18127|IEA:18573|IEA:18574|IEA:18585|IEA:19091|IEA:207728|IEA:23984|IEA:241489|IEA:242202
R-MMU:392170	-1	ADP signalling through P2Y purinoceptor 12	IEA:14677|IEA:14678|IEA:14679|IEA:14688|IEA:14693|IEA:14695|IEA:14696|IEA:14697|IEA:14699|IEA:14700|IEA:14701|IEA:14702|IEA:14704|IEA:14706|IEA:14707|IEA:14709|IEA:14710|IEA:242851|IEA:64337|IEA:66066|IEA:70839
R-MMU:392451	-1	G beta:gamma signalling through PI3Kgamma	IEA:104709|IEA:11651|IEA:11652|IEA:11848|IEA:14688|IEA:14693|IEA:14695|IEA:14696|IEA:14697|IEA:14699|IEA:14700|IEA:14701|IEA:14702|IEA:14704|IEA:14706|IEA:14707|IEA:14709|IEA:14710|IEA:18607|IEA:23797|IEA:30955|IEA:320207|IEA:64337|IEA:66066
R-MMU:392499	-1	Metabolism of proteins	IEA:100037258|IEA:100041230|IEA:100042807|IEA:100043813|IEA:100044627|IEA:100102|IEA:100216474|IEA:100502825|IEA:100503670|IEA:100689|IEA:100737|IEA:100756|IEA:100862455|IEA:101100|IEA:101206|IEA:101358|IEA:101565|IEA:102058|IEA:102060|IEA:102115|IEA:102323|IEA:102339|IEA:102580|IEA:103468|IEA:103534|IEA:103554|IEA:103583|IEA:103737|IEA:104009|IEA:104158|IEA:104318|IEA:104416|IEA:105244208|IEA:10…
R-MMU:392517	-1	Rap1 signalling	IEA:109905|IEA:110157|IEA:110351|IEA:18747|IEA:19091|IEA:19395|IEA:19419|IEA:215449|IEA:223864|IEA:22631|IEA:380711|IEA:54401|IEA:56508
R-MMU:392518	-1	Signal amplification	IEA:14672|IEA:14674|IEA:14675|IEA:14676|IEA:14677|IEA:14678|IEA:14679|IEA:14682|IEA:14688|IEA:14693|IEA:14695|IEA:14696|IEA:14697|IEA:14699|IEA:14700|IEA:14701|IEA:14702|IEA:14704|IEA:14706|IEA:14707|IEA:14709|IEA:14710|IEA:18441|IEA:18783|IEA:20779|IEA:21390|IEA:227290|IEA:242851|IEA:26416|IEA:64337|IEA:66066|IEA:70839
R-MMU:392851	-1	Prostacyclin signalling through prostacyclin receptor	IEA:14683|IEA:14688|IEA:14693|IEA:14695|IEA:14696|IEA:14697|IEA:14699|IEA:14700|IEA:14701|IEA:14702|IEA:14704|IEA:14706|IEA:14707|IEA:14709|IEA:14710|IEA:19222|IEA:64337|IEA:66066
R-MMU:3928662	-1	EPHB-mediated forward signaling	IEA:110596|IEA:11461|IEA:11465|IEA:11848|IEA:11867|IEA:12540|IEA:13641|IEA:13642|IEA:13643|IEA:13844|IEA:13845|IEA:13846|IEA:13848|IEA:14083|IEA:14360|IEA:14810|IEA:14812|IEA:15461|IEA:15529|IEA:16443|IEA:17096|IEA:19353|IEA:19877|IEA:19878|IEA:20779|IEA:218397|IEA:22612|IEA:270190|IEA:545156|IEA:56378|IEA:56443|IEA:66713|IEA:67771|IEA:68089|IEA:73178|IEA:74117|IEA:76709
R-MMU:3928663	-1	EPHA-mediated growth cone collapse	IEA:11848|IEA:13636|IEA:13637|IEA:13638|IEA:13639|IEA:13640|IEA:13835|IEA:13836|IEA:13838|IEA:13839|IEA:13841|IEA:13842|IEA:14360|IEA:17096|IEA:20779|IEA:22612|IEA:230735|IEA:53972
R-MMU:3928664	-1	Ephrin signaling	IEA:13641|IEA:13642|IEA:13643|IEA:13844|IEA:13845|IEA:13846|IEA:13848|IEA:14360|IEA:17974|IEA:18481|IEA:19353|IEA:20779|IEA:216963|IEA:224105|IEA:270190|IEA:53378|IEA:54126
R-MMU:3928665	-1	EPH-ephrin mediated repulsion of cells	IEA:13636|IEA:13637|IEA:13638|IEA:13639|IEA:13640|IEA:13641|IEA:13642|IEA:13643|IEA:13835|IEA:13836|IEA:13838|IEA:13839|IEA:13841|IEA:13842|IEA:13844|IEA:13845|IEA:13846|IEA:13848|IEA:14360|IEA:17096|IEA:17390|IEA:17395|IEA:19165|IEA:19353|IEA:20779|IEA:208117|IEA:22325|IEA:22612|IEA:226548|IEA:230735|IEA:270190|IEA:57257|IEA:59287|IEA:66340
R-MMU:397014	-1	Muscle contraction	IEA:100986|IEA:108017|IEA:108058|IEA:109272|IEA:109552|IEA:109700|IEA:110880|IEA:110891|IEA:110893|IEA:11459|IEA:11464|IEA:11468|IEA:11472|IEA:11474|IEA:11475|IEA:11928|IEA:11931|IEA:11932|IEA:11933|IEA:11936|IEA:11937|IEA:11938|IEA:11941|IEA:12288|IEA:12289|IEA:12294|IEA:12295|IEA:12296|IEA:12297|IEA:12298|IEA:12300|IEA:12313|IEA:12314|IEA:12315|IEA:12322|IEA:12323|IEA:12325|IEA:12372|IEA:12373|…
R-MMU:397795	-1	G-protein beta:gamma signalling	IEA:104709|IEA:11651|IEA:11652|IEA:11848|IEA:12229|IEA:12540|IEA:14688|IEA:14693|IEA:14695|IEA:14696|IEA:14697|IEA:14699|IEA:14700|IEA:14701|IEA:14702|IEA:14704|IEA:14706|IEA:14707|IEA:14709|IEA:14710|IEA:18607|IEA:18795|IEA:18796|IEA:18797|IEA:23797|IEA:30955|IEA:320207|IEA:64337|IEA:66066|IEA:73341
R-MMU:399710	-1	Activation of AMPA receptors	IEA:14799|IEA:14802|IEA:53623
R-MMU:399719	-1	Trafficking of AMPA receptors	IEA:108058|IEA:11771|IEA:11772|IEA:11773|IEA:12300|IEA:12322|IEA:12323|IEA:12325|IEA:13383|IEA:13385|IEA:13821|IEA:14799|IEA:14802|IEA:17246|IEA:18195|IEA:18750|IEA:18751|IEA:18752|IEA:21912|IEA:232910|IEA:238276|IEA:243547|IEA:53623|IEA:54376|IEA:54377|IEA:74053
R-MMU:399721	-1	Glutamate binding, activation of AMPA receptors and synaptic plasticity	IEA:108058|IEA:11771|IEA:11772|IEA:11773|IEA:12300|IEA:12322|IEA:12323|IEA:12325|IEA:13383|IEA:13385|IEA:13821|IEA:14799|IEA:14802|IEA:17246|IEA:18195|IEA:18750|IEA:18751|IEA:18752|IEA:21912|IEA:232910|IEA:238276|IEA:243547|IEA:53623|IEA:54376|IEA:54377|IEA:74053
R-MMU:399954	-1	Sema3A PAK dependent Axon repulsion	IEA:14159|IEA:14360|IEA:15516|IEA:15519|IEA:16885|IEA:18186|IEA:18481|IEA:18844|IEA:18845|IEA:18846|IEA:19353|IEA:20346|IEA:224105|IEA:243743
R-MMU:399955	-1	SEMA3A-Plexin repulsion signaling by inhibiting Integrin adhesion	IEA:14360|IEA:18186|IEA:18717|IEA:18844|IEA:18845|IEA:18846|IEA:20346|IEA:21894|IEA:227377|IEA:243743
R-MMU:399956	-1	CRMPs in Sema3A signaling	IEA:12568|IEA:12569|IEA:12933|IEA:12934|IEA:14159|IEA:14360|IEA:18186|IEA:18844|IEA:18845|IEA:18846|IEA:20346|IEA:22240|IEA:243743|IEA:56637|IEA:65254
R-MMU:399997	-1	Acetylcholine regulates insulin secretion	IEA:14672|IEA:14675|IEA:14676|IEA:14682|IEA:17118|IEA:18750|IEA:18795|IEA:18796|IEA:18797
R-MMU:400042	-1	Adrenaline,noradrenaline inhibits insulin secretion	IEA:11512|IEA:11551|IEA:11553|IEA:14677|IEA:14678|IEA:14688|IEA:14693|IEA:14695|IEA:14696|IEA:14697|IEA:14699|IEA:14700|IEA:14701|IEA:14702|IEA:14704|IEA:14706|IEA:14707|IEA:14709|IEA:14710|IEA:224129|IEA:64337|IEA:66066
R-MMU:400206	-1	Regulation of lipid metabolism by PPARalpha	IEA:109151|IEA:116940|IEA:14080|IEA:17977|IEA:17978|IEA:19013|IEA:19014|IEA:20181|IEA:20466|IEA:20467|IEA:20602|IEA:21372|IEA:229003|IEA:59035|IEA:66993|IEA:81004
R-MMU:400451	-1	Free fatty acids regulate insulin secretion	IEA:12491|IEA:14672|IEA:14675|IEA:14676|IEA:14682|IEA:18795|IEA:18796|IEA:18797|IEA:233081|IEA:50790|IEA:74205
R-MMU:400508	-1	Incretin synthesis, secretion, and inactivation	IEA:107221|IEA:13482|IEA:14526|IEA:14607|IEA:14695|IEA:16846|IEA:225642|IEA:233081|IEA:236781|IEA:242851|IEA:64337
R-MMU:400511	-1	Synthesis, secretion, and inactivation of Glucose-dependent Insulinotropic Polypeptide (GIP)	IEA:13482|IEA:14607|IEA:233081|IEA:236781
R-MMU:400685	-1	Sema4D in semaphorin signaling	IEA:11848|IEA:11852|IEA:11853|IEA:13866|IEA:19353|IEA:19877|IEA:19878|IEA:20130|IEA:20354|IEA:213498|IEA:223881|IEA:232906|IEA:235611
R-MMU:4085001	-1	Sialic acid metabolism	IEA:12091|IEA:12764|IEA:18010|IEA:19025|IEA:20440|IEA:20441|IEA:20442|IEA:20443|IEA:20444|IEA:20445|IEA:20446|IEA:20447|IEA:20448|IEA:20449|IEA:20450|IEA:20451|IEA:20452|IEA:20454|IEA:225742|IEA:235504|IEA:23956|IEA:240119|IEA:24060|IEA:241159|IEA:241230|IEA:26938|IEA:50798|IEA:50877|IEA:50935|IEA:54613|IEA:67311|IEA:74091|IEA:94181
R-MMU:4085377	-1	SUMOylation of SUMOylation proteins	IEA:103468|IEA:106021|IEA:107939|IEA:108989|IEA:110379|IEA:170762|IEA:170930|IEA:18141|IEA:18226|IEA:19069|IEA:19386|IEA:218210|IEA:22196|IEA:22218|IEA:223921|IEA:227699|IEA:227720|IEA:231042|IEA:234865|IEA:269113|IEA:269966|IEA:445007|IEA:54563|IEA:59004|IEA:59015|IEA:66679|IEA:69482|IEA:69736|IEA:69912|IEA:71805|IEA:71844|IEA:72124|IEA:72787
R-MMU:4086398	-1	Ca2+ pathway	IEA:12313|IEA:12314|IEA:12315|IEA:12322|IEA:12387|IEA:14365|IEA:14366|IEA:14367|IEA:14368|IEA:14681|IEA:14686|IEA:14688|IEA:14693|IEA:14695|IEA:14696|IEA:14697|IEA:14699|IEA:14700|IEA:14701|IEA:14702|IEA:14704|IEA:14706|IEA:14707|IEA:14709|IEA:14710|IEA:16653|IEA:16842|IEA:18099|IEA:18587|IEA:18588|IEA:18795|IEA:18796|IEA:18797|IEA:19055|IEA:19056|IEA:19058|IEA:21414|IEA:21415|IEA:21416|IEA:22411…
R-MMU:4086400	-1	PCP/CE pathway	IEA:103554|IEA:106042|IEA:11771|IEA:11772|IEA:11773|IEA:11848|IEA:13542|IEA:13543|IEA:13544|IEA:14362|IEA:14365|IEA:14366|IEA:14367|IEA:14368|IEA:14369|IEA:14370|IEA:16912|IEA:16913|IEA:170758|IEA:17463|IEA:18643|IEA:18750|IEA:18751|IEA:18752|IEA:19166|IEA:19167|IEA:19170|IEA:19171|IEA:19172|IEA:19173|IEA:19175|IEA:19177|IEA:19179|IEA:19181|IEA:19182|IEA:19184|IEA:19185|IEA:19186|IEA:19188|IEA:19…
R-MMU:4090294	-1	SUMOylation of intracellular receptors	IEA:11835|IEA:13982|IEA:170930|IEA:17344|IEA:18171|IEA:18667|IEA:19013|IEA:19401|IEA:19883|IEA:20181|IEA:20186|IEA:20610|IEA:208727|IEA:21833|IEA:21834|IEA:22196|IEA:22218|IEA:22259|IEA:22260|IEA:22337|IEA:229615|IEA:26423|IEA:26424|IEA:56469|IEA:59004
R-MMU:416476	-1	G alpha (q) signalling events	IEA:100043254|IEA:104418|IEA:104443|IEA:107221|IEA:108071|IEA:110197|IEA:110312|IEA:110355|IEA:110524|IEA:110651|IEA:114229|IEA:11549|IEA:11607|IEA:11820|IEA:11998|IEA:12061|IEA:12062|IEA:12209|IEA:12229|IEA:12374|IEA:12424|IEA:12425|IEA:12426|IEA:12669|IEA:12671|IEA:12912|IEA:13139|IEA:13614|IEA:13615|IEA:13616|IEA:13617|IEA:13618|IEA:13649|IEA:14061|IEA:14062|IEA:14063|IEA:14064|IEA:14065|IEA:1…
R-MMU:416482	-1	G alpha (12/13) signalling events	IEA:101497|IEA:102098|IEA:109904|IEA:109934|IEA:11549|IEA:11848|IEA:11852|IEA:11853|IEA:12229|IEA:13605|IEA:14163|IEA:14673|IEA:14674|IEA:14688|IEA:14693|IEA:14695|IEA:14696|IEA:14697|IEA:14699|IEA:14700|IEA:14701|IEA:14702|IEA:14704|IEA:14706|IEA:14707|IEA:14709|IEA:14710|IEA:16443|IEA:16800|IEA:16801|IEA:19418|IEA:19877|IEA:19878|IEA:20662|IEA:20663|IEA:207212|IEA:213498|IEA:213649|IEA:21390|IE…
R-MMU:416550	-1	Sema4D mediated inhibition of cell attachment and migration	IEA:11848|IEA:19353|IEA:20130|IEA:20354|IEA:223881|IEA:232906|IEA:235611
R-MMU:416572	-1	Sema4D induced cell migration and growth-cone collapse	IEA:11848|IEA:11852|IEA:11853|IEA:13866|IEA:19877|IEA:19878|IEA:20354|IEA:213498|IEA:223881|IEA:235611
R-MMU:416700	-1	Other semaphorin interactions	IEA:12517|IEA:140571|IEA:18844|IEA:19264|IEA:20349|IEA:20351|IEA:20354|IEA:20361|IEA:214968|IEA:22177|IEA:54712|IEA:67784|IEA:83433
R-MMU:416993	-1	Trafficking of GluR2-containing AMPA receptors	IEA:11771|IEA:11772|IEA:11773|IEA:14799|IEA:14802|IEA:18195|IEA:18750|IEA:18751|IEA:18752|IEA:21912|IEA:232910|IEA:243547|IEA:53623|IEA:74053
R-MMU:417957	-1	P2Y receptors	IEA:140795|IEA:18441|IEA:18442|IEA:233571|IEA:57385|IEA:574402|IEA:67168|IEA:70839|IEA:74191|IEA:78134|IEA:78826
R-MMU:417973	-1	Adenosine P1 receptors	IEA:11539|IEA:11540|IEA:11541
R-MMU:418038	-1	Nucleotide-like (purinergic) receptors	IEA:11539|IEA:11540|IEA:11541|IEA:140795|IEA:18441|IEA:18442|IEA:233571|IEA:57385|IEA:574402|IEA:67168|IEA:70839|IEA:74191|IEA:78134|IEA:78826
R-MMU:418217	-1	G beta:gamma signalling through PLC beta	IEA:14688|IEA:14693|IEA:14695|IEA:14696|IEA:14697|IEA:14699|IEA:14700|IEA:14701|IEA:14702|IEA:14704|IEA:14706|IEA:14707|IEA:14709|IEA:14710|IEA:18795|IEA:18796|IEA:18797|IEA:64337|IEA:66066
R-MMU:418346	-1	Platelet homeostasis	IEA:100163|IEA:109552|IEA:110891|IEA:110893|IEA:11937|IEA:11938|IEA:11941|IEA:12313|IEA:12314|IEA:12315|IEA:14191|IEA:14683|IEA:14688|IEA:14693|IEA:14695|IEA:14696|IEA:14697|IEA:14699|IEA:14700|IEA:14701|IEA:14702|IEA:14704|IEA:14706|IEA:14707|IEA:14709|IEA:14710|IEA:15170|IEA:16438|IEA:16439|IEA:16440|IEA:17540|IEA:18125|IEA:18126|IEA:18127|IEA:18436|IEA:18439|IEA:18440|IEA:18573|IEA:18574|IEA:1…
R-MMU:418359	-1	Reduction of cytosolic Ca++ levels	IEA:109552|IEA:110891|IEA:110893|IEA:11937|IEA:11938|IEA:11941|IEA:12313|IEA:12314|IEA:12315|IEA:20541|IEA:320707|IEA:381290|IEA:53313|IEA:67972
R-MMU:418360	-1	Platelet calcium homeostasis	IEA:109552|IEA:110891|IEA:110893|IEA:11937|IEA:11938|IEA:11941|IEA:12313|IEA:12314|IEA:12315|IEA:16438|IEA:16439|IEA:16440|IEA:18436|IEA:18439|IEA:18440|IEA:20541|IEA:22068|IEA:228139|IEA:231602|IEA:26946|IEA:320707|IEA:381290|IEA:53313|IEA:67972|IEA:94045
R-MMU:418457	-1	cGMP effects	IEA:16438|IEA:17540|IEA:18573|IEA:18574|IEA:18585|IEA:19091|IEA:207728|IEA:23984|IEA:241489|IEA:242202
R-MMU:418555	-1	G alpha (s) signalling events	IEA:100043254|IEA:100043474|IEA:100502887|IEA:100503486|IEA:109689|IEA:110355|IEA:110385|IEA:111174|IEA:114640|IEA:11516|IEA:11517|IEA:11535|IEA:11540|IEA:11541|IEA:11554|IEA:11555|IEA:11556|IEA:117004|IEA:11998|IEA:12000|IEA:12310|IEA:12311|IEA:12640|IEA:12918|IEA:12921|IEA:12922|IEA:13488|IEA:13492|IEA:140498|IEA:14308|IEA:14309|IEA:14526|IEA:14601|IEA:14602|IEA:14607|IEA:14608|IEA:14652|IEA:14…
R-MMU:418592	-1	ADP signalling through P2Y purinoceptor 1	IEA:14672|IEA:14675|IEA:14676|IEA:14682|IEA:14688|IEA:14693|IEA:14695|IEA:14696|IEA:14697|IEA:14699|IEA:14700|IEA:14701|IEA:14702|IEA:14704|IEA:14706|IEA:14707|IEA:14709|IEA:14710|IEA:18441|IEA:18783|IEA:20779|IEA:26416|IEA:64337|IEA:66066
R-MMU:418594	-1	G alpha (i) signalling events	IEA:100039053|IEA:100039863|IEA:100039939|IEA:100040048|IEA:100041504|IEA:100041593|IEA:100042493|IEA:100504239|IEA:100504346|IEA:100504362|IEA:100861978|IEA:100862177|IEA:102294|IEA:103978|IEA:104110|IEA:104111|IEA:105349|IEA:105387|IEA:105886299|IEA:106512|IEA:107477|IEA:107605|IEA:108068|IEA:108069|IEA:108072|IEA:108073|IEA:109648|IEA:109791|IEA:110168|IEA:110312|IEA:110326|IEA:110355|IEA:1103…
R-MMU:418597	-1	G alpha (z) signalling events	IEA:104110|IEA:104111|IEA:11512|IEA:11513|IEA:11514|IEA:11515|IEA:11551|IEA:11553|IEA:14687|IEA:14688|IEA:14693|IEA:14695|IEA:14696|IEA:14697|IEA:14699|IEA:14700|IEA:14701|IEA:14702|IEA:14704|IEA:14706|IEA:14707|IEA:14709|IEA:14710|IEA:19734|IEA:224129|IEA:432530|IEA:56533|IEA:58175|IEA:64337|IEA:66066
R-MMU:418885	-1	DCC mediated attractive signaling	IEA:12540|IEA:13176|IEA:14083|IEA:14360|IEA:17973|IEA:18208|IEA:19353|IEA:20779|IEA:223435|IEA:330662|IEA:73178
R-MMU:418889	-1	Caspase activation via Dependence Receptors in the absence of ligand	IEA:12367|IEA:12371|IEA:13176|IEA:72993
R-MMU:418990	-1	Adherens junctions interactions	IEA:11461|IEA:11465|IEA:11727|IEA:12385|IEA:12387|IEA:12388|IEA:12550|IEA:12552|IEA:12554|IEA:12555|IEA:12557|IEA:12558|IEA:12560|IEA:12561|IEA:12562|IEA:12563|IEA:12564|IEA:16480|IEA:17356|IEA:19294|IEA:215654|IEA:239096|IEA:239857|IEA:241201|IEA:320865|IEA:320873|IEA:52118|IEA:54725|IEA:58235|IEA:58998|IEA:71740|IEA:94332
R-MMU:419037	-1	NCAM1 interactions	IEA:12824|IEA:12825|IEA:12826|IEA:12827|IEA:12828|IEA:12829|IEA:12830|IEA:12831|IEA:12832|IEA:12833|IEA:12834|IEA:12839|IEA:12841|IEA:17967|IEA:20450|IEA:20452|IEA:237759|IEA:245026|IEA:53867|IEA:665033
R-MMU:419408	-1	Lysosphingolipid and LPA receptors	IEA:13609|IEA:13610|IEA:13611|IEA:14739|IEA:14745|IEA:381810|IEA:65086|IEA:94226
R-MMU:419771	-1	Opsins	IEA:12057|IEA:13603|IEA:14539|IEA:20132|IEA:212541|IEA:30044|IEA:353344|IEA:57811
R-MMU:419812	-1	Calcitonin-like ligand receptors	IEA:11535|IEA:12310|IEA:12311|IEA:15874|IEA:223780|IEA:51801|IEA:54409|IEA:54598|IEA:56089
R-MMU:420029	-1	Tight junction interactions	IEA:16456|IEA:18759|IEA:56513|IEA:58220|IEA:93737|IEA:93742
R-MMU:420092	-1	Glucagon-type ligand receptors	IEA:11516|IEA:11517|IEA:14526|IEA:14601|IEA:14602|IEA:14607|IEA:14652|IEA:14683|IEA:14688|IEA:14693|IEA:14695|IEA:14696|IEA:14697|IEA:14699|IEA:14700|IEA:14701|IEA:14702|IEA:14704|IEA:14706|IEA:14707|IEA:14709|IEA:14710|IEA:20287|IEA:22353|IEA:22354|IEA:22355|IEA:319229|IEA:381853|IEA:64337|IEA:66066|IEA:70086|IEA:93896
R-MMU:420499	-1	Class C/3 (Metabotropic glutamate/pheromone receptors)	IEA:108068|IEA:108069|IEA:108071|IEA:108072|IEA:108073|IEA:110326|IEA:12374|IEA:14816|IEA:14823|IEA:210198|IEA:242425|IEA:268934|IEA:353148|IEA:353165|IEA:387341|IEA:387347|IEA:387348|IEA:387349|IEA:387353|IEA:387355|IEA:387356|IEA:387512|IEA:387513|IEA:387515|IEA:387616|IEA:54393|IEA:57253|IEA:57254|IEA:574417|IEA:83770|IEA:83771
R-MMU:420597	-1	Nectin/Necl trans heterodimerization	IEA:19294|IEA:52118|IEA:54725|IEA:58235|IEA:58998|IEA:71740|IEA:94332
R-MMU:421270	-1	Cell-cell junction organization	IEA:11461|IEA:11465|IEA:11727|IEA:12385|IEA:12387|IEA:12388|IEA:12550|IEA:12552|IEA:12554|IEA:12555|IEA:12557|IEA:12558|IEA:12560|IEA:12561|IEA:12562|IEA:12563|IEA:12564|IEA:16456|IEA:16480|IEA:17356|IEA:18759|IEA:19294|IEA:215654|IEA:237979|IEA:239096|IEA:239857|IEA:241201|IEA:320865|IEA:320873|IEA:330222|IEA:52118|IEA:54725|IEA:56513|IEA:58220|IEA:58235|IEA:58998|IEA:71740|IEA:93737|IEA:93742|I…
R-MMU:422085	-1	Synthesis, secretion, and deacylation of Ghrelin	IEA:12038|IEA:14526|IEA:14599|IEA:16000|IEA:16333|IEA:16334|IEA:16846|IEA:18548|IEA:234155|IEA:27226|IEA:56529|IEA:58991|IEA:66286|IEA:66624|IEA:69019|IEA:76687
R-MMU:422356	-1	Regulation of insulin secretion	IEA:109905|IEA:11512|IEA:11551|IEA:11553|IEA:12286|IEA:12288|IEA:12289|IEA:12296|IEA:12297|IEA:12491|IEA:14526|IEA:14652|IEA:14672|IEA:14675|IEA:14676|IEA:14677|IEA:14678|IEA:14682|IEA:14683|IEA:14688|IEA:14693|IEA:14695|IEA:14696|IEA:14697|IEA:14699|IEA:14700|IEA:14701|IEA:14702|IEA:14704|IEA:14706|IEA:14707|IEA:14709|IEA:14710|IEA:16438|IEA:16439|IEA:16440|IEA:16500|IEA:16514|IEA:17118|IEA:1874…
R-MMU:422475	-1	Axon guidance	IEA:103967|IEA:104099|IEA:107448|IEA:110351|IEA:110596|IEA:11350|IEA:114255|IEA:11461|IEA:11465|IEA:11733|IEA:11771|IEA:11772|IEA:11773|IEA:11848|IEA:11852|IEA:11853|IEA:11867|IEA:11876|IEA:12517|IEA:12540|IEA:12568|IEA:12569|IEA:12767|IEA:12824|IEA:12825|IEA:12826|IEA:12827|IEA:12828|IEA:12829|IEA:12830|IEA:12831|IEA:12832|IEA:12833|IEA:12834|IEA:12839|IEA:12841|IEA:12912|IEA:12933|IEA:12934|IEA…
R-MMU:425366	-1	Transport of bile salts and organic acids, metal ions and amine compounds	IEA:100434|IEA:102680|IEA:103098|IEA:106947|IEA:106957|IEA:108052|IEA:108114|IEA:110877|IEA:114644|IEA:12215|IEA:12870|IEA:13162|IEA:13723|IEA:14412|IEA:14664|IEA:14977|IEA:15203|IEA:18173|IEA:18174|IEA:18399|IEA:18400|IEA:19743|IEA:19879|IEA:20500|IEA:20501|IEA:20503|IEA:20517|IEA:20518|IEA:20519|IEA:20520|IEA:20521|IEA:20529|IEA:20538|IEA:210148|IEA:213053|IEA:213603|IEA:21366|IEA:214084|IEA:21…
R-MMU:425381	-1	Bicarbonate transporters	IEA:20533|IEA:20535|IEA:20536|IEA:240215|IEA:54403|IEA:59033|IEA:74340|IEA:94229
R-MMU:425393	-1	Transport of inorganic cations/anions and amino acids/oligopeptides	IEA:100561|IEA:102680|IEA:103098|IEA:105243|IEA:105727|IEA:107723|IEA:109552|IEA:110891|IEA:110893|IEA:110895|IEA:11987|IEA:11989|IEA:12313|IEA:12314|IEA:12315|IEA:13487|IEA:13521|IEA:140919|IEA:142681|IEA:170756|IEA:171429|IEA:17254|IEA:20495|IEA:20496|IEA:20497|IEA:20498|IEA:20499|IEA:20504|IEA:20510|IEA:20511|IEA:20512|IEA:20513|IEA:20515|IEA:20516|IEA:20531|IEA:20532|IEA:20533|IEA:20535|IEA:2…
R-MMU:425397	-1	Transport of vitamins, nucleosides, and related molecules	IEA:101488|IEA:107566|IEA:108115|IEA:108116|IEA:108652|IEA:11416|IEA:114304|IEA:11657|IEA:11739|IEA:11740|IEA:11815|IEA:11998|IEA:13340|IEA:20502|IEA:22232|IEA:225579|IEA:227394|IEA:228368|IEA:229782|IEA:24059|IEA:24060|IEA:242585|IEA:243328|IEA:26457|IEA:26569|IEA:269346|IEA:28253|IEA:330064|IEA:434203|IEA:56327|IEA:58246|IEA:58807|IEA:63959|IEA:70484|IEA:71279|IEA:72621|IEA:77701|IEA:77704
R-MMU:425407	-1	SLC-mediated transmembrane transport	IEA:100434|IEA:100561|IEA:101488|IEA:102680|IEA:103098|IEA:105243|IEA:105727|IEA:106947|IEA:106957|IEA:107566|IEA:107723|IEA:108052|IEA:108114|IEA:108115|IEA:108116|IEA:108652|IEA:109342|IEA:109552|IEA:110877|IEA:110891|IEA:110893|IEA:110895|IEA:11416|IEA:114304|IEA:114644|IEA:11657|IEA:11739|IEA:11740|IEA:117591|IEA:11815|IEA:11987|IEA:11989|IEA:11998|IEA:12215|IEA:12313|IEA:12314|IEA:12315|IEA:…
R-MMU:425410	-1	Metal ion SLC transporters	IEA:106947|IEA:106957|IEA:12870|IEA:14977|IEA:15203|IEA:18173|IEA:18174|IEA:20529|IEA:210148|IEA:213053|IEA:214922|IEA:226781|IEA:22782|IEA:239436|IEA:30791|IEA:338365|IEA:53945|IEA:67547|IEA:69048|IEA:72027|IEA:98396
R-MMU:425561	-1	Sodium/Calcium exchangers	IEA:109552|IEA:110891|IEA:110893|IEA:12313|IEA:12314|IEA:12315|IEA:170756|IEA:20541|IEA:214111|IEA:238384|IEA:317750|IEA:76376
R-MMU:425986	-1	Sodium/Proton exchangers	IEA:105243|IEA:110895|IEA:20544|IEA:226999|IEA:236727|IEA:236794|IEA:277973|IEA:331004|IEA:77031
R-MMU:426048	-1	Arachidonate production from DAG	IEA:231871|IEA:23945|IEA:269060|IEA:66082|IEA:76192
R-MMU:426117	-1	Cation-coupled Chloride cotransporters	IEA:107723|IEA:20495|IEA:20496|IEA:20497|IEA:20498|IEA:20499|IEA:57138
R-MMU:426486	-1	Small interfering RNA (siRNA) biogenesis	IEA:21357|IEA:214150|IEA:22099|IEA:236511|IEA:239528|IEA:23992|IEA:53424|IEA:76850
R-MMU:426496	-1	Post-transcriptional silencing by small RNAs	IEA:213988|IEA:214150|IEA:217351|IEA:233833|IEA:236511|IEA:239528|IEA:76850
R-MMU:427359	-1	SIRT1 negatively regulates rRNA expression	IEA:100039319|IEA:100041230|IEA:101867|IEA:15077|IEA:15078|IEA:15081|IEA:15267|IEA:15270|IEA:20937|IEA:232440|IEA:260423|IEA:319148|IEA:319149|IEA:319150|IEA:319151|IEA:319152|IEA:319153|IEA:319154|IEA:319155|IEA:319156|IEA:319157|IEA:319158|IEA:319159|IEA:319160|IEA:319161|IEA:319164|IEA:319165|IEA:319166|IEA:319167|IEA:319168|IEA:319169|IEA:319170|IEA:319171|IEA:319172|IEA:319173|IEA:319176|IEA…
R-MMU:427413	-1	NoRC negatively regulates rRNA expression	IEA:100039319|IEA:100041230|IEA:15077|IEA:15078|IEA:15081|IEA:15267|IEA:15270|IEA:17191|IEA:232440|IEA:260423|IEA:319148|IEA:319149|IEA:319150|IEA:319151|IEA:319152|IEA:319153|IEA:319154|IEA:319155|IEA:319156|IEA:319157|IEA:319158|IEA:319159|IEA:319160|IEA:319161|IEA:319164|IEA:319165|IEA:319166|IEA:319167|IEA:319168|IEA:319169|IEA:319170|IEA:319171|IEA:319172|IEA:319173|IEA:319176|IEA:319177|IEA…
R-MMU:427589	-1	Type II Na+/Pi cotransporters	IEA:142681|IEA:20531
R-MMU:427601	-1	Multifunctional anion exchangers	IEA:13487|IEA:13521|IEA:171429|IEA:208890|IEA:231583|IEA:23985|IEA:241612|IEA:268512|IEA:320718
R-MMU:427652	-1	Sodium-coupled phosphate cotransporters	IEA:142681|IEA:20515|IEA:20516|IEA:20531
R-MMU:427975	-1	Proton/oligopeptide cotransporters	IEA:100561|IEA:56643|IEA:65221
R-MMU:428157	-1	Sphingolipid metabolism	IEA:101540|IEA:103236|IEA:104725|IEA:11671|IEA:11881|IEA:11883|IEA:11886|IEA:12091|IEA:13244|IEA:14420|IEA:14421|IEA:14466|IEA:14667|IEA:15211|IEA:15212|IEA:171168|IEA:18010|IEA:18760|IEA:19012|IEA:19025|IEA:19156|IEA:20397|IEA:20597|IEA:20598|IEA:20698|IEA:20773|IEA:208449|IEA:22234|IEA:22239|IEA:223753|IEA:227102|IEA:228677|IEA:230101|IEA:230379|IEA:23943|IEA:23956|IEA:241159|IEA:241447|IEA:242…
R-MMU:428559	-1	Proton-coupled neutral amino acid transporters	IEA:215335|IEA:246049
R-MMU:428643	-1	Organic anion transporters	IEA:140919|IEA:20504|IEA:216225|IEA:216227|IEA:235504|IEA:27376|IEA:68267|IEA:71803|IEA:72961
R-MMU:428890	-1	Role of ABL in ROBO-SLIT signaling	IEA:11350|IEA:19876|IEA:20563
R-MMU:428930	-1	Thromboxane signalling through TP receptor	IEA:14672|IEA:14674|IEA:14675|IEA:14676|IEA:14682|IEA:14688|IEA:14693|IEA:14695|IEA:14696|IEA:14697|IEA:14699|IEA:14700|IEA:14701|IEA:14702|IEA:14704|IEA:14706|IEA:14707|IEA:14709|IEA:14710|IEA:21390|IEA:227290|IEA:64337|IEA:66066
R-MMU:429593	-1	Inositol transporters	IEA:233836|IEA:239606|IEA:53881
R-MMU:429914	-1	Deadenylation-dependent mRNA decay	IEA:103135|IEA:104625|IEA:108077|IEA:109075|IEA:13209|IEA:13681|IEA:13682|IEA:13684|IEA:18458|IEA:18983|IEA:192170|IEA:208643|IEA:214290|IEA:218343|IEA:218693|IEA:225929|IEA:227715|IEA:228140|IEA:230594|IEA:231464|IEA:232791|IEA:234594|IEA:234699|IEA:27756|IEA:27998|IEA:353190|IEA:50783|IEA:50911|IEA:52846|IEA:53621|IEA:56422|IEA:58184|IEA:66094|IEA:66317|IEA:66362|IEA:66373|IEA:66446|IEA:66583|I…
R-MMU:429947	-1	Deadenylation of mRNA	IEA:103135|IEA:104625|IEA:13681|IEA:13682|IEA:13684|IEA:18458|IEA:18983|IEA:192170|IEA:208643|IEA:214290|IEA:218693|IEA:228140|IEA:230594|IEA:231464|IEA:232791|IEA:234594|IEA:52846|IEA:53621|IEA:58184|IEA:69125|IEA:72068|IEA:72587|IEA:74108|IEA:75705|IEA:78893
R-MMU:429958	-1	mRNA decay by 3' to 5' exoribonuclease	IEA:108077|IEA:109075|IEA:218343|IEA:227715|IEA:27998|IEA:50911|IEA:56422|IEA:66317|IEA:66362|IEA:66446|IEA:66583|IEA:68106|IEA:69305|IEA:69639|IEA:72544|IEA:72662
R-MMU:430039	-1	mRNA decay by 5' to 3' exoribonuclease	IEA:13209|IEA:225929|IEA:234699|IEA:27756|IEA:353190|IEA:50783|IEA:66094|IEA:66373|IEA:67207|IEA:67678|IEA:70640|IEA:75901|IEA:78651
R-MMU:430116	-1	GP1b-IX-V activation signalling	IEA:110157|IEA:12842|IEA:12843|IEA:14723|IEA:14724|IEA:18708|IEA:192176|IEA:20779|IEA:22371|IEA:22631|IEA:54368
R-MMU:432030	-1	Transport of glycerol from adipocytes to the liver by Aquaporins	IEA:11832|IEA:64008
R-MMU:432040	-1	Vasopressin regulates renal water homeostasis via Aquaporins	IEA:11826|IEA:11827|IEA:11828|IEA:11829|IEA:11998|IEA:12000|IEA:14683|IEA:14688|IEA:14693|IEA:14695|IEA:14696|IEA:14697|IEA:14699|IEA:14700|IEA:14701|IEA:14702|IEA:14704|IEA:14706|IEA:14707|IEA:14709|IEA:14710|IEA:18747|IEA:19084|IEA:19085|IEA:19088|IEA:53869|IEA:64337|IEA:66066|IEA:74998
R-MMU:432047	-1	Passive transport by Aquaporins	IEA:11826|IEA:11827|IEA:11828|IEA:11829|IEA:11830|IEA:11832|IEA:11833|IEA:17339|IEA:208760|IEA:64008|IEA:66333
R-MMU:432142	-1	Platelet sensitization by LDL	IEA:14191|IEA:15170|IEA:18613|IEA:18783|IEA:19052|IEA:19053|IEA:19247|IEA:225849|IEA:226849|IEA:238055|IEA:26416|IEA:26931|IEA:26932|IEA:51792|IEA:73699
R-MMU:432720	-1	Lysosome Vesicle Biogenesis	IEA:105245|IEA:108011|IEA:108012|IEA:109689|IEA:11764|IEA:11765|IEA:11766|IEA:11767|IEA:11768|IEA:11769|IEA:11781|IEA:11782|IEA:11820|IEA:11840|IEA:13423|IEA:13430|IEA:14533|IEA:15239|IEA:15481|IEA:17113|IEA:20404|IEA:215890|IEA:22318|IEA:22320|IEA:252903|IEA:64138|IEA:67300|IEA:67489|IEA:68953|IEA:72685|IEA:74325|IEA:74438|IEA:75612
R-MMU:432722	-1	Golgi Associated Vesicle Biogenesis	IEA:105245|IEA:108011|IEA:108012|IEA:108124|IEA:109689|IEA:117197|IEA:11764|IEA:11765|IEA:11767|IEA:11768|IEA:11769|IEA:11774|IEA:11777|IEA:11840|IEA:12874|IEA:13430|IEA:14319|IEA:14533|IEA:15481|IEA:16004|IEA:170760|IEA:18457|IEA:18704|IEA:19345|IEA:20404|IEA:20615|IEA:20661|IEA:21985|IEA:21987|IEA:22042|IEA:22134|IEA:22318|IEA:22320|IEA:224139|IEA:231580|IEA:232946|IEA:233489|IEA:245638|IEA:252…
R-MMU:433137	-1	Sodium-coupled sulphate, di- and tri-carboxylate transporters	IEA:114644|IEA:20500|IEA:237831|IEA:243755|IEA:55961
R-MMU:433692	-1	Proton-coupled monocarboxylate transport	IEA:12215|IEA:13723|IEA:20501|IEA:20503|IEA:57274|IEA:80879
R-MMU:434313	-1	Intracellular metabolism of fatty acids regulates insulin secretion	IEA:12491|IEA:50790|IEA:74205
R-MMU:434316	-1	Fatty Acids bound to GPR40 (FFAR1) regulate insulin secretion	IEA:14672|IEA:14675|IEA:14676|IEA:14682|IEA:18795|IEA:18796|IEA:18797|IEA:233081
R-MMU:435354	-1	Zinc transporters	IEA:106947|IEA:106957|IEA:14977|IEA:210148|IEA:213053|IEA:214922|IEA:22782|IEA:239436|IEA:30791|IEA:67547|IEA:69048|IEA:72027
R-MMU:435368	-1	Zinc efflux and compartmentalization by the SLC30 family	IEA:210148|IEA:22782|IEA:239436|IEA:69048
R-MMU:437239	-1	Recycling pathway of L1	IEA:103967|IEA:11461|IEA:11465|IEA:11771|IEA:11772|IEA:11773|IEA:12934|IEA:13429|IEA:13430|IEA:16571|IEA:17698|IEA:18222|IEA:19684|IEA:20404|IEA:20779|IEA:22142|IEA:22143|IEA:22144|IEA:22145|IEA:22146|IEA:22147|IEA:22151|IEA:22152|IEA:22153|IEA:22350|IEA:227613|IEA:232910|IEA:238463|IEA:26413|IEA:53857|IEA:545486|IEA:67300|IEA:67951|IEA:73710
R-MMU:438064	-1	Post NMDA receptor activation events	IEA:110651|IEA:12313|IEA:12314|IEA:12315|IEA:12912|IEA:18747|IEA:19084|IEA:19085|IEA:19088|IEA:20111|IEA:20112|IEA:207565|IEA:52163|IEA:55984|IEA:67071
R-MMU:438066	-1	Unblocking of NMDA receptors, glutamate binding and activation	IEA:108058|IEA:11472|IEA:12313|IEA:12314|IEA:12315|IEA:12322|IEA:12323|IEA:12325|IEA:13383|IEA:13385|IEA:14799|IEA:14802|IEA:14810|IEA:14811|IEA:14812|IEA:14813|IEA:14814|IEA:18039|IEA:23859|IEA:242274|IEA:53310|IEA:53623
R-MMU:4419969	-1	Depolymerisation of the Nuclear Lamina	IEA:12534|IEA:13726|IEA:14245|IEA:16905|IEA:16906|IEA:18750|IEA:18751|IEA:224640|IEA:268697|IEA:380664|IEA:382030|IEA:64898|IEA:64899|IEA:67181
R-MMU:4420097	-1	VEGFA-VEGFR2 Pathway	IEA:101314|IEA:102626|IEA:105855|IEA:108100|IEA:109270|IEA:11308|IEA:11461|IEA:11465|IEA:11651|IEA:11652|IEA:11848|IEA:12313|IEA:12314|IEA:12315|IEA:12385|IEA:12387|IEA:12388|IEA:12389|IEA:12540|IEA:12562|IEA:12927|IEA:12928|IEA:13057|IEA:13058|IEA:140579|IEA:140580|IEA:14083|IEA:14360|IEA:15461|IEA:15507|IEA:15519|IEA:16410|IEA:16416|IEA:16480|IEA:16653|IEA:17164|IEA:17969|IEA:17970|IEA:17972|IE…
R-MMU:442380	-1	Zinc influx into cells by the SLC39 gene family	IEA:106947|IEA:106957|IEA:14977|IEA:213053|IEA:214922|IEA:30791|IEA:67547|IEA:72027
R-MMU:442660	-1	Na+/Cl- dependent neurotransmitter transporters	IEA:102680|IEA:103098|IEA:110877|IEA:13162|IEA:14412|IEA:14664|IEA:20517|IEA:20518|IEA:20538|IEA:21366|IEA:214084|IEA:22598|IEA:232333|IEA:240332|IEA:243616|IEA:56774|IEA:74338
R-MMU:442720	-1	CREB1 phosphorylation through the activation of Adenylate Cyclase	IEA:18747|IEA:19084|IEA:19085|IEA:19088
R-MMU:442729	-1	CREB1 phosphorylation through the activation of CaMKII/CaMKK/CaMKIV cascasde	IEA:12313|IEA:12314|IEA:12315|IEA:207565|IEA:55984
R-MMU:442742	-1	CREB1 phosphorylation through NMDA receptor-mediated activation of RAS signaling	IEA:110651|IEA:12912|IEA:20111|IEA:20112|IEA:67071
R-MMU:442755	-1	Activation of NMDA receptors and postsynaptic events	IEA:108058|IEA:110651|IEA:11472|IEA:12313|IEA:12314|IEA:12315|IEA:12322|IEA:12323|IEA:12325|IEA:12912|IEA:13383|IEA:13385|IEA:14799|IEA:14802|IEA:14810|IEA:14811|IEA:14812|IEA:14813|IEA:14814|IEA:18039|IEA:18747|IEA:19084|IEA:19085|IEA:19088|IEA:20111|IEA:20112|IEA:207565|IEA:23859|IEA:242274|IEA:242443|IEA:52163|IEA:53310|IEA:53623|IEA:55984|IEA:67071
R-MMU:444209	-1	Free fatty acid receptors	IEA:233079|IEA:233080|IEA:233081|IEA:436440
R-MMU:444257	-1	RSK activation	IEA:110651|IEA:20111|IEA:20112|IEA:67071
R-MMU:444411	-1	Rhesus glycoproteins mediate ammonium transport.	IEA:19743|IEA:56315|IEA:58176
R-MMU:444473	-1	Formyl peptide receptors bind formyl peptides and many other ligands	IEA:11820|IEA:14289|IEA:14290|IEA:14291|IEA:14293|IEA:14294|IEA:15199|IEA:16952|IEA:20305|IEA:20308|IEA:321020
R-MMU:444821	-1	Relaxin receptors	IEA:140498|IEA:212108|IEA:23919|IEA:239336|IEA:242093|IEA:381489
R-MMU:445095	-1	Interaction between L1 and Ankyrins	IEA:11461|IEA:11465|IEA:11733|IEA:20739|IEA:20742|IEA:20743|IEA:80297
R-MMU:445144	-1	Signal transduction by L1	IEA:104099|IEA:12995|IEA:13000|IEA:13001|IEA:13649|IEA:14182|IEA:16399|IEA:16402|IEA:16410|IEA:16412|IEA:16416|IEA:17967|IEA:18186|IEA:19353|IEA:22325|IEA:26395|IEA:26396|IEA:26413|IEA:26417
R-MMU:445355	-1	Smooth Muscle Contraction	IEA:109700|IEA:11468|IEA:11475|IEA:12313|IEA:12314|IEA:12315|IEA:12391|IEA:16419|IEA:17898|IEA:17904|IEA:17907|IEA:19303|IEA:20410|IEA:20411|IEA:216459|IEA:21894|IEA:22003|IEA:22004|IEA:22330|IEA:224105|IEA:26903|IEA:326618|IEA:434246|IEA:59069|IEA:59310|IEA:67938|IEA:93689|IEA:98932
R-MMU:445717	-1	Aquaporin-mediated transport	IEA:11826|IEA:11827|IEA:11828|IEA:11829|IEA:11830|IEA:11832|IEA:11833|IEA:11998|IEA:12000|IEA:14683|IEA:14688|IEA:14693|IEA:14695|IEA:14696|IEA:14697|IEA:14699|IEA:14700|IEA:14701|IEA:14702|IEA:14704|IEA:14706|IEA:14707|IEA:14709|IEA:14710|IEA:17339|IEA:18747|IEA:19084|IEA:19085|IEA:19088|IEA:208760|IEA:53869|IEA:64008|IEA:64337|IEA:66066|IEA:66333|IEA:74998
R-MMU:445989	-1	TAK1 activates NFkB by phosphorylation and activation of IKKs complex	IEA:107607|IEA:108960|IEA:11596|IEA:11820|IEA:15289|IEA:16150|IEA:16151|IEA:16179|IEA:18033|IEA:18034|IEA:18035|IEA:18036|IEA:192656|IEA:19697|IEA:20203|IEA:22034|IEA:22186|IEA:22187|IEA:22190|IEA:26409|IEA:66513|IEA:66724|IEA:68652|IEA:69721|IEA:71966|IEA:78294|IEA:93765
R-MMU:446107	-1	Type I hemidesmosome assembly	IEA:110308|IEA:12476|IEA:12821|IEA:13518|IEA:16403|IEA:16664|IEA:16774|IEA:16780|IEA:18810|IEA:192897
R-MMU:446193	-1	Biosynthesis of the N-glycan precursor (dolichol lipid-linked oligosaccharide, LLO) and transfer to a nascent protein	IEA:102580|IEA:107652|IEA:109785|IEA:110119|IEA:12091|IEA:12764|IEA:13478|IEA:13480|IEA:13481|IEA:14583|IEA:14584|IEA:18010|IEA:19025|IEA:192156|IEA:19703|IEA:20440|IEA:20441|IEA:20442|IEA:20443|IEA:20444|IEA:20445|IEA:20446|IEA:20447|IEA:20448|IEA:20449|IEA:20450|IEA:20451|IEA:20452|IEA:20454|IEA:208211|IEA:208624|IEA:218138|IEA:22122|IEA:223774|IEA:225742|IEA:227697|IEA:228368|IEA:234730|IEA:23…
R-MMU:446199	-1	Synthesis of Dolichyl-phosphate	IEA:192156|IEA:227697|IEA:52014|IEA:57170|IEA:57357|IEA:67422
R-MMU:446203	-1	Asparagine N-linked glycosylation	IEA:102339|IEA:102580|IEA:103534|IEA:104318|IEA:105522|IEA:105785|IEA:107338|IEA:107652|IEA:107895|IEA:108123|IEA:108124|IEA:109785|IEA:110119|IEA:110379|IEA:11733|IEA:11839|IEA:11840|IEA:11842|IEA:11843|IEA:11844|IEA:11889|IEA:11890|IEA:12068|IEA:12091|IEA:12317|IEA:12330|IEA:12343|IEA:12344|IEA:12345|IEA:12640|IEA:12764|IEA:12793|IEA:12794|IEA:12836|IEA:12847|IEA:13032|IEA:13136|IEA:13191|IEA:1…
R-MMU:446205	-1	Synthesis of GDP-mannose	IEA:110119|IEA:29858|IEA:54128
R-MMU:446210	-1	Synthesis of UDP-N-acetyl-glucosamine	IEA:107652|IEA:109785|IEA:14583|IEA:14584|IEA:19703|IEA:245847|IEA:54342|IEA:56174
R-MMU:446219	-1	Synthesis of substrates in N-glycan biosythesis	IEA:107652|IEA:109785|IEA:110119|IEA:12091|IEA:12764|IEA:13480|IEA:13481|IEA:14583|IEA:14584|IEA:18010|IEA:19025|IEA:192156|IEA:19703|IEA:20440|IEA:20441|IEA:20442|IEA:20443|IEA:20444|IEA:20445|IEA:20446|IEA:20447|IEA:20448|IEA:20449|IEA:20450|IEA:20451|IEA:20452|IEA:20454|IEA:218138|IEA:22122|IEA:225742|IEA:227697|IEA:228368|IEA:234730|IEA:235504|IEA:23956|IEA:240119|IEA:24060|IEA:241159|IEA:241…
R-MMU:446343	-1	Localization of the PINCH-ILK-PARVIN complex to focal adhesions	IEA:16202|IEA:16412|IEA:19303|IEA:57342
R-MMU:446353	-1	Cell-extracellular matrix interactions	IEA:109711|IEA:110829|IEA:11461|IEA:11465|IEA:16202|IEA:16412|IEA:170736|IEA:192176|IEA:19303|IEA:21754|IEA:218952|IEA:22323|IEA:225341|IEA:57342|IEA:68794|IEA:73341|IEA:74202
R-MMU:446388	-1	Regulation of cytoskeletal remodeling and cell spreading by IPP complex components	IEA:109711|IEA:110829|IEA:170736|IEA:19303|IEA:21754|IEA:57342|IEA:73341
R-MMU:446652	-1	Interleukin-1 family signaling	IEA:103554|IEA:103583|IEA:107527|IEA:107607|IEA:108960|IEA:11596|IEA:11820|IEA:12362|IEA:13035|IEA:15289|IEA:16150|IEA:16151|IEA:16175|IEA:16176|IEA:16177|IEA:16178|IEA:16179|IEA:16180|IEA:16181|IEA:16912|IEA:16913|IEA:17082|IEA:17463|IEA:17874|IEA:18033|IEA:18034|IEA:18035|IEA:18036|IEA:18412|IEA:19166|IEA:19167|IEA:19170|IEA:19171|IEA:19172|IEA:19173|IEA:19175|IEA:19177|IEA:19179|IEA:19181|IEA:…
R-MMU:446728	-1	Cell junction organization	IEA:109711|IEA:110308|IEA:110829|IEA:11461|IEA:11465|IEA:11727|IEA:12385|IEA:12387|IEA:12388|IEA:12476|IEA:12550|IEA:12552|IEA:12554|IEA:12555|IEA:12557|IEA:12558|IEA:12560|IEA:12561|IEA:12562|IEA:12563|IEA:12564|IEA:12821|IEA:13518|IEA:16202|IEA:16403|IEA:16412|IEA:16456|IEA:16480|IEA:16664|IEA:16774|IEA:16780|IEA:170736|IEA:17356|IEA:18759|IEA:18810|IEA:192176|IEA:192897|IEA:19294|IEA:19303|IEA…
R-MMU:447043	-1	Neurofascin interactions	IEA:11733|IEA:269116|IEA:53378
R-MMU:447115	-1	Interleukin-12 family signaling	IEA:12330|IEA:12931|IEA:16160|IEA:16161|IEA:16162|IEA:16195|IEA:16452|IEA:18453|IEA:20848|IEA:20849|IEA:209590|IEA:246779|IEA:50498|IEA:50931|IEA:54721|IEA:83430
R-MMU:448424	-1	Interleukin-17 signaling	IEA:101568|IEA:102626|IEA:103583|IEA:107607|IEA:108960|IEA:110651|IEA:11908|IEA:11909|IEA:12912|IEA:14281|IEA:16150|IEA:16151|IEA:16179|IEA:16476|IEA:17164|IEA:18033|IEA:19052|IEA:19053|IEA:19094|IEA:192656|IEA:20111|IEA:20112|IEA:21402|IEA:22034|IEA:22186|IEA:22187|IEA:22190|IEA:231130|IEA:235584|IEA:23939|IEA:26397|IEA:26398|IEA:26399|IEA:26400|IEA:26409|IEA:26410|IEA:26413|IEA:26414|IEA:26416|…
R-MMU:448706	-1	Interleukin-1 processing	IEA:12362|IEA:13035|IEA:16175|IEA:16176|IEA:18033|IEA:18034|IEA:19697
R-MMU:449147	-1	Signaling by Interleukins	IEA:101568|IEA:102626|IEA:103554|IEA:103583|IEA:107527|IEA:107607|IEA:107746|IEA:108960|IEA:109658|IEA:110651|IEA:11596|IEA:11820|IEA:11908|IEA:11909|IEA:12330|IEA:12362|IEA:12367|IEA:12402|IEA:12504|IEA:12702|IEA:12703|IEA:12803|IEA:12804|IEA:12912|IEA:12928|IEA:12929|IEA:12931|IEA:12977|IEA:12978|IEA:12981|IEA:12985|IEA:12986|IEA:13019|IEA:13035|IEA:14281|IEA:14360|IEA:14784|IEA:15077|IEA:15162…
R-MMU:449836	-1	Other interleukin signaling	IEA:109658|IEA:12367|IEA:12504|IEA:12977|IEA:12978|IEA:12985|IEA:12986|IEA:16170|IEA:19283|IEA:20614|IEA:20907|IEA:20908|IEA:20909|IEA:20911|IEA:20969|IEA:22318|IEA:76527
R-MMU:450282	-1	MAPK targets/ Nuclear events mediated by MAP kinases	IEA:101568|IEA:110651|IEA:11908|IEA:11909|IEA:12912|IEA:14281|IEA:16476|IEA:17164|IEA:19052|IEA:19053|IEA:19094|IEA:20111|IEA:20112|IEA:235584|IEA:23939|IEA:26413|IEA:26414|IEA:26416|IEA:26417|IEA:26419|IEA:26420|IEA:319520|IEA:51792|IEA:67603|IEA:72349|IEA:73086|IEA:73699
R-MMU:450294	-1	MAP kinase activation	IEA:101568|IEA:102626|IEA:103583|IEA:107607|IEA:108960|IEA:110651|IEA:11908|IEA:11909|IEA:12912|IEA:14281|IEA:16150|IEA:16151|IEA:16179|IEA:16476|IEA:17164|IEA:18033|IEA:19052|IEA:19053|IEA:19094|IEA:192656|IEA:20111|IEA:20112|IEA:21402|IEA:22034|IEA:22186|IEA:22187|IEA:22190|IEA:231130|IEA:235584|IEA:23939|IEA:26397|IEA:26398|IEA:26399|IEA:26400|IEA:26409|IEA:26410|IEA:26413|IEA:26414|IEA:26416|…
R-MMU:450302	-1	activated TAK1 mediates p38 MAPK activation	IEA:102626|IEA:107607|IEA:108960|IEA:16151|IEA:16179|IEA:17164|IEA:19094|IEA:192656|IEA:22034|IEA:22186|IEA:22187|IEA:22190|IEA:26397|IEA:26399|IEA:26409|IEA:26416|IEA:66513|IEA:66724|IEA:68652|IEA:78294|IEA:93765
R-MMU:450321	-1	JNK (c-Jun kinases) phosphorylation and activation mediated by activated human TAK1	IEA:107607|IEA:108960|IEA:16151|IEA:16179|IEA:192656|IEA:22034|IEA:22186|IEA:22187|IEA:22190|IEA:26398|IEA:26400|IEA:26409|IEA:26414|IEA:26419|IEA:26420|IEA:66513|IEA:66724|IEA:68652|IEA:78294|IEA:93765
R-MMU:450341	-1	Activation of the AP-1 family of transcription factors	IEA:11909|IEA:14281|IEA:16476|IEA:19094|IEA:26413|IEA:26414|IEA:26416|IEA:26417|IEA:26419|IEA:26420
R-MMU:450385	-1	Butyrate Response Factor 1 (BRF1) binds and destabilizes mRNA	IEA:109075|IEA:11651|IEA:12192|IEA:17164|IEA:227715|IEA:27998|IEA:50911|IEA:54401|IEA:66362|IEA:66446|IEA:66583|IEA:69639|IEA:70640|IEA:72544|IEA:72662|IEA:75901
R-MMU:450408	-1	AUF1 (hnRNP D0) binds and destabilizes mRNA	IEA:103554|IEA:11991|IEA:15481|IEA:15507|IEA:15511|IEA:16912|IEA:16913|IEA:17463|IEA:18458|IEA:19166|IEA:19167|IEA:19170|IEA:19171|IEA:19172|IEA:19173|IEA:19175|IEA:19177|IEA:19179|IEA:19181|IEA:19182|IEA:19184|IEA:19185|IEA:19186|IEA:19188|IEA:19192|IEA:193740|IEA:208643|IEA:21762|IEA:22123|IEA:22186|IEA:22187|IEA:22190|IEA:228769|IEA:23996|IEA:23997|IEA:26440|IEA:26441|IEA:26442|IEA:26443|IEA:2…
R-MMU:450513	-1	Tristetraprolin (TTP, ZFP36) binds and destabilizes mRNA	IEA:109075|IEA:17164|IEA:22695|IEA:227715|IEA:238799|IEA:27998|IEA:50911|IEA:54401|IEA:66362|IEA:66446|IEA:66583|IEA:69639|IEA:70640|IEA:72544|IEA:72662|IEA:75901
R-MMU:450520	-1	HuR (ELAVL1) binds and stabilizes mRNA	IEA:103573|IEA:11737|IEA:15568|IEA:18750|IEA:18753|IEA:227720|IEA:56086|IEA:69583
R-MMU:450531	-1	Regulation of mRNA stability by proteins that bind AU-rich elements	IEA:103554|IEA:103573|IEA:109075|IEA:11651|IEA:11737|IEA:11991|IEA:12192|IEA:15481|IEA:15507|IEA:15511|IEA:15568|IEA:16549|IEA:16912|IEA:16913|IEA:17164|IEA:17463|IEA:18458|IEA:18750|IEA:18753|IEA:19166|IEA:19167|IEA:19170|IEA:19171|IEA:19172|IEA:19173|IEA:19175|IEA:19177|IEA:19179|IEA:19181|IEA:19182|IEA:19184|IEA:19185|IEA:19186|IEA:19188|IEA:19192|IEA:193740|IEA:208643|IEA:21762|IEA:22123|IEA:…
R-MMU:450604	-1	KSRP (KHSRP) binds and destabilizes mRNA	IEA:109075|IEA:11651|IEA:16549|IEA:22631|IEA:227715|IEA:27998|IEA:50911|IEA:66362|IEA:66446|IEA:66583|IEA:69639|IEA:70640|IEA:72544|IEA:72662|IEA:74108
R-MMU:451306	-1	Ionotropic activity of kainate receptors	IEA:110637|IEA:12313|IEA:12314|IEA:12315|IEA:13383|IEA:13385|IEA:14807|IEA:14809|IEA:52589|IEA:53310
R-MMU:451308	-1	Activation of Ca-permeable Kainate Receptor	IEA:110637|IEA:12313|IEA:12314|IEA:12315|IEA:13383|IEA:13385|IEA:14807|IEA:14809|IEA:52589|IEA:53310
R-MMU:451326	-1	Activation of kainate receptors upon glutamate binding	IEA:110637|IEA:12313|IEA:12314|IEA:12315|IEA:13383|IEA:13385|IEA:14688|IEA:14693|IEA:14695|IEA:14696|IEA:14697|IEA:14699|IEA:14700|IEA:14701|IEA:14702|IEA:14704|IEA:14706|IEA:14707|IEA:14709|IEA:14710|IEA:14807|IEA:14809|IEA:18795|IEA:18796|IEA:18797|IEA:52589|IEA:53310|IEA:64337|IEA:66066
R-MMU:451927	-1	Interleukin-2 family signaling	IEA:12981|IEA:14784|IEA:15170|IEA:16168|IEA:16169|IEA:16184|IEA:16185|IEA:16192|IEA:16198|IEA:16199|IEA:16331|IEA:16332|IEA:16452|IEA:16453|IEA:16818|IEA:18706|IEA:18707|IEA:18708|IEA:18709|IEA:18710|IEA:19229|IEA:20416|IEA:20662|IEA:20663|IEA:20848|IEA:20849|IEA:20850|IEA:20851|IEA:20963|IEA:60504|IEA:60505|IEA:74769
R-MMU:453274	-1	Mitotic G2-G2/M phases	IEA:100986|IEA:101565|IEA:103554|IEA:103573|IEA:103583|IEA:103733|IEA:103768|IEA:104318|IEA:12009|IEA:12427|IEA:12428|IEA:12442|IEA:12530|IEA:12531|IEA:12532|IEA:12534|IEA:12537|IEA:12566|IEA:12572|IEA:12575|IEA:13191|IEA:13424|IEA:13427|IEA:13555|IEA:13557|IEA:13589|IEA:15366|IEA:15516|IEA:15519|IEA:16328|IEA:16475|IEA:16912|IEA:16913|IEA:17274|IEA:17420|IEA:17463|IEA:17931|IEA:17997|IEA:18005|I…
R-MMU:453276	-1	Regulation of mitotic cell cycle	IEA:103554|IEA:107995|IEA:12236|IEA:12237|IEA:12427|IEA:12428|IEA:12534|IEA:12566|IEA:16912|IEA:16913|IEA:17222|IEA:17463|IEA:18005|IEA:18817|IEA:19166|IEA:19167|IEA:19170|IEA:19171|IEA:19172|IEA:19173|IEA:19175|IEA:19177|IEA:19179|IEA:19181|IEA:19182|IEA:19184|IEA:19185|IEA:19186|IEA:19188|IEA:19192|IEA:20877|IEA:20878|IEA:216080|IEA:217232|IEA:21762|IEA:22123|IEA:22186|IEA:22187|IEA:22190|IEA:2…
R-MMU:453279	-1	Mitotic G1 phase and G1/S transition	IEA:104394|IEA:11350|IEA:11651|IEA:11652|IEA:12427|IEA:12428|IEA:12443|IEA:12444|IEA:12445|IEA:12447|IEA:12448|IEA:12530|IEA:12544|IEA:12545|IEA:12566|IEA:12567|IEA:12571|IEA:12572|IEA:12575|IEA:12576|IEA:12577|IEA:13548|IEA:13555|IEA:13557|IEA:13559|IEA:16452|IEA:16912|IEA:16913|IEA:17096|IEA:17215|IEA:17216|IEA:17217|IEA:17218|IEA:17219|IEA:17220|IEA:17420|IEA:17463|IEA:18392|IEA:18393|IEA:1896…
R-MMU:4551638	-1	SUMOylation of chromatin organization proteins	IEA:100041230|IEA:103468|IEA:107939|IEA:108989|IEA:110379|IEA:12151|IEA:12416|IEA:12418|IEA:13619|IEA:15182|IEA:170762|IEA:170930|IEA:17344|IEA:18141|IEA:18226|IEA:19069|IEA:19386|IEA:19763|IEA:19821|IEA:20230|IEA:20610|IEA:208727|IEA:212712|IEA:214669|IEA:218210|IEA:22196|IEA:22218|IEA:223921|IEA:22658|IEA:227699|IEA:227720|IEA:231042|IEA:234865|IEA:241915|IEA:269113|IEA:269966|IEA:29871|IEA:309…
R-MMU:456926	-1	Thrombin signalling through proteinase activated receptors (PARs)	IEA:109689|IEA:14061|IEA:14062|IEA:14064|IEA:14065|IEA:14672|IEA:14673|IEA:14674|IEA:14675|IEA:14676|IEA:14682|IEA:14688|IEA:14693|IEA:14695|IEA:14696|IEA:14697|IEA:14699|IEA:14700|IEA:14701|IEA:14702|IEA:14704|IEA:14706|IEA:14707|IEA:14709|IEA:14710|IEA:20779|IEA:216869|IEA:26413|IEA:26417|IEA:64337|IEA:66066
R-MMU:4570464	-1	SUMOylation of RNA binding proteins	IEA:103468|IEA:107939|IEA:108989|IEA:110379|IEA:12151|IEA:12416|IEA:12418|IEA:13619|IEA:15381|IEA:15387|IEA:170762|IEA:170930|IEA:18141|IEA:18226|IEA:19069|IEA:19386|IEA:19763|IEA:19821|IEA:218210|IEA:22196|IEA:22218|IEA:223921|IEA:22658|IEA:227699|IEA:227720|IEA:231042|IEA:234865|IEA:241915|IEA:269113|IEA:269966|IEA:29871|IEA:30951|IEA:445007|IEA:54383|IEA:54563|IEA:55989|IEA:59015|IEA:66679|IEA…
R-MMU:4608870	-1	Asymmetric localization of PCP proteins	IEA:103554|IEA:106042|IEA:13543|IEA:14362|IEA:14365|IEA:14366|IEA:14367|IEA:14369|IEA:14370|IEA:16912|IEA:16913|IEA:17463|IEA:19166|IEA:19167|IEA:19170|IEA:19171|IEA:19172|IEA:19173|IEA:19175|IEA:19177|IEA:19179|IEA:19181|IEA:19182|IEA:19184|IEA:19185|IEA:19186|IEA:19188|IEA:19192|IEA:21762|IEA:22123|IEA:22186|IEA:22187|IEA:22190|IEA:22418|IEA:228769|IEA:23996|IEA:23997|IEA:26440|IEA:26441|IEA:26…
R-MMU:4615885	-1	SUMOylation of DNA replication proteins	IEA:103468|IEA:107939|IEA:108989|IEA:11799|IEA:16319|IEA:170762|IEA:170930|IEA:18141|IEA:18226|IEA:18538|IEA:19069|IEA:19386|IEA:19387|IEA:20610|IEA:20877|IEA:218210|IEA:21969|IEA:21973|IEA:21974|IEA:22196|IEA:22218|IEA:223921|IEA:227699|IEA:227720|IEA:229615|IEA:231042|IEA:234865|IEA:269113|IEA:269966|IEA:445007|IEA:52276|IEA:54563|IEA:59004|IEA:59015|IEA:66679|IEA:69482|IEA:69736|IEA:69912|IEA:…
R-MMU:4641257	-1	Degradation of AXIN	IEA:103554|IEA:12005|IEA:12006|IEA:16912|IEA:16913|IEA:17463|IEA:19166|IEA:19167|IEA:19170|IEA:19171|IEA:19172|IEA:19173|IEA:19175|IEA:19177|IEA:19179|IEA:19181|IEA:19182|IEA:19184|IEA:19185|IEA:19186|IEA:19188|IEA:19192|IEA:21762|IEA:21951|IEA:22123|IEA:22186|IEA:22187|IEA:22190|IEA:228769|IEA:23996|IEA:23997|IEA:26440|IEA:26441|IEA:26442|IEA:26443|IEA:26444|IEA:26445|IEA:26446|IEA:53380|IEA:572…
R-MMU:4641258	-1	Degradation of DVL	IEA:103554|IEA:13542|IEA:13543|IEA:13544|IEA:16912|IEA:16913|IEA:17463|IEA:19166|IEA:19167|IEA:19170|IEA:19171|IEA:19172|IEA:19173|IEA:19175|IEA:19177|IEA:19179|IEA:19181|IEA:19182|IEA:19184|IEA:19185|IEA:19186|IEA:19188|IEA:19192|IEA:21762|IEA:22123|IEA:22186|IEA:22187|IEA:22190|IEA:228769|IEA:23996|IEA:23997|IEA:240756|IEA:26440|IEA:26441|IEA:26442|IEA:26443|IEA:26444|IEA:26445|IEA:26446|IEA:26…
R-MMU:4641262	-1	Disassembly of the destruction complex and recruitment of AXIN to the membrane	IEA:12005|IEA:12387|IEA:12389|IEA:13542|IEA:13543|IEA:13544|IEA:14296|IEA:14362|IEA:14367|IEA:16973|IEA:16974|IEA:19052|IEA:19053|IEA:20890|IEA:212398|IEA:22408|IEA:22416|IEA:225849|IEA:226849|IEA:26931|IEA:26932|IEA:51792|IEA:56637|IEA:57265|IEA:72345|IEA:73699
R-MMU:4641263	-1	Regulation of FZD by ubiquitination	IEA:14366|IEA:14367|IEA:14368|IEA:14370|IEA:16973|IEA:16974|IEA:207742|IEA:22186|IEA:22187|IEA:22190|IEA:22416|IEA:407821|IEA:78294|IEA:84092
R-MMU:4641265	-1	Repression of WNT target genes	IEA:13016|IEA:13017|IEA:16842|IEA:21414|IEA:21415|IEA:21416|IEA:21885|IEA:21886|IEA:21887|IEA:21888
R-MMU:4655427	-1	SUMOylation of DNA methylation proteins	IEA:13433|IEA:13436|IEA:22196|IEA:22218
R-MMU:4755510	-1	SUMOylation of immune response proteins	IEA:106021|IEA:16151|IEA:18034|IEA:18035|IEA:19697|IEA:20610|IEA:22196|IEA:22218|IEA:229615|IEA:56489|IEA:59004
R-MMU:480985	-1	Synthesis of dolichyl-phosphate-glucose	IEA:66174|IEA:66248
R-MMU:4839726	-1	Chromatin organization	IEA:100041230|IEA:104263|IEA:107435|IEA:107817|IEA:107823|IEA:108155|IEA:110147|IEA:11569|IEA:11909|IEA:12443|IEA:12567|IEA:13435|IEA:13626|IEA:14013|IEA:14056|IEA:140858|IEA:15077|IEA:15161|IEA:15267|IEA:15469|IEA:16898|IEA:17692|IEA:17977|IEA:17978|IEA:18033|IEA:18034|IEA:18505|IEA:18599|IEA:18600|IEA:18601|IEA:18602|IEA:18676|IEA:192195|IEA:193796|IEA:19646|IEA:19697|IEA:20586|IEA:20587|IEA:20…
R-MMU:499943	-1	Interconversion of nucleotide di- and triphosphates	IEA:102216272|IEA:110074|IEA:11636|IEA:11637|IEA:11639|IEA:14782|IEA:14923|IEA:18102|IEA:18103|IEA:20133|IEA:20135|IEA:21915|IEA:22166|IEA:22171|IEA:229949|IEA:320685|IEA:382985|IEA:50493|IEA:51797|IEA:55936|IEA:56520|IEA:66588|IEA:67725|IEA:68870|IEA:78801|IEA:79059|IEA:93692
R-MMU:500657	-1	Presynaptic function of Kainate receptors	IEA:14688|IEA:14693|IEA:14695|IEA:14696|IEA:14697|IEA:14699|IEA:14700|IEA:14701|IEA:14702|IEA:14704|IEA:14706|IEA:14707|IEA:14709|IEA:14710|IEA:14807|IEA:18795|IEA:18796|IEA:18797|IEA:64337|IEA:66066
R-MMU:500753	-1	Pyrimidine biosynthesis	IEA:22247|IEA:56749|IEA:69719
R-MMU:500792	-1	GPCR ligand binding	IEA:100039053|IEA:100039863|IEA:100039939|IEA:100040048|IEA:100041504|IEA:100041593|IEA:100042493|IEA:100043254|IEA:100504239|IEA:100504346|IEA:100504362|IEA:100861978|IEA:100862177|IEA:104443|IEA:108068|IEA:108069|IEA:108071|IEA:108072|IEA:108073|IEA:109648|IEA:110168|IEA:110312|IEA:110326|IEA:110599584|IEA:111174|IEA:114229|IEA:114640|IEA:11516|IEA:11517|IEA:11535|IEA:11539|IEA:11540|IEA:11541|…
R-MMU:5099900	-1	WNT5A-dependent internalization of FZD4	IEA:11771|IEA:11772|IEA:11773|IEA:13543|IEA:14366|IEA:18750|IEA:18751|IEA:18752|IEA:216869|IEA:22418|IEA:232910|IEA:67300|IEA:74325
R-MMU:512988	-1	Interleukin-3, Interleukin-5 and GM-CSF signaling	IEA:107746|IEA:12402|IEA:12928|IEA:12929|IEA:12981|IEA:14360|IEA:14784|IEA:15162|IEA:15170|IEA:16184|IEA:16185|IEA:16192|IEA:16331|IEA:16332|IEA:16452|IEA:16453|IEA:17096|IEA:18706|IEA:18707|IEA:18708|IEA:18709|IEA:18710|IEA:18747|IEA:19247|IEA:20416|IEA:20662|IEA:20850|IEA:20851|IEA:20963|IEA:21682|IEA:22186|IEA:22187|IEA:22190|IEA:22324|IEA:22612|IEA:22631|IEA:74769|IEA:78294
R-MMU:5140745	-1	WNT5A-dependent internalization of FZD2, FZD5 and ROR2	IEA:11771|IEA:11772|IEA:11773|IEA:14367|IEA:22418|IEA:232910|IEA:26563|IEA:57265|IEA:67300|IEA:74325
R-MMU:5173105	-1	O-linked glycosylation	IEA:100689|IEA:108105|IEA:108148|IEA:108150|IEA:108153|IEA:108154|IEA:108760|IEA:108902|IEA:11504|IEA:13138|IEA:14423|IEA:14425|IEA:14426|IEA:14537|IEA:16795|IEA:17063|IEA:171212|IEA:17829|IEA:18636|IEA:20357|IEA:20440|IEA:20441|IEA:20442|IEA:20443|IEA:20444|IEA:20446|IEA:20447|IEA:20448|IEA:207596|IEA:207839|IEA:208936|IEA:210004|IEA:210417|IEA:212996|IEA:215494|IEA:216725|IEA:21826|IEA:218476|I…
R-MMU:5173214	-1	O-glycosylation of TSR domain-containing proteins	IEA:100689|IEA:108153|IEA:108154|IEA:11504|IEA:18636|IEA:20357|IEA:207596|IEA:208936|IEA:210417|IEA:216725|IEA:21826|IEA:223838|IEA:224697|IEA:226866|IEA:229595|IEA:233332|IEA:233744|IEA:235130|IEA:23794|IEA:239337|IEA:240322|IEA:240913|IEA:269959|IEA:271127|IEA:279028|IEA:330119|IEA:330267|IEA:381694|IEA:56229|IEA:66548|IEA:77739|IEA:77794|IEA:80294
R-MMU:5205647	-1	Mitophagy	IEA:11793|IEA:12995|IEA:13000|IEA:13001|IEA:170731|IEA:18412|IEA:20779|IEA:22186|IEA:22187|IEA:22190|IEA:22241|IEA:22333|IEA:223696|IEA:28185|IEA:50873|IEA:53333|IEA:66119|IEA:66169|IEA:66410|IEA:66734|IEA:67414|IEA:67443|IEA:67526|IEA:67952|IEA:68512|IEA:68943|IEA:72018|IEA:72542|IEA:78294
R-MMU:5205685	-1	Pink/Parkin Mediated Mitophagy	IEA:11793|IEA:170731|IEA:18412|IEA:22186|IEA:22187|IEA:22190|IEA:22333|IEA:223696|IEA:28185|IEA:50873|IEA:53333|IEA:66119|IEA:66169|IEA:66410|IEA:66734|IEA:67414|IEA:67443|IEA:67526|IEA:67952|IEA:68512|IEA:68943|IEA:78294
R-MMU:5213460	-1	RIPK1-mediated regulated necrosis	IEA:11796|IEA:11797|IEA:11798|IEA:12370|IEA:12633|IEA:14082|IEA:14102|IEA:14103|IEA:19766|IEA:21933|IEA:22030|IEA:22035|IEA:22186|IEA:22187|IEA:22190|IEA:56532|IEA:71609|IEA:74568|IEA:78294
R-MMU:5218859	-1	Regulated Necrosis	IEA:11796|IEA:11797|IEA:11798|IEA:12370|IEA:12633|IEA:14082|IEA:14102|IEA:14103|IEA:19766|IEA:21933|IEA:22030|IEA:22035|IEA:22186|IEA:22187|IEA:22190|IEA:56532|IEA:71609|IEA:74568|IEA:78294
R-MMU:5218900	-1	CASP8 activity is inhibited	IEA:12370|IEA:12633|IEA:14082|IEA:14102|IEA:14103|IEA:19766|IEA:21933|IEA:22030|IEA:22035|IEA:71609
R-MMU:5218920	-1	VEGFR2 mediated vascular permeability	IEA:109270|IEA:11651|IEA:11652|IEA:12313|IEA:12314|IEA:12315|IEA:12385|IEA:12387|IEA:12388|IEA:12389|IEA:12562|IEA:15519|IEA:16480|IEA:18127|IEA:18481|IEA:18607|IEA:19353|IEA:22324|IEA:22325|IEA:224105|IEA:227743|IEA:228775|IEA:23797|IEA:56716|IEA:56717|IEA:57257|IEA:75778|IEA:78757
R-MMU:5218921	-1	VEGFR2 mediated cell proliferation	IEA:15461|IEA:16653|IEA:18607|IEA:18750|IEA:18751|IEA:18753|IEA:18762|IEA:18803|IEA:20698|IEA:20779|IEA:218397|IEA:22339
R-MMU:5221030	-1	TET1,2,3 and TDG demethylate DNA	IEA:21665
R-MMU:5223345	-1	Miscellaneous transport and binding events	IEA:100604|IEA:11518|IEA:11519|IEA:11732|IEA:12007|IEA:12990|IEA:12994|IEA:13829|IEA:18716|IEA:212555|IEA:214112|IEA:223473|IEA:231549|IEA:233280|IEA:241296|IEA:27360|IEA:380836|IEA:433926|IEA:67075|IEA:70701|IEA:72267|IEA:74552|IEA:80286|IEA:83429|IEA:93790
R-MMU:5250913	-1	Positive epigenetic regulation of rRNA expression	IEA:100039319|IEA:100041230|IEA:110052|IEA:11461|IEA:14534|IEA:15077|IEA:15078|IEA:15081|IEA:15267|IEA:15270|IEA:17749|IEA:17913|IEA:18432|IEA:18519|IEA:20016|IEA:20017|IEA:20019|IEA:21339|IEA:21340|IEA:21341|IEA:21374|IEA:22385|IEA:232440|IEA:245841|IEA:260423|IEA:28071|IEA:319148|IEA:319149|IEA:319150|IEA:319151|IEA:319152|IEA:319153|IEA:319154|IEA:319155|IEA:319156|IEA:319157|IEA:319158|IEA:31…
R-MMU:5250924	-1	B-WICH complex positively regulates rRNA expression	IEA:100039319|IEA:100041230|IEA:110052|IEA:11461|IEA:14534|IEA:15077|IEA:15078|IEA:15081|IEA:15267|IEA:15270|IEA:17749|IEA:17913|IEA:18432|IEA:18519|IEA:20016|IEA:20017|IEA:20019|IEA:21339|IEA:21340|IEA:21341|IEA:21374|IEA:22385|IEA:232440|IEA:245841|IEA:260423|IEA:28071|IEA:319148|IEA:319149|IEA:319150|IEA:319151|IEA:319152|IEA:319153|IEA:319154|IEA:319155|IEA:319156|IEA:319157|IEA:319158|IEA:31…
R-MMU:5250941	-1	Negative epigenetic regulation of rRNA expression	IEA:100039319|IEA:100041230|IEA:101867|IEA:15077|IEA:15078|IEA:15081|IEA:15267|IEA:15270|IEA:17191|IEA:20937|IEA:232440|IEA:260423|IEA:319148|IEA:319149|IEA:319150|IEA:319151|IEA:319152|IEA:319153|IEA:319154|IEA:319155|IEA:319156|IEA:319157|IEA:319158|IEA:319159|IEA:319160|IEA:319161|IEA:319164|IEA:319165|IEA:319166|IEA:319167|IEA:319168|IEA:319169|IEA:319170|IEA:319171|IEA:319172|IEA:319173|IEA:…
R-MMU:525793	-1	Myogenesis	IEA:11350|IEA:117606|IEA:12175|IEA:12385|IEA:12386|IEA:12387|IEA:12540|IEA:12555|IEA:12558|IEA:12561|IEA:17260|IEA:17261|IEA:17877|IEA:17878|IEA:17927|IEA:17928|IEA:19094|IEA:21406|IEA:21413|IEA:21423|IEA:26416|IEA:29857|IEA:57810|IEA:70834
R-MMU:5263617	-1	Metabolism of ingested MeSeO2H into MeSeH	IEA:50493
R-MMU:532668	-1	N-glycan trimming in the ER and Calnexin/Calreticulin cycle	IEA:12317|IEA:12330|IEA:14827|IEA:19179|IEA:19359|IEA:217364|IEA:22186|IEA:22187|IEA:22190|IEA:225896|IEA:23802|IEA:269523|IEA:59007|IEA:67819|IEA:78294
R-MMU:5357769	-1	Caspase activation via extrinsic apoptotic signalling pathway	IEA:106759|IEA:12367|IEA:12370|IEA:12371|IEA:12475|IEA:12633|IEA:13176|IEA:14082|IEA:14102|IEA:14103|IEA:17087|IEA:19766|IEA:21898|IEA:21933|IEA:22030|IEA:22035|IEA:225471|IEA:71609|IEA:72993
R-MMU:5357786	-1	TNFR1-induced proapoptotic signaling	IEA:14082|IEA:19766|IEA:21926|IEA:21929|IEA:21937|IEA:22030|IEA:22258|IEA:229603|IEA:30941|IEA:71609|IEA:74256
R-MMU:5357801	-1	Programmed Cell Death	IEA:106759|IEA:109620|IEA:11518|IEA:11783|IEA:11796|IEA:11797|IEA:11798|IEA:12015|IEA:12018|IEA:12028|IEA:12043|IEA:12048|IEA:12122|IEA:12125|IEA:12169|IEA:12367|IEA:12368|IEA:12369|IEA:12370|IEA:12371|IEA:12387|IEA:12475|IEA:12550|IEA:12633|IEA:13169|IEA:13176|IEA:13347|IEA:13368|IEA:13510|IEA:13511|IEA:13512|IEA:14082|IEA:14083|IEA:14102|IEA:14103|IEA:14272|IEA:14453|IEA:14939|IEA:14957|IEA:149…
R-MMU:5357905	-1	Regulation of TNFR1 signaling	IEA:11796|IEA:11797|IEA:11798|IEA:12370|IEA:14694|IEA:16150|IEA:16151|IEA:19766|IEA:21926|IEA:21929|IEA:21937|IEA:22029|IEA:22030|IEA:22186|IEA:22187|IEA:22190|IEA:22258|IEA:228355|IEA:229603|IEA:24105|IEA:268749|IEA:30941|IEA:432940|IEA:52440|IEA:66552|IEA:71609|IEA:73218|IEA:74256|IEA:76686|IEA:78294
R-MMU:5357956	-1	TNFR1-induced NFkappaB signaling pathway	IEA:11796|IEA:11797|IEA:11798|IEA:14694|IEA:16150|IEA:16151|IEA:19766|IEA:21926|IEA:21929|IEA:21937|IEA:22029|IEA:22030|IEA:22186|IEA:22187|IEA:22190|IEA:22258|IEA:229603|IEA:24105|IEA:26409|IEA:268749|IEA:30941|IEA:66513|IEA:66724|IEA:68652|IEA:71609|IEA:74256|IEA:78294
R-MMU:5358346	-1	Hedgehog ligand biogenesis	IEA:103554|IEA:103978|IEA:116891|IEA:13363|IEA:16147|IEA:16912|IEA:16913|IEA:17463|IEA:18453|IEA:19166|IEA:19167|IEA:19170|IEA:19171|IEA:19172|IEA:19173|IEA:19175|IEA:19177|IEA:19179|IEA:19181|IEA:19182|IEA:19184|IEA:19185|IEA:19186|IEA:19188|IEA:19192|IEA:20338|IEA:20423|IEA:214240|IEA:216440|IEA:21762|IEA:22123|IEA:22186|IEA:22187|IEA:22190|IEA:226861|IEA:228769|IEA:23996|IEA:23997|IEA:26440|IE…
R-MMU:5358351	-1	Signaling by Hedgehog	IEA:103554|IEA:103978|IEA:104110|IEA:104111|IEA:104346|IEA:106633|IEA:109689|IEA:110350|IEA:110355|IEA:11512|IEA:11513|IEA:11514|IEA:11515|IEA:116891|IEA:117606|IEA:13363|IEA:14451|IEA:14632|IEA:14633|IEA:14634|IEA:15245|IEA:16147|IEA:16396|IEA:16568|IEA:16912|IEA:16913|IEA:17463|IEA:18222|IEA:18453|IEA:18747|IEA:19084|IEA:19085|IEA:19088|IEA:19166|IEA:19167|IEA:19170|IEA:19171|IEA:19172|IEA:1917…
R-MMU:5358493	-1	Synthesis of diphthamide-EEF2	IEA:105638|IEA:116905|IEA:13629|IEA:66632|IEA:67728|IEA:69740|IEA:99349
R-MMU:5358508	-1	Mismatch Repair	IEA:16881|IEA:17350|IEA:17685|IEA:17686|IEA:17688|IEA:18538|IEA:18971|IEA:18972|IEA:26909|IEA:68240|IEA:68275|IEA:69745
R-MMU:5358565	-1	Mismatch repair (MMR) directed by MSH2:MSH6 (MutSalpha)	IEA:16881|IEA:17350|IEA:17685|IEA:17688|IEA:18538|IEA:18971|IEA:18972|IEA:26909|IEA:68240|IEA:68275|IEA:69745
R-MMU:5358606	-1	Mismatch repair (MMR) directed by MSH2:MSH3 (MutSbeta)	IEA:16881|IEA:17685|IEA:17686|IEA:18971|IEA:18972|IEA:68240|IEA:68275|IEA:69745
R-MMU:5362517	-1	Signaling by Retinoic Acid	IEA:105014|IEA:107605|IEA:108841|IEA:11522|IEA:11668|IEA:12894|IEA:12895|IEA:12903|IEA:12904|IEA:13082|IEA:13382|IEA:16592|IEA:17252|IEA:18597|IEA:18598|IEA:18604|IEA:19015|IEA:19378|IEA:19401|IEA:19411|IEA:19682|IEA:20148|IEA:20181|IEA:20182|IEA:20183|IEA:218772|IEA:228026|IEA:232174|IEA:235339|IEA:236900|IEA:237320|IEA:241452|IEA:242285|IEA:26876|IEA:27273|IEA:27402|IEA:28200|IEA:546726|IEA:568…
R-MMU:5362798	-1	Release of Hh-Np from the secreting cell	IEA:103978|IEA:13363|IEA:16147|IEA:20423|IEA:214240|IEA:77583
R-MMU:5365859	-1	RA biosynthesis pathway	IEA:105014|IEA:107605|IEA:108841|IEA:11522|IEA:11668|IEA:12903|IEA:13082|IEA:17252|IEA:19378|IEA:19682|IEA:20148|IEA:232174|IEA:237320|IEA:241452|IEA:242285|IEA:26876|IEA:28200|IEA:546726|IEA:56847|IEA:83702|IEA:98711
R-MMU:5368287	-1	Mitochondrial translation	IEA:102060|IEA:107732|IEA:107733|IEA:107734|IEA:108853|IEA:118451|IEA:121022|IEA:14548|IEA:18100|IEA:18120|IEA:19935|IEA:216767|IEA:218506|IEA:232536|IEA:24030|IEA:27393|IEA:27395|IEA:27397|IEA:27398|IEA:28028|IEA:28030|IEA:320806|IEA:353242|IEA:50529|IEA:52443|IEA:56280|IEA:56282|IEA:56284|IEA:57312|IEA:57837|IEA:59054|IEA:60441|IEA:64655|IEA:64656|IEA:64658|IEA:64659|IEA:64660|IEA:65111|IEA:660…
R-MMU:5389840	-1	Mitochondrial translation elongation	IEA:102060|IEA:107732|IEA:107733|IEA:107734|IEA:118451|IEA:121022|IEA:14548|IEA:18100|IEA:18120|IEA:19935|IEA:216767|IEA:218506|IEA:232536|IEA:24030|IEA:27393|IEA:27395|IEA:27397|IEA:27398|IEA:28028|IEA:28030|IEA:353242|IEA:50529|IEA:52443|IEA:56280|IEA:56282|IEA:56284|IEA:57312|IEA:57837|IEA:59054|IEA:60441|IEA:64655|IEA:64656|IEA:64658|IEA:64659|IEA:64660|IEA:65111|IEA:66047|IEA:66077|IEA:66121…
R-MMU:5419276	-1	Mitochondrial translation termination	IEA:102060|IEA:107732|IEA:107733|IEA:107734|IEA:108853|IEA:118451|IEA:121022|IEA:14548|IEA:18100|IEA:18120|IEA:19935|IEA:216767|IEA:218506|IEA:232536|IEA:24030|IEA:27393|IEA:27395|IEA:27397|IEA:27398|IEA:28028|IEA:320806|IEA:353242|IEA:50529|IEA:52443|IEA:56280|IEA:56282|IEA:56284|IEA:57312|IEA:57837|IEA:59054|IEA:60441|IEA:64655|IEA:64656|IEA:64658|IEA:64659|IEA:64660|IEA:65111|IEA:66047|IEA:660…
R-MMU:5423646	-1	Aflatoxin activation and detoxification	IEA:100041375|IEA:100041449|IEA:109652|IEA:110198|IEA:13112|IEA:13113|IEA:13114|IEA:13479|IEA:14598|IEA:207182|IEA:211666|IEA:23887|IEA:319446|IEA:337924|IEA:53973|IEA:56388|IEA:56615|IEA:622127|IEA:66447|IEA:71522|IEA:71670|IEA:71854
R-MMU:549127	-1	Organic cation transport	IEA:18400|IEA:20517|IEA:20518|IEA:20519|IEA:20520|IEA:242126|IEA:30805|IEA:69994|IEA:70840
R-MMU:549132	-1	Organic cation/anion/zwitterion transport	IEA:108114|IEA:18399|IEA:18400|IEA:19879|IEA:20517|IEA:20518|IEA:20519|IEA:20520|IEA:20521|IEA:242126|IEA:30805|IEA:69994|IEA:70840
R-MMU:556833	-1	Metabolism of lipids	IEA:100040843|IEA:100273|IEA:100434|IEA:100705|IEA:101476|IEA:101490|IEA:101502|IEA:101540|IEA:102247|IEA:102278|IEA:102632|IEA:102635781|IEA:103199|IEA:103236|IEA:104086|IEA:104112|IEA:104709|IEA:104725|IEA:105349|IEA:105387|IEA:105501|IEA:106529|IEA:106648|IEA:106861|IEA:106869|IEA:107476|IEA:107650|IEA:108079|IEA:108083|IEA:108097|IEA:108099|IEA:108958|IEA:109135|IEA:109136|IEA:109151|IEA:1101…
R-MMU:5576886	-1	Phase 4 - resting membrane potential	IEA:16515|IEA:16518|IEA:16525|IEA:16526|IEA:16527|IEA:16528|IEA:16529|IEA:16530|IEA:210741|IEA:211480|IEA:217826|IEA:223604|IEA:241769|IEA:332396|IEA:52150|IEA:72258|IEA:74571
R-MMU:5576890	-1	Phase 3 - rapid repolarisation	IEA:100986|IEA:16511|IEA:16535|IEA:246133|IEA:57442|IEA:57814|IEA:66240
R-MMU:5576891	-1	Cardiac conduction	IEA:100986|IEA:108017|IEA:108058|IEA:109552|IEA:110880|IEA:110891|IEA:110893|IEA:11928|IEA:11931|IEA:11932|IEA:11933|IEA:11936|IEA:11937|IEA:11938|IEA:11941|IEA:12288|IEA:12289|IEA:12294|IEA:12295|IEA:12296|IEA:12297|IEA:12298|IEA:12300|IEA:12313|IEA:12314|IEA:12315|IEA:12322|IEA:12323|IEA:12325|IEA:12372|IEA:12373|IEA:13400|IEA:14166|IEA:14167|IEA:14168|IEA:14169|IEA:14226|IEA:16438|IEA:16439|IE…
R-MMU:5576892	-1	Phase 0 - rapid depolarisation	IEA:108058|IEA:110880|IEA:12288|IEA:12289|IEA:12294|IEA:12295|IEA:12296|IEA:12297|IEA:12298|IEA:12300|IEA:12313|IEA:12314|IEA:12315|IEA:12322|IEA:12323|IEA:12325|IEA:14166|IEA:14167|IEA:14168|IEA:14169|IEA:20264|IEA:20265|IEA:20266|IEA:20269|IEA:20271|IEA:20272|IEA:20273|IEA:20274|IEA:235281|IEA:24046|IEA:319734|IEA:399548|IEA:54376|IEA:54377|IEA:54378|IEA:56808|IEA:57785|IEA:72821|IEA:81904
R-MMU:5576893	-1	Phase 2 - plateau phase	IEA:100986|IEA:12288|IEA:12289|IEA:12294|IEA:12295|IEA:12296|IEA:12297|IEA:12298|IEA:12300|IEA:16535|IEA:246133|IEA:319734|IEA:54376|IEA:54377|IEA:54378|IEA:56808|IEA:57442|IEA:57814|IEA:66240|IEA:81904
R-MMU:5576894	-1	Phase 1 - inactivation of fast Na+ channels	IEA:16506|IEA:16508|IEA:56461|IEA:56543|IEA:70357|IEA:80334|IEA:80906
R-MMU:5578749	-1	Transcriptional regulation by small RNAs	IEA:100039319|IEA:100041230|IEA:103468|IEA:107939|IEA:108989|IEA:110379|IEA:15077|IEA:15078|IEA:15081|IEA:15267|IEA:15270|IEA:170762|IEA:17749|IEA:18141|IEA:18226|IEA:19069|IEA:19384|IEA:19386|IEA:20020|IEA:20021|IEA:218210|IEA:223921|IEA:227699|IEA:227720|IEA:231042|IEA:231329|IEA:232440|IEA:233833|IEA:234865|IEA:236511|IEA:239528|IEA:245841|IEA:260423|IEA:269113|IEA:269966|IEA:319148|IEA:319149…
R-MMU:5578768	-1	Physiological factors	IEA:18159|IEA:18160|IEA:230103|IEA:230899|IEA:53419
R-MMU:5578775	-1	Ion homeostasis	IEA:108017|IEA:108058|IEA:109552|IEA:110891|IEA:110893|IEA:11928|IEA:11931|IEA:11932|IEA:11933|IEA:11936|IEA:11937|IEA:11938|IEA:11941|IEA:12313|IEA:12314|IEA:12315|IEA:12322|IEA:12323|IEA:12325|IEA:12372|IEA:12373|IEA:13400|IEA:14226|IEA:16438|IEA:16439|IEA:16440|IEA:16514|IEA:17178|IEA:18125|IEA:18747|IEA:18821|IEA:20190|IEA:20191|IEA:20192|IEA:20541|IEA:20866|IEA:20928|IEA:21954|IEA:22063|IEA:…
R-MMU:5607761	-1	Dectin-1 mediated noncanonical NF-kB signaling	IEA:103554|IEA:103583|IEA:16912|IEA:16913|IEA:17463|IEA:18034|IEA:19166|IEA:19167|IEA:19170|IEA:19171|IEA:19172|IEA:19173|IEA:19175|IEA:19177|IEA:19179|IEA:19181|IEA:19182|IEA:19184|IEA:19185|IEA:19186|IEA:19188|IEA:19192|IEA:19698|IEA:21402|IEA:21762|IEA:22123|IEA:22186|IEA:22187|IEA:22190|IEA:22192|IEA:22200|IEA:228769|IEA:23996|IEA:23997|IEA:26440|IEA:26441|IEA:26442|IEA:26443|IEA:26444|IEA:26…
R-MMU:5607763	-1	CLEC7A (Dectin-1) induces NFAT activation	IEA:12313|IEA:12314|IEA:12315|IEA:18019|IEA:19055|IEA:19056|IEA:19058
R-MMU:5607764	-1	CLEC7A (Dectin-1) signaling	IEA:103554|IEA:103583|IEA:12042|IEA:12313|IEA:12314|IEA:12315|IEA:12370|IEA:16150|IEA:16151|IEA:16176|IEA:16912|IEA:16913|IEA:17463|IEA:18019|IEA:18033|IEA:18034|IEA:18035|IEA:18753|IEA:19055|IEA:19056|IEA:19058|IEA:19166|IEA:19167|IEA:19170|IEA:19171|IEA:19172|IEA:19173|IEA:19175|IEA:19177|IEA:19179|IEA:19181|IEA:19182|IEA:19184|IEA:19185|IEA:19186|IEA:19188|IEA:19192|IEA:19697|IEA:19698|IEA:207…
R-MMU:561048	-1	Organic anion transport	IEA:108114|IEA:18399|IEA:19879|IEA:20521
R-MMU:5610780	-1	Degradation of GLI1 by the proteasome	IEA:103554|IEA:14632|IEA:16396|IEA:16912|IEA:16913|IEA:17463|IEA:18222|IEA:19166|IEA:19167|IEA:19170|IEA:19171|IEA:19172|IEA:19173|IEA:19175|IEA:19177|IEA:19179|IEA:19181|IEA:19182|IEA:19184|IEA:19185|IEA:19186|IEA:19188|IEA:19192|IEA:21402|IEA:21762|IEA:22123|IEA:22186|IEA:22187|IEA:22190|IEA:228769|IEA:23996|IEA:23997|IEA:24069|IEA:26440|IEA:26441|IEA:26442|IEA:26443|IEA:26444|IEA:26445|IEA:264…
R-MMU:5610785	-1	GLI3 is processed to GLI3R by the proteasome	IEA:103554|IEA:14634|IEA:16912|IEA:16913|IEA:17463|IEA:18747|IEA:19166|IEA:19167|IEA:19170|IEA:19171|IEA:19172|IEA:19173|IEA:19175|IEA:19177|IEA:19179|IEA:19181|IEA:19182|IEA:19184|IEA:19185|IEA:19186|IEA:19188|IEA:19192|IEA:21402|IEA:21762|IEA:22123|IEA:22186|IEA:22187|IEA:22190|IEA:228769|IEA:23996|IEA:23997|IEA:24069|IEA:26440|IEA:26441|IEA:26442|IEA:26443|IEA:26444|IEA:26445|IEA:26446|IEA:269…
R-MMU:5610787	-1	Hedgehog 'off' state	IEA:103554|IEA:104110|IEA:104111|IEA:106633|IEA:110350|IEA:11512|IEA:11513|IEA:11514|IEA:11515|IEA:14632|IEA:14633|IEA:14634|IEA:16396|IEA:16568|IEA:16912|IEA:16913|IEA:17463|IEA:18222|IEA:18747|IEA:19084|IEA:19085|IEA:19088|IEA:19166|IEA:19167|IEA:19170|IEA:19171|IEA:19172|IEA:19173|IEA:19175|IEA:19177|IEA:19179|IEA:19181|IEA:19182|IEA:19184|IEA:19185|IEA:19186|IEA:19188|IEA:19192|IEA:19206|IEA:…
R-MMU:5617833	-1	Cilium Assembly	IEA:100041586|IEA:100041639|IEA:100503572|IEA:100986|IEA:101565|IEA:102058|IEA:102774|IEA:103733|IEA:104318|IEA:105504|IEA:106633|IEA:106840|IEA:107338|IEA:109181|IEA:109242|IEA:110350|IEA:11843|IEA:12009|IEA:12461|IEA:12462|IEA:12464|IEA:12465|IEA:12469|IEA:12534|IEA:12589|IEA:12789|IEA:13191|IEA:13196|IEA:13424|IEA:13427|IEA:13589|IEA:140810|IEA:15185|IEA:15519|IEA:16328|IEA:16559|IEA:16568|IEA…
R-MMU:5620912	-1	Anchoring of the basal body to the plasma membrane	IEA:100986|IEA:101565|IEA:103733|IEA:104318|IEA:109242|IEA:12009|IEA:12534|IEA:13191|IEA:13424|IEA:13427|IEA:13589|IEA:140810|IEA:15519|IEA:16328|IEA:17274|IEA:17997|IEA:18000|IEA:18005|IEA:18286|IEA:18472|IEA:18536|IEA:18541|IEA:18747|IEA:18817|IEA:19088|IEA:208518|IEA:20873|IEA:214444|IEA:216274|IEA:216363|IEA:217335|IEA:219072|IEA:219103|IEA:22142|IEA:22145|IEA:22153|IEA:22154|IEA:225659|IEA:2…
R-MMU:5620916	-1	VxPx cargo-targeting to cilium	IEA:102058|IEA:105504|IEA:107338|IEA:11843|IEA:12789|IEA:13196|IEA:17274|IEA:18764|IEA:20336|IEA:211446|IEA:212541|IEA:215445|IEA:216363|IEA:233649|IEA:333329|IEA:53413|IEA:53869|IEA:66482|IEA:69940
R-MMU:5620920	-1	Cargo trafficking to the periciliary membrane	IEA:100503572|IEA:102058|IEA:102774|IEA:105504|IEA:106840|IEA:107338|IEA:11843|IEA:12461|IEA:12462|IEA:12464|IEA:12465|IEA:12469|IEA:12789|IEA:13196|IEA:17274|IEA:18582|IEA:18764|IEA:19889|IEA:20336|IEA:20607|IEA:207911|IEA:211446|IEA:212541|IEA:21454|IEA:215445|IEA:216363|IEA:233649|IEA:241950|IEA:319757|IEA:319845|IEA:333329|IEA:52028|IEA:53413|IEA:53869|IEA:56297|IEA:56350|IEA:59030|IEA:64436|…
R-MMU:5620922	-1	BBSome-mediated cargo-targeting to cilium	IEA:100503572|IEA:102774|IEA:12461|IEA:12462|IEA:12464|IEA:12465|IEA:12469|IEA:20607|IEA:207911|IEA:21454|IEA:216363|IEA:241950|IEA:319757|IEA:319845|IEA:52028|IEA:56297|IEA:59030|IEA:67378|IEA:71492|IEA:71769|IEA:72569|IEA:76260|IEA:93730
R-MMU:5620924	-1	Intraflagellar transport	IEA:100041586|IEA:100041639|IEA:106633|IEA:109181|IEA:110350|IEA:12589|IEA:16559|IEA:16568|IEA:16569|IEA:16570|IEA:16579|IEA:213081|IEA:213575|IEA:21647|IEA:217935|IEA:21821|IEA:22142|IEA:22143|IEA:22145|IEA:22146|IEA:22151|IEA:22152|IEA:22153|IEA:227613|IEA:238799|IEA:245866|IEA:264134|IEA:545486|IEA:55978|IEA:56455|IEA:620631|IEA:66061|IEA:67042|IEA:67068|IEA:67286|IEA:67344|IEA:67661|IEA:67694…
R-MMU:5621480	-1	Dectin-2 family	IEA:14127|IEA:14360|IEA:17096|IEA:17474|IEA:20963|IEA:234779|IEA:56619|IEA:56620
R-MMU:5621481	-1	C-type lectin receptors (CLRs)	IEA:103554|IEA:103583|IEA:110157|IEA:12042|IEA:12313|IEA:12314|IEA:12315|IEA:12370|IEA:14127|IEA:14360|IEA:15461|IEA:15896|IEA:16150|IEA:16151|IEA:16176|IEA:16653|IEA:16912|IEA:16913|IEA:17096|IEA:17463|IEA:17474|IEA:18019|IEA:18033|IEA:18034|IEA:18035|IEA:18481|IEA:18747|IEA:18753|IEA:19055|IEA:19056|IEA:19058|IEA:19166|IEA:19167|IEA:19170|IEA:19171|IEA:19172|IEA:19173|IEA:19175|IEA:19177|IEA:19…
R-MMU:5621575	-1	CD209 (DC-SIGN) signaling	IEA:110157|IEA:14360|IEA:15461|IEA:15896|IEA:16653|IEA:17096|IEA:18033|IEA:18481|IEA:18747|IEA:19697|IEA:19698|IEA:224105|IEA:328572|IEA:73086
R-MMU:5624138	-1	Trafficking of myristoylated proteins to the cilium	IEA:106840|IEA:19889|IEA:56350|IEA:74025
R-MMU:5624958	-1	ARL13B-mediated ciliary trafficking of INPP5E	IEA:18582|IEA:64436|IEA:68146
R-MMU:5625740	-1	RHO GTPases activate PKNs	IEA:100039319|IEA:100041230|IEA:109333|IEA:11835|IEA:11848|IEA:11852|IEA:11853|IEA:12532|IEA:15077|IEA:15078|IEA:15081|IEA:15267|IEA:15270|IEA:17931|IEA:17978|IEA:18607|IEA:19046|IEA:19353|IEA:22627|IEA:22628|IEA:22629|IEA:22630|IEA:22631|IEA:232440|IEA:260423|IEA:263803|IEA:319148|IEA:319149|IEA:319150|IEA:319151|IEA:319152|IEA:319153|IEA:319154|IEA:319155|IEA:319156|IEA:319157|IEA:319158|IEA:31…
R-MMU:5625886	-1	Activated PKN1 stimulates transcription of AR (androgen receptor) regulated genes KLK2 and KLK3	IEA:100039319|IEA:100041230|IEA:11835|IEA:15077|IEA:15078|IEA:15081|IEA:15267|IEA:15270|IEA:17978|IEA:232440|IEA:260423|IEA:319148|IEA:319149|IEA:319150|IEA:319151|IEA:319152|IEA:319153|IEA:319154|IEA:319155|IEA:319156|IEA:319157|IEA:319158|IEA:319159|IEA:319160|IEA:319161|IEA:319164|IEA:319165|IEA:319166|IEA:319167|IEA:319168|IEA:319169|IEA:319170|IEA:319171|IEA:319172|IEA:319173|IEA:319176|IEA:…
R-MMU:5625900	-1	RHO GTPases activate CIT	IEA:11848|IEA:11852|IEA:11853|IEA:12704|IEA:13385|IEA:19353|IEA:233406|IEA:381293
R-MMU:5625970	-1	RHO GTPases activate KTN1	IEA:11848|IEA:12540|IEA:16572|IEA:16573|IEA:16709|IEA:19353|IEA:232943|IEA:56212|IEA:74764
R-MMU:5626467	-1	RHO GTPases activate IQGAPs	IEA:11461|IEA:11465|IEA:12313|IEA:12314|IEA:12315|IEA:12385|IEA:12387|IEA:12540|IEA:12550|IEA:17283|IEA:19353|IEA:22142|IEA:22143|IEA:22144|IEA:22145|IEA:22146|IEA:22147|IEA:22151|IEA:22152|IEA:22153|IEA:227613|IEA:238463|IEA:29875|IEA:404710|IEA:53857|IEA:544963|IEA:545486|IEA:56430|IEA:67951|IEA:73710
R-MMU:5626978	-1	TNFR1-mediated ceramide production	IEA:14694|IEA:18201|IEA:20598|IEA:21926|IEA:21937|IEA:58994
R-MMU:5627083	-1	RHO GTPases regulate CFTR trafficking	IEA:104215|IEA:12638|IEA:94221
R-MMU:5627117	-1	RHO GTPases Activate ROCKs	IEA:11848|IEA:11852|IEA:11853|IEA:19877|IEA:19878
R-MMU:5627123	-1	RHO GTPases activate PAKs	IEA:12313|IEA:12314|IEA:12315|IEA:12540|IEA:16885|IEA:17886|IEA:17904|IEA:17931|IEA:18016|IEA:18481|IEA:19046|IEA:192176|IEA:19353|IEA:224105|IEA:67938|IEA:71960|IEA:77579|IEA:98932
R-MMU:5628897	-1	TP53 Regulates Metabolic Genes	IEA:105787|IEA:108079|IEA:108097|IEA:108099|IEA:11651|IEA:11652|IEA:140742|IEA:14381|IEA:14660|IEA:14751|IEA:14776|IEA:14782|IEA:18477|IEA:19079|IEA:19082|IEA:19744|IEA:216456|IEA:21672|IEA:22166|IEA:22627|IEA:22628|IEA:22629|IEA:22630|IEA:22631|IEA:230784|IEA:23797|IEA:241113|IEA:245670|IEA:268706|IEA:319801|IEA:50493|IEA:52187|IEA:54170|IEA:54401|IEA:54683|IEA:55948|IEA:56692|IEA:56716|IEA:5671…
R-MMU:5632681	-1	Ligand-receptor interactions	IEA:13363|IEA:14451|IEA:15245|IEA:16147|IEA:19206|IEA:20423|IEA:57810
R-MMU:5632684	-1	Hedgehog 'on' state	IEA:103554|IEA:104346|IEA:109689|IEA:110355|IEA:117606|IEA:13363|IEA:14451|IEA:14632|IEA:14633|IEA:14634|IEA:15245|IEA:16147|IEA:16396|IEA:16568|IEA:16912|IEA:16913|IEA:17463|IEA:18222|IEA:19166|IEA:19167|IEA:19170|IEA:19171|IEA:19172|IEA:19173|IEA:19175|IEA:19177|IEA:19179|IEA:19181|IEA:19182|IEA:19184|IEA:19185|IEA:19186|IEA:19188|IEA:19192|IEA:19206|IEA:20423|IEA:20747|IEA:214498|IEA:216869|IE…
R-MMU:5633007	-1	Regulation of TP53 Activity	IEA:105787|IEA:106344|IEA:107932|IEA:108079|IEA:108083|IEA:108097|IEA:108099|IEA:108143|IEA:109270|IEA:110147|IEA:114741|IEA:11651|IEA:11652|IEA:117150|IEA:11920|IEA:12144|IEA:12189|IEA:12427|IEA:12428|IEA:12450|IEA:12534|IEA:12566|IEA:12568|IEA:12569|IEA:12649|IEA:12995|IEA:13000|IEA:13001|IEA:13163|IEA:15182|IEA:15257|IEA:15258|IEA:15574|IEA:17165|IEA:17192|IEA:17246|IEA:17248|IEA:17535|IEA:186…
R-MMU:5633008	-1	TP53 Regulates Transcription of Cell Death Genes	IEA:11920|IEA:12177|IEA:12366|IEA:12905|IEA:16009|IEA:19352|IEA:225655|IEA:233058|IEA:56187|IEA:57913|IEA:66494|IEA:68428|IEA:68742|IEA:69076
R-MMU:5635838	-1	Activation of SMO	IEA:104346|IEA:109689|IEA:110355|IEA:117606|IEA:13363|IEA:14451|IEA:16147|IEA:16568|IEA:19206|IEA:20423|IEA:216869|IEA:319757|IEA:57810
R-MMU:5649702	-1	APEX1-Independent Resolution of AP Sites via the Single Nucleotide Replacement Pathway	IEA:18294|IEA:18970|IEA:22594|IEA:382913|IEA:72774
R-MMU:5651801	-1	PCNA-Dependent Long Patch Base Excision Repair	IEA:106344|IEA:11792|IEA:16881|IEA:18538|IEA:18970|IEA:18971|IEA:18972|IEA:18973|IEA:18974|IEA:19687|IEA:19718|IEA:59001|IEA:66979|IEA:68240|IEA:68275|IEA:69263|IEA:69745|IEA:72151
R-MMU:5652084	-1	Fructose metabolism	IEA:11668|IEA:11677|IEA:16548|IEA:20322|IEA:225913|IEA:230163|IEA:235582
R-MMU:5652227	-1	Fructose biosynthesis	IEA:11677|IEA:20322
R-MMU:5653656	-1	Vesicle-mediated transport	IEA:100017|IEA:100502766|IEA:100503605|IEA:100855|IEA:101488143|IEA:102339|IEA:102442|IEA:103724|IEA:103967|IEA:104303|IEA:104318|IEA:105245|IEA:105513|IEA:105522|IEA:105785|IEA:105841|IEA:106572|IEA:106628|IEA:107305|IEA:107338|IEA:108011|IEA:108012|IEA:108123|IEA:108124|IEA:108148|IEA:108679|IEA:108800|IEA:108956|IEA:108995|IEA:109181|IEA:109689|IEA:110033|IEA:110355|IEA:110379|IEA:11461|IEA:11…
R-MMU:5653890	-1	Lactose synthesis	IEA:14595|IEA:16770|IEA:20525
R-MMU:5654219	-1	Phospholipase C-mediated cascade: FGFR1	IEA:14164|IEA:14165|IEA:14171|IEA:14173|IEA:14175|IEA:14176|IEA:14177|IEA:14179|IEA:14180|IEA:14182|IEA:16591|IEA:18803|IEA:64654|IEA:67112|IEA:80857
R-MMU:5654221	-1	Phospholipase C-mediated cascade; FGFR2	IEA:14164|IEA:14165|IEA:14171|IEA:14172|IEA:14173|IEA:14175|IEA:14176|IEA:14177|IEA:14178|IEA:14179|IEA:14180|IEA:14183|IEA:18803|IEA:64654|IEA:67112|IEA:80857|IEA:80903
R-MMU:5654227	-1	Phospholipase C-mediated cascade; FGFR3	IEA:14164|IEA:14171|IEA:14172|IEA:14173|IEA:14175|IEA:14176|IEA:14179|IEA:14180|IEA:18803|IEA:64654|IEA:80857|IEA:80903
R-MMU:5654228	-1	Phospholipase C-mediated cascade; FGFR4	IEA:14164|IEA:14170|IEA:14171|IEA:14172|IEA:14173|IEA:14175|IEA:14177|IEA:14179|IEA:14180|IEA:14186|IEA:18803|IEA:64654|IEA:80857|IEA:80903|IEA:83379
R-MMU:5654687	-1	Downstream signaling of activated FGFR1	IEA:107971|IEA:14164|IEA:14165|IEA:14171|IEA:14173|IEA:14175|IEA:14176|IEA:14177|IEA:14179|IEA:14180|IEA:14182|IEA:14388|IEA:14784|IEA:15461|IEA:16591|IEA:16653|IEA:18706|IEA:18708|IEA:18803|IEA:19247|IEA:20416|IEA:20662|IEA:327826|IEA:396184|IEA:399558|IEA:64654|IEA:67112|IEA:71436|IEA:80857
R-MMU:5654688	-1	SHC-mediated cascade:FGFR1	IEA:14164|IEA:14165|IEA:14171|IEA:14173|IEA:14175|IEA:14176|IEA:14177|IEA:14179|IEA:14180|IEA:14182|IEA:14784|IEA:15461|IEA:16591|IEA:16653|IEA:20416|IEA:20662|IEA:64654|IEA:67112|IEA:80857
R-MMU:5654689	-1	PI-3K cascade:FGFR1	IEA:14164|IEA:14165|IEA:14171|IEA:14173|IEA:14175|IEA:14176|IEA:14177|IEA:14179|IEA:14180|IEA:14182|IEA:14388|IEA:14784|IEA:16591|IEA:18706|IEA:18708|IEA:19247|IEA:327826|IEA:64654|IEA:67112|IEA:80857
R-MMU:5654693	-1	FRS-mediated FGFR1 signaling	IEA:107971|IEA:14164|IEA:14165|IEA:14171|IEA:14173|IEA:14175|IEA:14176|IEA:14177|IEA:14179|IEA:14180|IEA:14182|IEA:14784|IEA:15461|IEA:16591|IEA:16653|IEA:19247|IEA:20662|IEA:327826|IEA:64654|IEA:67112|IEA:80857
R-MMU:5654695	-1	PI-3K cascade:FGFR2	IEA:14164|IEA:14165|IEA:14171|IEA:14172|IEA:14173|IEA:14175|IEA:14176|IEA:14177|IEA:14178|IEA:14179|IEA:14180|IEA:14183|IEA:14388|IEA:14784|IEA:18706|IEA:18708|IEA:19247|IEA:327826|IEA:64654|IEA:67112|IEA:80857|IEA:80903
R-MMU:5654696	-1	Downstream signaling of activated FGFR2	IEA:107971|IEA:14164|IEA:14165|IEA:14171|IEA:14172|IEA:14173|IEA:14175|IEA:14176|IEA:14177|IEA:14178|IEA:14179|IEA:14180|IEA:14183|IEA:14388|IEA:14784|IEA:15461|IEA:16653|IEA:18706|IEA:18708|IEA:18803|IEA:19247|IEA:20416|IEA:20662|IEA:327826|IEA:64654|IEA:67112|IEA:80857|IEA:80903
R-MMU:5654699	-1	SHC-mediated cascade:FGFR2	IEA:14164|IEA:14165|IEA:14171|IEA:14172|IEA:14173|IEA:14175|IEA:14176|IEA:14177|IEA:14178|IEA:14179|IEA:14180|IEA:14183|IEA:14784|IEA:15461|IEA:16653|IEA:20416|IEA:20662|IEA:64654|IEA:67112|IEA:80857|IEA:80903
R-MMU:5654700	-1	FRS-mediated FGFR2 signaling	IEA:107971|IEA:14164|IEA:14165|IEA:14171|IEA:14172|IEA:14173|IEA:14175|IEA:14176|IEA:14177|IEA:14178|IEA:14179|IEA:14180|IEA:14183|IEA:14784|IEA:15461|IEA:16653|IEA:19247|IEA:20662|IEA:327826|IEA:64654|IEA:67112|IEA:80857|IEA:80903
R-MMU:5654704	-1	SHC-mediated cascade:FGFR3	IEA:14164|IEA:14171|IEA:14172|IEA:14173|IEA:14175|IEA:14176|IEA:14179|IEA:14180|IEA:14784|IEA:15461|IEA:16653|IEA:20416|IEA:20662|IEA:64654|IEA:80857|IEA:80903
R-MMU:5654706	-1	FRS-mediated FGFR3 signaling	IEA:107971|IEA:14164|IEA:14171|IEA:14172|IEA:14173|IEA:14175|IEA:14176|IEA:14179|IEA:14180|IEA:14784|IEA:15461|IEA:16653|IEA:19247|IEA:20662|IEA:327826|IEA:64654|IEA:80857|IEA:80903
R-MMU:5654708	-1	Downstream signaling of activated FGFR3	IEA:107971|IEA:14164|IEA:14171|IEA:14172|IEA:14173|IEA:14175|IEA:14176|IEA:14179|IEA:14180|IEA:14388|IEA:14784|IEA:15461|IEA:16653|IEA:18706|IEA:18708|IEA:18803|IEA:19247|IEA:20416|IEA:20662|IEA:327826|IEA:64654|IEA:80857|IEA:80903
R-MMU:5654710	-1	PI-3K cascade:FGFR3	IEA:14164|IEA:14171|IEA:14172|IEA:14173|IEA:14175|IEA:14176|IEA:14179|IEA:14180|IEA:14388|IEA:14784|IEA:18706|IEA:18708|IEA:19247|IEA:327826|IEA:64654|IEA:80857|IEA:80903
R-MMU:5654712	-1	FRS-mediated FGFR4 signaling	IEA:107971|IEA:14164|IEA:14170|IEA:14171|IEA:14172|IEA:14173|IEA:14175|IEA:14177|IEA:14179|IEA:14180|IEA:14186|IEA:14784|IEA:15461|IEA:16653|IEA:19247|IEA:20662|IEA:327826|IEA:64654|IEA:80857|IEA:80903|IEA:83379
R-MMU:5654716	-1	Downstream signaling of activated FGFR4	IEA:107971|IEA:14164|IEA:14170|IEA:14171|IEA:14172|IEA:14173|IEA:14175|IEA:14177|IEA:14179|IEA:14180|IEA:14186|IEA:14388|IEA:14784|IEA:15461|IEA:16653|IEA:18706|IEA:18708|IEA:18803|IEA:19247|IEA:20416|IEA:20662|IEA:327826|IEA:64654|IEA:80857|IEA:80903|IEA:83379
R-MMU:5654719	-1	SHC-mediated cascade:FGFR4	IEA:14164|IEA:14170|IEA:14171|IEA:14172|IEA:14173|IEA:14175|IEA:14177|IEA:14179|IEA:14180|IEA:14186|IEA:14784|IEA:15461|IEA:16653|IEA:20416|IEA:20662|IEA:64654|IEA:80857|IEA:80903|IEA:83379
R-MMU:5654720	-1	PI-3K cascade:FGFR4	IEA:14164|IEA:14170|IEA:14171|IEA:14172|IEA:14173|IEA:14175|IEA:14177|IEA:14179|IEA:14180|IEA:14186|IEA:14388|IEA:14784|IEA:18706|IEA:18708|IEA:19247|IEA:327826|IEA:64654|IEA:80857|IEA:80903|IEA:83379
R-MMU:5654726	-1	Negative regulation of FGFR1 signaling	IEA:109880|IEA:12402|IEA:14164|IEA:14165|IEA:14171|IEA:14173|IEA:14175|IEA:14176|IEA:14177|IEA:14179|IEA:14180|IEA:14182|IEA:14784|IEA:16591|IEA:17346|IEA:19052|IEA:19053|IEA:19247|IEA:20779|IEA:22186|IEA:22187|IEA:22190|IEA:24064|IEA:26413|IEA:26417|IEA:327826|IEA:51792|IEA:64654|IEA:67112|IEA:78294|IEA:80857
R-MMU:5654727	-1	Negative regulation of FGFR2 signaling	IEA:109880|IEA:12402|IEA:14164|IEA:14165|IEA:14171|IEA:14172|IEA:14173|IEA:14175|IEA:14176|IEA:14177|IEA:14178|IEA:14179|IEA:14180|IEA:14183|IEA:14784|IEA:17346|IEA:19052|IEA:19053|IEA:19247|IEA:20779|IEA:22186|IEA:22187|IEA:22190|IEA:24064|IEA:26413|IEA:26417|IEA:327826|IEA:51792|IEA:64654|IEA:67112|IEA:78294|IEA:80857|IEA:80903
R-MMU:5654732	-1	Negative regulation of FGFR3 signaling	IEA:109880|IEA:12402|IEA:14164|IEA:14171|IEA:14172|IEA:14173|IEA:14175|IEA:14176|IEA:14179|IEA:14180|IEA:14784|IEA:17346|IEA:19052|IEA:19053|IEA:19247|IEA:20779|IEA:22186|IEA:22187|IEA:22190|IEA:24064|IEA:26413|IEA:26417|IEA:327826|IEA:51792|IEA:64654|IEA:78294|IEA:80857|IEA:80903
R-MMU:5654733	-1	Negative regulation of FGFR4 signaling	IEA:109880|IEA:12402|IEA:14164|IEA:14170|IEA:14171|IEA:14172|IEA:14173|IEA:14175|IEA:14177|IEA:14179|IEA:14180|IEA:14186|IEA:14784|IEA:17346|IEA:19052|IEA:19053|IEA:19247|IEA:20779|IEA:22186|IEA:22187|IEA:22190|IEA:24064|IEA:26413|IEA:26417|IEA:327826|IEA:51792|IEA:64654|IEA:78294|IEA:80857|IEA:80903|IEA:83379
R-MMU:5654736	-1	Signaling by FGFR1	IEA:107971|IEA:109880|IEA:114715|IEA:114716|IEA:116701|IEA:12402|IEA:14164|IEA:14165|IEA:14171|IEA:14172|IEA:14173|IEA:14175|IEA:14176|IEA:14177|IEA:14179|IEA:14180|IEA:14182|IEA:14388|IEA:14784|IEA:15461|IEA:16591|IEA:16653|IEA:17346|IEA:18706|IEA:18708|IEA:18803|IEA:19052|IEA:19053|IEA:19247|IEA:20416|IEA:20662|IEA:20779|IEA:22186|IEA:22187|IEA:22190|IEA:24064|IEA:26413|IEA:26417|IEA:327826|IEA…
R-MMU:5654738	-1	Signaling by FGFR2	IEA:107971|IEA:109880|IEA:12402|IEA:14164|IEA:14165|IEA:14171|IEA:14172|IEA:14173|IEA:14175|IEA:14176|IEA:14177|IEA:14178|IEA:14179|IEA:14180|IEA:14181|IEA:14183|IEA:14388|IEA:14784|IEA:15382|IEA:15461|IEA:16653|IEA:17346|IEA:17749|IEA:18706|IEA:18708|IEA:18803|IEA:19052|IEA:19053|IEA:19247|IEA:20020|IEA:20021|IEA:20416|IEA:20662|IEA:20779|IEA:207920|IEA:21841|IEA:21843|IEA:22186|IEA:22187|IEA:22…
R-MMU:5654741	-1	Signaling by FGFR3	IEA:107971|IEA:109880|IEA:12402|IEA:14164|IEA:14171|IEA:14172|IEA:14173|IEA:14175|IEA:14176|IEA:14179|IEA:14180|IEA:14388|IEA:14425|IEA:14784|IEA:15461|IEA:16653|IEA:17346|IEA:18706|IEA:18708|IEA:18803|IEA:19052|IEA:19053|IEA:19247|IEA:20416|IEA:20662|IEA:20779|IEA:22186|IEA:22187|IEA:22190|IEA:24064|IEA:26413|IEA:26417|IEA:327826|IEA:51792|IEA:64654|IEA:78294|IEA:80857|IEA:80903
R-MMU:5654743	-1	Signaling by FGFR4	IEA:107971|IEA:109880|IEA:12402|IEA:14164|IEA:14170|IEA:14171|IEA:14172|IEA:14173|IEA:14175|IEA:14177|IEA:14179|IEA:14180|IEA:14186|IEA:14388|IEA:14784|IEA:15461|IEA:16653|IEA:17346|IEA:18706|IEA:18708|IEA:18803|IEA:19052|IEA:19053|IEA:19247|IEA:20416|IEA:20662|IEA:20779|IEA:22186|IEA:22187|IEA:22190|IEA:24064|IEA:26413|IEA:26417|IEA:327826|IEA:51792|IEA:64654|IEA:78294|IEA:80857|IEA:80903|IEA:83…
R-MMU:5655862	-1	Translesion synthesis by POLK	IEA:106344|IEA:18538|IEA:19687|IEA:19714|IEA:19718|IEA:22186|IEA:22187|IEA:22190|IEA:27015|IEA:56210|IEA:68240|IEA:68275|IEA:69263|IEA:71890|IEA:72151|IEA:78294
R-MMU:5656121	-1	Translesion synthesis by POLI	IEA:106344|IEA:18538|IEA:19687|IEA:19714|IEA:19718|IEA:22186|IEA:22187|IEA:22190|IEA:26447|IEA:56210|IEA:68240|IEA:68275|IEA:69263|IEA:71890|IEA:72151|IEA:78294
R-MMU:5656169	-1	Termination of translesion DNA synthesis	IEA:100038882|IEA:106344|IEA:18538|IEA:18971|IEA:18972|IEA:18973|IEA:18974|IEA:19687|IEA:19718|IEA:216835|IEA:217069|IEA:22186|IEA:22187|IEA:22190|IEA:22224|IEA:26447|IEA:27015|IEA:56210|IEA:56791|IEA:59001|IEA:66979|IEA:68026|IEA:68240|IEA:68275|IEA:69263|IEA:69745|IEA:72151|IEA:74153|IEA:78294|IEA:80905
R-MMU:5658442	-1	Regulation of RAS by GAPs	IEA:101809|IEA:103554|IEA:114713|IEA:114715|IEA:114716|IEA:15461|IEA:16653|IEA:16912|IEA:16913|IEA:17463|IEA:18015|IEA:19166|IEA:19167|IEA:19170|IEA:19171|IEA:19172|IEA:19173|IEA:19175|IEA:19177|IEA:19179|IEA:19181|IEA:19182|IEA:19184|IEA:19185|IEA:19186|IEA:19188|IEA:19192|IEA:19414|IEA:19415|IEA:211255|IEA:21762|IEA:218397|IEA:22123|IEA:22186|IEA:22187|IEA:22190|IEA:226525|IEA:228769|IEA:23996|…
R-MMU:5658623	-1	FGFRL1 modulation of FGFR1 signaling	IEA:114715|IEA:114716|IEA:116701|IEA:14165|IEA:14171|IEA:14172|IEA:14173|IEA:14175|IEA:14176|IEA:14179|IEA:64654|IEA:67112
R-MMU:5660526	-1	Response to metal ions	IEA:17750|IEA:17751
R-MMU:5660668	-1	CLEC7A/inflammasome pathway	IEA:12370|IEA:16176|IEA:240354|IEA:66824
R-MMU:5661231	-1	Metallothioneins bind metals	IEA:17750|IEA:17751
R-MMU:5661270	-1	Formation of xylulose-5-phosphate	IEA:102448|IEA:20322|IEA:58810|IEA:67880|IEA:68631
R-MMU:5662702	-1	Melanin biosynthesis	IEA:13190|IEA:18431|IEA:22173|IEA:22178|IEA:22293
R-MMU:5663205	-1	Infectious disease	IEA:101314|IEA:104110|IEA:104111|IEA:105855|IEA:108100|IEA:11308|IEA:11350|IEA:11461|IEA:11465|IEA:11512|IEA:11513|IEA:11514|IEA:11515|IEA:11867|IEA:12229|IEA:12266|IEA:12267|IEA:12313|IEA:12314|IEA:12315|IEA:12362|IEA:12495|IEA:12499|IEA:12540|IEA:13035|IEA:13479|IEA:14083|IEA:14598|IEA:14784|IEA:15516|IEA:16175|IEA:16176|IEA:17909|IEA:17973|IEA:18033|IEA:18034|IEA:18747|IEA:18803|IEA:19084|IEA:…
R-MMU:5663213	-1	RHO GTPases Activate WASPs and WAVEs	IEA:101314|IEA:105855|IEA:108100|IEA:11308|IEA:11350|IEA:11461|IEA:11465|IEA:11867|IEA:12229|IEA:12540|IEA:14083|IEA:14784|IEA:17973|IEA:19353|IEA:20430|IEA:215280|IEA:22376|IEA:242687|IEA:245880|IEA:26413|IEA:26417|IEA:329165|IEA:50884|IEA:56378|IEA:56443|IEA:66713|IEA:67771|IEA:68089|IEA:73178|IEA:74117|IEA:76709|IEA:76884|IEA:80987|IEA:83767
R-MMU:5663220	-1	RHO GTPases Activate Formins	IEA:100043813|IEA:103468|IEA:103573|IEA:107995|IEA:108000|IEA:108911|IEA:110379|IEA:11461|IEA:11465|IEA:11799|IEA:11848|IEA:11852|IEA:11853|IEA:11854|IEA:12235|IEA:12236|IEA:12237|IEA:12540|IEA:12615|IEA:12617|IEA:13367|IEA:13424|IEA:13426|IEA:13427|IEA:13542|IEA:13543|IEA:13544|IEA:13589|IEA:14026|IEA:14270|IEA:16319|IEA:16563|IEA:17120|IEA:18221|IEA:18472|IEA:18643|IEA:18645|IEA:18817|IEA:19047…
R-MMU:5666185	-1	RHO GTPases Activate Rhotekin and Rhophilins	IEA:11848|IEA:14787|IEA:20166|IEA:22342|IEA:52428|IEA:76281
R-MMU:5668541	-1	TNFR2 non-canonical NF-kB pathway	IEA:103554|IEA:103583|IEA:11796|IEA:11797|IEA:11798|IEA:13607|IEA:13608|IEA:16912|IEA:16913|IEA:16992|IEA:16994|IEA:17000|IEA:17463|IEA:18034|IEA:18383|IEA:19166|IEA:19167|IEA:19170|IEA:19171|IEA:19172|IEA:19173|IEA:19175|IEA:19177|IEA:19179|IEA:19181|IEA:19182|IEA:19184|IEA:19185|IEA:19186|IEA:19188|IEA:19192|IEA:19698|IEA:21402|IEA:21762|IEA:21926|IEA:21934|IEA:21935|IEA:21936|IEA:21937|IEA:219…
R-MMU:5668599	-1	RHO GTPases Activate NADPH Oxidases	IEA:13057|IEA:13058|IEA:17969|IEA:17970|IEA:17972|IEA:18750|IEA:18751|IEA:18753|IEA:18762|IEA:19094|IEA:19353|IEA:19354|IEA:20201|IEA:20202|IEA:224480|IEA:225326|IEA:237038|IEA:23988|IEA:241275|IEA:26413|IEA:26416|IEA:26417|IEA:71893|IEA:75669
R-MMU:5669034	-1	TNFs bind their physiological receptors	IEA:13607|IEA:13608|IEA:16992|IEA:18383|IEA:21935|IEA:21936|IEA:21937|IEA:21938|IEA:21940|IEA:21941|IEA:21942|IEA:21943|IEA:21948|IEA:21949|IEA:21950|IEA:22163|IEA:22164|IEA:240873|IEA:24099|IEA:245527|IEA:326623|IEA:57916|IEA:69583|IEA:85030
R-MMU:5673000	-1	RAF activation	IEA:108058|IEA:109880|IEA:110157|IEA:11836|IEA:12313|IEA:12314|IEA:12315|IEA:12322|IEA:12323|IEA:12325|IEA:15461|IEA:16452|IEA:16653|IEA:16706|IEA:17169|IEA:18673|IEA:19052|IEA:19053|IEA:20779|IEA:225849|IEA:226849|IEA:26395|IEA:26396|IEA:26403|IEA:26931|IEA:26932|IEA:51792|IEA:54401|IEA:72399|IEA:73699
R-MMU:5673001	-1	RAF/MAP kinase cascade	IEA:101809|IEA:103554|IEA:107971|IEA:108058|IEA:109689|IEA:109880|IEA:109905|IEA:110135|IEA:110157|IEA:11461|IEA:11465|IEA:114713|IEA:114715|IEA:114716|IEA:11472|IEA:11600|IEA:11836|IEA:11839|IEA:11876|IEA:12223|IEA:12313|IEA:12314|IEA:12315|IEA:12322|IEA:12323|IEA:12325|IEA:12981|IEA:12988|IEA:13383|IEA:13385|IEA:13537|IEA:13645|IEA:13649|IEA:13866|IEA:13867|IEA:13869|IEA:13874|IEA:14083|IEA:141…
R-MMU:5674135	-1	MAP2K and MAPK activation	IEA:109689|IEA:109880|IEA:109905|IEA:110135|IEA:110157|IEA:11461|IEA:11465|IEA:11836|IEA:12988|IEA:14161|IEA:14268|IEA:15461|IEA:16399|IEA:16416|IEA:16653|IEA:16706|IEA:171463|IEA:17169|IEA:194231|IEA:20779|IEA:215449|IEA:216869|IEA:21894|IEA:22330|IEA:22371|IEA:23980|IEA:245684|IEA:26395|IEA:26396|IEA:26413|IEA:26417|IEA:29875|IEA:333050|IEA:54401|IEA:54519|IEA:56692|IEA:67836|IEA:83409|IEA:99571
R-MMU:5674499	-1	Negative feedback regulation of MAPK pathway	IEA:109880|IEA:110157|IEA:26395|IEA:26396|IEA:26413|IEA:26417
R-MMU:5675221	-1	Negative regulation of MAPK pathway	IEA:109880|IEA:110157|IEA:11836|IEA:13537|IEA:15461|IEA:16653|IEA:16706|IEA:17169|IEA:18218|IEA:19052|IEA:19053|IEA:19060|IEA:19252|IEA:22186|IEA:22187|IEA:22190|IEA:225849|IEA:226849|IEA:231474|IEA:235584|IEA:23980|IEA:240672|IEA:26395|IEA:26396|IEA:26413|IEA:26417|IEA:26931|IEA:26932|IEA:319520|IEA:51792|IEA:54401|IEA:63953|IEA:67603|IEA:70686|IEA:72399|IEA:73699|IEA:75590|IEA:78294
R-MMU:5675482	-1	Regulation of necroptotic cell death	IEA:11796|IEA:11797|IEA:11798|IEA:12370|IEA:12633|IEA:14082|IEA:14102|IEA:14103|IEA:19766|IEA:21933|IEA:22030|IEA:22035|IEA:22186|IEA:22187|IEA:22190|IEA:71609|IEA:78294
R-MMU:5676590	-1	NIK-->noncanonical NF-kB signaling	IEA:103554|IEA:103583|IEA:16912|IEA:16913|IEA:17463|IEA:18034|IEA:19166|IEA:19167|IEA:19170|IEA:19171|IEA:19172|IEA:19173|IEA:19175|IEA:19177|IEA:19179|IEA:19181|IEA:19182|IEA:19184|IEA:19185|IEA:19186|IEA:19188|IEA:19192|IEA:19698|IEA:21402|IEA:21762|IEA:22123|IEA:22186|IEA:22187|IEA:22190|IEA:22192|IEA:22200|IEA:228769|IEA:23996|IEA:23997|IEA:26440|IEA:26441|IEA:26442|IEA:26443|IEA:26444|IEA:26…
R-MMU:5676594	-1	TNF receptor superfamily (TNFSF) members mediating non-canonical NF-kB pathway	IEA:11796|IEA:11797|IEA:11798|IEA:16992|IEA:16994|IEA:17000|IEA:21934|IEA:21939|IEA:21943|IEA:21944|IEA:21947|IEA:22030|IEA:22031|IEA:24099|IEA:27279|IEA:50930|IEA:53859|IEA:72049
R-MMU:5676934	-1	Protein repair	IEA:110265|IEA:22166|IEA:27361|IEA:320183|IEA:76467
R-MMU:5682910	-1	LGI-ADAM interactions	IEA:11488|IEA:11496|IEA:12300|IEA:13385|IEA:20907|IEA:213469|IEA:23792|IEA:243914|IEA:246316|IEA:54376|IEA:54377|IEA:56216|IEA:56839
R-MMU:5683057	-1	MAPK family signaling cascades	IEA:101809|IEA:103554|IEA:103573|IEA:104252|IEA:107971|IEA:108058|IEA:109689|IEA:109880|IEA:109905|IEA:110135|IEA:110157|IEA:11461|IEA:11465|IEA:114713|IEA:114715|IEA:114716|IEA:11472|IEA:11600|IEA:11836|IEA:11839|IEA:11876|IEA:12223|IEA:12313|IEA:12314|IEA:12315|IEA:12322|IEA:12323|IEA:12325|IEA:12445|IEA:12534|IEA:12540|IEA:12981|IEA:12988|IEA:13383|IEA:13385|IEA:13537|IEA:13645|IEA:13649|IEA:1…
R-MMU:5683826	-1	Surfactant metabolism	IEA:11540|IEA:11541|IEA:11551|IEA:11553|IEA:12945|IEA:14465|IEA:16541|IEA:18442|IEA:20388|IEA:20390|IEA:20531|IEA:216197|IEA:22130|IEA:224792|IEA:27410|IEA:30937|IEA:52713|IEA:70546
R-MMU:5684264	-1	MAP3K8 (TPL2)-dependent MAPK1/3 activation	IEA:103583|IEA:16150|IEA:16151|IEA:18033|IEA:21402|IEA:22186|IEA:22187|IEA:22190|IEA:231130|IEA:26410|IEA:26965|IEA:78294
R-MMU:5684996	-1	MAPK1/MAPK3 signaling	IEA:101809|IEA:103554|IEA:107971|IEA:108058|IEA:109689|IEA:109880|IEA:109905|IEA:110135|IEA:110157|IEA:11461|IEA:11465|IEA:114713|IEA:114715|IEA:114716|IEA:11472|IEA:11600|IEA:11836|IEA:11839|IEA:11876|IEA:12223|IEA:12313|IEA:12314|IEA:12315|IEA:12322|IEA:12323|IEA:12325|IEA:12534|IEA:12981|IEA:12988|IEA:13383|IEA:13385|IEA:13537|IEA:13645|IEA:13649|IEA:13866|IEA:13867|IEA:13869|IEA:13874|IEA:140…
R-MMU:5685938	-1	HDR through Single Strand Annealing (SSA)	IEA:106344|IEA:11350|IEA:11920|IEA:12144|IEA:12189|IEA:13870|IEA:15574|IEA:17535|IEA:19355|IEA:19356|IEA:19361|IEA:19365|IEA:19367|IEA:19718|IEA:21975|IEA:223970|IEA:22427|IEA:225182|IEA:231724|IEA:235559|IEA:235610|IEA:237911|IEA:26909|IEA:27354|IEA:327762|IEA:50505|IEA:68240|IEA:68275|IEA:69263|IEA:72151|IEA:74386|IEA:81601
R-MMU:5685939	-1	HDR through MMEJ (alt-NHEJ)	IEA:11546|IEA:17535|IEA:225182|IEA:22594|IEA:27354|IEA:77782
R-MMU:5685942	-1	HDR through Homologous Recombination (HRR)	IEA:106344|IEA:114714|IEA:11920|IEA:12144|IEA:12189|IEA:12190|IEA:12649|IEA:15574|IEA:17535|IEA:18538|IEA:18971|IEA:18972|IEA:18973|IEA:18974|IEA:19355|IEA:19356|IEA:19361|IEA:19362|IEA:19363|IEA:19364|IEA:19367|IEA:193838|IEA:19687|IEA:19718|IEA:209334|IEA:21975|IEA:22186|IEA:22187|IEA:22190|IEA:223970|IEA:224008|IEA:22427|IEA:225182|IEA:231724|IEA:233826|IEA:235559|IEA:235610|IEA:237911|IEA:268…
R-MMU:5686938	-1	Regulation of TLR by endogenous ligand	IEA:110135|IEA:12475|IEA:12491|IEA:14161|IEA:15289|IEA:16803|IEA:17087|IEA:20193|IEA:20201|IEA:20202|IEA:20390|IEA:21897|IEA:21898|IEA:21899|IEA:238055|IEA:24088|IEA:99571
R-MMU:5687128	-1	MAPK6/MAPK4 signaling	IEA:103554|IEA:103573|IEA:104252|IEA:12445|IEA:12534|IEA:12540|IEA:15507|IEA:16912|IEA:16913|IEA:17165|IEA:17463|IEA:18481|IEA:18612|IEA:18747|IEA:19166|IEA:19167|IEA:19170|IEA:19171|IEA:19172|IEA:19173|IEA:19175|IEA:19177|IEA:19179|IEA:19181|IEA:19182|IEA:19184|IEA:19185|IEA:19186|IEA:19188|IEA:19192|IEA:19353|IEA:21762|IEA:218294|IEA:22123|IEA:22186|IEA:22187|IEA:22190|IEA:224105|IEA:225724|IEA…
R-MMU:5688426	-1	Deubiquitination	IEA:100756|IEA:101206|IEA:101565|IEA:103554|IEA:104416|IEA:107260|IEA:107607|IEA:107976|IEA:107986|IEA:107995|IEA:108155|IEA:108645|IEA:109241|IEA:109359|IEA:109689|IEA:110616|IEA:110962|IEA:11461|IEA:11555|IEA:11796|IEA:11797|IEA:11835|IEA:11848|IEA:12005|IEA:12006|IEA:12189|IEA:12427|IEA:12428|IEA:12530|IEA:12534|IEA:12638|IEA:13531|IEA:13532|IEA:13982|IEA:14232|IEA:14462|IEA:14479|IEA:14534|IE…
R-MMU:5689603	-1	UCH proteinases	IEA:103554|IEA:104416|IEA:108155|IEA:109241|IEA:110962|IEA:11461|IEA:15161|IEA:15267|IEA:16912|IEA:16913|IEA:17425|IEA:17463|IEA:18002|IEA:19166|IEA:19167|IEA:19170|IEA:19171|IEA:19172|IEA:19173|IEA:19175|IEA:19177|IEA:19179|IEA:19181|IEA:19182|IEA:19184|IEA:19185|IEA:19186|IEA:19188|IEA:19192|IEA:21762|IEA:218214|IEA:22123|IEA:22186|IEA:22187|IEA:22190|IEA:22223|IEA:225280|IEA:22632|IEA:227195|I…
R-MMU:5689877	-1	Josephin domain DUBs	IEA:110616|IEA:19358|IEA:19359|IEA:22186|IEA:22187|IEA:22190|IEA:269523|IEA:50873|IEA:66124|IEA:74158|IEA:78294
R-MMU:5689880	-1	Ub-specific processing proteases	IEA:100756|IEA:101206|IEA:101565|IEA:103554|IEA:107260|IEA:107986|IEA:107995|IEA:108645|IEA:109689|IEA:11555|IEA:11796|IEA:11797|IEA:11835|IEA:12005|IEA:12006|IEA:12427|IEA:12428|IEA:12530|IEA:12638|IEA:13531|IEA:13532|IEA:14232|IEA:14462|IEA:14479|IEA:14534|IEA:15239|IEA:15251|IEA:15267|IEA:16151|IEA:16912|IEA:16913|IEA:170707|IEA:170822|IEA:17125|IEA:17126|IEA:17127|IEA:17128|IEA:17131|IEA:1724…
R-MMU:5689896	-1	Ovarian tumor domain proteases	IEA:107260|IEA:107607|IEA:11848|IEA:12534|IEA:13982|IEA:16151|IEA:170711|IEA:19211|IEA:192656|IEA:19766|IEA:216080|IEA:21929|IEA:22031|IEA:22034|IEA:22059|IEA:22186|IEA:22187|IEA:22190|IEA:226418|IEA:229603|IEA:231130|IEA:269523|IEA:360216|IEA:57783|IEA:66889|IEA:68149|IEA:70675|IEA:73162|IEA:78294
R-MMU:5689901	-1	Metalloprotease DUBs	IEA:107976|IEA:109359|IEA:12189|IEA:15267|IEA:18519|IEA:20184|IEA:20844|IEA:210766|IEA:216799|IEA:22186|IEA:22187|IEA:22190|IEA:232440|IEA:319162|IEA:319164|IEA:319165|IEA:319166|IEA:319167|IEA:319168|IEA:319169|IEA:319170|IEA:319171|IEA:319172|IEA:319173|IEA:319176|IEA:319191|IEA:319192|IEA:320713|IEA:328572|IEA:59029|IEA:621893|IEA:665433|IEA:68251|IEA:70527|IEA:70681|IEA:76630|IEA:78294
R-MMU:5690714	-1	CD22 mediated BCR regulation	IEA:12483|IEA:12518|IEA:15170|IEA:15985|IEA:17096
R-MMU:5693532	-1	DNA Double-Strand Break Repair	IEA:100041230|IEA:104416|IEA:106344|IEA:107823|IEA:107976|IEA:108138|IEA:11350|IEA:114714|IEA:11546|IEA:11785|IEA:11920|IEA:12144|IEA:12189|IEA:12190|IEA:12427|IEA:12428|IEA:12566|IEA:12649|IEA:13870|IEA:14048|IEA:14049|IEA:14050|IEA:14051|IEA:14375|IEA:15204|IEA:15270|IEA:15574|IEA:16647|IEA:170930|IEA:17535|IEA:18538|IEA:18971|IEA:18972|IEA:18973|IEA:18974|IEA:19060|IEA:19090|IEA:19355|IEA:1935…
R-MMU:5693537	-1	Resolution of D-Loop Structures	IEA:114714|IEA:11920|IEA:12144|IEA:12189|IEA:12190|IEA:17535|IEA:19361|IEA:19362|IEA:19363|IEA:19364|IEA:193838|IEA:209334|IEA:21975|IEA:223970|IEA:224008|IEA:22427|IEA:225182|IEA:233826|IEA:237911|IEA:268465|IEA:26909|IEA:269400|IEA:27354|IEA:327762|IEA:52864|IEA:57434|IEA:71711|IEA:74335|IEA:74386|IEA:75764|IEA:81601
R-MMU:5693538	-1	Homology Directed Repair	IEA:100041230|IEA:106344|IEA:107823|IEA:107976|IEA:11350|IEA:114714|IEA:11546|IEA:11920|IEA:12144|IEA:12189|IEA:12190|IEA:12427|IEA:12428|IEA:12566|IEA:12649|IEA:13870|IEA:15204|IEA:15270|IEA:15574|IEA:170930|IEA:17535|IEA:18538|IEA:18971|IEA:18972|IEA:18973|IEA:18974|IEA:19355|IEA:19356|IEA:19361|IEA:19362|IEA:19363|IEA:19364|IEA:19365|IEA:19367|IEA:193838|IEA:19687|IEA:19718|IEA:19822|IEA:20184…
R-MMU:5693548	-1	Sensing of DNA Double Strand Breaks	IEA:11920|IEA:16647|IEA:17535|IEA:27354|IEA:81601
R-MMU:5693554	-1	Resolution of D-loop Structures through Synthesis-Dependent Strand Annealing (SDSA)	IEA:114714|IEA:11920|IEA:12144|IEA:12189|IEA:12190|IEA:17535|IEA:19361|IEA:19362|IEA:19363|IEA:19364|IEA:21975|IEA:223970|IEA:22427|IEA:225182|IEA:233826|IEA:237911|IEA:26909|IEA:269400|IEA:27354|IEA:327762|IEA:57434|IEA:74335|IEA:74386|IEA:81601
R-MMU:5693565	-1	Recruitment and ATM-mediated phosphorylation of repair and signaling proteins at DNA double strand breaks	IEA:100041230|IEA:104416|IEA:107823|IEA:107976|IEA:11350|IEA:11785|IEA:11920|IEA:12189|IEA:14048|IEA:14049|IEA:14050|IEA:14051|IEA:15204|IEA:15270|IEA:17535|IEA:19060|IEA:193796|IEA:20184|IEA:210766|IEA:22059|IEA:22186|IEA:22187|IEA:22190|IEA:22196|IEA:22218|IEA:22385|IEA:230674|IEA:240087|IEA:26419|IEA:27223|IEA:27354|IEA:319152|IEA:319153|IEA:319155|IEA:319156|IEA:319157|IEA:319158|IEA:319159|I…
R-MMU:5693567	-1	HDR through Homologous Recombination (HRR) or Single Strand Annealing (SSA)	IEA:100041230|IEA:106344|IEA:107823|IEA:107976|IEA:11350|IEA:114714|IEA:11920|IEA:12144|IEA:12189|IEA:12190|IEA:12427|IEA:12428|IEA:12566|IEA:12649|IEA:13870|IEA:15204|IEA:15270|IEA:15574|IEA:170930|IEA:17535|IEA:18538|IEA:18971|IEA:18972|IEA:18973|IEA:18974|IEA:19355|IEA:19356|IEA:19361|IEA:19362|IEA:19363|IEA:19364|IEA:19365|IEA:19367|IEA:193838|IEA:19687|IEA:19718|IEA:19822|IEA:20184|IEA:20933…
R-MMU:5693568	-1	Resolution of D-loop Structures through Holliday Junction Intermediates	IEA:114714|IEA:11920|IEA:12144|IEA:12189|IEA:12190|IEA:17535|IEA:19361|IEA:19362|IEA:19363|IEA:19364|IEA:193838|IEA:209334|IEA:21975|IEA:223970|IEA:224008|IEA:22427|IEA:225182|IEA:233826|IEA:237911|IEA:268465|IEA:26909|IEA:27354|IEA:327762|IEA:52864|IEA:57434|IEA:71711|IEA:74335|IEA:74386|IEA:75764|IEA:81601
R-MMU:5693571	-1	Nonhomologous End-Joining (NHEJ)	IEA:100041230|IEA:107823|IEA:107976|IEA:108138|IEA:11920|IEA:12189|IEA:14375|IEA:15204|IEA:15270|IEA:17535|IEA:19090|IEA:20184|IEA:210766|IEA:22218|IEA:22596|IEA:227525|IEA:240087|IEA:27223|IEA:27354|IEA:319152|IEA:319153|IEA:319155|IEA:319156|IEA:319157|IEA:319158|IEA:319159|IEA:319160|IEA:319161|IEA:319177|IEA:319178|IEA:319179|IEA:319180|IEA:319181|IEA:319182|IEA:319183|IEA:319184|IEA:319185|I…
R-MMU:5693579	-1	Homologous DNA Pairing and Strand Exchange	IEA:106344|IEA:114714|IEA:11920|IEA:12144|IEA:12189|IEA:12190|IEA:12649|IEA:15574|IEA:17535|IEA:19355|IEA:19356|IEA:19361|IEA:19362|IEA:19363|IEA:19364|IEA:19367|IEA:19718|IEA:21975|IEA:223970|IEA:22427|IEA:225182|IEA:231724|IEA:233826|IEA:235559|IEA:235610|IEA:237911|IEA:26909|IEA:27354|IEA:327762|IEA:57434|IEA:68240|IEA:68275|IEA:69263|IEA:72151|IEA:74335|IEA:74386|IEA:81601
R-MMU:5693606	-1	DNA Double Strand Break Response	IEA:100041230|IEA:104416|IEA:107823|IEA:107976|IEA:11350|IEA:11785|IEA:11920|IEA:12189|IEA:14048|IEA:14049|IEA:14050|IEA:14051|IEA:15204|IEA:15270|IEA:16647|IEA:17535|IEA:19060|IEA:193796|IEA:20184|IEA:210766|IEA:22059|IEA:22186|IEA:22187|IEA:22190|IEA:22196|IEA:22218|IEA:22385|IEA:230674|IEA:240087|IEA:26419|IEA:27223|IEA:27354|IEA:319152|IEA:319153|IEA:319155|IEA:319156|IEA:319157|IEA:319158|IE…
R-MMU:5693607	-1	Processing of DNA double-strand break ends	IEA:100041230|IEA:106344|IEA:107823|IEA:107976|IEA:11920|IEA:12144|IEA:12189|IEA:12427|IEA:12428|IEA:12566|IEA:12649|IEA:15204|IEA:15270|IEA:15574|IEA:170930|IEA:17535|IEA:19355|IEA:19356|IEA:19367|IEA:19718|IEA:19822|IEA:20184|IEA:210766|IEA:21853|IEA:21975|IEA:22186|IEA:22187|IEA:22190|IEA:22196|IEA:22218|IEA:223970|IEA:22427|IEA:225182|IEA:231724|IEA:232314|IEA:235559|IEA:235610|IEA:237911|IEA…
R-MMU:5693616	-1	Presynaptic phase of homologous DNA pairing and strand exchange	IEA:106344|IEA:114714|IEA:11920|IEA:12144|IEA:12189|IEA:12190|IEA:12649|IEA:15574|IEA:17535|IEA:19355|IEA:19356|IEA:19361|IEA:19363|IEA:19364|IEA:19367|IEA:19718|IEA:21975|IEA:223970|IEA:22427|IEA:225182|IEA:231724|IEA:235559|IEA:235610|IEA:237911|IEA:26909|IEA:27354|IEA:327762|IEA:57434|IEA:68240|IEA:68275|IEA:69263|IEA:72151|IEA:74386|IEA:81601
R-MMU:5694530	-1	Cargo concentration in the ER	IEA:11839|IEA:12793|IEA:12794|IEA:12836|IEA:13032|IEA:14067|IEA:14069|IEA:14275|IEA:14799|IEA:193813|IEA:20333|IEA:20334|IEA:20702|IEA:214895|IEA:21802|IEA:218811|IEA:235416|IEA:333883|IEA:338366|IEA:50907|IEA:56334|IEA:56389|IEA:56494|IEA:64138|IEA:66397|IEA:66890|IEA:68581|IEA:69608|IEA:70361|IEA:72978|IEA:77371|IEA:99683
R-MMU:5696394	-1	DNA Damage Recognition in GG-NER	IEA:107986|IEA:108679|IEA:11461|IEA:11546|IEA:12848|IEA:13194|IEA:19358|IEA:19359|IEA:22186|IEA:22187|IEA:22190|IEA:225280|IEA:22591|IEA:22632|IEA:227195|IEA:235134|IEA:26370|IEA:26572|IEA:26754|IEA:26891|IEA:26893|IEA:26894|IEA:26895|IEA:51812|IEA:56249|IEA:56438|IEA:56456|IEA:56505|IEA:68142|IEA:69714|IEA:70020|IEA:72584|IEA:78294|IEA:99375
R-MMU:5696395	-1	Formation of Incision Complex in GG-NER	IEA:107986|IEA:11546|IEA:12572|IEA:13194|IEA:13870|IEA:13871|IEA:13872|IEA:14884|IEA:14885|IEA:170930|IEA:17420|IEA:19358|IEA:19359|IEA:20610|IEA:209357|IEA:22186|IEA:22187|IEA:22190|IEA:22196|IEA:22218|IEA:22590|IEA:22591|IEA:229615|IEA:23894|IEA:26370|IEA:50505|IEA:56438|IEA:56469|IEA:66467|IEA:66671|IEA:68058|IEA:68240|IEA:68275|IEA:70620|IEA:72584|IEA:77593|IEA:78294|IEA:93765|IEA:93836|IEA:9…
R-MMU:5696397	-1	Gap-filling DNA repair synthesis and ligation in GG-NER	IEA:106344|IEA:18538|IEA:18971|IEA:18972|IEA:18973|IEA:18974|IEA:19687|IEA:19718|IEA:22186|IEA:22187|IEA:22190|IEA:27015|IEA:59001|IEA:66979|IEA:68240|IEA:68275|IEA:69263|IEA:69745|IEA:72151|IEA:78294
R-MMU:5696398	-1	Nucleotide Excision Repair	IEA:106344|IEA:107986|IEA:108679|IEA:11461|IEA:11546|IEA:11834|IEA:12572|IEA:12848|IEA:13194|IEA:13870|IEA:13871|IEA:13872|IEA:14884|IEA:14885|IEA:15312|IEA:16881|IEA:170930|IEA:17420|IEA:17749|IEA:18538|IEA:18971|IEA:18972|IEA:18973|IEA:18974|IEA:19358|IEA:19359|IEA:19687|IEA:19718|IEA:20020|IEA:20021|IEA:20610|IEA:209357|IEA:21399|IEA:22186|IEA:22187|IEA:22190|IEA:22196|IEA:22218|IEA:225280|IEA…
R-MMU:5696399	-1	Global Genome Nucleotide Excision Repair (GG-NER)	IEA:106344|IEA:107986|IEA:108679|IEA:11461|IEA:11546|IEA:12572|IEA:12848|IEA:13194|IEA:13870|IEA:13871|IEA:13872|IEA:14884|IEA:14885|IEA:170930|IEA:17420|IEA:18538|IEA:18971|IEA:18972|IEA:18973|IEA:18974|IEA:19358|IEA:19359|IEA:19687|IEA:19718|IEA:20610|IEA:209357|IEA:22186|IEA:22187|IEA:22190|IEA:22196|IEA:22218|IEA:225280|IEA:22590|IEA:22591|IEA:22632|IEA:227195|IEA:229615|IEA:235134|IEA:23894|…
R-MMU:5696400	-1	Dual Incision in GG-NER	IEA:106344|IEA:107986|IEA:11546|IEA:13194|IEA:13870|IEA:13871|IEA:13872|IEA:14884|IEA:14885|IEA:18538|IEA:18971|IEA:18972|IEA:18973|IEA:18974|IEA:19687|IEA:19718|IEA:209357|IEA:22186|IEA:22187|IEA:22190|IEA:22590|IEA:23894|IEA:27015|IEA:50505|IEA:56438|IEA:59001|IEA:66467|IEA:66979|IEA:68058|IEA:68240|IEA:68275|IEA:69263|IEA:69745|IEA:72151|IEA:72584|IEA:78294|IEA:99375
R-MMU:597592	-1	Post-translational protein modification	IEA:100037258|IEA:100041230|IEA:100102|IEA:100216474|IEA:100689|IEA:100737|IEA:100756|IEA:101100|IEA:101206|IEA:101358|IEA:101565|IEA:102115|IEA:102323|IEA:102339|IEA:102580|IEA:103468|IEA:103534|IEA:103554|IEA:103583|IEA:103737|IEA:104009|IEA:104318|IEA:104416|IEA:105348|IEA:105522|IEA:105638|IEA:105785|IEA:106021|IEA:106052|IEA:106572|IEA:107260|IEA:107338|IEA:107607|IEA:107652|IEA:107895|IEA:1…
R-MMU:606279	-1	Deposition of new CENPA-containing nucleosomes at the centromere	IEA:100039319|IEA:100041230|IEA:12615|IEA:12617|IEA:15267|IEA:15270|IEA:18148|IEA:19646|IEA:20892|IEA:212427|IEA:217653|IEA:232440|IEA:233532|IEA:245688|IEA:26886|IEA:319155|IEA:319156|IEA:319157|IEA:319158|IEA:319159|IEA:319160|IEA:319161|IEA:319164|IEA:319165|IEA:319166|IEA:319167|IEA:319168|IEA:319169|IEA:319170|IEA:319171|IEA:319172|IEA:319173|IEA:319176|IEA:319177|IEA:319178|IEA:319179|IEA:3…
R-MMU:611105	-1	Respiratory electron transport	IEA:100042503|IEA:104130|IEA:110826|IEA:110842|IEA:17716|IEA:17717|IEA:17718|IEA:17719|IEA:17721|IEA:17722|IEA:17991|IEA:17993|IEA:17995|IEA:210582|IEA:226646|IEA:227197|IEA:229211|IEA:230075|IEA:26940|IEA:3338896|IEA:3338902|IEA:407785|IEA:54405|IEA:595136|IEA:66046|IEA:66091|IEA:66108|IEA:66218|IEA:66377|IEA:66414|IEA:66416|IEA:66495|IEA:66706|IEA:66841|IEA:66916|IEA:67130|IEA:67184|IEA:67264|I…
R-MMU:622312	-1	Inflammasomes	IEA:12043|IEA:12048|IEA:15516|IEA:18439|IEA:19200|IEA:195046|IEA:216799|IEA:22166|IEA:383619|IEA:54483|IEA:55991|IEA:56338|IEA:66824|IEA:67955
R-MMU:622323	-1	Presynaptic nicotinic acetylcholine receptors	IEA:108015|IEA:108043|IEA:110834|IEA:110835|IEA:110902|IEA:11435|IEA:11438|IEA:11440|IEA:11444|IEA:11447|IEA:11448
R-MMU:622327	-1	Postsynaptic nicotinic acetylcholine receptors	IEA:108015|IEA:108043|IEA:110834|IEA:110835|IEA:110902|IEA:11435|IEA:11438|IEA:11440|IEA:11441|IEA:11444|IEA:11447|IEA:11448|IEA:231252
R-MMU:629587	-1	Highly sodium permeable postsynaptic acetylcholine nicotinic receptors	IEA:108015|IEA:110834|IEA:11438|IEA:11444|IEA:11447|IEA:11448
R-MMU:629594	-1	Highly calcium permeable postsynaptic nicotinic acetylcholine receptors	IEA:108015|IEA:108043|IEA:110834|IEA:110835|IEA:110902|IEA:11435|IEA:11438|IEA:11440|IEA:11441|IEA:11444|IEA:231252
R-MMU:629597	-1	Highly calcium permeable nicotinic acetylcholine receptors	IEA:108015|IEA:108043|IEA:110834|IEA:110835|IEA:110902|IEA:11435|IEA:11438|IEA:11440|IEA:11444
R-MMU:674695	-1	RNA Polymerase II Pre-transcription Events	IEA:106389|IEA:107951|IEA:108143|IEA:114741|IEA:12455|IEA:12572|IEA:13716|IEA:13871|IEA:13872|IEA:14884|IEA:14885|IEA:17420|IEA:17749|IEA:20020|IEA:20021|IEA:20833|IEA:20922|IEA:20924|IEA:20926|IEA:209357|IEA:209361|IEA:21343|IEA:21374|IEA:21399|IEA:214498|IEA:22083|IEA:226182|IEA:228980|IEA:229906|IEA:231329|IEA:235459|IEA:235497|IEA:23894|IEA:24074|IEA:24075|IEA:24116|IEA:245841|IEA:270627|IEA:…
R-MMU:6781823	-1	Formation of TC-NER Pre-Incision Complex	IEA:108679|IEA:11834|IEA:12572|IEA:12848|IEA:13194|IEA:13871|IEA:13872|IEA:14884|IEA:14885|IEA:15312|IEA:17420|IEA:17749|IEA:20020|IEA:20021|IEA:209357|IEA:21399|IEA:22186|IEA:22187|IEA:22190|IEA:22590|IEA:231329|IEA:23894|IEA:245841|IEA:252870|IEA:26572|IEA:26754|IEA:26891|IEA:26893|IEA:26894|IEA:26895|IEA:28000|IEA:319955|IEA:328572|IEA:56031|IEA:56438|IEA:57905|IEA:66420|IEA:66467|IEA:66491|IE…
R-MMU:6781827	-1	Transcription-Coupled Nucleotide Excision Repair (TC-NER)	IEA:106344|IEA:108679|IEA:11834|IEA:12572|IEA:12848|IEA:13194|IEA:13870|IEA:13871|IEA:13872|IEA:14884|IEA:14885|IEA:15312|IEA:16881|IEA:17420|IEA:17749|IEA:18538|IEA:18971|IEA:18972|IEA:18973|IEA:18974|IEA:19687|IEA:19718|IEA:20020|IEA:20021|IEA:209357|IEA:21399|IEA:22186|IEA:22187|IEA:22190|IEA:22590|IEA:22594|IEA:231329|IEA:23894|IEA:245841|IEA:252870|IEA:26572|IEA:26754|IEA:26891|IEA:26893|IEA…
R-MMU:6782135	-1	Dual incision in TC-NER	IEA:106344|IEA:11834|IEA:12572|IEA:13194|IEA:13870|IEA:13871|IEA:13872|IEA:14884|IEA:14885|IEA:15312|IEA:17420|IEA:17749|IEA:18538|IEA:18971|IEA:18972|IEA:18973|IEA:18974|IEA:19687|IEA:19718|IEA:20020|IEA:20021|IEA:209357|IEA:21399|IEA:22186|IEA:22187|IEA:22190|IEA:22590|IEA:231329|IEA:23894|IEA:245841|IEA:252870|IEA:27015|IEA:28000|IEA:319955|IEA:328572|IEA:50505|IEA:56031|IEA:56438|IEA:57905|IE…
R-MMU:6782210	-1	Gap-filling DNA repair synthesis and ligation in TC-NER	IEA:106344|IEA:11834|IEA:12572|IEA:13194|IEA:13871|IEA:13872|IEA:14884|IEA:14885|IEA:15312|IEA:16881|IEA:17420|IEA:17749|IEA:18538|IEA:18971|IEA:18972|IEA:18973|IEA:18974|IEA:19687|IEA:19718|IEA:20020|IEA:20021|IEA:209357|IEA:21399|IEA:22186|IEA:22187|IEA:22190|IEA:22594|IEA:231329|IEA:23894|IEA:245841|IEA:252870|IEA:27015|IEA:28000|IEA:319955|IEA:328572|IEA:56031|IEA:56438|IEA:57905|IEA:59001|IE…
R-MMU:6783310	-1	Fanconi Anemia Pathway	IEA:100040608|IEA:101831|IEA:104806|IEA:13870|IEA:14087|IEA:14088|IEA:140917|IEA:193838|IEA:208836|IEA:20892|IEA:211651|IEA:22186|IEA:22187|IEA:22190|IEA:230484|IEA:235610|IEA:237211|IEA:268465|IEA:272158|IEA:330554|IEA:50505|IEA:52864|IEA:60534|IEA:67030|IEA:67196|IEA:67513|IEA:67561|IEA:68240|IEA:68275|IEA:69928|IEA:71711|IEA:71885|IEA:75764|IEA:78294
R-MMU:6783589	-1	Interleukin-6 family signaling	IEA:12402|IEA:12702|IEA:12803|IEA:12804|IEA:12931|IEA:13019|IEA:16156|IEA:16157|IEA:16193|IEA:16194|IEA:16195|IEA:16452|IEA:16878|IEA:16880|IEA:18413|IEA:18414|IEA:19247|IEA:20848|IEA:218624|IEA:54721|IEA:56708|IEA:76399
R-MMU:6783783	-1	Interleukin-10 signaling	IEA:16154|IEA:20848|IEA:54721
R-MMU:6783984	-1	Glycine degradation	IEA:104174|IEA:13382|IEA:434437|IEA:68133
R-MMU:6785631	-1	ERBB2 Regulates Cell Motility	IEA:11848|IEA:12223|IEA:13367|IEA:13645|IEA:13649|IEA:13866|IEA:13867|IEA:13869|IEA:13874|IEA:15200|IEA:76890
R-MMU:6785807	-1	Interleukin-4 and Interleukin-13 signaling	IEA:12703|IEA:16164|IEA:16189|IEA:16190|IEA:16452|IEA:16453|IEA:20848|IEA:20852|IEA:22027|IEA:54721|IEA:56468
R-MMU:6787639	-1	GDP-fucose biosynthesis	IEA:218138|IEA:22122|IEA:228368|IEA:234730|IEA:69064|IEA:75540
R-MMU:6788467	-1	IL-6-type cytokine receptor ligand interactions	IEA:12803|IEA:12804|IEA:12931|IEA:13019|IEA:16156|IEA:16157|IEA:16195|IEA:16452|IEA:16878|IEA:16880|IEA:18413|IEA:18414|IEA:218624|IEA:54721|IEA:56708|IEA:76399
R-MMU:6791226	-1	Major pathway of rRNA processing in the nucleolus and cytosol	IEA:100043813|IEA:100044627|IEA:100502825|IEA:100503670|IEA:100608|IEA:100862455|IEA:100862468|IEA:102462|IEA:102614|IEA:104318|IEA:104662|IEA:105244208|IEA:105372|IEA:108167922|IEA:109075|IEA:110816|IEA:110954|IEA:114641|IEA:11837|IEA:12181|IEA:14113|IEA:14791|IEA:16785|IEA:16898|IEA:17975|IEA:18572|IEA:195434|IEA:19899|IEA:19921|IEA:19934|IEA:19941|IEA:19942|IEA:19943|IEA:19944|IEA:19946|IEA:19…
R-MMU:6791312	-1	TP53 Regulates Transcription of Cell Cycle Genes	IEA:104625|IEA:108961|IEA:12028|IEA:12227|IEA:12427|IEA:12428|IEA:12447|IEA:12448|IEA:12532|IEA:12534|IEA:12566|IEA:12575|IEA:12576|IEA:12577|IEA:13197|IEA:18148|IEA:18538|IEA:18983|IEA:20620|IEA:20878|IEA:219103|IEA:228140|IEA:231464|IEA:232791|IEA:234594|IEA:268697|IEA:52679|IEA:52846|IEA:53621|IEA:55948|IEA:58184|IEA:69125|IEA:72068|IEA:78893
R-MMU:6794361	-1	Neurexins and neuroligins	IEA:107065|IEA:108071|IEA:12361|IEA:13169|IEA:13385|IEA:13821|IEA:13822|IEA:13823|IEA:14816|IEA:18189|IEA:18191|IEA:192167|IEA:210274|IEA:216028|IEA:216856|IEA:224997|IEA:226352|IEA:228836|IEA:23859|IEA:242667|IEA:243499|IEA:243961|IEA:244310|IEA:245537|IEA:26556|IEA:26557|IEA:26558|IEA:269587|IEA:53310|IEA:58234|IEA:74342
R-MMU:6794362	-1	Protein-protein interactions at synapses	IEA:107065|IEA:108071|IEA:12361|IEA:13169|IEA:13383|IEA:13385|IEA:13821|IEA:13822|IEA:13823|IEA:14251|IEA:14252|IEA:14799|IEA:14802|IEA:14810|IEA:14811|IEA:14812|IEA:14813|IEA:14814|IEA:14816|IEA:16180|IEA:18189|IEA:18191|IEA:18213|IEA:19024|IEA:192167|IEA:19266|IEA:19268|IEA:19280|IEA:20168|IEA:210274|IEA:216028|IEA:216856|IEA:224997|IEA:225875|IEA:226352|IEA:228836|IEA:233067|IEA:233977|IEA:238…
R-MMU:6796648	-1	TP53 Regulates Transcription of DNA Repair Genes	IEA:107951|IEA:114741|IEA:12455|IEA:12572|IEA:13716|IEA:13871|IEA:13872|IEA:14884|IEA:14885|IEA:17420|IEA:17749|IEA:20020|IEA:20021|IEA:20833|IEA:20922|IEA:20924|IEA:209357|IEA:21399|IEA:231329|IEA:23894|IEA:24116|IEA:245841|IEA:27224|IEA:27632|IEA:57314|IEA:58202|IEA:66420|IEA:66467|IEA:66491|IEA:66671|IEA:67655|IEA:67673|IEA:67710|IEA:67923|IEA:68705|IEA:69131|IEA:69241|IEA:69562|IEA:69833|IEA:…
R-MMU:6798163	-1	Choline catabolism	IEA:100434|IEA:110695|IEA:12116|IEA:192166|IEA:218865|IEA:74129
R-MMU:6798695	-1	Neutrophil degranulation	IEA:100037258|IEA:100037283|IEA:100038909|IEA:100038927|IEA:100040233|IEA:100040531|IEA:100040563|IEA:100041146|IEA:100041688|IEA:100041759|IEA:100041787|IEA:100041811|IEA:100041890|IEA:100041895|IEA:100041952|IEA:100310872|IEA:100503605|IEA:100503970|IEA:100529082|IEA:100561|IEA:100862126|IEA:101488143|IEA:102595|IEA:103964|IEA:104009|IEA:104112|IEA:105245|IEA:105722|IEA:105855|IEA:106572|IEA:10…
R-MMU:6799198	-1	Complex I biogenesis	IEA:100042503|IEA:104130|IEA:17716|IEA:17717|IEA:17718|IEA:17719|IEA:17721|IEA:17722|IEA:17991|IEA:17993|IEA:17995|IEA:226646|IEA:227197|IEA:229211|IEA:230075|IEA:26940|IEA:3338896|IEA:3338902|IEA:407785|IEA:54405|IEA:595136|IEA:66046|IEA:66091|IEA:66108|IEA:66218|IEA:66377|IEA:66414|IEA:66416|IEA:66495|IEA:66706|IEA:66916|IEA:67130|IEA:67184|IEA:67264|IEA:67273|IEA:68194|IEA:68197|IEA:68198|IEA:…
R-MMU:6799990	-1	Metal sequestration by antimicrobial proteins	IEA:16819|IEA:17002|IEA:20201|IEA:20202
R-MMU:6803157	-1	Antimicrobial peptides	IEA:100038927|IEA:100040233|IEA:100041688|IEA:100041759|IEA:100041787|IEA:100041811|IEA:100041890|IEA:100041895|IEA:100041952|IEA:100503970|IEA:100862126|IEA:103964|IEA:114228|IEA:11870|IEA:11927|IEA:11977|IEA:12458|IEA:12504|IEA:12652|IEA:12759|IEA:12796|IEA:13035|IEA:13214|IEA:13226|IEA:13236|IEA:13237|IEA:13586|IEA:13587|IEA:16429|IEA:16819|IEA:17002|IEA:17105|IEA:18173|IEA:18489|IEA:18780|IEA…
R-MMU:6803204	-1	TP53 Regulates Transcription of Genes Involved in Cytochrome C Release	IEA:11920|IEA:12177|IEA:225655|IEA:233058|IEA:66494|IEA:68428|IEA:69076
R-MMU:6803205	-1	TP53 regulates transcription of several additional cell death genes whose specific roles in p53-dependent apoptosis remain uncertain	IEA:19352|IEA:56187
R-MMU:6803207	-1	TP53 Regulates Transcription of Caspase Activators and Caspases	IEA:11920|IEA:12366|IEA:12905|IEA:57913
R-MMU:6803211	-1	TP53 Regulates Transcription of Death Receptors and Ligands	IEA:16009|IEA:68742
R-MMU:6803529	-1	FGFR2 alternative splicing	IEA:15382|IEA:17749|IEA:20020|IEA:20021|IEA:207920|IEA:21841|IEA:21843|IEA:231329|IEA:245841|IEA:433702|IEA:59013|IEA:66420|IEA:66491|IEA:67710|IEA:68092|IEA:68705|IEA:69241|IEA:69833|IEA:69920|IEA:76936|IEA:77411|IEA:93686|IEA:98053|IEA:98758
R-MMU:6803544	-1	Ion influx/efflux at host-pathogen interface	IEA:11927|IEA:11977|IEA:18173|IEA:72621
R-MMU:6804114	-1	TP53 Regulates Transcription of Genes Involved in G2 Cell Cycle Arrest	IEA:12028|IEA:12534|IEA:13197|IEA:18538|IEA:20878|IEA:268697|IEA:55948
R-MMU:6804115	-1	TP53 regulates transcription of additional cell cycle genes whose exact role in the p53 pathway remain uncertain	IEA:104625|IEA:12227|IEA:12532|IEA:18148|IEA:18983|IEA:20620|IEA:219103|IEA:228140|IEA:231464|IEA:232791|IEA:234594|IEA:52846|IEA:53621|IEA:58184|IEA:69125|IEA:72068|IEA:78893
R-MMU:6804116	-1	TP53 Regulates Transcription of Genes Involved in G1 Cell Cycle Arrest	IEA:108961|IEA:12427|IEA:12428|IEA:12447|IEA:12448|IEA:12566|IEA:12575|IEA:12576|IEA:12577|IEA:52679
R-MMU:6804754	-1	Regulation of TP53 Expression	IEA:22059
R-MMU:6804756	-1	Regulation of TP53 Activity through Phosphorylation	IEA:105787|IEA:106344|IEA:108079|IEA:108097|IEA:108099|IEA:108143|IEA:114741|IEA:11920|IEA:12144|IEA:12189|IEA:12427|IEA:12428|IEA:12566|IEA:12568|IEA:12569|IEA:12649|IEA:12995|IEA:13000|IEA:13001|IEA:15257|IEA:15258|IEA:15574|IEA:17165|IEA:17246|IEA:17248|IEA:17535|IEA:19079|IEA:19082|IEA:19094|IEA:19355|IEA:19356|IEA:19367|IEA:19718|IEA:20833|IEA:20869|IEA:20877|IEA:20878|IEA:209361|IEA:21343|I…
R-MMU:6804757	-1	Regulation of TP53 Degradation	IEA:109270|IEA:11651|IEA:11652|IEA:11920|IEA:12427|IEA:12428|IEA:12450|IEA:12534|IEA:12566|IEA:13163|IEA:17246|IEA:17248|IEA:18607|IEA:19052|IEA:19053|IEA:20393|IEA:22059|IEA:22186|IEA:22187|IEA:22190|IEA:227743|IEA:228829|IEA:23797|IEA:252870|IEA:26931|IEA:50883|IEA:51792|IEA:56716|IEA:56717|IEA:67338|IEA:73699|IEA:78294|IEA:78757|IEA:80751
R-MMU:6804758	-1	Regulation of TP53 Activity through Acetylation	IEA:107932|IEA:108083|IEA:11651|IEA:11652|IEA:117150|IEA:15182|IEA:17192|IEA:18718|IEA:18854|IEA:19646|IEA:216848|IEA:219024|IEA:22059|IEA:223770|IEA:229542|IEA:234366|IEA:23797|IEA:23942|IEA:23988|IEA:245688|IEA:26399|IEA:268936|IEA:26992|IEA:328572|IEA:433759|IEA:66262|IEA:69260|IEA:70088|IEA:78783
R-MMU:6804759	-1	Regulation of TP53 Activity through Association with Co-factors	IEA:11651|IEA:11652|IEA:18996|IEA:18997|IEA:209456|IEA:21981|IEA:22059|IEA:22061|IEA:22062|IEA:228829|IEA:23797|IEA:29813|IEA:333654|IEA:53325
R-MMU:6804760	-1	Regulation of TP53 Activity through Methylation	IEA:110147|IEA:11920|IEA:17246|IEA:17248|IEA:219022|IEA:22059|IEA:22186|IEA:22187|IEA:22190|IEA:226830|IEA:241764|IEA:27374|IEA:328572|IEA:50883|IEA:57748|IEA:67956|IEA:77683|IEA:78294
R-MMU:6805567	-1	Keratinization	IEA:100009614|IEA:100040201|IEA:100040214|IEA:100040248|IEA:100041261|IEA:100041412|IEA:100041488|IEA:100043627|IEA:100415785|IEA:100502803|IEA:100502831|IEA:100502921|IEA:100502953|IEA:100503388|IEA:100504183|IEA:102637192|IEA:102637417|IEA:102640500|IEA:105243089|IEA:105243090|IEA:105866|IEA:107656|IEA:108167466|IEA:109052|IEA:109620|IEA:110308|IEA:110310|IEA:114566|IEA:114666|IEA:117172|IEA:12…
R-MMU:6806003	-1	Regulation of TP53 Expression and Degradation	IEA:109270|IEA:11651|IEA:11652|IEA:11920|IEA:12427|IEA:12428|IEA:12450|IEA:12534|IEA:12566|IEA:13163|IEA:17246|IEA:17248|IEA:18607|IEA:19052|IEA:19053|IEA:20393|IEA:22059|IEA:22186|IEA:22187|IEA:22190|IEA:227743|IEA:228829|IEA:23797|IEA:252870|IEA:26931|IEA:50883|IEA:51792|IEA:56716|IEA:56717|IEA:67338|IEA:73699|IEA:78294|IEA:78757|IEA:80751
R-MMU:6806664	-1	Metabolism of vitamin K	IEA:27973|IEA:69568|IEA:71707
R-MMU:6806667	-1	Metabolism of fat-soluble vitamins	IEA:103978|IEA:105349|IEA:105387|IEA:105886299|IEA:109791|IEA:116852|IEA:11806|IEA:11807|IEA:11808|IEA:11813|IEA:11814|IEA:11816|IEA:14187|IEA:14725|IEA:14733|IEA:14734|IEA:14735|IEA:15529|IEA:15530|IEA:16956|IEA:16971|IEA:170752|IEA:17252|IEA:19659|IEA:19660|IEA:19662|IEA:20969|IEA:20970|IEA:20971|IEA:22139|IEA:238055|IEA:23888|IEA:239393|IEA:27973|IEA:50500|IEA:55938|IEA:63857|IEA:65107|IEA:665…
R-MMU:6806834	-1	Signaling by MET	IEA:107746|IEA:109905|IEA:11845|IEA:12402|IEA:12814|IEA:12815|IEA:12824|IEA:12825|IEA:12831|IEA:12832|IEA:12842|IEA:12843|IEA:12928|IEA:12929|IEA:13858|IEA:14083|IEA:14268|IEA:14388|IEA:14784|IEA:15234|IEA:15239|IEA:15451|IEA:15461|IEA:16206|IEA:16398|IEA:16400|IEA:16412|IEA:16653|IEA:16772|IEA:16773|IEA:16774|IEA:16775|IEA:16776|IEA:16777|IEA:16779|IEA:16780|IEA:18706|IEA:18708|IEA:19246|IEA:192…
R-MMU:6806942	-1	MET Receptor Activation	IEA:15234|IEA:15451|IEA:20732|IEA:20733|IEA:54426
R-MMU:6807004	-1	Negative regulation of MET activity	IEA:12402|IEA:13858|IEA:14784|IEA:15234|IEA:15239|IEA:16206|IEA:19246|IEA:19255|IEA:19271|IEA:20404|IEA:20405|IEA:20408|IEA:20844|IEA:22186|IEA:22187|IEA:22190|IEA:56324|IEA:58194|IEA:78294|IEA:84092
R-MMU:6807047	-1	Cholesterol biosynthesis via desmosterol	IEA:13360|IEA:13595|IEA:235293|IEA:74754
R-MMU:6807062	-1	Cholesterol biosynthesis via lathosterol	IEA:13360|IEA:13595|IEA:235293|IEA:74754
R-MMU:6807070	-1	PTEN Regulation	IEA:103554|IEA:107932|IEA:109294|IEA:11651|IEA:11652|IEA:116871|IEA:11798|IEA:12151|IEA:12416|IEA:12418|IEA:12995|IEA:13000|IEA:13001|IEA:13619|IEA:13626|IEA:14013|IEA:14056|IEA:14302|IEA:15182|IEA:16912|IEA:16913|IEA:17192|IEA:17463|IEA:17999|IEA:18854|IEA:19166|IEA:19167|IEA:19170|IEA:19171|IEA:19172|IEA:19173|IEA:19175|IEA:19177|IEA:19179|IEA:19181|IEA:19182|IEA:19184|IEA:19185|IEA:19186|IEA:1…
R-MMU:6807505	-1	RNA polymerase II transcribes snRNA genes	IEA:101861|IEA:102209|IEA:107951|IEA:108143|IEA:109019|IEA:109077|IEA:12455|IEA:12572|IEA:13716|IEA:17749|IEA:18130|IEA:18986|IEA:18987|IEA:192657|IEA:20020|IEA:20021|IEA:20683|IEA:20922|IEA:20924|IEA:210925|IEA:21343|IEA:21374|IEA:218333|IEA:225283|IEA:226182|IEA:227644|IEA:229543|IEA:229906|IEA:231329|IEA:231571|IEA:235459|IEA:245841|IEA:269344|IEA:330959|IEA:433702|IEA:56698|IEA:57432|IEA:6385…
R-MMU:6807878	-1	COPI-mediated anterograde transport	IEA:102339|IEA:105785|IEA:107338|IEA:108123|IEA:108124|IEA:11733|IEA:11840|IEA:11842|IEA:11843|IEA:11844|IEA:12068|IEA:12343|IEA:12344|IEA:12345|IEA:12847|IEA:13136|IEA:13191|IEA:13424|IEA:13426|IEA:13427|IEA:14275|IEA:16333|IEA:16334|IEA:16834|IEA:17957|IEA:18195|IEA:19324|IEA:20739|IEA:20742|IEA:20743|IEA:213827|IEA:22142|IEA:22143|IEA:22144|IEA:22145|IEA:22146|IEA:22147|IEA:22151|IEA:22152|IEA…
R-MMU:6809371	-1	Formation of the cornified envelope	IEA:105866|IEA:107656|IEA:109052|IEA:109620|IEA:110308|IEA:110310|IEA:114566|IEA:12333|IEA:12336|IEA:12365|IEA:13505|IEA:13506|IEA:13507|IEA:13510|IEA:13511|IEA:13512|IEA:13706|IEA:14027|IEA:16480|IEA:16660|IEA:16661|IEA:16663|IEA:16664|IEA:16665|IEA:16666|IEA:16667|IEA:16668|IEA:16669|IEA:16670|IEA:16671|IEA:16672|IEA:16673|IEA:16675|IEA:16678|IEA:16680|IEA:16681|IEA:16682|IEA:16687|IEA:16691|IE…
R-MMU:6811434	-1	COPI-dependent Golgi-to-ER retrograde traffic	IEA:100502766|IEA:105785|IEA:107338|IEA:108123|IEA:108124|IEA:110033|IEA:11840|IEA:11842|IEA:11843|IEA:11844|IEA:12847|IEA:16551|IEA:16552|IEA:16554|IEA:16558|IEA:16561|IEA:16562|IEA:16563|IEA:16564|IEA:16565|IEA:16568|IEA:16569|IEA:16570|IEA:16571|IEA:16572|IEA:16573|IEA:16578|IEA:16579|IEA:16580|IEA:17957|IEA:18195|IEA:19324|IEA:19348|IEA:20333|IEA:20932|IEA:209737|IEA:213827|IEA:22142|IEA:2214…
R-MMU:6811436	-1	COPI-independent Golgi-to-ER retrograde traffic	IEA:108148|IEA:12121|IEA:12343|IEA:12344|IEA:12345|IEA:13191|IEA:13424|IEA:13426|IEA:13427|IEA:14423|IEA:18472|IEA:18475|IEA:18476|IEA:18783|IEA:19330|IEA:19346|IEA:22142|IEA:22143|IEA:22144|IEA:22145|IEA:22146|IEA:22147|IEA:22151|IEA:22152|IEA:22153|IEA:22428|IEA:226407|IEA:227613|IEA:234663|IEA:235661|IEA:238463|IEA:270192|IEA:28169|IEA:53357|IEA:53598|IEA:53857|IEA:54130|IEA:545486|IEA:56444|I…
R-MMU:6811438	-1	Intra-Golgi traffic	IEA:102339|IEA:108123|IEA:108124|IEA:109181|IEA:11650|IEA:11840|IEA:16834|IEA:17957|IEA:18195|IEA:19157|IEA:19158|IEA:19159|IEA:19338|IEA:22365|IEA:228960|IEA:233824|IEA:238123|IEA:242406|IEA:270160|IEA:53334|IEA:53611|IEA:54399|IEA:56389|IEA:56418|IEA:56494|IEA:58244|IEA:67474|IEA:67542|IEA:72318|IEA:75985|IEA:76332|IEA:76768|IEA:76877|IEA:97484
R-MMU:6811440	-1	Retrograde transport at the Trans-Golgi-Network	IEA:102339|IEA:104303|IEA:108123|IEA:108124|IEA:16004|IEA:16834|IEA:17113|IEA:17957|IEA:18195|IEA:19346|IEA:22134|IEA:22319|IEA:224705|IEA:227746|IEA:228960|IEA:232286|IEA:233824|IEA:238123|IEA:242406|IEA:245944|IEA:270192|IEA:319642|IEA:53330|IEA:53611|IEA:54214|IEA:56367|IEA:56382|IEA:58244|IEA:66460|IEA:66905|IEA:67542|IEA:68299|IEA:68505|IEA:69834|IEA:73296|IEA:74375|IEA:76332|IEA:76688|IEA:7…
R-MMU:6811442	-1	Intra-Golgi and retrograde Golgi-to-ER traffic	IEA:100502766|IEA:102339|IEA:104303|IEA:105785|IEA:107338|IEA:108123|IEA:108124|IEA:108148|IEA:109181|IEA:110033|IEA:11650|IEA:11840|IEA:11842|IEA:11843|IEA:11844|IEA:12121|IEA:12343|IEA:12344|IEA:12345|IEA:12847|IEA:13191|IEA:13424|IEA:13426|IEA:13427|IEA:14423|IEA:16004|IEA:16551|IEA:16552|IEA:16554|IEA:16558|IEA:16561|IEA:16562|IEA:16563|IEA:16564|IEA:16565|IEA:16568|IEA:16569|IEA:16570|IEA:16…
R-MMU:6811555	-1	PI5P Regulates TP53 Acetylation	IEA:108083|IEA:117150|IEA:18718|IEA:219024|IEA:22059|IEA:23988|IEA:26399|IEA:328572|IEA:69260
R-MMU:6811558	-1	PI5P, PP2A and IER3 Regulate PI3K/AKT Signaling	IEA:108083|IEA:11651|IEA:117150|IEA:11839|IEA:12223|IEA:12478|IEA:12487|IEA:12519|IEA:12524|IEA:13645|IEA:13649|IEA:13866|IEA:13867|IEA:13869|IEA:13874|IEA:13982|IEA:13983|IEA:14164|IEA:14165|IEA:14170|IEA:14171|IEA:14172|IEA:14173|IEA:14175|IEA:14176|IEA:14177|IEA:14178|IEA:14179|IEA:14180|IEA:14182|IEA:14183|IEA:14186|IEA:14360|IEA:14388|IEA:14784|IEA:15200|IEA:15234|IEA:16179|IEA:16180|IEA:163…
R-MMU:6814122	-1	Cooperation of PDCL (PhLP1) and TRiC/CCT in G-protein beta folding	IEA:12461|IEA:12462|IEA:12464|IEA:12465|IEA:12466|IEA:12467|IEA:12468|IEA:12469|IEA:12995|IEA:13000|IEA:13001|IEA:14677|IEA:14678|IEA:14679|IEA:14681|IEA:14685|IEA:14686|IEA:14687|IEA:14688|IEA:14693|IEA:14695|IEA:14696|IEA:14697|IEA:14699|IEA:14700|IEA:14701|IEA:14702|IEA:14704|IEA:14706|IEA:14707|IEA:14709|IEA:14710|IEA:19739|IEA:21454|IEA:24012|IEA:242851|IEA:50779|IEA:64337|IEA:66066|IEA:67466
R-MMU:6814848	-1	Glycerophospholipid catabolism	IEA:320981|IEA:50767|IEA:56209
R-MMU:68616	-1	Assembly of the ORC complex at the origin of replication	IEA:18392|IEA:18393|IEA:26428|IEA:26429|IEA:50793
R-MMU:68689	-1	CDC6 association with the ORC:origin complex	IEA:13555|IEA:13557|IEA:18392|IEA:18393|IEA:23834|IEA:242705|IEA:26428|IEA:26429|IEA:50793|IEA:66634
R-MMU:68827	-1	CDT1 association with the CDC6:ORC:origin complex	IEA:103554|IEA:16912|IEA:16913|IEA:17463|IEA:18392|IEA:18393|IEA:19166|IEA:19167|IEA:19170|IEA:19171|IEA:19172|IEA:19173|IEA:19175|IEA:19177|IEA:19179|IEA:19181|IEA:19182|IEA:19184|IEA:19185|IEA:19186|IEA:19188|IEA:19192|IEA:21762|IEA:22123|IEA:22186|IEA:22187|IEA:22190|IEA:228769|IEA:23834|IEA:23996|IEA:23997|IEA:26428|IEA:26429|IEA:26440|IEA:26441|IEA:26442|IEA:26443|IEA:26444|IEA:26445|IEA:264…
R-MMU:68867	-1	Assembly of the pre-replicative complex	IEA:103554|IEA:13555|IEA:13557|IEA:16912|IEA:16913|IEA:17215|IEA:17216|IEA:17217|IEA:17218|IEA:17219|IEA:17220|IEA:17463|IEA:18392|IEA:18393|IEA:19166|IEA:19167|IEA:19170|IEA:19171|IEA:19172|IEA:19173|IEA:19175|IEA:19177|IEA:19179|IEA:19181|IEA:19182|IEA:19184|IEA:19185|IEA:19186|IEA:19188|IEA:19192|IEA:21762|IEA:22123|IEA:22186|IEA:22187|IEA:22190|IEA:228769|IEA:23834|IEA:23996|IEA:23997|IEA:242…
R-MMU:68875	-1	Mitotic Prophase	IEA:100039319|IEA:100041230|IEA:101706|IEA:103468|IEA:107939|IEA:108989|IEA:110379|IEA:12442|IEA:12534|IEA:13726|IEA:14211|IEA:14245|IEA:15077|IEA:15078|IEA:15081|IEA:15267|IEA:15270|IEA:16905|IEA:16906|IEA:170762|IEA:18141|IEA:18226|IEA:18750|IEA:18751|IEA:18817|IEA:19069|IEA:19324|IEA:19386|IEA:19645|IEA:217718|IEA:218210|IEA:22367|IEA:223921|IEA:224640|IEA:227699|IEA:227720|IEA:231042|IEA:2324…
R-MMU:68877	-1	Mitotic Prometaphase	IEA:100043813|IEA:100710|IEA:100986|IEA:101565|IEA:101706|IEA:103468|IEA:103573|IEA:103733|IEA:103768|IEA:104318|IEA:107995|IEA:108000|IEA:108911|IEA:110379|IEA:11799|IEA:12009|IEA:12235|IEA:12236|IEA:12237|IEA:12442|IEA:12534|IEA:12615|IEA:12617|IEA:12995|IEA:13000|IEA:13001|IEA:13006|IEA:13191|IEA:13424|IEA:13426|IEA:13427|IEA:13589|IEA:14211|IEA:15519|IEA:16319|IEA:16328|IEA:16563|IEA:17120|IE…
R-MMU:68881	-1	Mitotic Metaphase/Anaphase Transition	IEA:18817|IEA:67141
R-MMU:68882	-1	Mitotic Anaphase	IEA:100043813|IEA:100088|IEA:100710|IEA:103468|IEA:103554|IEA:103573|IEA:105513|IEA:105988|IEA:107939|IEA:107995|IEA:108000|IEA:108911|IEA:110379|IEA:116733|IEA:11799|IEA:12235|IEA:12236|IEA:12237|IEA:12442|IEA:12534|IEA:12615|IEA:12617|IEA:13006|IEA:13424|IEA:13426|IEA:13427|IEA:13589|IEA:13726|IEA:16211|IEA:16319|IEA:16563|IEA:16905|IEA:16906|IEA:16912|IEA:16913|IEA:170762|IEA:17120|IEA:17222|I…
R-MMU:68884	-1	Mitotic Telophase/Cytokinesis	IEA:100710|IEA:13006|IEA:18817|IEA:19348|IEA:19357|IEA:20842|IEA:20843|IEA:218914|IEA:24061|IEA:71175|IEA:71819|IEA:74549
R-MMU:68886	-1	M Phase	IEA:100039319|IEA:100041230|IEA:100043813|IEA:100088|IEA:100710|IEA:100986|IEA:101565|IEA:101706|IEA:103468|IEA:103554|IEA:103573|IEA:103733|IEA:103768|IEA:104318|IEA:105513|IEA:105988|IEA:107939|IEA:107995|IEA:108000|IEA:108911|IEA:108989|IEA:110379|IEA:116733|IEA:11799|IEA:12009|IEA:12235|IEA:12236|IEA:12237|IEA:12442|IEA:12534|IEA:12615|IEA:12617|IEA:12995|IEA:13000|IEA:13001|IEA:13006|IEA:131…
R-MMU:68911	-1	G2 Phase	IEA:12427|IEA:12428|IEA:12566|IEA:13555|IEA:13557
R-MMU:68949	-1	Orc1 removal from chromatin	IEA:103554|IEA:12427|IEA:12428|IEA:12566|IEA:16912|IEA:16913|IEA:17215|IEA:17216|IEA:17217|IEA:17218|IEA:17219|IEA:17220|IEA:17463|IEA:18392|IEA:18393|IEA:19166|IEA:19167|IEA:19170|IEA:19171|IEA:19172|IEA:19173|IEA:19175|IEA:19177|IEA:19179|IEA:19181|IEA:19182|IEA:19184|IEA:19185|IEA:19186|IEA:19188|IEA:19192|IEA:21402|IEA:21762|IEA:22123|IEA:22186|IEA:22187|IEA:22190|IEA:228769|IEA:23834|IEA:239…
R-MMU:68952	-1	DNA replication initiation	IEA:18968|IEA:18969|IEA:18973|IEA:18974|IEA:19075|IEA:19076|IEA:59001|IEA:66979
R-MMU:68962	-1	Activation of the pre-replicative complex	IEA:12544|IEA:12545|IEA:12566|IEA:17215|IEA:17216|IEA:17217|IEA:17218|IEA:17219|IEA:17220|IEA:18392|IEA:18393|IEA:18968|IEA:18969|IEA:18973|IEA:18974|IEA:19075|IEA:19076|IEA:23834|IEA:26428|IEA:26429|IEA:27214|IEA:50793|IEA:57441|IEA:59001|IEA:66634|IEA:66979|IEA:67177|IEA:68240|IEA:68275|IEA:70024
R-MMU:69002	-1	DNA Replication Pre-Initiation	IEA:103554|IEA:12544|IEA:12545|IEA:12566|IEA:13555|IEA:13557|IEA:16912|IEA:16913|IEA:17215|IEA:17216|IEA:17217|IEA:17218|IEA:17219|IEA:17220|IEA:17463|IEA:18392|IEA:18393|IEA:18968|IEA:18969|IEA:18973|IEA:18974|IEA:19075|IEA:19076|IEA:19166|IEA:19167|IEA:19170|IEA:19171|IEA:19172|IEA:19173|IEA:19175|IEA:19177|IEA:19179|IEA:19181|IEA:19182|IEA:19184|IEA:19185|IEA:19186|IEA:19188|IEA:19192|IEA:2176…
R-MMU:69017	-1	CDK-mediated phosphorylation and removal of Cdc6	IEA:103554|IEA:12427|IEA:12428|IEA:12447|IEA:12448|IEA:12566|IEA:16912|IEA:16913|IEA:17222|IEA:17463|IEA:19166|IEA:19167|IEA:19170|IEA:19171|IEA:19172|IEA:19173|IEA:19175|IEA:19177|IEA:19179|IEA:19181|IEA:19182|IEA:19184|IEA:19185|IEA:19186|IEA:19188|IEA:19192|IEA:216080|IEA:217232|IEA:21762|IEA:22123|IEA:22186|IEA:22187|IEA:22190|IEA:22194|IEA:228769|IEA:23834|IEA:23996|IEA:23997|IEA:26440|IEA:2…
R-MMU:69052	-1	Switching of origins to a post-replicative state	IEA:103554|IEA:12427|IEA:12428|IEA:12447|IEA:12448|IEA:12566|IEA:16912|IEA:16913|IEA:17215|IEA:17216|IEA:17217|IEA:17218|IEA:17219|IEA:17220|IEA:17222|IEA:17463|IEA:18392|IEA:18393|IEA:19166|IEA:19167|IEA:19170|IEA:19171|IEA:19172|IEA:19173|IEA:19175|IEA:19177|IEA:19179|IEA:19181|IEA:19182|IEA:19184|IEA:19185|IEA:19186|IEA:19188|IEA:19192|IEA:21402|IEA:216080|IEA:217232|IEA:21762|IEA:22123|IEA:22…
R-MMU:69091	-1	Polymerase switching	IEA:106344|IEA:18538|IEA:18968|IEA:18969|IEA:18971|IEA:18972|IEA:19075|IEA:19076|IEA:19687|IEA:19718|IEA:69263|IEA:69745|IEA:72151
R-MMU:69109	-1	Leading Strand Synthesis	IEA:106344|IEA:18538|IEA:18968|IEA:18969|IEA:18971|IEA:18972|IEA:19075|IEA:19076|IEA:19687|IEA:19718|IEA:69263|IEA:69745|IEA:72151
R-MMU:69166	-1	Removal of the Flap Intermediate	IEA:18538|IEA:18968|IEA:18969|IEA:18971|IEA:18972|IEA:19075|IEA:19076|IEA:327762|IEA:68240|IEA:68275|IEA:69745
R-MMU:69183	-1	Processive synthesis on the lagging strand	IEA:16881|IEA:18538|IEA:18968|IEA:18969|IEA:18971|IEA:18972|IEA:19075|IEA:19076|IEA:327762|IEA:68240|IEA:68275|IEA:69745
R-MMU:69186	-1	Lagging Strand Synthesis	IEA:106344|IEA:16881|IEA:18538|IEA:18968|IEA:18969|IEA:18971|IEA:18972|IEA:19075|IEA:19076|IEA:19687|IEA:19718|IEA:327762|IEA:68240|IEA:68275|IEA:69263|IEA:69745|IEA:72151
R-MMU:69190	-1	DNA strand elongation	IEA:106344|IEA:109145|IEA:16881|IEA:18538|IEA:18968|IEA:18969|IEA:18971|IEA:18972|IEA:19075|IEA:19076|IEA:19687|IEA:19718|IEA:272551|IEA:327762|IEA:68240|IEA:68275|IEA:69263|IEA:69270|IEA:69745|IEA:72151|IEA:78833
R-MMU:69200	-1	Phosphorylation of proteins involved in G1/S transition by active Cyclin E:Cdk2 complexes	IEA:12447|IEA:12448|IEA:12566|IEA:19645
R-MMU:69202	-1	Cyclin E associated events during G1/S transition	IEA:11651|IEA:11652|IEA:12427|IEA:12428|IEA:12443|IEA:12447|IEA:12448|IEA:12530|IEA:12566|IEA:12567|IEA:12572|IEA:12575|IEA:12576|IEA:12577|IEA:16912|IEA:16913|IEA:17420|IEA:17463|IEA:19166|IEA:19167|IEA:19170|IEA:19171|IEA:19172|IEA:19173|IEA:19175|IEA:19177|IEA:19179|IEA:19181|IEA:19182|IEA:19184|IEA:19185|IEA:19186|IEA:19188|IEA:19192|IEA:19645|IEA:20459|IEA:21402|IEA:21762|IEA:22123|IEA:22186…
R-MMU:69206	-1	G1/S Transition	IEA:11651|IEA:11652|IEA:12427|IEA:12428|IEA:12443|IEA:12447|IEA:12448|IEA:12530|IEA:12544|IEA:12545|IEA:12566|IEA:12567|IEA:12572|IEA:12575|IEA:12576|IEA:12577|IEA:16912|IEA:16913|IEA:17215|IEA:17216|IEA:17217|IEA:17218|IEA:17219|IEA:17220|IEA:17420|IEA:17463|IEA:18392|IEA:18393|IEA:18968|IEA:18969|IEA:18973|IEA:18974|IEA:19052|IEA:19053|IEA:19075|IEA:19076|IEA:19166|IEA:19167|IEA:19170|IEA:19171…
R-MMU:69231	-1	Cyclin D associated events in G1	IEA:104394|IEA:11350|IEA:12443|IEA:12444|IEA:12445|IEA:12567|IEA:12571|IEA:12572|IEA:12575|IEA:12576|IEA:12577|IEA:13555|IEA:13557|IEA:13559|IEA:16452|IEA:17096|IEA:17420|IEA:19052|IEA:19053|IEA:19645|IEA:19650|IEA:19651|IEA:20459|IEA:20779|IEA:21402|IEA:21781|IEA:22186|IEA:22187|IEA:22190|IEA:242705|IEA:26965|IEA:27401|IEA:51792|IEA:54124|IEA:66671|IEA:71978|IEA:73699|IEA:78294
R-MMU:69236	-1	G1 Phase	IEA:104394|IEA:11350|IEA:12443|IEA:12444|IEA:12445|IEA:12567|IEA:12571|IEA:12572|IEA:12575|IEA:12576|IEA:12577|IEA:13555|IEA:13557|IEA:13559|IEA:16452|IEA:17096|IEA:17420|IEA:19052|IEA:19053|IEA:19645|IEA:19650|IEA:19651|IEA:20459|IEA:20779|IEA:21402|IEA:21781|IEA:22186|IEA:22187|IEA:22190|IEA:242705|IEA:26965|IEA:27401|IEA:51792|IEA:54124|IEA:66671|IEA:71978|IEA:73699|IEA:78294
R-MMU:69239	-1	Synthesis of DNA	IEA:103554|IEA:106344|IEA:109145|IEA:12427|IEA:12428|IEA:12447|IEA:12448|IEA:12566|IEA:16881|IEA:16912|IEA:16913|IEA:17215|IEA:17216|IEA:17217|IEA:17218|IEA:17219|IEA:17220|IEA:17222|IEA:17463|IEA:18392|IEA:18393|IEA:18538|IEA:18968|IEA:18969|IEA:18971|IEA:18972|IEA:18973|IEA:18974|IEA:19075|IEA:19076|IEA:19166|IEA:19167|IEA:19170|IEA:19171|IEA:19172|IEA:19173|IEA:19175|IEA:19177|IEA:19179|IEA:19…
R-MMU:69242	-1	S Phase	IEA:100710|IEA:103554|IEA:106344|IEA:109145|IEA:11651|IEA:11652|IEA:12427|IEA:12428|IEA:12443|IEA:12447|IEA:12448|IEA:12530|IEA:12531|IEA:12566|IEA:12567|IEA:12572|IEA:12575|IEA:12576|IEA:12577|IEA:13006|IEA:16881|IEA:16912|IEA:16913|IEA:17215|IEA:17216|IEA:17217|IEA:17218|IEA:17219|IEA:17220|IEA:17222|IEA:17420|IEA:17463|IEA:18392|IEA:18393|IEA:18538|IEA:18968|IEA:18969|IEA:18971|IEA:18972|IEA:1…
R-MMU:69273	-1	Cyclin A/B1/B2 associated events during G2/M transition	IEA:103573|IEA:12427|IEA:12428|IEA:12442|IEA:12530|IEA:12531|IEA:12532|IEA:12534|IEA:12566|IEA:12572|IEA:17420|IEA:18817|IEA:19052|IEA:19053|IEA:22390|IEA:268697|IEA:268930|IEA:51792|IEA:66671|IEA:71978|IEA:72590|IEA:73699
R-MMU:69275	-1	G2/M Transition	IEA:100986|IEA:101565|IEA:103554|IEA:103573|IEA:103583|IEA:103733|IEA:103768|IEA:104318|IEA:12009|IEA:12427|IEA:12428|IEA:12442|IEA:12530|IEA:12531|IEA:12532|IEA:12534|IEA:12537|IEA:12566|IEA:12572|IEA:12575|IEA:13191|IEA:13424|IEA:13427|IEA:13589|IEA:15366|IEA:15516|IEA:15519|IEA:16328|IEA:16475|IEA:16912|IEA:16913|IEA:17274|IEA:17420|IEA:17463|IEA:17931|IEA:17997|IEA:18005|IEA:18286|IEA:18472|I…
R-MMU:69278	-1	Cell Cycle, Mitotic	IEA:100039319|IEA:100041230|IEA:100043813|IEA:100088|IEA:100710|IEA:100986|IEA:101565|IEA:101706|IEA:103468|IEA:103554|IEA:103573|IEA:103583|IEA:103733|IEA:103768|IEA:104318|IEA:104394|IEA:105513|IEA:105988|IEA:106344|IEA:107939|IEA:107995|IEA:108000|IEA:108911|IEA:108989|IEA:109145|IEA:110379|IEA:11350|IEA:11651|IEA:11652|IEA:116733|IEA:11799|IEA:12009|IEA:12235|IEA:12236|IEA:12237|IEA:12427|IEA…
R-MMU:69306	-1	DNA Replication	IEA:103554|IEA:106344|IEA:109145|IEA:12427|IEA:12428|IEA:12447|IEA:12448|IEA:12544|IEA:12545|IEA:12566|IEA:13555|IEA:13557|IEA:16881|IEA:16912|IEA:16913|IEA:17215|IEA:17216|IEA:17217|IEA:17218|IEA:17219|IEA:17220|IEA:17222|IEA:17463|IEA:18392|IEA:18393|IEA:18538|IEA:18968|IEA:18969|IEA:18971|IEA:18972|IEA:18973|IEA:18974|IEA:19075|IEA:19076|IEA:19166|IEA:19167|IEA:19170|IEA:19171|IEA:19172|IEA:19…
R-MMU:69416	-1	Dimerization of procaspase-8	IEA:12370|IEA:12633|IEA:14082|IEA:14102|IEA:14103|IEA:19766|IEA:21933|IEA:22030|IEA:22035|IEA:71609
R-MMU:69473	-1	G2/M DNA damage checkpoint	IEA:100041230|IEA:106344|IEA:107823|IEA:107976|IEA:11920|IEA:12144|IEA:12189|IEA:12532|IEA:12534|IEA:12649|IEA:15204|IEA:15270|IEA:15574|IEA:17535|IEA:19355|IEA:19356|IEA:19367|IEA:19718|IEA:20184|IEA:210766|IEA:21975|IEA:22059|IEA:22218|IEA:22390|IEA:223970|IEA:22427|IEA:225182|IEA:22627|IEA:22628|IEA:22629|IEA:22630|IEA:22631|IEA:231724|IEA:235559|IEA:235610|IEA:237911|IEA:240087|IEA:268697|IEA…
R-MMU:69478	-1	G2/M DNA replication checkpoint	IEA:12442|IEA:12534|IEA:22390|IEA:268697|IEA:268930
R-MMU:69481	-1	G2/M Checkpoints	IEA:100041230|IEA:103554|IEA:106344|IEA:107823|IEA:107976|IEA:11920|IEA:12144|IEA:12189|IEA:12442|IEA:12530|IEA:12532|IEA:12534|IEA:12544|IEA:12545|IEA:12566|IEA:12649|IEA:15204|IEA:15270|IEA:15574|IEA:16912|IEA:16913|IEA:17215|IEA:17216|IEA:17217|IEA:17218|IEA:17219|IEA:17220|IEA:17463|IEA:17535|IEA:18392|IEA:18393|IEA:19166|IEA:19167|IEA:19170|IEA:19171|IEA:19172|IEA:19173|IEA:19175|IEA:19177|I…
R-MMU:69541	-1	Stabilization of p53	IEA:103554|IEA:11920|IEA:16912|IEA:16913|IEA:17246|IEA:17248|IEA:17463|IEA:19166|IEA:19167|IEA:19170|IEA:19171|IEA:19172|IEA:19173|IEA:19175|IEA:19177|IEA:19179|IEA:19181|IEA:19182|IEA:19184|IEA:19185|IEA:19186|IEA:19188|IEA:19192|IEA:21762|IEA:22059|IEA:22123|IEA:22186|IEA:22187|IEA:22190|IEA:228769|IEA:228829|IEA:23996|IEA:23997|IEA:26374|IEA:26440|IEA:26441|IEA:26442|IEA:26443|IEA:26444|IEA:26…
R-MMU:69560	-1	Transcriptional activation of p53 responsive genes	IEA:22059|IEA:29813
R-MMU:69563	-1	p53-Dependent G1 DNA Damage Response	IEA:103554|IEA:11920|IEA:12427|IEA:12428|IEA:12447|IEA:12448|IEA:12566|IEA:12575|IEA:12576|IEA:12577|IEA:16912|IEA:16913|IEA:17246|IEA:17248|IEA:17463|IEA:19166|IEA:19167|IEA:19170|IEA:19171|IEA:19172|IEA:19173|IEA:19175|IEA:19177|IEA:19179|IEA:19181|IEA:19182|IEA:19184|IEA:19185|IEA:19186|IEA:19188|IEA:19192|IEA:21762|IEA:22059|IEA:22123|IEA:22186|IEA:22187|IEA:22190|IEA:228769|IEA:228829|IEA:23…
R-MMU:69580	-1	p53-Dependent G1/S DNA damage checkpoint	IEA:103554|IEA:11920|IEA:12427|IEA:12428|IEA:12447|IEA:12448|IEA:12566|IEA:12575|IEA:12576|IEA:12577|IEA:16912|IEA:16913|IEA:17246|IEA:17248|IEA:17463|IEA:19166|IEA:19167|IEA:19170|IEA:19171|IEA:19172|IEA:19173|IEA:19175|IEA:19177|IEA:19179|IEA:19181|IEA:19182|IEA:19184|IEA:19185|IEA:19186|IEA:19188|IEA:19192|IEA:21762|IEA:22059|IEA:22123|IEA:22186|IEA:22187|IEA:22190|IEA:228769|IEA:228829|IEA:23…
R-MMU:69601	-1	Ubiquitin Mediated Degradation of Phosphorylated Cdc25A	IEA:103554|IEA:12530|IEA:12649|IEA:16912|IEA:16913|IEA:17463|IEA:19166|IEA:19167|IEA:19170|IEA:19171|IEA:19172|IEA:19173|IEA:19175|IEA:19177|IEA:19179|IEA:19181|IEA:19182|IEA:19184|IEA:19185|IEA:19186|IEA:19188|IEA:19192|IEA:21762|IEA:22123|IEA:22186|IEA:22187|IEA:22190|IEA:228769|IEA:23996|IEA:23997|IEA:26440|IEA:26441|IEA:26442|IEA:26443|IEA:26444|IEA:26445|IEA:26446|IEA:50883|IEA:53380|IEA:572…
R-MMU:69610	-1	p53-Independent DNA Damage Response	IEA:103554|IEA:12530|IEA:12649|IEA:16912|IEA:16913|IEA:17463|IEA:19166|IEA:19167|IEA:19170|IEA:19171|IEA:19172|IEA:19173|IEA:19175|IEA:19177|IEA:19179|IEA:19181|IEA:19182|IEA:19184|IEA:19185|IEA:19186|IEA:19188|IEA:19192|IEA:21762|IEA:22123|IEA:22186|IEA:22187|IEA:22190|IEA:228769|IEA:23996|IEA:23997|IEA:26440|IEA:26441|IEA:26442|IEA:26443|IEA:26444|IEA:26445|IEA:26446|IEA:50883|IEA:53380|IEA:572…
R-MMU:69613	-1	p53-Independent G1/S DNA damage checkpoint	IEA:103554|IEA:12530|IEA:12649|IEA:16912|IEA:16913|IEA:17463|IEA:19166|IEA:19167|IEA:19170|IEA:19171|IEA:19172|IEA:19173|IEA:19175|IEA:19177|IEA:19179|IEA:19181|IEA:19182|IEA:19184|IEA:19185|IEA:19186|IEA:19188|IEA:19192|IEA:21762|IEA:22123|IEA:22186|IEA:22187|IEA:22190|IEA:228769|IEA:23996|IEA:23997|IEA:26440|IEA:26441|IEA:26442|IEA:26443|IEA:26444|IEA:26445|IEA:26446|IEA:50883|IEA:53380|IEA:572…
R-MMU:69615	-1	G1/S DNA Damage Checkpoints	IEA:103554|IEA:11920|IEA:12427|IEA:12428|IEA:12447|IEA:12448|IEA:12530|IEA:12566|IEA:12575|IEA:12576|IEA:12577|IEA:12649|IEA:16912|IEA:16913|IEA:17246|IEA:17248|IEA:17463|IEA:19166|IEA:19167|IEA:19170|IEA:19171|IEA:19172|IEA:19173|IEA:19175|IEA:19177|IEA:19179|IEA:19181|IEA:19182|IEA:19184|IEA:19185|IEA:19186|IEA:19188|IEA:19192|IEA:21762|IEA:22059|IEA:22123|IEA:22186|IEA:22187|IEA:22190|IEA:2287…
R-MMU:69618	-1	Mitotic Spindle Checkpoint	IEA:100043813|IEA:103468|IEA:103573|IEA:107995|IEA:108000|IEA:108911|IEA:110379|IEA:11799|IEA:12235|IEA:12236|IEA:12237|IEA:12615|IEA:12617|IEA:13424|IEA:13426|IEA:13427|IEA:13589|IEA:16319|IEA:16563|IEA:17120|IEA:17222|IEA:18221|IEA:18472|IEA:18817|IEA:19047|IEA:19052|IEA:19053|IEA:19386|IEA:19387|IEA:208628|IEA:20877|IEA:216080|IEA:216965|IEA:217232|IEA:22194|IEA:225849|IEA:226747|IEA:226849|IE…
R-MMU:69620	-1	Cell Cycle Checkpoints	IEA:100041230|IEA:100043813|IEA:103468|IEA:103554|IEA:103573|IEA:106344|IEA:107823|IEA:107976|IEA:107995|IEA:108000|IEA:108911|IEA:110379|IEA:11799|IEA:11920|IEA:12144|IEA:12189|IEA:12235|IEA:12236|IEA:12237|IEA:12427|IEA:12428|IEA:12442|IEA:12447|IEA:12448|IEA:12530|IEA:12532|IEA:12534|IEA:12544|IEA:12545|IEA:12566|IEA:12575|IEA:12576|IEA:12577|IEA:12615|IEA:12617|IEA:12649|IEA:13424|IEA:13426|I…
R-MMU:69656	-1	Cyclin A:Cdk2-associated events at S phase entry	IEA:11651|IEA:11652|IEA:12427|IEA:12428|IEA:12443|IEA:12447|IEA:12448|IEA:12530|IEA:12531|IEA:12566|IEA:12567|IEA:12572|IEA:12575|IEA:12576|IEA:12577|IEA:16912|IEA:16913|IEA:17420|IEA:17463|IEA:19166|IEA:19167|IEA:19170|IEA:19171|IEA:19172|IEA:19173|IEA:19175|IEA:19177|IEA:19179|IEA:19181|IEA:19182|IEA:19184|IEA:19185|IEA:19186|IEA:19188|IEA:19192|IEA:19645|IEA:20459|IEA:21402|IEA:21762|IEA:22123…
R-MMU:69895	-1	Transcriptional activation of cell cycle inhibitor p21	IEA:22059|IEA:29813
R-MMU:70171	-1	Glycolysis	IEA:103468|IEA:103988|IEA:107939|IEA:108989|IEA:110379|IEA:11674|IEA:11676|IEA:12183|IEA:13806|IEA:13807|IEA:13808|IEA:14433|IEA:14447|IEA:14751|IEA:15275|IEA:15277|IEA:170762|IEA:170768|IEA:18141|IEA:18226|IEA:18639|IEA:18640|IEA:18641|IEA:18642|IEA:18648|IEA:18655|IEA:18663|IEA:18746|IEA:19069|IEA:19386|IEA:212032|IEA:218210|IEA:21991|IEA:223921|IEA:227699|IEA:227720|IEA:230163|IEA:231042|IEA:2…
R-MMU:70221	-1	Glycogen breakdown (glycogenolysis)	IEA:102093|IEA:110094|IEA:110095|IEA:12313|IEA:12314|IEA:12315|IEA:14387|IEA:18679|IEA:18682|IEA:19309|IEA:27357|IEA:66681|IEA:68961|IEA:70974|IEA:77559
R-MMU:70263	-1	Gluconeogenesis	IEA:11674|IEA:11676|IEA:13358|IEA:13806|IEA:13807|IEA:13808|IEA:14120|IEA:14121|IEA:14377|IEA:14378|IEA:14385|IEA:14433|IEA:14447|IEA:14718|IEA:14719|IEA:14751|IEA:17448|IEA:17449|IEA:18534|IEA:18648|IEA:18655|IEA:18663|IEA:21991|IEA:224674|IEA:230163|IEA:27376|IEA:433182|IEA:50799|IEA:56012|IEA:56857|IEA:67863|IEA:68401|IEA:74551|IEA:78830
R-MMU:70268	-1	Pyruvate metabolism	IEA:106557|IEA:109801|IEA:12215|IEA:13382|IEA:14651|IEA:14874|IEA:16828|IEA:16832|IEA:16833|IEA:17436|IEA:18597|IEA:18598|IEA:18604|IEA:19015|IEA:20181|IEA:20501|IEA:22333|IEA:228026|IEA:235339|IEA:236900|IEA:27273|IEA:27402|IEA:319518|IEA:381511|IEA:382051|IEA:57274|IEA:68263|IEA:80879
R-MMU:70326	-1	Glucose metabolism	IEA:103468|IEA:103988|IEA:107939|IEA:108989|IEA:110379|IEA:11674|IEA:11676|IEA:12183|IEA:13358|IEA:13806|IEA:13807|IEA:13808|IEA:14120|IEA:14121|IEA:14377|IEA:14378|IEA:14385|IEA:14433|IEA:14447|IEA:14718|IEA:14719|IEA:14751|IEA:15275|IEA:15277|IEA:170762|IEA:170768|IEA:17448|IEA:17449|IEA:18141|IEA:18226|IEA:18534|IEA:18639|IEA:18640|IEA:18641|IEA:18642|IEA:18648|IEA:18655|IEA:18663|IEA:18746|IE…
R-MMU:70350	-1	Fructose catabolism	IEA:11668|IEA:16548|IEA:225913|IEA:230163|IEA:235582
R-MMU:70370	-1	Galactose catabolism	IEA:14430|IEA:14635|IEA:66681|IEA:70974|IEA:74246
R-MMU:70635	-1	Urea cycle	IEA:109900|IEA:11846|IEA:11847|IEA:11898|IEA:18408|IEA:18416|IEA:217214|IEA:227231|IEA:67824|IEA:83885
R-MMU:70688	-1	Proline catabolism	IEA:19125|IEA:212647|IEA:56189
R-MMU:70895	-1	Branched-chain amino acid catabolism	IEA:104776|IEA:110446|IEA:11992|IEA:12035|IEA:12036|IEA:12040|IEA:12041|IEA:13171|IEA:13382|IEA:227095|IEA:243382|IEA:56357|IEA:58875|IEA:66885|IEA:66948|IEA:72039|IEA:78038|IEA:93747
R-MMU:70921	-1	Histidine catabolism	IEA:14317|IEA:15109|IEA:15186|IEA:243537|IEA:67383|IEA:71761
R-MMU:71032	-1	Propionyl-CoA catabolism	IEA:109136|IEA:110821|IEA:17850|IEA:66904|IEA:73724
R-MMU:71064	-1	Lysine catabolism	IEA:110695|IEA:12971|IEA:13382|IEA:18293|IEA:19193|IEA:217593|IEA:235386|IEA:23923|IEA:270076|IEA:30956|IEA:72947|IEA:78920
R-MMU:71240	-1	Tryptophan catabolism	IEA:107766|IEA:15930|IEA:17254|IEA:20539|IEA:209176|IEA:234967|IEA:23923|IEA:56720|IEA:70266|IEA:70789|IEA:98256
R-MMU:71262	-1	Carnitine synthesis	IEA:170442|IEA:20425|IEA:56752
R-MMU:71288	-1	Creatine metabolism	IEA:102857|IEA:12709|IEA:12715|IEA:12716|IEA:14431|IEA:240332|IEA:243616|IEA:67092|IEA:76722
R-MMU:71291	-1	Metabolism of amino acids and derivatives	IEA:100328588|IEA:100434|IEA:100678|IEA:102857|IEA:103554|IEA:104174|IEA:104776|IEA:104816|IEA:104923|IEA:107272|IEA:107585|IEA:107626|IEA:107766|IEA:107869|IEA:108653|IEA:108682|IEA:109900|IEA:110391|IEA:110446|IEA:110695|IEA:11298|IEA:11484|IEA:11611|IEA:11615|IEA:11702|IEA:11720|IEA:11846|IEA:11847|IEA:11898|IEA:11992|IEA:12035|IEA:12036|IEA:12040|IEA:12041|IEA:12116|IEA:12411|IEA:12583|IEA:12…
R-MMU:71336	-1	Pentose phosphate pathway	IEA:110208|IEA:110639|IEA:14381|IEA:19139|IEA:19895|IEA:21351|IEA:21881|IEA:232449|IEA:328099|IEA:66171|IEA:66646|IEA:66681|IEA:71336|IEA:74637|IEA:75456
R-MMU:71384	-1	Ethanol oxidation	IEA:11522|IEA:11529|IEA:11532|IEA:11668|IEA:11669|IEA:26876|IEA:60525|IEA:68738|IEA:72535
R-MMU:71387	-1	Metabolism of carbohydrates	IEA:100910|IEA:102093|IEA:102448|IEA:103468|IEA:103978|IEA:103988|IEA:107939|IEA:108652|IEA:108902|IEA:108989|IEA:109685|IEA:110006|IEA:110094|IEA:110095|IEA:110173|IEA:110208|IEA:110379|IEA:110639|IEA:114332|IEA:11595|IEA:11668|IEA:11674|IEA:11676|IEA:11677|IEA:116847|IEA:117592|IEA:11881|IEA:12032|IEA:12091|IEA:121021|IEA:12111|IEA:12183|IEA:12313|IEA:12314|IEA:12315|IEA:12505|IEA:13004|IEA:131…
R-MMU:71403	-1	Citric acid cycle (TCA cycle)	IEA:107029|IEA:109264|IEA:11429|IEA:12974|IEA:13382|IEA:14194|IEA:15929|IEA:170718|IEA:17448|IEA:18293|IEA:20916|IEA:20917|IEA:269951|IEA:56451|IEA:66052|IEA:66925|IEA:66945|IEA:67680|IEA:67834|IEA:68636|IEA:78920
R-MMU:71406	-1	Pyruvate metabolism and Citric Acid (TCA) cycle	IEA:106557|IEA:107029|IEA:109264|IEA:109801|IEA:11429|IEA:12215|IEA:12974|IEA:13382|IEA:14194|IEA:14651|IEA:14874|IEA:15929|IEA:16828|IEA:16832|IEA:16833|IEA:170718|IEA:17436|IEA:17448|IEA:18293|IEA:18597|IEA:18598|IEA:18604|IEA:19015|IEA:20181|IEA:20501|IEA:20916|IEA:20917|IEA:217666|IEA:22333|IEA:228026|IEA:235339|IEA:236900|IEA:269951|IEA:27273|IEA:27402|IEA:319518|IEA:381511|IEA:382051|IEA:56…
R-MMU:71737	-1	Pyrophosphate hydrolysis	IEA:67895|IEA:74776
R-MMU:72086	-1	mRNA Capping	IEA:12572|IEA:13871|IEA:13872|IEA:14884|IEA:14885|IEA:17420|IEA:17749|IEA:20020|IEA:20021|IEA:20924|IEA:209357|IEA:231329|IEA:23894|IEA:24018|IEA:245841|IEA:433702|IEA:66420|IEA:66467|IEA:66491|IEA:66671|IEA:67710|IEA:67897|IEA:68092|IEA:68705|IEA:69241|IEA:69833|IEA:69920|IEA:98053
R-MMU:72163	-1	mRNA Splicing - Major Pathway	IEA:100862468|IEA:101943|IEA:107686|IEA:107701|IEA:108014|IEA:108062|IEA:108121|IEA:110809|IEA:11834|IEA:11991|IEA:13204|IEA:13211|IEA:15381|IEA:15382|IEA:15387|IEA:15388|IEA:15481|IEA:15568|IEA:15569|IEA:17149|IEA:17749|IEA:18521|IEA:18789|IEA:192159|IEA:192160|IEA:192170|IEA:193116|IEA:19656|IEA:19826|IEA:20020|IEA:20021|IEA:20227|IEA:20382|IEA:20383|IEA:20384|IEA:20462|IEA:20624|IEA:20630|IEA:…
R-MMU:72165	-1	mRNA Splicing - Minor Pathway	IEA:100862468|IEA:101943|IEA:107686|IEA:107701|IEA:110809|IEA:17749|IEA:192159|IEA:20020|IEA:20021|IEA:20382|IEA:20624|IEA:20638|IEA:20641|IEA:20643|IEA:20826|IEA:22608|IEA:231329|IEA:245841|IEA:27366|IEA:27756|IEA:319322|IEA:320632|IEA:433702|IEA:66125|IEA:66420|IEA:66491|IEA:66585|IEA:67178|IEA:67197|IEA:67225|IEA:67332|IEA:67710|IEA:67797|IEA:67996|IEA:68011|IEA:68092|IEA:68705|IEA:68879|IEA:6…
R-MMU:72172	-1	mRNA Splicing	IEA:100862468|IEA:101943|IEA:107686|IEA:107701|IEA:108014|IEA:108062|IEA:108121|IEA:110809|IEA:11834|IEA:11991|IEA:13204|IEA:13211|IEA:15381|IEA:15382|IEA:15387|IEA:15388|IEA:15481|IEA:15568|IEA:15569|IEA:17149|IEA:17749|IEA:18521|IEA:18789|IEA:192159|IEA:192160|IEA:192170|IEA:193116|IEA:19656|IEA:19826|IEA:20020|IEA:20021|IEA:20227|IEA:20382|IEA:20383|IEA:20384|IEA:20462|IEA:20624|IEA:20630|IEA:…
R-MMU:72187	-1	mRNA 3'-end processing	IEA:107829|IEA:108014|IEA:108062|IEA:108121|IEA:110809|IEA:17149|IEA:18789|IEA:192160|IEA:192170|IEA:193116|IEA:19826|IEA:20382|IEA:20383|IEA:20384|IEA:21681|IEA:22185|IEA:225160|IEA:228410|IEA:233073|IEA:269061|IEA:331401|IEA:386612|IEA:433702|IEA:51786|IEA:51796|IEA:53817|IEA:54188|IEA:54196|IEA:54451|IEA:60365|IEA:64340|IEA:66118|IEA:66231|IEA:66511|IEA:66899|IEA:67337|IEA:67996|IEA:68092|IEA:…
R-MMU:72200	-1	mRNA Editing: C to U Conversion	IEA:11810|IEA:11811|IEA:69865|IEA:80287
R-MMU:72202	-1	Transport of Mature Transcript to Cytoplasm	IEA:103468|IEA:107829|IEA:107939|IEA:108014|IEA:108121|IEA:108989|IEA:110379|IEA:110809|IEA:13684|IEA:170722|IEA:170762|IEA:17149|IEA:18141|IEA:18226|IEA:19069|IEA:192160|IEA:192170|IEA:193116|IEA:19386|IEA:19826|IEA:20382|IEA:20383|IEA:20384|IEA:20492|IEA:21681|IEA:218210|IEA:22185|IEA:223921|IEA:225160|IEA:227699|IEA:227720|IEA:231042|IEA:233073|IEA:234865|IEA:269113|IEA:269966|IEA:331401|IEA:3…
R-MMU:72203	-1	Processing of Capped Intron-Containing Pre-mRNA	IEA:100862468|IEA:101943|IEA:103468|IEA:107686|IEA:107701|IEA:107829|IEA:107939|IEA:108014|IEA:108062|IEA:108121|IEA:108989|IEA:110379|IEA:110809|IEA:11834|IEA:11991|IEA:13204|IEA:13211|IEA:13684|IEA:15381|IEA:15382|IEA:15387|IEA:15388|IEA:15481|IEA:15568|IEA:15569|IEA:170722|IEA:170762|IEA:17149|IEA:17749|IEA:18141|IEA:18226|IEA:18521|IEA:18789|IEA:19069|IEA:192159|IEA:192160|IEA:192170|IEA:1931…
R-MMU:72312	-1	rRNA processing	IEA:100043813|IEA:100044627|IEA:100502825|IEA:100503670|IEA:100608|IEA:100862455|IEA:100862468|IEA:102462|IEA:102614|IEA:104318|IEA:104662|IEA:105244208|IEA:105372|IEA:108167922|IEA:109075|IEA:110816|IEA:110954|IEA:114641|IEA:11837|IEA:12181|IEA:14113|IEA:14791|IEA:16785|IEA:16898|IEA:17975|IEA:18572|IEA:195434|IEA:19899|IEA:19921|IEA:19934|IEA:19941|IEA:19942|IEA:19943|IEA:19944|IEA:19946|IEA:19…
R-MMU:72613	-1	Eukaryotic Translation Initiation	IEA:100042807|IEA:100043813|IEA:100044627|IEA:100502825|IEA:100503670|IEA:100862455|IEA:105244208|IEA:108067|IEA:108167922|IEA:110954|IEA:114641|IEA:11837|IEA:13665|IEA:13667|IEA:13669|IEA:13681|IEA:13682|IEA:13684|IEA:13685|IEA:16341|IEA:16785|IEA:16898|IEA:18458|IEA:19899|IEA:19921|IEA:19934|IEA:19941|IEA:19942|IEA:19943|IEA:19944|IEA:19946|IEA:19951|IEA:19982|IEA:19988|IEA:19989|IEA:20005|IEA:…
R-MMU:72649	-1	Translation initiation complex formation	IEA:100042807|IEA:100043813|IEA:105244208|IEA:13665|IEA:13669|IEA:13681|IEA:13682|IEA:13684|IEA:16341|IEA:16785|IEA:16898|IEA:18458|IEA:20044|IEA:20054|IEA:20055|IEA:20068|IEA:20084|IEA:20085|IEA:20088|IEA:20090|IEA:20091|IEA:20102|IEA:20103|IEA:20104|IEA:20115|IEA:20116|IEA:208643|IEA:223691|IEA:22384|IEA:267019|IEA:26905|IEA:27050|IEA:27207|IEA:27370|IEA:27979|IEA:53356|IEA:54127|IEA:54709|IEA:…
R-MMU:72662	-1	Activation of the mRNA upon binding of the cap-binding complex and eIFs, and subsequent binding to 43S	IEA:100042807|IEA:100043813|IEA:105244208|IEA:13665|IEA:13669|IEA:13681|IEA:13682|IEA:13684|IEA:13685|IEA:16341|IEA:16785|IEA:16898|IEA:18458|IEA:20044|IEA:20054|IEA:20055|IEA:20068|IEA:20084|IEA:20085|IEA:20088|IEA:20090|IEA:20091|IEA:20102|IEA:20103|IEA:20104|IEA:20115|IEA:20116|IEA:208643|IEA:223691|IEA:22384|IEA:267019|IEA:26905|IEA:27050|IEA:27207|IEA:27370|IEA:27979|IEA:53356|IEA:54127|IEA:…
R-MMU:72689	-1	Formation of a pool of free 40S subunits	IEA:100042807|IEA:100043813|IEA:100044627|IEA:100502825|IEA:100503670|IEA:100862455|IEA:105244208|IEA:108167922|IEA:110954|IEA:114641|IEA:11837|IEA:13669|IEA:16341|IEA:16785|IEA:16898|IEA:19899|IEA:19921|IEA:19934|IEA:19941|IEA:19942|IEA:19943|IEA:19944|IEA:19946|IEA:19951|IEA:19982|IEA:19988|IEA:19989|IEA:20005|IEA:20044|IEA:20054|IEA:20055|IEA:20068|IEA:20084|IEA:20085|IEA:20088|IEA:20090|IEA:2…
R-MMU:72695	-1	Formation of the ternary complex, and subsequently, the 43S complex	IEA:100042807|IEA:100043813|IEA:105244208|IEA:13665|IEA:13669|IEA:16341|IEA:16785|IEA:16898|IEA:20044|IEA:20054|IEA:20055|IEA:20068|IEA:20084|IEA:20085|IEA:20088|IEA:20090|IEA:20091|IEA:20102|IEA:20103|IEA:20104|IEA:20115|IEA:20116|IEA:223691|IEA:267019|IEA:26905|IEA:27050|IEA:27207|IEA:27370|IEA:27979|IEA:53356|IEA:54127|IEA:54709|IEA:55944|IEA:56347|IEA:57294|IEA:66085|IEA:66235|IEA:66475|IEA:6…
R-MMU:72702	-1	Ribosomal scanning and start codon recognition	IEA:100042807|IEA:100043813|IEA:105244208|IEA:13665|IEA:13669|IEA:13681|IEA:13682|IEA:13684|IEA:16341|IEA:16785|IEA:16898|IEA:20044|IEA:20054|IEA:20055|IEA:20068|IEA:20084|IEA:20085|IEA:20088|IEA:20090|IEA:20091|IEA:20102|IEA:20103|IEA:20104|IEA:20115|IEA:20116|IEA:208643|IEA:217869|IEA:223691|IEA:22384|IEA:267019|IEA:26905|IEA:27050|IEA:27207|IEA:27370|IEA:27979|IEA:53356|IEA:54127|IEA:54709|IEA…
R-MMU:72706	-1	GTP hydrolysis and joining of the 60S ribosomal subunit	IEA:100042807|IEA:100043813|IEA:100044627|IEA:100502825|IEA:100503670|IEA:100862455|IEA:105244208|IEA:108167922|IEA:110954|IEA:114641|IEA:11837|IEA:13665|IEA:13669|IEA:13681|IEA:13682|IEA:13684|IEA:16341|IEA:16785|IEA:16898|IEA:19899|IEA:19921|IEA:19934|IEA:19941|IEA:19942|IEA:19943|IEA:19944|IEA:19946|IEA:19951|IEA:19982|IEA:19988|IEA:19989|IEA:20005|IEA:20044|IEA:20054|IEA:20055|IEA:20068|IEA:2…
R-MMU:72731	-1	Recycling of eIF2:GDP	IEA:108067|IEA:13665|IEA:13667|IEA:209354|IEA:217715|IEA:224045|IEA:26905|IEA:67204
R-MMU:72737	-1	Cap-dependent Translation Initiation	IEA:100042807|IEA:100043813|IEA:100044627|IEA:100502825|IEA:100503670|IEA:100862455|IEA:105244208|IEA:108067|IEA:108167922|IEA:110954|IEA:114641|IEA:11837|IEA:13665|IEA:13667|IEA:13669|IEA:13681|IEA:13682|IEA:13684|IEA:13685|IEA:16341|IEA:16785|IEA:16898|IEA:18458|IEA:19899|IEA:19921|IEA:19934|IEA:19941|IEA:19942|IEA:19943|IEA:19944|IEA:19946|IEA:19951|IEA:19982|IEA:19988|IEA:19989|IEA:20005|IEA:…
R-MMU:72764	-1	Eukaryotic Translation Termination	IEA:14852|IEA:14853|IEA:225363|IEA:235606|IEA:67674|IEA:67768
R-MMU:72766	-1	Translation	IEA:100042807|IEA:100043813|IEA:100044627|IEA:100502825|IEA:100503670|IEA:100862455|IEA:102060|IEA:105244208|IEA:107732|IEA:107733|IEA:107734|IEA:108067|IEA:108167922|IEA:108853|IEA:110954|IEA:114641|IEA:11837|IEA:118451|IEA:121022|IEA:13627|IEA:13629|IEA:13665|IEA:13667|IEA:13669|IEA:13681|IEA:13682|IEA:13684|IEA:13685|IEA:14548|IEA:14852|IEA:14853|IEA:16341|IEA:16785|IEA:16898|IEA:18100|IEA:181…
R-MMU:727802	-1	Transport of nucleotide sugars	IEA:108652|IEA:22232|IEA:228368|IEA:229782|IEA:24060|IEA:242585|IEA:58246|IEA:70484
R-MMU:73614	-1	Pyrimidine salvage	IEA:13178|IEA:21877|IEA:22245|IEA:22271|IEA:67365|IEA:68556|IEA:72269|IEA:72962|IEA:76654|IEA:80914
R-MMU:73621	-1	Pyrimidine catabolism	IEA:103149|IEA:103850|IEA:107569|IEA:22271|IEA:230718|IEA:23959|IEA:50773|IEA:64705|IEA:72962|IEA:76654|IEA:99586
R-MMU:73728	-1	RNA Polymerase I Promoter Opening	IEA:100039319|IEA:100041230|IEA:15077|IEA:15078|IEA:15081|IEA:15267|IEA:15270|IEA:17191|IEA:232440|IEA:260423|IEA:26417|IEA:319148|IEA:319149|IEA:319150|IEA:319151|IEA:319152|IEA:319153|IEA:319154|IEA:319155|IEA:319156|IEA:319157|IEA:319158|IEA:319159|IEA:319160|IEA:319161|IEA:319164|IEA:319165|IEA:319166|IEA:319167|IEA:319168|IEA:319169|IEA:319170|IEA:319171|IEA:319172|IEA:319173|IEA:319176|IEA:…
R-MMU:73762	-1	RNA Polymerase I Transcription Initiation	IEA:106298|IEA:107932|IEA:110147|IEA:116871|IEA:12572|IEA:13871|IEA:13872|IEA:14884|IEA:14885|IEA:15182|IEA:17192|IEA:17420|IEA:17749|IEA:19646|IEA:20016|IEA:20017|IEA:20019|IEA:209357|IEA:21339|IEA:21340|IEA:21341|IEA:21374|IEA:216848|IEA:22130|IEA:229542|IEA:234366|IEA:23894|IEA:23942|IEA:245688|IEA:245841|IEA:28071|IEA:319955|IEA:433759|IEA:64424|IEA:66136|IEA:66420|IEA:66467|IEA:66491|IEA:666…
R-MMU:73772	-1	RNA Polymerase I Promoter Escape	IEA:100039319|IEA:100041230|IEA:106298|IEA:12572|IEA:13871|IEA:13872|IEA:14884|IEA:14885|IEA:15077|IEA:15078|IEA:15081|IEA:15267|IEA:15270|IEA:17420|IEA:17749|IEA:20016|IEA:20017|IEA:20019|IEA:209357|IEA:21339|IEA:21340|IEA:21341|IEA:21374|IEA:232440|IEA:23894|IEA:245841|IEA:260423|IEA:28071|IEA:319148|IEA:319149|IEA:319150|IEA:319151|IEA:319152|IEA:319153|IEA:319154|IEA:319155|IEA:319156|IEA:319…
R-MMU:73776	-1	RNA Polymerase II Promoter Escape	IEA:108143|IEA:12572|IEA:13871|IEA:13872|IEA:14884|IEA:14885|IEA:17420|IEA:17749|IEA:20020|IEA:20021|IEA:209357|IEA:209361|IEA:21343|IEA:21374|IEA:226182|IEA:228980|IEA:229906|IEA:231329|IEA:235459|IEA:23894|IEA:24074|IEA:24075|IEA:245841|IEA:270627|IEA:407786|IEA:66420|IEA:66464|IEA:66467|IEA:66491|IEA:66671|IEA:67710|IEA:68153|IEA:68705|IEA:68776|IEA:69241|IEA:69833|IEA:69920|IEA:70439|IEA:7250…
R-MMU:73779	-1	RNA Polymerase II Transcription Pre-Initiation And Promoter Opening	IEA:108143|IEA:12572|IEA:13871|IEA:13872|IEA:14884|IEA:14885|IEA:17420|IEA:17749|IEA:20020|IEA:20021|IEA:209357|IEA:209361|IEA:21343|IEA:21374|IEA:226182|IEA:228980|IEA:229906|IEA:231329|IEA:235459|IEA:23894|IEA:24074|IEA:24075|IEA:245841|IEA:270627|IEA:407786|IEA:66420|IEA:66464|IEA:66467|IEA:66491|IEA:66671|IEA:67710|IEA:68153|IEA:68705|IEA:68776|IEA:69241|IEA:69833|IEA:69920|IEA:70439|IEA:7250…
R-MMU:73817	-1	Purine ribonucleoside monophosphate biosynthesis	IEA:108147|IEA:11564|IEA:11565|IEA:11566|IEA:14450|IEA:229363|IEA:231327|IEA:237823|IEA:23917|IEA:23918|IEA:67054|IEA:76429
R-MMU:73843	-1	5-Phosphoribose 1-diphosphate biosynthesis	IEA:110639|IEA:19139|IEA:328099|IEA:75456
R-MMU:73854	-1	RNA Polymerase I Promoter Clearance	IEA:100039319|IEA:100041230|IEA:106298|IEA:107932|IEA:110147|IEA:116871|IEA:12572|IEA:13871|IEA:13872|IEA:14884|IEA:14885|IEA:15077|IEA:15078|IEA:15081|IEA:15182|IEA:15267|IEA:15270|IEA:17191|IEA:17192|IEA:17420|IEA:17749|IEA:19646|IEA:20016|IEA:20017|IEA:20019|IEA:209357|IEA:21339|IEA:21340|IEA:21341|IEA:21374|IEA:216848|IEA:22130|IEA:229542|IEA:232440|IEA:234366|IEA:23894|IEA:23942|IEA:245688|I…
R-MMU:73856	-1	RNA Polymerase II Transcription Termination	IEA:107829|IEA:108014|IEA:108062|IEA:108121|IEA:110809|IEA:116748|IEA:17149|IEA:18789|IEA:192160|IEA:192170|IEA:193116|IEA:19826|IEA:20382|IEA:20383|IEA:20384|IEA:20492|IEA:20638|IEA:20643|IEA:21681|IEA:22185|IEA:225160|IEA:228410|IEA:233073|IEA:243963|IEA:269061|IEA:331401|IEA:386612|IEA:433702|IEA:51786|IEA:51796|IEA:53817|IEA:54188|IEA:54196|IEA:54451|IEA:60365|IEA:64340|IEA:66118|IEA:66231|IE…
R-MMU:73857	-1	RNA Polymerase II Transcription	IEA:100039319|IEA:100041230|IEA:100043468|IEA:101095|IEA:101861|IEA:102209|IEA:102635315|IEA:103554|IEA:103806|IEA:104348|IEA:104394|IEA:104625|IEA:105787|IEA:106344|IEA:106389|IEA:106931|IEA:107829|IEA:107932|IEA:107951|IEA:108014|IEA:108062|IEA:108079|IEA:108083|IEA:108097|IEA:108099|IEA:108121|IEA:108143|IEA:108961|IEA:109019|IEA:109077|IEA:109270|IEA:109594|IEA:110052|IEA:110147|IEA:110616|IE…
R-MMU:73863	-1	RNA Polymerase I Transcription Termination	IEA:12572|IEA:13871|IEA:13872|IEA:14884|IEA:14885|IEA:17420|IEA:17749|IEA:19285|IEA:20016|IEA:20017|IEA:20019|IEA:209357|IEA:21339|IEA:21340|IEA:21341|IEA:21374|IEA:22130|IEA:23894|IEA:245841|IEA:28071|IEA:64424|IEA:66136|IEA:66420|IEA:66467|IEA:66491|IEA:66671|IEA:69833|IEA:70333|IEA:75316
R-MMU:73864	-1	RNA Polymerase I Transcription	IEA:100039319|IEA:100041230|IEA:106298|IEA:107932|IEA:110147|IEA:116871|IEA:12572|IEA:13871|IEA:13872|IEA:14884|IEA:14885|IEA:15077|IEA:15078|IEA:15081|IEA:15182|IEA:15267|IEA:15270|IEA:17191|IEA:17192|IEA:17420|IEA:17749|IEA:19285|IEA:19646|IEA:20016|IEA:20017|IEA:20019|IEA:209357|IEA:21339|IEA:21340|IEA:21341|IEA:21374|IEA:216848|IEA:22130|IEA:229542|IEA:232440|IEA:234366|IEA:23894|IEA:23942|IE…
R-MMU:73884	-1	Base Excision Repair	IEA:100039319|IEA:100041230|IEA:100206|IEA:101185|IEA:106344|IEA:11546|IEA:11792|IEA:15267|IEA:15270|IEA:16881|IEA:17193|IEA:18207|IEA:18294|IEA:18538|IEA:18970|IEA:18971|IEA:18972|IEA:18973|IEA:18974|IEA:19687|IEA:19718|IEA:21665|IEA:21749|IEA:21750|IEA:22256|IEA:22594|IEA:232440|IEA:234258|IEA:268395|IEA:319152|IEA:319153|IEA:319155|IEA:319156|IEA:319157|IEA:319158|IEA:319159|IEA:319160|IEA:319…
R-MMU:73886	-1	Chromosome Maintenance	IEA:100039319|IEA:100041230|IEA:101185|IEA:106344|IEA:108689|IEA:12144|IEA:12615|IEA:12617|IEA:15267|IEA:15270|IEA:16881|IEA:18148|IEA:18538|IEA:18968|IEA:18969|IEA:18971|IEA:18972|IEA:19075|IEA:19076|IEA:19646|IEA:19687|IEA:19718|IEA:208084|IEA:20892|IEA:212427|IEA:214901|IEA:216853|IEA:21749|IEA:21750|IEA:21752|IEA:217653|IEA:22427|IEA:232440|IEA:233532|IEA:245474|IEA:245688|IEA:26886|IEA:26940…
R-MMU:73887	-1	Death Receptor Signalling	IEA:101497|IEA:102098|IEA:109904|IEA:109934|IEA:11491|IEA:11796|IEA:11797|IEA:11798|IEA:11848|IEA:12015|IEA:12070|IEA:12125|IEA:12366|IEA:12367|IEA:12370|IEA:12633|IEA:13605|IEA:14082|IEA:14102|IEA:14103|IEA:14163|IEA:14674|IEA:14694|IEA:16150|IEA:16151|IEA:16179|IEA:16443|IEA:16800|IEA:16801|IEA:17136|IEA:17874|IEA:18033|IEA:18035|IEA:18049|IEA:18053|IEA:18201|IEA:18377|IEA:18412|IEA:18759|IEA:1…
R-MMU:73893	-1	DNA Damage Bypass	IEA:100038882|IEA:106344|IEA:13194|IEA:18538|IEA:18971|IEA:18972|IEA:18973|IEA:18974|IEA:19687|IEA:19714|IEA:19718|IEA:216835|IEA:217069|IEA:217365|IEA:22186|IEA:22187|IEA:22190|IEA:22210|IEA:22224|IEA:22230|IEA:230484|IEA:244666|IEA:26447|IEA:269523|IEA:27015|IEA:56210|IEA:56438|IEA:56791|IEA:58186|IEA:59001|IEA:66979|IEA:67561|IEA:68026|IEA:68098|IEA:68240|IEA:68275|IEA:69263|IEA:69745|IEA:7189…
R-MMU:73894	-1	DNA Repair	IEA:100038882|IEA:100039319|IEA:100040608|IEA:100041230|IEA:100206|IEA:101185|IEA:101831|IEA:104416|IEA:104806|IEA:106344|IEA:107823|IEA:107976|IEA:107986|IEA:108138|IEA:108679|IEA:11350|IEA:11461|IEA:114714|IEA:11546|IEA:11785|IEA:11792|IEA:11834|IEA:11920|IEA:12144|IEA:12189|IEA:12190|IEA:12427|IEA:12428|IEA:12566|IEA:12572|IEA:12649|IEA:12848|IEA:13194|IEA:13870|IEA:13871|IEA:13872|IEA:14048|I…
R-MMU:73927	-1	Depurination	IEA:100039319|IEA:100041230|IEA:101185|IEA:15267|IEA:15270|IEA:18294|IEA:21749|IEA:21750|IEA:232440|IEA:234258|IEA:268395|IEA:319152|IEA:319153|IEA:319155|IEA:319156|IEA:319157|IEA:319158|IEA:319159|IEA:319160|IEA:319161|IEA:319164|IEA:319165|IEA:319166|IEA:319167|IEA:319168|IEA:319169|IEA:319170|IEA:319171|IEA:319172|IEA:319173|IEA:319176|IEA:319177|IEA:319178|IEA:319179|IEA:319180|IEA:319181|IE…
R-MMU:73928	-1	Depyrimidination	IEA:17193|IEA:18207|IEA:18294|IEA:21665|IEA:22256|IEA:382913|IEA:71726|IEA:72774
R-MMU:73929	-1	Base-Excision Repair, AP Site Formation	IEA:100039319|IEA:100041230|IEA:101185|IEA:15267|IEA:15270|IEA:17193|IEA:18207|IEA:18294|IEA:21665|IEA:21749|IEA:21750|IEA:22256|IEA:232440|IEA:234258|IEA:268395|IEA:319152|IEA:319153|IEA:319155|IEA:319156|IEA:319157|IEA:319158|IEA:319159|IEA:319160|IEA:319161|IEA:319164|IEA:319165|IEA:319166|IEA:319167|IEA:319168|IEA:319169|IEA:319170|IEA:319171|IEA:319172|IEA:319173|IEA:319176|IEA:319177|IEA:31…
R-MMU:73930	-1	Abasic sugar-phosphate removal via the single-nucleotide replacement pathway	IEA:11792|IEA:18970
R-MMU:73933	-1	Resolution of Abasic Sites (AP sites)	IEA:100206|IEA:106344|IEA:11546|IEA:11792|IEA:16881|IEA:17193|IEA:18207|IEA:18294|IEA:18538|IEA:18970|IEA:18971|IEA:18972|IEA:18973|IEA:18974|IEA:19687|IEA:19718|IEA:21665|IEA:22256|IEA:22594|IEA:268395|IEA:382913|IEA:59001|IEA:66979|IEA:68240|IEA:68275|IEA:69263|IEA:69745|IEA:70603|IEA:71726|IEA:72151|IEA:72774
R-MMU:73942	-1	DNA Damage Reversal	IEA:26383|IEA:268420
R-MMU:73943	-1	Reversal of alkylation damage by DNA dioxygenases	IEA:26383|IEA:268420
R-MMU:74158	-1	RNA Polymerase III Transcription	IEA:102209|IEA:12909|IEA:17749|IEA:18986|IEA:20016|IEA:21374|IEA:218832|IEA:227644|IEA:233863|IEA:245841|IEA:269252|IEA:26939|IEA:330959|IEA:544971|IEA:66420|IEA:66491|IEA:66596|IEA:66653|IEA:67005|IEA:67065|IEA:67371|IEA:67486|IEA:69833|IEA:69870|IEA:70239|IEA:70408|IEA:70428|IEA:71752|IEA:74414|IEA:75627|IEA:77634|IEA:78929|IEA:98488
R-MMU:74160	-1	Gene expression (Transcription)	IEA:100039319|IEA:100041230|IEA:100043468|IEA:101095|IEA:101861|IEA:101867|IEA:102209|IEA:102635315|IEA:103468|IEA:103554|IEA:103806|IEA:104348|IEA:104394|IEA:104625|IEA:105787|IEA:106298|IEA:106344|IEA:106389|IEA:106931|IEA:107829|IEA:107932|IEA:107939|IEA:107951|IEA:108014|IEA:108062|IEA:108079|IEA:108083|IEA:108097|IEA:108099|IEA:108121|IEA:108143|IEA:108961|IEA:108989|IEA:109019|IEA:109077|IE…
R-MMU:74182	-1	Ketone body metabolism	IEA:110446|IEA:15356|IEA:15360|IEA:208982|IEA:353371|IEA:380660|IEA:64059|IEA:67041|IEA:69772|IEA:71911|IEA:78894
R-MMU:74217	-1	Purine salvage	IEA:105446|IEA:109674|IEA:11486|IEA:11534|IEA:11717|IEA:11821|IEA:13178|IEA:15452|IEA:18950|IEA:229665|IEA:27369|IEA:66355|IEA:75894
R-MMU:74259	-1	Purine catabolism	IEA:14544|IEA:14775|IEA:16434|IEA:17766|IEA:18950|IEA:213484|IEA:214254|IEA:22436|IEA:230718|IEA:23959|IEA:381101|IEA:50773|IEA:53893|IEA:66358|IEA:70881|IEA:74167|IEA:75686|IEA:76952
R-MMU:74713	-1	IRS activation	IEA:14783|IEA:16333|IEA:16334|IEA:16337|IEA:16367|IEA:384783
R-MMU:74749	-1	Signal attenuation	IEA:14783|IEA:14784|IEA:16333|IEA:16334|IEA:16337|IEA:16367|IEA:20416|IEA:20662|IEA:26413|IEA:26417|IEA:384783
R-MMU:74751	-1	Insulin receptor signalling cascade	IEA:11652|IEA:14164|IEA:14165|IEA:14170|IEA:14171|IEA:14172|IEA:14173|IEA:14175|IEA:14176|IEA:14177|IEA:14178|IEA:14179|IEA:14180|IEA:14182|IEA:14183|IEA:14186|IEA:14255|IEA:14256|IEA:14388|IEA:14783|IEA:14784|IEA:16333|IEA:16334|IEA:16337|IEA:16367|IEA:16591|IEA:18576|IEA:18607|IEA:18706|IEA:18708|IEA:18709|IEA:19247|IEA:20416|IEA:20662|IEA:225326|IEA:228775|IEA:26413|IEA:26417|IEA:327826|IEA:38…
R-MMU:74752	-1	Signaling by Insulin receptor	IEA:108664|IEA:110935|IEA:114143|IEA:11652|IEA:11964|IEA:11966|IEA:11972|IEA:11973|IEA:11974|IEA:11975|IEA:11984|IEA:140494|IEA:14164|IEA:14165|IEA:14170|IEA:14171|IEA:14172|IEA:14173|IEA:14175|IEA:14176|IEA:14177|IEA:14178|IEA:14179|IEA:14180|IEA:14182|IEA:14183|IEA:14186|IEA:14255|IEA:14256|IEA:14388|IEA:14783|IEA:14784|IEA:16333|IEA:16334|IEA:16337|IEA:16367|IEA:16591|IEA:18576|IEA:18607|IEA:1…
R-MMU:75035	-1	Chk1/Chk2(Cds1) mediated inactivation of Cyclin B:Cdk1 complex	IEA:12532|IEA:12534|IEA:22390|IEA:22627|IEA:22628|IEA:22629|IEA:22630|IEA:22631|IEA:268697|IEA:50883|IEA:54401|IEA:55948
R-MMU:75064	-1	mRNA Editing: A to I Conversion	IEA:110532|IEA:56417
R-MMU:75067	-1	Processing of Capped Intronless Pre-mRNA	IEA:108062|IEA:116748|IEA:18789|IEA:20492|IEA:20638|IEA:20643|IEA:228410|IEA:243963|IEA:269061|IEA:433702|IEA:51786|IEA:54188|IEA:54196|IEA:54451|IEA:66899|IEA:67332|IEA:67337|IEA:68011|IEA:68092|IEA:68188|IEA:68219|IEA:69878|IEA:72290|IEA:74320|IEA:74737|IEA:83410|IEA:94230|IEA:98985
R-MMU:75072	-1	mRNA Editing	IEA:110532|IEA:11810|IEA:11811|IEA:56417|IEA:69865|IEA:80287
R-MMU:75094	-1	Formation of the Editosome	IEA:11810|IEA:11811|IEA:69865|IEA:80287
R-MMU:75102	-1	C6 deamination of adenosine	IEA:110532|IEA:56417
R-MMU:75105	-1	Fatty acyl-CoA biosynthesis	IEA:104112|IEA:106529|IEA:107476|IEA:12686|IEA:13358|IEA:14081|IEA:14104|IEA:14979|IEA:15487|IEA:170439|IEA:19063|IEA:20249|IEA:20250|IEA:216739|IEA:234309|IEA:243078|IEA:257633|IEA:30963|IEA:328845|IEA:433256|IEA:50790|IEA:54325|IEA:54326|IEA:54397|IEA:56348|IEA:57874|IEA:66775|IEA:68801|IEA:70757|IEA:74205|IEA:74522|IEA:74559|IEA:94180
R-MMU:75108	-1	Activation, myristolyation of BID and translocation to mitochondria	IEA:12122|IEA:12370|IEA:14939|IEA:18107
R-MMU:75109	-1	Triglyceride biosynthesis	IEA:13350|IEA:14245|IEA:14626|IEA:14732|IEA:14933|IEA:215456|IEA:233549|IEA:319660|IEA:64898|IEA:64899|IEA:67800|IEA:68393
R-MMU:75153	-1	Apoptotic execution phase	IEA:109620|IEA:11518|IEA:11797|IEA:12169|IEA:12367|IEA:12368|IEA:12369|IEA:12370|IEA:12387|IEA:12550|IEA:13169|IEA:13347|IEA:13368|IEA:13510|IEA:13511|IEA:13512|IEA:14083|IEA:14272|IEA:14453|IEA:14957|IEA:14958|IEA:15289|IEA:16211|IEA:16646|IEA:16905|IEA:16906|IEA:17762|IEA:18260|IEA:18753|IEA:18761|IEA:18772|IEA:18810|IEA:19877|IEA:20230|IEA:21872|IEA:21873|IEA:223255|IEA:22352|IEA:269582|IEA:27…
R-MMU:75157	-1	FasL/ CD95L signaling	IEA:12370|IEA:14082|IEA:14102|IEA:14103
R-MMU:75158	-1	TRAIL signaling	IEA:12370|IEA:12633|IEA:14082|IEA:21933|IEA:22035
R-MMU:75205	-1	Dissolution of Fibrin Clot	IEA:12306|IEA:18788|IEA:18791|IEA:18792|IEA:18793|IEA:18815|IEA:18816|IEA:20194|IEA:20719|IEA:20720|IEA:20725|IEA:94175
R-MMU:75815	-1	Ubiquitin-dependent degradation of Cyclin D	IEA:103554|IEA:12443|IEA:12567|IEA:16912|IEA:16913|IEA:17463|IEA:19166|IEA:19167|IEA:19170|IEA:19171|IEA:19172|IEA:19173|IEA:19175|IEA:19177|IEA:19179|IEA:19181|IEA:19182|IEA:19184|IEA:19185|IEA:19186|IEA:19188|IEA:19192|IEA:21762|IEA:22123|IEA:22186|IEA:22187|IEA:22190|IEA:228769|IEA:23996|IEA:23997|IEA:26440|IEA:26441|IEA:26442|IEA:26443|IEA:26444|IEA:26445|IEA:26446|IEA:53380|IEA:57296|IEA:590…
R-MMU:75876	-1	Synthesis of very long-chain fatty acyl-CoAs	IEA:106529|IEA:12686|IEA:14081|IEA:15487|IEA:170439|IEA:216739|IEA:243078|IEA:257633|IEA:30963|IEA:328845|IEA:433256|IEA:50790|IEA:54325|IEA:54326|IEA:56348|IEA:57874|IEA:66775|IEA:68801|IEA:70757|IEA:74205|IEA:74559|IEA:94180
R-MMU:75892	-1	Platelet Adhesion to exposed collagen	IEA:12842|IEA:12843|IEA:14127|IEA:14360|IEA:14723|IEA:14724|IEA:17096|IEA:22371|IEA:243816|IEA:54368
R-MMU:75893	-1	TNF signaling	IEA:11491|IEA:11796|IEA:11797|IEA:11798|IEA:12370|IEA:14082|IEA:14694|IEA:16150|IEA:16151|IEA:18201|IEA:19766|IEA:20598|IEA:21926|IEA:21929|IEA:21937|IEA:22029|IEA:22030|IEA:22186|IEA:22187|IEA:22190|IEA:22258|IEA:228355|IEA:229603|IEA:24105|IEA:26409|IEA:268749|IEA:30941|IEA:432940|IEA:52440|IEA:58994|IEA:66513|IEA:66552|IEA:66724|IEA:67384|IEA:68652|IEA:71609|IEA:73218|IEA:74256|IEA:76686|IEA:7…
R-MMU:75896	-1	Plasmalogen biosynthesis	IEA:14712|IEA:216820|IEA:228061
R-MMU:75944	-1	Transcription from mitochondrial promoters	IEA:15278|IEA:208595|IEA:216151|IEA:21780
R-MMU:75953	-1	RNA Polymerase II Transcription Initiation	IEA:108143|IEA:12572|IEA:13871|IEA:13872|IEA:14884|IEA:14885|IEA:17420|IEA:17749|IEA:20020|IEA:20021|IEA:209357|IEA:209361|IEA:21343|IEA:21374|IEA:226182|IEA:228980|IEA:229906|IEA:231329|IEA:235459|IEA:23894|IEA:24074|IEA:24075|IEA:245841|IEA:270627|IEA:407786|IEA:66420|IEA:66464|IEA:66467|IEA:66491|IEA:66671|IEA:67710|IEA:68153|IEA:68705|IEA:68776|IEA:69241|IEA:69833|IEA:69920|IEA:70439|IEA:7250…
R-MMU:75955	-1	RNA Polymerase II Transcription Elongation	IEA:106389|IEA:107951|IEA:114741|IEA:12455|IEA:12572|IEA:13716|IEA:13871|IEA:13872|IEA:14884|IEA:14885|IEA:17420|IEA:17749|IEA:20020|IEA:20021|IEA:20833|IEA:20922|IEA:20924|IEA:20926|IEA:209357|IEA:21399|IEA:214498|IEA:22083|IEA:231329|IEA:235497|IEA:23894|IEA:24116|IEA:245841|IEA:27224|IEA:27632|IEA:433702|IEA:57314|IEA:58202|IEA:64144|IEA:66317|IEA:66420|IEA:66467|IEA:66491|IEA:66671|IEA:67655|…
R-MMU:76002	-1	Platelet activation, signaling and aggregation	IEA:104009|IEA:104418|IEA:104709|IEA:106722|IEA:108101|IEA:109232|IEA:109689|IEA:109711|IEA:109905|IEA:110135|IEA:110157|IEA:110197|IEA:110524|IEA:11465|IEA:11472|IEA:11537|IEA:11551|IEA:11553|IEA:11625|IEA:11651|IEA:11657|IEA:11674|IEA:11747|IEA:117586|IEA:11804|IEA:11806|IEA:11818|IEA:11820|IEA:11848|IEA:11852|IEA:12258|IEA:12313|IEA:12314|IEA:12315|IEA:12491|IEA:12512|IEA:12527|IEA:12540|IEA:1…
R-MMU:76005	-1	Response to elevated platelet cytosolic Ca2+	IEA:104009|IEA:108101|IEA:109232|IEA:109711|IEA:110135|IEA:11465|IEA:11472|IEA:11537|IEA:11625|IEA:11657|IEA:11674|IEA:11747|IEA:117586|IEA:11804|IEA:11806|IEA:11818|IEA:11820|IEA:12258|IEA:12313|IEA:12314|IEA:12315|IEA:12491|IEA:12512|IEA:12527|IEA:12759|IEA:13041|IEA:13601|IEA:13645|IEA:14067|IEA:14069|IEA:14161|IEA:14205|IEA:14268|IEA:14456|IEA:15234|IEA:16000|IEA:16002|IEA:16399|IEA:16416|IEA…
R-MMU:76009	-1	Platelet Aggregation (Plug Formation)	IEA:109905|IEA:110135|IEA:11551|IEA:11553|IEA:11651|IEA:12842|IEA:12843|IEA:12927|IEA:12928|IEA:12988|IEA:14061|IEA:14083|IEA:14161|IEA:14268|IEA:14723|IEA:14724|IEA:14784|IEA:16399|IEA:16416|IEA:18607|IEA:19246|IEA:19395|IEA:19419|IEA:20416|IEA:20662|IEA:20779|IEA:20963|IEA:215449|IEA:21894|IEA:22371|IEA:223864|IEA:54368|IEA:54519|IEA:56508|IEA:99571
R-MMU:76042	-1	RNA Polymerase II Transcription Initiation And Promoter Clearance	IEA:108143|IEA:12572|IEA:13871|IEA:13872|IEA:14884|IEA:14885|IEA:17420|IEA:17749|IEA:20020|IEA:20021|IEA:209357|IEA:209361|IEA:21343|IEA:21374|IEA:226182|IEA:228980|IEA:229906|IEA:231329|IEA:235459|IEA:23894|IEA:24074|IEA:24075|IEA:245841|IEA:270627|IEA:407786|IEA:66420|IEA:66464|IEA:66467|IEA:66491|IEA:66671|IEA:67710|IEA:68153|IEA:68705|IEA:68776|IEA:69241|IEA:69833|IEA:69920|IEA:70439|IEA:7250…
R-MMU:76046	-1	RNA Polymerase III Transcription Initiation	IEA:102209|IEA:12909|IEA:17749|IEA:18986|IEA:20016|IEA:21374|IEA:218832|IEA:227644|IEA:233863|IEA:245841|IEA:269252|IEA:26939|IEA:330959|IEA:544971|IEA:66420|IEA:66491|IEA:66596|IEA:66653|IEA:67005|IEA:67065|IEA:67371|IEA:67486|IEA:69833|IEA:69870|IEA:70239|IEA:70408|IEA:70428|IEA:71752|IEA:74414|IEA:75627|IEA:77634|IEA:78929|IEA:98488
R-MMU:76061	-1	RNA Polymerase III Transcription Initiation From Type 1 Promoter	IEA:12909|IEA:17749|IEA:20016|IEA:21374|IEA:218832|IEA:233863|IEA:245841|IEA:269252|IEA:26939|IEA:544971|IEA:66420|IEA:66491|IEA:66596|IEA:67005|IEA:67065|IEA:67371|IEA:67486|IEA:69833|IEA:69870|IEA:70239|IEA:70408|IEA:70428|IEA:71752|IEA:74414|IEA:78929|IEA:98488
R-MMU:76066	-1	RNA Polymerase III Transcription Initiation From Type 2 Promoter	IEA:12909|IEA:17749|IEA:20016|IEA:21374|IEA:218832|IEA:233863|IEA:245841|IEA:269252|IEA:26939|IEA:544971|IEA:66420|IEA:66491|IEA:67005|IEA:67065|IEA:67371|IEA:67486|IEA:69833|IEA:69870|IEA:70239|IEA:70408|IEA:70428|IEA:71752|IEA:74414|IEA:78929|IEA:98488
R-MMU:76071	-1	RNA Polymerase III Transcription Initiation From Type 3 Promoter	IEA:102209|IEA:12909|IEA:17749|IEA:18986|IEA:20016|IEA:21374|IEA:218832|IEA:227644|IEA:245841|IEA:26939|IEA:330959|IEA:544971|IEA:66420|IEA:66491|IEA:66653|IEA:67005|IEA:67065|IEA:67486|IEA:69833|IEA:69870|IEA:70408|IEA:70428|IEA:74414|IEA:75627|IEA:77634|IEA:78929
R-MMU:77042	-1	Formation of editosomes by ADAR proteins	IEA:110532|IEA:56417
R-MMU:77075	-1	RNA Pol II CTD phosphorylation and interaction with CE	IEA:12572|IEA:13871|IEA:13872|IEA:14884|IEA:14885|IEA:17420|IEA:17749|IEA:20020|IEA:20021|IEA:20924|IEA:209357|IEA:231329|IEA:23894|IEA:24018|IEA:245841|IEA:66420|IEA:66467|IEA:66491|IEA:66671|IEA:67710|IEA:67897|IEA:68705|IEA:69241|IEA:69833|IEA:69920|IEA:98053
R-MMU:77108	-1	Utilization of Ketone Bodies	IEA:110446|IEA:353371|IEA:64059|IEA:67041|IEA:71911
R-MMU:77111	-1	Synthesis of Ketone Bodies	IEA:110446|IEA:15356|IEA:15360|IEA:208982|IEA:380660|IEA:69772|IEA:71911|IEA:78894
R-MMU:77285	-1	Beta oxidation of myristoyl-CoA to lauroyl-CoA	IEA:11363|IEA:231086|IEA:97212
R-MMU:77286	-1	mitochondrial fatty acid beta-oxidation of saturated fatty acids	IEA:11363|IEA:11364|IEA:11370|IEA:11409|IEA:15107|IEA:231086|IEA:26922|IEA:93747|IEA:97212
R-MMU:77288	-1	mitochondrial fatty acid beta-oxidation of unsaturated fatty acids	IEA:11364|IEA:13177|IEA:67460
R-MMU:77289	-1	Mitochondrial Fatty Acid Beta-Oxidation	IEA:102632|IEA:109136|IEA:110821|IEA:11363|IEA:11364|IEA:11370|IEA:11409|IEA:13167|IEA:13177|IEA:15107|IEA:171210|IEA:171281|IEA:17850|IEA:217698|IEA:223722|IEA:231086|IEA:264895|IEA:26897|IEA:26922|IEA:329910|IEA:52538|IEA:56360|IEA:66198|IEA:66834|IEA:66904|IEA:67460|IEA:70025|IEA:70316|IEA:71985|IEA:72482|IEA:73724|IEA:74156|IEA:75778|IEA:78245|IEA:93747|IEA:97212
R-MMU:77305	-1	Beta oxidation of palmitoyl-CoA to myristoyl-CoA	IEA:11370|IEA:231086|IEA:97212
R-MMU:77310	-1	Beta oxidation of lauroyl-CoA to decanoyl-CoA-CoA	IEA:11363|IEA:15107|IEA:231086|IEA:93747|IEA:97212
R-MMU:77346	-1	Beta oxidation of decanoyl-CoA to octanoyl-CoA-CoA	IEA:11364|IEA:15107|IEA:231086|IEA:26922|IEA:93747|IEA:97212
R-MMU:77348	-1	Beta oxidation of octanoyl-CoA to hexanoyl-CoA	IEA:11364|IEA:15107|IEA:231086|IEA:93747|IEA:97212
R-MMU:77350	-1	Beta oxidation of hexanoyl-CoA to butanoyl-CoA	IEA:11409|IEA:15107|IEA:231086|IEA:93747|IEA:97212
R-MMU:77352	-1	Beta oxidation of butanoyl-CoA to acetyl-CoA	IEA:11409|IEA:15107|IEA:93747
R-MMU:77387	-1	Insulin receptor recycling	IEA:108664|IEA:110935|IEA:114143|IEA:11964|IEA:11966|IEA:11972|IEA:11973|IEA:11974|IEA:11975|IEA:11984|IEA:140494|IEA:16333|IEA:16334|IEA:16337|IEA:21871|IEA:242341|IEA:27060|IEA:338375|IEA:54411|IEA:66144|IEA:66237|IEA:66290|IEA:66335|IEA:68775|IEA:73834|IEA:74915|IEA:76252
R-MMU:774815	-1	Nucleosome assembly	IEA:100039319|IEA:100041230|IEA:12615|IEA:12617|IEA:15267|IEA:15270|IEA:18148|IEA:19646|IEA:20892|IEA:212427|IEA:217653|IEA:232440|IEA:233532|IEA:245688|IEA:26886|IEA:319155|IEA:319156|IEA:319157|IEA:319158|IEA:319159|IEA:319160|IEA:319161|IEA:319164|IEA:319165|IEA:319166|IEA:319167|IEA:319168|IEA:319169|IEA:319170|IEA:319171|IEA:319172|IEA:319173|IEA:319176|IEA:319177|IEA:319178|IEA:319179|IEA:3…
R-MMU:77588	-1	SLBP Dependent Processing of Replication-Dependent Histone Pre-mRNAs	IEA:116748|IEA:20492|IEA:20638|IEA:20643|IEA:243963|IEA:433702|IEA:67332|IEA:68011|IEA:68092|IEA:69878|IEA:72290
R-MMU:77595	-1	Processing of Intronless Pre-mRNAs	IEA:108062|IEA:18789|IEA:228410|IEA:269061|IEA:433702|IEA:51786|IEA:54188|IEA:54196|IEA:54451|IEA:66899|IEA:67337|IEA:68092|IEA:68188|IEA:68219|IEA:74320|IEA:74737|IEA:83410|IEA:94230|IEA:98985
R-MMU:804914	-1	Transport of fatty acids	IEA:11815|IEA:225579|IEA:26457|IEA:26569|IEA:77701|IEA:77704
R-MMU:83936	-1	Transport of nucleosides and free purine and pyrimidine bases across the plasma membrane	IEA:107566|IEA:114304|IEA:11739|IEA:11740|IEA:13340|IEA:243328|IEA:269346|IEA:434203|IEA:56327|IEA:63959|IEA:71279
R-MMU:844455	-1	The NLRP1 inflammasome	IEA:12043|IEA:12048|IEA:195046
R-MMU:844456	-1	The NLRP3 inflammasome	IEA:15516|IEA:18439|IEA:19200|IEA:216799|IEA:22166|IEA:54483|IEA:55991|IEA:56338|IEA:66824|IEA:67955
R-MMU:844615	-1	The AIM2 inflammasome	IEA:383619
R-MMU:877300	-1	Interferon gamma signaling	IEA:108058|IEA:12322|IEA:12323|IEA:12325|IEA:12702|IEA:12703|IEA:15170|IEA:15978|IEA:15979|IEA:15980|IEA:16452|IEA:18753|IEA:19255|IEA:22218|IEA:56469
R-MMU:877312	-1	Regulation of IFNG signaling	IEA:12702|IEA:12703|IEA:15978|IEA:15979|IEA:15980|IEA:16452|IEA:19255|IEA:22218|IEA:56469
R-MMU:879415	-1	Advanced glycosylation endproduct receptor signaling	IEA:11596|IEA:11820|IEA:12343|IEA:15289|IEA:20203
R-MMU:879518	-1	Transport of organic anions	IEA:101488|IEA:108115|IEA:108116|IEA:11657|IEA:11998|IEA:20502|IEA:227394|IEA:24059|IEA:28253|IEA:58807
R-MMU:880009	-1	Interconversion of 2-oxoglutarate and 2-hydroxyglutarate	IEA:217666|IEA:76187|IEA:98314
R-MMU:881907	-1	Gastrin-CREB signalling pathway via PKC and MAPK	IEA:110651|IEA:12426|IEA:12912|IEA:13649|IEA:14459|IEA:14784|IEA:15200|IEA:15461|IEA:16653|IEA:17384|IEA:17392|IEA:18750|IEA:20111|IEA:20112|IEA:20662|IEA:23939|IEA:26413|IEA:26417
R-MMU:8847453	-1	Synthesis of PIPs in the nucleus	IEA:108083|IEA:117150|IEA:18718|IEA:219024
R-MMU:8847993	-1	ERBB2 Activates PTK6 Signaling	IEA:12223|IEA:13645|IEA:13649|IEA:13866|IEA:13867|IEA:13869|IEA:13874|IEA:15200|IEA:20459
R-MMU:8848021	-1	Signaling by PTK6	IEA:106766|IEA:11651|IEA:11848|IEA:12223|IEA:12402|IEA:12443|IEA:12447|IEA:12566|IEA:12567|IEA:12576|IEA:12702|IEA:12927|IEA:12928|IEA:13448|IEA:13645|IEA:13649|IEA:13866|IEA:13867|IEA:13869|IEA:13874|IEA:13992|IEA:140579|IEA:140580|IEA:15200|IEA:15251|IEA:15461|IEA:16653|IEA:170771|IEA:19246|IEA:19303|IEA:19353|IEA:20218|IEA:20459|IEA:20848|IEA:218397|IEA:22186|IEA:22187|IEA:22190|IEA:232906|IEA…
R-MMU:8848584	-1	Wax and plasmalogen biosynthesis	IEA:14712|IEA:216820|IEA:228061|IEA:245532|IEA:245533|IEA:330450|IEA:67420
R-MMU:8849175	-1	Threonine catabolism	IEA:15473|IEA:231691|IEA:257635
R-MMU:8849468	-1	PTK6 Regulates Proteins Involved in RNA Processing	IEA:13992|IEA:170771|IEA:20218|IEA:20459|IEA:71514
R-MMU:8849469	-1	PTK6 Regulates RTKs and Their Effectors AKT1 and DOK1	IEA:11651|IEA:12402|IEA:13448|IEA:20459|IEA:22186|IEA:22187|IEA:22190|IEA:69710|IEA:78294
R-MMU:8849470	-1	PTK6 Regulates Cell Cycle	IEA:12443|IEA:12447|IEA:12566|IEA:12567|IEA:12576|IEA:20459
R-MMU:8849471	-1	PTK6 Regulates RHO GTPases, RAS GTPase and MAP kinases	IEA:11848|IEA:12927|IEA:12928|IEA:140579|IEA:140580|IEA:15461|IEA:16653|IEA:19303|IEA:19353|IEA:20459|IEA:218397|IEA:232906|IEA:330662
R-MMU:8849472	-1	PTK6 Down-Regulation	IEA:19246|IEA:20459
R-MMU:8849474	-1	PTK6 Activates STAT3	IEA:106766|IEA:12702|IEA:20459|IEA:20848
R-MMU:8849932	-1	Synaptic adhesion-like molecules	IEA:13383|IEA:13385|IEA:14251|IEA:14252|IEA:14799|IEA:14802|IEA:14810|IEA:14811|IEA:14812|IEA:14813|IEA:14814|IEA:19266|IEA:19268|IEA:19280|IEA:20168|IEA:225875|IEA:233067|IEA:53310|IEA:53623|IEA:70530|IEA:80749
R-MMU:8850843	-1	Phosphate bond hydrolysis by NTPDase proteins	IEA:12495|IEA:12496|IEA:12497|IEA:12499|IEA:215446|IEA:67464|IEA:72090|IEA:93685
R-MMU:8851680	-1	Butyrophilin (BTN) family interactions	IEA:12231|IEA:19041|IEA:22436|IEA:237754|IEA:238555|IEA:547431
R-MMU:8851805	-1	MET activates RAS signaling	IEA:14784|IEA:15234|IEA:15461|IEA:16653|IEA:20416|IEA:20662|IEA:224116|IEA:56705|IEA:74334
R-MMU:8851907	-1	MET activates PI3K/AKT signaling	IEA:14388|IEA:14784|IEA:15234|IEA:18706|IEA:18708
R-MMU:8852135	-1	Protein ubiquitination	IEA:103737|IEA:108089|IEA:109161|IEA:109331|IEA:12042|IEA:18538|IEA:19090|IEA:19305|IEA:20585|IEA:214498|IEA:216080|IEA:216150|IEA:22083|IEA:22186|IEA:22187|IEA:22190|IEA:22193|IEA:22194|IEA:22195|IEA:22201|IEA:22209|IEA:22210|IEA:22213|IEA:22214|IEA:22225|IEA:22284|IEA:225131|IEA:231380|IEA:233900|IEA:235497|IEA:252870|IEA:268281|IEA:319177|IEA:319178|IEA:319179|IEA:319180|IEA:319181|IEA:319182|…
R-MMU:8852276	-1	The role of GTSE1 in G2/M progression after G2 checkpoint	IEA:103554|IEA:12442|IEA:12534|IEA:12575|IEA:13589|IEA:15516|IEA:15519|IEA:16912|IEA:16913|IEA:17463|IEA:18817|IEA:19166|IEA:19167|IEA:19170|IEA:19171|IEA:19172|IEA:19173|IEA:19175|IEA:19177|IEA:19179|IEA:19181|IEA:19182|IEA:19184|IEA:19185|IEA:19186|IEA:19188|IEA:19192|IEA:21762|IEA:22059|IEA:22123|IEA:22142|IEA:22143|IEA:22144|IEA:22145|IEA:22146|IEA:22147|IEA:22151|IEA:22152|IEA:22153|IEA:2218…
R-MMU:8852405	-1	Signaling by MST1	IEA:15235|IEA:15451|IEA:19882|IEA:20732|IEA:20733
R-MMU:8853383	-1	Lysosomal oligosaccharide catabolism	IEA:110173|IEA:17159|IEA:17160|IEA:73744
R-MMU:8853659	-1	RET signaling	IEA:110351|IEA:114255|IEA:11876|IEA:13448|IEA:13449|IEA:14388|IEA:14573|IEA:14585|IEA:14586|IEA:14587|IEA:14588|IEA:14783|IEA:14784|IEA:14786|IEA:18188|IEA:18706|IEA:18707|IEA:18708|IEA:18709|IEA:18710|IEA:18747|IEA:18750|IEA:18803|IEA:19247|IEA:19713|IEA:20416|IEA:20418|IEA:20662|IEA:20779|IEA:23939|IEA:327826|IEA:384783|IEA:58234|IEA:623279|IEA:67399|IEA:74769|IEA:76829
R-MMU:8853884	-1	Transcriptional Regulation by VENTX	IEA:12387|IEA:16842|IEA:21414|IEA:21415|IEA:21416
R-MMU:8854050	-1	FBXL7 down-regulates AURKA during mitotic entry and in early mitosis	IEA:103554|IEA:16912|IEA:16913|IEA:17463|IEA:19166|IEA:19167|IEA:19170|IEA:19171|IEA:19172|IEA:19173|IEA:19175|IEA:19177|IEA:19179|IEA:19181|IEA:19182|IEA:19184|IEA:19185|IEA:19186|IEA:19188|IEA:19192|IEA:20878|IEA:21402|IEA:21762|IEA:22123|IEA:22186|IEA:22187|IEA:22190|IEA:228769|IEA:23996|IEA:23997|IEA:26440|IEA:26441|IEA:26442|IEA:26443|IEA:26444|IEA:26445|IEA:26446|IEA:26965|IEA:448987|IEA:53…
R-MMU:8854214	-1	TBC/RABGAPs	IEA:100855|IEA:103724|IEA:108995|IEA:11845|IEA:17274|IEA:19326|IEA:19337|IEA:19338|IEA:19341|IEA:19346|IEA:19349|IEA:207592|IEA:209815|IEA:22241|IEA:224617|IEA:226421|IEA:227800|IEA:233204|IEA:235442|IEA:270192|IEA:381605|IEA:53869|IEA:56486|IEA:64930|IEA:66687|IEA:67046|IEA:67443|IEA:68449|IEA:70296|IEA:71648|IEA:77407|IEA:93739
R-MMU:8854518	-1	AURKA Activation by TPX2	IEA:100986|IEA:101565|IEA:103733|IEA:104318|IEA:12009|IEA:12534|IEA:13191|IEA:13424|IEA:13427|IEA:13589|IEA:15366|IEA:15519|IEA:16328|IEA:17997|IEA:18005|IEA:18286|IEA:18472|IEA:18536|IEA:18541|IEA:18747|IEA:18817|IEA:19088|IEA:208518|IEA:20873|IEA:20878|IEA:214444|IEA:216274|IEA:219072|IEA:219103|IEA:22142|IEA:22145|IEA:22153|IEA:22154|IEA:225659|IEA:225745|IEA:22627|IEA:22628|IEA:227613|IEA:230…
R-MMU:8854521	-1	Interaction between PHLDA1 and AURKA	IEA:20878|IEA:21664
R-MMU:8854691	-1	Interleukin-20 family signaling	IEA:16452|IEA:16453|IEA:19247|IEA:20848|IEA:20849|IEA:20850|IEA:20851|IEA:213208|IEA:230828|IEA:237313|IEA:242700|IEA:330496|IEA:338374|IEA:54721
R-MMU:8856688	-1	Golgi-to-ER retrograde transport	IEA:100502766|IEA:105785|IEA:107338|IEA:108123|IEA:108124|IEA:108148|IEA:110033|IEA:11840|IEA:11842|IEA:11843|IEA:11844|IEA:12121|IEA:12343|IEA:12344|IEA:12345|IEA:12847|IEA:13191|IEA:13424|IEA:13426|IEA:13427|IEA:14423|IEA:16551|IEA:16552|IEA:16554|IEA:16558|IEA:16561|IEA:16562|IEA:16563|IEA:16564|IEA:16565|IEA:16568|IEA:16569|IEA:16570|IEA:16571|IEA:16572|IEA:16573|IEA:16578|IEA:16579|IEA:16580…
R-MMU:8856825	-1	Cargo recognition for clathrin-mediated endocytosis	IEA:100017|IEA:108679|IEA:108800|IEA:109689|IEA:110355|IEA:11555|IEA:11607|IEA:11771|IEA:11772|IEA:11773|IEA:11839|IEA:11998|IEA:12000|IEA:12223|IEA:12402|IEA:12492|IEA:12500|IEA:12502|IEA:12504|IEA:12638|IEA:12848|IEA:13132|IEA:13543|IEA:13645|IEA:13649|IEA:13854|IEA:13855|IEA:13858|IEA:13859|IEA:13874|IEA:14366|IEA:14725|IEA:14784|IEA:15200|IEA:15239|IEA:16004|IEA:16197|IEA:16443|IEA:16835|IEA:…
R-MMU:8856828	-1	Clathrin-mediated endocytosis	IEA:100017|IEA:103967|IEA:106628|IEA:108679|IEA:108800|IEA:109689|IEA:110355|IEA:11461|IEA:11465|IEA:11555|IEA:11607|IEA:11771|IEA:11772|IEA:11773|IEA:11839|IEA:11845|IEA:11998|IEA:12000|IEA:12223|IEA:12402|IEA:12492|IEA:12500|IEA:12502|IEA:12504|IEA:12638|IEA:12848|IEA:13043|IEA:13132|IEA:13429|IEA:13430|IEA:13543|IEA:13645|IEA:13649|IEA:13854|IEA:13855|IEA:13858|IEA:13859|IEA:13874|IEA:14269|IE…
R-MMU:8857538	-1	PTK6 promotes HIF1A stabilization	IEA:13649|IEA:15200|IEA:15251|IEA:20459|IEA:66725|IEA:93695
R-MMU:8863795	-1	Downregulation of ERBB2 signaling	IEA:11651|IEA:11652|IEA:12223|IEA:12539|IEA:13645|IEA:13649|IEA:13866|IEA:13867|IEA:13869|IEA:13874|IEA:15200|IEA:15519|IEA:17179|IEA:19248|IEA:19253|IEA:22186|IEA:22187|IEA:22190|IEA:23797|IEA:56424|IEA:59079|IEA:67588|IEA:75717|IEA:78294|IEA:84092
R-MMU:8864260	-1	Transcriptional regulation by the AP-2 (TFAP2) family of transcription factors	IEA:106931|IEA:110052|IEA:12640|IEA:12705|IEA:13982|IEA:17684|IEA:17869|IEA:18148|IEA:21418|IEA:21419|IEA:21420|IEA:22196|IEA:22218|IEA:226896|IEA:328572|IEA:332937|IEA:56222|IEA:64050|IEA:70472|IEA:75605|IEA:80707
R-MMU:8865999	-1	MET activates PTPN11	IEA:14388|IEA:14784|IEA:15234|IEA:19247
R-MMU:8866376	-1	Reelin signalling pathway	IEA:13131|IEA:14360|IEA:19699|IEA:22359|IEA:58194
R-MMU:8866423	-1	VLDL assembly	IEA:11425|IEA:11812|IEA:17777|IEA:18453|IEA:238055
R-MMU:8866427	-1	VLDLR internalisation and degradation	IEA:100102|IEA:11771|IEA:11772|IEA:11773|IEA:218203|IEA:22259|IEA:22260|IEA:22359|IEA:232910|IEA:67300
R-MMU:8866652	-1	Synthesis of active ubiquitin: roles of E1 and E2 enzymes	IEA:109161|IEA:216080|IEA:216150|IEA:22186|IEA:22187|IEA:22190|IEA:22193|IEA:22194|IEA:22195|IEA:22201|IEA:22209|IEA:22210|IEA:22213|IEA:22214|IEA:22225|IEA:22284|IEA:231380|IEA:252870|IEA:432940|IEA:50933|IEA:53323|IEA:56550|IEA:66799|IEA:67128|IEA:67196|IEA:67615|IEA:68612|IEA:77891|IEA:78294
R-MMU:8866654	-1	E3 ubiquitin ligases ubiquitinate target proteins	IEA:103737|IEA:108089|IEA:109331|IEA:12042|IEA:18538|IEA:19090|IEA:19305|IEA:20585|IEA:214498|IEA:216080|IEA:22083|IEA:22186|IEA:22187|IEA:22190|IEA:22194|IEA:22195|IEA:22209|IEA:22210|IEA:225131|IEA:233900|IEA:235497|IEA:268281|IEA:319177|IEA:319178|IEA:319179|IEA:319180|IEA:319181|IEA:319182|IEA:319183|IEA:319185|IEA:319186|IEA:319187|IEA:319188|IEA:319190|IEA:320311|IEA:56273|IEA:56550|IEA:581…
R-MMU:8866904	-1	Negative regulation of activity of TFAP2 (AP-2) family transcription factors	IEA:106931|IEA:21418|IEA:21419|IEA:21420|IEA:22196|IEA:22218|IEA:226896|IEA:332937|IEA:80707
R-MMU:8866907	-1	Activation of the TFAP2 (AP-2) family of transcription factors	IEA:12705|IEA:17684|IEA:21418|IEA:21419|IEA:21420|IEA:226896|IEA:328572|IEA:332937|IEA:56222|IEA:64050|IEA:80707
R-MMU:8866910	-1	TFAP2 (AP-2) family regulates transcription of growth factors and their receptors	IEA:12640|IEA:13982|IEA:70472
R-MMU:8866911	-1	TFAP2 (AP-2) family regulates transcription of cell cycle factors	IEA:17869|IEA:21420|IEA:75605
R-MMU:8868773	-1	rRNA processing in the nucleus and cytosol	IEA:100043813|IEA:100044627|IEA:100502825|IEA:100503670|IEA:100608|IEA:100862455|IEA:100862468|IEA:102462|IEA:102614|IEA:104318|IEA:104662|IEA:105244208|IEA:105372|IEA:108167922|IEA:109075|IEA:110816|IEA:110954|IEA:114641|IEA:11837|IEA:12181|IEA:14113|IEA:14791|IEA:16785|IEA:16898|IEA:17975|IEA:18572|IEA:195434|IEA:19899|IEA:19921|IEA:19934|IEA:19941|IEA:19942|IEA:19943|IEA:19944|IEA:19946|IEA:19…
R-MMU:8869496	-1	TFAP2A acts as a transcriptional repressor during retinoic acid induced cell differentiation	IEA:18148|IEA:21418
R-MMU:8873719	-1	RAB geranylgeranylation	IEA:106572|IEA:11891|IEA:12663|IEA:17274|IEA:19244|IEA:19324|IEA:19325|IEA:19326|IEA:19328|IEA:19329|IEA:19330|IEA:19331|IEA:19332|IEA:19334|IEA:19336|IEA:19337|IEA:19338|IEA:19339|IEA:19340|IEA:19341|IEA:19342|IEA:19344|IEA:19345|IEA:19346|IEA:19349|IEA:19352|IEA:19376|IEA:216344|IEA:224624|IEA:226421|IEA:235442|IEA:270160|IEA:270192|IEA:271457|IEA:319642|IEA:328778|IEA:442827|IEA:53868|IEA:5386…
R-MMU:8874081	-1	MET activates PTK2 signaling	IEA:12814|IEA:12815|IEA:12824|IEA:12825|IEA:12831|IEA:12832|IEA:12842|IEA:12843|IEA:14083|IEA:14268|IEA:15234|IEA:16398|IEA:16400|IEA:16412|IEA:16772|IEA:16773|IEA:16774|IEA:16775|IEA:16776|IEA:16777|IEA:16779|IEA:16780|IEA:20779|IEA:23928|IEA:373864|IEA:53867
R-MMU:8874211	-1	CREB3 factors activate genes	IEA:208677|IEA:270669|IEA:56453|IEA:77128
R-MMU:8875513	-1	MET interacts with TNS proteins	IEA:15234|IEA:16412|IEA:217169|IEA:319939
R-MMU:8875555	-1	MET activates RAP1 and RAC1	IEA:107746|IEA:109905|IEA:12928|IEA:12929|IEA:14388|IEA:14784|IEA:15234|IEA:19353|IEA:215449
R-MMU:8875656	-1	MET receptor recycling	IEA:11845|IEA:12928|IEA:12929|IEA:14388|IEA:14784|IEA:15234|IEA:19341|IEA:19342|IEA:260302
R-MMU:8875791	-1	MET activates STAT3	IEA:15234|IEA:20848
R-MMU:8875878	-1	MET promotes cell motility	IEA:107746|IEA:109905|IEA:12814|IEA:12815|IEA:12824|IEA:12825|IEA:12831|IEA:12832|IEA:12842|IEA:12843|IEA:12928|IEA:12929|IEA:14083|IEA:14268|IEA:14388|IEA:14784|IEA:15234|IEA:16398|IEA:16400|IEA:16412|IEA:16772|IEA:16773|IEA:16774|IEA:16775|IEA:16776|IEA:16777|IEA:16779|IEA:16780|IEA:19353|IEA:20779|IEA:215449|IEA:217169|IEA:23928|IEA:319939|IEA:373864|IEA:53867
R-MMU:8876198	-1	RAB GEFs exchange GTP for GDP on RABs	IEA:102442|IEA:105841|IEA:106572|IEA:11651|IEA:11652|IEA:11891|IEA:12663|IEA:14567|IEA:14569|IEA:17274|IEA:192232|IEA:192236|IEA:19324|IEA:19325|IEA:19328|IEA:19330|IEA:19339|IEA:19344|IEA:19345|IEA:19346|IEA:19347|IEA:19349|IEA:209773|IEA:211922|IEA:216344|IEA:216363|IEA:217449|IEA:217835|IEA:22241|IEA:225870|IEA:22627|IEA:226407|IEA:226421|IEA:227801|IEA:228355|IEA:229541|IEA:231874|IEA:235442|…
R-MMU:8876725	-1	Protein methylation	IEA:110826|IEA:12313|IEA:12314|IEA:12315|IEA:13627|IEA:13629|IEA:15481|IEA:16588|IEA:16898|IEA:207965|IEA:239706|IEA:269523|IEA:320204|IEA:67099|IEA:68043|IEA:70511|IEA:71974|IEA:72096|IEA:73582
R-MMU:8877330	-1	RUNX1 and FOXP3 control the development of regulatory T lymphocytes (Tregs)	IEA:12400|IEA:20371
R-MMU:8877627	-1	Vitamin E	IEA:50500
R-MMU:8878159	-1	Transcriptional regulation by RUNX3	IEA:103806|IEA:12387|IEA:12400|IEA:12443|IEA:14312|IEA:14534|IEA:16653|IEA:16842|IEA:16912|IEA:16913|IEA:17127|IEA:17128|IEA:17246|IEA:17463|IEA:18128|IEA:18519|IEA:19166|IEA:19167|IEA:19170|IEA:19171|IEA:19172|IEA:19173|IEA:19175|IEA:19177|IEA:19179|IEA:19181|IEA:19182|IEA:19184|IEA:19185|IEA:19186|IEA:19188|IEA:19192|IEA:19664|IEA:20779|IEA:208727|IEA:21414|IEA:21415|IEA:21416|IEA:21677|IEA:216…
R-MMU:8878166	-1	Transcriptional regulation by RUNX2	IEA:11835|IEA:12393|IEA:12400|IEA:12443|IEA:12534|IEA:12567|IEA:16912|IEA:16913|IEA:17125|IEA:17128|IEA:17463|IEA:19166|IEA:19167|IEA:19170|IEA:19171|IEA:19172|IEA:19173|IEA:19175|IEA:19177|IEA:19179|IEA:19181|IEA:19182|IEA:19184|IEA:19185|IEA:19186|IEA:19188|IEA:19192|IEA:20682|IEA:21402|IEA:21762|IEA:22123|IEA:22186|IEA:22187|IEA:22190|IEA:228769|IEA:23996|IEA:23997|IEA:26440|IEA:26441|IEA:2644…
R-MMU:8878171	-1	Transcriptional regulation by RUNX1	IEA:100039319|IEA:100041230|IEA:103554|IEA:109594|IEA:11350|IEA:12151|IEA:12400|IEA:12416|IEA:12418|IEA:12443|IEA:12444|IEA:12445|IEA:12571|IEA:12572|IEA:12995|IEA:13000|IEA:13001|IEA:13038|IEA:13039|IEA:13619|IEA:13709|IEA:13982|IEA:140858|IEA:14460|IEA:14461|IEA:14462|IEA:15077|IEA:15078|IEA:15081|IEA:15258|IEA:15267|IEA:15270|IEA:15469|IEA:16396|IEA:16825|IEA:16909|IEA:16912|IEA:16913|IEA:1742…
R-MMU:888568	-1	GABA synthesis	IEA:14415|IEA:14417
R-MMU:888590	-1	GABA synthesis, release, reuptake and degradation	IEA:116837|IEA:12889|IEA:13002|IEA:14412|IEA:14415|IEA:14417|IEA:15481|IEA:19339|IEA:20614|IEA:20907|IEA:20910|IEA:20979|IEA:214579|IEA:22318|IEA:22348|IEA:232333|IEA:243616|IEA:268860
R-MMU:888593	-1	Reuptake of GABA	IEA:14412|IEA:232333|IEA:243616
R-MMU:8931987	-1	RUNX1 regulates estrogen receptor mediated transcription	IEA:12400|IEA:13982
R-MMU:8934593	-1	Regulation of RUNX1 Expression and Activity	IEA:12400|IEA:12443|IEA:12444|IEA:12445|IEA:12571|IEA:18854|IEA:19247
R-MMU:8934903	-1	Receptor Mediated Mitophagy	IEA:11793|IEA:12995|IEA:13000|IEA:13001|IEA:20779|IEA:22241|IEA:66734|IEA:67443|IEA:67526|IEA:72018|IEA:72542
R-MMU:8935690	-1	Digestion	IEA:100043684|IEA:100043686|IEA:100043688|IEA:109791|IEA:109959|IEA:11722|IEA:12613|IEA:14915|IEA:14916|IEA:14917|IEA:18946|IEA:18947|IEA:226413|IEA:232714|IEA:67717|IEA:69060|IEA:69656|IEA:69983|IEA:71884|IEA:76768|IEA:81600
R-MMU:8936459	-1	RUNX1 regulates genes involved in megakaryocyte differentiation and platelet function	IEA:100039319|IEA:100041230|IEA:12400|IEA:140858|IEA:14460|IEA:15077|IEA:15078|IEA:15081|IEA:15267|IEA:15270|IEA:15469|IEA:18519|IEA:20466|IEA:20467|IEA:208043|IEA:213464|IEA:232440|IEA:233904|IEA:23808|IEA:260423|IEA:319148|IEA:319149|IEA:319150|IEA:319151|IEA:319152|IEA:319153|IEA:319154|IEA:319155|IEA:319156|IEA:319157|IEA:319158|IEA:319159|IEA:319160|IEA:319161|IEA:319164|IEA:319165|IEA:31916…
R-MMU:8937144	-1	Aryl hydrocarbon receptor signalling	IEA:11622|IEA:11624|IEA:11632|IEA:11863|IEA:11864|IEA:15516|IEA:56351
R-MMU:8939211	-1	ESR-mediated signaling	IEA:100039319|IEA:100041230|IEA:102193|IEA:103573|IEA:107951|IEA:11651|IEA:11652|IEA:11839|IEA:11909|IEA:12223|IEA:12313|IEA:12314|IEA:12315|IEA:12389|IEA:12390|IEA:12400|IEA:12455|IEA:12576|IEA:12705|IEA:12912|IEA:13610|IEA:13645|IEA:13649|IEA:13869|IEA:13874|IEA:13982|IEA:13983|IEA:14083|IEA:14228|IEA:14229|IEA:14281|IEA:14462|IEA:14677|IEA:14678|IEA:14679|IEA:14688|IEA:14693|IEA:14695|IEA:1469…
R-MMU:8939236	-1	RUNX1 regulates transcription of genes involved in differentiation of HSCs	IEA:103554|IEA:109594|IEA:11350|IEA:12400|IEA:12572|IEA:14460|IEA:14461|IEA:14462|IEA:16396|IEA:16825|IEA:16909|IEA:16912|IEA:16913|IEA:17420|IEA:17463|IEA:19166|IEA:19167|IEA:19170|IEA:19171|IEA:19172|IEA:19173|IEA:19175|IEA:19177|IEA:19179|IEA:19181|IEA:19182|IEA:19184|IEA:19185|IEA:19186|IEA:19188|IEA:19192|IEA:21349|IEA:21406|IEA:21423|IEA:21762|IEA:22062|IEA:22123|IEA:22186|IEA:22187|IEA:221…
R-MMU:8939242	-1	RUNX1 regulates transcription of genes involved in differentiation of keratinocytes	IEA:13038|IEA:13039|IEA:214639|IEA:241196
R-MMU:8939243	-1	RUNX1 interacts with co-factors whose precise effect on RUNX1 targets is not known	IEA:12151|IEA:12400|IEA:12416|IEA:12418|IEA:12995|IEA:13000|IEA:13001|IEA:13619|IEA:15258|IEA:19763|IEA:19821|IEA:20586|IEA:20587|IEA:20588|IEA:239985|IEA:241915|IEA:29871|IEA:30951|IEA:328572|IEA:54383|IEA:56353|IEA:56456|IEA:57376|IEA:66993|IEA:67057|IEA:67155|IEA:68094|IEA:76073|IEA:77044|IEA:83766|IEA:83796|IEA:83797|IEA:93760
R-MMU:8939245	-1	RUNX1 regulates transcription of genes involved in BCR signaling	IEA:12400|IEA:18507|IEA:69257
R-MMU:8939246	-1	RUNX1 regulates transcription of genes involved in differentiation of myeloid cells	IEA:12400
R-MMU:8939247	-1	RUNX1 regulates transcription of genes involved in interleukin signaling	IEA:12400|IEA:13709
R-MMU:8939902	-1	Regulation of RUNX2 expression and activity	IEA:12393|IEA:16912|IEA:16913|IEA:17463|IEA:19166|IEA:19167|IEA:19170|IEA:19171|IEA:19172|IEA:19173|IEA:19175|IEA:19177|IEA:19179|IEA:19181|IEA:19182|IEA:19184|IEA:19185|IEA:19186|IEA:19188|IEA:19192|IEA:21402|IEA:21762|IEA:22123|IEA:22186|IEA:22187|IEA:22190|IEA:228769|IEA:23996|IEA:23997|IEA:26440|IEA:26441|IEA:26442|IEA:26443|IEA:26444|IEA:26445|IEA:26446|IEA:26965|IEA:27401|IEA:53380|IEA:5642…
R-MMU:8940973	-1	RUNX2 regulates osteoblast differentiation	IEA:11835|IEA:12393
R-MMU:8941237	-1	Invadopodia formation	IEA:11489|IEA:11490|IEA:11492|IEA:14218
R-MMU:8941326	-1	RUNX2 regulates bone development	IEA:11835|IEA:12393|IEA:12400|IEA:17125|IEA:17128|IEA:56275
R-MMU:8941413	-1	Events associated with phagocytolytic activity of PMN cells	IEA:17523|IEA:76113
R-MMU:8941855	-1	RUNX3 regulates CDKN1A transcription	IEA:17127|IEA:17128|IEA:21803|IEA:22059
R-MMU:8941856	-1	RUNX3 regulates NOTCH signaling	IEA:103806|IEA:14534|IEA:18128|IEA:18519|IEA:19664|IEA:270118|IEA:328572|IEA:333639|IEA:433586|IEA:66354
R-MMU:8941858	-1	Regulation of RUNX3 expression and activity	IEA:12400|IEA:16912|IEA:16913|IEA:17246|IEA:17463|IEA:19166|IEA:19167|IEA:19170|IEA:19171|IEA:19172|IEA:19173|IEA:19175|IEA:19177|IEA:19179|IEA:19181|IEA:19182|IEA:19184|IEA:19185|IEA:19186|IEA:19188|IEA:19192|IEA:20779|IEA:21762|IEA:21803|IEA:22123|IEA:22186|IEA:22187|IEA:22190|IEA:228769|IEA:23996|IEA:23997|IEA:26440|IEA:26441|IEA:26442|IEA:26443|IEA:26444|IEA:26445|IEA:26446|IEA:328572|IEA:533…
R-MMU:8943724	-1	Regulation of PTEN gene transcription	IEA:107932|IEA:116871|IEA:12151|IEA:12416|IEA:12418|IEA:13619|IEA:13626|IEA:14013|IEA:14056|IEA:15182|IEA:17192|IEA:19646|IEA:19744|IEA:19763|IEA:19821|IEA:216848|IEA:229542|IEA:234366|IEA:23942|IEA:241915|IEA:245670|IEA:245688|IEA:268706|IEA:29871|IEA:30951|IEA:433759|IEA:52187|IEA:52615|IEA:54170|IEA:54383|IEA:56692|IEA:56716|IEA:56717|IEA:66096|IEA:66508|IEA:68441|IEA:68576|IEA:68877|IEA:83409…
R-MMU:8948216	-1	Collagen chain trimerization	IEA:107581|IEA:12813|IEA:12814|IEA:12815|IEA:12816|IEA:12817|IEA:12818|IEA:12819|IEA:12821|IEA:12822|IEA:12823|IEA:12824|IEA:12825|IEA:12826|IEA:12827|IEA:12828|IEA:12829|IEA:12830|IEA:12831|IEA:12832|IEA:12833|IEA:12834|IEA:12836|IEA:12837|IEA:12839|IEA:12841|IEA:12842|IEA:12843|IEA:140709|IEA:213945|IEA:237759|IEA:245026|IEA:329941|IEA:373864|IEA:53867|IEA:665033|IEA:69700|IEA:73368|IEA:94216
R-MMU:8948747	-1	Regulation of PTEN localization	IEA:11798|IEA:17999|IEA:18854|IEA:19211|IEA:22186|IEA:22187|IEA:22190|IEA:252870|IEA:78294
R-MMU:8948751	-1	Regulation of PTEN stability and activity	IEA:103554|IEA:109294|IEA:11651|IEA:11652|IEA:11798|IEA:12995|IEA:13000|IEA:13001|IEA:14302|IEA:16912|IEA:16913|IEA:17463|IEA:17999|IEA:19166|IEA:19167|IEA:19170|IEA:19171|IEA:19172|IEA:19173|IEA:19175|IEA:19177|IEA:19179|IEA:19181|IEA:19182|IEA:19184|IEA:19185|IEA:19186|IEA:19188|IEA:19192|IEA:19211|IEA:19720|IEA:21762|IEA:21951|IEA:22123|IEA:22186|IEA:22187|IEA:22190|IEA:228769|IEA:23797|IEA:23…
R-MMU:8949215	-1	Mitochondrial calcium ion transport	IEA:12034|IEA:170756|IEA:18673|IEA:215999|IEA:216001|IEA:234847|IEA:27377|IEA:381038|IEA:66592|IEA:66815|IEA:66865|IEA:68115|IEA:68514|IEA:69029|IEA:69597|IEA:73078|IEA:78506
R-MMU:8949613	-1	Cristae formation	IEA:11946|IEA:11947|IEA:11949|IEA:11950|IEA:11951|IEA:11957|IEA:11958|IEA:17705|IEA:17706|IEA:228033|IEA:27425|IEA:28080|IEA:57423|IEA:66043|IEA:67126|IEA:67942|IEA:68055|IEA:71679
R-MMU:8949664	-1	Processing of SMDT1	IEA:12034|IEA:18673|IEA:215999|IEA:216001|IEA:234847|IEA:27377|IEA:381038|IEA:66592|IEA:66815|IEA:66865|IEA:68115|IEA:68514|IEA:69029|IEA:69597|IEA:73078|IEA:78506
R-MMU:8951430	-1	RUNX3 regulates WNT signaling	IEA:12387|IEA:16842|IEA:21414|IEA:21415|IEA:21416
R-MMU:8951664	-1	Neddylation	IEA:100737|IEA:101358|IEA:102323|IEA:103554|IEA:103583|IEA:106052|IEA:107986|IEA:108679|IEA:114893|IEA:117589|IEA:117590|IEA:11799|IEA:12238|IEA:12449|IEA:12700|IEA:12702|IEA:12848|IEA:13194|IEA:13819|IEA:140858|IEA:14154|IEA:14155|IEA:142688|IEA:14794|IEA:15251|IEA:16912|IEA:16913|IEA:17463|IEA:17846|IEA:18002|IEA:19166|IEA:19167|IEA:19170|IEA:19171|IEA:19172|IEA:19173|IEA:19175|IEA:19177|IEA:19…
R-MMU:8951671	-1	RUNX3 regulates YAP1-mediated transcription	IEA:21677|IEA:21678|IEA:21679|IEA:22601
R-MMU:8951936	-1	RUNX3 regulates p14-ARF	IEA:12400|IEA:12443|IEA:14312|IEA:16653|IEA:208727|IEA:21803|IEA:328572
R-MMU:8953750	-1	Transcriptional Regulation by E2F6	IEA:110147|IEA:12151|IEA:12649|IEA:13619|IEA:13626|IEA:13831|IEA:14056|IEA:17187|IEA:19646|IEA:19763|IEA:19821|IEA:214669|IEA:21781|IEA:22658|IEA:241915|IEA:245688|IEA:29808|IEA:50496|IEA:52615|IEA:56353|IEA:67057|IEA:71041|IEA:77683
R-MMU:8953854	-1	Metabolism of RNA	IEA:100043813|IEA:100044627|IEA:100502825|IEA:100503670|IEA:100608|IEA:100862455|IEA:100862468|IEA:101943|IEA:102462|IEA:102614|IEA:103135|IEA:103468|IEA:103554|IEA:103573|IEA:103677|IEA:104318|IEA:104625|IEA:104662|IEA:105244208|IEA:105372|IEA:107686|IEA:107701|IEA:107829|IEA:107939|IEA:108014|IEA:108062|IEA:108077|IEA:108121|IEA:108167922|IEA:108989|IEA:109075|IEA:110379|IEA:110532|IEA:110809|I…
R-MMU:8953897	-1	Cellular responses to external stimuli	IEA:100039319|IEA:100041230|IEA:101142|IEA:101148|IEA:101185|IEA:101543|IEA:102626|IEA:103468|IEA:103554|IEA:104248|IEA:107939|IEA:108058|IEA:108664|IEA:108989|IEA:110147|IEA:110379|IEA:110651|IEA:110920|IEA:110935|IEA:111241|IEA:112405|IEA:112406|IEA:112407|IEA:114143|IEA:11757|IEA:11758|IEA:11835|IEA:11863|IEA:11920|IEA:11964|IEA:11966|IEA:11972|IEA:11973|IEA:11974|IEA:11984|IEA:12017|IEA:12151…
R-MMU:8955332	-1	Carboxyterminal post-translational modifications of tubulin	IEA:100216474|IEA:101100|IEA:22142|IEA:22143|IEA:22144|IEA:22145|IEA:22146|IEA:22147|IEA:22151|IEA:22152|IEA:22153|IEA:223723|IEA:227613|IEA:237930|IEA:238463|IEA:239591|IEA:269954|IEA:320244|IEA:330010|IEA:53857|IEA:545486|IEA:67534|IEA:67951|IEA:70892|IEA:73710|IEA:74410|IEA:74711
R-MMU:8956319	-1	Nucleobase catabolism	IEA:103149|IEA:103850|IEA:107569|IEA:12495|IEA:12496|IEA:12497|IEA:12499|IEA:14544|IEA:14775|IEA:16434|IEA:17766|IEA:18950|IEA:213484|IEA:214254|IEA:215446|IEA:22271|IEA:22436|IEA:230718|IEA:23959|IEA:381101|IEA:50773|IEA:53893|IEA:56045|IEA:64705|IEA:66358|IEA:67464|IEA:70881|IEA:72090|IEA:72962|IEA:74167|IEA:75686|IEA:76654|IEA:76952|IEA:93685|IEA:99586
R-MMU:8956320	-1	Nucleobase biosynthesis	IEA:108147|IEA:11564|IEA:11565|IEA:11566|IEA:14450|IEA:22247|IEA:229363|IEA:231327|IEA:237823|IEA:23917|IEA:23918|IEA:56749|IEA:67054|IEA:69719|IEA:76429
R-MMU:8956321	-1	Nucleotide salvage	IEA:105446|IEA:109674|IEA:11486|IEA:11534|IEA:11717|IEA:11821|IEA:13178|IEA:15452|IEA:18950|IEA:21877|IEA:22245|IEA:22271|IEA:229665|IEA:27369|IEA:66355|IEA:67365|IEA:68556|IEA:72269|IEA:72962|IEA:75894|IEA:76654|IEA:80914
R-MMU:8957275	-1	Post-translational protein phosphorylation	IEA:100037258|IEA:100102|IEA:104009|IEA:105348|IEA:108956|IEA:11487|IEA:11576|IEA:11625|IEA:11657|IEA:11698|IEA:11704|IEA:11804|IEA:11806|IEA:11807|IEA:11816|IEA:11820|IEA:11905|IEA:12155|IEA:12159|IEA:12266|IEA:12268|IEA:12321|IEA:12558|IEA:12653|IEA:12870|IEA:12977|IEA:13010|IEA:13406|IEA:13602|IEA:13801|IEA:14067|IEA:14118|IEA:14161|IEA:14268|IEA:14314|IEA:14456|IEA:14734|IEA:15160|IEA:15464|I…
R-MMU:8957322	-1	Metabolism of steroids	IEA:100273|IEA:101502|IEA:102635781|IEA:104086|IEA:105349|IEA:105387|IEA:110115|IEA:110196|IEA:110460|IEA:114664|IEA:11657|IEA:11677|IEA:116852|IEA:11997|IEA:12012|IEA:12257|IEA:12401|IEA:12640|IEA:12642|IEA:13070|IEA:13072|IEA:13074|IEA:13075|IEA:13079|IEA:13081|IEA:13115|IEA:13116|IEA:13121|IEA:13122|IEA:13123|IEA:13124|IEA:13360|IEA:13595|IEA:14137|IEA:14148|IEA:14149|IEA:14187|IEA:14473|IEA:1…
R-MMU:8963676	-1	Intestinal absorption	IEA:20526|IEA:20537|IEA:56485|IEA:69994
R-MMU:8963684	-1	Tyrosine catabolism	IEA:14085|IEA:14874|IEA:15233|IEA:15445|IEA:234724
R-MMU:8963691	-1	Phenylalanine and tyrosine metabolism	IEA:100328588|IEA:110391|IEA:13180|IEA:14085|IEA:14204|IEA:14874|IEA:15233|IEA:15445|IEA:18478|IEA:234724|IEA:66514|IEA:70266
R-MMU:8963693	-1	Aspartate and asparagine metabolism	IEA:104816|IEA:11484|IEA:14718|IEA:14719|IEA:269642|IEA:27053|IEA:50799|IEA:53320|IEA:72560|IEA:73748|IEA:78830
R-MMU:8963743	-1	Digestion and absorption	IEA:100043684|IEA:100043686|IEA:100043688|IEA:109791|IEA:109959|IEA:11722|IEA:12613|IEA:14915|IEA:14916|IEA:14917|IEA:18946|IEA:18947|IEA:20526|IEA:20537|IEA:226413|IEA:232714|IEA:56485|IEA:67717|IEA:69060|IEA:69656|IEA:69983|IEA:69994|IEA:71884|IEA:76768|IEA:81600
R-MMU:8963888	-1	Chylomicron assembly	IEA:105886299|IEA:11806|IEA:11807|IEA:11808|IEA:11813|IEA:11814|IEA:11816|IEA:17777|IEA:18453|IEA:238055|IEA:66397
R-MMU:8963889	-1	Assembly of active LPL and LIPC lipase complexes	IEA:105847|IEA:15450|IEA:16956|IEA:18550|IEA:18552|IEA:18553|IEA:30924|IEA:57875|IEA:624219|IEA:68453|IEA:76483
R-MMU:8963896	-1	HDL assembly	IEA:11303|IEA:11806|IEA:12153|IEA:18747|IEA:232345|IEA:27801
R-MMU:8963898	-1	Plasma lipoprotein assembly	IEA:105886299|IEA:11303|IEA:11425|IEA:11806|IEA:11807|IEA:11808|IEA:11812|IEA:11813|IEA:11814|IEA:11816|IEA:12153|IEA:17777|IEA:18453|IEA:18747|IEA:232345|IEA:238055|IEA:27801|IEA:66397
R-MMU:8963899	-1	Plasma lipoprotein remodeling	IEA:105847|IEA:105886299|IEA:11307|IEA:11657|IEA:11806|IEA:11807|IEA:11808|IEA:11813|IEA:11814|IEA:11816|IEA:15450|IEA:16816|IEA:16891|IEA:16956|IEA:18550|IEA:18552|IEA:18553|IEA:18815|IEA:18830|IEA:238055|IEA:30924|IEA:57875|IEA:624219|IEA:66113|IEA:68453|IEA:76483
R-MMU:8963901	-1	Chylomicron remodeling	IEA:105886299|IEA:11806|IEA:11807|IEA:11808|IEA:11813|IEA:11814|IEA:11816|IEA:16956|IEA:238055|IEA:66113|IEA:68453
R-MMU:8964011	-1	HDL clearance	IEA:110611|IEA:11806|IEA:20778
R-MMU:8964026	-1	Chylomicron clearance	IEA:100017|IEA:11816|IEA:15450|IEA:16835|IEA:238055
R-MMU:8964038	-1	LDL clearance	IEA:100017|IEA:100102|IEA:11771|IEA:11772|IEA:11773|IEA:16835|IEA:16889|IEA:18145|IEA:20652|IEA:223920|IEA:232910|IEA:238055|IEA:320024|IEA:382053|IEA:67300|IEA:67963
R-MMU:8964041	-1	LDL remodeling	IEA:18815|IEA:238055
R-MMU:8964043	-1	Plasma lipoprotein clearance	IEA:100017|IEA:100102|IEA:110611|IEA:11425|IEA:11771|IEA:11772|IEA:11773|IEA:11806|IEA:11812|IEA:11816|IEA:15450|IEA:16835|IEA:16889|IEA:171504|IEA:18145|IEA:20652|IEA:20778|IEA:218203|IEA:22259|IEA:22260|IEA:22359|IEA:223920|IEA:232910|IEA:238055|IEA:320024|IEA:382053|IEA:67300|IEA:67963
R-MMU:8964046	-1	VLDL clearance	IEA:11425|IEA:11812|IEA:171504|IEA:22359|IEA:238055
R-MMU:8964058	-1	HDL remodeling	IEA:105886299|IEA:11307|IEA:11657|IEA:11806|IEA:11813|IEA:11814|IEA:11816|IEA:16816|IEA:16891|IEA:18830
R-MMU:8964208	-1	Phenylalanine metabolism	IEA:100328588|IEA:110391|IEA:13180|IEA:14204|IEA:18478|IEA:66514|IEA:70266
R-MMU:8964315	-1	G beta:gamma signalling through BTK	IEA:12229|IEA:14688|IEA:14693|IEA:14695|IEA:14696|IEA:14697|IEA:14699|IEA:14700|IEA:14701|IEA:14702|IEA:14704|IEA:14706|IEA:14707|IEA:14709|IEA:14710|IEA:64337|IEA:66066
R-MMU:8964539	-1	Glutamate and glutamine metabolism	IEA:108653|IEA:14645|IEA:14660|IEA:14661|IEA:14719|IEA:18242|IEA:194237|IEA:209027|IEA:216456|IEA:56454|IEA:66194|IEA:69051|IEA:70266
R-MMU:8964540	-1	Alanine metabolism	IEA:108682|IEA:76282
R-MMU:8964572	-1	Lipid particle organization	IEA:12683|IEA:14311|IEA:228859|IEA:243168|IEA:68680|IEA:69573
R-MMU:8964616	-1	G beta:gamma signalling through CDC42	IEA:12540|IEA:14688|IEA:14693|IEA:14695|IEA:14696|IEA:14697|IEA:14699|IEA:14700|IEA:14701|IEA:14702|IEA:14704|IEA:14706|IEA:14707|IEA:14709|IEA:14710|IEA:64337|IEA:66066|IEA:73341
R-MMU:8978868	-1	Fatty acid metabolism	IEA:100040843|IEA:100705|IEA:102632|IEA:104112|IEA:106529|IEA:106648|IEA:107476|IEA:108079|IEA:108097|IEA:108099|IEA:109136|IEA:110821|IEA:110959|IEA:111175|IEA:11363|IEA:11364|IEA:11370|IEA:113868|IEA:11409|IEA:11430|IEA:11666|IEA:11671|IEA:11684|IEA:11686|IEA:11687|IEA:11688|IEA:11689|IEA:11690|IEA:12408|IEA:12686|IEA:12894|IEA:12895|IEA:12896|IEA:12908|IEA:13076|IEA:13078|IEA:13110|IEA:13117|I…
R-MMU:8978934	-1	Metabolism of cofactors	IEA:11651|IEA:12313|IEA:12314|IEA:12315|IEA:14528|IEA:15519|IEA:15926|IEA:18127|IEA:19286|IEA:230027|IEA:320415|IEA:56075|IEA:71365|IEA:71883
[truncated: 178 more rows]
