# Supplementary material for: The Greatwall kinase safeguards the genome integrity by affecting the kinome activity in mitosis
Source: Oncogene. 2020 Sep 25;39(44):6816–40. doi: 10.1038/s41388-020-01470-1 (PMC7605441; doi:10.1038/s41388-020-01470-1)
Supplement: Supplementary file 8 — File S1 [file 41388_2020_1470_MOESM8_ESM.zip › saved-session/11926/gene-reference-map.txt]

100009614	NM_001081452
100017	XM_006538423
100034361	NM_001081975
100037258	U28423
100037283	XM_006523275
100038882	X56602
100038909	XM_006539430
100038927	NM_001177485
100039053	XM_001472168
100039319	NM_001102665
100039863	XR_003954853
100039939	XM_006542765
100040048	XR_003954854
100040201	NM_001199334
100040214	NM_001270487
100040233	NM_001103153
100040248	NM_001126320
100040531	XM_017317187
100040563	NM_001166630
100040608	NM_001115087
100040843	XR_003954855
100041146	XR_391123
100041230	NM_001195421
100041261	NM_001101630
100041375	XM_017320571
100041412	NM_001127354
100041449	XR_868673
100041488	NM_001099346
100041504	XM_001473258
100041586	XM_006523369
100041593	XM_001473394
100041639	XM_006523376
100041688	NM_001177481
100041759	NM_001177486
100041787	NM_001177487
100041811	NM_001170955
100041890	NM_001177521
100041895	NM_001177522
100041952	NM_001177528
100042493	W67046
100042503	XM_001478443
100042807	NR_045706
100043254	P0C0P8
100043468	XM_030249402
100043474	NM_001199062
100043627	NM_001199309
100043684	NM_001160150
100043686	NM_001160151
100043688	NM_001160152
100043813	NM_001190258
100044627	XM_003688758
100088	Q8VE37
100102	Q80W65
100163	XM_030253054
100206	Q8CG72
100216474	XR_876321
100273	XM_030253065
100310872	XR_003952069
100328588	NM_001171024
100415785	NM_001177484
100434	XR_390309
100502766	XM_011246227
100502803	NM_001177537
100502825	NM_001271591
100502831	XM_017313750
100502876	XM_017319414
100502887	NM_001011861
100502921	NM_001205035
100502953	NM_001205033
100503388	NM_001205034
100503486	NM_207139
100503572	XM_030250674
100503605	NM_001201391
100503670	Z35311
100503970	NM_001012640
100504183	NM_001256057
100504239	NM_001193668
100504346	NM_001193666
100504362	NM_001193667
100504663	Q8CDJ3
100529082	NM_001199967
100561	XR_003955565
100604	XM_017320573
100608	Q8BHY2
100678	XM_030254013
100689	XM_006503622
100705	XM_006530114
100710	XM_030254020
100727	NM_153598
100737	XR_376792
100756	XM_017320581
100763	Q80U95
100855	XR_376793
100861978	XR_003953271
100862126	NM_001270613
100862177	NM_001270360
100862455	XM_003689218
100862468	XM_003689185
100900	XR_001784585
100910	XM_017320583
100952	XM_006503649
100986	XM_030254032
101095	XM_011241099
101100	NM_133923
101142	XM_006505230
101148	XM_011241037
101185	XR_377283
101206	XM_006505239
101314	Q91VR8
101358	Q8BID8
101476	XM_030241940
101488	XM_011241641
101488143	NM_008220
101490	XR_003946368
101497	XM_030241941
101502	XM_017321906
101540	XR_391036
101543	XR_001785463
101565	XM_017321910
101568	XM_006540538
101706	XM_030241950
101772	XM_030241960
101809	XM_030241962
101831	Q8BHL6
101861	XM_030241963
101867	XR_378204
101943	XM_030243208
102058	Q6PGF7
102060	Q9CR59
102093	XR_878767
102098	XM_030243212
102115	XR_003948557
102193	XM_011248257
102209	XM_006508683
102216272	Q8VCP8
102247	XM_011242104
102278	XR_387726
102294	Q9DBW0
102323	XM_030243217
102339	XR_387727
102442	XM_030243938
102448	XM_030243940
102462	Q921Y2
102566	XM_030243941
102570	XM_006511917
102580	XM_030243946
102595	XM_030243947
102614	Q91WE3
102626	XM_006511619
102632	Q80XL6
102635315	XM_030245415
102635781	XM_006498513
102637192	XM_006523123
102637417	XM_006523124
102640500	XM_006514352
102680	Q8VDB9
102774	XM_017313095
102857	Q8VBW1
102954	XM_006527546
103098	XM_006512984
103135	XR_380330
103149	Q8VC97
103199	Q91WF7
103236	XR_380333
103468	XM_006513018
103534	W66623
103554	XM_030245449
103573	XM_017314210
103583	XM_006514436
103677	XM_030245450
103711	Q91XF0
103724	XM_006514441
103733	XM_017314211
103737	XM_030245454
103768	XM_006531917
103806	XM_006531918
103850	XR_388314
103964	NM_001003405
103967	XM_030254626
103978	XM_017315745
103988	XM_006514444
104009	Q8BND5
104086	XM_006495607
104099	XM_006511918
104110	XM_006518326
104111	XM_006514935
104112	Q91V92
104130	Y08702
104158	Q8VCT4
104174	Q91W43
104184	Q8R016
104215	XR_001782024
104248	XR_380334
104252	Q8JZX9
104263	XM_030255050
104303	XM_030244800
104318	XM_011248663
104346	XR_003947214
104348	Q8BZW4
104394	Q8R0K9
104416	XR_383122
104418	XR_866203
104443	XM_017320589
104625	XM_017314215
104662	Q5SWD9
104709	XR_003949212
104725	Q8R207
104759	XM_017314926
104776	XM_017314928
104806	XR_001780407
104816	XM_006515349
104836	XM_030246499
104923	Q99JT9
105014	XM_006514943
105243	XM_006517022
105243089	XM_011242026
105243090	XM_011242028
105244208	XM_011239877
105245	Q91W90
105348	Q91XA2
105349	XM_011244250
105355	XR_873126
105372	Q8C7V3
105387	XM_030247113
105446	XM_011244882
105501	XR_383129
105504	XR_001781081
105513	Q8R1T1
105522	XR_383131
105638	Q8K0W9
105663	Q8JZL3
105722	XM_030248256
105727	XM_030248259
105785	Q8R1L4
105787	XM_017316356
105841	XR_383965
105847	XM_030248262
105855	XM_006520255
105866	Q6IME9
105886299	NM_001309799
105887	XM_006520012
105988	XM_011245396
106021	Q80Z37
106042	XM_030248265
106052	Q8CHQ0
106298	NM_001039521
106344	Q99J62
106389	XR_003951743
106512	Q3U1Z5
106529	Q9CY27
106557	NM_175349
106564	XR_003954862
106572	Q921E2
106628	XM_006523401
106633	XM_006523408
106648	XM_006523412
106722	XR_876452
106757	XR_001782027
106759	Q80UF7
106766	XM_030249432
106840	Q8C4B4
106861	XR_385966
106869	XM_030250259
106931	XM_006525485
106947	XM_030244802
106952	XR_003952487
106957	Q8C145
107029	XM_006525496
107065	Q8BGA3
107146	Q91XE0
107221	Q7TMA4
107260	Q7TQI3
107272	Q99K85
107305	XM_011247110
107338	XM_006526583
107435	Q8BY71
107448	XR_001780744
107476	XM_030245463
107477	XM_006523462
107527	XM_006495611
107566	Q9D385
107568	XM_006537546
107569	XM_030255051
107581	XM_017319910
107585	Q91ZI8
107605	XM_006513030
107607	XR_377400
107626	NR_037594
107650	Q8BKC8
107652	XM_006496608
107656	Q6RHW0
107686	XM_030241969
107701	Q8QZY9
107723	XM_006498546
107732	XM_006531959
107733	Q9CQN7
107734	XM_011238417
107746	XM_030246488
107747	XM_030255052
107766	XR_385257
107767	XM_030247117
107817	XR_879502
107823	XM_030254036
107829	XM_006514448
107869	XM_006500815
107885	Q9D110
107895	XM_030255028
107932	XM_030255054
107939	XM_006504334
107951	XM_011239001
107971	XM_006523470
107976	XM_011240687
107986	XR_374383
107995	Q9JJ66
108000	XM_017320925
108011	XR_374385
108012	XR_387077
108014	XM_011248158
108015	XM_011242655
108017	XM_017321297
108030	XM_006513032
108037	Q9CZN7
108043	XM_030243231
108052	Q8VHL0
108058	XM_030252347
108062	XR_387059
108067	XM_006502650
108068	Q14BI2
108069	Q9QYS2
108071	XM_011241643
108072	XM_030245465
108073	XR_868843
108075	XM_030241972
108077	XM_017317205
108078	XR_001785081
108079	XM_006502651
108083	XM_030245466
108089	XM_030246508
108097	XM_030252348
108099	XR_880821
108100	XM_006531969
108101	XM_006526593
108105	XM_030248916
108114	Q91WU2
108115	XR_375388
108116	Q8R3L5
108121	XM_030249444
108123	XM_011246809
108124	XR_003946370
108138	XM_006517043
108143	Q8VI33
108147	Q9CWJ9
108148	Q6PB93
108150	Q80VA0
108153	XR_003947760
108154	XR_003950407
108155	XM_011247503
108156	XM_030246509
108167466	XM_017312456
108167922	XM_017314896
108645	Q99LB6
108652	XR_003950411
108653	XR_003956145
108664	XM_030255279
108679	XM_006529064
108682	XM_006530559
108689	XM_030250695
108699	XR_003949984
108723	Q8CIS0
108760	XM_030246510
108800	XM_030246511
108829	XR_001779410
108841	XM_030241981
108853	XR_380033
108888	XR_390720
108902	Q8BWP8
108911	XM_006538471
108956	XM_006520277
108958	XR_866005
108960	XM_006505325
108961	XM_006540554
108989	XM_006529065
108995	XM_011248598
109019	XR_003956258
109052	Q8BGZ7
109075	Q921I9
109077	Q8CHT3
109113	XM_030250696
109129	XM_030246620
109135	XR_378095
109136	XM_030243237
109145	Q99LZ3
109151	XM_030243240
109154	Q6ZQI3
109161	XM_030244003
109181	XM_011243986
109232	XM_017321470
109241	XR_003950019
109242	XM_030253079
109264	XR_003946371
109270	XM_030248272
109272	XR_871684
109294	XM_006495441
109331	XM_030253081
109333	Q8BWW9
109342	XM_017314221
109359	Q3TCJ1
109552	XM_017320600
109594	XM_006507195
109620	XM_006516532
109648	P57774
109652	Q99JW2
109658	XM_006502659
109672	XM_017317803
109674	XM_030252356
109685	Q8VEI3
109689	XR_378208
109700	Q3V3R4
109711	XM_030246514
109731	Q8BW75
109754	XM_030248273
109778	XM_030246659
109785	XR_003947761
109791	Q9CQC2
109801	Q9CPU0
109821	XR_003947216
109828	XM_030248275
109857	Q8K354
109880	XR_001785087
109900	XM_030254047
109904	XM_030251192
109905	XR_001783642
109934	XR_003949224
109959	X02580
109978	Q9CRA0
109979	XM_030254054
110006	XR_377102
110033	XM_006507201
110052	XR_382230
110074	NM_023595
110078	Q8CI94
110094	XR_387078
110095	Q9ET01
110115	NM_001033229
110119	XR_001778790
110135	Q8K0E8
110147	XR_876459
110157	XM_030255099
110168	Q8K1Z6
110173	XR_867210
110175	XM_006505366
110196	Q920E5
110197	XM_030248918
110198	XR_390721
110208	XM_030253082
110265	XM_030247608
110279	XM_006513061
110304	XM_006509247
110308	Q922U2
110310	Q9DCV7
110312	P56942
110326	XM_006538474
110350	Z83809
110351	XR_390723
110355	Q99MK8
110379	Q9D1M0
110382	Q8BH35
110385	XM_030243241
110391	Q8BVI4
110417	XR_381472
110446	Q8QZT1
110460	Q8CAY6
110524	XR_003955571
110532	XM_030244823
110542	XM_006520294
110557	NM_207648
110596	XR_873729
110599584	NM_177941
110606	XR_001780410
110611	XM_030242016
110616	XR_003949979
110637	XM_030244016
110639	XM_017318352
110651	XM_030251198
110695	XR_385969
110696	XM_030249449
110809	XR_388324
110816	XR_001779417
110821	XR_383133
110826	Q9DCW4
110829	XM_030244824
110834	Q8R4G9
110835	XM_030244017
110842	Q99LC5
110862	XR_875218
110877	XM_017312522
110880	XM_030245472
110886	XM_030241988
110891	XM_006539472
110893	XM_030246528
110895	XR_003946407
110902	XM_006518436
110911	XR_866210
110920	XM_006522849
110935	NM_134157
110948	XM_030248921
110954	X75312
110959	XR_391037
110962	XR_871687
111174	Q923Y8
111175	XM_006495628
111241	NM_001166477
111368	NM_001278259
112405	XM_006530578
112406	XM_030241991
112407	Q91UZ4
11298	XM_030245474
11303	XM_006537556
11304	XR_375478
11306	U43892
11307	Z48745
11308	XM_030246741
11350	XM_006497621
11363	U21489
11364	U07159
11370	Z71189
113868	XM_030244019
11409	S63611
114143	XM_030253095
11416	XM_017319441
11418	Y14634
11419	XM_017316366
11421	P09470
114228	NM_053243
114229	XR_380346
11425	Q61268
114255	XM_030243242
11428	X61147
11429	Q99KI0
11430	XM_006532002
114304	Q9ERH8
11433	XM_030244022
114332	Q8BHC0
11434	XM_030248277
11435	X03986
11438	XM_030246772
11440	Q9R0W9
11441	P49582
11444	XM_030252389
11447	P02716
11448	Z19586
11450	U49915
114566	Q99M74
11459	X67686
11461	XM_030254057
11464	X03767
114640	XM_030241996
114641	P62900
114644	Q91Y63
11465	X13055
114654	XM_011246252
114663	Q91UZ5
114664	Q9EQ06
114666	Q2TA51
11468	P63268
114713	XM_017313108
114714	XR_388326
114715	Q924S8
114716	XM_006514458
11472	XM_011244263
11474	O88990
114741	Q920B9
11475	XM_006526606
11479	Z31663
11480	XM_006497623
11481	XR_379846
11482	Z31664
11484	XM_030245478
11486	P03958
11487	XM_030244027
114872	NM_054064
114874	Q80YA3
114875	XM_030255111
11488	XR_388328
114886	XM_011248674
11489	Q61824
114893	XR_003954274
11490	XR_375482
11491	XM_030246530
11492	XM_030245480
11495	XM_006518439
11496	XR_376691
11501	XR_003946375
11504	P97857
11512	XR_383972
11513	XR_878770
11514	XM_006520319
11515	Z50190
11516	XM_030249450
11517	XM_030255114
11518	XM_030254073
11519	Q9QYB8
11522	Z32540
11529	XM_006500921
11532	P28474
11534	XM_030247611
11535	U77630
11537	P03953
11539	XM_006529079
11540	Y13346
11541	U05673
11546	XM_006518442
11549	XM_017315802
11551	Q01338
11553	Q01337
11554	P34971
11555	P18762
11556	XR_003947220
11564	P54822
11565	U62127
11566	XR_001785476
11569	XM_017321346
11576	X87098
11593	XR_378907
11595	XM_006540566
11596	XM_006523501
11600	XM_006520323
11601	O35608
11602	Q9WVH6
11607	XM_030247129
11609	XM_006527555
11611	O35423
11614	U41568
11615	NM_001304528
11622	U50336
11624	XM_006517050
11625	S96534
11632	XM_030250709
11636	XM_030246809
11637	XR_376293
11639	XM_017319923
11640	XR_879507
11647	XM_017319924
11650	XM_011247904
11651	XM_006515416
11652	XM_030242000
11655	Q8VC19
11656	XM_030251199
11657	W41729
11666	Z33637
11668	S75713
11669	Z32545
11670	XM_017314226
116701	XM_017320618
11671	XR_388332
116733	Q8VEJ9
11674	Y00516
116748	XM_006502687
11676	X03796
11677	U36489
116837	Q99NE5
11684	XR_001779865
116847	XM_006529085
116852	XM_030247130
11686	Y18477
11687	XM_006532036
116871	XM_017317214
11688	Y14696
11689	P48999
116891	XM_017314227
11690	P30355
116905	Q5NCQ5
116914	Q9EQN9
116939	XR_003951345
116940	XM_006537558
11698	U65021
11699	X68680
117004	XM_006498587
11702	Z14986
11704	XM_017318358
117146	XR_387554
117147	XM_006507214
117149	XM_030244028
117150	XR_871695
117158	XM_011246811
117160	Q3TH73
11717	XR_378209
117172	NM_054100
117197	Q8VED2
11720	XM_006518450
11722	V00720
11727	P21570
11732	Q9JHZ2
11733	XR_378776
11737	XM_006510779
11739	X74510
11740	X70847
11747	U29396
11754	XM_017314230
11757	P20108
11758	Y12883
117586	Q19LI2
117589	XM_011250779
117590	Q91ZT7
117591	XM_030254075
117592	Q91Z92
117600	XR_003948581
117606	Q6AZB0
11761	XM_006495630
11764	Y07919
11765	X54424
11766	XM_017315804
11767	XM_030243252
11768	XM_006509950
11769	XM_006504348
11770	XM_006530048
11771	XM_006540570
11772	XM_006536155
11773	U27106
11774	XR_382728
11777	XM_006525528
11781	XM_030254077
11782	XM_017314942
11783	O88879
11785	XM_017321947
11792	P28352
11793	XM_017313783
11796	XM_011242353
11797	XR_003947764
11798	XM_030251203
11799	O70201
11804	Z27070
11806	X64262
11807	X62772
11808	P06728
11810	XM_011241159
11811	Q9WV35
11812	Z22660
11813	Z22217
11814	W61891
11815	X82648
11816	XM_030242015
11818	Y11356
11820	XM_006522874
11821	P08030
11826	U67925
11827	P56402
11828	Q8R2N1
11829	U88623
11830	Q9WTY4
11832	XM_030253104
11833	P56404
11834	U90333
11835	X64586
11836	XR_003952995
11837	X15267
11839	P31955
11840	P84078
11842	XM_011245445
11843	P61750
11844	P84084
11845	P62331
118451	XM_030246830
118454	XM_006532044
11846	U88541
11847	U90886
11848	Q9QUI0
11852	P62746
11853	X80638
11854	XM_006531644
11856	XR_878255
11857	XM_030255118
11863	XR_001783644
11864	XM_030242017
11867	Q9WV32
11870	XR_869649
11876	XM_030253105
11881	X92096
11883	X73230
11886	XM_030243256
11889	XM_017314231
11890	X53042
11891	XM_006510780
11898	P16460
11905	XM_030243696
11908	XM_006520352
11909	XM_030246873
11920	XR_870525
11927	O08997
11928	Q8VDN2
11931	X61433
11932	XM_017314232
11933	XM_030244031
11936	XM_030244032
11937	XM_006507268
11938	O55143
11941	XR_868850
11945	P50992
11946	Q03265
11947	P56480
11949	XM_006497310
11950	XM_030252395
11951	XM_030245490
11957	XM_030248938
11958	S52977
11964	XM_011245809
11966	Y12634
11972	U21549
11973	P50518
11974	Q9CQD8
11975	XR_388336
11977	XM_030251206
11979	XR_378777
11980	XM_017320627
11981	XM_030246882
11982	XR_882009
11984	P63082
11987	XM_006504796
11989	XM_030251208
11991	XR_389258
11992	XR_382231
11997	U00149
11998	P35455
12000	XM_017318365
12005	XM_030249452
12006	XM_030245493
12007	Q64726
12009	XR_003949254
12010	X01838
12012	XM_006537565
12015	Q61337
12017	Q60739
12018	Y13232
12028	XM_011250780
12032	XM_030252396
12034	XR_001785095
12035	XM_011241566
12036	XR_003946378
12038	XM_011240000
12040	XM_017313114
12041	O55028
12042	Q9Z0H7
12043	P10417
12048	XR_374396
12057	U49720
12061	Q61125
12062	XM_011243991
12064	X55573
12068	XM_006504971
12070	Q9WTZ9
12091	P23780
12097	X04142
121021	Q8VHY0
121022	P58064
12111	Y11758
12116	O35490
12121	XR_869604
12122	XM_006505411
12125	XM_006498617
12140	S69799
12144	Z98263
12145	X71788
12151	XM_006497312
12153	XR_383136
12154	Q9R229
12155	Q9Z0L4
12156	XM_006498619
12159	XM_011244935
12162	X56906
12165	Q9WV56
12166	Z23154
12167	Z23143
12168	XM_006495633
12169	U88091
12175	XM_006510793
12177	XM_017315807
12181	U77415
12182	XM_006503706
12183	XM_006505412
12189	XM_030245495
12190	XR_377265
12192	P23950
12209	O54798
12215	Y16258
12223	Q05928
12227	Q04211
12229	XM_006528485
12231	XM_006516535
12235	XM_006498620
12236	XM_006498622
12237	XM_006507271
12238	Q63829
12257	P50637
12258	Y10386
12259	X92958
12260	X16874
12262	XM_017319927
12263	P21180
12266	XM_011246258
12267	U77460
12268	XM_030249459
12269	XM_017312492
12273	P30993
12279	X05475
12283	XM_030243907
12286	XR_003947227
12287	XR_374053
12288	XM_030255126
12289	XR_001781092
12294	XR_001781093
12295	XM_030245500
12296	XM_011238946
12297	XM_030248307
12298	XM_030247010
12300	XM_006520371
12305	XR_001782030
12306	XM_006510796
12310	XM_030242032
12311	XM_006504973
12313	X61432
12314	XM_006523539
12315	P0DP28
12317	X56603
12321	U81829
12322	XM_017317805
12323	XM_030245507
12325	XR_874287
12330	P35564
12331	XM_006502697
12333	O35350
12334	Y10139
12335	X92523
12336	XM_011250420
12337	Y10656
12338	Y12582
12339	XR_003950823
12343	U16741
12344	P70190
12345	XM_006538504
12346	XM_011248137
12349	XM_006530050
12350	P16015
12351	XM_006532095
12352	X51971
12353	P18761
12354	XM_030243264
12355	XR_373595
12359	X52108
12361	Y17138
12362	P29452
12363	Y13089
12365	XM_006513160
12366	Y13085
12367	Y13086
12368	Y13087
12369	Y13088
12370	XM_006495634
12371	XM_017319928
12372	U93291
12373	XM_006500947
12374	XM_017316856
12380	XM_017315374
12385	XM_030250299
12386	XM_030255130
12387	Q02248
12388	Z17804
12389	XM_006504976
12390	Q9WVC3
12391	U36579
12393	XR_385274
12400	Q08024
12401	X70533
12402	XM_030244033
12406	XM_006507279
12408	U31966
12411	XM_006523551
12416	Y13274
12418	U63387
12419	XM_030248308
12421	XM_011238341
12424	XM_017313116
12425	XM_006503707
12426	XM_006507281
12427	XR_003954275
12428	Z26580
12442	X66032
12443	XM_011241977
12444	XM_006505460
12445	XM_011246262
12447	X75888
12448	XM_011249913
12449	Z47766
12450	Z37110
12455	XR_383977
12458	XM_017317220
12460	XR_003952739
12461	Z31553
12462	Z31556
12464	Z31554
12465	Z31555
12466	Z31557
12467	Z50192
12468	Z31399
12469	Z37164
12475	X13333
12476	U89772
12477	X05719
12478	XM_030242042
12479	XM_030252404
12483	XR_391039
12487	P31041
12489	XM_006540590
12491	XM_030254088
12492	O35114
12494	P56528
12495	XM_017318047
12496	U91511
12497	XR_003950191
12499	XM_030246533
12500	XM_006509965
12501	XM_006509966
12502	Y00635
12503	XM_017313285
12504	XM_006505462
12505	XM_006498649
12506	XM_030244776
12508	Z16077
12512	XM_030244852
12514	X68273
12517	XM_030253131
12518	X13450
12519	XM_030248945
12520	X59047
12523	XM_030244793
12524	XR_384517
12525	U34881
12526	X07698
12527	P40240
12530	XM_006511931
12531	XR_374398
12532	XM_011246819
12534	X16461
12537	XR_001784084
12539	XM_006509967
12540	XM_030253142
12544	XM_011245813
12545	XM_030254089
12549	NM_020260
12550	X60976
12552	XM_030243272
12554	XM_017312550
12555	P33146
12557	XM_006537584
12558	XM_006525553
12560	X68057
12561	XM_030247045
12562	Y10887
12563	XM_017316421
12564	XM_030243274
12566	XM_030244854
12567	XM_006513163
12568	XR_389739
12569	U89527
12571	XM_030254091
12572	X74145
12575	U24173
12576	U77915
12577	XM_030242048
12583	XR_385971
12589	Y10496
12606	P53566
12608	X62600
12613	U37386
12615	XM_030254094
12617	XM_030254097
12622	O55233
12628	P06909
12630	XM_006500963
12633	Y14042
12638	XR_377284
12640	XM_006537586
12642	Q9Z0F5
12649	XM_017313117
12651	O55229
12652	P26339
12653	X53028
12654	XM_006529112
12659	Q62010
12660	XR_388248
12663	Q9QZD5
12669	P12657
12671	XM_006516468
12672	XM_011239271
12683	O70302
12686	XM_006526624
12700	XM_006511635
12702	XM_030245509
12703	Z47352
12704	XM_030254100
12705	U65091
12709	X04591
12715	X03233
12716	Z13968
12723	Z95149
12724	XR_384520
12727	Z49916
12728	XM_011247446
12733	Q9WUB7
12759	XM_030247632
12764	XM_030255134
12765	XM_006495638
12766	O88410
12767	Z80113
12768	U29678
12769	Q9WUT7
12771	XM_017313120
12773	XM_011242933
12774	X94151
12775	P47774
12776	Z98205
12777	Q9JL21
12778	P56485
12780	XM_006526625
12788	XM_006503709
12789	XM_006527761
12793	XM_006518505
12794	O35089
12796	X94353
12798	Q08093
12801	XM_030253149
12802	X93168
12803	W08735
12804	XM_030253154
12813	X63013
12814	XR_375486
12815	XR_385276
12816	XM_006510800
12817	XM_030244858
12818	XM_006520385
12819	XR_001784085
12821	Q07563
12822	XM_011243347
12823	XM_030245411
12824	XM_006520386
12825	P08121
12826	XM_017312555
12827	X04647
12828	Z35166
12829	Z35167
12830	Z35168
12831	XM_006497644
12832	Q3U962
12833	Z18271
12834	Z18272
12836	XR_871172
12837	X66977
12839	XM_006495649
12841	XM_030247058
12842	U08020
12843	X58251
12845	XM_006509539
12846	O88587
12847	XM_030245513
12848	P61202
12870	XM_017319446
12873	XM_006535382
12874	O89001
12889	P63040
12891	XM_006518506
12892	P36552
12894	XM_011248602
12895	Q924X2
12896	U01163
12903	X51717
12904	P22935
12905	XM_030244859
12908	XM_030247072
12909	O35427
12912	XM_030245776
12918	S70142
12919	Q60571
12921	XR_001779871
12922	XM_006505482
12927	XM_011248299
12928	XM_006532125
12929	X90648
12931	XM_030243278
12933	Y09080
12934	Y10339
12944	X17496
12945	XM_006507307
12950	XM_006517075
12955	XM_030244036
12971	O54983
12974	XM_030244861
12977	X05010
12978	XR_001782332
12981	XM_006532127
12985	XM_030245517
12986	XM_030253162
12988	XM_030244039
12990	P19228
12994	XM_006534765
12995	XM_030247076
13000	XM_030243279
13001	X56502
13002	XR_867108
13004	XM_006509543
13006	Y15128
13010	P21460
13014	Q62426
13016	XM_030254105
13017	XM_030242070
13019	XM_030242074
13026	Z12302
13030	Y18463
13032	XM_006507320
13033	X68383
13034	X97399
13035	X78544
13038	XM_006500974
13039	Y18465
13040	Y18466
13041	XR_879413
13043	XR_003946382
13051	XM_011242934
13052	Y11929
13057	Q61462
13058	XM_006527565
13070	XM_017313122
13072	P15539
13074	P27786
13075	XM_017313123
13076	Y00071
13078	XM_011246266
13079	P03940
13081	Q64441
13082	Y12657
13085	P56593
13086	P15392
13106	X62595
13107	P33267
13110	XM_030253163
13112	X60452
13113	XR_003955579
13114	XM_006504799
13115	XM_006513187
13116	XR_381477
13117	X71478
13118	Y10222
13119	Y11642
13120	Q64462
13121	Q8K0C4
13122	XM_006537604
13123	XM_006535384
13124	O88962
13131	Y08382
13132	XM_030248313
13136	XR_003949492
13138	Z34532
13139	XR_380362
13142	XM_006530162
13162	XM_017315377
13163	XR_385278
13166	S50200
13167	X61431
13169	U58884
13171	XM_006500977
13176	XM_006525588
13177	Z14054
13178	X77731
13179	Y11757
13180	P61458
13190	XM_006518510
13191	XM_030255137
13194	XM_006526639
13195	XM_006514489
13196	XM_030248317
13197	P48316
13200	O54734
13204	O35286
13205	Z38117
13209	XM_030244042
13211	XM_030246403
13214	P56386
13226	P50715
13236	Q5G864
13237	U03030
13244	Y08460
13340	XR_003952750
13346	P31001
13347	O54786
13350	XR_383978
13358	Q8JZU2
13360	XM_030242076
13361	X56066
13363	XR_875235
13367	XM_030250316
13368	XM_030253183
13370	U49863
13371	Q9Z1Y9
13380	O54908
13382	U73468
13383	XR_384523
13385	XR_001779872
13388	XM_030249466
13400	Z21506
13405	XM_030251215
13406	XM_006534766
13423	P56542
13424	Z83808
13426	XM_030255139
13427	XM_030247162
13429	XR_374058
13430	XR_003947776
13433	XM_011242393
13435	XM_030246542
13436	XR_374399
13448	XM_030255140
13449	XM_030247637
13478	XR_001778794
13479	XM_017312558
13480	O70152
13481	Q9Z324
13482	XR_001780739
13487	XM_017314950
13488	Q61616
13489	XM_006509996
13490	XM_006521777
13491	XM_017321972
13492	S77992
13505	X97986
13506	X73885
13507	Y11169
13508	XR_003951754
13510	XM_006525597
13511	O55111
13512	U86016
13518	XM_030246701
13521	Q62273
13531	U41636
13532	U70369
13537	Q05922
13542	XM_017319952
13543	U24160
13544	XR_003951755
13548	XM_011246099
13555	U08995
13557	XM_030247136
13559	XR_001783649
13586	U72032
13587	U72031
13589	U51196
13595	X97755
13601	XM_030252413
13602	XM_017320656
13603	XM_006496642
13605	XM_006535386
13607	O54693
13608	XM_030244869
13609	O08530
13610	Q9Z0U9
13611	Q9Z0L1
13614	U35233
13615	X59556
13616	U32330
13617	Q61614
13618	XM_006518515
13619	XM_030255142
13626	XR_869659
13627	X13661
13629	U89416
13631	XR_378214
13636	U90662
13637	U14941
13638	XM_030252415
13639	U90663
13640	XM_030249469
13641	Z48781
13642	XM_011242036
13643	XM_006532160
13645	XR_001783650
13646	P15948
13648	P15949
13649	Z12608
13654	XM_030244870
13660	Q9WVK4
13665	Q6ZWX6
13666	XM_011241202
13667	Q61749
13669	Y13494
13681	X03040
13682	XR_384525
13684	XM_017319453
13685	U28656
13690	U76112
13706	X04573
13709	XM_030247642
13710	XM_030247020
13716	U80227
13717	XM_011240855
13723	P21995
13726	XM_011247521
13733	XM_006523602
13800	XR_001780490
13801	XM_030254122
13806	XM_017319953
13807	XM_030255143
13808	XM_030245527
13809	U50280
13819	XM_030249471
13821	XM_030247290
13822	XR_001779454
13823	XR_001782037
13829	XM_017315840
13830	X91043
13831	Q8C9X6
13835	XM_011241203
13836	XM_006538528
13838	XM_006496408
13839	XM_030254125
13841	XM_017319955
13842	XR_003954873
13844	XM_030253191
13845	Z49086
13846	U06834
13848	XR_377419
13849	U89491
13850	Z37107
13854	XM_030242127
13855	XM_030245541
13856	X73471
13857	XR_001778795
13858	XM_030253192
13859	XR_379032
13861	XM_006532174
13864	XM_011242265
13865	XM_030247140
13866	U71126
13867	Q61526
13869	XM_006495695
13870	XM_006539539
13871	U97572
13872	XR_385973
13874	Q61521
13875	XM_030242130
13885	XM_030247645
13982	XM_017313797
13983	U81451
13992	XR_383979
14013	XM_030252416
14026	XM_030246556
14027	XM_030245549
14042	X96639
14043	XM_006498733
140475	Q8VIM4
14048	XR_003950638
140481	XR_391315
14049	XM_006498739
140492	XM_030250332
140493	P58391
140494	Q920R6
140498	XM_011241023
140499	U93242
14050	XM_006538540
14051	Y17115
14056	XM_030255155
140571	XR_003952998
140579	XM_017315487
14058	O88947
140580	XM_030247142
14060	XM_006529133
14061	XM_030247399
14062	P30558
140629	Q925F4
14063	Z48043
140630	XM_030244052
14064	U92972
14065	XM_006530660
14066	P20352
14067	U52925
14068	XR_003947232
14069	XM_006527792
140709	XM_011240858
14071	XM_030251221
14073	XR_001784092
140742	P58006
14077	X14961
14079	P55050
140795	Q9ESG6
14080	Y14660
14081	XM_030243285
140810	Q3UVR3
14082	U50406
14083	XR_383981
14085	Z11774
140858	XM_006497672
14087	XR_387732
14088	XR_003950426
140917	Q8C7W7
140919	XM_006540602
14102	XM_030250751
14103	U58995
14104	XM_030245556
14106	XM_006520436
14113	Z22593
14115	XM_030255157
14118	XR_866221
14119	XM_030250333
14120	P70695
14121	Y11067
14125	XM_006496655
14126	XM_017318060
14127	P20491
14129	X70980
14130	U51629
14133	XM_011239016
14134	XM_006497676
14137	XM_017315844
14148	P46656
14149	XR_001779876
14154	Q9Z2G1
14155	Q9Z2G0
14158	XR_385281
14159	XR_003946388
14161	W78420
14163	XM_006528699
14164	XM_017317832
14165	U94517
14166	XR_879514
14167	XM_006521793
14168	XM_006527799
14169	XM_017315845
14170	O35622
14171	XM_017315846
14172	O89101
14173	XM_006535399
14175	U43515
14176	P15656
14177	X51554
14178	Z22703
14179	Z48746
14180	XM_030247648
14181	XM_030254129
14182	XM_011242123
14183	Y16166
14186	XM_006517100
14187	U04204
14190	W13307
14191	XM_006538545
14194	U72679
14204	U89429
14205	XM_006528701
14211	U42385
14218	XM_006526670
14225	XM_017315525
14226	XR_003949985
14228	X70887
14229	U36220
14232	XR_379034
14245	XM_030246560
14251	XM_006523657
14252	XM_030245558
14254	XM_011241000
14255	XM_030254130
14256	XR_882018
14257	P35917
14261	XM_030247879
14262	U87147
14264	X94998
14268	XM_030248135
142681	XM_017315541
142688	XR_382012
14269	XR_374060
14270	XR_001781103
14272	Q61239
14275	XM_006507370
14276	XM_006507371
14281	P01101
14287	XR_001780795
14289	O88536
14290	O88537
14291	NM_008041
14293	P33766
14294	U78299
14296	U58974
14297	U95736
14302	Z48757
14308	Q60687
14309	P35378
14311	XM_006505531
14312	XR_385282
14313	Z29532
14314	Q62356
14317	XM_006513216
14319	X12812
14344	XM_011250795
14345	Q11127
14347	XM_030247514
14348	O88819
14357	XM_030254131
14360	XM_030244881
14362	O70421
14365	U43205
14366	U43317
14367	Q9EQD0
14368	XM_017316431
14369	U43320
14370	Q61091
14375	Z14157
14377	U00445
14378	Z47787
14381	Z11911
14385	XM_030244057
14387	U49351
14388	XM_030243298
14390	XR_876129
14391	XM_030247530
14394	XM_017314260
14395	XM_030254132
14396	XM_017318383
14397	XM_006503735
14399	XM_030245559
14400	XM_006503736
14401	XM_030245560
14402	U14420
14406	XM_030245561
14407	XM_017321978
14408	XM_006537613
14409	XM_030253210
14412	XM_030255160
14415	Z49978
14417	XM_011239023
14419	Z23069
14420	XM_030246561
14421	XM_017313803
14422	XM_006532201
14423	XM_030250336
14425	XR_374409
14426	U73819
14427	Y15004
14428	XM_011248729
14429	O88853
14430	Q03249
14431	XM_006513222
14432	P06837
14433	XM_017321385
14447	XM_011250435
14450	XM_006522912
14451	Z22668
14453	XM_030242141
14456	X59846
14459	X94759
14460	XM_011247448
14461	XM_006505539
14462	Z33620
14463	XM_011244957
14464	XM_006500554
14465	XM_017317834
14466	XR_003954281
14473	P21614
14479	XR_380365
14526	Z46845
14528	S71373
14533	Y13781
14534	XM_030245569
14536	XM_011239025
14537	XM_017318062
14539	O35599
14544	XM_017318064
14545	Y17850
14548	Y17852
14555	P13707
14563	U08337
14567	U07950
14569	Q61598
14570	U73198
14571	U60987
14573	U75532
14583	U39442
14584	Q9Z2Z9
14585	XM_030250753
14586	O08842
14587	Y15110
14588	XR_866226
14590	XM_006537619
14593	XR_873129
14595	XR_003954879
14598	XR_003948592
14599	XM_006532223
14600	S65034
14601	XM_006498773
14602	U81979
14603	XM_006526688
14605	XM_006528505
14607	XM_006532225
14608	Y19227
14609	X61576
14610	VZP20186
14611	XM_011244959
14612	VZP20180
14613	VZP20181
14615	XM_030245573
14616	VZP20185
14617	XM_030247546
14618	XM_030251227
14619	VZP20177
14620	X63099
14621	XM_030253211
14622	VZP20174
14623	XM_030247651
14626	Q9WU65
14628	Q8BGT0
14629	XR_001778796
14630	XM_030252423
14632	P47806
14633	XM_030248278
14634	XM_017315389
14635	Q9R0N0
14645	X16314
14651	XM_006523661
14652	O35659
14654	X75840
14658	XM_030252429
14660	XR_373241
14661	X57024
14664	XR_867807
14667	U09816
14672	P21278
14673	P27600
14674	XM_006532229
14675	P30677
14676	XM_030244885
14677	U38501
14678	XM_006511637
14679	U38502
14680	XM_030250337
14681	XM_011248311
14682	P21279
14683	Y00703
14685	U38504
14686	XM_030252431
14687	XM_006513237
14688	XM_017319977
14693	Y11970
14694	X75313
14695	U38494
14696	XM_006535404
14697	U69145
14699	XM_017321389
14700	Q9CXP8
14701	XM_006505542
14702	XM_030247652
14704	U38497
14706	U37527
14707	U38498
14709	XM_011250436
14710	XM_030245574
14711	XR_001782039
14712	P98192
14714	XM_006518564
14715	XM_017320667
14718	X07309
14719	X06926
14723	XM_006532232
14724	P56400
14725	Y08566
14726	Q62011
14728	XR_871433
14731	XM_030248337
14732	XM_011247147
14733	XM_011247925
14734	Q8CFZ4
14735	XM_011250978
14739	XM_006510019
14744	U39827
14745	XM_030253215
14747	XM_006530166
14751	U89408
14755	XR_385283
14761	O54897
14763	Q9QY42
14764	XM_011247148
14767	O55040
14772	XR_003955585
14773	XM_017318066
14775	P11352
14776	Q9JHC0
14778	X84742
14782	X76341
14783	XM_011243664
14784	U07617
14786	XM_030245575
14787	XM_017316434
14789	XM_030255169
14791	XM_030255170
14792	XR_377423
14794	XM_030255173
14799	XR_388348
14802	XR_379085
14807	XM_017319980
14809	XM_030242149
14810	XM_006497726
14811	XM_006521795
14812	XM_017321396
14813	XR_879516
14814	XM_030242153
14816	XM_006512554
14823	XM_030255175
14824	XM_030245577
14825	P12850
14827	P27773
14828	U89425
14829	P21729
14852	Q8R050
14853	Q149F3
14854	XM_006498781
14859	XM_030248789
14863	P15626
14865	XM_017319462
14866	U24428
14870	X76143
14871	XM_030244888
14872	XM_030244889
14873	U80819
14874	XM_006515476
14884	XM_006540636
14885	XM_030249504
14897	XM_030249325
14913	XR_001782041
14915	P33680
14916	U90727
14917	U49723
14919	XM_030245578
14923	XM_030245579
14933	XM_017318386
14936	X94616
14939	X04072
14957	P43277
14958	X72894
14972	XR_001782043
14977	Q31125
14979	P50171
14985	XM_006523681
14990	XM_006523682
14991	U18797
14997	NM_008205
15001	NM_008206
15002	XM_017317261
15006	XM_030249510
15007	P01898
15013	XM_017317263
15015	Y00631
15018	XR_385292
15039	XM_017317264
15040	XM_006537453
15077	P84228
15078	Z85979
15081	XM_006532248
15107	Q61425
15109	P35492
15112	Q9WU19
15116	XM_011246309
15117	U69695
15118	XM_030243300
15139	XM_017315669
15160	XM_006521796
15161	XM_017318387
15162	Y00487
15165	O88704
15166	O88703
15168	XR_375490
15170	XM_030255191
15171	O55241
15182	XM_030244890
15185	XM_017318390
15186	XM_006498784
15199	XM_011241224
15200	Q06186
15203	Q9Z0Z4
15204	XM_006540639
15211	XR_379397
15212	Y00964
15216	XM_011244284
15228	U36760
15233	XM_030248978
15234	X84046
15235	XM_030244060
15239	XM_030245591
15245	XM_006530702
15248	XM_017314294
15251	Y13656
15257	XR_375491
15258	XR_001785097
15260	XR_384527
15267	Z30940
15270	X58069
15275	XM_030244904
15277	Y11668
15278	XR_001781680
15288	P22907
15289	Z11997
15312	X53476
15353	XM_030244905
15356	XM_017319984
15357	XM_006517531
15360	P54869
15361	XM_030249515
15364	XM_006513251
15366	XM_006532279
15368	X56827
15369	XM_006521804
15370	XM_030248339
15375	XM_030246562
15378	XM_006498788
15381	XM_030247653
15382	XR_383983
15387	XM_017315396
15388	XR_391045
15439	S67972
15442	Q6YGZ1
15445	X59530
15446	U64723
15450	XM_030244062
15451	O35453
15452	P00493
15458	U89889
15461	XR_389952
15463	XR_373537
15464	NM_010473
15465	XM_030255192
15466	XM_030247160
15469	XM_030242158
15473	P52760
15476	XM_030254167
15478	XM_030245593
15481	X05838
15482	P16627
15483	XM_030249832
15484	P51661
15485	XM_006532297
15486	Y09517
15487	XM_006517108
15488	X89998
15490	Y15733
15493	XM_011240025
15499	Z49206
15502	P63037
15505	XM_030254168
15507	X14687
15510	XM_006495706
15511	P17879
15512	XM_006515484
15516	U89426
15519	X16857
15526	P38647
15529	U00674
15530	XM_030253229
15531	XM_030250342
15550	U39391
15551	XM_030244063
15552	XM_017319986
15557	Z14224
15558	S49542
15559	Z15119
15560	XM_030251228
15561	Z22773
15562	Y09588
15563	XM_006535631
15565	XM_011250196
15566	Z23107
15567	Y08880
15568	XM_030243302
15569	XR_003954881
15574	Y16894
15586	Q91ZJ9
15587	XM_006511645
15874	P12968
15891	Q61711
15894	X54331
15896	XM_030245595
15898	U06483
15926	O88844
15929	XM_017318392
15930	P28776
15931	XM_030251233
15945	P17515
15951	XM_006496675
15962	P01572
15964	Q61716
15967	P07351
15972	P09235
15974	NM_008336
15975	XR_384931
15976	Y09865
15977	P01575
15978	P01580
15979	P15261
15980	S69336
15985	P15530
[truncated: 6,582 more rows]
