# Supplementary material for: The Greatwall kinase safeguards the genome integrity by affecting the kinome activity in mitosis
Source: Oncogene. 2020 Sep 25;39(44):6816–40. doi: 10.1038/s41388-020-01470-1 (PMC7605441; doi:10.1038/s41388-020-01470-1)
Supplement: Supplementary file 8 — File S1 [file 41388_2020_1470_MOESM8_ESM.zip › saved-session/11926/map-with-groups.txt]

Group0	R-MMU:2173793
Group1	R-MMU:8848021|R-MMU:9006927
Group2	R-MMU:2980766|R-MMU:2995383|R-MMU:2995410
Group3	R-MMU:159227|R-MMU:159230|R-MMU:159231|R-MMU:159234|R-MMU:170822|R-MMU:191859|R-MMU:194441|R-MMU:2980766|R-MMU:2995410|R-MMU:3232142|R-MMU:3301854|R-MMU:3371453|R-MMU:3371556|R-MMU:4085377|R-MMU:4570464|R-MMU:4615885
None
