# Supplementary material for: The Greatwall kinase safeguards the genome integrity by affecting the kinome activity in mitosis
Source: Oncogene. 2020 Sep 25;39(44):6816–40. doi: 10.1038/s41388-020-01470-1 (PMC7605441; doi:10.1038/s41388-020-01470-1)
Supplement: Supplementary file 8 — File S1 [file 41388_2020_1470_MOESM8_ESM.zip › saved-session/11926/node-table-data.txt]

R-MMU:159227	R-MMU:159227###REACTOME_Pathways_08.05.2020###Transport of the SLBP independent Mature mRNA###[-1]###[Group3]###2###6.060606###0.00621884402707851###0.04975075221662808###{Group3=8.366160635099181E-5}###{Group3=3.3464642540396723E-4}###[Nup107, Nup50]###[Aaas, Alyref, Eif4e, Ncbp1, Ncbp2, Ndc1, Nup107, Nup133, Nup153, Nup155, Nup160, Nup188, Nup210, Nup214, Nup35, Nup37, Nup43, Nup50, Nup54, Nup6…
R-MMU:159230	R-MMU:159230###REACTOME_Pathways_08.05.2020###Transport of the SLBP Dependant Mature mRNA###[-1]###[Group3]###2###5.882353###0.006592724614588969###0.04614907230212278###{Group3=8.366160635099181E-5}###{Group3=3.3464642540396723E-4}###[Nup107, Nup50]###[Aaas, Alyref, Eif4e, Ncbp1, Ncbp2, Ndc1, Nup107, Nup133, Nup153, Nup155, Nup160, Nup188, Nup210, Nup214, Nup35, Nup37, Nup43, Nup50, Nup54, Nup62…
R-MMU:159231	R-MMU:159231###REACTOME_Pathways_08.05.2020###Transport of Mature mRNA Derived from an Intronless Transcript###[-1]###[Group3]###2###5.0###0.009043964276493633###0.04521982138246817###{Group3=8.366160635099181E-5}###{Group3=3.3464642540396723E-4}###[Nup107, Nup50]###[Aaas, Alyref, Cpsf1, Cpsf2, Cpsf3, Cpsf4, Eif4e, Fip1l1, Ncbp1, Ncbp2, Ndc1, Nup107, Nup133, Nup153, Nup155, Nup160, Nup188, Nup210…
R-MMU:159234	R-MMU:159234###REACTOME_Pathways_08.05.2020###Transport of Mature mRNAs Derived from Intronless Transcripts###[-1]###[Group3]###2###4.878049###0.009486495651566389###0.037945982606265555###{Group3=8.366160635099181E-5}###{Group3=3.3464642540396723E-4}###[Nup107, Nup50]###[Aaas, Alyref, Cpsf1, Cpsf2, Cpsf3, Cpsf4, Eif4e, Fip1l1, Ncbp1, Ncbp2, Ndc1, Nup107, Nup133, Nup153, Nup155, Nup160, Nup188, N…
R-MMU:170822	R-MMU:170822###REACTOME_Pathways_08.05.2020###Regulation of Glucokinase by Glucokinase Regulatory Protein###[-1]###[Group3]###2###6.6666665###0.005158069508407913###0.051580695084079135###{Group3=8.366160635099181E-5}###{Group3=3.3464642540396723E-4}###[Nup107, Nup50]###[Aaas, Gck, Gckr, Ndc1, Nup107, Nup133, Nup153, Nup155, Nup160, Nup188, Nup210, Nup214, Nup35, Nup37, Nup43, Nup50, Nup54, Nup62…
R-MMU:191859	R-MMU:191859###REACTOME_Pathways_08.05.2020###snRNP Assembly###[-1]###[Group3]###2###4.255319###0.012339234029654424###0.012339234029654424###{Group3=8.366160635099181E-5}###{Group3=3.3464642540396723E-4}###[Nup107, Nup50]###[Aaas, Ddx20, Gemin2, Gemin4, Gemin5, Gemin6, Gemin7, Gemin8, Ndc1, Nup107, Nup133, Nup153, Nup155, Nup160, Nup188, Nup210, Nup214, Nup35, Nup37, Nup43, Nup50, Nup54, Nup62, …
R-MMU:194441	R-MMU:194441###REACTOME_Pathways_08.05.2020###Metabolism of non-coding RNA###[-1]###[Group3]###2###4.255319###0.012339234029654424###0.012339234029654424###{Group3=8.366160635099181E-5}###{Group3=3.3464642540396723E-4}###[Nup107, Nup50]###[Aaas, Ddx20, Gemin2, Gemin4, Gemin5, Gemin6, Gemin7, Gemin8, Ndc1, Nup107, Nup133, Nup153, Nup155, Nup160, Nup188, Nup210, Nup214, Nup35, Nup37, Nup43, Nup50, …
R-MMU:2173793	R-MMU:2173793###REACTOME_Pathways_08.05.2020###Transcriptional activity of SMAD2/SMAD3:SMAD4 heterotrimer###[-1]###[Group0]###2###5.882353###0.006592724614588969###0.04614907230212278###{Group0=0.006592724614588969}###{Group0=0.013185449229177937}###[Ncor2, Rbl1]###[Atp1b4, Ccnc, Ccnt1, Ccnt2, Cdk8, Cdk9, E2f4, E2f5, Hdac1, Men1, Ncor2, Ppm1a, Rbl1, Rnf111, Rps27a, Skil, Smad2, Smad3, Smad4, Smad…
R-MMU:2980766	R-MMU:2980766###REACTOME_Pathways_08.05.2020###Nuclear Envelope Breakdown###[-1]###[Group2, Group3]###3###6.25###6.612902060236668E-4###0.008596772678307668###{Group2=2.5156533118335275E-4, Group3=8.366160635099181E-5}###{Group2=7.546959935500583E-4, Group3=3.3464642540396723E-4}###[Emd, Nup107, Nup50]###[Aaas, Banf1, Ccnb1, Ccnb2, Cdk1, Cnep1r1, Ctdnep1, Emd, Lemd2, Lemd3, Lmna, Lmnb1, Lpin1, Lp…
R-MMU:2995383	R-MMU:2995383###REACTOME_Pathways_08.05.2020###Initiation of Nuclear Envelope (NE) Reformation###[-1]###[Group2]###2###11.111111###0.0018637850603065338###0.020501635663371872###{Group2=2.5156533118335275E-4}###{Group2=7.546959935500583E-4}###[Ankle2, Emd]###[Ankle2, Banf1, Ccnb1, Ccnb2, Cdk1, Emd, Kpnb1, Lbr, Lemd2, Lemd3, Lmna, Lmnb1, Ppp2ca, Ppp2r1a, Ppp2r2a, Sirt2, Vrk1, Vrk2]###FALSE
R-MMU:2995410	R-MMU:2995410###REACTOME_Pathways_08.05.2020###Nuclear Envelope (NE) Reassembly###[-1]###[Group2, Group3]###3###4.6153846###0.001602159846430003###0.019225918157160037###{Group2=2.5156533118335275E-4, Group3=8.366160635099181E-5}###{Group2=7.546959935500583E-4, Group3=3.3464642540396723E-4}###[Ankle2, Emd, Nup107]###[Ahctf1, Ankle2, Banf1, Cc2d1b, Ccnb1, Ccnb2, Cdk1, Chmp2a, Chmp2b, Chmp3, Chmp4b…
R-MMU:3232142	R-MMU:3232142###REACTOME_Pathways_08.05.2020###SUMOylation of ubiquitinylation proteins###[-1]###[Group3]###2###5.4054055###0.007774213958315783###0.0466452837498947###{Group3=8.366160635099181E-5}###{Group3=3.3464642540396723E-4}###[Nup107, Nup50]###[Aaas, Mdm2, Ndc1, Nup107, Nup133, Nup153, Nup155, Nup160, Nup188, Nup210, Nup214, Nup35, Nup37, Nup43, Nup50, Nup54, Nup62, Nup85, Nup88, Nup93, Nu…
R-MMU:3301854	R-MMU:3301854###REACTOME_Pathways_08.05.2020###Nuclear Pore Complex (NPC) Disassembly###[-1]###[Group3]###2###6.451613###0.005501443091095043###0.049512987819855386###{Group3=8.366160635099181E-5}###{Group3=3.3464642540396723E-4}###[Nup107, Nup50]###[Aaas, Ccnb1, Ccnb2, Cdk1, Ndc1, Nup107, Nup133, Nup153, Nup155, Nup160, Nup188, Nup210, Nup214, Nup35, Nup37, Nup43, Nup50, Nup54, Nup62, Nup85, Nup…
R-MMU:3371453	R-MMU:3371453###REACTOME_Pathways_08.05.2020###Regulation of HSF1-mediated heat shock response###[-1]###[Group3]###4###6.25###7.609230923294341E-5###0.0011413846384941513###{Group3=8.366160635099181E-5}###{Group3=3.3464642540396723E-4}###[Bag3, Ccar2, Nup107, Nup50]###[Aaas, Atm, Bag1, Bag2, Bag3, Bag4, Bag5, Ccar2, Dnajb1, Dnajb6, Dnajc2, Dnajc7, Gsk3b, Hikeshi, Hsf1, Hspa12a, Hspa12b, Hspa13, H…
R-MMU:3371556	R-MMU:3371556###REACTOME_Pathways_08.05.2020###Cellular response to heat stress###[-1]###[Group3]###4###4.878049###2.0017991051076388E-4###0.002802518747150694###{Group3=8.366160635099181E-5}###{Group3=3.3464642540396723E-4}###[Bag3, Ccar2, Nup107, Nup50]###[Aaas, Akt1s1, Atm, Bag1, Bag2, Bag3, Bag4, Bag5, Camk2a, Camk2b, Camk2d, Camk2g, Ccar2, Cryab, Dnajb1, Dnajb6, Dnajc2, Dnajc7, Eef1a1, Ep300…
R-MMU:4085377	R-MMU:4085377###REACTOME_Pathways_08.05.2020###SUMOylation of SUMOylation proteins###[-1]###[Group3]###2###6.060606###0.00621884402707851###0.04975075221662808###{Group3=8.366160635099181E-5}###{Group3=3.3464642540396723E-4}###[Nup107, Nup50]###[Aaas, Ndc1, Nup107, Nup133, Nup153, Nup155, Nup160, Nup188, Nup210, Nup214, Nup35, Nup37, Nup43, Nup50, Nup54, Nup62, Nup85, Nup88, Nup93, Nup98, Nupl1, …
R-MMU:4570464	R-MMU:4570464###REACTOME_Pathways_08.05.2020###SUMOylation of RNA binding proteins###[-1]###[Group3]###2###4.4444447###0.011351154909545077###0.022702309819090154###{Group3=8.366160635099181E-5}###{Group3=3.3464642540396723E-4}###[Nup107, Nup50]###[Aaas, Bmi1, Cbx2, Cbx4, Cbx8, Hnrnpc, Hnrnpk, Ndc1, Nop58, Nup107, Nup133, Nup153, Nup155, Nup160, Nup188, Nup210, Nup214, Nup35, Nup37, Nup43, Nup50,…
R-MMU:4615885	R-MMU:4615885###REACTOME_Pathways_08.05.2020###SUMOylation of DNA replication proteins###[-1]###[Group3]###2###4.7619047###0.009938550181764141###0.02981565054529242###{Group3=8.366160635099181E-5}###{Group3=3.3464642540396723E-4}###[Nup107, Nup50]###[Aaas, Aurkb, Birc5, Cdca8, Incenp, Ndc1, Nup107, Nup133, Nup153, Nup155, Nup160, Nup188, Nup210, Nup214, Nup35, Nup37, Nup43, Nup50, Nup54, Nup62, …
R-MMU:8848021	R-MMU:8848021###REACTOME_Pathways_08.05.2020###Signaling by PTK6###[-1]###[Group1]###2###4.4444447###0.011351154909545077###0.022702309819090154###{Group1=0.011351154909545077}###{Group1=0.011351154909545077}###[Ptpn1, Sfpq]###[Akt1, Arap1, Arhgap35, Bcar1, Btc, Cbl, Ccnd1, Ccne1, Cdk2, Cdk4, Cdkn1b, Crk, Dock1, Dok1, Egf, Egfr, Elmo1, Elmo2, Erbb2, Erbb3, Erbb4, Ereg, Gpnmb, Hbegf, Hif1a, Hras, …
R-MMU:9006927	R-MMU:9006927###REACTOME_Pathways_08.05.2020###Signaling by Non-Receptor Tyrosine Kinases###[-1]###[Group1]###2###4.4444447###0.011351154909545077###0.022702309819090154###{Group1=0.011351154909545077}###{Group1=0.011351154909545077}###[Ptpn1, Sfpq]###[Akt1, Arap1, Arhgap35, Bcar1, Btc, Cbl, Ccnd1, Ccne1, Cdk2, Cdk4, Cdkn1b, Crk, Dock1, Dok1, Egf, Egfr, Elmo1, Elmo2, Erbb2, Erbb3, Erbb4, Ereg, Gp…
