# Supplementary material for: The Greatwall kinase safeguards the genome integrity by affecting the kinome activity in mitosis
Source: Oncogene. 2020 Sep 25;39(44):6816–40. doi: 10.1038/s41388-020-01470-1 (PMC7605441; doi:10.1038/s41388-020-01470-1)
Supplement: Supplementary file 8 — File S1 [file 41388_2020_1470_MOESM8_ESM.zip › saved-session/11926/edge-table-data.txt]

R-MMU:159230 (term-term) R-MMU:159227	R-MMU:159230 (term-term) R-MMU:159227###1.0
R-MMU:159231 (term-term) R-MMU:159227	R-MMU:159231 (term-term) R-MMU:159227###1.0
R-MMU:159231 (term-term) R-MMU:159230	R-MMU:159231 (term-term) R-MMU:159230###1.0
R-MMU:159234 (term-term) R-MMU:159227	R-MMU:159234 (term-term) R-MMU:159227###1.0
R-MMU:159234 (term-term) R-MMU:159230	R-MMU:159234 (term-term) R-MMU:159230###1.0
R-MMU:159234 (term-term) R-MMU:159231	R-MMU:159234 (term-term) R-MMU:159231###1.0
R-MMU:159234 (term-term-ontology) R-MMU:159227	R-MMU:159234 (term-term-ontology) R-MMU:159227###2.0
R-MMU:159234 (term-term-ontology) R-MMU:159230	R-MMU:159234 (term-term-ontology) R-MMU:159230###2.0
R-MMU:159234 (term-term-ontology) R-MMU:159231	R-MMU:159234 (term-term-ontology) R-MMU:159231###2.0
R-MMU:170822 (term-term) R-MMU:159227	R-MMU:170822 (term-term) R-MMU:159227###1.0
R-MMU:170822 (term-term) R-MMU:159230	R-MMU:170822 (term-term) R-MMU:159230###1.0
R-MMU:170822 (term-term) R-MMU:159231	R-MMU:170822 (term-term) R-MMU:159231###1.0
R-MMU:170822 (term-term) R-MMU:159234	R-MMU:170822 (term-term) R-MMU:159234###1.0
R-MMU:191859 (term-term) R-MMU:159227	R-MMU:191859 (term-term) R-MMU:159227###1.0
R-MMU:191859 (term-term) R-MMU:159230	R-MMU:191859 (term-term) R-MMU:159230###1.0
R-MMU:191859 (term-term) R-MMU:159231	R-MMU:191859 (term-term) R-MMU:159231###1.0
R-MMU:191859 (term-term) R-MMU:159234	R-MMU:191859 (term-term) R-MMU:159234###1.0
R-MMU:191859 (term-term) R-MMU:170822	R-MMU:191859 (term-term) R-MMU:170822###1.0
R-MMU:194441 (term-term) R-MMU:159227	R-MMU:194441 (term-term) R-MMU:159227###1.0
R-MMU:194441 (term-term) R-MMU:159230	R-MMU:194441 (term-term) R-MMU:159230###1.0
R-MMU:194441 (term-term) R-MMU:159231	R-MMU:194441 (term-term) R-MMU:159231###1.0
R-MMU:194441 (term-term) R-MMU:159234	R-MMU:194441 (term-term) R-MMU:159234###1.0
R-MMU:194441 (term-term) R-MMU:170822	R-MMU:194441 (term-term) R-MMU:170822###1.0
R-MMU:194441 (term-term) R-MMU:191859	R-MMU:194441 (term-term) R-MMU:191859###1.0
R-MMU:194441 (term-term-ontology) R-MMU:191859	R-MMU:194441 (term-term-ontology) R-MMU:191859###2.0
R-MMU:2980766 (term-term) R-MMU:159227	R-MMU:2980766 (term-term) R-MMU:159227###0.7368421052631576
R-MMU:2980766 (term-term) R-MMU:159230	R-MMU:2980766 (term-term) R-MMU:159230###0.7368421052631576
R-MMU:2980766 (term-term) R-MMU:159231	R-MMU:2980766 (term-term) R-MMU:159231###0.7368421052631576
R-MMU:2980766 (term-term) R-MMU:159234	R-MMU:2980766 (term-term) R-MMU:159234###0.7368421052631576
R-MMU:2980766 (term-term) R-MMU:170822	R-MMU:2980766 (term-term) R-MMU:170822###0.7368421052631576
R-MMU:2980766 (term-term) R-MMU:191859	R-MMU:2980766 (term-term) R-MMU:191859###0.7368421052631576
R-MMU:2980766 (term-term) R-MMU:194441	R-MMU:2980766 (term-term) R-MMU:194441###0.7368421052631576
R-MMU:2995410 (term-term) R-MMU:2980766	R-MMU:2995410 (term-term) R-MMU:2980766###0.523809523809524
R-MMU:2995410 (term-term) R-MMU:2995383	R-MMU:2995410 (term-term) R-MMU:2995383###0.7368421052631576
R-MMU:2995410 (term-term-ontology) R-MMU:2995383	R-MMU:2995410 (term-term-ontology) R-MMU:2995383###2.0
R-MMU:3232142 (term-term) R-MMU:159227	R-MMU:3232142 (term-term) R-MMU:159227###1.0
R-MMU:3232142 (term-term) R-MMU:159230	R-MMU:3232142 (term-term) R-MMU:159230###1.0
R-MMU:3232142 (term-term) R-MMU:159231	R-MMU:3232142 (term-term) R-MMU:159231###1.0
R-MMU:3232142 (term-term) R-MMU:159234	R-MMU:3232142 (term-term) R-MMU:159234###1.0
R-MMU:3232142 (term-term) R-MMU:170822	R-MMU:3232142 (term-term) R-MMU:170822###1.0
R-MMU:3232142 (term-term) R-MMU:191859	R-MMU:3232142 (term-term) R-MMU:191859###1.0
R-MMU:3232142 (term-term) R-MMU:194441	R-MMU:3232142 (term-term) R-MMU:194441###1.0
R-MMU:3232142 (term-term) R-MMU:2980766	R-MMU:3232142 (term-term) R-MMU:2980766###0.7368421052631576
R-MMU:3301854 (term-term) R-MMU:159227	R-MMU:3301854 (term-term) R-MMU:159227###1.0
R-MMU:3301854 (term-term) R-MMU:159230	R-MMU:3301854 (term-term) R-MMU:159230###1.0
R-MMU:3301854 (term-term) R-MMU:159231	R-MMU:3301854 (term-term) R-MMU:159231###1.0
R-MMU:3301854 (term-term) R-MMU:159234	R-MMU:3301854 (term-term) R-MMU:159234###1.0
R-MMU:3301854 (term-term) R-MMU:170822	R-MMU:3301854 (term-term) R-MMU:170822###1.0
R-MMU:3301854 (term-term) R-MMU:191859	R-MMU:3301854 (term-term) R-MMU:191859###1.0
R-MMU:3301854 (term-term) R-MMU:194441	R-MMU:3301854 (term-term) R-MMU:194441###1.0
R-MMU:3301854 (term-term) R-MMU:2980766	R-MMU:3301854 (term-term) R-MMU:2980766###0.7368421052631576
R-MMU:3301854 (term-term) R-MMU:3232142	R-MMU:3301854 (term-term) R-MMU:3232142###1.0
R-MMU:3301854 (term-term-ontology) R-MMU:2980766	R-MMU:3301854 (term-term-ontology) R-MMU:2980766###2.0
R-MMU:3371453 (term-term) R-MMU:159227	R-MMU:3371453 (term-term) R-MMU:159227###0.5454545454545455
R-MMU:3371453 (term-term) R-MMU:159230	R-MMU:3371453 (term-term) R-MMU:159230###0.5454545454545455
R-MMU:3371453 (term-term) R-MMU:159231	R-MMU:3371453 (term-term) R-MMU:159231###0.5454545454545455
R-MMU:3371453 (term-term) R-MMU:159234	R-MMU:3371453 (term-term) R-MMU:159234###0.5454545454545455
R-MMU:3371453 (term-term) R-MMU:170822	R-MMU:3371453 (term-term) R-MMU:170822###0.5454545454545455
R-MMU:3371453 (term-term) R-MMU:191859	R-MMU:3371453 (term-term) R-MMU:191859###0.5454545454545455
R-MMU:3371453 (term-term) R-MMU:194441	R-MMU:3371453 (term-term) R-MMU:194441###0.5454545454545455
R-MMU:3371453 (term-term) R-MMU:3232142	R-MMU:3371453 (term-term) R-MMU:3232142###0.5454545454545455
R-MMU:3371453 (term-term) R-MMU:3301854	R-MMU:3371453 (term-term) R-MMU:3301854###0.5454545454545455
R-MMU:3371556 (term-term) R-MMU:159227	R-MMU:3371556 (term-term) R-MMU:159227###0.5454545454545455
R-MMU:3371556 (term-term) R-MMU:159230	R-MMU:3371556 (term-term) R-MMU:159230###0.5454545454545455
R-MMU:3371556 (term-term) R-MMU:159231	R-MMU:3371556 (term-term) R-MMU:159231###0.5454545454545455
R-MMU:3371556 (term-term) R-MMU:159234	R-MMU:3371556 (term-term) R-MMU:159234###0.5454545454545455
R-MMU:3371556 (term-term) R-MMU:170822	R-MMU:3371556 (term-term) R-MMU:170822###0.5454545454545455
R-MMU:3371556 (term-term) R-MMU:191859	R-MMU:3371556 (term-term) R-MMU:191859###0.5454545454545455
R-MMU:3371556 (term-term) R-MMU:194441	R-MMU:3371556 (term-term) R-MMU:194441###0.5454545454545455
R-MMU:3371556 (term-term) R-MMU:3232142	R-MMU:3371556 (term-term) R-MMU:3232142###0.5454545454545455
R-MMU:3371556 (term-term) R-MMU:3301854	R-MMU:3371556 (term-term) R-MMU:3301854###0.5454545454545455
R-MMU:3371556 (term-term) R-MMU:3371453	R-MMU:3371556 (term-term) R-MMU:3371453###1.0
R-MMU:3371556 (term-term-ontology) R-MMU:3371453	R-MMU:3371556 (term-term-ontology) R-MMU:3371453###2.0
R-MMU:4085377 (term-term) R-MMU:159227	R-MMU:4085377 (term-term) R-MMU:159227###1.0
R-MMU:4085377 (term-term) R-MMU:159230	R-MMU:4085377 (term-term) R-MMU:159230###1.0
R-MMU:4085377 (term-term) R-MMU:159231	R-MMU:4085377 (term-term) R-MMU:159231###1.0
R-MMU:4085377 (term-term) R-MMU:159234	R-MMU:4085377 (term-term) R-MMU:159234###1.0
R-MMU:4085377 (term-term) R-MMU:170822	R-MMU:4085377 (term-term) R-MMU:170822###1.0
R-MMU:4085377 (term-term) R-MMU:191859	R-MMU:4085377 (term-term) R-MMU:191859###1.0
R-MMU:4085377 (term-term) R-MMU:194441	R-MMU:4085377 (term-term) R-MMU:194441###1.0
R-MMU:4085377 (term-term) R-MMU:2980766	R-MMU:4085377 (term-term) R-MMU:2980766###0.7368421052631576
R-MMU:4085377 (term-term) R-MMU:3232142	R-MMU:4085377 (term-term) R-MMU:3232142###1.0
R-MMU:4085377 (term-term) R-MMU:3301854	R-MMU:4085377 (term-term) R-MMU:3301854###1.0
R-MMU:4085377 (term-term) R-MMU:3371453	R-MMU:4085377 (term-term) R-MMU:3371453###0.5454545454545455
R-MMU:4085377 (term-term) R-MMU:3371556	R-MMU:4085377 (term-term) R-MMU:3371556###0.5454545454545455
R-MMU:4570464 (term-term) R-MMU:159227	R-MMU:4570464 (term-term) R-MMU:159227###1.0
R-MMU:4570464 (term-term) R-MMU:159230	R-MMU:4570464 (term-term) R-MMU:159230###1.0
R-MMU:4570464 (term-term) R-MMU:159231	R-MMU:4570464 (term-term) R-MMU:159231###1.0
R-MMU:4570464 (term-term) R-MMU:159234	R-MMU:4570464 (term-term) R-MMU:159234###1.0
R-MMU:4570464 (term-term) R-MMU:170822	R-MMU:4570464 (term-term) R-MMU:170822###1.0
R-MMU:4570464 (term-term) R-MMU:191859	R-MMU:4570464 (term-term) R-MMU:191859###1.0
R-MMU:4570464 (term-term) R-MMU:194441	R-MMU:4570464 (term-term) R-MMU:194441###1.0
R-MMU:4570464 (term-term) R-MMU:2980766	R-MMU:4570464 (term-term) R-MMU:2980766###0.7368421052631576
R-MMU:4570464 (term-term) R-MMU:3232142	R-MMU:4570464 (term-term) R-MMU:3232142###1.0
R-MMU:4570464 (term-term) R-MMU:3301854	R-MMU:4570464 (term-term) R-MMU:3301854###1.0
R-MMU:4570464 (term-term) R-MMU:3371453	R-MMU:4570464 (term-term) R-MMU:3371453###0.5454545454545455
R-MMU:4570464 (term-term) R-MMU:3371556	R-MMU:4570464 (term-term) R-MMU:3371556###0.5454545454545455
R-MMU:4570464 (term-term) R-MMU:4085377	R-MMU:4570464 (term-term) R-MMU:4085377###1.0
R-MMU:4615885 (term-term) R-MMU:159227	R-MMU:4615885 (term-term) R-MMU:159227###1.0
R-MMU:4615885 (term-term) R-MMU:159230	R-MMU:4615885 (term-term) R-MMU:159230###1.0
R-MMU:4615885 (term-term) R-MMU:159231	R-MMU:4615885 (term-term) R-MMU:159231###1.0
R-MMU:4615885 (term-term) R-MMU:159234	R-MMU:4615885 (term-term) R-MMU:159234###1.0
R-MMU:4615885 (term-term) R-MMU:170822	R-MMU:4615885 (term-term) R-MMU:170822###1.0
R-MMU:4615885 (term-term) R-MMU:191859	R-MMU:4615885 (term-term) R-MMU:191859###1.0
R-MMU:4615885 (term-term) R-MMU:194441	R-MMU:4615885 (term-term) R-MMU:194441###1.0
R-MMU:4615885 (term-term) R-MMU:2980766	R-MMU:4615885 (term-term) R-MMU:2980766###0.7368421052631576
R-MMU:4615885 (term-term) R-MMU:3232142	R-MMU:4615885 (term-term) R-MMU:3232142###1.0
R-MMU:4615885 (term-term) R-MMU:3301854	R-MMU:4615885 (term-term) R-MMU:3301854###1.0
R-MMU:4615885 (term-term) R-MMU:3371453	R-MMU:4615885 (term-term) R-MMU:3371453###0.5454545454545455
R-MMU:4615885 (term-term) R-MMU:3371556	R-MMU:4615885 (term-term) R-MMU:3371556###0.5454545454545455
R-MMU:4615885 (term-term) R-MMU:4085377	R-MMU:4615885 (term-term) R-MMU:4085377###1.0
R-MMU:4615885 (term-term) R-MMU:4570464	R-MMU:4615885 (term-term) R-MMU:4570464###1.0
R-MMU:9006927 (term-term) R-MMU:8848021	R-MMU:9006927 (term-term) R-MMU:8848021###1.0
R-MMU:9006927 (term-term-ontology) R-MMU:8848021	R-MMU:9006927 (term-term-ontology) R-MMU:8848021###2.0
