# Supplementary material for: The Greatwall kinase safeguards the genome integrity by affecting the kinome activity in mitosis
Source: Oncogene. 2020 Sep 25;39(44):6816–40. doi: 10.1038/s41388-020-01470-1 (PMC7605441; doi:10.1038/s41388-020-01470-1)
Supplement: Supplementary file 8 — File S1 [file 41388_2020_1470_MOESM8_ESM.zip › saved-session/11926/all-genes-from-list-found.txt]

1	103468|11640|13209|13726|14218|15161|15382|15463|16475|16476|18141|19246|19362|19650|20411|20602|215280|219158|226525|26934|29810|29870|330836|68153|68794|71514|71782|72119|73473|80288|99412
