# Supplementary material for: The Greatwall kinase safeguards the genome integrity by affecting the kinome activity in mitosis
Source: Oncogene. 2020 Sep 25;39(44):6816–40. doi: 10.1038/s41388-020-01470-1 (PMC7605441; doi:10.1038/s41388-020-01470-1)
Supplement: Supplementary file 8 — File S1 [file 41388_2020_1470_MOESM8_ESM.zip › saved-session/11926/all-missing-genes-from-list.txt]

1	104445|104799|105203|109624|14234|14815|16796|17345|17925|214627|217030|218977|219114|21983|22668|232679|233208|233871|23837|24127|245877|52009|53761|53860|545389|56381|56516|57261|66395|66409|667118|66942|67886|67949|68743|71766|72333|72400|75767|76302|81898|93687|99480
