# Supplementary material for: The Greatwall kinase safeguards the genome integrity by affecting the kinome activity in mitosis
Source: Oncogene. 2020 Sep 25;39(44):6816–40. doi: 10.1038/s41388-020-01470-1 (PMC7605441; doi:10.1038/s41388-020-01470-1)
Supplement: Supplementary file 8 — File S1 [file 41388_2020_1470_MOESM8_ESM.zip › saved-session/11926/gene-term-matrix.txt]

NAME	Ankle2	Bag3	Ccar2	Emd	Ncor2	Nup107	Nup50	Ptpn1	Rbl1	Sfpq
Transport of the SLBP independent Mature mRNA	0	0	0	0	0	1	1	0	0	0
Transport of the SLBP Dependant Mature mRNA	0	0	0	0	0	1	1	0	0	0
Transport of Mature mRNA Derived from an Intronless Transcript	0	0	0	0	0	1	1	0	0	0
Transport of Mature mRNAs Derived from Intronless Transcripts	0	0	0	0	0	1	1	0	0	0
Regulation of Glucokinase by Glucokinase Regulatory Protein	0	0	0	0	0	1	1	0	0	0
snRNP Assembly	0	0	0	0	0	1	1	0	0	0
Metabolism of non-coding RNA	0	0	0	0	0	1	1	0	0	0
Transcriptional activity of SMAD2/SMAD3:SMAD4 heterotrimer	0	0	0	0	1	0	0	0	1	0
Nuclear Envelope Breakdown	0	0	0	1	0	1	1	0	0	0
Initiation of Nuclear Envelope (NE) Reformation	1	0	0	1	0	0	0	0	0	0
Nuclear Envelope (NE) Reassembly	1	0	0	1	0	1	0	0	0	0
SUMOylation of ubiquitinylation proteins	0	0	0	0	0	1	1	0	0	0
Nuclear Pore Complex (NPC) Disassembly	0	0	0	0	0	1	1	0	0	0
Regulation of HSF1-mediated heat shock response	0	1	1	0	0	1	1	0	0	0
Cellular response to heat stress	0	1	1	0	0	1	1	0	0	0
SUMOylation of SUMOylation proteins	0	0	0	0	0	1	1	0	0	0
SUMOylation of RNA binding proteins	0	0	0	0	0	1	1	0	0	0
SUMOylation of DNA replication proteins	0	0	0	0	0	1	1	0	0	0
Signaling by PTK6	0	0	0	0	0	0	0	1	0	1
Signaling by Non-Receptor Tyrosine Kinases	0	0	0	0	0	0	0	1	0	1
