# Supplementary material for: The Greatwall kinase safeguards the genome integrity by affecting the kinome activity in mitosis
Source: Oncogene. 2020 Sep 25;39(44):6816–40. doi: 10.1038/s41388-020-01470-1 (PMC7605441; doi:10.1038/s41388-020-01470-1)
Supplement: Supplementary file 8 — File S1 [file 41388_2020_1470_MOESM8_ESM.zip › saved-session/11926/kappa-score-matrix.txt]

NAME	Transport of the SLBP independent Mature mRNA|R-MMU:159227	Transport of the SLBP Dependant Mature mRNA|R-MMU:159230	Transport of Mature mRNA Derived from an Intronless Transcript|R-MMU:159231	Transport of Mature mRNAs Derived from Intronless Transcripts|R-MMU:159234	Regulation of Glucokinase by Glucokinase Regulatory Protein|R-MMU:170822	snRNP Assembly|R-MMU:191859	Metabolism of non-coding RNA|R-MMU:194441	Transcriptional activity of SMAD2/SMAD3:SMAD4 heterotrimer|R-MMU:2173793	Nuclear Envelope Breakdown|R-MMU:2980766	Initiation of Nuclear Envelope (NE) Reformation|R-MMU:2995383	Nuclear Envelope (NE) Reassembly|R-MMU:2995410	SUMOylation of ubiquitinylation proteins|R-MMU:3232142	Nuclear Pore Complex (NPC) Disassembly|R-MMU:3301854	Regulation of HSF1-mediated heat shock response|R-MMU:3371453	Cellular response to heat stress|R-MMU:3371556	SUMOylation of SUMOylation proteins|R-MMU:4085377	SUMOylation of RNA binding proteins|R-MMU:4570464	SUMOylation of DNA replication proteins|R-MMU:4615885	Signaling by PTK6|R-MMU:8848021	Signaling by Non-Receptor Tyrosine Kinases|R-MMU:9006927
Transport of the SLBP independent Mature mRNA|R-MMU:159227	1.0	1.0	1.0	1.0	1.0	1.0	1.0	-0.2500000000000007	0.7368421052631576	-0.2500000000000007	0.2105263157894736	1.0	1.0	0.5454545454545455	0.5454545454545455	1.0	1.0	1.0	-0.2500000000000007	-0.2500000000000007
Transport of the SLBP Dependant Mature mRNA|R-MMU:159230	1.0	1.0	1.0	1.0	1.0	1.0	1.0	-0.2500000000000007	0.7368421052631576	-0.2500000000000007	0.2105263157894736	1.0	1.0	0.5454545454545455	0.5454545454545455	1.0	1.0	1.0	-0.2500000000000007	-0.2500000000000007
Transport of Mature mRNA Derived from an Intronless Transcript|R-MMU:159231	1.0	1.0	1.0	1.0	1.0	1.0	1.0	-0.2500000000000007	0.7368421052631576	-0.2500000000000007	0.2105263157894736	1.0	1.0	0.5454545454545455	0.5454545454545455	1.0	1.0	1.0	-0.2500000000000007	-0.2500000000000007
Transport of Mature mRNAs Derived from Intronless Transcripts|R-MMU:159234	1.0	1.0	1.0	1.0	1.0	1.0	1.0	-0.2500000000000007	0.7368421052631576	-0.2500000000000007	0.2105263157894736	1.0	1.0	0.5454545454545455	0.5454545454545455	1.0	1.0	1.0	-0.2500000000000007	-0.2500000000000007
Regulation of Glucokinase by Glucokinase Regulatory Protein|R-MMU:170822	1.0	1.0	1.0	1.0	1.0	1.0	1.0	-0.2500000000000007	0.7368421052631576	-0.2500000000000007	0.2105263157894736	1.0	1.0	0.5454545454545455	0.5454545454545455	1.0	1.0	1.0	-0.2500000000000007	-0.2500000000000007
snRNP Assembly|R-MMU:191859	1.0	1.0	1.0	1.0	1.0	1.0	1.0	-0.2500000000000007	0.7368421052631576	-0.2500000000000007	0.2105263157894736	1.0	1.0	0.5454545454545455	0.5454545454545455	1.0	1.0	1.0	-0.2500000000000007	-0.2500000000000007
Metabolism of non-coding RNA|R-MMU:194441	1.0	1.0	1.0	1.0	1.0	1.0	1.0	-0.2500000000000007	0.7368421052631576	-0.2500000000000007	0.2105263157894736	1.0	1.0	0.5454545454545455	0.5454545454545455	1.0	1.0	1.0	-0.2500000000000007	-0.2500000000000007
Transcriptional activity of SMAD2/SMAD3:SMAD4 heterotrimer|R-MMU:2173793	-0.2500000000000007	-0.2500000000000007	-0.2500000000000007	-0.2500000000000007	-0.2500000000000007	-0.2500000000000007	-0.2500000000000007	1.0	-0.3157894736842101	-0.2500000000000007	-0.3157894736842101	-0.2500000000000007	-0.2500000000000007	-0.36363636363636376	-0.36363636363636376	-0.2500000000000007	-0.2500000000000007	-0.2500000000000007	-0.2500000000000007	-0.2500000000000007
Nuclear Envelope Breakdown|R-MMU:2980766	0.7368421052631576	0.7368421052631576	0.7368421052631576	0.7368421052631576	0.7368421052631576	0.7368421052631576	0.7368421052631576	-0.3157894736842101	1.0	0.2105263157894736	0.523809523809524	0.7368421052631576	0.7368421052631576	0.3478260869565216	0.3478260869565216	0.7368421052631576	0.7368421052631576	0.7368421052631576	-0.3157894736842101	-0.3157894736842101
Initiation of Nuclear Envelope (NE) Reformation|R-MMU:2995383	-0.2500000000000007	-0.2500000000000007	-0.2500000000000007	-0.2500000000000007	-0.2500000000000007	-0.2500000000000007	-0.2500000000000007	-0.2500000000000007	0.2105263157894736	1.0	0.7368421052631576	-0.2500000000000007	-0.2500000000000007	-0.36363636363636376	-0.36363636363636376	-0.2500000000000007	-0.2500000000000007	-0.2500000000000007	-0.2500000000000007	-0.2500000000000007
Nuclear Envelope (NE) Reassembly|R-MMU:2995410	0.2105263157894736	0.2105263157894736	0.2105263157894736	0.2105263157894736	0.2105263157894736	0.2105263157894736	0.2105263157894736	-0.3157894736842101	0.523809523809524	0.7368421052631576	1.0	0.2105263157894736	0.2105263157894736	-0.08695652173913052	-0.08695652173913052	0.2105263157894736	0.2105263157894736	0.2105263157894736	-0.3157894736842101	-0.3157894736842101
SUMOylation of ubiquitinylation proteins|R-MMU:3232142	1.0	1.0	1.0	1.0	1.0	1.0	1.0	-0.2500000000000007	0.7368421052631576	-0.2500000000000007	0.2105263157894736	1.0	1.0	0.5454545454545455	0.5454545454545455	1.0	1.0	1.0	-0.2500000000000007	-0.2500000000000007
Nuclear Pore Complex (NPC) Disassembly|R-MMU:3301854	1.0	1.0	1.0	1.0	1.0	1.0	1.0	-0.2500000000000007	0.7368421052631576	-0.2500000000000007	0.2105263157894736	1.0	1.0	0.5454545454545455	0.5454545454545455	1.0	1.0	1.0	-0.2500000000000007	-0.2500000000000007
Regulation of HSF1-mediated heat shock response|R-MMU:3371453	0.5454545454545455	0.5454545454545455	0.5454545454545455	0.5454545454545455	0.5454545454545455	0.5454545454545455	0.5454545454545455	-0.36363636363636376	0.3478260869565216	-0.36363636363636376	-0.08695652173913052	0.5454545454545455	0.5454545454545455	1.0	1.0	0.5454545454545455	0.5454545454545455	0.5454545454545455	-0.36363636363636376	-0.36363636363636376
Cellular response to heat stress|R-MMU:3371556	0.5454545454545455	0.5454545454545455	0.5454545454545455	0.5454545454545455	0.5454545454545455	0.5454545454545455	0.5454545454545455	-0.36363636363636376	0.3478260869565216	-0.36363636363636376	-0.08695652173913052	0.5454545454545455	0.5454545454545455	1.0	1.0	0.5454545454545455	0.5454545454545455	0.5454545454545455	-0.36363636363636376	-0.36363636363636376
SUMOylation of SUMOylation proteins|R-MMU:4085377	1.0	1.0	1.0	1.0	1.0	1.0	1.0	-0.2500000000000007	0.7368421052631576	-0.2500000000000007	0.2105263157894736	1.0	1.0	0.5454545454545455	0.5454545454545455	1.0	1.0	1.0	-0.2500000000000007	-0.2500000000000007
SUMOylation of RNA binding proteins|R-MMU:4570464	1.0	1.0	1.0	1.0	1.0	1.0	1.0	-0.2500000000000007	0.7368421052631576	-0.2500000000000007	0.2105263157894736	1.0	1.0	0.5454545454545455	0.5454545454545455	1.0	1.0	1.0	-0.2500000000000007	-0.2500000000000007
SUMOylation of DNA replication proteins|R-MMU:4615885	1.0	1.0	1.0	1.0	1.0	1.0	1.0	-0.2500000000000007	0.7368421052631576	-0.2500000000000007	0.2105263157894736	1.0	1.0	0.5454545454545455	0.5454545454545455	1.0	1.0	1.0	-0.2500000000000007	-0.2500000000000007
Signaling by PTK6|R-MMU:8848021	-0.2500000000000007	-0.2500000000000007	-0.2500000000000007	-0.2500000000000007	-0.2500000000000007	-0.2500000000000007	-0.2500000000000007	-0.2500000000000007	-0.3157894736842101	-0.2500000000000007	-0.3157894736842101	-0.2500000000000007	-0.2500000000000007	-0.36363636363636376	-0.36363636363636376	-0.2500000000000007	-0.2500000000000007	-0.2500000000000007	1.0	1.0
Signaling by Non-Receptor Tyrosine Kinases|R-MMU:9006927	-0.2500000000000007	-0.2500000000000007	-0.2500000000000007	-0.2500000000000007	-0.2500000000000007	-0.2500000000000007	-0.2500000000000007	-0.2500000000000007	-0.3157894736842101	-0.2500000000000007	-0.3157894736842101	-0.2500000000000007	-0.2500000000000007	-0.36363636363636376	-0.36363636363636376	-0.2500000000000007	-0.2500000000000007	-0.2500000000000007	1.0	1.0
