# Supplementary material for: The Greatwall kinase safeguards the genome integrity by affecting the kinome activity in mitosis
Source: Oncogene. 2020 Sep 25;39(44):6816–40. doi: 10.1038/s41388-020-01470-1 (PMC7605441; doi:10.1038/s41388-020-01470-1)
Supplement: Supplementary file 8 — File S1 [file 41388_2020_1470_MOESM8_ESM.zip › saved-session/11926/network/associatedUniqueTermMap.txt]

103468	Nup107
13726	Emd
18141	Nup50
19246	Ptpn1
19650	Rbl1
20602	Ncor2
219158	Ccar2
29810	Bag3
71514	Sfpq
71782	Ankle2
