# Supplementary material for: The Greatwall kinase safeguards the genome integrity by affecting the kinome activity in mitosis
Source: Oncogene. 2020 Sep 25;39(44):6816–40. doi: 10.1038/s41388-020-01470-1 (PMC7605441; doi:10.1038/s41388-020-01470-1)
Supplement: Supplementary file 8 — File S1 [file 41388_2020_1470_MOESM8_ESM.zip › saved-session/11926/network/overViewTermMap.txt]

Ankle2	255|0|0|255
Bag3	255|0|0|255
Ccar2	255|0|0|255
Emd	255|0|0|255
Ncor2	255|0|0|255
Nup107	255|0|0|255
Nup50	255|0|0|255
Ptpn1	255|0|0|255
R-MMU:2173793	120|159|98|255
R-MMU:2980766	139|226|201|255
R-MMU:3371453	2|6|141|255
R-MMU:8848021	28|248|61|255
Rbl1	255|0|0|255
Sfpq	255|0|0|255
