# Supplementary material for: The Greatwall kinase safeguards the genome integrity by affecting the kinome activity in mitosis
Source: Oncogene. 2020 Sep 25;39(44):6816–40. doi: 10.1038/s41388-020-01470-1 (PMC7605441; doi:10.1038/s41388-020-01470-1)
Supplement: Supplementary file 8 — File S1 [file 41388_2020_1470_MOESM8_ESM.zip › saved-session/11926/network/nodeShapeMap.txt]

103468	Ellipse
13726	Ellipse
18141	Ellipse
19246	Ellipse
19650	Ellipse
20602	Ellipse
219158	Ellipse
29810	Ellipse
71514	Ellipse
71782	Ellipse
R-MMU:159227	Ellipse
R-MMU:159230	Ellipse
R-MMU:159231	Ellipse
R-MMU:159234	Ellipse
R-MMU:170822	Ellipse
R-MMU:191859	Ellipse
R-MMU:194441	Ellipse
R-MMU:2173793	Ellipse
R-MMU:2980766	Ellipse
R-MMU:2995383	Ellipse
R-MMU:2995410	Ellipse
R-MMU:3232142	Ellipse
R-MMU:3301854	Ellipse
R-MMU:3371453	Ellipse
R-MMU:3371556	Ellipse
R-MMU:4085377	Ellipse
R-MMU:4570464	Ellipse
R-MMU:4615885	Ellipse
R-MMU:8848021	Ellipse
R-MMU:9006927	Ellipse
