# Supplementary material for: The Greatwall kinase safeguards the genome integrity by affecting the kinome activity in mitosis
Source: Oncogene. 2020 Sep 25;39(44):6816–40. doi: 10.1038/s41388-020-01470-1 (PMC7605441; doi:10.1038/s41388-020-01470-1)
Supplement: Supplementary file 8 — File S1 [file 41388_2020_1470_MOESM8_ESM.zip › saved-session/11926/network/addedClueGONodesMap.txt]

R-MMU:159227	11936
R-MMU:159230	11941
R-MMU:159231	11945
R-MMU:159234	11950
R-MMU:170822	11959
R-MMU:191859	11966
R-MMU:194441	11974
R-MMU:2173793	11984
R-MMU:2980766	11989
R-MMU:2995383	12001
R-MMU:2995410	12005
R-MMU:3232142	12012
R-MMU:3301854	12023
R-MMU:3371453	12036
R-MMU:3371556	12052
R-MMU:4085377	12068
R-MMU:4570464	12083
R-MMU:4615885	12099
R-MMU:8848021	12116
R-MMU:9006927	12121
