# Supplementary material for: The Greatwall kinase safeguards the genome integrity by affecting the kinome activity in mitosis
Source: Oncogene. 2020 Sep 25;39(44):6816–40. doi: 10.1038/s41388-020-01470-1 (PMC7605441; doi:10.1038/s41388-020-01470-1)
Supplement: Supplementary file 8 — File S1 [file 41388_2020_1470_MOESM8_ESM.zip › saved-session/11926/network/addedAssociatedNodesMap.txt]

103468	11937
13726	11991
18141	11939
19246	12117
19650	11985
20602	11987
219158	12039
29810	12041
71514	12119
71782	12003
