# Supplementary material for: The Greatwall kinase safeguards the genome integrity by affecting the kinome activity in mitosis
Source: Oncogene. 2020 Sep 25;39(44):6816–40. doi: 10.1038/s41388-020-01470-1 (PMC7605441; doi:10.1038/s41388-020-01470-1)
Supplement: Supplementary file 8 — File S1 [file 41388_2020_1470_MOESM8_ESM.zip › saved-session/11926/network/addedClueGOEdgesList.txt]

11944	11944
11948	11948
11949	11949
11953	11953
11955	11955
11957	11957
11962	11962
11963	11963
11964	11964
11965	11965
11969	11969
11970	11970
11971	11971
11972	11972
11973	11973
11977	11977
11978	11978
11979	11979
11980	11980
11981	11981
11982	11982
11994	11994
11995	11995
11996	11996
11997	11997
11998	11998
11999	11999
12000	12000
12009	12009
12010	12010
12015	12015
12016	12016
12017	12017
12018	12018
12019	12019
12020	12020
12021	12021
12022	12022
12026	12026
12027	12027
12028	12028
12029	12029
12030	12030
12031	12031
12032	12032
12033	12033
12035	12035
12043	12043
12044	12044
12045	12045
12046	12046
12047	12047
12048	12048
12049	12049
12050	12050
12051	12051
12057	12057
12058	12058
12059	12059
12060	12060
12061	12061
12062	12062
12063	12063
12064	12064
12065	12065
12066	12066
12071	12071
12072	12072
12073	12073
12074	12074
12075	12075
12076	12076
12077	12077
12078	12078
12079	12079
12080	12080
12081	12081
12082	12082
12086	12086
12087	12087
12088	12088
12089	12089
12090	12090
12091	12091
12092	12092
12093	12093
12094	12094
12095	12095
12096	12096
12097	12097
12098	12098
12102	12102
12103	12103
12104	12104
12105	12105
12106	12106
12107	12107
12108	12108
12109	12109
12110	12110
12111	12111
12112	12112
12113	12113
12114	12114
12115	12115
12124	12124
