# Supplementary material for: The Greatwall kinase safeguards the genome integrity by affecting the kinome activity in mitosis
Source: Oncogene. 2020 Sep 25;39(44):6816–40. doi: 10.1038/s41388-020-01470-1 (PMC7605441; doi:10.1038/s41388-020-01470-1)
Supplement: Supplementary file 8 — File S1 [file 41388_2020_1470_MOESM8_ESM.zip › saved-session/11926/network/addedAssociatedEdgesList.txt]

11938	11938
11940	11940
11942	11942
11943	11943
11946	11946
11947	11947
11951	11951
11952	11952
11960	11960
11961	11961
11967	11967
11968	11968
11975	11975
11976	11976
11986	11986
11988	11988
11990	11990
11992	11992
11993	11993
12002	12002
12004	12004
12006	12006
12007	12007
12008	12008
12013	12013
12014	12014
12024	12024
12025	12025
12037	12037
12038	12038
12040	12040
12042	12042
12053	12053
12054	12054
12055	12055
12056	12056
12069	12069
12070	12070
12084	12084
12085	12085
12100	12100
12101	12101
12118	12118
12120	12120
12122	12122
12123	12123
