# Supplementary material for: The Greatwall kinase safeguards the genome integrity by affecting the kinome activity in mitosis
Source: Oncogene. 2020 Sep 25;39(44):6816–40. doi: 10.1038/s41388-020-01470-1 (PMC7605441; doi:10.1038/s41388-020-01470-1)
Supplement: Supplementary file 8 — File S1 [file 41388_2020_1470_MOESM8_ESM.zip › saved-session/11926/network/cluego-term-map.xml]

<?xml version="1.0" encoding="UTF-8" standalone="yes"?>
<cluego-terms version="2.0">
  <term clusterName="" go-id-string="103468" initial-group-color="" name="Nup107" nodeShape="Ellipse" numberOfGenesFromInitialListFoundInGO="0" numberOfGroupTests="0" numberOfTermTests="0" ontologyID="" ontologySource="" order="103468" overviewTermColor="0|0|0|0" pvalueTermTestRank="0" selected="false" termPvalue="0.0" totalFrequency="100.0" type="GENE-nonsense_mediated_decay,processed_transcript,protein_coding,retained_intron">
    <associated-gene-symbols>
      <value>Nup107</value>
    </associated-gene-symbols>
    <associated-gene-ids>
      <value>103468</value>
    </associated-gene-ids>
    <go-groups>
      <map key="Group2" value="139|226|201|255"/>
      <map key="Group3" value="2|6|141|255"/>
    </go-groups>
    <all-associated-gene-ids>
      <map key="103468" value=""/>
    </all-associated-gene-ids>
  </term>
  <term clusterName="" go-id-string="13726" initial-group-color="" name="Emd" nodeShape="Ellipse" numberOfGenesFromInitialListFoundInGO="0" numberOfGroupTests="0" numberOfTermTests="0" ontologyID="" ontologySource="" order="13726" overviewTermColor="0|0|0|0" pvalueTermTestRank="0" selected="false" termPvalue="0.0" totalFrequency="100.0" type="GENE-nonsense_mediated_decay,processed_transcript,protein_coding">
    <associated-gene-symbols>
      <value>Emd</value>
    </associated-gene-symbols>
    <associated-gene-ids>
      <value>13726</value>
    </associated-gene-ids>
    <go-groups>
      <map key="Group2" value="139|226|201|255"/>
      <map key="Group3" value="2|6|141|255"/>
    </go-groups>
    <all-associated-gene-ids>
      <map key="13726" value=""/>
    </all-associated-gene-ids>
  </term>
  <term clusterName="" go-id-string="18141" initial-group-color="" name="Nup50" nodeShape="Ellipse" numberOfGenesFromInitialListFoundInGO="0" numberOfGroupTests="0" numberOfTermTests="0" ontologyID="" ontologySource="" order="18141" overviewTermColor="0|0|0|0" pvalueTermTestRank="0" selected="false" termPvalue="0.0" totalFrequency="100.0" type="GENE-protein_coding">
    <associated-gene-symbols>
      <value>Nup50</value>
    </associated-gene-symbols>
    <associated-gene-ids>
      <value>18141</value>
    </associated-gene-ids>
    <go-groups>
      <map key="Group2" value="139|226|201|255"/>
      <map key="Group3" value="2|6|141|255"/>
    </go-groups>
    <all-associated-gene-ids>
      <map key="18141" value=""/>
    </all-associated-gene-ids>
  </term>
  <term clusterName="" go-id-string="19246" initial-group-color="" name="Ptpn1" nodeShape="Ellipse" numberOfGenesFromInitialListFoundInGO="0" numberOfGroupTests="0" numberOfTermTests="0" ontologyID="" ontologySource="" order="19246" overviewTermColor="0|0|0|0" pvalueTermTestRank="0" selected="false" termPvalue="0.0" totalFrequency="100.0" type="GENE-processed_transcript,protein_coding">
    <associated-gene-symbols>
      <value>Ptpn1</value>
    </associated-gene-symbols>
    <associated-gene-ids>
      <value>19246</value>
    </associated-gene-ids>
    <go-groups>
      <map key="Group1" value="28|248|61|255"/>
    </go-groups>
    <all-associated-gene-ids>
      <map key="19246" value=""/>
    </all-associated-gene-ids>
  </term>
  <term clusterName="" go-id-string="19650" initial-group-color="" name="Rbl1" nodeShape="Ellipse" numberOfGenesFromInitialListFoundInGO="0" numberOfGroupTests="0" numberOfTermTests="0" ontologyID="" ontologySource="" order="19650" overviewTermColor="0|0|0|0" pvalueTermTestRank="0" selected="false" termPvalue="0.0" totalFrequency="100.0" type="GENE-protein_coding,retained_intron">
    <associated-gene-symbols>
      <value>Rbl1</value>
    </associated-gene-symbols>
    <associated-gene-ids>
      <value>19650</value>
    </associated-gene-ids>
    <go-groups>
      <map key="Group0" value="120|159|98|255"/>
    </go-groups>
    <all-associated-gene-ids>
      <map key="19650" value=""/>
    </all-associated-gene-ids>
  </term>
  <term clusterName="" go-id-string="20602" initial-group-color="" name="Ncor2" nodeShape="Ellipse" numberOfGenesFromInitialListFoundInGO="0" numberOfGroupTests="0" numberOfTermTests="0" ontologyID="" ontologySource="" order="20602" overviewTermColor="0|0|0|0" pvalueTermTestRank="0" selected="false" termPvalue="0.0" totalFrequency="100.0" type="GENE-nonsense_mediated_decay,protein_coding,retained_intron">
    <associated-gene-symbols>
      <value>Ncor2</value>
    </associated-gene-symbols>
    <associated-gene-ids>
      <value>20602</value>
    </associated-gene-ids>
    <go-groups>
      <map key="Group0" value="120|159|98|255"/>
    </go-groups>
    <all-associated-gene-ids>
      <map key="20602" value=""/>
    </all-associated-gene-ids>
  </term>
  <term clusterName="" go-id-string="219158" initial-group-color="" name="Ccar2" nodeShape="Ellipse" numberOfGenesFromInitialListFoundInGO="0" numberOfGroupTests="0" numberOfTermTests="0" ontologyID="" ontologySource="" order="219158" overviewTermColor="0|0|0|0" pvalueTermTestRank="0" selected="false" termPvalue="0.0" totalFrequency="100.0" type="GENE-protein_coding,retained_intron">
    <associated-gene-symbols>
      <value>Ccar2</value>
    </associated-gene-symbols>
    <associated-gene-ids>
      <value>219158</value>
    </associated-gene-ids>
    <go-groups>
      <map key="Group3" value="2|6|141|255"/>
    </go-groups>
    <all-associated-gene-ids>
      <map key="219158" value=""/>
    </all-associated-gene-ids>
  </term>
  <term clusterName="" go-id-string="29810" initial-group-color="" name="Bag3" nodeShape="Ellipse" numberOfGenesFromInitialListFoundInGO="0" numberOfGroupTests="0" numberOfTermTests="0" ontologyID="" ontologySource="" order="29810" overviewTermColor="0|0|0|0" pvalueTermTestRank="0" selected="false" termPvalue="0.0" totalFrequency="100.0" type="GENE-protein_coding">
    <associated-gene-symbols>
      <value>Bag3</value>
    </associated-gene-symbols>
    <associated-gene-ids>
      <value>29810</value>
    </associated-gene-ids>
    <go-groups>
      <map key="Group3" value="2|6|141|255"/>
    </go-groups>
    <all-associated-gene-ids>
      <map key="29810" value=""/>
    </all-associated-gene-ids>
  </term>
  <term clusterName="" go-id-string="71514" initial-group-color="" name="Sfpq" nodeShape="Ellipse" numberOfGenesFromInitialListFoundInGO="0" numberOfGroupTests="0" numberOfTermTests="0" ontologyID="" ontologySource="" order="71514" overviewTermColor="0|0|0|0" pvalueTermTestRank="0" selected="false" termPvalue="0.0" totalFrequency="100.0" type="GENE-processed_transcript,protein_coding">
    <associated-gene-symbols>
      <value>Sfpq</value>
    </associated-gene-symbols>
    <associated-gene-ids>
      <value>71514</value>
    </associated-gene-ids>
    <go-groups>
      <map key="Group1" value="28|248|61|255"/>
    </go-groups>
    <all-associated-gene-ids>
      <map key="71514" value=""/>
    </all-associated-gene-ids>
  </term>
  <term clusterName="" go-id-string="71782" initial-group-color="" name="Ankle2" nodeShape="Ellipse" numberOfGenesFromInitialListFoundInGO="0" numberOfGroupTests="0" numberOfTermTests="0" ontologyID="" ontologySource="" order="71782" overviewTermColor="0|0|0|0" pvalueTermTestRank="0" selected="false" termPvalue="0.0" totalFrequency="100.0" type="GENE-processed_transcript,protein_coding,retained_intron">
    <associated-gene-symbols>
      <value>Ankle2</value>
    </associated-gene-symbols>
    <associated-gene-ids>
      <value>71782</value>
    </associated-gene-ids>
    <go-groups>
      <map key="Group2" value="139|226|201|255"/>
      <map key="Group3" value="2|6|141|255"/>
    </go-groups>
    <all-associated-gene-ids>
      <map key="71782" value=""/>
    </all-associated-gene-ids>
  </term>
  <term clusterName="Specific for Cluster #1" go-id-string="R-MMU:159227" initial-group-color="Group3$2|6|141|255" name="Transport of the SLBP independent Mature mRNA" nodeShape="Ellipse" numberOfGenesFromInitialListFoundInGO="31" numberOfGroupTests="4" numberOfTermTests="15" ontologyID="REACTOME" ontologySource="REACTOME_Pathways_08.05.2020" order="R-MMU:159227" overviewTermColor="0|0|0|255" pvalueTermTestRank="8" selected="false" termPvalue="0.00621884402707851" totalFrequency="6.060606" type="TERM">
    <associated-gene-symbols>
      <value>Nup107</value>
      <value>Nup50</value>
    </associated-gene-symbols>
    <all-associated-symbols>
      <value>Aaas</value>
      <value>Alyref</value>
      <value>Eif4e</value>
      <value>Ncbp1</value>
      <value>Ncbp2</value>
      <value>Ndc1</value>
      <value>Nup107</value>
      <value>Nup133</value>
      <value>Nup153</value>
      <value>Nup155</value>
      <value>Nup160</value>
      <value>Nup188</value>
      <value>Nup210</value>
      <value>Nup214</value>
      <value>Nup35</value>
      <value>Nup37</value>
      <value>Nup43</value>
      <value>Nup50</value>
      <value>Nup54</value>
      <value>Nup62</value>
      <value>Nup85</value>
      <value>Nup88</value>
      <value>Nup93</value>
      <value>Nup98</value>
      <value>Nupl1</value>
      <value>Nupl2</value>
      <value>Nxf1</value>
      <value>Pom121</value>
      <value>Rae1</value>
      <value>Ranbp2</value>
      <value>Sec13</value>
      <value>Seh1l</value>
      <value>Tpr</value>
    </all-associated-symbols>
    <associated-gene-ids>
      <value>103468</value>
      <value>18141</value>
    </associated-gene-ids>
    <go-levels>
      <value>-1</value>
    </go-levels>
    <cluster-ids>
      <value>1</value>
    </cluster-ids>
    <go-groups>
      <map key="Group3" value="2|6|141|255"/>
    </go-groups>
    <groups-pvalues>
      <map key="Group3" value="8.366160635099181E-5"/>
    </groups-pvalues>
    <groups-test-rank>
      <map key="Group3" value="1"/>
    </groups-test-rank>
    <all-associated-gene-ids>
      <map key="103468" value="IEA"/>
      <map key="107939" value="IEA"/>
      <map key="108989" value="IEA"/>
      <map key="110379" value="IEA"/>
      <map key="13684" value="IEA"/>
      <map key="170762" value="IEA"/>
      <map key="18141" value="IEA"/>
      <map key="18226" value="IEA"/>
      <map key="19069" value="IEA"/>
      <map key="19386" value="IEA"/>
      <map key="21681" value="IEA"/>
      <map key="218210" value="IEA"/>
      <map key="223921" value="IEA"/>
      <map key="227699" value="IEA"/>
      <map key="227720" value="IEA"/>
      <map key="231042" value="IEA"/>
      <map key="234865" value="IEA"/>
      <map key="269113" value="IEA"/>
      <map key="269966" value="IEA"/>
      <map key="433702" value="IEA"/>
      <map key="445007" value="IEA"/>
      <map key="53319" value="IEA"/>
      <map key="54563" value="IEA"/>
      <map key="59015" value="IEA"/>
      <map key="66679" value="IEA"/>
      <map key="68092" value="IEA"/>
      <map key="69482" value="IEA"/>
      <map key="69736" value="IEA"/>
      <map key="69912" value="IEA"/>
      <map key="71805" value="IEA"/>
      <map key="71844" value="IEA"/>
      <map key="72124" value="IEA"/>
      <map key="72787" value="IEA"/>
    </all-associated-gene-ids>
    <associated-gene-cluster>
      <map key="1">
        <value>Nup107</value>
        <value>Nup50</value>
      </map>
    </associated-gene-cluster>
  </term>
  <term clusterName="Specific for Cluster #1" go-id-string="R-MMU:159230" initial-group-color="Group3$2|6|141|255" name="Transport of the SLBP Dependant Mature mRNA" nodeShape="Ellipse" numberOfGenesFromInitialListFoundInGO="31" numberOfGroupTests="4" numberOfTermTests="15" ontologyID="REACTOME" ontologySource="REACTOME_Pathways_08.05.2020" order="R-MMU:159230" overviewTermColor="0|0|0|255" pvalueTermTestRank="9" selected="false" termPvalue="0.006592724614588969" totalFrequency="5.882353" type="TERM">
    <associated-gene-symbols>
      <value>Nup107</value>
      <value>Nup50</value>
    </associated-gene-symbols>
    <all-associated-symbols>
      <value>Aaas</value>
      <value>Alyref</value>
      <value>Eif4e</value>
      <value>Ncbp1</value>
      <value>Ncbp2</value>
      <value>Ndc1</value>
      <value>Nup107</value>
      <value>Nup133</value>
      <value>Nup153</value>
      <value>Nup155</value>
      <value>Nup160</value>
      <value>Nup188</value>
      <value>Nup210</value>
      <value>Nup214</value>
      <value>Nup35</value>
      <value>Nup37</value>
      <value>Nup43</value>
      <value>Nup50</value>
      <value>Nup54</value>
      <value>Nup62</value>
      <value>Nup85</value>
      <value>Nup88</value>
      <value>Nup93</value>
      <value>Nup98</value>
      <value>Nupl1</value>
      <value>Nupl2</value>
      <value>Nxf1</value>
      <value>Pom121</value>
      <value>Rae1</value>
      <value>Ranbp2</value>
      <value>Sec13</value>
      <value>Seh1l</value>
      <value>Slbp</value>
      <value>Tpr</value>
    </all-associated-symbols>
    <associated-gene-ids>
      <value>103468</value>
      <value>18141</value>
    </associated-gene-ids>
    <go-levels>
      <value>-1</value>
    </go-levels>
    <cluster-ids>
      <value>1</value>
    </cluster-ids>
    <go-groups>
      <map key="Group3" value="2|6|141|255"/>
    </go-groups>
    <groups-pvalues>
      <map key="Group3" value="8.366160635099181E-5"/>
    </groups-pvalues>
    <groups-test-rank>
      <map key="Group3" value="1"/>
    </groups-test-rank>
    <all-associated-gene-ids>
      <map key="103468" value="IEA"/>
      <map key="107939" value="IEA"/>
      <map key="108989" value="IEA"/>
      <map key="110379" value="IEA"/>
      <map key="13684" value="IEA"/>
      <map key="170762" value="IEA"/>
      <map key="18141" value="IEA"/>
      <map key="18226" value="IEA"/>
      <map key="19069" value="IEA"/>
      <map key="19386" value="IEA"/>
      <map key="20492" value="IEA"/>
      <map key="21681" value="IEA"/>
      <map key="218210" value="IEA"/>
      <map key="223921" value="IEA"/>
      <map key="227699" value="IEA"/>
      <map key="227720" value="IEA"/>
      <map key="231042" value="IEA"/>
      <map key="234865" value="IEA"/>
      <map key="269113" value="IEA"/>
      <map key="269966" value="IEA"/>
      <map key="433702" value="IEA"/>
      <map key="445007" value="IEA"/>
      <map key="53319" value="IEA"/>
      <map key="54563" value="IEA"/>
      <map key="59015" value="IEA"/>
      <map key="66679" value="IEA"/>
      <map key="68092" value="IEA"/>
      <map key="69482" value="IEA"/>
      <map key="69736" value="IEA"/>
      <map key="69912" value="IEA"/>
      <map key="71805" value="IEA"/>
      <map key="71844" value="IEA"/>
      <map key="72124" value="IEA"/>
      <map key="72787" value="IEA"/>
    </all-associated-gene-ids>
    <associated-gene-cluster>
      <map key="1">
        <value>Nup107</value>
        <value>Nup50</value>
      </map>
    </associated-gene-cluster>
  </term>
  <term clusterName="Specific for Cluster #1" go-id-string="R-MMU:159231" initial-group-color="Group3$2|6|141|255" name="Transport of Mature mRNA Derived from an Intronless Transcript" nodeShape="Ellipse" numberOfGenesFromInitialListFoundInGO="31" numberOfGroupTests="4" numberOfTermTests="15" ontologyID="REACTOME" ontologySource="REACTOME_Pathways_08.05.2020" order="R-MMU:159231" overviewTermColor="0|0|0|255" pvalueTermTestRank="11" selected="false" termPvalue="0.009043964276493633" totalFrequency="5.0" type="TERM">
    <associated-gene-symbols>
      <value>Nup107</value>
      <value>Nup50</value>
    </associated-gene-symbols>
    <all-associated-symbols>
      <value>Aaas</value>
      <value>Alyref</value>
      <value>Cpsf1</value>
      <value>Cpsf2</value>
      <value>Cpsf3</value>
      <value>Cpsf4</value>
      <value>Eif4e</value>
      <value>Fip1l1</value>
      <value>Ncbp1</value>
      <value>Ncbp2</value>
      <value>Ndc1</value>
      <value>Nup107</value>
      <value>Nup133</value>
      <value>Nup153</value>
      <value>Nup155</value>
      <value>Nup160</value>
      <value>Nup188</value>
      <value>Nup210</value>
      <value>Nup214</value>
      <value>Nup35</value>
      <value>Nup37</value>
      <value>Nup43</value>
      <value>Nup50</value>
      <value>Nup54</value>
      <value>Nup62</value>
      <value>Nup85</value>
      <value>Nup88</value>
      <value>Nup93</value>
      <value>Nup98</value>
      <value>Nupl1</value>
      <value>Nupl2</value>
      <value>Nxf1</value>
      <value>Pom121</value>
      <value>Rae1</value>
      <value>Ranbp2</value>
      <value>Sec13</value>
      <value>Seh1l</value>
      <value>Sympk</value>
      <value>Tpr</value>
      <value>Wdr33</value>
    </all-associated-symbols>
    <associated-gene-ids>
      <value>103468</value>
      <value>18141</value>
    </associated-gene-ids>
    <go-levels>
      <value>-1</value>
    </go-levels>
    <cluster-ids>
      <value>1</value>
    </cluster-ids>
    <go-groups>
      <map key="Group3" value="2|6|141|255"/>
    </go-groups>
    <groups-pvalues>
      <map key="Group3" value="8.366160635099181E-5"/>
    </groups-pvalues>
    <groups-test-rank>
      <map key="Group3" value="1"/>
    </groups-test-rank>
    <all-associated-gene-ids>
      <map key="103468" value="IEA"/>
      <map key="107939" value="IEA"/>
      <map key="108989" value="IEA"/>
      <map key="110379" value="IEA"/>
      <map key="13684" value="IEA"/>
      <map key="170762" value="IEA"/>
      <map key="18141" value="IEA"/>
      <map key="18226" value="IEA"/>
      <map key="19069" value="IEA"/>
      <map key="19386" value="IEA"/>
      <map key="21681" value="IEA"/>
      <map key="218210" value="IEA"/>
      <map key="223921" value="IEA"/>
      <map key="227699" value="IEA"/>
      <map key="227720" value="IEA"/>
      <map key="231042" value="IEA"/>
      <map key="234865" value="IEA"/>
      <map key="269113" value="IEA"/>
      <map key="269966" value="IEA"/>
      <map key="433702" value="IEA"/>
      <map key="445007" value="IEA"/>
      <map key="51786" value="IEA"/>
      <map key="53319" value="IEA"/>
      <map key="54188" value="IEA"/>
      <map key="54451" value="IEA"/>
      <map key="54563" value="IEA"/>
      <map key="59015" value="IEA"/>
      <map key="66679" value="IEA"/>
      <map key="66899" value="IEA"/>
      <map key="68092" value="IEA"/>
      <map key="68188" value="IEA"/>
      <map key="69482" value="IEA"/>
      <map key="69736" value="IEA"/>
      <map key="69912" value="IEA"/>
      <map key="71805" value="IEA"/>
      <map key="71844" value="IEA"/>
      <map key="72124" value="IEA"/>
      <map key="72787" value="IEA"/>
      <map key="74320" value="IEA"/>
      <map key="94230" value="IEA"/>
    </all-associated-gene-ids>
    <associated-gene-cluster>
      <map key="1">
        <value>Nup107</value>
        <value>Nup50</value>
      </map>
    </associated-gene-cluster>
  </term>
  <term clusterName="Specific for Cluster #1" go-id-string="R-MMU:159234" initial-group-color="Group3$2|6|141|255" name="Transport of Mature mRNAs Derived from Intronless Transcripts" nodeShape="Ellipse" numberOfGenesFromInitialListFoundInGO="31" numberOfGroupTests="4" numberOfTermTests="15" ontologyID="REACTOME" ontologySource="REACTOME_Pathways_08.05.2020" order="R-MMU:159234" overviewTermColor="0|0|0|255" pvalueTermTestRank="12" selected="false" termPvalue="0.009486495651566389" totalFrequency="4.878049" type="TERM">
    <associated-gene-symbols>
      <value>Nup107</value>
      <value>Nup50</value>
    </associated-gene-symbols>
    <all-associated-symbols>
      <value>Aaas</value>
      <value>Alyref</value>
      <value>Cpsf1</value>
      <value>Cpsf2</value>
      <value>Cpsf3</value>
      <value>Cpsf4</value>
      <value>Eif4e</value>
      <value>Fip1l1</value>
      <value>Ncbp1</value>
      <value>Ncbp2</value>
      <value>Ndc1</value>
      <value>Nup107</value>
      <value>Nup133</value>
      <value>Nup153</value>
      <value>Nup155</value>
      <value>Nup160</value>
      <value>Nup188</value>
      <value>Nup210</value>
      <value>Nup214</value>
      <value>Nup35</value>
      <value>Nup37</value>
      <value>Nup43</value>
      <value>Nup50</value>
      <value>Nup54</value>
      <value>Nup62</value>
      <value>Nup85</value>
      <value>Nup88</value>
      <value>Nup93</value>
      <value>Nup98</value>
      <value>Nupl1</value>
      <value>Nupl2</value>
      <value>Nxf1</value>
      <value>Pom121</value>
      <value>Rae1</value>
      <value>Ranbp2</value>
      <value>Sec13</value>
      <value>Seh1l</value>
      <value>Slbp</value>
      <value>Sympk</value>
      <value>Tpr</value>
      <value>Wdr33</value>
    </all-associated-symbols>
    <associated-gene-ids>
      <value>103468</value>
      <value>18141</value>
    </associated-gene-ids>
    <go-levels>
      <value>-1</value>
    </go-levels>
    <cluster-ids>
      <value>1</value>
    </cluster-ids>
    <go-groups>
      <map key="Group3" value="2|6|141|255"/>
    </go-groups>
    <groups-pvalues>
      <map key="Group3" value="8.366160635099181E-5"/>
    </groups-pvalues>
    <groups-test-rank>
      <map key="Group3" value="1"/>
    </groups-test-rank>
    <all-associated-gene-ids>
      <map key="103468" value="IEA"/>
      <map key="107939" value="IEA"/>
      <map key="108989" value="IEA"/>
      <map key="110379" value="IEA"/>
      <map key="13684" value="IEA"/>
      <map key="170762" value="IEA"/>
      <map key="18141" value="IEA"/>
      <map key="18226" value="IEA"/>
      <map key="19069" value="IEA"/>
      <map key="19386" value="IEA"/>
      <map key="20492" value="IEA"/>
      <map key="21681" value="IEA"/>
      <map key="218210" value="IEA"/>
      <map key="223921" value="IEA"/>
      <map key="227699" value="IEA"/>
      <map key="227720" value="IEA"/>
      <map key="231042" value="IEA"/>
      <map key="234865" value="IEA"/>
      <map key="269113" value="IEA"/>
      <map key="269966" value="IEA"/>
      <map key="433702" value="IEA"/>
      <map key="445007" value="IEA"/>
      <map key="51786" value="IEA"/>
      <map key="53319" value="IEA"/>
      <map key="54188" value="IEA"/>
      <map key="54451" value="IEA"/>
      <map key="54563" value="IEA"/>
      <map key="59015" value="IEA"/>
      <map key="66679" value="IEA"/>
      <map key="66899" value="IEA"/>
      <map key="68092" value="IEA"/>
      <map key="68188" value="IEA"/>
      <map key="69482" value="IEA"/>
      <map key="69736" value="IEA"/>
      <map key="69912" value="IEA"/>
      <map key="71805" value="IEA"/>
      <map key="71844" value="IEA"/>
      <map key="72124" value="IEA"/>
      <map key="72787" value="IEA"/>
      <map key="74320" value="IEA"/>
      <map key="94230" value="IEA"/>
    </all-associated-gene-ids>
    <associated-gene-cluster>
      <map key="1">
        <value>Nup107</value>
        <value>Nup50</value>
      </map>
    </associated-gene-cluster>
  </term>
  <term clusterName="Specific for Cluster #1" go-id-string="R-MMU:170822" initial-group-color="Group3$2|6|141|255" name="Regulation of Glucokinase by Glucokinase Regulatory Protein" nodeShape="Ellipse" numberOfGenesFromInitialListFoundInGO="31" numberOfGroupTests="4" numberOfTermTests="15" ontologyID="REACTOME" ontologySource="REACTOME_Pathways_08.05.2020" order="R-MMU:170822" overviewTermColor="0|0|0|255" pvalueTermTestRank="6" selected="false" termPvalue="0.005158069508407913" totalFrequency="6.6666665" type="TERM">
    <associated-gene-symbols>
      <value>Nup107</value>
      <value>Nup50</value>
    </associated-gene-symbols>
    <all-associated-symbols>
      <value>Aaas</value>
      <value>Gck</value>
      <value>Gckr</value>
      <value>Ndc1</value>
      <value>Nup107</value>
      <value>Nup133</value>
      <value>Nup153</value>
      <value>Nup155</value>
      <value>Nup160</value>
      <value>Nup188</value>
      <value>Nup210</value>
      <value>Nup214</value>
      <value>Nup35</value>
      <value>Nup37</value>
      <value>Nup43</value>
      <value>Nup50</value>
      <value>Nup54</value>
      <value>Nup62</value>
      <value>Nup85</value>
      <value>Nup88</value>
      <value>Nup93</value>
      <value>Nup98</value>
      <value>Nupl1</value>
      <value>Nupl2</value>
      <value>Pom121</value>
      <value>Rae1</value>
      <value>Ranbp2</value>
      <value>Sec13</value>
      <value>Seh1l</value>
      <value>Tpr</value>
    </all-associated-symbols>
    <associated-gene-ids>
      <value>103468</value>
      <value>18141</value>
    </associated-gene-ids>
    <go-levels>
      <value>-1</value>
    </go-levels>
    <cluster-ids>
      <value>1</value>
    </cluster-ids>
    <go-groups>
      <map key="Group3" value="2|6|141|255"/>
    </go-groups>
    <groups-pvalues>
      <map key="Group3" value="8.366160635099181E-5"/>
    </groups-pvalues>
    <groups-test-rank>
      <map key="Group3" value="1"/>
    </groups-test-rank>
    <all-associated-gene-ids>
      <map key="103468" value="IEA"/>
      <map key="103988" value="IEA"/>
      <map key="107939" value="IEA"/>
      <map key="108989" value="IEA"/>
      <map key="110379" value="IEA"/>
      <map key="170762" value="IEA"/>
      <map key="18141" value="IEA"/>
      <map key="18226" value="IEA"/>
      <map key="19069" value="IEA"/>
      <map key="19386" value="IEA"/>
      <map key="218210" value="IEA"/>
      <map key="223921" value="IEA"/>
      <map key="227699" value="IEA"/>
      <map key="227720" value="IEA"/>
      <map key="231042" value="IEA"/>
      <map key="231103" value="IEA"/>
      <map key="234865" value="IEA"/>
      <map key="269113" value="IEA"/>
      <map key="269966" value="IEA"/>
      <map key="445007" value="IEA"/>
      <map key="54563" value="IEA"/>
      <map key="59015" value="IEA"/>
      <map key="66679" value="IEA"/>
      <map key="69482" value="IEA"/>
      <map key="69736" value="IEA"/>
      <map key="69912" value="IEA"/>
      <map key="71805" value="IEA"/>
      <map key="71844" value="IEA"/>
      <map key="72124" value="IEA"/>
      <map key="72787" value="IEA"/>
    </all-associated-gene-ids>
    <associated-gene-cluster>
      <map key="1">
        <value>Nup107</value>
        <value>Nup50</value>
      </map>
    </associated-gene-cluster>
  </term>
  <term clusterName="Specific for Cluster #1" go-id-string="R-MMU:191859" initial-group-color="Group3$2|6|141|255" name="snRNP Assembly" nodeShape="Ellipse" numberOfGenesFromInitialListFoundInGO="31" numberOfGroupTests="4" numberOfTermTests="15" ontologyID="REACTOME" ontologySource="REACTOME_Pathways_08.05.2020" order="R-MMU:191859" overviewTermColor="0|0|0|255" pvalueTermTestRank="15" selected="false" termPvalue="0.012339234029654424" totalFrequency="4.255319" type="TERM">
    <associated-gene-symbols>
      <value>Nup107</value>
      <value>Nup50</value>
    </associated-gene-symbols>
    <all-associated-symbols>
      <value>Aaas</value>
      <value>Ddx20</value>
      <value>Gemin2</value>
      <value>Gemin4</value>
      <value>Gemin5</value>
      <value>Gemin6</value>
      <value>Gemin7</value>
      <value>Gemin8</value>
      <value>Ndc1</value>
      <value>Nup107</value>
      <value>Nup133</value>
      <value>Nup153</value>
      <value>Nup155</value>
      <value>Nup160</value>
      <value>Nup188</value>
      <value>Nup210</value>
      <value>Nup214</value>
      <value>Nup35</value>
      <value>Nup37</value>
      <value>Nup43</value>
      <value>Nup50</value>
      <value>Nup54</value>
      <value>Nup62</value>
      <value>Nup85</value>
      <value>Nup88</value>
      <value>Nup93</value>
      <value>Nup98</value>
      <value>Nupl1</value>
      <value>Nupl2</value>
      <value>Pom121</value>
      <value>Prmt5</value>
      <value>Rae1</value>
      <value>Ranbp2</value>
      <value>Sec13</value>
      <value>Seh1l</value>
      <value>Smn1</value>
      <value>Snrpb</value>
      <value>Snrpd1</value>
      <value>Snrpd2</value>
      <value>Snrpd3</value>
      <value>Snrpe</value>
      <value>Snrpf</value>
      <value>Snrpg</value>
      <value>Snupn</value>
      <value>Tgs1</value>
      <value>Tpr</value>
      <value>Wdr77</value>
    </all-associated-symbols>
    <associated-gene-ids>
      <value>103468</value>
      <value>18141</value>
    </associated-gene-ids>
    <go-levels>
      <value>-1</value>
    </go-levels>
    <cluster-ids>
      <value>1</value>
    </cluster-ids>
    <go-groups>
      <map key="Group3" value="2|6|141|255"/>
    </go-groups>
    <groups-pvalues>
      <map key="Group3" value="8.366160635099181E-5"/>
    </groups-pvalues>
    <groups-test-rank>
      <map key="Group3" value="1"/>
    </groups-test-rank>
    <all-associated-gene-ids>
      <map key="103468" value="IEA"/>
      <map key="107686" value="IEA"/>
      <map key="107939" value="IEA"/>
      <map key="108989" value="IEA"/>
      <map key="110379" value="IEA"/>
      <map key="116940" value="IEA"/>
      <map key="170762" value="IEA"/>
      <map key="18141" value="IEA"/>
      <map key="18226" value="IEA"/>
      <map key="19069" value="IEA"/>
      <map key="19386" value="IEA"/>
      <map key="20595" value="IEA"/>
      <map key="20638" value="IEA"/>
      <map key="20641" value="IEA"/>
      <map key="20643" value="IEA"/>
      <map key="216766" value="IEA"/>
      <map key="218210" value="IEA"/>
      <map key="223921" value="IEA"/>
      <map key="227699" value="IEA"/>
      <map key="227720" value="IEA"/>
      <map key="231042" value="IEA"/>
      <map key="234865" value="IEA"/>
      <map key="237221" value="IEA"/>
      <map key="269113" value="IEA"/>
      <map key="269966" value="IEA"/>
      <map key="27374" value="IEA"/>
      <map key="276919" value="IEA"/>
      <map key="445007" value="IEA"/>
      <map key="53975" value="IEA"/>
      <map key="54563" value="IEA"/>
      <map key="59015" value="IEA"/>
      <map key="66069" value="IEA"/>
      <map key="66603" value="IEA"/>
      <map key="66679" value="IEA"/>
      <map key="67242" value="IEA"/>
      <map key="67332" value="IEA"/>
      <map key="68011" value="IEA"/>
      <map key="69482" value="IEA"/>
      <map key="69731" value="IEA"/>
      <map key="69736" value="IEA"/>
      <map key="69878" value="IEA"/>
      <map key="69912" value="IEA"/>
      <map key="70465" value="IEA"/>
      <map key="71805" value="IEA"/>
      <map key="71844" value="IEA"/>
      <map key="72124" value="IEA"/>
      <map key="72787" value="IEA"/>
    </all-associated-gene-ids>
    <associated-gene-cluster>
      <map key="1">
        <value>Nup107</value>
        <value>Nup50</value>
      </map>
    </associated-gene-cluster>
  </term>
  <term clusterName="Specific for Cluster #1" go-id-string="R-MMU:194441" initial-group-color="Group3$2|6|141|255" name="Metabolism of non-coding RNA" nodeShape="Ellipse" numberOfGenesFromInitialListFoundInGO="31" numberOfGroupTests="4" numberOfTermTests="15" ontologyID="REACTOME" ontologySource="REACTOME_Pathways_08.05.2020" order="R-MMU:194441" overviewTermColor="0|0|0|255" pvalueTermTestRank="15" selected="false" termPvalue="0.012339234029654424" totalFrequency="4.255319" type="TERM">
    <associated-gene-symbols>
      <value>Nup107</value>
      <value>Nup50</value>
    </associated-gene-symbols>
    <all-associated-symbols>
      <value>Aaas</value>
      <value>Ddx20</value>
      <value>Gemin2</value>
      <value>Gemin4</value>
      <value>Gemin5</value>
      <value>Gemin6</value>
      <value>Gemin7</value>
      <value>Gemin8</value>
      <value>Ndc1</value>
      <value>Nup107</value>
      <value>Nup133</value>
      <value>Nup153</value>
      <value>Nup155</value>
      <value>Nup160</value>
      <value>Nup188</value>
      <value>Nup210</value>
      <value>Nup214</value>
      <value>Nup35</value>
      <value>Nup37</value>
      <value>Nup43</value>
      <value>Nup50</value>
      <value>Nup54</value>
      <value>Nup62</value>
      <value>Nup85</value>
      <value>Nup88</value>
      <value>Nup93</value>
      <value>Nup98</value>
      <value>Nupl1</value>
      <value>Nupl2</value>
      <value>Pom121</value>
      <value>Prmt5</value>
      <value>Rae1</value>
      <value>Ranbp2</value>
      <value>Sec13</value>
      <value>Seh1l</value>
      <value>Smn1</value>
      <value>Snrpb</value>
      <value>Snrpd1</value>
      <value>Snrpd2</value>
      <value>Snrpd3</value>
      <value>Snrpe</value>
      <value>Snrpf</value>
      <value>Snrpg</value>
      <value>Snupn</value>
      <value>Tgs1</value>
      <value>Tpr</value>
      <value>Wdr77</value>
    </all-associated-symbols>
    <associated-gene-ids>
      <value>103468</value>
      <value>18141</value>
    </associated-gene-ids>
    <go-levels>
      <value>-1</value>
    </go-levels>
    <cluster-ids>
      <value>1</value>
    </cluster-ids>
    <go-groups>
      <map key="Group3" value="2|6|141|255"/>
    </go-groups>
    <groups-pvalues>
      <map key="Group3" value="8.366160635099181E-5"/>
    </groups-pvalues>
    <groups-test-rank>
      <map key="Group3" value="1"/>
    </groups-test-rank>
    <all-associated-gene-ids>
      <map key="103468" value="IEA"/>
      <map key="107686" value="IEA"/>
      <map key="107939" value="IEA"/>
      <map key="108989" value="IEA"/>
      <map key="110379" value="IEA"/>
      <map key="116940" value="IEA"/>
      <map key="170762" value="IEA"/>
      <map key="18141" value="IEA"/>
      <map key="18226" value="IEA"/>
      <map key="19069" value="IEA"/>
      <map key="19386" value="IEA"/>
      <map key="20595" value="IEA"/>
      <map key="20638" value="IEA"/>
      <map key="20641" value="IEA"/>
      <map key="20643" value="IEA"/>
      <map key="216766" value="IEA"/>
      <map key="218210" value="IEA"/>
      <map key="223921" value="IEA"/>
      <map key="227699" value="IEA"/>
      <map key="227720" value="IEA"/>
      <map key="231042" value="IEA"/>
      <map key="234865" value="IEA"/>
      <map key="237221" value="IEA"/>
      <map key="269113" value="IEA"/>
      <map key="269966" value="IEA"/>
      <map key="27374" value="IEA"/>
      <map key="276919" value="IEA"/>
      <map key="445007" value="IEA"/>
      <map key="53975" value="IEA"/>
      <map key="54563" value="IEA"/>
      <map key="59015" value="IEA"/>
      <map key="66069" value="IEA"/>
      <map key="66603" value="IEA"/>
      <map key="66679" value="IEA"/>
      <map key="67242" value="IEA"/>
      <map key="67332" value="IEA"/>
      <map key="68011" value="IEA"/>
      <map key="69482" value="IEA"/>
      <map key="69731" value="IEA"/>
      <map key="69736" value="IEA"/>
      <map key="69878" value="IEA"/>
      <map key="69912" value="IEA"/>
      <map key="70465" value="IEA"/>
      <map key="71805" value="IEA"/>
      <map key="71844" value="IEA"/>
      <map key="72124" value="IEA"/>
      <map key="72787" value="IEA"/>
    </all-associated-gene-ids>
    <associated-gene-cluster>
      <map key="1">
        <value>Nup107</value>
        <value>Nup50</value>
      </map>
    </associated-gene-cluster>
  </term>
  <term clusterName="Specific for Cluster #1" go-id-string="R-MMU:2173793" initial-group-color="Group0$120|159|98|255" name="Transcriptional activity of SMAD2/SMAD3:SMAD4 heterotrimer" nodeShape="Ellipse" numberOfGenesFromInitialListFoundInGO="31" numberOfGroupTests="4" numberOfTermTests="15" ontologyID="REACTOME" ontologySource="REACTOME_Pathways_08.05.2020" order="R-MMU:2173793" overviewTermColor="120|159|98|255" pvalueTermTestRank="9" selected="true" termPvalue="0.006592724614588969" totalFrequency="5.882353" type="TERM">
    <associated-gene-symbols>
      <value>Ncor2</value>
      <value>Rbl1</value>
    </associated-gene-symbols>
    <all-associated-symbols>
      <value>Atp1b4</value>
      <value>Ccnc</value>
      <value>Ccnt1</value>
      <value>Ccnt2</value>
      <value>Cdk8</value>
      <value>Cdk9</value>
      <value>E2f4</value>
      <value>E2f5</value>
      <value>Hdac1</value>
      <value>Men1</value>
      <value>Ncor2</value>
      <value>Ppm1a</value>
      <value>Rbl1</value>
      <value>Rnf111</value>
      <value>Rps27a</value>
      <value>Skil</value>
      <value>Smad2</value>
      <value>Smad3</value>
      <value>Smad4</value>
      <value>Smad7</value>
      <value>Smurf2</value>
      <value>Snw1</value>
      <value>Sp1</value>
      <value>Tfdp1</value>
      <value>Tgif1</value>
      <value>Tgif2</value>
      <value>Trim33</value>
      <value>Uba52</value>
      <value>Ubb</value>
      <value>Ubc</value>
      <value>Ube2d1</value>
      <value>Ube2d3</value>
      <value>Usp9x</value>
      <value>Wwtr1</value>
    </all-associated-symbols>
    <associated-gene-ids>
      <value>19650</value>
      <value>20602</value>
    </associated-gene-ids>
    <go-levels>
      <value>-1</value>
    </go-levels>
    <cluster-ids>
      <value>1</value>
    </cluster-ids>
    <go-groups>
      <map key="Group0" value="120|159|98|255"/>
    </go-groups>
    <groups-pvalues>
      <map key="Group0" value="0.006592724614588969"/>
    </groups-pvalues>
    <groups-test-rank>
      <map key="Group0" value="3"/>
    </groups-test-rank>
    <all-associated-gene-ids>
      <map key="104394" value="IEA"/>
      <map key="107951" value="IEA"/>
      <map key="12455" value="IEA"/>
      <map key="13559" value="IEA"/>
      <map key="17126" value="IEA"/>
      <map key="17127" value="IEA"/>
      <map key="17128" value="IEA"/>
      <map key="17131" value="IEA"/>
      <map key="17283" value="IEA"/>
      <map key="19042" value="IEA"/>
      <map key="19650" value="IEA"/>
      <map key="20482" value="IEA"/>
      <map key="20602" value="IEA"/>
      <map key="20683" value="IEA"/>
      <map key="216080" value="IEA"/>
      <map key="21781" value="IEA"/>
      <map key="21815" value="IEA"/>
      <map key="22186" value="IEA"/>
      <map key="22187" value="IEA"/>
      <map key="22190" value="IEA"/>
      <map key="22284" value="IEA"/>
      <map key="228839" value="IEA"/>
      <map key="264064" value="IEA"/>
      <map key="433759" value="IEA"/>
      <map key="51813" value="IEA"/>
      <map key="66105" value="IEA"/>
      <map key="66313" value="IEA"/>
      <map key="66354" value="IEA"/>
      <map key="67821" value="IEA"/>
      <map key="72949" value="IEA"/>
      <map key="78294" value="IEA"/>
      <map key="93836" value="IEA"/>
      <map key="94093" value="IEA"/>
      <map key="97064" value="IEA"/>
    </all-associated-gene-ids>
    <associated-gene-cluster>
      <map key="1">
        <value>Ncor2</value>
        <value>Rbl1</value>
      </map>
    </associated-gene-cluster>
  </term>
  <term clusterName="Specific for Cluster #1" go-id-string="R-MMU:2980766" initial-group-color="Group2$139|226|201|255" name="Nuclear Envelope Breakdown" nodeShape="Ellipse" numberOfGenesFromInitialListFoundInGO="31" numberOfGroupTests="4" numberOfTermTests="15" ontologyID="REACTOME" ontologySource="REACTOME_Pathways_08.05.2020" order="R-MMU:2980766" overviewTermColor="139|226|201|255" pvalueTermTestRank="3" selected="true" termPvalue="6.612902060236668E-4" totalFrequency="6.25" type="TERM">
    <associated-gene-symbols>
      <value>Emd</value>
      <value>Nup107</value>
      <value>Nup50</value>
    </associated-gene-symbols>
    <all-associated-symbols>
      <value>Aaas</value>
      <value>Banf1</value>
      <value>Ccnb1</value>
      <value>Ccnb2</value>
      <value>Cdk1</value>
      <value>Cnep1r1</value>
      <value>Ctdnep1</value>
      <value>Emd</value>
      <value>Lemd2</value>
      <value>Lemd3</value>
      <value>Lmna</value>
      <value>Lmnb1</value>
      <value>Lpin1</value>
      <value>Lpin2</value>
      <value>Lpin3</value>
      <value>Ndc1</value>
      <value>Nek9</value>
      <value>Nup107</value>
      <value>Nup133</value>
      <value>Nup153</value>
      <value>Nup155</value>
      <value>Nup160</value>
      <value>Nup188</value>
      <value>Nup210</value>
      <value>Nup214</value>
      <value>Nup35</value>
      <value>Nup37</value>
      <value>Nup43</value>
      <value>Nup50</value>
      <value>Nup54</value>
      <value>Nup62</value>
      <value>Nup85</value>
      <value>Nup88</value>
      <value>Nup93</value>
      <value>Nup98</value>
      <value>Nupl1</value>
      <value>Nupl2</value>
      <value>Plk1</value>
      <value>Pom121</value>
      <value>Prkca</value>
      <value>Prkcb</value>
      <value>Rae1</value>
      <value>Ranbp2</value>
      <value>Sec13</value>
      <value>Seh1l</value>
      <value>Tpr</value>
      <value>Vrk1</value>
      <value>Vrk2</value>
    </all-associated-symbols>
    <associated-gene-ids>
      <value>103468</value>
      <value>13726</value>
      <value>18141</value>
    </associated-gene-ids>
    <go-levels>
      <value>-1</value>
    </go-levels>
    <cluster-ids>
      <value>1</value>
    </cluster-ids>
    <go-groups>
      <map key="Group2" value="139|226|201|255"/>
      <map key="Group3" value="2|6|141|255"/>
    </go-groups>
    <groups-pvalues>
      <map key="Group2" value="2.5156533118335275E-4"/>
      <map key="Group3" value="8.366160635099181E-5"/>
    </groups-pvalues>
    <groups-test-rank>
      <map key="Group2" value="2"/>
      <map key="Group3" value="1"/>
    </groups-test-rank>
    <all-associated-gene-ids>
      <map key="103468" value="IEA"/>
      <map key="107939" value="IEA"/>
      <map key="108989" value="IEA"/>
      <map key="110379" value="IEA"/>
      <map key="12442" value="IEA"/>
      <map key="12534" value="IEA"/>
      <map key="13726" value="IEA"/>
      <map key="14245" value="IEA"/>
      <map key="16905" value="IEA"/>
      <map key="16906" value="IEA"/>
      <map key="170762" value="IEA"/>
      <map key="18141" value="IEA"/>
      <map key="18226" value="IEA"/>
      <map key="18750" value="IEA"/>
      <map key="18751" value="IEA"/>
      <map key="18817" value="IEA"/>
      <map key="19069" value="IEA"/>
      <map key="19386" value="IEA"/>
      <map key="217718" value="IEA"/>
      <map key="218210" value="IEA"/>
      <map key="22367" value="IEA"/>
      <map key="223921" value="IEA"/>
      <map key="224640" value="IEA"/>
      <map key="227699" value="IEA"/>
      <map key="227720" value="IEA"/>
      <map key="231042" value="IEA"/>
      <map key="234865" value="IEA"/>
      <map key="23825" value="IEA"/>
      <map key="268697" value="IEA"/>
      <map key="269113" value="IEA"/>
      <map key="269966" value="IEA"/>
      <map key="380664" value="IEA"/>
      <map key="382030" value="IEA"/>
      <map key="445007" value="IEA"/>
      <map key="54563" value="IEA"/>
      <map key="59015" value="IEA"/>
      <map key="64898" value="IEA"/>
      <map key="64899" value="IEA"/>
      <map key="66679" value="IEA"/>
      <map key="67181" value="IEA"/>
      <map key="69482" value="IEA"/>
      <map key="69736" value="IEA"/>
      <map key="69912" value="IEA"/>
      <map key="69922" value="IEA"/>
      <map key="71805" value="IEA"/>
      <map key="71844" value="IEA"/>
      <map key="72124" value="IEA"/>
      <map key="72787" value="IEA"/>
    </all-associated-gene-ids>
    <associated-gene-cluster>
      <map key="1">
        <value>Emd</value>
        <value>Nup107</value>
        <value>Nup50</value>
      </map>
    </associated-gene-cluster>
  </term>
  <term clusterName="Specific for Cluster #1" go-id-string="R-MMU:2995383" initial-group-color="Group2$139|226|201|255" name="Initiation of Nuclear Envelope (NE) Reformation" nodeShape="Ellipse" numberOfGenesFromInitialListFoundInGO="31" numberOfGroupTests="4" numberOfTermTests="15" ontologyID="REACTOME" ontologySource="REACTOME_Pathways_08.05.2020" order="R-MMU:2995383" overviewTermColor="0|0|0|255" pvalueTermTestRank="5" selected="false" termPvalue="0.0018637850603065338" totalFrequency="11.111111" type="TERM">
    <associated-gene-symbols>
      <value>Ankle2</value>
      <value>Emd</value>
    </associated-gene-symbols>
    <all-associated-symbols>
      <value>Ankle2</value>
      <value>Banf1</value>
      <value>Ccnb1</value>
      <value>Ccnb2</value>
      <value>Cdk1</value>
      <value>Emd</value>
      <value>Kpnb1</value>
      <value>Lbr</value>
      <value>Lemd2</value>
      <value>Lemd3</value>
      <value>Lmna</value>
      <value>Lmnb1</value>
      <value>Ppp2ca</value>
      <value>Ppp2r1a</value>
      <value>Ppp2r2a</value>
      <value>Sirt2</value>
      <value>Vrk1</value>
      <value>Vrk2</value>
    </all-associated-symbols>
    <associated-gene-ids>
      <value>13726</value>
      <value>71782</value>
    </associated-gene-ids>
    <go-levels>
      <value>-1</value>
    </go-levels>
    <cluster-ids>
      <value>1</value>
    </cluster-ids>
    <go-groups>
      <map key="Group2" value="139|226|201|255"/>
    </go-groups>
    <groups-pvalues>
      <map key="Group2" value="2.5156533118335275E-4"/>
    </groups-pvalues>
    <groups-test-rank>
      <map key="Group2" value="2"/>
    </groups-test-rank>
    <all-associated-gene-ids>
      <map key="12442" value="IEA"/>
      <map key="12534" value="IEA"/>
      <map key="13726" value="IEA"/>
      <map key="16211" value="IEA"/>
      <map key="16905" value="IEA"/>
      <map key="16906" value="IEA"/>
      <map key="19052" value="IEA"/>
      <map key="22367" value="IEA"/>
      <map key="224640" value="IEA"/>
      <map key="23825" value="IEA"/>
      <map key="268697" value="IEA"/>
      <map key="380664" value="IEA"/>
      <map key="51792" value="IEA"/>
      <map key="64383" value="IEA"/>
      <map key="69922" value="IEA"/>
      <map key="71782" value="IEA"/>
      <map key="71978" value="IEA"/>
      <map key="98386" value="IEA"/>
    </all-associated-gene-ids>
    <associated-gene-cluster>
      <map key="1">
        <value>Ankle2</value>
        <value>Emd</value>
      </map>
    </associated-gene-cluster>
  </term>
  <term clusterName="Specific for Cluster #1" go-id-string="R-MMU:2995410" initial-group-color="Group2$139|226|201|255" name="Nuclear Envelope (NE) Reassembly" nodeShape="Ellipse" numberOfGenesFromInitialListFoundInGO="31" numberOfGroupTests="4" numberOfTermTests="15" ontologyID="REACTOME" ontologySource="REACTOME_Pathways_08.05.2020" order="R-MMU:2995410" overviewTermColor="0|0|0|255" pvalueTermTestRank="4" selected="false" termPvalue="0.001602159846430003" totalFrequency="4.6153846" type="TERM">
    <associated-gene-symbols>
      <value>Ankle2</value>
      <value>Emd</value>
      <value>Nup107</value>
    </associated-gene-symbols>
    <all-associated-symbols>
      <value>Ahctf1</value>
      <value>Ankle2</value>
      <value>Banf1</value>
      <value>Cc2d1b</value>
      <value>Ccnb1</value>
      <value>Ccnb2</value>
      <value>Cdk1</value>
      <value>Chmp2a</value>
      <value>Chmp2b</value>
      <value>Chmp3</value>
      <value>Chmp4b</value>
      <value>Chmp4c</value>
      <value>Chmp6</value>
      <value>Chmp7</value>
      <value>Emd</value>
      <value>Ist1</value>
      <value>Kpnb1</value>
      <value>Lbr</value>
      <value>Lemd2</value>
      <value>Lemd3</value>
      <value>Lmna</value>
      <value>Lmnb1</value>
      <value>Ndc1</value>
      <value>Nup107</value>
      <value>Nup133</value>
      <value>Nup155</value>
      <value>Nup160</value>
      <value>Nup188</value>
      <value>Nup35</value>
      <value>Nup37</value>
      <value>Nup43</value>
      <value>Nup85</value>
      <value>Nup93</value>
      <value>Nup98</value>
      <value>Pom121</value>
      <value>Ppp2ca</value>
      <value>Ppp2r1a</value>
      <value>Ppp2r2a</value>
      <value>Ran</value>
      <value>Rangap1</value>
      <value>Rcc1</value>
      <value>Sec13</value>
      <value>Seh1l</value>
      <value>Sirt2</value>
      <value>Spast</value>
      <value>Sumo1</value>
      <value>Tuba1a</value>
      <value>Tuba1b</value>
      <value>Tuba1c</value>
      <value>Tuba3a</value>
      <value>Tuba3b</value>
      <value>Tuba4a</value>
      <value>Tuba8</value>
      <value>Tubal3</value>
      <value>Tubb1</value>
      <value>Tubb2a</value>
      <value>Tubb2b</value>
      <value>Tubb3</value>
      <value>Tubb4a</value>
      <value>Tubb4b</value>
      <value>Tubb6</value>
      <value>Ube2i</value>
      <value>Vps4a</value>
      <value>Vrk1</value>
      <value>Vrk2</value>
    </all-associated-symbols>
    <associated-gene-ids>
      <value>103468</value>
      <value>13726</value>
      <value>71782</value>
    </associated-gene-ids>
    <go-levels>
      <value>-1</value>
    </go-levels>
    <cluster-ids>
      <value>1</value>
    </cluster-ids>
    <go-groups>
      <map key="Group2" value="139|226|201|255"/>
      <map key="Group3" value="2|6|141|255"/>
    </go-groups>
    <groups-pvalues>
      <map key="Group2" value="2.5156533118335275E-4"/>
      <map key="Group3" value="8.366160635099181E-5"/>
    </groups-pvalues>
    <groups-test-rank>
      <map key="Group2" value="2"/>
      <map key="Group3" value="1"/>
    </groups-test-rank>
    <all-associated-gene-ids>
      <map key="100088" value="IEA"/>
      <map key="103468" value="IEA"/>
      <map key="105513" value="IEA"/>
      <map key="107939" value="IEA"/>
      <map key="110379" value="IEA"/>
      <map key="116733" value="IEA"/>
      <map key="12442" value="IEA"/>
      <map key="12534" value="IEA"/>
      <map key="13726" value="IEA"/>
      <map key="16211" value="IEA"/>
      <map key="16905" value="IEA"/>
      <map key="16906" value="IEA"/>
      <map key="170762" value="IEA"/>
      <map key="19052" value="IEA"/>
      <map key="19384" value="IEA"/>
      <map key="19387" value="IEA"/>
      <map key="208092" value="IEA"/>
      <map key="22142" value="IEA"/>
      <map key="22143" value="IEA"/>
      <map key="22144" value="IEA"/>
      <map key="22145" value="IEA"/>
      <map key="22146" value="IEA"/>
      <map key="22147" value="IEA"/>
      <map key="22151" value="IEA"/>
      <map key="22152" value="IEA"/>
      <map key="22153" value="IEA"/>
      <map key="22196" value="IEA"/>
      <map key="22218" value="IEA"/>
      <map key="22367" value="IEA"/>
      <map key="224640" value="IEA"/>
      <map key="226747" value="IEA"/>
      <map key="227613" value="IEA"/>
      <map key="227699" value="IEA"/>
      <map key="234865" value="IEA"/>
      <map key="23825" value="IEA"/>
      <map key="238463" value="IEA"/>
      <map key="268697" value="IEA"/>
      <map key="269966" value="IEA"/>
      <map key="319965" value="IEA"/>
      <map key="380664" value="IEA"/>
      <map key="445007" value="IEA"/>
      <map key="50850" value="IEA"/>
      <map key="51792" value="IEA"/>
      <map key="53857" value="IEA"/>
      <map key="545486" value="IEA"/>
      <map key="59015" value="IEA"/>
      <map key="64383" value="IEA"/>
      <map key="66371" value="IEA"/>
      <map key="66700" value="IEA"/>
      <map key="67951" value="IEA"/>
      <map key="68942" value="IEA"/>
      <map key="68953" value="IEA"/>
      <map key="69482" value="IEA"/>
      <map key="69736" value="IEA"/>
      <map key="69912" value="IEA"/>
      <map key="69922" value="IEA"/>
      <map key="71782" value="IEA"/>
      <map key="71805" value="IEA"/>
      <map key="71955" value="IEA"/>
      <map key="71978" value="IEA"/>
      <map key="72124" value="IEA"/>
      <map key="72787" value="IEA"/>
      <map key="73710" value="IEA"/>
      <map key="75608" value="IEA"/>
      <map key="98386" value="IEA"/>
    </all-associated-gene-ids>
    <associated-gene-cluster>
      <map key="1">
        <value>Ankle2</value>
        <value>Emd</value>
        <value>Nup107</value>
      </map>
    </associated-gene-cluster>
  </term>
  <term clusterName="Specific for Cluster #1" go-id-string="R-MMU:3232142" initial-group-color="Group3$2|6|141|255" name="SUMOylation of ubiquitinylation proteins" nodeShape="Ellipse" numberOfGenesFromInitialListFoundInGO="31" numberOfGroupTests="4" numberOfTermTests="15" ontologyID="REACTOME" ontologySource="REACTOME_Pathways_08.05.2020" order="R-MMU:3232142" overviewTermColor="0|0|0|255" pvalueTermTestRank="10" selected="false" termPvalue="0.007774213958315783" totalFrequency="5.4054055" type="TERM">
    <associated-gene-symbols>
      <value>Nup107</value>
      <value>Nup50</value>
    </associated-gene-symbols>
    <all-associated-symbols>
      <value>Aaas</value>
      <value>Mdm2</value>
      <value>Ndc1</value>
      <value>Nup107</value>
      <value>Nup133</value>
      <value>Nup153</value>
      <value>Nup155</value>
      <value>Nup160</value>
      <value>Nup188</value>
      <value>Nup210</value>
      <value>Nup214</value>
      <value>Nup35</value>
      <value>Nup37</value>
      <value>Nup43</value>
      <value>Nup50</value>
      <value>Nup54</value>
      <value>Nup62</value>
      <value>Nup85</value>
      <value>Nup88</value>
      <value>Nup93</value>
      <value>Nup98</value>
      <value>Nupl1</value>
      <value>Nupl2</value>
      <value>Pias1</value>
      <value>Pias2</value>
      <value>Pias4</value>
      <value>Pml</value>
      <value>Pom121</value>
      <value>Rae1</value>
      <value>Ranbp2</value>
      <value>Sec13</value>
      <value>Seh1l</value>
      <value>Sumo1</value>
      <value>Tpr</value>
      <value>Trim27</value>
      <value>Ube2i</value>
      <value>Vhl</value>
    </all-associated-symbols>
    <associated-gene-ids>
      <value>103468</value>
      <value>18141</value>
    </associated-gene-ids>
    <go-levels>
      <value>-1</value>
    </go-levels>
    <cluster-ids>
      <value>1</value>
    </cluster-ids>
    <go-groups>
      <map key="Group3" value="2|6|141|255"/>
    </go-groups>
    <groups-pvalues>
      <map key="Group3" value="8.366160635099181E-5"/>
    </groups-pvalues>
    <groups-test-rank>
      <map key="Group3" value="1"/>
    </groups-test-rank>
    <all-associated-gene-ids>
      <map key="103468" value="IEA"/>
      <map key="107939" value="IEA"/>
      <map key="108989" value="IEA"/>
      <map key="110379" value="IEA"/>
      <map key="170762" value="IEA"/>
      <map key="17246" value="IEA"/>
      <map key="17344" value="IEA"/>
      <map key="18141" value="IEA"/>
      <map key="18226" value="IEA"/>
      <map key="18854" value="IEA"/>
      <map key="19069" value="IEA"/>
      <map key="19386" value="IEA"/>
      <map key="19720" value="IEA"/>
      <map key="218210" value="IEA"/>
      <map key="22196" value="IEA"/>
      <map key="22218" value="IEA"/>
      <map key="22346" value="IEA"/>
      <map key="223921" value="IEA"/>
      <map key="227699" value="IEA"/>
      <map key="227720" value="IEA"/>
      <map key="231042" value="IEA"/>
      <map key="234865" value="IEA"/>
      <map key="269113" value="IEA"/>
      <map key="269966" value="IEA"/>
      <map key="445007" value="IEA"/>
      <map key="54563" value="IEA"/>
      <map key="56469" value="IEA"/>
      <map key="59004" value="IEA"/>
      <map key="59015" value="IEA"/>
      <map key="66679" value="IEA"/>
      <map key="69482" value="IEA"/>
      <map key="69736" value="IEA"/>
      <map key="69912" value="IEA"/>
      <map key="71805" value="IEA"/>
      <map key="71844" value="IEA"/>
      <map key="72124" value="IEA"/>
      <map key="72787" value="IEA"/>
    </all-associated-gene-ids>
    <associated-gene-cluster>
      <map key="1">
        <value>Nup107</value>
        <value>Nup50</value>
      </map>
    </associated-gene-cluster>
  </term>
  <term clusterName="Specific for Cluster #1" go-id-string="R-MMU:3301854" initial-group-color="Group3$2|6|141|255" name="Nuclear Pore Complex (NPC) Disassembly" nodeShape="Ellipse" numberOfGenesFromInitialListFoundInGO="31" numberOfGroupTests="4" numberOfTermTests="15" ontologyID="REACTOME" ontologySource="REACTOME_Pathways_08.05.2020" order="R-MMU:3301854" overviewTermColor="0|0|0|255" pvalueTermTestRank="7" selected="false" termPvalue="0.005501443091095043" totalFrequency="6.451613" type="TERM">
    <associated-gene-symbols>
      <value>Nup107</value>
      <value>Nup50</value>
    </associated-gene-symbols>
    <all-associated-symbols>
      <value>Aaas</value>
      <value>Ccnb1</value>
      <value>Ccnb2</value>
      <value>Cdk1</value>
      <value>Ndc1</value>
      <value>Nup107</value>
      <value>Nup133</value>
      <value>Nup153</value>
      <value>Nup155</value>
      <value>Nup160</value>
      <value>Nup188</value>
      <value>Nup210</value>
      <value>Nup214</value>
      <value>Nup35</value>
      <value>Nup37</value>
      <value>Nup43</value>
      <value>Nup50</value>
      <value>Nup54</value>
      <value>Nup62</value>
      <value>Nup85</value>
      <value>Nup88</value>
      <value>Nup93</value>
      <value>Nup98</value>
      <value>Nupl1</value>
      <value>Nupl2</value>
      <value>Pom121</value>
      <value>Rae1</value>
      <value>Ranbp2</value>
      <value>Sec13</value>
      <value>Seh1l</value>
      <value>Tpr</value>
    </all-associated-symbols>
    <associated-gene-ids>
      <value>103468</value>
      <value>18141</value>
    </associated-gene-ids>
    <go-levels>
      <value>-1</value>
    </go-levels>
    <cluster-ids>
      <value>1</value>
    </cluster-ids>
    <go-groups>
      <map key="Group3" value="2|6|141|255"/>
    </go-groups>
    <groups-pvalues>
      <map key="Group3" value="8.366160635099181E-5"/>
    </groups-pvalues>
    <groups-test-rank>
      <map key="Group3" value="1"/>
    </groups-test-rank>
    <all-associated-gene-ids>
      <map key="103468" value="IEA"/>
      <map key="107939" value="IEA"/>
      <map key="108989" value="IEA"/>
      <map key="110379" value="IEA"/>
      <map key="12442" value="IEA"/>
      <map key="12534" value="IEA"/>
      <map key="170762" value="IEA"/>
      <map key="18141" value="IEA"/>
      <map key="18226" value="IEA"/>
      <map key="19069" value="IEA"/>
      <map key="19386" value="IEA"/>
      <map key="218210" value="IEA"/>
      <map key="223921" value="IEA"/>
      <map key="227699" value="IEA"/>
      <map key="227720" value="IEA"/>
      <map key="231042" value="IEA"/>
      <map key="234865" value="IEA"/>
      <map key="268697" value="IEA"/>
      <map key="269113" value="IEA"/>
      <map key="269966" value="IEA"/>
      <map key="445007" value="IEA"/>
      <map key="54563" value="IEA"/>
      <map key="59015" value="IEA"/>
      <map key="66679" value="IEA"/>
      <map key="69482" value="IEA"/>
      <map key="69736" value="IEA"/>
      <map key="69912" value="IEA"/>
      <map key="71805" value="IEA"/>
      <map key="71844" value="IEA"/>
      <map key="72124" value="IEA"/>
      <map key="72787" value="IEA"/>
    </all-associated-gene-ids>
    <associated-gene-cluster>
      <map key="1">
        <value>Nup107</value>
        <value>Nup50</value>
      </map>
    </associated-gene-cluster>
  </term>
  <term clusterName="Specific for Cluster #1" go-id-string="R-MMU:3371453" initial-group-color="Group3$2|6|141|255" name="Regulation of HSF1-mediated heat shock response" nodeShape="Ellipse" numberOfGenesFromInitialListFoundInGO="31" numberOfGroupTests="4" numberOfTermTests="15" ontologyID="REACTOME" ontologySource="REACTOME_Pathways_08.05.2020" order="R-MMU:3371453" overviewTermColor="2|6|141|255" pvalueTermTestRank="1" selected="true" termPvalue="7.609230923294341E-5" totalFrequency="6.25" type="TERM">
    <associated-gene-symbols>
      <value>Bag3</value>
      <value>Ccar2</value>
      <value>Nup107</value>
      <value>Nup50</value>
    </associated-gene-symbols>
    <all-associated-symbols>
      <value>Aaas</value>
      <value>Atm</value>
      <value>Bag1</value>
      <value>Bag2</value>
      <value>Bag3</value>
      <value>Bag4</value>
      <value>Bag5</value>
      <value>Ccar2</value>
      <value>Dnajb1</value>
      <value>Dnajb6</value>
      <value>Dnajc2</value>
      <value>Dnajc7</value>
      <value>Gsk3b</value>
      <value>Hikeshi</value>
      <value>Hsf1</value>
      <value>Hspa12a</value>
      <value>Hspa12b</value>
      <value>Hspa13</value>
      <value>Hspa14</value>
      <value>Hspa1a</value>
      <value>Hspa1b</value>
      <value>Hspa1l</value>
      <value>Hspa2</value>
      <value>Hspa4l</value>
      <value>Hspa5</value>
      <value>Hspa8</value>
      <value>Hspa9</value>
      <value>Hsph1</value>
      <value>Mapk1</value>
      <value>Mapk3</value>
      <value>Mapkapk2</value>
      <value>Ndc1</value>
      <value>Nup107</value>
      <value>Nup133</value>
      <value>Nup153</value>
      <value>Nup155</value>
      <value>Nup160</value>
      <value>Nup188</value>
      <value>Nup210</value>
      <value>Nup214</value>
      <value>Nup35</value>
      <value>Nup37</value>
      <value>Nup43</value>
      <value>Nup50</value>
      <value>Nup54</value>
      <value>Nup62</value>
      <value>Nup85</value>
      <value>Nup88</value>
      <value>Nup93</value>
      <value>Nup98</value>
      <value>Nupl1</value>
      <value>Nupl2</value>
      <value>Pom121</value>
      <value>Rae1</value>
      <value>Ranbp2</value>
      <value>Rpa1</value>
      <value>Rpa3</value>
      <value>Rps19bp1</value>
      <value>Sec13</value>
      <value>Seh1l</value>
      <value>Sirt1</value>
      <value>St13</value>
      <value>Tpr</value>
      <value>Ywhae</value>
    </all-associated-symbols>
    <associated-gene-ids>
      <value>103468</value>
      <value>18141</value>
      <value>219158</value>
      <value>29810</value>
    </associated-gene-ids>
    <go-levels>
      <value>-1</value>
    </go-levels>
    <cluster-ids>
      <value>1</value>
    </cluster-ids>
    <go-groups>
      <map key="Group3" value="2|6|141|255"/>
    </go-groups>
    <groups-pvalues>
      <map key="Group3" value="8.366160635099181E-5"/>
    </groups-pvalues>
    <groups-test-rank>
      <map key="Group3" value="1"/>
    </groups-test-rank>
    <all-associated-gene-ids>
      <map key="103468" value="IEA"/>
      <map key="107939" value="IEA"/>
      <map key="108989" value="IEA"/>
      <map key="110379" value="IEA"/>
      <map key="110920" value="IEA"/>
      <map key="11920" value="IEA"/>
      <map key="12017" value="IEA"/>
      <map key="14828" value="IEA"/>
      <map key="15481" value="IEA"/>
      <map key="15482" value="IEA"/>
      <map key="15499" value="IEA"/>
      <map key="15505" value="IEA"/>
      <map key="15511" value="IEA"/>
      <map key="15512" value="IEA"/>
      <map key="15526" value="IEA"/>
      <map key="170762" value="IEA"/>
      <map key="17164" value="IEA"/>
      <map key="18141" value="IEA"/>
      <map key="18226" value="IEA"/>
      <map key="18415" value="IEA"/>
      <map key="19069" value="IEA"/>
      <map key="193740" value="IEA"/>
      <map key="19386" value="IEA"/>
      <map key="213539" value="IEA"/>
      <map key="218210" value="IEA"/>
      <map key="219158" value="IEA"/>
      <map key="223921" value="IEA"/>
      <map key="22627" value="IEA"/>
      <map key="227699" value="IEA"/>
      <map key="227720" value="IEA"/>
      <map key="22791" value="IEA"/>
      <map key="231042" value="IEA"/>
      <map key="234865" value="IEA"/>
      <map key="23950" value="IEA"/>
      <map key="26413" value="IEA"/>
      <map key="26417" value="IEA"/>
      <map key="269113" value="IEA"/>
      <map key="269966" value="IEA"/>
      <map key="29810" value="IEA"/>
      <map key="445007" value="IEA"/>
      <map key="50497" value="IEA"/>
      <map key="54563" value="IEA"/>
      <map key="56354" value="IEA"/>
      <map key="56637" value="IEA"/>
      <map key="59015" value="IEA"/>
      <map key="66538" value="IEA"/>
      <map key="66679" value="IEA"/>
      <map key="67384" value="IEA"/>
      <map key="67669" value="IEA"/>
      <map key="68240" value="IEA"/>
      <map key="68275" value="IEA"/>
      <map key="69482" value="IEA"/>
      <map key="69736" value="IEA"/>
      <map key="69912" value="IEA"/>
      <map key="70356" value="IEA"/>
      <map key="70369" value="IEA"/>
      <map key="71805" value="IEA"/>
      <map key="71844" value="IEA"/>
      <map key="72124" value="IEA"/>
      <map key="72630" value="IEA"/>
      <map key="72787" value="IEA"/>
      <map key="73442" value="IEA"/>
      <map key="81489" value="IEA"/>
      <map key="93759" value="IEA"/>
    </all-associated-gene-ids>
    <associated-gene-cluster>
      <map key="1">
        <value>Bag3</value>
        <value>Ccar2</value>
        <value>Nup107</value>
        <value>Nup50</value>
      </map>
    </associated-gene-cluster>
  </term>
  <term clusterName="Specific for Cluster #1" go-id-string="R-MMU:3371556" initial-group-color="Group3$2|6|141|255" name="Cellular response to heat stress" nodeShape="Ellipse" numberOfGenesFromInitialListFoundInGO="31" numberOfGroupTests="4" numberOfTermTests="15" ontologyID="REACTOME" ontologySource="REACTOME_Pathways_08.05.2020" order="R-MMU:3371556" overviewTermColor="0|0|0|255" pvalueTermTestRank="2" selected="false" termPvalue="2.0017991051076388E-4" totalFrequency="4.878049" type="TERM">
    <associated-gene-symbols>
      <value>Bag3</value>
      <value>Ccar2</value>
      <value>Nup107</value>
      <value>Nup50</value>
    </associated-gene-symbols>
    <all-associated-symbols>
      <value>Aaas</value>
      <value>Akt1s1</value>
      <value>Atm</value>
      <value>Bag1</value>
      <value>Bag2</value>
      <value>Bag3</value>
      <value>Bag4</value>
      <value>Bag5</value>
      <value>Camk2a</value>
      <value>Camk2b</value>
      <value>Camk2d</value>
      <value>Camk2g</value>
      <value>Ccar2</value>
      <value>Cryab</value>
      <value>Dnajb1</value>
      <value>Dnajb6</value>
      <value>Dnajc2</value>
      <value>Dnajc7</value>
      <value>Eef1a1</value>
      <value>Ep300</value>
      <value>Fkbp4</value>
      <value>Gsk3b</value>
      <value>Hdac6</value>
      <value>Hikeshi</value>
      <value>Hsbp1</value>
      <value>Hsf1</value>
      <value>Hsp90aa1</value>
      <value>Hsp90ab1</value>
      <value>Hspa12a</value>
      <value>Hspa12b</value>
      <value>Hspa13</value>
      <value>Hspa14</value>
      <value>Hspa1a</value>
      <value>Hspa1b</value>
      <value>Hspa1l</value>
      <value>Hspa2</value>
      <value>Hspa4l</value>
      <value>Hspa5</value>
      <value>Hspa8</value>
      <value>Hspa9</value>
      <value>Hspb8</value>
      <value>Hsph1</value>
      <value>Mapk1</value>
      <value>Mapk3</value>
      <value>Mapkapk2</value>
      <value>Mlst8</value>
      <value>Mtor</value>
      <value>Ndc1</value>
      <value>Nup107</value>
      <value>Nup133</value>
      <value>Nup153</value>
      <value>Nup155</value>
      <value>Nup160</value>
      <value>Nup188</value>
      <value>Nup210</value>
      <value>Nup214</value>
      <value>Nup35</value>
      <value>Nup37</value>
      <value>Nup43</value>
      <value>Nup50</value>
      <value>Nup54</value>
      <value>Nup62</value>
      <value>Nup85</value>
      <value>Nup88</value>
      <value>Nup93</value>
      <value>Nup98</value>
      <value>Nupl1</value>
      <value>Nupl2</value>
      <value>Pom121</value>
      <value>Ptges3</value>
      <value>Rae1</value>
      <value>Ranbp2</value>
      <value>Rpa1</value>
      <value>Rpa3</value>
      <value>Rps19bp1</value>
      <value>Sec13</value>
      <value>Seh1l</value>
      <value>Sirt1</value>
      <value>St13</value>
      <value>Tpr</value>
      <value>Vcp</value>
      <value>Ywhae</value>
    </all-associated-symbols>
    <associated-gene-ids>
      <value>103468</value>
      <value>18141</value>
      <value>219158</value>
      <value>29810</value>
    </associated-gene-ids>
    <go-levels>
      <value>-1</value>
    </go-levels>
    <cluster-ids>
      <value>1</value>
    </cluster-ids>
    <go-groups>
      <map key="Group3" value="2|6|141|255"/>
    </go-groups>
    <groups-pvalues>
      <map key="Group3" value="8.366160635099181E-5"/>
    </groups-pvalues>
    <groups-test-rank>
      <map key="Group3" value="1"/>
    </groups-test-rank>
    <all-associated-gene-ids>
      <map key="103468" value="IEA"/>
      <map key="107939" value="IEA"/>
      <map key="108058" value="IEA"/>
      <map key="108989" value="IEA"/>
      <map key="110379" value="IEA"/>
      <map key="110920" value="IEA"/>
      <map key="11920" value="IEA"/>
      <map key="12017" value="IEA"/>
      <map key="12322" value="IEA"/>
      <map key="12323" value="IEA"/>
      <map key="12325" value="IEA"/>
      <map key="12955" value="IEA"/>
      <map key="13627" value="IEA"/>
      <map key="14228" value="IEA"/>
      <map key="14828" value="IEA"/>
      <map key="15185" value="IEA"/>
      <map key="15481" value="IEA"/>
      <map key="15482" value="IEA"/>
      <map key="15499" value="IEA"/>
      <map key="15505" value="IEA"/>
      <map key="15511" value="IEA"/>
      <map key="15512" value="IEA"/>
      <map key="15516" value="IEA"/>
      <map key="15519" value="IEA"/>
      <map key="15526" value="IEA"/>
      <map key="170762" value="IEA"/>
      <map key="17164" value="IEA"/>
      <map key="18141" value="IEA"/>
      <map key="18226" value="IEA"/>
      <map key="18415" value="IEA"/>
      <map key="19069" value="IEA"/>
      <map key="193740" value="IEA"/>
      <map key="19386" value="IEA"/>
      <map key="213539" value="IEA"/>
      <map key="218210" value="IEA"/>
      <map key="219158" value="IEA"/>
      <map key="223921" value="IEA"/>
      <map key="22627" value="IEA"/>
      <map key="227699" value="IEA"/>
      <map key="227720" value="IEA"/>
      <map key="22791" value="IEA"/>
      <map key="231042" value="IEA"/>
      <map key="234865" value="IEA"/>
      <map key="23950" value="IEA"/>
      <map key="26413" value="IEA"/>
      <map key="26417" value="IEA"/>
      <map key="269113" value="IEA"/>
      <map key="269523" value="IEA"/>
      <map key="269966" value="IEA"/>
      <map key="29810" value="IEA"/>
      <map key="328572" value="IEA"/>
      <map key="445007" value="IEA"/>
      <map key="50497" value="IEA"/>
      <map key="54563" value="IEA"/>
      <map key="56351" value="IEA"/>
      <map key="56354" value="IEA"/>
      <map key="56637" value="IEA"/>
      <map key="56716" value="IEA"/>
      <map key="56717" value="IEA"/>
      <map key="59015" value="IEA"/>
      <map key="66538" value="IEA"/>
      <map key="66679" value="IEA"/>
      <map key="67384" value="IEA"/>
      <map key="67605" value="IEA"/>
      <map key="67669" value="IEA"/>
      <map key="68196" value="IEA"/>
      <map key="68240" value="IEA"/>
      <map key="68275" value="IEA"/>
      <map key="69482" value="IEA"/>
      <map key="69736" value="IEA"/>
      <map key="69912" value="IEA"/>
      <map key="70356" value="IEA"/>
      <map key="70369" value="IEA"/>
      <map key="71805" value="IEA"/>
      <map key="71844" value="IEA"/>
      <map key="72124" value="IEA"/>
      <map key="72630" value="IEA"/>
      <map key="72787" value="IEA"/>
      <map key="73442" value="IEA"/>
      <map key="80888" value="IEA"/>
      <map key="81489" value="IEA"/>
      <map key="93759" value="IEA"/>
    </all-associated-gene-ids>
    <associated-gene-cluster>
      <map key="1">
        <value>Bag3</value>
        <value>Ccar2</value>
        <value>Nup107</value>
        <value>Nup50</value>
      </map>
    </associated-gene-cluster>
  </term>
  <term clusterName="Specific for Cluster #1" go-id-string="R-MMU:4085377" initial-group-color="Group3$2|6|141|255" name="SUMOylation of SUMOylation proteins" nodeShape="Ellipse" numberOfGenesFromInitialListFoundInGO="31" numberOfGroupTests="4" numberOfTermTests="15" ontologyID="REACTOME" ontologySource="REACTOME_Pathways_08.05.2020" order="R-MMU:4085377" overviewTermColor="0|0|0|255" pvalueTermTestRank="8" selected="false" termPvalue="0.00621884402707851" totalFrequency="6.060606" type="TERM">
    <associated-gene-symbols>
      <value>Nup107</value>
      <value>Nup50</value>
    </associated-gene-symbols>
    <all-associated-symbols>
      <value>Aaas</value>
      <value>Ndc1</value>
      <value>Nup107</value>
      <value>Nup133</value>
      <value>Nup153</value>
      <value>Nup155</value>
      <value>Nup160</value>
      <value>Nup188</value>
      <value>Nup210</value>
      <value>Nup214</value>
      <value>Nup35</value>
      <value>Nup37</value>
      <value>Nup43</value>
      <value>Nup50</value>
      <value>Nup54</value>
      <value>Nup62</value>
      <value>Nup85</value>
      <value>Nup88</value>
      <value>Nup93</value>
      <value>Nup98</value>
      <value>Nupl1</value>
      <value>Nupl2</value>
      <value>Pias4</value>
      <value>Pom121</value>
      <value>Rae1</value>
      <value>Ranbp2</value>
      <value>Sec13</value>
      <value>Seh1l</value>
      <value>Sumo1</value>
      <value>Sumo2</value>
      <value>Topors</value>
      <value>Tpr</value>
      <value>Ube2i</value>
    </all-associated-symbols>
    <associated-gene-ids>
      <value>103468</value>
      <value>18141</value>
    </associated-gene-ids>
    <go-levels>
      <value>-1</value>
    </go-levels>
    <cluster-ids>
      <value>1</value>
    </cluster-ids>
    <go-groups>
      <map key="Group3" value="2|6|141|255"/>
    </go-groups>
    <groups-pvalues>
      <map key="Group3" value="8.366160635099181E-5"/>
    </groups-pvalues>
    <groups-test-rank>
      <map key="Group3" value="1"/>
    </groups-test-rank>
    <all-associated-gene-ids>
      <map key="103468" value="IEA"/>
      <map key="106021" value="IEA"/>
      <map key="107939" value="IEA"/>
      <map key="108989" value="IEA"/>
      <map key="110379" value="IEA"/>
      <map key="170762" value="IEA"/>
      <map key="170930" value="IEA"/>
      <map key="18141" value="IEA"/>
      <map key="18226" value="IEA"/>
      <map key="19069" value="IEA"/>
      <map key="19386" value="IEA"/>
      <map key="218210" value="IEA"/>
      <map key="22196" value="IEA"/>
      <map key="22218" value="IEA"/>
      <map key="223921" value="IEA"/>
      <map key="227699" value="IEA"/>
      <map key="227720" value="IEA"/>
      <map key="231042" value="IEA"/>
      <map key="234865" value="IEA"/>
      <map key="269113" value="IEA"/>
      <map key="269966" value="IEA"/>
      <map key="445007" value="IEA"/>
      <map key="54563" value="IEA"/>
      <map key="59004" value="IEA"/>
      <map key="59015" value="IEA"/>
      <map key="66679" value="IEA"/>
      <map key="69482" value="IEA"/>
      <map key="69736" value="IEA"/>
      <map key="69912" value="IEA"/>
      <map key="71805" value="IEA"/>
      <map key="71844" value="IEA"/>
      <map key="72124" value="IEA"/>
      <map key="72787" value="IEA"/>
    </all-associated-gene-ids>
    <associated-gene-cluster>
      <map key="1">
        <value>Nup107</value>
        <value>Nup50</value>
      </map>
    </associated-gene-cluster>
  </term>
  <term clusterName="Specific for Cluster #1" go-id-string="R-MMU:4570464" initial-group-color="Group3$2|6|141|255" name="SUMOylation of RNA binding proteins" nodeShape="Ellipse" numberOfGenesFromInitialListFoundInGO="31" numberOfGroupTests="4" numberOfTermTests="15" ontologyID="REACTOME" ontologySource="REACTOME_Pathways_08.05.2020" order="R-MMU:4570464" overviewTermColor="0|0|0|255" pvalueTermTestRank="14" selected="false" termPvalue="0.011351154909545077" totalFrequency="4.4444447" type="TERM">
    <associated-gene-symbols>
      <value>Nup107</value>
      <value>Nup50</value>
    </associated-gene-symbols>
    <all-associated-symbols>
      <value>Aaas</value>
      <value>Bmi1</value>
      <value>Cbx2</value>
      <value>Cbx4</value>
      <value>Cbx8</value>
      <value>Hnrnpc</value>
      <value>Hnrnpk</value>
      <value>Ndc1</value>
      <value>Nop58</value>
      <value>Nup107</value>
      <value>Nup133</value>
      <value>Nup153</value>
      <value>Nup155</value>
      <value>Nup160</value>
      <value>Nup188</value>
      <value>Nup210</value>
      <value>Nup214</value>
      <value>Nup35</value>
      <value>Nup37</value>
      <value>Nup43</value>
      <value>Nup50</value>
      <value>Nup54</value>
      <value>Nup62</value>
      <value>Nup85</value>
      <value>Nup88</value>
      <value>Nup93</value>
      <value>Nup98</value>
      <value>Nupl1</value>
      <value>Nupl2</value>
      <value>Pcgf2</value>
      <value>Phc1</value>
      <value>Phc2</value>
      <value>Phc3</value>
      <value>Pom121</value>
      <value>Rae1</value>
      <value>Ranbp2</value>
      <value>Ring1</value>
      <value>Rnf2</value>
      <value>Scmh1</value>
      <value>Sec13</value>
      <value>Seh1l</value>
      <value>Sumo1</value>
      <value>Sumo2</value>
      <value>Tpr</value>
      <value>Ube2i</value>
    </all-associated-symbols>
    <associated-gene-ids>
      <value>103468</value>
      <value>18141</value>
    </associated-gene-ids>
    <go-levels>
      <value>-1</value>
    </go-levels>
    <cluster-ids>
      <value>1</value>
    </cluster-ids>
    <go-groups>
      <map key="Group3" value="2|6|141|255"/>
    </go-groups>
    <groups-pvalues>
      <map key="Group3" value="8.366160635099181E-5"/>
    </groups-pvalues>
    <groups-test-rank>
      <map key="Group3" value="1"/>
    </groups-test-rank>
    <all-associated-gene-ids>
      <map key="103468" value="IEA"/>
      <map key="107939" value="IEA"/>
      <map key="108989" value="IEA"/>
      <map key="110379" value="IEA"/>
      <map key="12151" value="IEA"/>
      <map key="12416" value="IEA"/>
      <map key="12418" value="IEA"/>
      <map key="13619" value="IEA"/>
      <map key="15381" value="IEA"/>
      <map key="15387" value="IEA"/>
      <map key="170762" value="IEA"/>
      <map key="170930" value="IEA"/>
      <map key="18141" value="IEA"/>
      <map key="18226" value="IEA"/>
      <map key="19069" value="IEA"/>
      <map key="19386" value="IEA"/>
      <map key="19763" value="IEA"/>
      <map key="19821" value="IEA"/>
      <map key="218210" value="IEA"/>
      <map key="22196" value="IEA"/>
      <map key="22218" value="IEA"/>
      <map key="223921" value="IEA"/>
      <map key="22658" value="IEA"/>
      <map key="227699" value="IEA"/>
      <map key="227720" value="IEA"/>
      <map key="231042" value="IEA"/>
      <map key="234865" value="IEA"/>
      <map key="241915" value="IEA"/>
      <map key="269113" value="IEA"/>
      <map key="269966" value="IEA"/>
      <map key="29871" value="IEA"/>
      <map key="30951" value="IEA"/>
      <map key="445007" value="IEA"/>
      <map key="54383" value="IEA"/>
      <map key="54563" value="IEA"/>
      <map key="55989" value="IEA"/>
      <map key="59015" value="IEA"/>
      <map key="66679" value="IEA"/>
      <map key="69482" value="IEA"/>
      <map key="69736" value="IEA"/>
      <map key="69912" value="IEA"/>
      <map key="71805" value="IEA"/>
      <map key="71844" value="IEA"/>
      <map key="72124" value="IEA"/>
      <map key="72787" value="IEA"/>
    </all-associated-gene-ids>
    <associated-gene-cluster>
      <map key="1">
        <value>Nup107</value>
        <value>Nup50</value>
      </map>
    </associated-gene-cluster>
  </term>
  <term clusterName="Specific for Cluster #1" go-id-string="R-MMU:4615885" initial-group-color="Group3$2|6|141|255" name="SUMOylation of DNA replication proteins" nodeShape="Ellipse" numberOfGenesFromInitialListFoundInGO="31" numberOfGroupTests="4" numberOfTermTests="15" ontologyID="REACTOME" ontologySource="REACTOME_Pathways_08.05.2020" order="R-MMU:4615885" overviewTermColor="0|0|0|255" pvalueTermTestRank="13" selected="false" termPvalue="0.009938550181764141" totalFrequency="4.7619047" type="TERM">
    <associated-gene-symbols>
      <value>Nup107</value>
      <value>Nup50</value>
    </associated-gene-symbols>
    <all-associated-symbols>
      <value>Aaas</value>
      <value>Aurkb</value>
      <value>Birc5</value>
      <value>Cdca8</value>
      <value>Incenp</value>
      <value>Ndc1</value>
      <value>Nup107</value>
      <value>Nup133</value>
      <value>Nup153</value>
      <value>Nup155</value>
      <value>Nup160</value>
      <value>Nup188</value>
      <value>Nup210</value>
      <value>Nup214</value>
      <value>Nup35</value>
      <value>Nup37</value>
      <value>Nup43</value>
      <value>Nup50</value>
      <value>Nup54</value>
      <value>Nup62</value>
      <value>Nup85</value>
      <value>Nup88</value>
      <value>Nup93</value>
      <value>Nup98</value>
      <value>Nupl1</value>
      <value>Nupl2</value>
      <value>Pcna</value>
      <value>Pias3</value>
      <value>Pias4</value>
      <value>Pom121</value>
      <value>Rae1</value>
      <value>Ranbp2</value>
      <value>Rangap1</value>
      <value>Seh1l</value>
      <value>Sumo1</value>
      <value>Sumo2</value>
      <value>Sumo3</value>
      <value>Top1</value>
      <value>Top2a</value>
      <value>Top2b</value>
      <value>Tpr</value>
      <value>Ube2i</value>
    </all-associated-symbols>
    <associated-gene-ids>
      <value>103468</value>
      <value>18141</value>
    </associated-gene-ids>
    <go-levels>
      <value>-1</value>
    </go-levels>
    <cluster-ids>
      <value>1</value>
    </cluster-ids>
    <go-groups>
      <map key="Group3" value="2|6|141|255"/>
    </go-groups>
    <groups-pvalues>
      <map key="Group3" value="8.366160635099181E-5"/>
    </groups-pvalues>
    <groups-test-rank>
      <map key="Group3" value="1"/>
    </groups-test-rank>
    <all-associated-gene-ids>
      <map key="103468" value="IEA"/>
      <map key="107939" value="IEA"/>
      <map key="108989" value="IEA"/>
      <map key="11799" value="IEA"/>
      <map key="16319" value="IEA"/>
      <map key="170762" value="IEA"/>
      <map key="170930" value="IEA"/>
      <map key="18141" value="IEA"/>
      <map key="18226" value="IEA"/>
      <map key="18538" value="IEA"/>
      <map key="19069" value="IEA"/>
      <map key="19386" value="IEA"/>
      <map key="19387" value="IEA"/>
      <map key="20610" value="IEA"/>
      <map key="20877" value="IEA"/>
      <map key="218210" value="IEA"/>
      <map key="21969" value="IEA"/>
      <map key="21973" value="IEA"/>
      <map key="21974" value="IEA"/>
      <map key="22196" value="IEA"/>
      <map key="22218" value="IEA"/>
      <map key="223921" value="IEA"/>
      <map key="227699" value="IEA"/>
      <map key="227720" value="IEA"/>
      <map key="229615" value="IEA"/>
      <map key="231042" value="IEA"/>
      <map key="234865" value="IEA"/>
      <map key="269113" value="IEA"/>
      <map key="269966" value="IEA"/>
      <map key="445007" value="IEA"/>
      <map key="52276" value="IEA"/>
      <map key="54563" value="IEA"/>
      <map key="59004" value="IEA"/>
      <map key="59015" value="IEA"/>
      <map key="66679" value="IEA"/>
      <map key="69482" value="IEA"/>
      <map key="69736" value="IEA"/>
      <map key="69912" value="IEA"/>
      <map key="71805" value="IEA"/>
      <map key="71844" value="IEA"/>
      <map key="72124" value="IEA"/>
      <map key="72787" value="IEA"/>
    </all-associated-gene-ids>
    <associated-gene-cluster>
      <map key="1">
        <value>Nup107</value>
        <value>Nup50</value>
      </map>
    </associated-gene-cluster>
  </term>
  <term clusterName="Specific for Cluster #1" go-id-string="R-MMU:8848021" initial-group-color="Group1$28|248|61|255" name="Signaling by PTK6" nodeShape="Ellipse" numberOfGenesFromInitialListFoundInGO="31" numberOfGroupTests="4" numberOfTermTests="15" ontologyID="REACTOME" ontologySource="REACTOME_Pathways_08.05.2020" order="R-MMU:8848021" overviewTermColor="28|248|61|255" pvalueTermTestRank="14" selected="true" termPvalue="0.011351154909545077" totalFrequency="4.4444447" type="TERM">
    <associated-gene-symbols>
      <value>Ptpn1</value>
      <value>Sfpq</value>
    </associated-gene-symbols>
    <all-associated-symbols>
      <value>Akt1</value>
      <value>Arap1</value>
      <value>Arhgap35</value>
      <value>Bcar1</value>
      <value>Btc</value>
      <value>Cbl</value>
      <value>Ccnd1</value>
      <value>Ccne1</value>
      <value>Cdk2</value>
      <value>Cdk4</value>
      <value>Cdkn1b</value>
      <value>Crk</value>
      <value>Dock1</value>
      <value>Dok1</value>
      <value>Egf</value>
      <value>Egfr</value>
      <value>Elmo1</value>
      <value>Elmo2</value>
      <value>Erbb2</value>
      <value>Erbb3</value>
      <value>Erbb4</value>
      <value>Ereg</value>
      <value>Gpnmb</value>
      <value>Hbegf</value>
      <value>Hif1a</value>
      <value>Hras</value>
      <value>Khdrbs1</value>
      <value>Khdrbs2</value>
      <value>Khdrbs3</value>
      <value>Kras</value>
      <value>Lrrk2</value>
      <value>Ptk6</value>
      <value>Ptpn1</value>
      <value>Pxn</value>
      <value>Rac1</value>
      <value>Rasa1</value>
      <value>Rhoa</value>
      <value>Rps27a</value>
      <value>Sfpq</value>
      <value>Socs3</value>
      <value>Stap2</value>
      <value>Stat3</value>
      <value>Uba52</value>
      <value>Ubb</value>
      <value>Ubc</value>
    </all-associated-symbols>
    <associated-gene-ids>
      <value>19246</value>
      <value>71514</value>
    </associated-gene-ids>
    <go-levels>
      <value>-1</value>
    </go-levels>
    <cluster-ids>
      <value>1</value>
    </cluster-ids>
    <go-groups>
      <map key="Group1" value="28|248|61|255"/>
    </go-groups>
    <groups-pvalues>
      <map key="Group1" value="0.011351154909545077"/>
    </groups-pvalues>
    <groups-test-rank>
      <map key="Group1" value="4"/>
    </groups-test-rank>
    <all-associated-gene-ids>
      <map key="106766" value="IEA"/>
      <map key="11651" value="IEA"/>
      <map key="11848" value="IEA"/>
      <map key="12223" value="IEA"/>
      <map key="12402" value="IEA"/>
      <map key="12443" value="IEA"/>
      <map key="12447" value="IEA"/>
      <map key="12566" value="IEA"/>
      <map key="12567" value="IEA"/>
      <map key="12576" value="IEA"/>
      <map key="12702" value="IEA"/>
      <map key="12927" value="IEA"/>
      <map key="12928" value="IEA"/>
      <map key="13448" value="IEA"/>
      <map key="13645" value="IEA"/>
      <map key="13649" value="IEA"/>
      <map key="13866" value="IEA"/>
      <map key="13867" value="IEA"/>
      <map key="13869" value="IEA"/>
      <map key="13874" value="IEA"/>
      <map key="13992" value="IEA"/>
      <map key="140579" value="IEA"/>
      <map key="140580" value="IEA"/>
      <map key="15200" value="IEA"/>
      <map key="15251" value="IEA"/>
      <map key="15461" value="IEA"/>
      <map key="16653" value="IEA"/>
      <map key="170771" value="IEA"/>
      <map key="19246" value="IEA"/>
      <map key="19303" value="IEA"/>
      <map key="19353" value="IEA"/>
      <map key="20218" value="IEA"/>
      <map key="20459" value="IEA"/>
      <map key="20848" value="IEA"/>
      <map key="218397" value="IEA"/>
      <map key="22186" value="IEA"/>
      <map key="22187" value="IEA"/>
      <map key="22190" value="IEA"/>
      <map key="232906" value="IEA"/>
      <map key="330662" value="IEA"/>
      <map key="66725" value="IEA"/>
      <map key="69710" value="IEA"/>
      <map key="71514" value="IEA"/>
      <map key="78294" value="IEA"/>
      <map key="93695" value="IEA"/>
    </all-associated-gene-ids>
    <associated-gene-cluster>
      <map key="1">
        <value>Ptpn1</value>
        <value>Sfpq</value>
      </map>
    </associated-gene-cluster>
  </term>
  <term clusterName="Specific for Cluster #1" go-id-string="R-MMU:9006927" initial-group-color="Group1$28|248|61|255" name="Signaling by Non-Receptor Tyrosine Kinases" nodeShape="Ellipse" numberOfGenesFromInitialListFoundInGO="31" numberOfGroupTests="4" numberOfTermTests="15" ontologyID="REACTOME" ontologySource="REACTOME_Pathways_08.05.2020" order="R-MMU:9006927" overviewTermColor="0|0|0|255" pvalueTermTestRank="14" selected="false" termPvalue="0.011351154909545077" totalFrequency="4.4444447" type="TERM">
    <associated-gene-symbols>
      <value>Ptpn1</value>
      <value>Sfpq</value>
    </associated-gene-symbols>
    <all-associated-symbols>
      <value>Akt1</value>
      <value>Arap1</value>
      <value>Arhgap35</value>
      <value>Bcar1</value>
      <value>Btc</value>
      <value>Cbl</value>
      <value>Ccnd1</value>
      <value>Ccne1</value>
      <value>Cdk2</value>
      <value>Cdk4</value>
      <value>Cdkn1b</value>
      <value>Crk</value>
      <value>Dock1</value>
      <value>Dok1</value>
      <value>Egf</value>
      <value>Egfr</value>
      <value>Elmo1</value>
      <value>Elmo2</value>
      <value>Erbb2</value>
      <value>Erbb3</value>
      <value>Erbb4</value>
      <value>Ereg</value>
      <value>Gpnmb</value>
      <value>Hbegf</value>
      <value>Hif1a</value>
      <value>Hras</value>
      <value>Khdrbs1</value>
      <value>Khdrbs2</value>
      <value>Khdrbs3</value>
      <value>Kras</value>
      <value>Lrrk2</value>
      <value>Ptk6</value>
      <value>Ptpn1</value>
      <value>Pxn</value>
      <value>Rac1</value>
      <value>Rasa1</value>
      <value>Rhoa</value>
      <value>Rps27a</value>
      <value>Sfpq</value>
      <value>Socs3</value>
      <value>Stap2</value>
      <value>Stat3</value>
      <value>Uba52</value>
      <value>Ubb</value>
      <value>Ubc</value>
    </all-associated-symbols>
    <associated-gene-ids>
      <value>19246</value>
      <value>71514</value>
    </associated-gene-ids>
    <go-levels>
      <value>-1</value>
    </go-levels>
    <cluster-ids>
      <value>1</value>
    </cluster-ids>
    <go-groups>
      <map key="Group1" value="28|248|61|255"/>
    </go-groups>
    <groups-pvalues>
      <map key="Group1" value="0.011351154909545077"/>
    </groups-pvalues>
    <groups-test-rank>
      <map key="Group1" value="4"/>
    </groups-test-rank>
    <all-associated-gene-ids>
      <map key="106766" value="IEA"/>
      <map key="11651" value="IEA"/>
      <map key="11848" value="IEA"/>
      <map key="12223" value="IEA"/>
      <map key="12402" value="IEA"/>
      <map key="12443" value="IEA"/>
      <map key="12447" value="IEA"/>
      <map key="12566" value="IEA"/>
      <map key="12567" value="IEA"/>
      <map key="12576" value="IEA"/>
      <map key="12702" value="IEA"/>
      <map key="12927" value="IEA"/>
      <map key="12928" value="IEA"/>
      <map key="13448" value="IEA"/>
      <map key="13645" value="IEA"/>
      <map key="13649" value="IEA"/>
      <map key="13866" value="IEA"/>
      <map key="13867" value="IEA"/>
      <map key="13869" value="IEA"/>
      <map key="13874" value="IEA"/>
      <map key="13992" value="IEA"/>
      <map key="140579" value="IEA"/>
      <map key="140580" value="IEA"/>
      <map key="15200" value="IEA"/>
      <map key="15251" value="IEA"/>
      <map key="15461" value="IEA"/>
      <map key="16653" value="IEA"/>
      <map key="170771" value="IEA"/>
      <map key="19246" value="IEA"/>
      <map key="19303" value="IEA"/>
      <map key="19353" value="IEA"/>
      <map key="20218" value="IEA"/>
      <map key="20459" value="IEA"/>
      <map key="20848" value="IEA"/>
      <map key="218397" value="IEA"/>
      <map key="22186" value="IEA"/>
      <map key="22187" value="IEA"/>
      <map key="22190" value="IEA"/>
      <map key="232906" value="IEA"/>
      <map key="330662" value="IEA"/>
      <map key="66725" value="IEA"/>
      <map key="69710" value="IEA"/>
      <map key="71514" value="IEA"/>
      <map key="78294" value="IEA"/>
      <map key="93695" value="IEA"/>
    </all-associated-gene-ids>
    <associated-gene-cluster>
      <map key="1">
        <value>Ptpn1</value>
        <value>Sfpq</value>
      </map>
    </associated-gene-cluster>
  </term>
</cluego-terms>
