# Supplementary material for: The Greatwall kinase safeguards the genome integrity by affecting the kinome activity in mitosis
Source: Oncogene. 2020 Sep 25;39(44):6816–40. doi: 10.1038/s41388-020-01470-1 (PMC7605441; doi:10.1038/s41388-020-01470-1)
Supplement: Supplementary file 8 — File S1 [file 41388_2020_1470_MOESM8_ESM.zip › saved-session/12675/map-with-groups.txt]

Group0	R-MMU:3108214
Group1	R-MMU:176187|R-MMU:68962
Group2	R-MMU:429947|R-MMU:6791312|R-MMU:6804115
Group3	R-MMU:72649|R-MMU:72662|R-MMU:72695|R-MMU:72702
Group4	R-MMU:141424|R-MMU:141444|R-MMU:2500257|R-MMU:2980766|R-MMU:3371497|R-MMU:4615885|R-MMU:6811436|R-MMU:9646399
Group5	R-MMU:110313|R-MMU:110314|R-MMU:110373|R-MMU:5651801|R-MMU:5656169|R-MMU:5693565|R-MMU:5693567|R-MMU:5693571|R-MMU:5693606|R-MMU:5696397|R-MMU:5696400|R-MMU:73893|R-MMU:73933
None
