# Supplementary material for: The Greatwall kinase safeguards the genome integrity by affecting the kinome activity in mitosis
Source: Oncogene. 2020 Sep 25;39(44):6816–40. doi: 10.1038/s41388-020-01470-1 (PMC7605441; doi:10.1038/s41388-020-01470-1)
Supplement: Supplementary file 8 — File S1 [file 41388_2020_1470_MOESM8_ESM.zip › saved-session/12675/node-table-data.txt]

R-MMU:110313	R-MMU:110313###REACTOME_Pathways_08.05.2020###Translesion synthesis by Y family DNA polymerases bypasses lesions on DNA template###[-1]###[Group5]###2###5.4054055###0.012123833033289707###0.06061916516644853###{Group5=2.766510789074673E-4}###{Group5=0.0013832553945373365}###[Pole4, Rfc1]###[Isg15, Mad2l2, Nploc4, Pclaf, Pcna, Pold1, Pold2, Pold4, Pole, Pole2, Pole3, Pole4, Polh, Poli, Polk, Rchy1…
R-MMU:110314	R-MMU:110314###REACTOME_Pathways_08.05.2020###Recognition of DNA damage by PCNA-containing replication complex###[-1]###[Group5]###2###7.142857###0.007060194637049582###0.07060194637049583###{Group5=2.766510789074673E-4}###{Group5=0.0013832553945373365}###[Pole4, Rfc1]###[Cul4a, Cul4b, Ddb1, Dtl, Pcna, Pold1, Pold2, Pold4, Pole, Pole2, Pole3, Pole4, Rad18, Rbx1, Rfc1, Rfc2, Rfc3, Rfc4, Rfc5, Rpa1…
R-MMU:110373	R-MMU:110373###REACTOME_Pathways_08.05.2020###Resolution of AP sites via the multiple-nucleotide patch replacement pathway###[-1]###[Group5]###2###10.0###0.0036309620932420627###0.05446443139863094###{Group5=2.766510789074673E-4}###{Group5=0.0013832553945373365}###[Pole4, Rfc1]###[Adprhl2, Apex1, Lig1, Parp2, Pcna, Polb, Pold1, Pold2, Pold4, Pole, Pole2, Pole3, Pole4, Rfc1, Rfc2, Rfc3, Rfc4, Rfc5…
R-MMU:141424	R-MMU:141424###REACTOME_Pathways_08.05.2020###Amplification of signal from the kinetochores###[-1]###[Group4]###4###4.4444447###7.028096111101019E-4###0.014056192222202037###{Group4=3.95937246415367E-4}###{Group4=0.001583748985661468}###[Dync1li1, Dync1li2, Incenp, Ranbp2]###[Ahctf1, Aurkb, B9d2, Birc5, Bub1, Bub1b, Bub3, Cdc20, Cdca8, Cenpa, Cenpc1, Cenpe, Cenpf, Cenph, Cenpk, Cenpm, Cenpn, Cenp…
R-MMU:141444	R-MMU:141444###REACTOME_Pathways_08.05.2020###Amplification of signal from unattached kinetochores via a MAD2 inhibitory signal###[-1]###[Group4]###4###4.4444447###7.028096111101019E-4###0.014056192222202037###{Group4=3.95937246415367E-4}###{Group4=0.001583748985661468}###[Dync1li1, Dync1li2, Incenp, Ranbp2]###[Ahctf1, Aurkb, B9d2, Birc5, Bub1, Bub1b, Bub3, Cdc20, Cdca8, Cenpa, Cenpc1, Cenpe, Cen…
R-MMU:176187	R-MMU:176187###REACTOME_Pathways_08.05.2020###Activation of ATR in response to replication stress###[-1]###[Group1]###2###5.882353###0.010300186888175671###0.0721013082172297###{Group1=0.0010103285990759867}###{Group1=0.0030309857972279602}###[Mcm3, Mcm6]###[Atrip, Cdc25a, Cdc25c, Cdc45, Cdc6, Cdc7, Cdk2, Chek1, Clspn, Dbf4, Hus1, Mcm10, Mcm2, Mcm3, Mcm4, Mcm5, Mcm6, Mcm7, Mcm8, Orc1, Orc2, Orc3,…
R-MMU:2500257	R-MMU:2500257###REACTOME_Pathways_08.05.2020###Resolution of Sister Chromatid Cohesion###[-1]###[Group4]###5###4.2735043###1.7185637886109938E-4###0.004124553092666385###{Group4=3.95937246415367E-4}###{Group4=0.001583748985661468}###[Dync1li1, Dync1li2, Incenp, Ranbp2, Smc3]###[Ahctf1, Aurkb, B9d2, Birc5, Bub1, Bub1b, Bub3, Ccnb1, Ccnb2, Cdc20, Cdca5, Cdca8, Cdk1, Cenpa, Cenpc1, Cenpe, Cenpf, Cen…
R-MMU:2980766	R-MMU:2980766###REACTOME_Pathways_08.05.2020###Nuclear Envelope Breakdown###[-1]###[Group4]###2###4.1666665###0.019901008797170962###0.039802017594341925###{Group4=3.95937246415367E-4}###{Group4=0.001583748985661468}###[Lmnb1, Ranbp2]###[Aaas, Banf1, Ccnb1, Ccnb2, Cdk1, Cnep1r1, Ctdnep1, Emd, Lemd2, Lemd3, Lmna, Lmnb1, Lpin1, Lpin2, Lpin3, Ndc1, Nek9, Nup107, Nup133, Nup153, Nup155, Nup160, Nup18…
R-MMU:3108214	R-MMU:3108214###REACTOME_Pathways_08.05.2020###SUMOylation of DNA damage response and repair proteins###[-1]###[Group0]###3###4.1666665###0.0041678150642703495###0.05834941089978489###{Group0=0.0041678150642703495}###{Group0=0.008335630128540699}###[Mdc1, Ranbp2, Smc3]###[Aaas, Blm, Bmi1, Brca1, Cbx2, Cbx4, Cbx8, Cetn2, Eid3, Hdac7, Herc2, Mdc1, Ndc1, Nsmce1, Nsmce2, Nsmce3, Nsmce4a, Nup107, Nup1…
R-MMU:3371497	R-MMU:3371497###REACTOME_Pathways_08.05.2020###HSP90 chaperone cycle for steroid hormone receptors (SHR)###[-1]###[Group4]###2###4.0###0.0214898845196567###0.0214898845196567###{Group4=3.95937246415367E-4}###{Group4=0.001583748985661468}###[Dync1li1, Dync1li2]###[Actr10, Actr1a, Ar, Capza2, Capza3, Capzb, Dctn1, Dctn2, Dctn3, Dctn4, Dctn5, Dctn6, Dnaja1, Dnaja2, Dnaja4, Dnajb1, Dync1h1, Dync1i1, …
R-MMU:429947	R-MMU:429947###REACTOME_Pathways_08.05.2020###Deadenylation of mRNA###[-1]###[Group2]###2###8.0###0.005651610335250725###0.062167713687757975###{Group2=0.01912609142539524}###{Group2=0.01912609142539524}###[Cnot2, Tnks1bp1]###[Cnot1, Cnot10, Cnot11, Cnot2, Cnot3, Cnot4, Cnot6, Cnot6l, Cnot7, Cnot8, Cnot9, Eif4a1, Eif4a2, Eif4a3, Eif4b, Eif4e, Eif4g1, Pabpc1, Paip1, Pan2, Pan3, Parn, Tnks1bp1, Tut…
R-MMU:4615885	R-MMU:4615885###REACTOME_Pathways_08.05.2020###SUMOylation of DNA replication proteins###[-1]###[Group4]###2###4.7619047###0.015451896641430898###0.06180758656572359###{Group4=3.95937246415367E-4}###{Group4=0.001583748985661468}###[Incenp, Ranbp2]###[Aaas, Aurkb, Birc5, Cdca8, Incenp, Ndc1, Nup107, Nup133, Nup153, Nup155, Nup160, Nup188, Nup210, Nup214, Nup35, Nup37, Nup43, Nup50, Nup54, Nup62, N…
R-MMU:5651801	R-MMU:5651801###REACTOME_Pathways_08.05.2020###PCNA-Dependent Long Patch Base Excision Repair###[-1]###[Group5]###2###11.111111###0.0029406873658348225###0.04705099785335716###{Group5=2.766510789074673E-4}###{Group5=0.0013832553945373365}###[Pole4, Rfc1]###[Apex1, Lig1, Pcna, Polb, Pold1, Pold2, Pold4, Pole, Pole2, Pole3, Pole4, Rfc1, Rfc2, Rfc3, Rfc4, Rfc5, Rpa1, Rpa3]###FALSE
R-MMU:5656169	R-MMU:5656169###REACTOME_Pathways_08.05.2020###Termination of translesion DNA synthesis###[-1]###[Group5]###2###6.6666665###0.008078520642272307###0.07270668578045077###{Group5=2.766510789074673E-4}###{Group5=0.0013832553945373365}###[Pole4, Rfc1]###[Isg15, Pclaf, Pcna, Pold1, Pold2, Pold4, Pole, Pole2, Pole3, Pole4, Polh, Poli, Polk, Rev1, Rfc1, Rfc2, Rfc3, Rfc4, Rfc5, Rpa1, Rpa3, Rps27a, Trim25…
R-MMU:5693565	R-MMU:5693565###REACTOME_Pathways_08.05.2020###Recruitment and ATM-mediated phosphorylation of repair and signaling proteins at DNA double strand breaks###[-1]###[Group5]###3###4.0540543###0.004501865825266512###0.05852425572846466###{Group5=2.766510789074673E-4}###{Group5=0.0013832553945373365}###[H2ax, Mdc1, Trp53bp1]###[Abl1, Abraxas1, Apbb1, Atm, Babam1, Babam2, Bap1, Baz1b, Brca1, Brcc3, Che…
R-MMU:5693567	R-MMU:5693567###REACTOME_Pathways_08.05.2020###HDR through Homologous Recombination (HRR) or Single Strand Annealing (SSA)###[-1]###[Group5]###5###4.0###2.342755254404329E-4###0.005154061559689524###{Group5=2.766510789074673E-4}###{Group5=0.0013832553945373365}###[H2ax, Mdc1, Pole4, Rfc1, Trp53bp1]###[Abl1, Abraxas1, Atm, Atrip, Babam1, Babam2, Blm, Brca1, Brca2, Brcc3, Brip1, Ccna1, Ccna2, Cdk2,…
R-MMU:5693571	R-MMU:5693571###REACTOME_Pathways_08.05.2020###Nonhomologous End-Joining (NHEJ)###[-1]###[Group5]###4###6.060606###2.1436157391571605E-4###0.004930316200061469###{Group5=2.766510789074673E-4}###{Group5=0.0013832553945373365}###[H2ax, Mdc1, Rif1, Trp53bp1]###[Abraxas1, Atm, Babam1, Babam2, Brca1, Brcc3, Dclre1c, H2ax, H2bc1, H2bc11, H2bc12, H2bc13, H2bc14, H2bc15, H2bc21, H2bc22, H2bc23, H2bc3, H2…
R-MMU:5693606	R-MMU:5693606###REACTOME_Pathways_08.05.2020###DNA Double Strand Break Response###[-1]###[Group5]###3###4.0###0.004674816266934563###0.056097795203214756###{Group5=2.766510789074673E-4}###{Group5=0.0013832553945373365}###[H2ax, Mdc1, Trp53bp1]###[Abl1, Abraxas1, Apbb1, Atm, Babam1, Babam2, Bap1, Baz1b, Brca1, Brcc3, Chek2, Eya1, Eya2, Eya3, Eya4, H2ax, H2bc1, H2bc11, H2bc12, H2bc13, H2bc14, H2bc1…
R-MMU:5696397	R-MMU:5696397###REACTOME_Pathways_08.05.2020###Gap-filling DNA repair synthesis and ligation in GG-NER###[-1]###[Group5]###2###10.0###0.0036309620932420627###0.05446443139863094###{Group5=2.766510789074673E-4}###{Group5=0.0013832553945373365}###[Pole4, Rfc1]###[Pcna, Pold1, Pold2, Pold4, Pole, Pole2, Pole3, Pole4, Polk, Rfc1, Rfc2, Rfc3, Rfc4, Rfc5, Rpa1, Rpa3, Rps27a, Uba52, Ubb, Ubc]###FALSE
R-MMU:5696400	R-MMU:5696400###REACTOME_Pathways_08.05.2020###Dual Incision in GG-NER###[-1]###[Group5]###2###5.4054055###0.012123833033289707###0.06061916516644853###{Group5=2.766510789074673E-4}###{Group5=0.0013832553945373365}###[Pole4, Rfc1]###[Chd1l, Cul4a, Cul4b, Ddb1, Ddb2, Ercc1, Ercc2, Ercc3, Ercc4, Gtf2h1, Gtf2h2, Gtf2h3, Gtf2h4, Gtf2h5, Parp2, Pcna, Pold1, Pold2, Pold4, Pole, Pole2, Pole3, Pole4, Pol…
R-MMU:6791312	R-MMU:6791312###REACTOME_Pathways_08.05.2020###TP53 Regulates Transcription of Cell Cycle Genes###[-1]###[Group2]###2###5.882353###0.010300186888175671###0.0721013082172297###{Group2=0.01912609142539524}###{Group2=0.01912609142539524}###[Cnot2, Tnks1bp1]###[Aurka, Bax, Btg2, Ccna1, Ccna2, Ccnb1, Ccne1, Ccne2, Cdc25c, Cdk1, Cdk2, Cdkn1a, Cdkn1b, Cdkn1c, Cenpj, Cnot1, Cnot10, Cnot11, Cnot2, Cnot3, …
R-MMU:6804115	R-MMU:6804115###REACTOME_Pathways_08.05.2020###TP53 regulates transcription of additional cell cycle genes whose exact role in the p53 pathway remain uncertain###[-1]###[Group2]###2###11.764706###0.002621449594348476###0.04456464310392409###{Group2=0.01912609142539524}###{Group2=0.01912609142539524}###[Cnot2, Tnks1bp1]###[Btg2, Cdc25c, Cenpj, Cnot1, Cnot10, Cnot11, Cnot2, Cnot3, Cnot4, Cnot6, Cno…
R-MMU:6811436	R-MMU:6811436###REACTOME_Pathways_08.05.2020###COPI-independent Golgi-to-ER retrograde traffic###[-1]###[Group4]###2###4.1666665###0.019901008797170962###0.039802017594341925###{Group4=3.95937246415367E-4}###{Group4=0.001583748985661468}###[Dync1li1, Dync1li2]###[Actr10, Actr1a, Agpat3, Bicd1, Bicd2, Capza2, Capza3, Capzb, Dctn1, Dctn2, Dctn3, Dctn4, Dctn5, Dctn6, Dync1h1, Dync1i1, Dync1i2, Dync1…
R-MMU:68962	R-MMU:68962###REACTOME_Pathways_08.05.2020###Activation of the pre-replicative complex###[-1]###[Group1]###3###10.0###3.236363504843298E-4###0.006796363360170926###{Group1=0.0010103285990759867}###{Group1=0.0030309857972279602}###[Mcm3, Mcm6, Pole4]###[Cdc45, Cdc6, Cdc7, Cdk2, Cdt1, Dbf4, Gmnn, Mcm10, Mcm2, Mcm3, Mcm4, Mcm5, Mcm6, Mcm7, Mcm8, Orc1, Orc2, Orc3, Orc4, Orc5, Pola1, Pola2, Pole, Pole…
R-MMU:72649	R-MMU:72649###REACTOME_Pathways_08.05.2020###Translation initiation complex formation###[-1]###[Group3]###3###5.172414###0.0022528346670240593###0.04055102400643307###{Group3=1.4790165138070565E-4}###{Group3=8.874099082842339E-4}###[Eif3b, Rps28, Rps3]###[Eif1ax, Eif2s1, Eif2s2, Eif2s3x, Eif3a, Eif3b, Eif3c, Eif3d, Eif3e, Eif3f, Eif3g, Eif3h, Eif3i, Eif3j1, Eif3j2, Eif3k, Eif3l, Eif3m, Eif4a1, Ei…
R-MMU:72662	R-MMU:72662###REACTOME_Pathways_08.05.2020###Activation of the mRNA upon binding of the cap-binding complex and eIFs, and subsequent binding to 43S###[-1]###[Group3]###4###6.779661###1.384925258486582E-4###0.003462313146216455###{Group3=1.4790165138070565E-4}###{Group3=8.874099082842339E-4}###[Eif3b, Eif4ebp1, Rps28, Rps3]###[Eif1ax, Eif2s1, Eif2s2, Eif2s3x, Eif3a, Eif3b, Eif3c, Eif3d, Eif3e, Eif…
R-MMU:72695	R-MMU:72695###REACTOME_Pathways_08.05.2020###Formation of the ternary complex, and subsequently, the 43S complex###[-1]###[Group3]###3###5.882353###0.0015541655882578536###0.029529146176899217###{Group3=1.4790165138070565E-4}###{Group3=8.874099082842339E-4}###[Eif3b, Rps28, Rps3]###[Eif1ax, Eif2s1, Eif2s2, Eif2s3x, Eif3a, Eif3b, Eif3c, Eif3d, Eif3e, Eif3f, Eif3g, Eif3h, Eif3i, Eif3j1, Eif3j2, Eif…
R-MMU:72702	R-MMU:72702###REACTOME_Pathways_08.05.2020###Ribosomal scanning and start codon recognition###[-1]###[Group3]###3###5.172414###0.0022528346670240593###0.04055102400643307###{Group3=1.4790165138070565E-4}###{Group3=8.874099082842339E-4}###[Eif3b, Rps28, Rps3]###[Eif1ax, Eif2s1, Eif2s2, Eif2s3x, Eif3a, Eif3b, Eif3c, Eif3d, Eif3e, Eif3f, Eif3g, Eif3h, Eif3i, Eif3j1, Eif3j2, Eif3k, Eif3l, Eif3m, Eif4…
R-MMU:73893	R-MMU:73893###REACTOME_Pathways_08.05.2020###DNA Damage Bypass###[-1]###[Group5]###2###4.347826###0.01836435947999179###0.055093078439975365###{Group5=2.766510789074673E-4}###{Group5=0.0013832553945373365}###[Pole4, Rfc1]###[Cul4a, Cul4b, Ddb1, Dtl, Isg15, Mad2l2, Nploc4, Pclaf, Pcna, Pold1, Pold2, Pold4, Pole, Pole2, Pole3, Pole4, Polh, Poli, Polk, Rad18, Rbx1, Rchy1, Rev1, Rev3l, Rfc1, Rfc2, Rf…
R-MMU:73933	R-MMU:73933###REACTOME_Pathways_08.05.2020###Resolution of Abasic Sites (AP sites)###[-1]###[Group5]###2###6.451613###0.008611026365984544###0.06888821092787635###{Group5=2.766510789074673E-4}###{Group5=0.0013832553945373365}###[Pole4, Rfc1]###[Adprhl2, Apex1, Lig1, Mbd4, Mpg, Mutyh, Neil1, Neil2, Nthl1, Ogg1, Parp2, Pcna, Polb, Pold1, Pold2, Pold4, Pole, Pole2, Pole3, Pole4, Rfc1, Rfc2, Rfc3, Rf…
R-MMU:9646399	R-MMU:9646399###REACTOME_Pathways_08.05.2020###Aggrephagy###[-1]###[Group4]###2###5.5555553###0.011501242302689712###0.06900745381613826###{Group4=3.95937246415367E-4}###{Group4=0.001583748985661468}###[Dync1li1, Dync1li2]###[Arl13b, Cetn1, Cftr, Dync1h1, Dync1i1, Dync1i2, Dync1li1, Dync1li2, Dynll1, Dynll2, Hdac6, Ift88, Park7, Pcnt, Prkn, Rps27a, Tuba1a, Tuba1b, Tuba1c, Tuba3a, Tuba3b, Tuba4a, …
