# Supplementary material for: The Greatwall kinase safeguards the genome integrity by affecting the kinome activity in mitosis
Source: Oncogene. 2020 Sep 25;39(44):6816–40. doi: 10.1038/s41388-020-01470-1 (PMC7605441; doi:10.1038/s41388-020-01470-1)
Supplement: Supplementary file 8 — File S1 [file 41388_2020_1470_MOESM8_ESM.zip › saved-session/12675/edge-table-data.txt]

R-MMU:110314 (term-term) R-MMU:110313	R-MMU:110314 (term-term) R-MMU:110313###1.0
R-MMU:110373 (term-term) R-MMU:110313	R-MMU:110373 (term-term) R-MMU:110313###1.0
R-MMU:110373 (term-term) R-MMU:110314	R-MMU:110373 (term-term) R-MMU:110314###1.0
R-MMU:141444 (term-term) R-MMU:141424	R-MMU:141444 (term-term) R-MMU:141424###1.0
R-MMU:141444 (term-term-ontology) R-MMU:141424	R-MMU:141444 (term-term-ontology) R-MMU:141424###2.0
R-MMU:2500257 (term-term) R-MMU:141424	R-MMU:2500257 (term-term) R-MMU:141424###0.857142857142857
R-MMU:2500257 (term-term) R-MMU:141444	R-MMU:2500257 (term-term) R-MMU:141444###0.857142857142857
R-MMU:3371497 (term-term) R-MMU:141424	R-MMU:3371497 (term-term) R-MMU:141424###0.6153846153846153
R-MMU:3371497 (term-term) R-MMU:141444	R-MMU:3371497 (term-term) R-MMU:141444###0.6153846153846153
R-MMU:3371497 (term-term) R-MMU:2500257	R-MMU:3371497 (term-term) R-MMU:2500257###0.49999999999999983
R-MMU:4615885 (term-term) R-MMU:141424	R-MMU:4615885 (term-term) R-MMU:141424###0.6153846153846153
R-MMU:4615885 (term-term) R-MMU:141444	R-MMU:4615885 (term-term) R-MMU:141444###0.6153846153846153
R-MMU:4615885 (term-term) R-MMU:2500257	R-MMU:4615885 (term-term) R-MMU:2500257###0.49999999999999983
R-MMU:4615885 (term-term) R-MMU:2980766	R-MMU:4615885 (term-term) R-MMU:2980766###0.44444444444444436
R-MMU:5651801 (term-term) R-MMU:110313	R-MMU:5651801 (term-term) R-MMU:110313###1.0
R-MMU:5651801 (term-term) R-MMU:110314	R-MMU:5651801 (term-term) R-MMU:110314###1.0
R-MMU:5651801 (term-term) R-MMU:110373	R-MMU:5651801 (term-term) R-MMU:110373###1.0
R-MMU:5651801 (term-term-ontology) R-MMU:110373	R-MMU:5651801 (term-term-ontology) R-MMU:110373###2.0
R-MMU:5656169 (term-term) R-MMU:110313	R-MMU:5656169 (term-term) R-MMU:110313###1.0
R-MMU:5656169 (term-term) R-MMU:110314	R-MMU:5656169 (term-term) R-MMU:110314###1.0
R-MMU:5656169 (term-term) R-MMU:110373	R-MMU:5656169 (term-term) R-MMU:110373###1.0
R-MMU:5656169 (term-term) R-MMU:5651801	R-MMU:5656169 (term-term) R-MMU:5651801###1.0
R-MMU:5656169 (term-term-ontology) R-MMU:110313	R-MMU:5656169 (term-term-ontology) R-MMU:110313###2.0
R-MMU:5693567 (term-term) R-MMU:110313	R-MMU:5693567 (term-term) R-MMU:110313###0.49999999999999983
R-MMU:5693567 (term-term) R-MMU:110314	R-MMU:5693567 (term-term) R-MMU:110314###0.49999999999999983
R-MMU:5693567 (term-term) R-MMU:110373	R-MMU:5693567 (term-term) R-MMU:110373###0.49999999999999983
R-MMU:5693567 (term-term) R-MMU:5651801	R-MMU:5693567 (term-term) R-MMU:5651801###0.49999999999999983
R-MMU:5693567 (term-term) R-MMU:5656169	R-MMU:5693567 (term-term) R-MMU:5656169###0.49999999999999983
R-MMU:5693567 (term-term) R-MMU:5693565	R-MMU:5693567 (term-term) R-MMU:5693565###0.6923076923076924
R-MMU:5693571 (term-term) R-MMU:5693565	R-MMU:5693571 (term-term) R-MMU:5693565###0.8275862068965518
R-MMU:5693571 (term-term) R-MMU:5693567	R-MMU:5693571 (term-term) R-MMU:5693567###0.5714285714285713
R-MMU:5693606 (term-term) R-MMU:5693565	R-MMU:5693606 (term-term) R-MMU:5693565###1.0
R-MMU:5693606 (term-term) R-MMU:5693567	R-MMU:5693606 (term-term) R-MMU:5693567###0.6923076923076924
R-MMU:5693606 (term-term) R-MMU:5693571	R-MMU:5693606 (term-term) R-MMU:5693571###0.8275862068965518
R-MMU:5693606 (term-term-ontology) R-MMU:5693565	R-MMU:5693606 (term-term-ontology) R-MMU:5693565###2.0
R-MMU:5696397 (term-term) R-MMU:110313	R-MMU:5696397 (term-term) R-MMU:110313###1.0
R-MMU:5696397 (term-term) R-MMU:110314	R-MMU:5696397 (term-term) R-MMU:110314###1.0
R-MMU:5696397 (term-term) R-MMU:110373	R-MMU:5696397 (term-term) R-MMU:110373###1.0
R-MMU:5696397 (term-term) R-MMU:5651801	R-MMU:5696397 (term-term) R-MMU:5651801###1.0
R-MMU:5696397 (term-term) R-MMU:5656169	R-MMU:5696397 (term-term) R-MMU:5656169###1.0
R-MMU:5696397 (term-term) R-MMU:5693567	R-MMU:5696397 (term-term) R-MMU:5693567###0.49999999999999983
R-MMU:5696400 (term-term) R-MMU:110313	R-MMU:5696400 (term-term) R-MMU:110313###1.0
R-MMU:5696400 (term-term) R-MMU:110314	R-MMU:5696400 (term-term) R-MMU:110314###1.0
R-MMU:5696400 (term-term) R-MMU:110373	R-MMU:5696400 (term-term) R-MMU:110373###1.0
R-MMU:5696400 (term-term) R-MMU:5651801	R-MMU:5696400 (term-term) R-MMU:5651801###1.0
R-MMU:5696400 (term-term) R-MMU:5656169	R-MMU:5696400 (term-term) R-MMU:5656169###1.0
R-MMU:5696400 (term-term) R-MMU:5693567	R-MMU:5696400 (term-term) R-MMU:5693567###0.49999999999999983
R-MMU:5696400 (term-term) R-MMU:5696397	R-MMU:5696400 (term-term) R-MMU:5696397###1.0
R-MMU:6791312 (term-term) R-MMU:429947	R-MMU:6791312 (term-term) R-MMU:429947###1.0
R-MMU:6804115 (term-term) R-MMU:429947	R-MMU:6804115 (term-term) R-MMU:429947###1.0
R-MMU:6804115 (term-term) R-MMU:6791312	R-MMU:6804115 (term-term) R-MMU:6791312###1.0
R-MMU:6804115 (term-term-ontology) R-MMU:6791312	R-MMU:6804115 (term-term-ontology) R-MMU:6791312###2.0
R-MMU:6811436 (term-term) R-MMU:141424	R-MMU:6811436 (term-term) R-MMU:141424###0.6153846153846153
R-MMU:6811436 (term-term) R-MMU:141444	R-MMU:6811436 (term-term) R-MMU:141444###0.6153846153846153
R-MMU:6811436 (term-term) R-MMU:2500257	R-MMU:6811436 (term-term) R-MMU:2500257###0.49999999999999983
R-MMU:6811436 (term-term) R-MMU:3371497	R-MMU:6811436 (term-term) R-MMU:3371497###1.0
R-MMU:68962 (term-term) R-MMU:176187	R-MMU:68962 (term-term) R-MMU:176187###0.7727272727272725
R-MMU:72662 (term-term) R-MMU:72649	R-MMU:72662 (term-term) R-MMU:72649###0.8275862068965518
R-MMU:72662 (term-term-ontology) R-MMU:72649	R-MMU:72662 (term-term-ontology) R-MMU:72649###2.0
R-MMU:72695 (term-term) R-MMU:72649	R-MMU:72695 (term-term) R-MMU:72649###1.0
R-MMU:72695 (term-term) R-MMU:72662	R-MMU:72695 (term-term) R-MMU:72662###0.8275862068965518
R-MMU:72702 (term-term) R-MMU:72649	R-MMU:72702 (term-term) R-MMU:72649###1.0
R-MMU:72702 (term-term) R-MMU:72662	R-MMU:72702 (term-term) R-MMU:72662###0.8275862068965518
R-MMU:72702 (term-term) R-MMU:72695	R-MMU:72702 (term-term) R-MMU:72695###1.0
R-MMU:73893 (term-term) R-MMU:110313	R-MMU:73893 (term-term) R-MMU:110313###1.0
R-MMU:73893 (term-term) R-MMU:110314	R-MMU:73893 (term-term) R-MMU:110314###1.0
R-MMU:73893 (term-term) R-MMU:110373	R-MMU:73893 (term-term) R-MMU:110373###1.0
R-MMU:73893 (term-term) R-MMU:5651801	R-MMU:73893 (term-term) R-MMU:5651801###1.0
R-MMU:73893 (term-term) R-MMU:5656169	R-MMU:73893 (term-term) R-MMU:5656169###1.0
R-MMU:73893 (term-term) R-MMU:5693567	R-MMU:73893 (term-term) R-MMU:5693567###0.49999999999999983
R-MMU:73893 (term-term) R-MMU:5696397	R-MMU:73893 (term-term) R-MMU:5696397###1.0
R-MMU:73893 (term-term) R-MMU:5696400	R-MMU:73893 (term-term) R-MMU:5696400###1.0
R-MMU:73893 (term-term-ontology) R-MMU:110313	R-MMU:73893 (term-term-ontology) R-MMU:110313###2.0
R-MMU:73893 (term-term-ontology) R-MMU:110314	R-MMU:73893 (term-term-ontology) R-MMU:110314###2.0
R-MMU:73933 (term-term) R-MMU:110313	R-MMU:73933 (term-term) R-MMU:110313###1.0
R-MMU:73933 (term-term) R-MMU:110314	R-MMU:73933 (term-term) R-MMU:110314###1.0
R-MMU:73933 (term-term) R-MMU:110373	R-MMU:73933 (term-term) R-MMU:110373###1.0
R-MMU:73933 (term-term) R-MMU:5651801	R-MMU:73933 (term-term) R-MMU:5651801###1.0
R-MMU:73933 (term-term) R-MMU:5656169	R-MMU:73933 (term-term) R-MMU:5656169###1.0
R-MMU:73933 (term-term) R-MMU:5693567	R-MMU:73933 (term-term) R-MMU:5693567###0.49999999999999983
R-MMU:73933 (term-term) R-MMU:5696397	R-MMU:73933 (term-term) R-MMU:5696397###1.0
R-MMU:73933 (term-term) R-MMU:5696400	R-MMU:73933 (term-term) R-MMU:5696400###1.0
R-MMU:73933 (term-term) R-MMU:73893	R-MMU:73933 (term-term) R-MMU:73893###1.0
R-MMU:73933 (term-term-ontology) R-MMU:110373	R-MMU:73933 (term-term-ontology) R-MMU:110373###2.0
R-MMU:9646399 (term-term) R-MMU:141424	R-MMU:9646399 (term-term) R-MMU:141424###0.6153846153846153
R-MMU:9646399 (term-term) R-MMU:141444	R-MMU:9646399 (term-term) R-MMU:141444###0.6153846153846153
R-MMU:9646399 (term-term) R-MMU:2500257	R-MMU:9646399 (term-term) R-MMU:2500257###0.49999999999999983
R-MMU:9646399 (term-term) R-MMU:3371497	R-MMU:9646399 (term-term) R-MMU:3371497###1.0
R-MMU:9646399 (term-term) R-MMU:6811436	R-MMU:9646399 (term-term) R-MMU:6811436###1.0
