# Supplementary material for: The Greatwall kinase safeguards the genome integrity by affecting the kinome activity in mitosis
Source: Oncogene. 2020 Sep 25;39(44):6816–40. doi: 10.1038/s41388-020-01470-1 (PMC7605441; doi:10.1038/s41388-020-01470-1)
Supplement: Supplementary file 8 — File S1 [file 41388_2020_1470_MOESM8_ESM.zip › saved-session/12675/all-genes-from-list-found.txt]

1	101706|102595|12421|12832|13006|13685|14218|15270|16319|16906|170768|17118|17215|17219|18432|19386|19687|209456|228140|234663|235626|235661|240087|27050|27223|27979|51796|51869|53328|54127|56715|58800|66979|67121|70625|72068|73473|75956|93760
