# Supplementary material for: The Greatwall kinase safeguards the genome integrity by affecting the kinome activity in mitosis
Source: Oncogene. 2020 Sep 25;39(44):6816–40. doi: 10.1038/s41388-020-01470-1 (PMC7605441; doi:10.1038/s41388-020-01470-1)
Supplement: Supplementary file 8 — File S1 [file 41388_2020_1470_MOESM8_ESM.zip › saved-session/12675/all-missing-genes-from-list.txt]

1	103136|104027|109624|111173|11906|14793|15525|16477|17979|18949|207214|227331|230753|240185|244668|26407|433693|54189|56205|622675|63958|66385|66395|66432|67299|67886|68564|71810|77300|78749
