# Supplementary material for: The Greatwall kinase safeguards the genome integrity by affecting the kinome activity in mitosis
Source: Oncogene. 2020 Sep 25;39(44):6816–40. doi: 10.1038/s41388-020-01470-1 (PMC7605441; doi:10.1038/s41388-020-01470-1)
Supplement: Supplementary file 8 — File S1 [file 41388_2020_1470_MOESM8_ESM.zip › saved-session/12675/analysis.properties]

#Analysis Properties
#Mon Aug 10 16:48:06 CEST 2020
common-parents-number=3
is-group-by-parents=false
reference-set-type=PRESELECTED_ID_REFERENCE
analysis-mode=FUNCTION_CENTERED_ANALYSIS
use-mid-pvalues=false
is-display-smallest-pvalue=true
is-display-gene-number=false
kappa-score-threshold=0.4
use-doubling-for-two-sided-test=false
correction-method=Bonferroni step down
sharing-group-percentage=50
is-calculate-bonferroni=false
is-calculate-benjamini=false
is-display-gene-percentage-go-term=false
merge-term-percentage=50
is-show-significant-only=false
is-or-combine=true
different-parent-number=4
cluster-threshold=60.0
is-group-by-kappa-statistic=true
min-go-level=3
is-display-gene-percentage-initial-list=false
is-entire-level=false
is-add-all-initial-genes=false
max-go-level=20
visual-style-type=ShowGroupDifference
is-use-random-colors=false
is-go-group=true
is-hide-labels=false
is-calculate-holm=true
max-number-of-genes-per-term-to-show=0
is-go-fusion=true
pvalue-cutoff=0.05000000074505806
initial-group-size=1
statistical-test-to-use=Enrichment/Depletion (Two-sided hypergeometric test)
