# Supplementary material for: The Greatwall kinase safeguards the genome integrity by affecting the kinome activity in mitosis
Source: Oncogene. 2020 Sep 25;39(44):6816–40. doi: 10.1038/s41388-020-01470-1 (PMC7605441; doi:10.1038/s41388-020-01470-1)
Supplement: Supplementary file 8 — File S1 [file 41388_2020_1470_MOESM8_ESM.zip › saved-session/12675/ordered-cluego-term-map.xml]

<?xml version="1.0" encoding="UTF-8" standalone="yes"?>
<cluego-terms version="2.0">
  <term clusterName="Specific for Cluster #1" go-id-string="R-MMU:3108214" initial-group-color="Group0$120|159|98|255" name="SUMOylation of DNA damage response and repair proteins" nodeShape="Ellipse" numberOfGenesFromInitialListFoundInGO="39" numberOfGroupTests="6" numberOfTermTests="25" ontologyID="REACTOME" ontologySource="REACTOME_Pathways_08.05.2020" order="1" overviewTermColor="0|0|0|255" pvalueTermTestRank="12" selected="true" termPvalue="0.0041678150642703495" totalFrequency="4.1666665" type="TERM">
    <associated-gene-symbols>
      <value>Mdc1</value>
      <value>Ranbp2</value>
      <value>Smc3</value>
    </associated-gene-symbols>
    <all-associated-symbols>
      <value>Aaas</value>
      <value>Blm</value>
      <value>Bmi1</value>
      <value>Brca1</value>
      <value>Cbx2</value>
      <value>Cbx4</value>
      <value>Cbx8</value>
      <value>Cetn2</value>
      <value>Eid3</value>
      <value>Hdac7</value>
      <value>Herc2</value>
      <value>Mdc1</value>
      <value>Ndc1</value>
      <value>Nsmce1</value>
      <value>Nsmce2</value>
      <value>Nsmce3</value>
      <value>Nsmce4a</value>
      <value>Nup107</value>
      <value>Nup133</value>
      <value>Nup153</value>
      <value>Nup155</value>
      <value>Nup160</value>
      <value>Nup188</value>
      <value>Nup210</value>
      <value>Nup214</value>
      <value>Nup35</value>
      <value>Nup37</value>
      <value>Nup43</value>
      <value>Nup50</value>
      <value>Nup54</value>
      <value>Nup62</value>
      <value>Nup85</value>
      <value>Nup88</value>
      <value>Nup93</value>
      <value>Nup98</value>
      <value>Nupl1</value>
      <value>Nupl2</value>
      <value>Pcgf2</value>
      <value>Phc1</value>
      <value>Phc2</value>
      <value>Phc3</value>
      <value>Pias1</value>
      <value>Pias2</value>
      <value>Pias4</value>
      <value>Pml</value>
      <value>Pom121</value>
      <value>Rad21</value>
      <value>Rad52</value>
      <value>Rae1</value>
      <value>Ranbp2</value>
      <value>Ring1</value>
      <value>Rnf168</value>
      <value>Rnf2</value>
      <value>Rpa1</value>
      <value>Scmh1</value>
      <value>Sec13</value>
      <value>Seh1l</value>
      <value>Smc1a</value>
      <value>Smc3</value>
      <value>Smc5</value>
      <value>Smc6</value>
      <value>Sp100</value>
      <value>Stag1</value>
      <value>Stag2</value>
      <value>Sumo1</value>
      <value>Sumo2</value>
      <value>Sumo3</value>
      <value>Tdg</value>
      <value>Tpr</value>
      <value>Ube2i</value>
      <value>Xpc</value>
      <value>Xrcc4</value>
    </all-associated-symbols>
    <associated-gene-ids>
      <value>13006</value>
      <value>19386</value>
      <value>240087</value>
    </associated-gene-ids>
    <go-levels>
      <value>-1</value>
    </go-levels>
    <cluster-ids>
      <value>1</value>
    </cluster-ids>
    <go-groups>
      <map key="Group0" value="120|159|98|255"/>
    </go-groups>
    <groups-pvalues>
      <map key="Group0" value="0.0041678150642703495"/>
    </groups-pvalues>
    <groups-test-rank>
      <map key="Group0" value="5"/>
    </groups-test-rank>
    <all-associated-gene-ids>
      <map key="103468" value="IEA"/>
      <map key="107939" value="IEA"/>
      <map key="108138" value="IEA"/>
      <map key="108989" value="IEA"/>
      <map key="110379" value="IEA"/>
      <map key="12144" value="IEA"/>
      <map key="12151" value="IEA"/>
      <map key="12189" value="IEA"/>
      <map key="12416" value="IEA"/>
      <map key="12418" value="IEA"/>
      <map key="13006" value="IEA"/>
      <map key="13619" value="IEA"/>
      <map key="15204" value="IEA"/>
      <map key="170762" value="IEA"/>
      <map key="170930" value="IEA"/>
      <map key="17344" value="IEA"/>
      <map key="18141" value="IEA"/>
      <map key="18226" value="IEA"/>
      <map key="18854" value="IEA"/>
      <map key="19069" value="IEA"/>
      <map key="19357" value="IEA"/>
      <map key="19365" value="IEA"/>
      <map key="19386" value="IEA"/>
      <map key="19763" value="IEA"/>
      <map key="19821" value="IEA"/>
      <map key="20610" value="IEA"/>
      <map key="20684" value="IEA"/>
      <map key="20842" value="IEA"/>
      <map key="20843" value="IEA"/>
      <map key="21665" value="IEA"/>
      <map key="218210" value="IEA"/>
      <map key="22196" value="IEA"/>
      <map key="22218" value="IEA"/>
      <map key="223921" value="IEA"/>
      <map key="22591" value="IEA"/>
      <map key="226026" value="IEA"/>
      <map key="22658" value="IEA"/>
      <map key="227699" value="IEA"/>
      <map key="227720" value="IEA"/>
      <map key="231042" value="IEA"/>
      <map key="234865" value="IEA"/>
      <map key="240087" value="IEA"/>
      <map key="24061" value="IEA"/>
      <map key="241915" value="IEA"/>
      <map key="26370" value="IEA"/>
      <map key="269113" value="IEA"/>
      <map key="269966" value="IEA"/>
      <map key="29871" value="IEA"/>
      <map key="30951" value="IEA"/>
      <map key="445007" value="IEA"/>
      <map key="54383" value="IEA"/>
      <map key="54563" value="IEA"/>
      <map key="56233" value="IEA"/>
      <map key="56469" value="IEA"/>
      <map key="59004" value="IEA"/>
      <map key="59015" value="IEA"/>
      <map key="66341" value="IEA"/>
      <map key="66647" value="IEA"/>
      <map key="66679" value="IEA"/>
      <map key="67241" value="IEA"/>
      <map key="67711" value="IEA"/>
      <map key="67872" value="IEA"/>
      <map key="68275" value="IEA"/>
      <map key="68501" value="IEA"/>
      <map key="69482" value="IEA"/>
      <map key="69736" value="IEA"/>
      <map key="69912" value="IEA"/>
      <map key="70238" value="IEA"/>
      <map key="71805" value="IEA"/>
      <map key="71844" value="IEA"/>
      <map key="72124" value="IEA"/>
      <map key="72787" value="IEA"/>
    </all-associated-gene-ids>
    <associated-gene-cluster>
      <map key="1">
        <value>Mdc1</value>
        <value>Ranbp2</value>
        <value>Smc3</value>
      </map>
    </associated-gene-cluster>
  </term>
  <term clusterName="Specific for Cluster #1" go-id-string="R-MMU:176187" initial-group-color="Group1$28|248|61|255" name="Activation of ATR in response to replication stress" nodeShape="Ellipse" numberOfGenesFromInitialListFoundInGO="39" numberOfGroupTests="6" numberOfTermTests="25" ontologyID="REACTOME" ontologySource="REACTOME_Pathways_08.05.2020" order="2" overviewTermColor="0|0|0|255" pvalueTermTestRank="19" selected="false" termPvalue="0.010300186888175671" totalFrequency="5.882353" type="TERM">
    <associated-gene-symbols>
      <value>Mcm3</value>
      <value>Mcm6</value>
    </associated-gene-symbols>
    <all-associated-symbols>
      <value>Atrip</value>
      <value>Cdc25a</value>
      <value>Cdc25c</value>
      <value>Cdc45</value>
      <value>Cdc6</value>
      <value>Cdc7</value>
      <value>Cdk2</value>
      <value>Chek1</value>
      <value>Clspn</value>
      <value>Dbf4</value>
      <value>Hus1</value>
      <value>Mcm10</value>
      <value>Mcm2</value>
      <value>Mcm3</value>
      <value>Mcm4</value>
      <value>Mcm5</value>
      <value>Mcm6</value>
      <value>Mcm7</value>
      <value>Mcm8</value>
      <value>Orc1</value>
      <value>Orc2</value>
      <value>Orc3</value>
      <value>Orc4</value>
      <value>Orc5</value>
      <value>Rad1</value>
      <value>Rad17</value>
      <value>Rad9a</value>
      <value>Rad9b</value>
      <value>Rfc2</value>
      <value>Rfc3</value>
      <value>Rfc4</value>
      <value>Rfc5</value>
      <value>Rpa1</value>
      <value>Rpa3</value>
    </all-associated-symbols>
    <associated-gene-ids>
      <value>17215</value>
      <value>17219</value>
    </associated-gene-ids>
    <go-levels>
      <value>-1</value>
    </go-levels>
    <cluster-ids>
      <value>1</value>
    </cluster-ids>
    <go-groups>
      <map key="Group1" value="28|248|61|255"/>
    </go-groups>
    <groups-pvalues>
      <map key="Group1" value="0.0010103285990759867"/>
    </groups-pvalues>
    <groups-test-rank>
      <map key="Group1" value="4"/>
    </groups-test-rank>
    <all-associated-gene-ids>
      <map key="106344" value="IEA"/>
      <map key="12530" value="IEA"/>
      <map key="12532" value="IEA"/>
      <map key="12544" value="IEA"/>
      <map key="12545" value="IEA"/>
      <map key="12566" value="IEA"/>
      <map key="12649" value="IEA"/>
      <map key="15574" value="IEA"/>
      <map key="17215" value="IEA"/>
      <map key="17216" value="IEA"/>
      <map key="17217" value="IEA"/>
      <map key="17218" value="IEA"/>
      <map key="17219" value="IEA"/>
      <map key="17220" value="IEA"/>
      <map key="18392" value="IEA"/>
      <map key="18393" value="IEA"/>
      <map key="19355" value="IEA"/>
      <map key="19356" value="IEA"/>
      <map key="19367" value="IEA"/>
      <map key="19718" value="IEA"/>
      <map key="231724" value="IEA"/>
      <map key="235610" value="IEA"/>
      <map key="23834" value="IEA"/>
      <map key="26428" value="IEA"/>
      <map key="26429" value="IEA"/>
      <map key="269582" value="IEA"/>
      <map key="27214" value="IEA"/>
      <map key="50793" value="IEA"/>
      <map key="66634" value="IEA"/>
      <map key="68240" value="IEA"/>
      <map key="68275" value="IEA"/>
      <map key="69263" value="IEA"/>
      <map key="70024" value="IEA"/>
      <map key="72151" value="IEA"/>
    </all-associated-gene-ids>
    <associated-gene-cluster>
      <map key="1">
        <value>Mcm3</value>
        <value>Mcm6</value>
      </map>
    </associated-gene-cluster>
  </term>
  <term clusterName="Specific for Cluster #1" go-id-string="R-MMU:68962" initial-group-color="Group1$28|248|61|255" name="Activation of the pre-replicative complex" nodeShape="Ellipse" numberOfGenesFromInitialListFoundInGO="39" numberOfGroupTests="6" numberOfTermTests="25" ontologyID="REACTOME" ontologySource="REACTOME_Pathways_08.05.2020" order="3" overviewTermColor="0|0|0|255" pvalueTermTestRank="5" selected="true" termPvalue="3.236363504843298E-4" totalFrequency="10.0" type="TERM">
    <associated-gene-symbols>
      <value>Mcm3</value>
      <value>Mcm6</value>
      <value>Pole4</value>
    </associated-gene-symbols>
    <all-associated-symbols>
      <value>Cdc45</value>
      <value>Cdc6</value>
      <value>Cdc7</value>
      <value>Cdk2</value>
      <value>Cdt1</value>
      <value>Dbf4</value>
      <value>Gmnn</value>
      <value>Mcm10</value>
      <value>Mcm2</value>
      <value>Mcm3</value>
      <value>Mcm4</value>
      <value>Mcm5</value>
      <value>Mcm6</value>
      <value>Mcm7</value>
      <value>Mcm8</value>
      <value>Orc1</value>
      <value>Orc2</value>
      <value>Orc3</value>
      <value>Orc4</value>
      <value>Orc5</value>
      <value>Pola1</value>
      <value>Pola2</value>
      <value>Pole</value>
      <value>Pole2</value>
      <value>Pole3</value>
      <value>Pole4</value>
      <value>Prim1</value>
      <value>Prim2</value>
      <value>Rpa1</value>
      <value>Rpa3</value>
    </all-associated-symbols>
    <associated-gene-ids>
      <value>17215</value>
      <value>17219</value>
      <value>66979</value>
    </associated-gene-ids>
    <go-levels>
      <value>-1</value>
    </go-levels>
    <cluster-ids>
      <value>1</value>
    </cluster-ids>
    <go-groups>
      <map key="Group1" value="28|248|61|255"/>
    </go-groups>
    <groups-pvalues>
      <map key="Group1" value="0.0010103285990759867"/>
    </groups-pvalues>
    <groups-test-rank>
      <map key="Group1" value="4"/>
    </groups-test-rank>
    <all-associated-gene-ids>
      <map key="12544" value="IEA"/>
      <map key="12545" value="IEA"/>
      <map key="12566" value="IEA"/>
      <map key="17215" value="IEA"/>
      <map key="17216" value="IEA"/>
      <map key="17217" value="IEA"/>
      <map key="17218" value="IEA"/>
      <map key="17219" value="IEA"/>
      <map key="17220" value="IEA"/>
      <map key="18392" value="IEA"/>
      <map key="18393" value="IEA"/>
      <map key="18968" value="IEA"/>
      <map key="18969" value="IEA"/>
      <map key="18973" value="IEA"/>
      <map key="18974" value="IEA"/>
      <map key="19075" value="IEA"/>
      <map key="19076" value="IEA"/>
      <map key="23834" value="IEA"/>
      <map key="26428" value="IEA"/>
      <map key="26429" value="IEA"/>
      <map key="27214" value="IEA"/>
      <map key="50793" value="IEA"/>
      <map key="57441" value="IEA"/>
      <map key="59001" value="IEA"/>
      <map key="66634" value="IEA"/>
      <map key="66979" value="IEA"/>
      <map key="67177" value="IEA"/>
      <map key="68240" value="IEA"/>
      <map key="68275" value="IEA"/>
      <map key="70024" value="IEA"/>
    </all-associated-gene-ids>
    <associated-gene-cluster>
      <map key="1">
        <value>Mcm3</value>
        <value>Mcm6</value>
        <value>Pole4</value>
      </map>
    </associated-gene-cluster>
  </term>
  <term clusterName="Specific for Cluster #1" go-id-string="R-MMU:429947" initial-group-color="Group2$139|226|201|255" name="Deadenylation of mRNA" nodeShape="Ellipse" numberOfGenesFromInitialListFoundInGO="39" numberOfGroupTests="6" numberOfTermTests="25" ontologyID="REACTOME" ontologySource="REACTOME_Pathways_08.05.2020" order="4" overviewTermColor="0|0|0|255" pvalueTermTestRank="15" selected="false" termPvalue="0.005651610335250725" totalFrequency="8.0" type="TERM">
    <associated-gene-symbols>
      <value>Cnot2</value>
      <value>Tnks1bp1</value>
    </associated-gene-symbols>
    <all-associated-symbols>
      <value>Cnot1</value>
      <value>Cnot10</value>
      <value>Cnot11</value>
      <value>Cnot2</value>
      <value>Cnot3</value>
      <value>Cnot4</value>
      <value>Cnot6</value>
      <value>Cnot6l</value>
      <value>Cnot7</value>
      <value>Cnot8</value>
      <value>Cnot9</value>
      <value>Eif4a1</value>
      <value>Eif4a2</value>
      <value>Eif4a3</value>
      <value>Eif4b</value>
      <value>Eif4e</value>
      <value>Eif4g1</value>
      <value>Pabpc1</value>
      <value>Paip1</value>
      <value>Pan2</value>
      <value>Pan3</value>
      <value>Parn</value>
      <value>Tnks1bp1</value>
      <value>Tut4</value>
      <value>Tut7</value>
    </all-associated-symbols>
    <associated-gene-ids>
      <value>228140</value>
      <value>72068</value>
    </associated-gene-ids>
    <go-levels>
      <value>-1</value>
    </go-levels>
    <cluster-ids>
      <value>1</value>
    </cluster-ids>
    <go-groups>
      <map key="Group2" value="139|226|201|255"/>
    </go-groups>
    <groups-pvalues>
      <map key="Group2" value="0.01912609142539524"/>
    </groups-pvalues>
    <groups-test-rank>
      <map key="Group2" value="6"/>
    </groups-test-rank>
    <all-associated-gene-ids>
      <map key="103135" value="IEA"/>
      <map key="104625" value="IEA"/>
      <map key="13681" value="IEA"/>
      <map key="13682" value="IEA"/>
      <map key="13684" value="IEA"/>
      <map key="18458" value="IEA"/>
      <map key="18983" value="IEA"/>
      <map key="192170" value="IEA"/>
      <map key="208643" value="IEA"/>
      <map key="214290" value="IEA"/>
      <map key="218693" value="IEA"/>
      <map key="228140" value="IEA"/>
      <map key="230594" value="IEA"/>
      <map key="231464" value="IEA"/>
      <map key="232791" value="IEA"/>
      <map key="234594" value="IEA"/>
      <map key="52846" value="IEA"/>
      <map key="53621" value="IEA"/>
      <map key="58184" value="IEA"/>
      <map key="69125" value="IEA"/>
      <map key="72068" value="IEA"/>
      <map key="72587" value="IEA"/>
      <map key="74108" value="IEA"/>
      <map key="75705" value="IEA"/>
      <map key="78893" value="IEA"/>
    </all-associated-gene-ids>
    <associated-gene-cluster>
      <map key="1">
        <value>Cnot2</value>
        <value>Tnks1bp1</value>
      </map>
    </associated-gene-cluster>
  </term>
  <term clusterName="Specific for Cluster #1" go-id-string="R-MMU:6791312" initial-group-color="Group2$139|226|201|255" name="TP53 Regulates Transcription of Cell Cycle Genes" nodeShape="Ellipse" numberOfGenesFromInitialListFoundInGO="39" numberOfGroupTests="6" numberOfTermTests="25" ontologyID="REACTOME" ontologySource="REACTOME_Pathways_08.05.2020" order="5" overviewTermColor="0|0|0|255" pvalueTermTestRank="19" selected="false" termPvalue="0.010300186888175671" totalFrequency="5.882353" type="TERM">
    <associated-gene-symbols>
      <value>Cnot2</value>
      <value>Tnks1bp1</value>
    </associated-gene-symbols>
    <all-associated-symbols>
      <value>Aurka</value>
      <value>Bax</value>
      <value>Btg2</value>
      <value>Ccna1</value>
      <value>Ccna2</value>
      <value>Ccnb1</value>
      <value>Ccne1</value>
      <value>Ccne2</value>
      <value>Cdc25c</value>
      <value>Cdk1</value>
      <value>Cdk2</value>
      <value>Cdkn1a</value>
      <value>Cdkn1b</value>
      <value>Cdkn1c</value>
      <value>Cenpj</value>
      <value>Cnot1</value>
      <value>Cnot10</value>
      <value>Cnot11</value>
      <value>Cnot2</value>
      <value>Cnot3</value>
      <value>Cnot4</value>
      <value>Cnot6</value>
      <value>Cnot6l</value>
      <value>Cnot7</value>
      <value>Cnot8</value>
      <value>Cnot9</value>
      <value>E2f7</value>
      <value>E2f8</value>
      <value>Gadd45a</value>
      <value>Npm1</value>
      <value>Pcna</value>
      <value>Plk2</value>
      <value>Sfn</value>
      <value>Tnks1bp1</value>
    </all-associated-symbols>
    <associated-gene-ids>
      <value>228140</value>
      <value>72068</value>
    </associated-gene-ids>
    <go-levels>
      <value>-1</value>
    </go-levels>
    <cluster-ids>
      <value>1</value>
    </cluster-ids>
    <go-groups>
      <map key="Group2" value="139|226|201|255"/>
    </go-groups>
    <groups-pvalues>
      <map key="Group2" value="0.01912609142539524"/>
    </groups-pvalues>
    <groups-test-rank>
      <map key="Group2" value="6"/>
    </groups-test-rank>
    <all-associated-gene-ids>
      <map key="104625" value="IEA"/>
      <map key="108961" value="IEA"/>
      <map key="12028" value="IEA"/>
      <map key="12227" value="IEA"/>
      <map key="12427" value="IEA"/>
      <map key="12428" value="IEA"/>
      <map key="12447" value="IEA"/>
      <map key="12448" value="IEA"/>
      <map key="12532" value="IEA"/>
      <map key="12534" value="IEA"/>
      <map key="12566" value="IEA"/>
      <map key="12575" value="IEA"/>
      <map key="12576" value="IEA"/>
      <map key="12577" value="IEA"/>
      <map key="13197" value="IEA"/>
      <map key="18148" value="IEA"/>
      <map key="18538" value="IEA"/>
      <map key="18983" value="IEA"/>
      <map key="20620" value="IEA"/>
      <map key="20878" value="IEA"/>
      <map key="219103" value="IEA"/>
      <map key="228140" value="IEA"/>
      <map key="231464" value="IEA"/>
      <map key="232791" value="IEA"/>
      <map key="234594" value="IEA"/>
      <map key="268697" value="IEA"/>
      <map key="52679" value="IEA"/>
      <map key="52846" value="IEA"/>
      <map key="53621" value="IEA"/>
      <map key="55948" value="IEA"/>
      <map key="58184" value="IEA"/>
      <map key="69125" value="IEA"/>
      <map key="72068" value="IEA"/>
      <map key="78893" value="IEA"/>
    </all-associated-gene-ids>
    <associated-gene-cluster>
      <map key="1">
        <value>Cnot2</value>
        <value>Tnks1bp1</value>
      </map>
    </associated-gene-cluster>
  </term>
  <term clusterName="Specific for Cluster #1" go-id-string="R-MMU:6804115" initial-group-color="Group2$139|226|201|255" name="TP53 regulates transcription of additional cell cycle genes whose exact role in the p53 pathway remain uncertain" nodeShape="Ellipse" numberOfGenesFromInitialListFoundInGO="39" numberOfGroupTests="6" numberOfTermTests="25" ontologyID="REACTOME" ontologySource="REACTOME_Pathways_08.05.2020" order="6" overviewTermColor="0|0|0|255" pvalueTermTestRank="9" selected="true" termPvalue="0.002621449594348476" totalFrequency="11.764706" type="TERM">
    <associated-gene-symbols>
      <value>Cnot2</value>
      <value>Tnks1bp1</value>
    </associated-gene-symbols>
    <all-associated-symbols>
      <value>Btg2</value>
      <value>Cdc25c</value>
      <value>Cenpj</value>
      <value>Cnot1</value>
      <value>Cnot10</value>
      <value>Cnot11</value>
      <value>Cnot2</value>
      <value>Cnot3</value>
      <value>Cnot4</value>
      <value>Cnot6</value>
      <value>Cnot6l</value>
      <value>Cnot7</value>
      <value>Cnot8</value>
      <value>Cnot9</value>
      <value>Npm1</value>
      <value>Plk2</value>
      <value>Tnks1bp1</value>
    </all-associated-symbols>
    <associated-gene-ids>
      <value>228140</value>
      <value>72068</value>
    </associated-gene-ids>
    <go-levels>
      <value>-1</value>
    </go-levels>
    <cluster-ids>
      <value>1</value>
    </cluster-ids>
    <go-groups>
      <map key="Group2" value="139|226|201|255"/>
    </go-groups>
    <groups-pvalues>
      <map key="Group2" value="0.01912609142539524"/>
    </groups-pvalues>
    <groups-test-rank>
      <map key="Group2" value="6"/>
    </groups-test-rank>
    <all-associated-gene-ids>
      <map key="104625" value="IEA"/>
      <map key="12227" value="IEA"/>
      <map key="12532" value="IEA"/>
      <map key="18148" value="IEA"/>
      <map key="18983" value="IEA"/>
      <map key="20620" value="IEA"/>
      <map key="219103" value="IEA"/>
      <map key="228140" value="IEA"/>
      <map key="231464" value="IEA"/>
      <map key="232791" value="IEA"/>
      <map key="234594" value="IEA"/>
      <map key="52846" value="IEA"/>
      <map key="53621" value="IEA"/>
      <map key="58184" value="IEA"/>
      <map key="69125" value="IEA"/>
      <map key="72068" value="IEA"/>
      <map key="78893" value="IEA"/>
    </all-associated-gene-ids>
    <associated-gene-cluster>
      <map key="1">
        <value>Cnot2</value>
        <value>Tnks1bp1</value>
      </map>
    </associated-gene-cluster>
  </term>
  <term clusterName="Specific for Cluster #1" go-id-string="R-MMU:72649" initial-group-color="Group3$2|6|141|255" name="Translation initiation complex formation" nodeShape="Ellipse" numberOfGenesFromInitialListFoundInGO="39" numberOfGroupTests="6" numberOfTermTests="25" ontologyID="REACTOME" ontologySource="REACTOME_Pathways_08.05.2020" order="7" overviewTermColor="0|0|0|255" pvalueTermTestRank="8" selected="false" termPvalue="0.0022528346670240593" totalFrequency="5.172414" type="TERM">
    <associated-gene-symbols>
      <value>Eif3b</value>
      <value>Rps28</value>
      <value>Rps3</value>
    </associated-gene-symbols>
    <all-associated-symbols>
      <value>Eif1ax</value>
      <value>Eif2s1</value>
      <value>Eif2s2</value>
      <value>Eif2s3x</value>
      <value>Eif3a</value>
      <value>Eif3b</value>
      <value>Eif3c</value>
      <value>Eif3d</value>
      <value>Eif3e</value>
      <value>Eif3f</value>
      <value>Eif3g</value>
      <value>Eif3h</value>
      <value>Eif3i</value>
      <value>Eif3j1</value>
      <value>Eif3j2</value>
      <value>Eif3k</value>
      <value>Eif3l</value>
      <value>Eif3m</value>
      <value>Eif4a1</value>
      <value>Eif4a2</value>
      <value>Eif4b</value>
      <value>Eif4e</value>
      <value>Eif4g1</value>
      <value>Eif4h</value>
      <value>Pabpc1</value>
      <value>Rps10</value>
      <value>Rps11</value>
      <value>Rps13</value>
      <value>Rps14</value>
      <value>Rps15</value>
      <value>Rps15a</value>
      <value>Rps16</value>
      <value>Rps17</value>
      <value>Rps18</value>
      <value>Rps19</value>
      <value>Rps2</value>
      <value>Rps20</value>
      <value>Rps21</value>
      <value>Rps23</value>
      <value>Rps24</value>
      <value>Rps25</value>
      <value>Rps26</value>
      <value>Rps27</value>
      <value>Rps27a</value>
      <value>Rps27l</value>
      <value>Rps27rt</value>
      <value>Rps28</value>
      <value>Rps29</value>
      <value>Rps3</value>
      <value>Rps3a1</value>
      <value>Rps4x</value>
      <value>Rps5</value>
      <value>Rps6</value>
      <value>Rps6-ps4</value>
      <value>Rps7</value>
      <value>Rps8</value>
      <value>Rps9</value>
      <value>Rpsa</value>
    </all-associated-symbols>
    <associated-gene-ids>
      <value>27050</value>
      <value>27979</value>
      <value>54127</value>
    </associated-gene-ids>
    <go-levels>
      <value>-1</value>
    </go-levels>
    <cluster-ids>
      <value>1</value>
    </cluster-ids>
    <go-groups>
      <map key="Group3" value="2|6|141|255"/>
    </go-groups>
    <groups-pvalues>
      <map key="Group3" value="1.4790165138070565E-4"/>
    </groups-pvalues>
    <groups-test-rank>
      <map key="Group3" value="1"/>
    </groups-test-rank>
    <all-associated-gene-ids>
      <map key="100042807" value="IEA"/>
      <map key="100043813" value="IEA"/>
      <map key="105244208" value="IEA"/>
      <map key="13665" value="IEA"/>
      <map key="13669" value="IEA"/>
      <map key="13681" value="IEA"/>
      <map key="13682" value="IEA"/>
      <map key="13684" value="IEA"/>
      <map key="16341" value="IEA"/>
      <map key="16785" value="IEA"/>
      <map key="16898" value="IEA"/>
      <map key="18458" value="IEA"/>
      <map key="20044" value="IEA"/>
      <map key="20054" value="IEA"/>
      <map key="20055" value="IEA"/>
      <map key="20068" value="IEA"/>
      <map key="20084" value="IEA"/>
      <map key="20085" value="IEA"/>
      <map key="20088" value="IEA"/>
      <map key="20090" value="IEA"/>
      <map key="20091" value="IEA"/>
      <map key="20102" value="IEA"/>
      <map key="20103" value="IEA"/>
      <map key="20104" value="IEA"/>
      <map key="20115" value="IEA"/>
      <map key="20116" value="IEA"/>
      <map key="208643" value="IEA"/>
      <map key="223691" value="IEA"/>
      <map key="22384" value="IEA"/>
      <map key="267019" value="IEA"/>
      <map key="26905" value="IEA"/>
      <map key="27050" value="IEA"/>
      <map key="27207" value="IEA"/>
      <map key="27370" value="IEA"/>
      <map key="27979" value="IEA"/>
      <map key="53356" value="IEA"/>
      <map key="54127" value="IEA"/>
      <map key="54709" value="IEA"/>
      <map key="55944" value="IEA"/>
      <map key="56347" value="IEA"/>
      <map key="57294" value="IEA"/>
      <map key="66085" value="IEA"/>
      <map key="66235" value="IEA"/>
      <map key="66475" value="IEA"/>
      <map key="66481" value="IEA"/>
      <map key="67097" value="IEA"/>
      <map key="67204" value="IEA"/>
      <map key="67427" value="IEA"/>
      <map key="67941" value="IEA"/>
      <map key="68052" value="IEA"/>
      <map key="68135" value="IEA"/>
      <map key="73830" value="IEA"/>
      <map key="75617" value="IEA"/>
      <map key="75705" value="IEA"/>
      <map key="76846" value="IEA"/>
      <map key="78294" value="IEA"/>
      <map key="78655" value="IEA"/>
      <map key="98221" value="IEA"/>
    </all-associated-gene-ids>
    <associated-gene-cluster>
      <map key="1">
        <value>Eif3b</value>
        <value>Rps28</value>
        <value>Rps3</value>
      </map>
    </associated-gene-cluster>
  </term>
  <term clusterName="Specific for Cluster #1" go-id-string="R-MMU:72662" initial-group-color="Group3$2|6|141|255" name="Activation of the mRNA upon binding of the cap-binding complex and eIFs, and subsequent binding to 43S" nodeShape="Ellipse" numberOfGenesFromInitialListFoundInGO="39" numberOfGroupTests="6" numberOfTermTests="25" ontologyID="REACTOME" ontologySource="REACTOME_Pathways_08.05.2020" order="8" overviewTermColor="0|0|0|255" pvalueTermTestRank="1" selected="true" termPvalue="1.384925258486582E-4" totalFrequency="6.779661" type="TERM">
    <associated-gene-symbols>
      <value>Eif3b</value>
      <value>Eif4ebp1</value>
      <value>Rps28</value>
      <value>Rps3</value>
    </associated-gene-symbols>
    <all-associated-symbols>
      <value>Eif1ax</value>
      <value>Eif2s1</value>
      <value>Eif2s2</value>
      <value>Eif2s3x</value>
      <value>Eif3a</value>
      <value>Eif3b</value>
      <value>Eif3c</value>
      <value>Eif3d</value>
      <value>Eif3e</value>
      <value>Eif3f</value>
      <value>Eif3g</value>
      <value>Eif3h</value>
      <value>Eif3i</value>
      <value>Eif3j1</value>
      <value>Eif3j2</value>
      <value>Eif3k</value>
      <value>Eif3l</value>
      <value>Eif3m</value>
      <value>Eif4a1</value>
      <value>Eif4a2</value>
      <value>Eif4b</value>
      <value>Eif4e</value>
      <value>Eif4ebp1</value>
      <value>Eif4g1</value>
      <value>Eif4h</value>
      <value>Pabpc1</value>
      <value>Rps10</value>
      <value>Rps11</value>
      <value>Rps13</value>
      <value>Rps14</value>
      <value>Rps15</value>
      <value>Rps15a</value>
      <value>Rps16</value>
      <value>Rps17</value>
      <value>Rps18</value>
      <value>Rps19</value>
      <value>Rps2</value>
      <value>Rps20</value>
      <value>Rps21</value>
      <value>Rps23</value>
      <value>Rps24</value>
      <value>Rps25</value>
      <value>Rps26</value>
      <value>Rps27</value>
      <value>Rps27a</value>
      <value>Rps27l</value>
      <value>Rps27rt</value>
      <value>Rps28</value>
      <value>Rps29</value>
      <value>Rps3</value>
      <value>Rps3a1</value>
      <value>Rps4x</value>
      <value>Rps5</value>
      <value>Rps6</value>
      <value>Rps6-ps4</value>
      <value>Rps7</value>
      <value>Rps8</value>
      <value>Rps9</value>
      <value>Rpsa</value>
    </all-associated-symbols>
    <associated-gene-ids>
      <value>13685</value>
      <value>27050</value>
      <value>27979</value>
      <value>54127</value>
    </associated-gene-ids>
    <go-levels>
      <value>-1</value>
    </go-levels>
    <cluster-ids>
      <value>1</value>
    </cluster-ids>
    <go-groups>
      <map key="Group3" value="2|6|141|255"/>
    </go-groups>
    <groups-pvalues>
      <map key="Group3" value="1.4790165138070565E-4"/>
    </groups-pvalues>
    <groups-test-rank>
      <map key="Group3" value="1"/>
    </groups-test-rank>
    <all-associated-gene-ids>
      <map key="100042807" value="IEA"/>
      <map key="100043813" value="IEA"/>
      <map key="105244208" value="IEA"/>
      <map key="13665" value="IEA"/>
      <map key="13669" value="IEA"/>
      <map key="13681" value="IEA"/>
      <map key="13682" value="IEA"/>
      <map key="13684" value="IEA"/>
      <map key="13685" value="IEA"/>
      <map key="16341" value="IEA"/>
      <map key="16785" value="IEA"/>
      <map key="16898" value="IEA"/>
      <map key="18458" value="IEA"/>
      <map key="20044" value="IEA"/>
      <map key="20054" value="IEA"/>
      <map key="20055" value="IEA"/>
      <map key="20068" value="IEA"/>
      <map key="20084" value="IEA"/>
      <map key="20085" value="IEA"/>
      <map key="20088" value="IEA"/>
      <map key="20090" value="IEA"/>
      <map key="20091" value="IEA"/>
      <map key="20102" value="IEA"/>
      <map key="20103" value="IEA"/>
      <map key="20104" value="IEA"/>
      <map key="20115" value="IEA"/>
      <map key="20116" value="IEA"/>
      <map key="208643" value="IEA"/>
      <map key="223691" value="IEA"/>
      <map key="22384" value="IEA"/>
      <map key="267019" value="IEA"/>
      <map key="26905" value="IEA"/>
      <map key="27050" value="IEA"/>
      <map key="27207" value="IEA"/>
      <map key="27370" value="IEA"/>
      <map key="27979" value="IEA"/>
      <map key="53356" value="IEA"/>
      <map key="54127" value="IEA"/>
      <map key="54709" value="IEA"/>
      <map key="55944" value="IEA"/>
      <map key="56347" value="IEA"/>
      <map key="57294" value="IEA"/>
      <map key="66085" value="IEA"/>
      <map key="66235" value="IEA"/>
      <map key="66475" value="IEA"/>
      <map key="66481" value="IEA"/>
      <map key="67097" value="IEA"/>
      <map key="67204" value="IEA"/>
      <map key="67427" value="IEA"/>
      <map key="67941" value="IEA"/>
      <map key="68052" value="IEA"/>
      <map key="68135" value="IEA"/>
      <map key="73830" value="IEA"/>
      <map key="75617" value="IEA"/>
      <map key="75705" value="IEA"/>
      <map key="76846" value="IEA"/>
      <map key="78294" value="IEA"/>
      <map key="78655" value="IEA"/>
      <map key="98221" value="IEA"/>
    </all-associated-gene-ids>
    <associated-gene-cluster>
      <map key="1">
        <value>Eif3b</value>
        <value>Eif4ebp1</value>
        <value>Rps28</value>
        <value>Rps3</value>
      </map>
    </associated-gene-cluster>
  </term>
  <term clusterName="Specific for Cluster #1" go-id-string="R-MMU:72695" initial-group-color="Group3$2|6|141|255" name="Formation of the ternary complex, and subsequently, the 43S complex" nodeShape="Ellipse" numberOfGenesFromInitialListFoundInGO="39" numberOfGroupTests="6" numberOfTermTests="25" ontologyID="REACTOME" ontologySource="REACTOME_Pathways_08.05.2020" order="9" overviewTermColor="0|0|0|255" pvalueTermTestRank="7" selected="false" termPvalue="0.0015541655882578536" totalFrequency="5.882353" type="TERM">
    <associated-gene-symbols>
      <value>Eif3b</value>
      <value>Rps28</value>
      <value>Rps3</value>
    </associated-gene-symbols>
    <all-associated-symbols>
      <value>Eif1ax</value>
      <value>Eif2s1</value>
      <value>Eif2s2</value>
      <value>Eif2s3x</value>
      <value>Eif3a</value>
      <value>Eif3b</value>
      <value>Eif3c</value>
      <value>Eif3d</value>
      <value>Eif3e</value>
      <value>Eif3f</value>
      <value>Eif3g</value>
      <value>Eif3h</value>
      <value>Eif3i</value>
      <value>Eif3j1</value>
      <value>Eif3j2</value>
      <value>Eif3k</value>
      <value>Eif3l</value>
      <value>Eif3m</value>
      <value>Rps10</value>
      <value>Rps11</value>
      <value>Rps13</value>
      <value>Rps14</value>
      <value>Rps15</value>
      <value>Rps15a</value>
      <value>Rps16</value>
      <value>Rps17</value>
      <value>Rps18</value>
      <value>Rps19</value>
      <value>Rps2</value>
      <value>Rps20</value>
      <value>Rps21</value>
      <value>Rps23</value>
      <value>Rps24</value>
      <value>Rps25</value>
      <value>Rps26</value>
      <value>Rps27</value>
      <value>Rps27a</value>
      <value>Rps27l</value>
      <value>Rps27rt</value>
      <value>Rps28</value>
      <value>Rps29</value>
      <value>Rps3</value>
      <value>Rps3a1</value>
      <value>Rps4x</value>
      <value>Rps5</value>
      <value>Rps6</value>
      <value>Rps6-ps4</value>
      <value>Rps7</value>
      <value>Rps8</value>
      <value>Rps9</value>
      <value>Rpsa</value>
    </all-associated-symbols>
    <associated-gene-ids>
      <value>27050</value>
      <value>27979</value>
      <value>54127</value>
    </associated-gene-ids>
    <go-levels>
      <value>-1</value>
    </go-levels>
    <cluster-ids>
      <value>1</value>
    </cluster-ids>
    <go-groups>
      <map key="Group3" value="2|6|141|255"/>
    </go-groups>
    <groups-pvalues>
      <map key="Group3" value="1.4790165138070565E-4"/>
    </groups-pvalues>
    <groups-test-rank>
      <map key="Group3" value="1"/>
    </groups-test-rank>
    <all-associated-gene-ids>
      <map key="100042807" value="IEA"/>
      <map key="100043813" value="IEA"/>
      <map key="105244208" value="IEA"/>
      <map key="13665" value="IEA"/>
      <map key="13669" value="IEA"/>
      <map key="16341" value="IEA"/>
      <map key="16785" value="IEA"/>
      <map key="16898" value="IEA"/>
      <map key="20044" value="IEA"/>
      <map key="20054" value="IEA"/>
      <map key="20055" value="IEA"/>
      <map key="20068" value="IEA"/>
      <map key="20084" value="IEA"/>
      <map key="20085" value="IEA"/>
      <map key="20088" value="IEA"/>
      <map key="20090" value="IEA"/>
      <map key="20091" value="IEA"/>
      <map key="20102" value="IEA"/>
      <map key="20103" value="IEA"/>
      <map key="20104" value="IEA"/>
      <map key="20115" value="IEA"/>
      <map key="20116" value="IEA"/>
      <map key="223691" value="IEA"/>
      <map key="267019" value="IEA"/>
      <map key="26905" value="IEA"/>
      <map key="27050" value="IEA"/>
      <map key="27207" value="IEA"/>
      <map key="27370" value="IEA"/>
      <map key="27979" value="IEA"/>
      <map key="53356" value="IEA"/>
      <map key="54127" value="IEA"/>
      <map key="54709" value="IEA"/>
      <map key="55944" value="IEA"/>
      <map key="56347" value="IEA"/>
      <map key="57294" value="IEA"/>
      <map key="66085" value="IEA"/>
      <map key="66235" value="IEA"/>
      <map key="66475" value="IEA"/>
      <map key="66481" value="IEA"/>
      <map key="67097" value="IEA"/>
      <map key="67204" value="IEA"/>
      <map key="67427" value="IEA"/>
      <map key="67941" value="IEA"/>
      <map key="68052" value="IEA"/>
      <map key="68135" value="IEA"/>
      <map key="73830" value="IEA"/>
      <map key="75617" value="IEA"/>
      <map key="76846" value="IEA"/>
      <map key="78294" value="IEA"/>
      <map key="78655" value="IEA"/>
      <map key="98221" value="IEA"/>
    </all-associated-gene-ids>
    <associated-gene-cluster>
      <map key="1">
        <value>Eif3b</value>
        <value>Rps28</value>
        <value>Rps3</value>
      </map>
    </associated-gene-cluster>
  </term>
  <term clusterName="Specific for Cluster #1" go-id-string="R-MMU:72702" initial-group-color="Group3$2|6|141|255" name="Ribosomal scanning and start codon recognition" nodeShape="Ellipse" numberOfGenesFromInitialListFoundInGO="39" numberOfGroupTests="6" numberOfTermTests="25" ontologyID="REACTOME" ontologySource="REACTOME_Pathways_08.05.2020" order="10" overviewTermColor="0|0|0|255" pvalueTermTestRank="8" selected="false" termPvalue="0.0022528346670240593" totalFrequency="5.172414" type="TERM">
    <associated-gene-symbols>
      <value>Eif3b</value>
      <value>Rps28</value>
      <value>Rps3</value>
    </associated-gene-symbols>
    <all-associated-symbols>
      <value>Eif1ax</value>
      <value>Eif2s1</value>
      <value>Eif2s2</value>
      <value>Eif2s3x</value>
      <value>Eif3a</value>
      <value>Eif3b</value>
      <value>Eif3c</value>
      <value>Eif3d</value>
      <value>Eif3e</value>
      <value>Eif3f</value>
      <value>Eif3g</value>
      <value>Eif3h</value>
      <value>Eif3i</value>
      <value>Eif3j1</value>
      <value>Eif3j2</value>
      <value>Eif3k</value>
      <value>Eif3l</value>
      <value>Eif3m</value>
      <value>Eif4a1</value>
      <value>Eif4a2</value>
      <value>Eif4b</value>
      <value>Eif4e</value>
      <value>Eif4g1</value>
      <value>Eif4h</value>
      <value>Eif5</value>
      <value>Rps10</value>
      <value>Rps11</value>
      <value>Rps13</value>
      <value>Rps14</value>
      <value>Rps15</value>
      <value>Rps15a</value>
      <value>Rps16</value>
      <value>Rps17</value>
      <value>Rps18</value>
      <value>Rps19</value>
      <value>Rps2</value>
      <value>Rps20</value>
      <value>Rps21</value>
      <value>Rps23</value>
      <value>Rps24</value>
      <value>Rps25</value>
      <value>Rps26</value>
      <value>Rps27</value>
      <value>Rps27a</value>
      <value>Rps27l</value>
      <value>Rps27rt</value>
      <value>Rps28</value>
      <value>Rps29</value>
      <value>Rps3</value>
      <value>Rps3a1</value>
      <value>Rps4x</value>
      <value>Rps5</value>
      <value>Rps6</value>
      <value>Rps6-ps4</value>
      <value>Rps7</value>
      <value>Rps8</value>
      <value>Rps9</value>
      <value>Rpsa</value>
    </all-associated-symbols>
    <associated-gene-ids>
      <value>27050</value>
      <value>27979</value>
      <value>54127</value>
    </associated-gene-ids>
    <go-levels>
      <value>-1</value>
    </go-levels>
    <cluster-ids>
      <value>1</value>
    </cluster-ids>
    <go-groups>
      <map key="Group3" value="2|6|141|255"/>
    </go-groups>
    <groups-pvalues>
      <map key="Group3" value="1.4790165138070565E-4"/>
    </groups-pvalues>
    <groups-test-rank>
      <map key="Group3" value="1"/>
    </groups-test-rank>
    <all-associated-gene-ids>
      <map key="100042807" value="IEA"/>
      <map key="100043813" value="IEA"/>
      <map key="105244208" value="IEA"/>
      <map key="13665" value="IEA"/>
      <map key="13669" value="IEA"/>
      <map key="13681" value="IEA"/>
      <map key="13682" value="IEA"/>
      <map key="13684" value="IEA"/>
      <map key="16341" value="IEA"/>
      <map key="16785" value="IEA"/>
      <map key="16898" value="IEA"/>
      <map key="20044" value="IEA"/>
      <map key="20054" value="IEA"/>
      <map key="20055" value="IEA"/>
      <map key="20068" value="IEA"/>
      <map key="20084" value="IEA"/>
      <map key="20085" value="IEA"/>
      <map key="20088" value="IEA"/>
      <map key="20090" value="IEA"/>
      <map key="20091" value="IEA"/>
      <map key="20102" value="IEA"/>
      <map key="20103" value="IEA"/>
      <map key="20104" value="IEA"/>
      <map key="20115" value="IEA"/>
      <map key="20116" value="IEA"/>
      <map key="208643" value="IEA"/>
      <map key="217869" value="IEA"/>
      <map key="223691" value="IEA"/>
      <map key="22384" value="IEA"/>
      <map key="267019" value="IEA"/>
      <map key="26905" value="IEA"/>
      <map key="27050" value="IEA"/>
      <map key="27207" value="IEA"/>
      <map key="27370" value="IEA"/>
      <map key="27979" value="IEA"/>
      <map key="53356" value="IEA"/>
      <map key="54127" value="IEA"/>
      <map key="54709" value="IEA"/>
      <map key="55944" value="IEA"/>
      <map key="56347" value="IEA"/>
      <map key="57294" value="IEA"/>
      <map key="66085" value="IEA"/>
      <map key="66235" value="IEA"/>
      <map key="66475" value="IEA"/>
      <map key="66481" value="IEA"/>
      <map key="67097" value="IEA"/>
      <map key="67204" value="IEA"/>
      <map key="67427" value="IEA"/>
      <map key="67941" value="IEA"/>
      <map key="68052" value="IEA"/>
      <map key="68135" value="IEA"/>
      <map key="73830" value="IEA"/>
      <map key="75617" value="IEA"/>
      <map key="75705" value="IEA"/>
      <map key="76846" value="IEA"/>
      <map key="78294" value="IEA"/>
      <map key="78655" value="IEA"/>
      <map key="98221" value="IEA"/>
    </all-associated-gene-ids>
    <associated-gene-cluster>
      <map key="1">
        <value>Eif3b</value>
        <value>Rps28</value>
        <value>Rps3</value>
      </map>
    </associated-gene-cluster>
  </term>
  <term clusterName="Specific for Cluster #1" go-id-string="R-MMU:141424" initial-group-color="Group4$200|34|170|255" name="Amplification of signal from the kinetochores" nodeShape="Ellipse" numberOfGenesFromInitialListFoundInGO="39" numberOfGroupTests="6" numberOfTermTests="25" ontologyID="REACTOME" ontologySource="REACTOME_Pathways_08.05.2020" order="11" overviewTermColor="0|0|0|255" pvalueTermTestRank="6" selected="false" termPvalue="7.028096111101019E-4" totalFrequency="4.4444447" type="TERM">
    <associated-gene-symbols>
      <value>Dync1li1</value>
      <value>Dync1li2</value>
      <value>Incenp</value>
      <value>Ranbp2</value>
    </associated-gene-symbols>
    <all-associated-symbols>
      <value>Ahctf1</value>
      <value>Aurkb</value>
      <value>B9d2</value>
      <value>Birc5</value>
      <value>Bub1</value>
      <value>Bub1b</value>
      <value>Bub3</value>
      <value>Cdc20</value>
      <value>Cdca8</value>
      <value>Cenpa</value>
      <value>Cenpc1</value>
      <value>Cenpe</value>
      <value>Cenpf</value>
      <value>Cenph</value>
      <value>Cenpk</value>
      <value>Cenpm</value>
      <value>Cenpn</value>
      <value>Cenpo</value>
      <value>Cenpp</value>
      <value>Cenpq</value>
      <value>Cenps</value>
      <value>Cenpt</value>
      <value>Cenpu</value>
      <value>Ckap5</value>
      <value>Clasp1</value>
      <value>Clasp2</value>
      <value>Clip1</value>
      <value>Dsn1</value>
      <value>Dync1h1</value>
      <value>Dync1i1</value>
      <value>Dync1i2</value>
      <value>Dync1li1</value>
      <value>Dync1li2</value>
      <value>Dynll1</value>
      <value>Dynll2</value>
      <value>Ercc6l</value>
      <value>Incenp</value>
      <value>Itgb3bp</value>
      <value>Kif18a</value>
      <value>Kif2a</value>
      <value>Kif2b</value>
      <value>Kif2c</value>
      <value>Kntc1</value>
      <value>Mad1l1</value>
      <value>Mad2l1</value>
      <value>Mapre1</value>
      <value>Mis12</value>
      <value>Ndc80</value>
      <value>Nde1</value>
      <value>Ndel1</value>
      <value>Nudc</value>
      <value>Nuf2</value>
      <value>Nup107</value>
      <value>Nup133</value>
      <value>Nup160</value>
      <value>Nup37</value>
      <value>Nup43</value>
      <value>Nup85</value>
      <value>Nup98</value>
      <value>Pafah1b1</value>
      <value>Plk1</value>
      <value>Pmf1</value>
      <value>Ppp1cc</value>
      <value>Ppp2ca</value>
      <value>Ppp2cb</value>
      <value>Ppp2r1a</value>
      <value>Ppp2r1b</value>
      <value>Ppp2r5a</value>
      <value>Ppp2r5b</value>
      <value>Ppp2r5c</value>
      <value>Ppp2r5e</value>
      <value>Ranbp2</value>
      <value>Rangap1</value>
      <value>Rcc2</value>
      <value>Rps27</value>
      <value>Rps27rt</value>
      <value>Sec13</value>
      <value>Seh1l</value>
      <value>Sgo1</value>
      <value>Sgo2a</value>
      <value>Ska1</value>
      <value>Ska2</value>
      <value>Spc24</value>
      <value>Spc25</value>
      <value>Spdl1</value>
      <value>Taok1</value>
      <value>Xpo1</value>
      <value>Zw10</value>
      <value>Zwilch</value>
      <value>Zwint</value>
    </all-associated-symbols>
    <associated-gene-ids>
      <value>16319</value>
      <value>19386</value>
      <value>234663</value>
      <value>235661</value>
    </associated-gene-ids>
    <go-levels>
      <value>-1</value>
    </go-levels>
    <cluster-ids>
      <value>1</value>
    </cluster-ids>
    <go-groups>
      <map key="Group4" value="200|34|170|255"/>
    </go-groups>
    <groups-pvalues>
      <map key="Group4" value="3.95937246415367E-4"/>
    </groups-pvalues>
    <groups-test-rank>
      <map key="Group4" value="3"/>
    </groups-test-rank>
    <all-associated-gene-ids>
      <map key="100043813" value="IEA"/>
      <map key="103468" value="IEA"/>
      <map key="103573" value="IEA"/>
      <map key="107995" value="IEA"/>
      <map key="108000" value="IEA"/>
      <map key="108911" value="IEA"/>
      <map key="110379" value="IEA"/>
      <map key="11799" value="IEA"/>
      <map key="12235" value="IEA"/>
      <map key="12236" value="IEA"/>
      <map key="12237" value="IEA"/>
      <map key="12615" value="IEA"/>
      <map key="12617" value="IEA"/>
      <map key="13424" value="IEA"/>
      <map key="13426" value="IEA"/>
      <map key="13427" value="IEA"/>
      <map key="13589" value="IEA"/>
      <map key="16319" value="IEA"/>
      <map key="16563" value="IEA"/>
      <map key="17120" value="IEA"/>
      <map key="18221" value="IEA"/>
      <map key="18472" value="IEA"/>
      <map key="18817" value="IEA"/>
      <map key="19047" value="IEA"/>
      <map key="19052" value="IEA"/>
      <map key="19053" value="IEA"/>
      <map key="19386" value="IEA"/>
      <map key="19387" value="IEA"/>
      <map key="208628" value="IEA"/>
      <map key="20877" value="IEA"/>
      <map key="216965" value="IEA"/>
      <map key="225849" value="IEA"/>
      <map key="226747" value="IEA"/>
      <map key="226849" value="IEA"/>
      <map key="228421" value="IEA"/>
      <map key="229841" value="IEA"/>
      <map key="232987" value="IEA"/>
      <map key="234663" value="IEA"/>
      <map key="234865" value="IEA"/>
      <map key="235661" value="IEA"/>
      <map key="236930" value="IEA"/>
      <map key="26886" value="IEA"/>
      <map key="26931" value="IEA"/>
      <map key="26932" value="IEA"/>
      <map key="26951" value="IEA"/>
      <map key="269966" value="IEA"/>
      <map key="320394" value="IEA"/>
      <map key="445007" value="IEA"/>
      <map key="51792" value="IEA"/>
      <map key="52276" value="IEA"/>
      <map key="52504" value="IEA"/>
      <map key="52696" value="IEA"/>
      <map key="56150" value="IEA"/>
      <map key="56430" value="IEA"/>
      <map key="56455" value="IEA"/>
      <map key="57294" value="IEA"/>
      <map key="59015" value="IEA"/>
      <map key="60411" value="IEA"/>
      <map key="66140" value="IEA"/>
      <map key="66336" value="IEA"/>
      <map key="66442" value="IEA"/>
      <map key="66468" value="IEA"/>
      <map key="66570" value="IEA"/>
      <map key="66934" value="IEA"/>
      <map key="66977" value="IEA"/>
      <map key="67037" value="IEA"/>
      <map key="67052" value="IEA"/>
      <map key="67139" value="IEA"/>
      <map key="67203" value="IEA"/>
      <map key="67629" value="IEA"/>
      <map key="67733" value="IEA"/>
      <map key="68014" value="IEA"/>
      <map key="68097" value="IEA"/>
      <map key="68549" value="IEA"/>
      <map key="69736" value="IEA"/>
      <map key="69912" value="IEA"/>
      <map key="69928" value="IEA"/>
      <map key="70385" value="IEA"/>
      <map key="71876" value="IEA"/>
      <map key="72124" value="IEA"/>
      <map key="72155" value="IEA"/>
      <map key="72415" value="IEA"/>
      <map key="73470" value="IEA"/>
      <map key="73699" value="IEA"/>
      <map key="73804" value="IEA"/>
      <map key="75786" value="IEA"/>
      <map key="76499" value="IEA"/>
      <map key="76707" value="IEA"/>
      <map key="83431" value="IEA"/>
      <map key="83815" value="IEA"/>
    </all-associated-gene-ids>
    <associated-gene-cluster>
      <map key="1">
        <value>Dync1li1</value>
        <value>Dync1li2</value>
        <value>Incenp</value>
        <value>Ranbp2</value>
      </map>
    </associated-gene-cluster>
  </term>
  <term clusterName="Specific for Cluster #1" go-id-string="R-MMU:141444" initial-group-color="Group4$200|34|170|255" name="Amplification  of signal from unattached  kinetochores via a MAD2  inhibitory signal" nodeShape="Ellipse" numberOfGenesFromInitialListFoundInGO="39" numberOfGroupTests="6" numberOfTermTests="25" ontologyID="REACTOME" ontologySource="REACTOME_Pathways_08.05.2020" order="12" overviewTermColor="0|0|0|255" pvalueTermTestRank="6" selected="false" termPvalue="7.028096111101019E-4" totalFrequency="4.4444447" type="TERM">
    <associated-gene-symbols>
      <value>Dync1li1</value>
      <value>Dync1li2</value>
      <value>Incenp</value>
      <value>Ranbp2</value>
    </associated-gene-symbols>
    <all-associated-symbols>
      <value>Ahctf1</value>
      <value>Aurkb</value>
      <value>B9d2</value>
      <value>Birc5</value>
      <value>Bub1</value>
      <value>Bub1b</value>
      <value>Bub3</value>
      <value>Cdc20</value>
      <value>Cdca8</value>
      <value>Cenpa</value>
      <value>Cenpc1</value>
      <value>Cenpe</value>
      <value>Cenpf</value>
      <value>Cenph</value>
      <value>Cenpk</value>
      <value>Cenpm</value>
      <value>Cenpn</value>
      <value>Cenpo</value>
      <value>Cenpp</value>
      <value>Cenpq</value>
      <value>Cenps</value>
      <value>Cenpt</value>
      <value>Cenpu</value>
      <value>Ckap5</value>
      <value>Clasp1</value>
      <value>Clasp2</value>
      <value>Clip1</value>
      <value>Dsn1</value>
      <value>Dync1h1</value>
      <value>Dync1i1</value>
      <value>Dync1i2</value>
      <value>Dync1li1</value>
      <value>Dync1li2</value>
      <value>Dynll1</value>
      <value>Dynll2</value>
      <value>Ercc6l</value>
      <value>Incenp</value>
      <value>Itgb3bp</value>
      <value>Kif18a</value>
      <value>Kif2a</value>
      <value>Kif2b</value>
      <value>Kif2c</value>
      <value>Kntc1</value>
      <value>Mad1l1</value>
      <value>Mad2l1</value>
      <value>Mapre1</value>
      <value>Mis12</value>
      <value>Ndc80</value>
      <value>Nde1</value>
      <value>Ndel1</value>
      <value>Nudc</value>
      <value>Nuf2</value>
      <value>Nup107</value>
      <value>Nup133</value>
      <value>Nup160</value>
      <value>Nup37</value>
      <value>Nup43</value>
      <value>Nup85</value>
      <value>Nup98</value>
      <value>Pafah1b1</value>
      <value>Plk1</value>
      <value>Pmf1</value>
      <value>Ppp1cc</value>
      <value>Ppp2ca</value>
      <value>Ppp2cb</value>
      <value>Ppp2r1a</value>
      <value>Ppp2r1b</value>
      <value>Ppp2r5a</value>
      <value>Ppp2r5b</value>
      <value>Ppp2r5c</value>
      <value>Ppp2r5e</value>
      <value>Ranbp2</value>
      <value>Rangap1</value>
      <value>Rcc2</value>
      <value>Rps27</value>
      <value>Rps27rt</value>
      <value>Sec13</value>
      <value>Seh1l</value>
      <value>Sgo1</value>
      <value>Sgo2a</value>
      <value>Ska1</value>
      <value>Ska2</value>
      <value>Spc24</value>
      <value>Spc25</value>
      <value>Spdl1</value>
      <value>Taok1</value>
      <value>Xpo1</value>
      <value>Zw10</value>
      <value>Zwilch</value>
      <value>Zwint</value>
    </all-associated-symbols>
    <associated-gene-ids>
      <value>16319</value>
      <value>19386</value>
      <value>234663</value>
      <value>235661</value>
    </associated-gene-ids>
    <go-levels>
      <value>-1</value>
    </go-levels>
    <cluster-ids>
      <value>1</value>
    </cluster-ids>
    <go-groups>
      <map key="Group4" value="200|34|170|255"/>
    </go-groups>
    <groups-pvalues>
      <map key="Group4" value="3.95937246415367E-4"/>
    </groups-pvalues>
    <groups-test-rank>
      <map key="Group4" value="3"/>
    </groups-test-rank>
    <all-associated-gene-ids>
      <map key="100043813" value="IEA"/>
      <map key="103468" value="IEA"/>
      <map key="103573" value="IEA"/>
      <map key="107995" value="IEA"/>
      <map key="108000" value="IEA"/>
      <map key="108911" value="IEA"/>
      <map key="110379" value="IEA"/>
      <map key="11799" value="IEA"/>
      <map key="12235" value="IEA"/>
      <map key="12236" value="IEA"/>
      <map key="12237" value="IEA"/>
      <map key="12615" value="IEA"/>
      <map key="12617" value="IEA"/>
      <map key="13424" value="IEA"/>
      <map key="13426" value="IEA"/>
      <map key="13427" value="IEA"/>
      <map key="13589" value="IEA"/>
      <map key="16319" value="IEA"/>
      <map key="16563" value="IEA"/>
      <map key="17120" value="IEA"/>
      <map key="18221" value="IEA"/>
      <map key="18472" value="IEA"/>
      <map key="18817" value="IEA"/>
      <map key="19047" value="IEA"/>
      <map key="19052" value="IEA"/>
      <map key="19053" value="IEA"/>
      <map key="19386" value="IEA"/>
      <map key="19387" value="IEA"/>
      <map key="208628" value="IEA"/>
      <map key="20877" value="IEA"/>
      <map key="216965" value="IEA"/>
      <map key="225849" value="IEA"/>
      <map key="226747" value="IEA"/>
      <map key="226849" value="IEA"/>
      <map key="228421" value="IEA"/>
      <map key="229841" value="IEA"/>
      <map key="232987" value="IEA"/>
      <map key="234663" value="IEA"/>
      <map key="234865" value="IEA"/>
      <map key="235661" value="IEA"/>
      <map key="236930" value="IEA"/>
      <map key="26886" value="IEA"/>
      <map key="26931" value="IEA"/>
      <map key="26932" value="IEA"/>
      <map key="26951" value="IEA"/>
      <map key="269966" value="IEA"/>
      <map key="320394" value="IEA"/>
      <map key="445007" value="IEA"/>
      <map key="51792" value="IEA"/>
      <map key="52276" value="IEA"/>
      <map key="52504" value="IEA"/>
      <map key="52696" value="IEA"/>
      <map key="56150" value="IEA"/>
      <map key="56430" value="IEA"/>
      <map key="56455" value="IEA"/>
      <map key="57294" value="IEA"/>
      <map key="59015" value="IEA"/>
      <map key="60411" value="IEA"/>
      <map key="66140" value="IEA"/>
      <map key="66336" value="IEA"/>
      <map key="66442" value="IEA"/>
      <map key="66468" value="IEA"/>
      <map key="66570" value="IEA"/>
      <map key="66934" value="IEA"/>
      <map key="66977" value="IEA"/>
      <map key="67037" value="IEA"/>
      <map key="67052" value="IEA"/>
      <map key="67139" value="IEA"/>
      <map key="67203" value="IEA"/>
      <map key="67629" value="IEA"/>
      <map key="67733" value="IEA"/>
      <map key="68014" value="IEA"/>
      <map key="68097" value="IEA"/>
      <map key="68549" value="IEA"/>
      <map key="69736" value="IEA"/>
      <map key="69912" value="IEA"/>
      <map key="69928" value="IEA"/>
      <map key="70385" value="IEA"/>
      <map key="71876" value="IEA"/>
      <map key="72124" value="IEA"/>
      <map key="72155" value="IEA"/>
      <map key="72415" value="IEA"/>
      <map key="73470" value="IEA"/>
      <map key="73699" value="IEA"/>
      <map key="73804" value="IEA"/>
      <map key="75786" value="IEA"/>
      <map key="76499" value="IEA"/>
      <map key="76707" value="IEA"/>
      <map key="83431" value="IEA"/>
      <map key="83815" value="IEA"/>
    </all-associated-gene-ids>
    <associated-gene-cluster>
      <map key="1">
        <value>Dync1li1</value>
        <value>Dync1li2</value>
        <value>Incenp</value>
        <value>Ranbp2</value>
      </map>
    </associated-gene-cluster>
  </term>
  <term clusterName="Specific for Cluster #1" go-id-string="R-MMU:2500257" initial-group-color="Group4$200|34|170|255" name="Resolution of Sister Chromatid Cohesion" nodeShape="Ellipse" numberOfGenesFromInitialListFoundInGO="39" numberOfGroupTests="6" numberOfTermTests="25" ontologyID="REACTOME" ontologySource="REACTOME_Pathways_08.05.2020" order="13" overviewTermColor="0|0|0|255" pvalueTermTestRank="2" selected="true" termPvalue="1.7185637886109938E-4" totalFrequency="4.2735043" type="TERM">
    <associated-gene-symbols>
      <value>Dync1li1</value>
      <value>Dync1li2</value>
      <value>Incenp</value>
      <value>Ranbp2</value>
      <value>Smc3</value>
    </associated-gene-symbols>
    <all-associated-symbols>
      <value>Ahctf1</value>
      <value>Aurkb</value>
      <value>B9d2</value>
      <value>Birc5</value>
      <value>Bub1</value>
      <value>Bub1b</value>
      <value>Bub3</value>
      <value>Ccnb1</value>
      <value>Ccnb2</value>
      <value>Cdc20</value>
      <value>Cdca5</value>
      <value>Cdca8</value>
      <value>Cdk1</value>
      <value>Cenpa</value>
      <value>Cenpc1</value>
      <value>Cenpe</value>
      <value>Cenpf</value>
      <value>Cenph</value>
      <value>Cenpk</value>
      <value>Cenpm</value>
      <value>Cenpn</value>
      <value>Cenpo</value>
      <value>Cenpp</value>
      <value>Cenpq</value>
      <value>Cenps</value>
      <value>Cenpt</value>
      <value>Cenpu</value>
      <value>Ckap5</value>
      <value>Clasp1</value>
      <value>Clasp2</value>
      <value>Clip1</value>
      <value>Dsn1</value>
      <value>Dync1h1</value>
      <value>Dync1i1</value>
      <value>Dync1i2</value>
      <value>Dync1li1</value>
      <value>Dync1li2</value>
      <value>Dynll1</value>
      <value>Dynll2</value>
      <value>Ercc6l</value>
      <value>Hdac8</value>
      <value>Incenp</value>
      <value>Itgb3bp</value>
      <value>Kif18a</value>
      <value>Kif2a</value>
      <value>Kif2b</value>
      <value>Kif2c</value>
      <value>Kntc1</value>
      <value>Mad1l1</value>
      <value>Mad2l1</value>
      <value>Mapre1</value>
      <value>Mis12</value>
      <value>Ndc80</value>
      <value>Nde1</value>
      <value>Ndel1</value>
      <value>Nudc</value>
      <value>Nuf2</value>
      <value>Nup107</value>
      <value>Nup133</value>
      <value>Nup160</value>
      <value>Nup37</value>
      <value>Nup43</value>
      <value>Nup85</value>
      <value>Nup98</value>
      <value>Pafah1b1</value>
      <value>Pds5b</value>
      <value>Plk1</value>
      <value>Pmf1</value>
      <value>Ppp1cc</value>
      <value>Ppp2ca</value>
      <value>Ppp2cb</value>
      <value>Ppp2r1a</value>
      <value>Ppp2r1b</value>
      <value>Ppp2r5a</value>
      <value>Ppp2r5b</value>
      <value>Ppp2r5c</value>
      <value>Ppp2r5e</value>
      <value>Rad21</value>
      <value>Ranbp2</value>
      <value>Rangap1</value>
      <value>Rcc2</value>
      <value>Rps27</value>
      <value>Rps27rt</value>
      <value>Sec13</value>
      <value>Seh1l</value>
      <value>Sgo1</value>
      <value>Sgo2a</value>
      <value>Ska1</value>
      <value>Ska2</value>
      <value>Smc1a</value>
      <value>Smc3</value>
      <value>Spc24</value>
      <value>Spc25</value>
      <value>Spdl1</value>
      <value>Stag1</value>
      <value>Stag2</value>
      <value>Taok1</value>
      <value>Tuba1a</value>
      <value>Tuba1b</value>
      <value>Tuba1c</value>
      <value>Tuba3a</value>
      <value>Tuba3b</value>
      <value>Tuba4a</value>
      <value>Tuba8</value>
      <value>Tubal3</value>
      <value>Tubb1</value>
      <value>Tubb2a</value>
      <value>Tubb2b</value>
      <value>Tubb3</value>
      <value>Tubb4a</value>
      <value>Tubb4b</value>
      <value>Tubb6</value>
      <value>Wapl</value>
      <value>Xpo1</value>
      <value>Zw10</value>
      <value>Zwilch</value>
      <value>Zwint</value>
    </all-associated-symbols>
    <associated-gene-ids>
      <value>13006</value>
      <value>16319</value>
      <value>19386</value>
      <value>234663</value>
      <value>235661</value>
    </associated-gene-ids>
    <go-levels>
      <value>-1</value>
    </go-levels>
    <cluster-ids>
      <value>1</value>
    </cluster-ids>
    <go-groups>
      <map key="Group4" value="200|34|170|255"/>
    </go-groups>
    <groups-pvalues>
      <map key="Group4" value="3.95937246415367E-4"/>
    </groups-pvalues>
    <groups-test-rank>
      <map key="Group4" value="3"/>
    </groups-test-rank>
    <all-associated-gene-ids>
      <map key="100043813" value="IEA"/>
      <map key="100710" value="IEA"/>
      <map key="103468" value="IEA"/>
      <map key="103573" value="IEA"/>
      <map key="107995" value="IEA"/>
      <map key="108000" value="IEA"/>
      <map key="108911" value="IEA"/>
      <map key="110379" value="IEA"/>
      <map key="11799" value="IEA"/>
      <map key="12235" value="IEA"/>
      <map key="12236" value="IEA"/>
      <map key="12237" value="IEA"/>
      <map key="12442" value="IEA"/>
      <map key="12534" value="IEA"/>
      <map key="12615" value="IEA"/>
      <map key="12617" value="IEA"/>
      <map key="13006" value="IEA"/>
      <map key="13424" value="IEA"/>
      <map key="13426" value="IEA"/>
      <map key="13427" value="IEA"/>
      <map key="13589" value="IEA"/>
      <map key="16319" value="IEA"/>
      <map key="16563" value="IEA"/>
      <map key="17120" value="IEA"/>
      <map key="18221" value="IEA"/>
      <map key="18472" value="IEA"/>
      <map key="18817" value="IEA"/>
      <map key="19047" value="IEA"/>
      <map key="19052" value="IEA"/>
      <map key="19053" value="IEA"/>
      <map key="19357" value="IEA"/>
      <map key="19386" value="IEA"/>
      <map key="19387" value="IEA"/>
      <map key="20842" value="IEA"/>
      <map key="20843" value="IEA"/>
      <map key="208628" value="IEA"/>
      <map key="20877" value="IEA"/>
      <map key="216965" value="IEA"/>
      <map key="218914" value="IEA"/>
      <map key="22142" value="IEA"/>
      <map key="22143" value="IEA"/>
      <map key="22144" value="IEA"/>
      <map key="22145" value="IEA"/>
      <map key="22146" value="IEA"/>
      <map key="22147" value="IEA"/>
      <map key="22151" value="IEA"/>
      <map key="22152" value="IEA"/>
      <map key="22153" value="IEA"/>
      <map key="225849" value="IEA"/>
      <map key="226747" value="IEA"/>
      <map key="226849" value="IEA"/>
      <map key="227613" value="IEA"/>
      <map key="228421" value="IEA"/>
      <map key="229841" value="IEA"/>
      <map key="232987" value="IEA"/>
      <map key="234663" value="IEA"/>
      <map key="234865" value="IEA"/>
      <map key="235661" value="IEA"/>
      <map key="236930" value="IEA"/>
      <map key="238463" value="IEA"/>
      <map key="24061" value="IEA"/>
      <map key="268697" value="IEA"/>
      <map key="26886" value="IEA"/>
      <map key="26931" value="IEA"/>
      <map key="26932" value="IEA"/>
      <map key="26951" value="IEA"/>
      <map key="269966" value="IEA"/>
      <map key="320394" value="IEA"/>
      <map key="445007" value="IEA"/>
      <map key="51792" value="IEA"/>
      <map key="52276" value="IEA"/>
      <map key="52504" value="IEA"/>
      <map key="52696" value="IEA"/>
      <map key="53857" value="IEA"/>
      <map key="545486" value="IEA"/>
      <map key="56150" value="IEA"/>
      <map key="56430" value="IEA"/>
      <map key="56455" value="IEA"/>
      <map key="57294" value="IEA"/>
      <map key="59015" value="IEA"/>
      <map key="60411" value="IEA"/>
      <map key="66140" value="IEA"/>
      <map key="66336" value="IEA"/>
      <map key="66442" value="IEA"/>
      <map key="66468" value="IEA"/>
      <map key="66570" value="IEA"/>
      <map key="66934" value="IEA"/>
      <map key="66977" value="IEA"/>
      <map key="67037" value="IEA"/>
      <map key="67052" value="IEA"/>
      <map key="67139" value="IEA"/>
      <map key="67203" value="IEA"/>
      <map key="67629" value="IEA"/>
      <map key="67733" value="IEA"/>
      <map key="67849" value="IEA"/>
      <map key="67951" value="IEA"/>
      <map key="68014" value="IEA"/>
      <map key="68097" value="IEA"/>
      <map key="68549" value="IEA"/>
      <map key="69736" value="IEA"/>
      <map key="69912" value="IEA"/>
      <map key="69928" value="IEA"/>
      <map key="70315" value="IEA"/>
      <map key="70385" value="IEA"/>
      <map key="71876" value="IEA"/>
      <map key="72124" value="IEA"/>
      <map key="72155" value="IEA"/>
      <map key="72415" value="IEA"/>
      <map key="73470" value="IEA"/>
      <map key="73699" value="IEA"/>
      <map key="73710" value="IEA"/>
      <map key="73804" value="IEA"/>
      <map key="75786" value="IEA"/>
      <map key="76499" value="IEA"/>
      <map key="76707" value="IEA"/>
      <map key="83431" value="IEA"/>
      <map key="83815" value="IEA"/>
    </all-associated-gene-ids>
    <associated-gene-cluster>
      <map key="1">
        <value>Dync1li1</value>
        <value>Dync1li2</value>
        <value>Incenp</value>
        <value>Ranbp2</value>
        <value>Smc3</value>
      </map>
    </associated-gene-cluster>
  </term>
  <term clusterName="Specific for Cluster #1" go-id-string="R-MMU:2980766" initial-group-color="Group4$200|34|170|255" name="Nuclear Envelope Breakdown" nodeShape="Ellipse" numberOfGenesFromInitialListFoundInGO="39" numberOfGroupTests="6" numberOfTermTests="25" ontologyID="REACTOME" ontologySource="REACTOME_Pathways_08.05.2020" order="14" overviewTermColor="0|0|0|255" pvalueTermTestRank="24" selected="false" termPvalue="0.019901008797170962" totalFrequency="4.1666665" type="TERM">
    <associated-gene-symbols>
      <value>Lmnb1</value>
      <value>Ranbp2</value>
    </associated-gene-symbols>
    <all-associated-symbols>
      <value>Aaas</value>
      <value>Banf1</value>
      <value>Ccnb1</value>
      <value>Ccnb2</value>
      <value>Cdk1</value>
      <value>Cnep1r1</value>
      <value>Ctdnep1</value>
      <value>Emd</value>
      <value>Lemd2</value>
      <value>Lemd3</value>
      <value>Lmna</value>
      <value>Lmnb1</value>
      <value>Lpin1</value>
      <value>Lpin2</value>
      <value>Lpin3</value>
      <value>Ndc1</value>
      <value>Nek9</value>
      <value>Nup107</value>
      <value>Nup133</value>
      <value>Nup153</value>
      <value>Nup155</value>
      <value>Nup160</value>
      <value>Nup188</value>
      <value>Nup210</value>
      <value>Nup214</value>
      <value>Nup35</value>
      <value>Nup37</value>
      <value>Nup43</value>
      <value>Nup50</value>
      <value>Nup54</value>
      <value>Nup62</value>
      <value>Nup85</value>
      <value>Nup88</value>
      <value>Nup93</value>
      <value>Nup98</value>
      <value>Nupl1</value>
      <value>Nupl2</value>
      <value>Plk1</value>
      <value>Pom121</value>
      <value>Prkca</value>
      <value>Prkcb</value>
      <value>Rae1</value>
      <value>Ranbp2</value>
      <value>Sec13</value>
      <value>Seh1l</value>
      <value>Tpr</value>
      <value>Vrk1</value>
      <value>Vrk2</value>
    </all-associated-symbols>
    <associated-gene-ids>
      <value>16906</value>
      <value>19386</value>
    </associated-gene-ids>
    <go-levels>
      <value>-1</value>
    </go-levels>
    <cluster-ids>
      <value>1</value>
    </cluster-ids>
    <go-groups>
      <map key="Group4" value="200|34|170|255"/>
    </go-groups>
    <groups-pvalues>
      <map key="Group4" value="3.95937246415367E-4"/>
    </groups-pvalues>
    <groups-test-rank>
      <map key="Group4" value="3"/>
    </groups-test-rank>
    <all-associated-gene-ids>
      <map key="103468" value="IEA"/>
      <map key="107939" value="IEA"/>
      <map key="108989" value="IEA"/>
      <map key="110379" value="IEA"/>
      <map key="12442" value="IEA"/>
      <map key="12534" value="IEA"/>
      <map key="13726" value="IEA"/>
      <map key="14245" value="IEA"/>
      <map key="16905" value="IEA"/>
      <map key="16906" value="IEA"/>
      <map key="170762" value="IEA"/>
      <map key="18141" value="IEA"/>
      <map key="18226" value="IEA"/>
      <map key="18750" value="IEA"/>
      <map key="18751" value="IEA"/>
      <map key="18817" value="IEA"/>
      <map key="19069" value="IEA"/>
      <map key="19386" value="IEA"/>
      <map key="217718" value="IEA"/>
      <map key="218210" value="IEA"/>
      <map key="22367" value="IEA"/>
      <map key="223921" value="IEA"/>
      <map key="224640" value="IEA"/>
      <map key="227699" value="IEA"/>
      <map key="227720" value="IEA"/>
      <map key="231042" value="IEA"/>
      <map key="234865" value="IEA"/>
      <map key="23825" value="IEA"/>
      <map key="268697" value="IEA"/>
      <map key="269113" value="IEA"/>
      <map key="269966" value="IEA"/>
      <map key="380664" value="IEA"/>
      <map key="382030" value="IEA"/>
      <map key="445007" value="IEA"/>
      <map key="54563" value="IEA"/>
      <map key="59015" value="IEA"/>
      <map key="64898" value="IEA"/>
      <map key="64899" value="IEA"/>
      <map key="66679" value="IEA"/>
      <map key="67181" value="IEA"/>
      <map key="69482" value="IEA"/>
      <map key="69736" value="IEA"/>
      <map key="69912" value="IEA"/>
      <map key="69922" value="IEA"/>
      <map key="71805" value="IEA"/>
      <map key="71844" value="IEA"/>
      <map key="72124" value="IEA"/>
      <map key="72787" value="IEA"/>
    </all-associated-gene-ids>
    <associated-gene-cluster>
      <map key="1">
        <value>Lmnb1</value>
        <value>Ranbp2</value>
      </map>
    </associated-gene-cluster>
  </term>
  <term clusterName="Specific for Cluster #1" go-id-string="R-MMU:3371497" initial-group-color="Group4$200|34|170|255" name="HSP90 chaperone cycle for steroid hormone receptors (SHR)" nodeShape="Ellipse" numberOfGenesFromInitialListFoundInGO="39" numberOfGroupTests="6" numberOfTermTests="25" ontologyID="REACTOME" ontologySource="REACTOME_Pathways_08.05.2020" order="15" overviewTermColor="0|0|0|255" pvalueTermTestRank="25" selected="false" termPvalue="0.0214898845196567" totalFrequency="4.0" type="TERM">
    <associated-gene-symbols>
      <value>Dync1li1</value>
      <value>Dync1li2</value>
    </associated-gene-symbols>
    <all-associated-symbols>
      <value>Actr10</value>
      <value>Actr1a</value>
      <value>Ar</value>
      <value>Capza2</value>
      <value>Capza3</value>
      <value>Capzb</value>
      <value>Dctn1</value>
      <value>Dctn2</value>
      <value>Dctn3</value>
      <value>Dctn4</value>
      <value>Dctn5</value>
      <value>Dctn6</value>
      <value>Dnaja1</value>
      <value>Dnaja2</value>
      <value>Dnaja4</value>
      <value>Dnajb1</value>
      <value>Dync1h1</value>
      <value>Dync1i1</value>
      <value>Dync1i2</value>
      <value>Dync1li1</value>
      <value>Dync1li2</value>
      <value>Dynll1</value>
      <value>Dynll2</value>
      <value>Fkbp4</value>
      <value>Fkbp5</value>
      <value>Hsp90aa1</value>
      <value>Hsp90ab1</value>
      <value>Hspa1a</value>
      <value>Hspa1b</value>
      <value>Hspa1l</value>
      <value>Hspa2</value>
      <value>Hspa8</value>
      <value>Pgr</value>
      <value>Ptges3</value>
      <value>Stip1</value>
      <value>Tuba1a</value>
      <value>Tuba1b</value>
      <value>Tuba1c</value>
      <value>Tuba3a</value>
      <value>Tuba3b</value>
      <value>Tuba4a</value>
      <value>Tuba8</value>
      <value>Tubal3</value>
      <value>Tubb1</value>
      <value>Tubb2a</value>
      <value>Tubb2b</value>
      <value>Tubb3</value>
      <value>Tubb4a</value>
      <value>Tubb4b</value>
      <value>Tubb6</value>
    </all-associated-symbols>
    <associated-gene-ids>
      <value>234663</value>
      <value>235661</value>
    </associated-gene-ids>
    <go-levels>
      <value>-1</value>
    </go-levels>
    <cluster-ids>
      <value>1</value>
    </cluster-ids>
    <go-groups>
      <map key="Group4" value="200|34|170|255"/>
    </go-groups>
    <groups-pvalues>
      <map key="Group4" value="3.95937246415367E-4"/>
    </groups-pvalues>
    <groups-test-rank>
      <map key="Group4" value="3"/>
    </groups-test-rank>
    <all-associated-gene-ids>
      <map key="11835" value="IEA"/>
      <map key="12343" value="IEA"/>
      <map key="12344" value="IEA"/>
      <map key="12345" value="IEA"/>
      <map key="13191" value="IEA"/>
      <map key="13424" value="IEA"/>
      <map key="13426" value="IEA"/>
      <map key="13427" value="IEA"/>
      <map key="14228" value="IEA"/>
      <map key="14229" value="IEA"/>
      <map key="15481" value="IEA"/>
      <map key="15482" value="IEA"/>
      <map key="15502" value="IEA"/>
      <map key="15511" value="IEA"/>
      <map key="15512" value="IEA"/>
      <map key="15516" value="IEA"/>
      <map key="15519" value="IEA"/>
      <map key="18667" value="IEA"/>
      <map key="193740" value="IEA"/>
      <map key="20867" value="IEA"/>
      <map key="22142" value="IEA"/>
      <map key="22143" value="IEA"/>
      <map key="22144" value="IEA"/>
      <map key="22145" value="IEA"/>
      <map key="22146" value="IEA"/>
      <map key="22147" value="IEA"/>
      <map key="22151" value="IEA"/>
      <map key="22152" value="IEA"/>
      <map key="22153" value="IEA"/>
      <map key="22428" value="IEA"/>
      <map key="227613" value="IEA"/>
      <map key="234663" value="IEA"/>
      <map key="235661" value="IEA"/>
      <map key="238463" value="IEA"/>
      <map key="53598" value="IEA"/>
      <map key="53857" value="IEA"/>
      <map key="54130" value="IEA"/>
      <map key="545486" value="IEA"/>
      <map key="56351" value="IEA"/>
      <map key="56444" value="IEA"/>
      <map key="56445" value="IEA"/>
      <map key="56455" value="IEA"/>
      <map key="58233" value="IEA"/>
      <map key="59288" value="IEA"/>
      <map key="67665" value="IEA"/>
      <map key="67951" value="IEA"/>
      <map key="68097" value="IEA"/>
      <map key="69654" value="IEA"/>
      <map key="73710" value="IEA"/>
      <map key="81489" value="IEA"/>
    </all-associated-gene-ids>
    <associated-gene-cluster>
      <map key="1">
        <value>Dync1li1</value>
        <value>Dync1li2</value>
      </map>
    </associated-gene-cluster>
  </term>
  <term clusterName="Specific for Cluster #1" go-id-string="R-MMU:4615885" initial-group-color="Group4$200|34|170|255" name="SUMOylation of DNA replication proteins" nodeShape="Ellipse" numberOfGenesFromInitialListFoundInGO="39" numberOfGroupTests="6" numberOfTermTests="25" ontologyID="REACTOME" ontologySource="REACTOME_Pathways_08.05.2020" order="16" overviewTermColor="0|0|0|255" pvalueTermTestRank="22" selected="false" termPvalue="0.015451896641430898" totalFrequency="4.7619047" type="TERM">
    <associated-gene-symbols>
      <value>Incenp</value>
      <value>Ranbp2</value>
    </associated-gene-symbols>
    <all-associated-symbols>
      <value>Aaas</value>
      <value>Aurkb</value>
      <value>Birc5</value>
      <value>Cdca8</value>
      <value>Incenp</value>
      <value>Ndc1</value>
      <value>Nup107</value>
      <value>Nup133</value>
      <value>Nup153</value>
      <value>Nup155</value>
      <value>Nup160</value>
      <value>Nup188</value>
      <value>Nup210</value>
      <value>Nup214</value>
      <value>Nup35</value>
      <value>Nup37</value>
      <value>Nup43</value>
      <value>Nup50</value>
      <value>Nup54</value>
      <value>Nup62</value>
      <value>Nup85</value>
      <value>Nup88</value>
      <value>Nup93</value>
      <value>Nup98</value>
      <value>Nupl1</value>
      <value>Nupl2</value>
      <value>Pcna</value>
      <value>Pias3</value>
      <value>Pias4</value>
      <value>Pom121</value>
      <value>Rae1</value>
      <value>Ranbp2</value>
      <value>Rangap1</value>
      <value>Seh1l</value>
      <value>Sumo1</value>
      <value>Sumo2</value>
      <value>Sumo3</value>
      <value>Top1</value>
      <value>Top2a</value>
      <value>Top2b</value>
      <value>Tpr</value>
      <value>Ube2i</value>
    </all-associated-symbols>
    <associated-gene-ids>
      <value>16319</value>
      <value>19386</value>
    </associated-gene-ids>
    <go-levels>
      <value>-1</value>
    </go-levels>
    <cluster-ids>
      <value>1</value>
    </cluster-ids>
    <go-groups>
      <map key="Group4" value="200|34|170|255"/>
    </go-groups>
    <groups-pvalues>
      <map key="Group4" value="3.95937246415367E-4"/>
    </groups-pvalues>
    <groups-test-rank>
      <map key="Group4" value="3"/>
    </groups-test-rank>
    <all-associated-gene-ids>
      <map key="103468" value="IEA"/>
      <map key="107939" value="IEA"/>
      <map key="108989" value="IEA"/>
      <map key="11799" value="IEA"/>
      <map key="16319" value="IEA"/>
      <map key="170762" value="IEA"/>
      <map key="170930" value="IEA"/>
      <map key="18141" value="IEA"/>
      <map key="18226" value="IEA"/>
      <map key="18538" value="IEA"/>
      <map key="19069" value="IEA"/>
      <map key="19386" value="IEA"/>
      <map key="19387" value="IEA"/>
      <map key="20610" value="IEA"/>
      <map key="20877" value="IEA"/>
      <map key="218210" value="IEA"/>
      <map key="21969" value="IEA"/>
      <map key="21973" value="IEA"/>
      <map key="21974" value="IEA"/>
      <map key="22196" value="IEA"/>
      <map key="22218" value="IEA"/>
      <map key="223921" value="IEA"/>
      <map key="227699" value="IEA"/>
      <map key="227720" value="IEA"/>
      <map key="229615" value="IEA"/>
      <map key="231042" value="IEA"/>
      <map key="234865" value="IEA"/>
      <map key="269113" value="IEA"/>
      <map key="269966" value="IEA"/>
      <map key="445007" value="IEA"/>
      <map key="52276" value="IEA"/>
      <map key="54563" value="IEA"/>
      <map key="59004" value="IEA"/>
      <map key="59015" value="IEA"/>
      <map key="66679" value="IEA"/>
      <map key="69482" value="IEA"/>
      <map key="69736" value="IEA"/>
      <map key="69912" value="IEA"/>
      <map key="71805" value="IEA"/>
      <map key="71844" value="IEA"/>
      <map key="72124" value="IEA"/>
      <map key="72787" value="IEA"/>
    </all-associated-gene-ids>
    <associated-gene-cluster>
      <map key="1">
        <value>Incenp</value>
        <value>Ranbp2</value>
      </map>
    </associated-gene-cluster>
  </term>
  <term clusterName="Specific for Cluster #1" go-id-string="R-MMU:6811436" initial-group-color="Group4$200|34|170|255" name="COPI-independent Golgi-to-ER retrograde traffic" nodeShape="Ellipse" numberOfGenesFromInitialListFoundInGO="39" numberOfGroupTests="6" numberOfTermTests="25" ontologyID="REACTOME" ontologySource="REACTOME_Pathways_08.05.2020" order="17" overviewTermColor="0|0|0|255" pvalueTermTestRank="24" selected="false" termPvalue="0.019901008797170962" totalFrequency="4.1666665" type="TERM">
    <associated-gene-symbols>
      <value>Dync1li1</value>
      <value>Dync1li2</value>
    </associated-gene-symbols>
    <all-associated-symbols>
      <value>Actr10</value>
      <value>Actr1a</value>
      <value>Agpat3</value>
      <value>Bicd1</value>
      <value>Bicd2</value>
      <value>Capza2</value>
      <value>Capza3</value>
      <value>Capzb</value>
      <value>Dctn1</value>
      <value>Dctn2</value>
      <value>Dctn3</value>
      <value>Dctn4</value>
      <value>Dctn5</value>
      <value>Dctn6</value>
      <value>Dync1h1</value>
      <value>Dync1i1</value>
      <value>Dync1i2</value>
      <value>Dync1li1</value>
      <value>Dync1li2</value>
      <value>Dynll1</value>
      <value>Dynll2</value>
      <value>Galnt1</value>
      <value>Galnt2</value>
      <value>Pafah1b1</value>
      <value>Pafah1b2</value>
      <value>Pafah1b3</value>
      <value>Pla2g4a</value>
      <value>Pla2g6</value>
      <value>Rab18</value>
      <value>Rab3gap1</value>
      <value>Rab3gap2</value>
      <value>Rab6a</value>
      <value>Rab6b</value>
      <value>Tuba1a</value>
      <value>Tuba1b</value>
      <value>Tuba1c</value>
      <value>Tuba3a</value>
      <value>Tuba3b</value>
      <value>Tuba4a</value>
      <value>Tuba8</value>
      <value>Tubal3</value>
      <value>Tubb1</value>
      <value>Tubb2a</value>
      <value>Tubb2b</value>
      <value>Tubb3</value>
      <value>Tubb4a</value>
      <value>Tubb4b</value>
      <value>Tubb6</value>
    </all-associated-symbols>
    <associated-gene-ids>
      <value>234663</value>
      <value>235661</value>
    </associated-gene-ids>
    <go-levels>
      <value>-1</value>
    </go-levels>
    <cluster-ids>
      <value>1</value>
    </cluster-ids>
    <go-groups>
      <map key="Group4" value="200|34|170|255"/>
    </go-groups>
    <groups-pvalues>
      <map key="Group4" value="3.95937246415367E-4"/>
    </groups-pvalues>
    <groups-test-rank>
      <map key="Group4" value="3"/>
    </groups-test-rank>
    <all-associated-gene-ids>
      <map key="108148" value="IEA"/>
      <map key="12121" value="IEA"/>
      <map key="12343" value="IEA"/>
      <map key="12344" value="IEA"/>
      <map key="12345" value="IEA"/>
      <map key="13191" value="IEA"/>
      <map key="13424" value="IEA"/>
      <map key="13426" value="IEA"/>
      <map key="13427" value="IEA"/>
      <map key="14423" value="IEA"/>
      <map key="18472" value="IEA"/>
      <map key="18475" value="IEA"/>
      <map key="18476" value="IEA"/>
      <map key="18783" value="IEA"/>
      <map key="19330" value="IEA"/>
      <map key="19346" value="IEA"/>
      <map key="22142" value="IEA"/>
      <map key="22143" value="IEA"/>
      <map key="22144" value="IEA"/>
      <map key="22145" value="IEA"/>
      <map key="22146" value="IEA"/>
      <map key="22147" value="IEA"/>
      <map key="22151" value="IEA"/>
      <map key="22152" value="IEA"/>
      <map key="22153" value="IEA"/>
      <map key="22428" value="IEA"/>
      <map key="226407" value="IEA"/>
      <map key="227613" value="IEA"/>
      <map key="234663" value="IEA"/>
      <map key="235661" value="IEA"/>
      <map key="238463" value="IEA"/>
      <map key="270192" value="IEA"/>
      <map key="28169" value="IEA"/>
      <map key="53357" value="IEA"/>
      <map key="53598" value="IEA"/>
      <map key="53857" value="IEA"/>
      <map key="54130" value="IEA"/>
      <map key="545486" value="IEA"/>
      <map key="56444" value="IEA"/>
      <map key="56455" value="IEA"/>
      <map key="59288" value="IEA"/>
      <map key="67665" value="IEA"/>
      <map key="67951" value="IEA"/>
      <map key="68097" value="IEA"/>
      <map key="69654" value="IEA"/>
      <map key="73710" value="IEA"/>
      <map key="76895" value="IEA"/>
      <map key="98732" value="IEA"/>
    </all-associated-gene-ids>
    <associated-gene-cluster>
      <map key="1">
        <value>Dync1li1</value>
        <value>Dync1li2</value>
      </map>
    </associated-gene-cluster>
  </term>
  <term clusterName="Specific for Cluster #1" go-id-string="R-MMU:9646399" initial-group-color="Group4$200|34|170|255" name="Aggrephagy" nodeShape="Ellipse" numberOfGenesFromInitialListFoundInGO="39" numberOfGroupTests="6" numberOfTermTests="25" ontologyID="REACTOME" ontologySource="REACTOME_Pathways_08.05.2020" order="18" overviewTermColor="0|0|0|255" pvalueTermTestRank="20" selected="false" termPvalue="0.011501242302689712" totalFrequency="5.5555553" type="TERM">
    <associated-gene-symbols>
      <value>Dync1li1</value>
      <value>Dync1li2</value>
    </associated-gene-symbols>
    <all-associated-symbols>
      <value>Arl13b</value>
      <value>Cetn1</value>
      <value>Cftr</value>
      <value>Dync1h1</value>
      <value>Dync1i1</value>
      <value>Dync1i2</value>
      <value>Dync1li1</value>
      <value>Dync1li2</value>
      <value>Dynll1</value>
      <value>Dynll2</value>
      <value>Hdac6</value>
      <value>Ift88</value>
      <value>Park7</value>
      <value>Pcnt</value>
      <value>Prkn</value>
      <value>Rps27a</value>
      <value>Tuba1a</value>
      <value>Tuba1b</value>
      <value>Tuba1c</value>
      <value>Tuba3a</value>
      <value>Tuba3b</value>
      <value>Tuba4a</value>
      <value>Tuba8</value>
      <value>Tubal3</value>
      <value>Tubb1</value>
      <value>Tubb2a</value>
      <value>Tubb2b</value>
      <value>Tubb3</value>
      <value>Tubb4a</value>
      <value>Tubb4b</value>
      <value>Tubb6</value>
      <value>Uba52</value>
      <value>Ubb</value>
      <value>Ubc</value>
      <value>Ube2n</value>
      <value>Vim</value>
    </all-associated-symbols>
    <associated-gene-ids>
      <value>234663</value>
      <value>235661</value>
    </associated-gene-ids>
    <go-levels>
      <value>-1</value>
    </go-levels>
    <cluster-ids>
      <value>1</value>
    </cluster-ids>
    <go-groups>
      <map key="Group4" value="200|34|170|255"/>
    </go-groups>
    <groups-pvalues>
      <map key="Group4" value="3.95937246415367E-4"/>
    </groups-pvalues>
    <groups-test-rank>
      <map key="Group4" value="3"/>
    </groups-test-rank>
    <all-associated-gene-ids>
      <map key="12638" value="IEA"/>
      <map key="13424" value="IEA"/>
      <map key="13426" value="IEA"/>
      <map key="13427" value="IEA"/>
      <map key="15185" value="IEA"/>
      <map key="18541" value="IEA"/>
      <map key="21821" value="IEA"/>
      <map key="22142" value="IEA"/>
      <map key="22143" value="IEA"/>
      <map key="22144" value="IEA"/>
      <map key="22145" value="IEA"/>
      <map key="22146" value="IEA"/>
      <map key="22147" value="IEA"/>
      <map key="22151" value="IEA"/>
      <map key="22152" value="IEA"/>
      <map key="22153" value="IEA"/>
      <map key="22186" value="IEA"/>
      <map key="22187" value="IEA"/>
      <map key="22190" value="IEA"/>
      <map key="22352" value="IEA"/>
      <map key="227613" value="IEA"/>
      <map key="234663" value="IEA"/>
      <map key="235661" value="IEA"/>
      <map key="238463" value="IEA"/>
      <map key="26369" value="IEA"/>
      <map key="50873" value="IEA"/>
      <map key="53857" value="IEA"/>
      <map key="545486" value="IEA"/>
      <map key="56455" value="IEA"/>
      <map key="57320" value="IEA"/>
      <map key="67951" value="IEA"/>
      <map key="68097" value="IEA"/>
      <map key="68146" value="IEA"/>
      <map key="73710" value="IEA"/>
      <map key="78294" value="IEA"/>
      <map key="93765" value="IEA"/>
    </all-associated-gene-ids>
    <associated-gene-cluster>
      <map key="1">
        <value>Dync1li1</value>
        <value>Dync1li2</value>
      </map>
    </associated-gene-cluster>
  </term>
  <term clusterName="Specific for Cluster #1" go-id-string="R-MMU:110313" initial-group-color="Group5$203|54|0|255" name="Translesion synthesis by Y family DNA polymerases bypasses lesions on DNA template" nodeShape="Ellipse" numberOfGenesFromInitialListFoundInGO="39" numberOfGroupTests="6" numberOfTermTests="25" ontologyID="REACTOME" ontologySource="REACTOME_Pathways_08.05.2020" order="19" overviewTermColor="0|0|0|255" pvalueTermTestRank="21" selected="false" termPvalue="0.012123833033289707" totalFrequency="5.4054055" type="TERM">
    <associated-gene-symbols>
      <value>Pole4</value>
      <value>Rfc1</value>
    </associated-gene-symbols>
    <all-associated-symbols>
      <value>Isg15</value>
      <value>Mad2l2</value>
      <value>Nploc4</value>
      <value>Pclaf</value>
      <value>Pcna</value>
      <value>Pold1</value>
      <value>Pold2</value>
      <value>Pold4</value>
      <value>Pole</value>
      <value>Pole2</value>
      <value>Pole3</value>
      <value>Pole4</value>
      <value>Polh</value>
      <value>Poli</value>
      <value>Polk</value>
      <value>Rchy1</value>
      <value>Rev1</value>
      <value>Rev3l</value>
      <value>Rfc1</value>
      <value>Rfc2</value>
      <value>Rfc3</value>
      <value>Rfc4</value>
      <value>Rfc5</value>
      <value>Rpa1</value>
      <value>Rpa3</value>
      <value>Rps27a</value>
      <value>Sprtn</value>
      <value>Trim25</value>
      <value>Uba52</value>
      <value>Uba7</value>
      <value>Ubb</value>
      <value>Ubc</value>
      <value>Ube2l6</value>
      <value>Ufd1</value>
      <value>Usp10</value>
      <value>Usp43</value>
      <value>Vcp</value>
    </all-associated-symbols>
    <associated-gene-ids>
      <value>19687</value>
      <value>66979</value>
    </associated-gene-ids>
    <go-levels>
      <value>-1</value>
    </go-levels>
    <cluster-ids>
      <value>1</value>
    </cluster-ids>
    <go-groups>
      <map key="Group5" value="203|54|0|255"/>
    </go-groups>
    <groups-pvalues>
      <map key="Group5" value="2.766510789074673E-4"/>
    </groups-pvalues>
    <groups-test-rank>
      <map key="Group5" value="2"/>
    </groups-test-rank>
    <all-associated-gene-ids>
      <map key="100038882" value="IEA"/>
      <map key="106344" value="IEA"/>
      <map key="18538" value="IEA"/>
      <map key="18971" value="IEA"/>
      <map key="18972" value="IEA"/>
      <map key="18973" value="IEA"/>
      <map key="18974" value="IEA"/>
      <map key="19687" value="IEA"/>
      <map key="19714" value="IEA"/>
      <map key="19718" value="IEA"/>
      <map key="216835" value="IEA"/>
      <map key="217069" value="IEA"/>
      <map key="217365" value="IEA"/>
      <map key="22186" value="IEA"/>
      <map key="22187" value="IEA"/>
      <map key="22190" value="IEA"/>
      <map key="22224" value="IEA"/>
      <map key="22230" value="IEA"/>
      <map key="244666" value="IEA"/>
      <map key="26447" value="IEA"/>
      <map key="269523" value="IEA"/>
      <map key="27015" value="IEA"/>
      <map key="56210" value="IEA"/>
      <map key="56791" value="IEA"/>
      <map key="59001" value="IEA"/>
      <map key="66979" value="IEA"/>
      <map key="68026" value="IEA"/>
      <map key="68098" value="IEA"/>
      <map key="68240" value="IEA"/>
      <map key="68275" value="IEA"/>
      <map key="69263" value="IEA"/>
      <map key="69745" value="IEA"/>
      <map key="71890" value="IEA"/>
      <map key="72151" value="IEA"/>
      <map key="74153" value="IEA"/>
      <map key="78294" value="IEA"/>
      <map key="80905" value="IEA"/>
    </all-associated-gene-ids>
    <associated-gene-cluster>
      <map key="1">
        <value>Pole4</value>
        <value>Rfc1</value>
      </map>
    </associated-gene-cluster>
  </term>
  <term clusterName="Specific for Cluster #1" go-id-string="R-MMU:110314" initial-group-color="Group5$203|54|0|255" name="Recognition of DNA damage by PCNA-containing replication complex" nodeShape="Ellipse" numberOfGenesFromInitialListFoundInGO="39" numberOfGroupTests="6" numberOfTermTests="25" ontologyID="REACTOME" ontologySource="REACTOME_Pathways_08.05.2020" order="20" overviewTermColor="0|0|0|255" pvalueTermTestRank="16" selected="false" termPvalue="0.007060194637049582" totalFrequency="7.142857" type="TERM">
    <associated-gene-symbols>
      <value>Pole4</value>
      <value>Rfc1</value>
    </associated-gene-symbols>
    <all-associated-symbols>
      <value>Cul4a</value>
      <value>Cul4b</value>
      <value>Ddb1</value>
      <value>Dtl</value>
      <value>Pcna</value>
      <value>Pold1</value>
      <value>Pold2</value>
      <value>Pold4</value>
      <value>Pole</value>
      <value>Pole2</value>
      <value>Pole3</value>
      <value>Pole4</value>
      <value>Rad18</value>
      <value>Rbx1</value>
      <value>Rfc1</value>
      <value>Rfc2</value>
      <value>Rfc3</value>
      <value>Rfc4</value>
      <value>Rfc5</value>
      <value>Rpa1</value>
      <value>Rpa3</value>
      <value>Rps27a</value>
      <value>Uba52</value>
      <value>Ubb</value>
      <value>Ubc</value>
      <value>Ube2b</value>
      <value>Usp1</value>
      <value>Wdr48</value>
    </all-associated-symbols>
    <associated-gene-ids>
      <value>19687</value>
      <value>66979</value>
    </associated-gene-ids>
    <go-levels>
      <value>-1</value>
    </go-levels>
    <cluster-ids>
      <value>1</value>
    </cluster-ids>
    <go-groups>
      <map key="Group5" value="203|54|0|255"/>
    </go-groups>
    <groups-pvalues>
      <map key="Group5" value="2.766510789074673E-4"/>
    </groups-pvalues>
    <groups-test-rank>
      <map key="Group5" value="2"/>
    </groups-test-rank>
    <all-associated-gene-ids>
      <map key="106344" value="IEA"/>
      <map key="13194" value="IEA"/>
      <map key="18538" value="IEA"/>
      <map key="18971" value="IEA"/>
      <map key="18972" value="IEA"/>
      <map key="18973" value="IEA"/>
      <map key="18974" value="IEA"/>
      <map key="19687" value="IEA"/>
      <map key="19718" value="IEA"/>
      <map key="22186" value="IEA"/>
      <map key="22187" value="IEA"/>
      <map key="22190" value="IEA"/>
      <map key="22210" value="IEA"/>
      <map key="230484" value="IEA"/>
      <map key="56438" value="IEA"/>
      <map key="58186" value="IEA"/>
      <map key="59001" value="IEA"/>
      <map key="66979" value="IEA"/>
      <map key="67561" value="IEA"/>
      <map key="68240" value="IEA"/>
      <map key="68275" value="IEA"/>
      <map key="69263" value="IEA"/>
      <map key="69745" value="IEA"/>
      <map key="72151" value="IEA"/>
      <map key="72584" value="IEA"/>
      <map key="76843" value="IEA"/>
      <map key="78294" value="IEA"/>
      <map key="99375" value="IEA"/>
    </all-associated-gene-ids>
    <associated-gene-cluster>
      <map key="1">
        <value>Pole4</value>
        <value>Rfc1</value>
      </map>
    </associated-gene-cluster>
  </term>
  <term clusterName="Specific for Cluster #1" go-id-string="R-MMU:110373" initial-group-color="Group5$203|54|0|255" name="Resolution of AP sites via the multiple-nucleotide patch replacement pathway" nodeShape="Ellipse" numberOfGenesFromInitialListFoundInGO="39" numberOfGroupTests="6" numberOfTermTests="25" ontologyID="REACTOME" ontologySource="REACTOME_Pathways_08.05.2020" order="21" overviewTermColor="0|0|0|255" pvalueTermTestRank="11" selected="false" termPvalue="0.0036309620932420627" totalFrequency="10.0" type="TERM">
    <associated-gene-symbols>
      <value>Pole4</value>
      <value>Rfc1</value>
    </associated-gene-symbols>
    <all-associated-symbols>
      <value>Adprhl2</value>
      <value>Apex1</value>
      <value>Lig1</value>
      <value>Parp2</value>
      <value>Pcna</value>
      <value>Polb</value>
      <value>Pold1</value>
      <value>Pold2</value>
      <value>Pold4</value>
      <value>Pole</value>
      <value>Pole2</value>
      <value>Pole3</value>
      <value>Pole4</value>
      <value>Rfc1</value>
      <value>Rfc2</value>
      <value>Rfc3</value>
      <value>Rfc4</value>
      <value>Rfc5</value>
      <value>Rpa1</value>
      <value>Rpa3</value>
    </all-associated-symbols>
    <associated-gene-ids>
      <value>19687</value>
      <value>66979</value>
    </associated-gene-ids>
    <go-levels>
      <value>-1</value>
    </go-levels>
    <cluster-ids>
      <value>1</value>
    </cluster-ids>
    <go-groups>
      <map key="Group5" value="203|54|0|255"/>
    </go-groups>
    <groups-pvalues>
      <map key="Group5" value="2.766510789074673E-4"/>
    </groups-pvalues>
    <groups-test-rank>
      <map key="Group5" value="2"/>
    </groups-test-rank>
    <all-associated-gene-ids>
      <map key="100206" value="IEA"/>
      <map key="106344" value="IEA"/>
      <map key="11546" value="IEA"/>
      <map key="11792" value="IEA"/>
      <map key="16881" value="IEA"/>
      <map key="18538" value="IEA"/>
      <map key="18970" value="IEA"/>
      <map key="18971" value="IEA"/>
      <map key="18972" value="IEA"/>
      <map key="18973" value="IEA"/>
      <map key="18974" value="IEA"/>
      <map key="19687" value="IEA"/>
      <map key="19718" value="IEA"/>
      <map key="59001" value="IEA"/>
      <map key="66979" value="IEA"/>
      <map key="68240" value="IEA"/>
      <map key="68275" value="IEA"/>
      <map key="69263" value="IEA"/>
      <map key="69745" value="IEA"/>
      <map key="72151" value="IEA"/>
    </all-associated-gene-ids>
    <associated-gene-cluster>
      <map key="1">
        <value>Pole4</value>
        <value>Rfc1</value>
      </map>
    </associated-gene-cluster>
  </term>
  <term clusterName="Specific for Cluster #1" go-id-string="R-MMU:5651801" initial-group-color="Group5$203|54|0|255" name="PCNA-Dependent Long Patch Base Excision Repair" nodeShape="Ellipse" numberOfGenesFromInitialListFoundInGO="39" numberOfGroupTests="6" numberOfTermTests="25" ontologyID="REACTOME" ontologySource="REACTOME_Pathways_08.05.2020" order="22" overviewTermColor="0|0|0|255" pvalueTermTestRank="10" selected="false" termPvalue="0.0029406873658348225" totalFrequency="11.111111" type="TERM">
    <associated-gene-symbols>
      <value>Pole4</value>
      <value>Rfc1</value>
    </associated-gene-symbols>
    <all-associated-symbols>
      <value>Apex1</value>
      <value>Lig1</value>
      <value>Pcna</value>
      <value>Polb</value>
      <value>Pold1</value>
      <value>Pold2</value>
      <value>Pold4</value>
      <value>Pole</value>
      <value>Pole2</value>
      <value>Pole3</value>
      <value>Pole4</value>
      <value>Rfc1</value>
      <value>Rfc2</value>
      <value>Rfc3</value>
      <value>Rfc4</value>
      <value>Rfc5</value>
      <value>Rpa1</value>
      <value>Rpa3</value>
    </all-associated-symbols>
    <associated-gene-ids>
      <value>19687</value>
      <value>66979</value>
    </associated-gene-ids>
    <go-levels>
      <value>-1</value>
    </go-levels>
    <cluster-ids>
      <value>1</value>
    </cluster-ids>
    <go-groups>
      <map key="Group5" value="203|54|0|255"/>
    </go-groups>
    <groups-pvalues>
      <map key="Group5" value="2.766510789074673E-4"/>
    </groups-pvalues>
    <groups-test-rank>
      <map key="Group5" value="2"/>
    </groups-test-rank>
    <all-associated-gene-ids>
      <map key="106344" value="IEA"/>
      <map key="11792" value="IEA"/>
      <map key="16881" value="IEA"/>
      <map key="18538" value="IEA"/>
      <map key="18970" value="IEA"/>
      <map key="18971" value="IEA"/>
      <map key="18972" value="IEA"/>
      <map key="18973" value="IEA"/>
      <map key="18974" value="IEA"/>
      <map key="19687" value="IEA"/>
      <map key="19718" value="IEA"/>
      <map key="59001" value="IEA"/>
      <map key="66979" value="IEA"/>
      <map key="68240" value="IEA"/>
      <map key="68275" value="IEA"/>
      <map key="69263" value="IEA"/>
      <map key="69745" value="IEA"/>
      <map key="72151" value="IEA"/>
    </all-associated-gene-ids>
    <associated-gene-cluster>
      <map key="1">
        <value>Pole4</value>
        <value>Rfc1</value>
      </map>
    </associated-gene-cluster>
  </term>
  <term clusterName="Specific for Cluster #1" go-id-string="R-MMU:5656169" initial-group-color="Group5$203|54|0|255" name="Termination of translesion DNA synthesis" nodeShape="Ellipse" numberOfGenesFromInitialListFoundInGO="39" numberOfGroupTests="6" numberOfTermTests="25" ontologyID="REACTOME" ontologySource="REACTOME_Pathways_08.05.2020" order="23" overviewTermColor="0|0|0|255" pvalueTermTestRank="17" selected="false" termPvalue="0.008078520642272307" totalFrequency="6.6666665" type="TERM">
    <associated-gene-symbols>
      <value>Pole4</value>
      <value>Rfc1</value>
    </associated-gene-symbols>
    <all-associated-symbols>
      <value>Isg15</value>
      <value>Pclaf</value>
      <value>Pcna</value>
      <value>Pold1</value>
      <value>Pold2</value>
      <value>Pold4</value>
      <value>Pole</value>
      <value>Pole2</value>
      <value>Pole3</value>
      <value>Pole4</value>
      <value>Polh</value>
      <value>Poli</value>
      <value>Polk</value>
      <value>Rev1</value>
      <value>Rfc1</value>
      <value>Rfc2</value>
      <value>Rfc3</value>
      <value>Rfc4</value>
      <value>Rfc5</value>
      <value>Rpa1</value>
      <value>Rpa3</value>
      <value>Rps27a</value>
      <value>Trim25</value>
      <value>Uba52</value>
      <value>Uba7</value>
      <value>Ubb</value>
      <value>Ubc</value>
      <value>Ube2l6</value>
      <value>Usp10</value>
      <value>Usp43</value>
    </all-associated-symbols>
    <associated-gene-ids>
      <value>19687</value>
      <value>66979</value>
    </associated-gene-ids>
    <go-levels>
      <value>-1</value>
    </go-levels>
    <cluster-ids>
      <value>1</value>
    </cluster-ids>
    <go-groups>
      <map key="Group5" value="203|54|0|255"/>
    </go-groups>
    <groups-pvalues>
      <map key="Group5" value="2.766510789074673E-4"/>
    </groups-pvalues>
    <groups-test-rank>
      <map key="Group5" value="2"/>
    </groups-test-rank>
    <all-associated-gene-ids>
      <map key="100038882" value="IEA"/>
      <map key="106344" value="IEA"/>
      <map key="18538" value="IEA"/>
      <map key="18971" value="IEA"/>
      <map key="18972" value="IEA"/>
      <map key="18973" value="IEA"/>
      <map key="18974" value="IEA"/>
      <map key="19687" value="IEA"/>
      <map key="19718" value="IEA"/>
      <map key="216835" value="IEA"/>
      <map key="217069" value="IEA"/>
      <map key="22186" value="IEA"/>
      <map key="22187" value="IEA"/>
      <map key="22190" value="IEA"/>
      <map key="22224" value="IEA"/>
      <map key="26447" value="IEA"/>
      <map key="27015" value="IEA"/>
      <map key="56210" value="IEA"/>
      <map key="56791" value="IEA"/>
      <map key="59001" value="IEA"/>
      <map key="66979" value="IEA"/>
      <map key="68026" value="IEA"/>
      <map key="68240" value="IEA"/>
      <map key="68275" value="IEA"/>
      <map key="69263" value="IEA"/>
      <map key="69745" value="IEA"/>
      <map key="72151" value="IEA"/>
      <map key="74153" value="IEA"/>
      <map key="78294" value="IEA"/>
      <map key="80905" value="IEA"/>
    </all-associated-gene-ids>
    <associated-gene-cluster>
      <map key="1">
        <value>Pole4</value>
        <value>Rfc1</value>
      </map>
    </associated-gene-cluster>
  </term>
  <term clusterName="Specific for Cluster #1" go-id-string="R-MMU:5693565" initial-group-color="Group5$203|54|0|255" name="Recruitment and ATM-mediated phosphorylation of repair and signaling proteins at DNA double strand breaks" nodeShape="Ellipse" numberOfGenesFromInitialListFoundInGO="39" numberOfGroupTests="6" numberOfTermTests="25" ontologyID="REACTOME" ontologySource="REACTOME_Pathways_08.05.2020" order="24" overviewTermColor="0|0|0|255" pvalueTermTestRank="13" selected="false" termPvalue="0.004501865825266512" totalFrequency="4.0540543" type="TERM">
    <associated-gene-symbols>
      <value>H2ax</value>
      <value>Mdc1</value>
      <value>Trp53bp1</value>
    </associated-gene-symbols>
    <all-associated-symbols>
      <value>Abl1</value>
      <value>Abraxas1</value>
      <value>Apbb1</value>
      <value>Atm</value>
      <value>Babam1</value>
      <value>Babam2</value>
      <value>Bap1</value>
      <value>Baz1b</value>
      <value>Brca1</value>
      <value>Brcc3</value>
      <value>Chek2</value>
      <value>Eya1</value>
      <value>Eya2</value>
      <value>Eya3</value>
      <value>Eya4</value>
      <value>H2ax</value>
      <value>H2bc1</value>
      <value>H2bc11</value>
      <value>H2bc12</value>
      <value>H2bc13</value>
      <value>H2bc14</value>
      <value>H2bc15</value>
      <value>H2bc21</value>
      <value>H2bc22</value>
      <value>H2bc23</value>
      <value>H2bc3</value>
      <value>H2bc4</value>
      <value>H2bc6</value>
      <value>H2bc7</value>
      <value>H2bc8</value>
      <value>H2bc9</value>
      <value>H3c1</value>
      <value>H3c10</value>
      <value>H3c11</value>
      <value>H3c8</value>
      <value>H4bc24</value>
      <value>H4c1</value>
      <value>H4c11</value>
      <value>H4c12</value>
      <value>H4c14</value>
      <value>H4c17</value>
      <value>H4c18</value>
      <value>H4c2</value>
      <value>H4c3</value>
      <value>H4c4</value>
      <value>H4c6</value>
      <value>H4c8</value>
      <value>H4c9</value>
      <value>H4f16</value>
      <value>Herc2</value>
      <value>Kat5</value>
      <value>Kdm4a</value>
      <value>Kdm4b</value>
      <value>Mapk8</value>
      <value>Mdc1</value>
      <value>Mre11a</value>
      <value>Nbn</value>
      <value>Nsd2</value>
      <value>Pias4</value>
      <value>Ppp5c</value>
      <value>Rnf168</value>
      <value>Rnf8</value>
      <value>Rps27a</value>
      <value>Smarca5</value>
      <value>Sumo1</value>
      <value>Trp53</value>
      <value>Trp53bp1</value>
      <value>Uba52</value>
      <value>Ubb</value>
      <value>Ubc</value>
      <value>Ube2i</value>
      <value>Ube2n</value>
      <value>Ube2v2</value>
      <value>Uimc1</value>
    </all-associated-symbols>
    <associated-gene-ids>
      <value>15270</value>
      <value>240087</value>
      <value>27223</value>
    </associated-gene-ids>
    <go-levels>
      <value>-1</value>
    </go-levels>
    <cluster-ids>
      <value>1</value>
    </cluster-ids>
    <go-groups>
      <map key="Group5" value="203|54|0|255"/>
    </go-groups>
    <groups-pvalues>
      <map key="Group5" value="2.766510789074673E-4"/>
    </groups-pvalues>
    <groups-test-rank>
      <map key="Group5" value="2"/>
    </groups-test-rank>
    <all-associated-gene-ids>
      <map key="100041230" value="IEA"/>
      <map key="104416" value="IEA"/>
      <map key="107823" value="IEA"/>
      <map key="107976" value="IEA"/>
      <map key="11350" value="IEA"/>
      <map key="11785" value="IEA"/>
      <map key="11920" value="IEA"/>
      <map key="12189" value="IEA"/>
      <map key="14048" value="IEA"/>
      <map key="14049" value="IEA"/>
      <map key="14050" value="IEA"/>
      <map key="14051" value="IEA"/>
      <map key="15204" value="IEA"/>
      <map key="15270" value="IEA"/>
      <map key="17535" value="IEA"/>
      <map key="19060" value="IEA"/>
      <map key="193796" value="IEA"/>
      <map key="20184" value="IEA"/>
      <map key="210766" value="IEA"/>
      <map key="22059" value="IEA"/>
      <map key="22186" value="IEA"/>
      <map key="22187" value="IEA"/>
      <map key="22190" value="IEA"/>
      <map key="22196" value="IEA"/>
      <map key="22218" value="IEA"/>
      <map key="22385" value="IEA"/>
      <map key="230674" value="IEA"/>
      <map key="240087" value="IEA"/>
      <map key="26419" value="IEA"/>
      <map key="27223" value="IEA"/>
      <map key="27354" value="IEA"/>
      <map key="319152" value="IEA"/>
      <map key="319153" value="IEA"/>
      <map key="319155" value="IEA"/>
      <map key="319156" value="IEA"/>
      <map key="319157" value="IEA"/>
      <map key="319158" value="IEA"/>
      <map key="319159" value="IEA"/>
      <map key="319160" value="IEA"/>
      <map key="319161" value="IEA"/>
      <map key="319177" value="IEA"/>
      <map key="319178" value="IEA"/>
      <map key="319179" value="IEA"/>
      <map key="319180" value="IEA"/>
      <map key="319181" value="IEA"/>
      <map key="319182" value="IEA"/>
      <map key="319183" value="IEA"/>
      <map key="319184" value="IEA"/>
      <map key="319185" value="IEA"/>
      <map key="319186" value="IEA"/>
      <map key="319187" value="IEA"/>
      <map key="319188" value="IEA"/>
      <map key="319190" value="IEA"/>
      <map key="320332" value="IEA"/>
      <map key="326619" value="IEA"/>
      <map key="326620" value="IEA"/>
      <map key="360198" value="IEA"/>
      <map key="50883" value="IEA"/>
      <map key="58230" value="IEA"/>
      <map key="59004" value="IEA"/>
      <map key="665596" value="IEA"/>
      <map key="665622" value="IEA"/>
      <map key="68024" value="IEA"/>
      <map key="68251" value="IEA"/>
      <map key="69386" value="IEA"/>
      <map key="70238" value="IEA"/>
      <map key="70620" value="IEA"/>
      <map key="70681" value="IEA"/>
      <map key="78294" value="IEA"/>
      <map key="81601" value="IEA"/>
      <map key="93762" value="IEA"/>
      <map key="93765" value="IEA"/>
      <map key="97122" value="IEA"/>
      <map key="97908" value="IEA"/>
    </all-associated-gene-ids>
    <associated-gene-cluster>
      <map key="1">
        <value>H2ax</value>
        <value>Mdc1</value>
        <value>Trp53bp1</value>
      </map>
    </associated-gene-cluster>
  </term>
  <term clusterName="Specific for Cluster #1" go-id-string="R-MMU:5693567" initial-group-color="Group5$203|54|0|255" name="HDR through Homologous Recombination (HRR) or Single Strand Annealing (SSA)" nodeShape="Ellipse" numberOfGenesFromInitialListFoundInGO="39" numberOfGroupTests="6" numberOfTermTests="25" ontologyID="REACTOME" ontologySource="REACTOME_Pathways_08.05.2020" order="25" overviewTermColor="0|0|0|255" pvalueTermTestRank="4" selected="false" termPvalue="2.342755254404329E-4" totalFrequency="4.0" type="TERM">
    <associated-gene-symbols>
      <value>H2ax</value>
      <value>Mdc1</value>
      <value>Pole4</value>
      <value>Rfc1</value>
      <value>Trp53bp1</value>
    </associated-gene-symbols>
    <all-associated-symbols>
      <value>Abl1</value>
      <value>Abraxas1</value>
      <value>Atm</value>
      <value>Atrip</value>
      <value>Babam1</value>
      <value>Babam2</value>
      <value>Blm</value>
      <value>Brca1</value>
      <value>Brca2</value>
      <value>Brcc3</value>
      <value>Brip1</value>
      <value>Ccna1</value>
      <value>Ccna2</value>
      <value>Cdk2</value>
      <value>Chek1</value>
      <value>Clspn</value>
      <value>Dna2</value>
      <value>Eme1</value>
      <value>Eme2</value>
      <value>Ercc1</value>
      <value>Ercc4</value>
      <value>Exo1</value>
      <value>Gen1</value>
      <value>H2ax</value>
      <value>H2bc1</value>
      <value>H2bc11</value>
      <value>H2bc12</value>
      <value>H2bc13</value>
      <value>H2bc14</value>
      <value>H2bc15</value>
      <value>H2bc21</value>
      <value>H2bc22</value>
      <value>H2bc23</value>
      <value>H2bc3</value>
      <value>H2bc4</value>
      <value>H2bc6</value>
      <value>H2bc7</value>
      <value>H2bc8</value>
      <value>H2bc9</value>
      <value>H3c1</value>
      <value>H3c10</value>
      <value>H3c11</value>
      <value>H3c8</value>
      <value>H4bc24</value>
      <value>H4c1</value>
      <value>H4c11</value>
      <value>H4c12</value>
      <value>H4c14</value>
      <value>H4c17</value>
      <value>H4c18</value>
      <value>H4c2</value>
      <value>H4c3</value>
      <value>H4c4</value>
      <value>H4c6</value>
      <value>H4c8</value>
      <value>H4c9</value>
      <value>H4f16</value>
      <value>Herc2</value>
      <value>Hus1</value>
      <value>Kat5</value>
      <value>Mdc1</value>
      <value>Mre11a</value>
      <value>Mus81</value>
      <value>Nbn</value>
      <value>Nsd2</value>
      <value>Palb2</value>
      <value>Pcna</value>
      <value>Pias4</value>
      <value>Pold1</value>
      <value>Pold2</value>
      <value>Pold4</value>
      <value>Pole</value>
      <value>Pole2</value>
      <value>Pole3</value>
      <value>Pole4</value>
      <value>Polh</value>
      <value>Polk</value>
      <value>Ppp4c</value>
      <value>Ppp4r2</value>
      <value>Rad1</value>
      <value>Rad17</value>
      <value>Rad51</value>
      <value>Rad51ap1</value>
      <value>Rad51b</value>
      <value>Rad51c</value>
      <value>Rad51d</value>
      <value>Rad52</value>
      <value>Rad9a</value>
      <value>Rad9b</value>
      <value>Rbbp8</value>
      <value>Rfc1</value>
      <value>Rfc2</value>
      <value>Rfc3</value>
      <value>Rfc4</value>
      <value>Rfc5</value>
      <value>Rmi1</value>
      <value>Rmi2</value>
      <value>Rnf168</value>
      <value>Rnf4</value>
      <value>Rnf8</value>
      <value>Rpa1</value>
      <value>Rpa3</value>
      <value>Rps27a</value>
      <value>Rtel1</value>
      <value>Sirt6</value>
      <value>Slx1b</value>
      <value>Slx4</value>
      <value>Spidr</value>
      <value>Sumo1</value>
      <value>Sumo2</value>
      <value>Timeless</value>
      <value>Tipin</value>
      <value>Top3a</value>
      <value>Topbp1</value>
      <value>Trp53bp1</value>
      <value>Uba52</value>
      <value>Ubb</value>
      <value>Ubc</value>
      <value>Ube2i</value>
      <value>Ube2n</value>
      <value>Ube2v2</value>
      <value>Uimc1</value>
      <value>Wrn</value>
      <value>Xrcc2</value>
      <value>Xrcc3</value>
    </all-associated-symbols>
    <associated-gene-ids>
      <value>15270</value>
      <value>19687</value>
      <value>240087</value>
      <value>27223</value>
      <value>66979</value>
    </associated-gene-ids>
    <go-levels>
      <value>-1</value>
    </go-levels>
    <cluster-ids>
      <value>1</value>
    </cluster-ids>
    <go-groups>
      <map key="Group5" value="203|54|0|255"/>
    </go-groups>
    <groups-pvalues>
      <map key="Group5" value="2.766510789074673E-4"/>
    </groups-pvalues>
    <groups-test-rank>
      <map key="Group5" value="2"/>
    </groups-test-rank>
    <all-associated-gene-ids>
      <map key="100041230" value="IEA"/>
      <map key="106344" value="IEA"/>
      <map key="107823" value="IEA"/>
      <map key="107976" value="IEA"/>
      <map key="11350" value="IEA"/>
      <map key="114714" value="IEA"/>
      <map key="11920" value="IEA"/>
      <map key="12144" value="IEA"/>
      <map key="12189" value="IEA"/>
      <map key="12190" value="IEA"/>
      <map key="12427" value="IEA"/>
      <map key="12428" value="IEA"/>
      <map key="12566" value="IEA"/>
      <map key="12649" value="IEA"/>
      <map key="13870" value="IEA"/>
      <map key="15204" value="IEA"/>
      <map key="15270" value="IEA"/>
      <map key="15574" value="IEA"/>
      <map key="170930" value="IEA"/>
      <map key="17535" value="IEA"/>
      <map key="18538" value="IEA"/>
      <map key="18971" value="IEA"/>
      <map key="18972" value="IEA"/>
      <map key="18973" value="IEA"/>
      <map key="18974" value="IEA"/>
      <map key="19355" value="IEA"/>
      <map key="19356" value="IEA"/>
      <map key="19361" value="IEA"/>
      <map key="19362" value="IEA"/>
      <map key="19363" value="IEA"/>
      <map key="19364" value="IEA"/>
      <map key="19365" value="IEA"/>
      <map key="19367" value="IEA"/>
      <map key="193838" value="IEA"/>
      <map key="19687" value="IEA"/>
      <map key="19718" value="IEA"/>
      <map key="19822" value="IEA"/>
      <map key="20184" value="IEA"/>
      <map key="209334" value="IEA"/>
      <map key="210766" value="IEA"/>
      <map key="21853" value="IEA"/>
      <map key="21975" value="IEA"/>
      <map key="22186" value="IEA"/>
      <map key="22187" value="IEA"/>
      <map key="22190" value="IEA"/>
      <map key="22196" value="IEA"/>
      <map key="22218" value="IEA"/>
      <map key="223970" value="IEA"/>
      <map key="224008" value="IEA"/>
      <map key="22427" value="IEA"/>
      <map key="225182" value="IEA"/>
      <map key="231724" value="IEA"/>
      <map key="232314" value="IEA"/>
      <map key="233826" value="IEA"/>
      <map key="235559" value="IEA"/>
      <map key="235610" value="IEA"/>
      <map key="237911" value="IEA"/>
      <map key="240087" value="IEA"/>
      <map key="268465" value="IEA"/>
      <map key="26909" value="IEA"/>
      <map key="269400" value="IEA"/>
      <map key="269582" value="IEA"/>
      <map key="27015" value="IEA"/>
      <map key="27223" value="IEA"/>
      <map key="27354" value="IEA"/>
      <map key="319152" value="IEA"/>
      <map key="319153" value="IEA"/>
      <map key="319155" value="IEA"/>
      <map key="319156" value="IEA"/>
      <map key="319157" value="IEA"/>
      <map key="319158" value="IEA"/>
      <map key="319159" value="IEA"/>
      <map key="319160" value="IEA"/>
      <map key="319161" value="IEA"/>
      <map key="319177" value="IEA"/>
      <map key="319178" value="IEA"/>
      <map key="319179" value="IEA"/>
      <map key="319180" value="IEA"/>
      <map key="319181" value="IEA"/>
      <map key="319182" value="IEA"/>
      <map key="319183" value="IEA"/>
      <map key="319184" value="IEA"/>
      <map key="319185" value="IEA"/>
      <map key="319186" value="IEA"/>
      <map key="319187" value="IEA"/>
      <map key="319188" value="IEA"/>
      <map key="319190" value="IEA"/>
      <map key="320332" value="IEA"/>
      <map key="326619" value="IEA"/>
      <map key="326620" value="IEA"/>
      <map key="327762" value="IEA"/>
      <map key="360198" value="IEA"/>
      <map key="50505" value="IEA"/>
      <map key="50721" value="IEA"/>
      <map key="52864" value="IEA"/>
      <map key="56420" value="IEA"/>
      <map key="57434" value="IEA"/>
      <map key="58230" value="IEA"/>
      <map key="59001" value="IEA"/>
      <map key="59004" value="IEA"/>
      <map key="66131" value="IEA"/>
      <map key="665596" value="IEA"/>
      <map key="665622" value="IEA"/>
      <map key="66979" value="IEA"/>
      <map key="68024" value="IEA"/>
      <map key="68240" value="IEA"/>
      <map key="68251" value="IEA"/>
      <map key="68275" value="IEA"/>
      <map key="69263" value="IEA"/>
      <map key="69386" value="IEA"/>
      <map key="69745" value="IEA"/>
      <map key="70238" value="IEA"/>
      <map key="70620" value="IEA"/>
      <map key="70681" value="IEA"/>
      <map key="71711" value="IEA"/>
      <map key="72151" value="IEA"/>
      <map key="74335" value="IEA"/>
      <map key="74386" value="IEA"/>
      <map key="75764" value="IEA"/>
      <map key="78294" value="IEA"/>
      <map key="80905" value="IEA"/>
      <map key="81601" value="IEA"/>
      <map key="93765" value="IEA"/>
      <map key="97122" value="IEA"/>
      <map key="97908" value="IEA"/>
    </all-associated-gene-ids>
    <associated-gene-cluster>
      <map key="1">
        <value>H2ax</value>
        <value>Mdc1</value>
        <value>Pole4</value>
        <value>Rfc1</value>
        <value>Trp53bp1</value>
      </map>
    </associated-gene-cluster>
  </term>
  <term clusterName="Specific for Cluster #1" go-id-string="R-MMU:5693571" initial-group-color="Group5$203|54|0|255" name="Nonhomologous End-Joining (NHEJ)" nodeShape="Ellipse" numberOfGenesFromInitialListFoundInGO="39" numberOfGroupTests="6" numberOfTermTests="25" ontologyID="REACTOME" ontologySource="REACTOME_Pathways_08.05.2020" order="26" overviewTermColor="0|0|0|255" pvalueTermTestRank="3" selected="false" termPvalue="2.1436157391571605E-4" totalFrequency="6.060606" type="TERM">
    <associated-gene-symbols>
      <value>H2ax</value>
      <value>Mdc1</value>
      <value>Rif1</value>
      <value>Trp53bp1</value>
    </associated-gene-symbols>
    <all-associated-symbols>
      <value>Abraxas1</value>
      <value>Atm</value>
      <value>Babam1</value>
      <value>Babam2</value>
      <value>Brca1</value>
      <value>Brcc3</value>
      <value>Dclre1c</value>
      <value>H2ax</value>
      <value>H2bc1</value>
      <value>H2bc11</value>
      <value>H2bc12</value>
      <value>H2bc13</value>
      <value>H2bc14</value>
      <value>H2bc15</value>
      <value>H2bc21</value>
      <value>H2bc22</value>
      <value>H2bc23</value>
      <value>H2bc3</value>
      <value>H2bc4</value>
      <value>H2bc6</value>
      <value>H2bc7</value>
      <value>H2bc8</value>
      <value>H2bc9</value>
      <value>H3c1</value>
      <value>H3c10</value>
      <value>H3c11</value>
      <value>H3c8</value>
      <value>H4bc24</value>
      <value>H4c1</value>
      <value>H4c11</value>
      <value>H4c12</value>
      <value>H4c14</value>
      <value>H4c17</value>
      <value>H4c18</value>
      <value>H4c2</value>
      <value>H4c3</value>
      <value>H4c4</value>
      <value>H4c6</value>
      <value>H4c8</value>
      <value>H4c9</value>
      <value>H4f16</value>
      <value>Herc2</value>
      <value>Kat5</value>
      <value>Lig4</value>
      <value>Mdc1</value>
      <value>Mre11a</value>
      <value>Nbn</value>
      <value>Nhej1</value>
      <value>Nsd2</value>
      <value>Paxip1</value>
      <value>Pias4</value>
      <value>Poll</value>
      <value>Polm</value>
      <value>Prkdc</value>
      <value>Rif1</value>
      <value>Rnf168</value>
      <value>Rnf8</value>
      <value>Sumo1</value>
      <value>Tdp2</value>
      <value>Trp53bp1</value>
      <value>Ube2n</value>
      <value>Ube2v2</value>
      <value>Uimc1</value>
      <value>Xrcc4</value>
      <value>Xrcc5</value>
      <value>Xrcc6</value>
    </all-associated-symbols>
    <associated-gene-ids>
      <value>15270</value>
      <value>240087</value>
      <value>27223</value>
      <value>51869</value>
    </associated-gene-ids>
    <go-levels>
      <value>-1</value>
    </go-levels>
    <cluster-ids>
      <value>1</value>
    </cluster-ids>
    <go-groups>
      <map key="Group5" value="203|54|0|255"/>
    </go-groups>
    <groups-pvalues>
      <map key="Group5" value="2.766510789074673E-4"/>
    </groups-pvalues>
    <groups-test-rank>
      <map key="Group5" value="2"/>
    </groups-test-rank>
    <all-associated-gene-ids>
      <map key="100041230" value="IEA"/>
      <map key="107823" value="IEA"/>
      <map key="107976" value="IEA"/>
      <map key="108138" value="IEA"/>
      <map key="11920" value="IEA"/>
      <map key="12189" value="IEA"/>
      <map key="14375" value="IEA"/>
      <map key="15204" value="IEA"/>
      <map key="15270" value="IEA"/>
      <map key="17535" value="IEA"/>
      <map key="19090" value="IEA"/>
      <map key="20184" value="IEA"/>
      <map key="210766" value="IEA"/>
      <map key="22218" value="IEA"/>
      <map key="22596" value="IEA"/>
      <map key="227525" value="IEA"/>
      <map key="240087" value="IEA"/>
      <map key="27223" value="IEA"/>
      <map key="27354" value="IEA"/>
      <map key="319152" value="IEA"/>
      <map key="319153" value="IEA"/>
      <map key="319155" value="IEA"/>
      <map key="319156" value="IEA"/>
      <map key="319157" value="IEA"/>
      <map key="319158" value="IEA"/>
      <map key="319159" value="IEA"/>
      <map key="319160" value="IEA"/>
      <map key="319161" value="IEA"/>
      <map key="319177" value="IEA"/>
      <map key="319178" value="IEA"/>
      <map key="319179" value="IEA"/>
      <map key="319180" value="IEA"/>
      <map key="319181" value="IEA"/>
      <map key="319182" value="IEA"/>
      <map key="319183" value="IEA"/>
      <map key="319184" value="IEA"/>
      <map key="319185" value="IEA"/>
      <map key="319186" value="IEA"/>
      <map key="319187" value="IEA"/>
      <map key="319188" value="IEA"/>
      <map key="319190" value="IEA"/>
      <map key="319583" value="IEA"/>
      <map key="320332" value="IEA"/>
      <map key="326619" value="IEA"/>
      <map key="326620" value="IEA"/>
      <map key="360198" value="IEA"/>
      <map key="51869" value="IEA"/>
      <map key="54125" value="IEA"/>
      <map key="55982" value="IEA"/>
      <map key="56196" value="IEA"/>
      <map key="56626" value="IEA"/>
      <map key="58230" value="IEA"/>
      <map key="59004" value="IEA"/>
      <map key="665596" value="IEA"/>
      <map key="665622" value="IEA"/>
      <map key="68024" value="IEA"/>
      <map key="68251" value="IEA"/>
      <map key="69386" value="IEA"/>
      <map key="70238" value="IEA"/>
      <map key="70620" value="IEA"/>
      <map key="70681" value="IEA"/>
      <map key="75570" value="IEA"/>
      <map key="81601" value="IEA"/>
      <map key="93765" value="IEA"/>
      <map key="97122" value="IEA"/>
      <map key="97908" value="IEA"/>
    </all-associated-gene-ids>
    <associated-gene-cluster>
      <map key="1">
        <value>H2ax</value>
        <value>Mdc1</value>
        <value>Rif1</value>
        <value>Trp53bp1</value>
      </map>
    </associated-gene-cluster>
  </term>
  <term clusterName="Specific for Cluster #1" go-id-string="R-MMU:5693606" initial-group-color="Group5$203|54|0|255" name="DNA Double Strand Break Response" nodeShape="Ellipse" numberOfGenesFromInitialListFoundInGO="39" numberOfGroupTests="6" numberOfTermTests="25" ontologyID="REACTOME" ontologySource="REACTOME_Pathways_08.05.2020" order="27" overviewTermColor="0|0|0|255" pvalueTermTestRank="14" selected="true" termPvalue="0.004674816266934563" totalFrequency="4.0" type="TERM">
    <associated-gene-symbols>
      <value>H2ax</value>
      <value>Mdc1</value>
      <value>Trp53bp1</value>
    </associated-gene-symbols>
    <all-associated-symbols>
      <value>Abl1</value>
      <value>Abraxas1</value>
      <value>Apbb1</value>
      <value>Atm</value>
      <value>Babam1</value>
      <value>Babam2</value>
      <value>Bap1</value>
      <value>Baz1b</value>
      <value>Brca1</value>
      <value>Brcc3</value>
      <value>Chek2</value>
      <value>Eya1</value>
      <value>Eya2</value>
      <value>Eya3</value>
      <value>Eya4</value>
      <value>H2ax</value>
      <value>H2bc1</value>
      <value>H2bc11</value>
      <value>H2bc12</value>
      <value>H2bc13</value>
      <value>H2bc14</value>
      <value>H2bc15</value>
      <value>H2bc21</value>
      <value>H2bc22</value>
      <value>H2bc23</value>
      <value>H2bc3</value>
      <value>H2bc4</value>
      <value>H2bc6</value>
      <value>H2bc7</value>
      <value>H2bc8</value>
      <value>H2bc9</value>
      <value>H3c1</value>
      <value>H3c10</value>
      <value>H3c11</value>
      <value>H3c8</value>
      <value>H4bc24</value>
      <value>H4c1</value>
      <value>H4c11</value>
      <value>H4c12</value>
      <value>H4c14</value>
      <value>H4c17</value>
      <value>H4c18</value>
      <value>H4c2</value>
      <value>H4c3</value>
      <value>H4c4</value>
      <value>H4c6</value>
      <value>H4c8</value>
      <value>H4c9</value>
      <value>H4f16</value>
      <value>Herc2</value>
      <value>Kat5</value>
      <value>Kdm4a</value>
      <value>Kdm4b</value>
      <value>Kpna2</value>
      <value>Mapk8</value>
      <value>Mdc1</value>
      <value>Mre11a</value>
      <value>Nbn</value>
      <value>Nsd2</value>
      <value>Pias4</value>
      <value>Ppp5c</value>
      <value>Rnf168</value>
      <value>Rnf8</value>
      <value>Rps27a</value>
      <value>Smarca5</value>
      <value>Sumo1</value>
      <value>Trp53</value>
      <value>Trp53bp1</value>
      <value>Uba52</value>
      <value>Ubb</value>
      <value>Ubc</value>
      <value>Ube2i</value>
      <value>Ube2n</value>
      <value>Ube2v2</value>
      <value>Uimc1</value>
    </all-associated-symbols>
    <associated-gene-ids>
      <value>15270</value>
      <value>240087</value>
      <value>27223</value>
    </associated-gene-ids>
    <go-levels>
      <value>-1</value>
    </go-levels>
    <cluster-ids>
      <value>1</value>
    </cluster-ids>
    <go-groups>
      <map key="Group5" value="203|54|0|255"/>
    </go-groups>
    <groups-pvalues>
      <map key="Group5" value="2.766510789074673E-4"/>
    </groups-pvalues>
    <groups-test-rank>
      <map key="Group5" value="2"/>
    </groups-test-rank>
    <all-associated-gene-ids>
      <map key="100041230" value="IEA"/>
      <map key="104416" value="IEA"/>
      <map key="107823" value="IEA"/>
      <map key="107976" value="IEA"/>
      <map key="11350" value="IEA"/>
      <map key="11785" value="IEA"/>
      <map key="11920" value="IEA"/>
      <map key="12189" value="IEA"/>
      <map key="14048" value="IEA"/>
      <map key="14049" value="IEA"/>
      <map key="14050" value="IEA"/>
      <map key="14051" value="IEA"/>
      <map key="15204" value="IEA"/>
      <map key="15270" value="IEA"/>
      <map key="16647" value="IEA"/>
      <map key="17535" value="IEA"/>
      <map key="19060" value="IEA"/>
      <map key="193796" value="IEA"/>
      <map key="20184" value="IEA"/>
      <map key="210766" value="IEA"/>
      <map key="22059" value="IEA"/>
      <map key="22186" value="IEA"/>
      <map key="22187" value="IEA"/>
      <map key="22190" value="IEA"/>
      <map key="22196" value="IEA"/>
      <map key="22218" value="IEA"/>
      <map key="22385" value="IEA"/>
      <map key="230674" value="IEA"/>
      <map key="240087" value="IEA"/>
      <map key="26419" value="IEA"/>
      <map key="27223" value="IEA"/>
      <map key="27354" value="IEA"/>
      <map key="319152" value="IEA"/>
      <map key="319153" value="IEA"/>
      <map key="319155" value="IEA"/>
      <map key="319156" value="IEA"/>
      <map key="319157" value="IEA"/>
      <map key="319158" value="IEA"/>
      <map key="319159" value="IEA"/>
      <map key="319160" value="IEA"/>
      <map key="319161" value="IEA"/>
      <map key="319177" value="IEA"/>
      <map key="319178" value="IEA"/>
      <map key="319179" value="IEA"/>
      <map key="319180" value="IEA"/>
      <map key="319181" value="IEA"/>
      <map key="319182" value="IEA"/>
      <map key="319183" value="IEA"/>
      <map key="319184" value="IEA"/>
      <map key="319185" value="IEA"/>
      <map key="319186" value="IEA"/>
      <map key="319187" value="IEA"/>
      <map key="319188" value="IEA"/>
      <map key="319190" value="IEA"/>
      <map key="320332" value="IEA"/>
      <map key="326619" value="IEA"/>
      <map key="326620" value="IEA"/>
      <map key="360198" value="IEA"/>
      <map key="50883" value="IEA"/>
      <map key="58230" value="IEA"/>
      <map key="59004" value="IEA"/>
      <map key="665596" value="IEA"/>
      <map key="665622" value="IEA"/>
      <map key="68024" value="IEA"/>
      <map key="68251" value="IEA"/>
      <map key="69386" value="IEA"/>
      <map key="70238" value="IEA"/>
      <map key="70620" value="IEA"/>
      <map key="70681" value="IEA"/>
      <map key="78294" value="IEA"/>
      <map key="81601" value="IEA"/>
      <map key="93762" value="IEA"/>
      <map key="93765" value="IEA"/>
      <map key="97122" value="IEA"/>
      <map key="97908" value="IEA"/>
    </all-associated-gene-ids>
    <associated-gene-cluster>
      <map key="1">
        <value>H2ax</value>
        <value>Mdc1</value>
        <value>Trp53bp1</value>
      </map>
    </associated-gene-cluster>
  </term>
  <term clusterName="Specific for Cluster #1" go-id-string="R-MMU:5696397" initial-group-color="Group5$203|54|0|255" name="Gap-filling DNA repair synthesis and ligation in GG-NER" nodeShape="Ellipse" numberOfGenesFromInitialListFoundInGO="39" numberOfGroupTests="6" numberOfTermTests="25" ontologyID="REACTOME" ontologySource="REACTOME_Pathways_08.05.2020" order="28" overviewTermColor="0|0|0|255" pvalueTermTestRank="11" selected="false" termPvalue="0.0036309620932420627" totalFrequency="10.0" type="TERM">
    <associated-gene-symbols>
      <value>Pole4</value>
      <value>Rfc1</value>
    </associated-gene-symbols>
    <all-associated-symbols>
      <value>Pcna</value>
      <value>Pold1</value>
      <value>Pold2</value>
      <value>Pold4</value>
      <value>Pole</value>
      <value>Pole2</value>
      <value>Pole3</value>
      <value>Pole4</value>
      <value>Polk</value>
      <value>Rfc1</value>
      <value>Rfc2</value>
      <value>Rfc3</value>
      <value>Rfc4</value>
      <value>Rfc5</value>
      <value>Rpa1</value>
      <value>Rpa3</value>
      <value>Rps27a</value>
      <value>Uba52</value>
      <value>Ubb</value>
      <value>Ubc</value>
    </all-associated-symbols>
    <associated-gene-ids>
      <value>19687</value>
      <value>66979</value>
    </associated-gene-ids>
    <go-levels>
      <value>-1</value>
    </go-levels>
    <cluster-ids>
      <value>1</value>
    </cluster-ids>
    <go-groups>
      <map key="Group5" value="203|54|0|255"/>
    </go-groups>
    <groups-pvalues>
      <map key="Group5" value="2.766510789074673E-4"/>
    </groups-pvalues>
    <groups-test-rank>
      <map key="Group5" value="2"/>
    </groups-test-rank>
    <all-associated-gene-ids>
      <map key="106344" value="IEA"/>
      <map key="18538" value="IEA"/>
      <map key="18971" value="IEA"/>
      <map key="18972" value="IEA"/>
      <map key="18973" value="IEA"/>
      <map key="18974" value="IEA"/>
      <map key="19687" value="IEA"/>
      <map key="19718" value="IEA"/>
      <map key="22186" value="IEA"/>
      <map key="22187" value="IEA"/>
      <map key="22190" value="IEA"/>
      <map key="27015" value="IEA"/>
      <map key="59001" value="IEA"/>
      <map key="66979" value="IEA"/>
      <map key="68240" value="IEA"/>
      <map key="68275" value="IEA"/>
      <map key="69263" value="IEA"/>
      <map key="69745" value="IEA"/>
      <map key="72151" value="IEA"/>
      <map key="78294" value="IEA"/>
    </all-associated-gene-ids>
    <associated-gene-cluster>
      <map key="1">
        <value>Pole4</value>
        <value>Rfc1</value>
      </map>
    </associated-gene-cluster>
  </term>
  <term clusterName="Specific for Cluster #1" go-id-string="R-MMU:5696400" initial-group-color="Group5$203|54|0|255" name="Dual Incision in GG-NER" nodeShape="Ellipse" numberOfGenesFromInitialListFoundInGO="39" numberOfGroupTests="6" numberOfTermTests="25" ontologyID="REACTOME" ontologySource="REACTOME_Pathways_08.05.2020" order="29" overviewTermColor="0|0|0|255" pvalueTermTestRank="21" selected="false" termPvalue="0.012123833033289707" totalFrequency="5.4054055" type="TERM">
    <associated-gene-symbols>
      <value>Pole4</value>
      <value>Rfc1</value>
    </associated-gene-symbols>
    <all-associated-symbols>
      <value>Chd1l</value>
      <value>Cul4a</value>
      <value>Cul4b</value>
      <value>Ddb1</value>
      <value>Ddb2</value>
      <value>Ercc1</value>
      <value>Ercc2</value>
      <value>Ercc3</value>
      <value>Ercc4</value>
      <value>Gtf2h1</value>
      <value>Gtf2h2</value>
      <value>Gtf2h3</value>
      <value>Gtf2h4</value>
      <value>Gtf2h5</value>
      <value>Parp2</value>
      <value>Pcna</value>
      <value>Pold1</value>
      <value>Pold2</value>
      <value>Pold4</value>
      <value>Pole</value>
      <value>Pole2</value>
      <value>Pole3</value>
      <value>Pole4</value>
      <value>Polk</value>
      <value>Rbx1</value>
      <value>Rfc1</value>
      <value>Rfc2</value>
      <value>Rfc3</value>
      <value>Rfc4</value>
      <value>Rfc5</value>
      <value>Rpa1</value>
      <value>Rpa3</value>
      <value>Rps27a</value>
      <value>Uba52</value>
      <value>Ubb</value>
      <value>Ubc</value>
      <value>Xpa</value>
    </all-associated-symbols>
    <associated-gene-ids>
      <value>19687</value>
      <value>66979</value>
    </associated-gene-ids>
    <go-levels>
      <value>-1</value>
    </go-levels>
    <cluster-ids>
      <value>1</value>
    </cluster-ids>
    <go-groups>
      <map key="Group5" value="203|54|0|255"/>
    </go-groups>
    <groups-pvalues>
      <map key="Group5" value="2.766510789074673E-4"/>
    </groups-pvalues>
    <groups-test-rank>
      <map key="Group5" value="2"/>
    </groups-test-rank>
    <all-associated-gene-ids>
      <map key="106344" value="IEA"/>
      <map key="107986" value="IEA"/>
      <map key="11546" value="IEA"/>
      <map key="13194" value="IEA"/>
      <map key="13870" value="IEA"/>
      <map key="13871" value="IEA"/>
      <map key="13872" value="IEA"/>
      <map key="14884" value="IEA"/>
      <map key="14885" value="IEA"/>
      <map key="18538" value="IEA"/>
      <map key="18971" value="IEA"/>
      <map key="18972" value="IEA"/>
      <map key="18973" value="IEA"/>
      <map key="18974" value="IEA"/>
      <map key="19687" value="IEA"/>
      <map key="19718" value="IEA"/>
      <map key="209357" value="IEA"/>
      <map key="22186" value="IEA"/>
      <map key="22187" value="IEA"/>
      <map key="22190" value="IEA"/>
      <map key="22590" value="IEA"/>
      <map key="23894" value="IEA"/>
      <map key="27015" value="IEA"/>
      <map key="50505" value="IEA"/>
      <map key="56438" value="IEA"/>
      <map key="59001" value="IEA"/>
      <map key="66467" value="IEA"/>
      <map key="66979" value="IEA"/>
      <map key="68058" value="IEA"/>
      <map key="68240" value="IEA"/>
      <map key="68275" value="IEA"/>
      <map key="69263" value="IEA"/>
      <map key="69745" value="IEA"/>
      <map key="72151" value="IEA"/>
      <map key="72584" value="IEA"/>
      <map key="78294" value="IEA"/>
      <map key="99375" value="IEA"/>
    </all-associated-gene-ids>
    <associated-gene-cluster>
      <map key="1">
        <value>Pole4</value>
        <value>Rfc1</value>
      </map>
    </associated-gene-cluster>
  </term>
  <term clusterName="Specific for Cluster #1" go-id-string="R-MMU:73893" initial-group-color="Group5$203|54|0|255" name="DNA Damage Bypass" nodeShape="Ellipse" numberOfGenesFromInitialListFoundInGO="39" numberOfGroupTests="6" numberOfTermTests="25" ontologyID="REACTOME" ontologySource="REACTOME_Pathways_08.05.2020" order="30" overviewTermColor="0|0|0|255" pvalueTermTestRank="23" selected="false" termPvalue="0.01836435947999179" totalFrequency="4.347826" type="TERM">
    <associated-gene-symbols>
      <value>Pole4</value>
      <value>Rfc1</value>
    </associated-gene-symbols>
    <all-associated-symbols>
      <value>Cul4a</value>
      <value>Cul4b</value>
      <value>Ddb1</value>
      <value>Dtl</value>
      <value>Isg15</value>
      <value>Mad2l2</value>
      <value>Nploc4</value>
      <value>Pclaf</value>
      <value>Pcna</value>
      <value>Pold1</value>
      <value>Pold2</value>
      <value>Pold4</value>
      <value>Pole</value>
      <value>Pole2</value>
      <value>Pole3</value>
      <value>Pole4</value>
      <value>Polh</value>
      <value>Poli</value>
      <value>Polk</value>
      <value>Rad18</value>
      <value>Rbx1</value>
      <value>Rchy1</value>
      <value>Rev1</value>
      <value>Rev3l</value>
      <value>Rfc1</value>
      <value>Rfc2</value>
      <value>Rfc3</value>
      <value>Rfc4</value>
      <value>Rfc5</value>
      <value>Rpa1</value>
      <value>Rpa3</value>
      <value>Rps27a</value>
      <value>Sprtn</value>
      <value>Trim25</value>
      <value>Uba52</value>
      <value>Uba7</value>
      <value>Ubb</value>
      <value>Ubc</value>
      <value>Ube2b</value>
      <value>Ube2l6</value>
      <value>Ufd1</value>
      <value>Usp1</value>
      <value>Usp10</value>
      <value>Usp43</value>
      <value>Vcp</value>
      <value>Wdr48</value>
    </all-associated-symbols>
    <associated-gene-ids>
      <value>19687</value>
      <value>66979</value>
    </associated-gene-ids>
    <go-levels>
      <value>-1</value>
    </go-levels>
    <cluster-ids>
      <value>1</value>
    </cluster-ids>
    <go-groups>
      <map key="Group5" value="203|54|0|255"/>
    </go-groups>
    <groups-pvalues>
      <map key="Group5" value="2.766510789074673E-4"/>
    </groups-pvalues>
    <groups-test-rank>
      <map key="Group5" value="2"/>
    </groups-test-rank>
    <all-associated-gene-ids>
      <map key="100038882" value="IEA"/>
      <map key="106344" value="IEA"/>
      <map key="13194" value="IEA"/>
      <map key="18538" value="IEA"/>
      <map key="18971" value="IEA"/>
      <map key="18972" value="IEA"/>
      <map key="18973" value="IEA"/>
      <map key="18974" value="IEA"/>
      <map key="19687" value="IEA"/>
      <map key="19714" value="IEA"/>
      <map key="19718" value="IEA"/>
      <map key="216835" value="IEA"/>
      <map key="217069" value="IEA"/>
      <map key="217365" value="IEA"/>
      <map key="22186" value="IEA"/>
      <map key="22187" value="IEA"/>
      <map key="22190" value="IEA"/>
      <map key="22210" value="IEA"/>
      <map key="22224" value="IEA"/>
      <map key="22230" value="IEA"/>
      <map key="230484" value="IEA"/>
      <map key="244666" value="IEA"/>
      <map key="26447" value="IEA"/>
      <map key="269523" value="IEA"/>
      <map key="27015" value="IEA"/>
      <map key="56210" value="IEA"/>
      <map key="56438" value="IEA"/>
      <map key="56791" value="IEA"/>
      <map key="58186" value="IEA"/>
      <map key="59001" value="IEA"/>
      <map key="66979" value="IEA"/>
      <map key="67561" value="IEA"/>
      <map key="68026" value="IEA"/>
      <map key="68098" value="IEA"/>
      <map key="68240" value="IEA"/>
      <map key="68275" value="IEA"/>
      <map key="69263" value="IEA"/>
      <map key="69745" value="IEA"/>
      <map key="71890" value="IEA"/>
      <map key="72151" value="IEA"/>
      <map key="72584" value="IEA"/>
      <map key="74153" value="IEA"/>
      <map key="76843" value="IEA"/>
      <map key="78294" value="IEA"/>
      <map key="80905" value="IEA"/>
      <map key="99375" value="IEA"/>
    </all-associated-gene-ids>
    <associated-gene-cluster>
      <map key="1">
        <value>Pole4</value>
        <value>Rfc1</value>
      </map>
    </associated-gene-cluster>
  </term>
  <term clusterName="Specific for Cluster #1" go-id-string="R-MMU:73933" initial-group-color="Group5$203|54|0|255" name="Resolution of Abasic Sites (AP sites)" nodeShape="Ellipse" numberOfGenesFromInitialListFoundInGO="39" numberOfGroupTests="6" numberOfTermTests="25" ontologyID="REACTOME" ontologySource="REACTOME_Pathways_08.05.2020" order="31" overviewTermColor="0|0|0|255" pvalueTermTestRank="18" selected="false" termPvalue="0.008611026365984544" totalFrequency="6.451613" type="TERM">
    <associated-gene-symbols>
      <value>Pole4</value>
      <value>Rfc1</value>
    </associated-gene-symbols>
    <all-associated-symbols>
      <value>Adprhl2</value>
      <value>Apex1</value>
      <value>Lig1</value>
      <value>Mbd4</value>
      <value>Mpg</value>
      <value>Mutyh</value>
      <value>Neil1</value>
      <value>Neil2</value>
      <value>Nthl1</value>
      <value>Ogg1</value>
      <value>Parp2</value>
      <value>Pcna</value>
      <value>Polb</value>
      <value>Pold1</value>
      <value>Pold2</value>
      <value>Pold4</value>
      <value>Pole</value>
      <value>Pole2</value>
      <value>Pole3</value>
      <value>Pole4</value>
      <value>Rfc1</value>
      <value>Rfc2</value>
      <value>Rfc3</value>
      <value>Rfc4</value>
      <value>Rfc5</value>
      <value>Rpa1</value>
      <value>Rpa3</value>
      <value>Smug1</value>
      <value>Tdg</value>
      <value>Ung</value>
      <value>Xrcc1</value>
    </all-associated-symbols>
    <associated-gene-ids>
      <value>19687</value>
      <value>66979</value>
    </associated-gene-ids>
    <go-levels>
      <value>-1</value>
    </go-levels>
    <cluster-ids>
      <value>1</value>
    </cluster-ids>
    <go-groups>
      <map key="Group5" value="203|54|0|255"/>
    </go-groups>
    <groups-pvalues>
      <map key="Group5" value="2.766510789074673E-4"/>
    </groups-pvalues>
    <groups-test-rank>
      <map key="Group5" value="2"/>
    </groups-test-rank>
    <all-associated-gene-ids>
      <map key="100206" value="IEA"/>
      <map key="106344" value="IEA"/>
      <map key="11546" value="IEA"/>
      <map key="11792" value="IEA"/>
      <map key="16881" value="IEA"/>
      <map key="17193" value="IEA"/>
      <map key="18207" value="IEA"/>
      <map key="18294" value="IEA"/>
      <map key="18538" value="IEA"/>
      <map key="18970" value="IEA"/>
      <map key="18971" value="IEA"/>
      <map key="18972" value="IEA"/>
      <map key="18973" value="IEA"/>
      <map key="18974" value="IEA"/>
      <map key="19687" value="IEA"/>
      <map key="19718" value="IEA"/>
      <map key="21665" value="IEA"/>
      <map key="22256" value="IEA"/>
      <map key="22594" value="IEA"/>
      <map key="268395" value="IEA"/>
      <map key="382913" value="IEA"/>
      <map key="59001" value="IEA"/>
      <map key="66979" value="IEA"/>
      <map key="68240" value="IEA"/>
      <map key="68275" value="IEA"/>
      <map key="69263" value="IEA"/>
      <map key="69745" value="IEA"/>
      <map key="70603" value="IEA"/>
      <map key="71726" value="IEA"/>
      <map key="72151" value="IEA"/>
      <map key="72774" value="IEA"/>
    </all-associated-gene-ids>
    <associated-gene-cluster>
      <map key="1">
        <value>Pole4</value>
        <value>Rfc1</value>
      </map>
    </associated-gene-cluster>
  </term>
</cluego-terms>
