# Supplementary material for: The Greatwall kinase safeguards the genome integrity by affecting the kinome activity in mitosis
Source: Oncogene. 2020 Sep 25;39(44):6816–40. doi: 10.1038/s41388-020-01470-1 (PMC7605441; doi:10.1038/s41388-020-01470-1)
Supplement: Supplementary file 8 — File S1 [file 41388_2020_1470_MOESM8_ESM.zip › saved-session/12675/gene-term-matrix.txt]

NAME	Cnot2	Dync1li1	Dync1li2	Eif3b	Eif4ebp1	H2ax	Incenp	Lmnb1	Mcm3	Mcm6	Mdc1	Pole4	Ranbp2	Rfc1	Rif1	Rps28	Rps3	Smc3	Tnks1bp1	Trp53bp1
Translesion synthesis by Y family DNA polymerases bypasses lesions on DNA template	0	0	0	0	0	0	0	0	0	0	0	1	0	1	0	0	0	0	0	0
Recognition of DNA damage by PCNA-containing replication complex	0	0	0	0	0	0	0	0	0	0	0	1	0	1	0	0	0	0	0	0
Resolution of AP sites via the multiple-nucleotide patch replacement pathway	0	0	0	0	0	0	0	0	0	0	0	1	0	1	0	0	0	0	0	0
Amplification of signal from the kinetochores	0	1	1	0	0	0	1	0	0	0	0	0	1	0	0	0	0	0	0	0
Amplification of signal from unattached kinetochores via a MAD2 inhibitory signal	0	1	1	0	0	0	1	0	0	0	0	0	1	0	0	0	0	0	0	0
Activation of ATR in response to replication stress	0	0	0	0	0	0	0	0	1	1	0	0	0	0	0	0	0	0	0	0
Resolution of Sister Chromatid Cohesion	0	1	1	0	0	0	1	0	0	0	0	0	1	0	0	0	0	1	0	0
Nuclear Envelope Breakdown	0	0	0	0	0	0	0	1	0	0	0	0	1	0	0	0	0	0	0	0
SUMOylation of DNA damage response and repair proteins	0	0	0	0	0	0	0	0	0	0	1	0	1	0	0	0	0	1	0	0
HSP90 chaperone cycle for steroid hormone receptors (SHR)	0	1	1	0	0	0	0	0	0	0	0	0	0	0	0	0	0	0	0	0
Deadenylation of mRNA	1	0	0	0	0	0	0	0	0	0	0	0	0	0	0	0	0	0	1	0
SUMOylation of DNA replication proteins	0	0	0	0	0	0	1	0	0	0	0	0	1	0	0	0	0	0	0	0
PCNA-Dependent Long Patch Base Excision Repair	0	0	0	0	0	0	0	0	0	0	0	1	0	1	0	0	0	0	0	0
Termination of translesion DNA synthesis	0	0	0	0	0	0	0	0	0	0	0	1	0	1	0	0	0	0	0	0
Recruitment and ATM-mediated phosphorylation of repair and signaling proteins at DNA double strand breaks	0	0	0	0	0	1	0	0	0	0	1	0	0	0	0	0	0	0	0	1
HDR through Homologous Recombination (HRR) or Single Strand Annealing (SSA)	0	0	0	0	0	1	0	0	0	0	1	1	0	1	0	0	0	0	0	1
Nonhomologous End-Joining (NHEJ)	0	0	0	0	0	1	0	0	0	0	1	0	0	0	1	0	0	0	0	1
DNA Double Strand Break Response	0	0	0	0	0	1	0	0	0	0	1	0	0	0	0	0	0	0	0	1
Gap-filling DNA repair synthesis and ligation in GG-NER	0	0	0	0	0	0	0	0	0	0	0	1	0	1	0	0	0	0	0	0
Dual Incision in GG-NER	0	0	0	0	0	0	0	0	0	0	0	1	0	1	0	0	0	0	0	0
TP53 Regulates Transcription of Cell Cycle Genes	1	0	0	0	0	0	0	0	0	0	0	0	0	0	0	0	0	0	1	0
TP53 regulates transcription of additional cell cycle genes whose exact role in the p53 pathway remain uncertain	1	0	0	0	0	0	0	0	0	0	0	0	0	0	0	0	0	0	1	0
COPI-independent Golgi-to-ER retrograde traffic	0	1	1	0	0	0	0	0	0	0	0	0	0	0	0	0	0	0	0	0
Activation of the pre-replicative complex	0	0	0	0	0	0	0	0	1	1	0	1	0	0	0	0	0	0	0	0
Translation initiation complex formation	0	0	0	1	0	0	0	0	0	0	0	0	0	0	0	1	1	0	0	0
Activation of the mRNA upon binding of the cap-binding complex and eIFs, and subsequent binding to 43S	0	0	0	1	1	0	0	0	0	0	0	0	0	0	0	1	1	0	0	0
Formation of the ternary complex, and subsequently, the 43S complex	0	0	0	1	0	0	0	0	0	0	0	0	0	0	0	1	1	0	0	0
Ribosomal scanning and start codon recognition	0	0	0	1	0	0	0	0	0	0	0	0	0	0	0	1	1	0	0	0
DNA Damage Bypass	0	0	0	0	0	0	0	0	0	0	0	1	0	1	0	0	0	0	0	0
Resolution of Abasic Sites (AP sites)	0	0	0	0	0	0	0	0	0	0	0	1	0	1	0	0	0	0	0	0
Aggrephagy	0	1	1	0	0	0	0	0	0	0	0	0	0	0	0	0	0	0	0	0
