# Supplementary material for: The Greatwall kinase safeguards the genome integrity by affecting the kinome activity in mitosis
Source: Oncogene. 2020 Sep 25;39(44):6816–40. doi: 10.1038/s41388-020-01470-1 (PMC7605441; doi:10.1038/s41388-020-01470-1)
Supplement: Supplementary file 8 — File S1 [file 41388_2020_1470_MOESM8_ESM.zip › saved-session/12675/kappa-score-matrix.txt]

NAME	Translesion synthesis by Y family DNA polymerases bypasses lesions on DNA template|R-MMU:110313	Recognition of DNA damage by PCNA-containing replication complex|R-MMU:110314	Resolution of AP sites via the multiple-nucleotide patch replacement pathway|R-MMU:110373	Amplification of signal from the kinetochores|R-MMU:141424	Amplification of signal from unattached kinetochores via a MAD2 inhibitory signal|R-MMU:141444	Activation of ATR in response to replication stress|R-MMU:176187	Resolution of Sister Chromatid Cohesion|R-MMU:2500257	Nuclear Envelope Breakdown|R-MMU:2980766	SUMOylation of DNA damage response and repair proteins|R-MMU:3108214	HSP90 chaperone cycle for steroid hormone receptors (SHR)|R-MMU:3371497	Deadenylation of mRNA|R-MMU:429947	SUMOylation of DNA replication proteins|R-MMU:4615885	PCNA-Dependent Long Patch Base Excision Repair|R-MMU:5651801	Termination of translesion DNA synthesis|R-MMU:5656169	Recruitment and ATM-mediated phosphorylation of repair and signaling proteins at DNA double strand breaks|R-MMU:5693565	HDR through Homologous Recombination (HRR) or Single Strand Annealing (SSA)|R-MMU:5693567	Nonhomologous End-Joining (NHEJ)|R-MMU:5693571	DNA Double Strand Break Response|R-MMU:5693606	Gap-filling DNA repair synthesis and ligation in GG-NER|R-MMU:5696397	Dual Incision in GG-NER|R-MMU:5696400	TP53 Regulates Transcription of Cell Cycle Genes|R-MMU:6791312	TP53 regulates transcription of additional cell cycle genes whose exact role in the p53 pathway remain uncertain|R-MMU:6804115	COPI-independent Golgi-to-ER retrograde traffic|R-MMU:6811436	Activation of the pre-replicative complex|R-MMU:68962	Translation initiation complex formation|R-MMU:72649	Activation of the mRNA upon binding of the cap-binding complex and eIFs, and subsequent binding to 43S|R-MMU:72662	Formation of the ternary complex, and subsequently, the 43S complex|R-MMU:72695	Ribosomal scanning and start codon recognition|R-MMU:72702	DNA Damage Bypass|R-MMU:73893	Resolution of Abasic Sites (AP sites)|R-MMU:73933	Aggrephagy|R-MMU:9646399
Translesion synthesis by Y family DNA polymerases bypasses lesions on DNA template|R-MMU:110313	1.0	1.0	1.0	-0.1538461538461535	-0.1538461538461535	-0.11111111111111124	-0.16666666666666685	-0.11111111111111124	-0.1363636363636365	-0.11111111111111124	-0.11111111111111124	-0.11111111111111124	1.0	1.0	-0.1363636363636365	0.49999999999999983	-0.1538461538461535	-0.1363636363636365	1.0	1.0	-0.11111111111111124	-0.11111111111111124	-0.11111111111111124	0.3181818181818182	-0.1363636363636365	-0.1538461538461535	-0.1363636363636365	-0.1363636363636365	1.0	1.0	-0.11111111111111124
Recognition of DNA damage by PCNA-containing replication complex|R-MMU:110314	1.0	1.0	1.0	-0.1538461538461535	-0.1538461538461535	-0.11111111111111124	-0.16666666666666685	-0.11111111111111124	-0.1363636363636365	-0.11111111111111124	-0.11111111111111124	-0.11111111111111124	1.0	1.0	-0.1363636363636365	0.49999999999999983	-0.1538461538461535	-0.1363636363636365	1.0	1.0	-0.11111111111111124	-0.11111111111111124	-0.11111111111111124	0.3181818181818182	-0.1363636363636365	-0.1538461538461535	-0.1363636363636365	-0.1363636363636365	1.0	1.0	-0.11111111111111124
Resolution of AP sites via the multiple-nucleotide patch replacement pathway|R-MMU:110373	1.0	1.0	1.0	-0.1538461538461535	-0.1538461538461535	-0.11111111111111124	-0.16666666666666685	-0.11111111111111124	-0.1363636363636365	-0.11111111111111124	-0.11111111111111124	-0.11111111111111124	1.0	1.0	-0.1363636363636365	0.49999999999999983	-0.1538461538461535	-0.1363636363636365	1.0	1.0	-0.11111111111111124	-0.11111111111111124	-0.11111111111111124	0.3181818181818182	-0.1363636363636365	-0.1538461538461535	-0.1363636363636365	-0.1363636363636365	1.0	1.0	-0.11111111111111124
Amplification of signal from the kinetochores|R-MMU:141424	-0.1538461538461535	-0.1538461538461535	-0.1538461538461535	1.0	1.0	-0.1538461538461535	0.857142857142857	0.23076923076923064	0.13793103448275873	0.6153846153846153	-0.1538461538461535	0.6153846153846153	-0.1538461538461535	-0.1538461538461535	-0.20689655172413862	-0.2857142857142861	-0.2500000000000007	-0.20689655172413862	-0.1538461538461535	-0.1538461538461535	-0.1538461538461535	-0.1538461538461535	0.6153846153846153	-0.20689655172413862	-0.20689655172413862	-0.2500000000000007	-0.20689655172413862	-0.20689655172413862	-0.1538461538461535	-0.1538461538461535	0.6153846153846153
Amplification of signal from unattached kinetochores via a MAD2 inhibitory signal|R-MMU:141444	-0.1538461538461535	-0.1538461538461535	-0.1538461538461535	1.0	1.0	-0.1538461538461535	0.857142857142857	0.23076923076923064	0.13793103448275873	0.6153846153846153	-0.1538461538461535	0.6153846153846153	-0.1538461538461535	-0.1538461538461535	-0.20689655172413862	-0.2857142857142861	-0.2500000000000007	-0.20689655172413862	-0.1538461538461535	-0.1538461538461535	-0.1538461538461535	-0.1538461538461535	0.6153846153846153	-0.20689655172413862	-0.20689655172413862	-0.2500000000000007	-0.20689655172413862	-0.20689655172413862	-0.1538461538461535	-0.1538461538461535	0.6153846153846153
Activation of ATR in response to replication stress|R-MMU:176187	-0.11111111111111124	-0.11111111111111124	-0.11111111111111124	-0.1538461538461535	-0.1538461538461535	1.0	-0.16666666666666685	-0.11111111111111124	-0.1363636363636365	-0.11111111111111124	-0.11111111111111124	-0.11111111111111124	-0.11111111111111124	-0.11111111111111124	-0.1363636363636365	-0.16666666666666685	-0.1538461538461535	-0.1363636363636365	-0.11111111111111124	-0.11111111111111124	-0.11111111111111124	-0.11111111111111124	-0.11111111111111124	0.7727272727272725	-0.1363636363636365	-0.1538461538461535	-0.1363636363636365	-0.1363636363636365	-0.11111111111111124	-0.11111111111111124	-0.11111111111111124
Resolution of Sister Chromatid Cohesion|R-MMU:2500257	-0.16666666666666685	-0.16666666666666685	-0.16666666666666685	0.857142857142857	0.857142857142857	-0.16666666666666685	1.0	0.1666666666666668	0.3846153846153845	0.49999999999999983	-0.16666666666666685	0.49999999999999983	-0.16666666666666685	-0.16666666666666685	-0.2307692307692306	-0.3333333333333333	-0.2857142857142861	-0.2307692307692306	-0.16666666666666685	-0.16666666666666685	-0.16666666666666685	-0.16666666666666685	0.49999999999999983	-0.2307692307692306	-0.2307692307692306	-0.2857142857142861	-0.2307692307692306	-0.2307692307692306	-0.16666666666666685	-0.16666666666666685	0.49999999999999983
Nuclear Envelope Breakdown|R-MMU:2980766	-0.11111111111111124	-0.11111111111111124	-0.11111111111111124	0.23076923076923064	0.23076923076923064	-0.11111111111111124	0.1666666666666668	1.0	0.3181818181818182	-0.11111111111111124	-0.11111111111111124	0.44444444444444436	-0.11111111111111124	-0.11111111111111124	-0.1363636363636365	-0.16666666666666685	-0.1538461538461535	-0.1363636363636365	-0.11111111111111124	-0.11111111111111124	-0.11111111111111124	-0.11111111111111124	-0.11111111111111124	-0.1363636363636365	-0.1363636363636365	-0.1538461538461535	-0.1363636363636365	-0.1363636363636365	-0.11111111111111124	-0.11111111111111124	-0.11111111111111124
SUMOylation of DNA damage response and repair proteins|R-MMU:3108214	-0.1363636363636365	-0.1363636363636365	-0.1363636363636365	0.13793103448275873	0.13793103448275873	-0.1363636363636365	0.3846153846153845	0.3181818181818182	1.0	-0.1363636363636365	-0.1363636363636365	0.3181818181818182	-0.1363636363636365	-0.1363636363636365	0.21568627450980446	0.076923076923077	0.13793103448275873	0.21568627450980446	-0.1363636363636365	-0.1363636363636365	-0.1363636363636365	-0.1363636363636365	-0.1363636363636365	-0.17647058823529377	-0.17647058823529377	-0.20689655172413862	-0.17647058823529377	-0.17647058823529377	-0.1363636363636365	-0.1363636363636365	-0.1363636363636365
HSP90 chaperone cycle for steroid hormone receptors (SHR)|R-MMU:3371497	-0.11111111111111124	-0.11111111111111124	-0.11111111111111124	0.6153846153846153	0.6153846153846153	-0.11111111111111124	0.49999999999999983	-0.11111111111111124	-0.1363636363636365	1.0	-0.11111111111111124	-0.11111111111111124	-0.11111111111111124	-0.11111111111111124	-0.1363636363636365	-0.16666666666666685	-0.1538461538461535	-0.1363636363636365	-0.11111111111111124	-0.11111111111111124	-0.11111111111111124	-0.11111111111111124	1.0	-0.1363636363636365	-0.1363636363636365	-0.1538461538461535	-0.1363636363636365	-0.1363636363636365	-0.11111111111111124	-0.11111111111111124	1.0
Deadenylation of mRNA|R-MMU:429947	-0.11111111111111124	-0.11111111111111124	-0.11111111111111124	-0.1538461538461535	-0.1538461538461535	-0.11111111111111124	-0.16666666666666685	-0.11111111111111124	-0.1363636363636365	-0.11111111111111124	1.0	-0.11111111111111124	-0.11111111111111124	-0.11111111111111124	-0.1363636363636365	-0.16666666666666685	-0.1538461538461535	-0.1363636363636365	-0.11111111111111124	-0.11111111111111124	1.0	1.0	-0.11111111111111124	-0.1363636363636365	-0.1363636363636365	-0.1538461538461535	-0.1363636363636365	-0.1363636363636365	-0.11111111111111124	-0.11111111111111124	-0.11111111111111124
SUMOylation of DNA replication proteins|R-MMU:4615885	-0.11111111111111124	-0.11111111111111124	-0.11111111111111124	0.6153846153846153	0.6153846153846153	-0.11111111111111124	0.49999999999999983	0.44444444444444436	0.3181818181818182	-0.11111111111111124	-0.11111111111111124	1.0	-0.11111111111111124	-0.11111111111111124	-0.1363636363636365	-0.16666666666666685	-0.1538461538461535	-0.1363636363636365	-0.11111111111111124	-0.11111111111111124	-0.11111111111111124	-0.11111111111111124	-0.11111111111111124	-0.1363636363636365	-0.1363636363636365	-0.1538461538461535	-0.1363636363636365	-0.1363636363636365	-0.11111111111111124	-0.11111111111111124	-0.11111111111111124
PCNA-Dependent Long Patch Base Excision Repair|R-MMU:5651801	1.0	1.0	1.0	-0.1538461538461535	-0.1538461538461535	-0.11111111111111124	-0.16666666666666685	-0.11111111111111124	-0.1363636363636365	-0.11111111111111124	-0.11111111111111124	-0.11111111111111124	1.0	1.0	-0.1363636363636365	0.49999999999999983	-0.1538461538461535	-0.1363636363636365	1.0	1.0	-0.11111111111111124	-0.11111111111111124	-0.11111111111111124	0.3181818181818182	-0.1363636363636365	-0.1538461538461535	-0.1363636363636365	-0.1363636363636365	1.0	1.0	-0.11111111111111124
Termination of translesion DNA synthesis|R-MMU:5656169	1.0	1.0	1.0	-0.1538461538461535	-0.1538461538461535	-0.11111111111111124	-0.16666666666666685	-0.11111111111111124	-0.1363636363636365	-0.11111111111111124	-0.11111111111111124	-0.11111111111111124	1.0	1.0	-0.1363636363636365	0.49999999999999983	-0.1538461538461535	-0.1363636363636365	1.0	1.0	-0.11111111111111124	-0.11111111111111124	-0.11111111111111124	0.3181818181818182	-0.1363636363636365	-0.1538461538461535	-0.1363636363636365	-0.1363636363636365	1.0	1.0	-0.11111111111111124
Recruitment and ATM-mediated phosphorylation of repair and signaling proteins at DNA double strand breaks|R-MMU:5693565	-0.1363636363636365	-0.1363636363636365	-0.1363636363636365	-0.20689655172413862	-0.20689655172413862	-0.1363636363636365	-0.2307692307692306	-0.1363636363636365	0.21568627450980446	-0.1363636363636365	-0.1363636363636365	-0.1363636363636365	-0.1363636363636365	-0.1363636363636365	1.0	0.6923076923076924	0.8275862068965518	1.0	-0.1363636363636365	-0.1363636363636365	-0.1363636363636365	-0.1363636363636365	-0.1363636363636365	-0.17647058823529377	-0.17647058823529377	-0.20689655172413862	-0.17647058823529377	-0.17647058823529377	-0.1363636363636365	-0.1363636363636365	-0.1363636363636365
HDR through Homologous Recombination (HRR) or Single Strand Annealing (SSA)|R-MMU:5693567	0.49999999999999983	0.49999999999999983	0.49999999999999983	-0.2857142857142861	-0.2857142857142861	-0.16666666666666685	-0.3333333333333333	-0.16666666666666685	0.076923076923077	-0.16666666666666685	-0.16666666666666685	-0.16666666666666685	0.49999999999999983	0.49999999999999983	0.6923076923076924	1.0	0.5714285714285713	0.6923076923076924	0.49999999999999983	0.49999999999999983	-0.16666666666666685	-0.16666666666666685	-0.16666666666666685	0.076923076923077	-0.2307692307692306	-0.2857142857142861	-0.2307692307692306	-0.2307692307692306	0.49999999999999983	0.49999999999999983	-0.16666666666666685
Nonhomologous End-Joining (NHEJ)|R-MMU:5693571	-0.1538461538461535	-0.1538461538461535	-0.1538461538461535	-0.2500000000000007	-0.2500000000000007	-0.1538461538461535	-0.2857142857142861	-0.1538461538461535	0.13793103448275873	-0.1538461538461535	-0.1538461538461535	-0.1538461538461535	-0.1538461538461535	-0.1538461538461535	0.8275862068965518	0.5714285714285713	1.0	0.8275862068965518	-0.1538461538461535	-0.1538461538461535	-0.1538461538461535	-0.1538461538461535	-0.1538461538461535	-0.20689655172413862	-0.20689655172413862	-0.2500000000000007	-0.20689655172413862	-0.20689655172413862	-0.1538461538461535	-0.1538461538461535	-0.1538461538461535
DNA Double Strand Break Response|R-MMU:5693606	-0.1363636363636365	-0.1363636363636365	-0.1363636363636365	-0.20689655172413862	-0.20689655172413862	-0.1363636363636365	-0.2307692307692306	-0.1363636363636365	0.21568627450980446	-0.1363636363636365	-0.1363636363636365	-0.1363636363636365	-0.1363636363636365	-0.1363636363636365	1.0	0.6923076923076924	0.8275862068965518	1.0	-0.1363636363636365	-0.1363636363636365	-0.1363636363636365	-0.1363636363636365	-0.1363636363636365	-0.17647058823529377	-0.17647058823529377	-0.20689655172413862	-0.17647058823529377	-0.17647058823529377	-0.1363636363636365	-0.1363636363636365	-0.1363636363636365
Gap-filling DNA repair synthesis and ligation in GG-NER|R-MMU:5696397	1.0	1.0	1.0	-0.1538461538461535	-0.1538461538461535	-0.11111111111111124	-0.16666666666666685	-0.11111111111111124	-0.1363636363636365	-0.11111111111111124	-0.11111111111111124	-0.11111111111111124	1.0	1.0	-0.1363636363636365	0.49999999999999983	-0.1538461538461535	-0.1363636363636365	1.0	1.0	-0.11111111111111124	-0.11111111111111124	-0.11111111111111124	0.3181818181818182	-0.1363636363636365	-0.1538461538461535	-0.1363636363636365	-0.1363636363636365	1.0	1.0	-0.11111111111111124
Dual Incision in GG-NER|R-MMU:5696400	1.0	1.0	1.0	-0.1538461538461535	-0.1538461538461535	-0.11111111111111124	-0.16666666666666685	-0.11111111111111124	-0.1363636363636365	-0.11111111111111124	-0.11111111111111124	-0.11111111111111124	1.0	1.0	-0.1363636363636365	0.49999999999999983	-0.1538461538461535	-0.1363636363636365	1.0	1.0	-0.11111111111111124	-0.11111111111111124	-0.11111111111111124	0.3181818181818182	-0.1363636363636365	-0.1538461538461535	-0.1363636363636365	-0.1363636363636365	1.0	1.0	-0.11111111111111124
TP53 Regulates Transcription of Cell Cycle Genes|R-MMU:6791312	-0.11111111111111124	-0.11111111111111124	-0.11111111111111124	-0.1538461538461535	-0.1538461538461535	-0.11111111111111124	-0.16666666666666685	-0.11111111111111124	-0.1363636363636365	-0.11111111111111124	1.0	-0.11111111111111124	-0.11111111111111124	-0.11111111111111124	-0.1363636363636365	-0.16666666666666685	-0.1538461538461535	-0.1363636363636365	-0.11111111111111124	-0.11111111111111124	1.0	1.0	-0.11111111111111124	-0.1363636363636365	-0.1363636363636365	-0.1538461538461535	-0.1363636363636365	-0.1363636363636365	-0.11111111111111124	-0.11111111111111124	-0.11111111111111124
TP53 regulates transcription of additional cell cycle genes whose exact role in the p53 pathway remain uncertain|R-MMU:6804115	-0.11111111111111124	-0.11111111111111124	-0.11111111111111124	-0.1538461538461535	-0.1538461538461535	-0.11111111111111124	-0.16666666666666685	-0.11111111111111124	-0.1363636363636365	-0.11111111111111124	1.0	-0.11111111111111124	-0.11111111111111124	-0.11111111111111124	-0.1363636363636365	-0.16666666666666685	-0.1538461538461535	-0.1363636363636365	-0.11111111111111124	-0.11111111111111124	1.0	1.0	-0.11111111111111124	-0.1363636363636365	-0.1363636363636365	-0.1538461538461535	-0.1363636363636365	-0.1363636363636365	-0.11111111111111124	-0.11111111111111124	-0.11111111111111124
COPI-independent Golgi-to-ER retrograde traffic|R-MMU:6811436	-0.11111111111111124	-0.11111111111111124	-0.11111111111111124	0.6153846153846153	0.6153846153846153	-0.11111111111111124	0.49999999999999983	-0.11111111111111124	-0.1363636363636365	1.0	-0.11111111111111124	-0.11111111111111124	-0.11111111111111124	-0.11111111111111124	-0.1363636363636365	-0.16666666666666685	-0.1538461538461535	-0.1363636363636365	-0.11111111111111124	-0.11111111111111124	-0.11111111111111124	-0.11111111111111124	1.0	-0.1363636363636365	-0.1363636363636365	-0.1538461538461535	-0.1363636363636365	-0.1363636363636365	-0.11111111111111124	-0.11111111111111124	1.0
Activation of the pre-replicative complex|R-MMU:68962	0.3181818181818182	0.3181818181818182	0.3181818181818182	-0.20689655172413862	-0.20689655172413862	0.7727272727272725	-0.2307692307692306	-0.1363636363636365	-0.17647058823529377	-0.1363636363636365	-0.1363636363636365	-0.1363636363636365	0.3181818181818182	0.3181818181818182	-0.17647058823529377	0.076923076923077	-0.20689655172413862	-0.17647058823529377	0.3181818181818182	0.3181818181818182	-0.1363636363636365	-0.1363636363636365	-0.1363636363636365	1.0	-0.17647058823529377	-0.20689655172413862	-0.17647058823529377	-0.17647058823529377	0.3181818181818182	0.3181818181818182	-0.1363636363636365
Translation initiation complex formation|R-MMU:72649	-0.1363636363636365	-0.1363636363636365	-0.1363636363636365	-0.20689655172413862	-0.20689655172413862	-0.1363636363636365	-0.2307692307692306	-0.1363636363636365	-0.17647058823529377	-0.1363636363636365	-0.1363636363636365	-0.1363636363636365	-0.1363636363636365	-0.1363636363636365	-0.17647058823529377	-0.2307692307692306	-0.20689655172413862	-0.17647058823529377	-0.1363636363636365	-0.1363636363636365	-0.1363636363636365	-0.1363636363636365	-0.1363636363636365	-0.17647058823529377	1.0	0.8275862068965518	1.0	1.0	-0.1363636363636365	-0.1363636363636365	-0.1363636363636365
Activation of the mRNA upon binding of the cap-binding complex and eIFs, and subsequent binding to 43S|R-MMU:72662	-0.1538461538461535	-0.1538461538461535	-0.1538461538461535	-0.2500000000000007	-0.2500000000000007	-0.1538461538461535	-0.2857142857142861	-0.1538461538461535	-0.20689655172413862	-0.1538461538461535	-0.1538461538461535	-0.1538461538461535	-0.1538461538461535	-0.1538461538461535	-0.20689655172413862	-0.2857142857142861	-0.2500000000000007	-0.20689655172413862	-0.1538461538461535	-0.1538461538461535	-0.1538461538461535	-0.1538461538461535	-0.1538461538461535	-0.20689655172413862	0.8275862068965518	1.0	0.8275862068965518	0.8275862068965518	-0.1538461538461535	-0.1538461538461535	-0.1538461538461535
Formation of the ternary complex, and subsequently, the 43S complex|R-MMU:72695	-0.1363636363636365	-0.1363636363636365	-0.1363636363636365	-0.20689655172413862	-0.20689655172413862	-0.1363636363636365	-0.2307692307692306	-0.1363636363636365	-0.17647058823529377	-0.1363636363636365	-0.1363636363636365	-0.1363636363636365	-0.1363636363636365	-0.1363636363636365	-0.17647058823529377	-0.2307692307692306	-0.20689655172413862	-0.17647058823529377	-0.1363636363636365	-0.1363636363636365	-0.1363636363636365	-0.1363636363636365	-0.1363636363636365	-0.17647058823529377	1.0	0.8275862068965518	1.0	1.0	-0.1363636363636365	-0.1363636363636365	-0.1363636363636365
Ribosomal scanning and start codon recognition|R-MMU:72702	-0.1363636363636365	-0.1363636363636365	-0.1363636363636365	-0.20689655172413862	-0.20689655172413862	-0.1363636363636365	-0.2307692307692306	-0.1363636363636365	-0.17647058823529377	-0.1363636363636365	-0.1363636363636365	-0.1363636363636365	-0.1363636363636365	-0.1363636363636365	-0.17647058823529377	-0.2307692307692306	-0.20689655172413862	-0.17647058823529377	-0.1363636363636365	-0.1363636363636365	-0.1363636363636365	-0.1363636363636365	-0.1363636363636365	-0.17647058823529377	1.0	0.8275862068965518	1.0	1.0	-0.1363636363636365	-0.1363636363636365	-0.1363636363636365
DNA Damage Bypass|R-MMU:73893	1.0	1.0	1.0	-0.1538461538461535	-0.1538461538461535	-0.11111111111111124	-0.16666666666666685	-0.11111111111111124	-0.1363636363636365	-0.11111111111111124	-0.11111111111111124	-0.11111111111111124	1.0	1.0	-0.1363636363636365	0.49999999999999983	-0.1538461538461535	-0.1363636363636365	1.0	1.0	-0.11111111111111124	-0.11111111111111124	-0.11111111111111124	0.3181818181818182	-0.1363636363636365	-0.1538461538461535	-0.1363636363636365	-0.1363636363636365	1.0	1.0	-0.11111111111111124
Resolution of Abasic Sites (AP sites)|R-MMU:73933	1.0	1.0	1.0	-0.1538461538461535	-0.1538461538461535	-0.11111111111111124	-0.16666666666666685	-0.11111111111111124	-0.1363636363636365	-0.11111111111111124	-0.11111111111111124	-0.11111111111111124	1.0	1.0	-0.1363636363636365	0.49999999999999983	-0.1538461538461535	-0.1363636363636365	1.0	1.0	-0.11111111111111124	-0.11111111111111124	-0.11111111111111124	0.3181818181818182	-0.1363636363636365	-0.1538461538461535	-0.1363636363636365	-0.1363636363636365	1.0	1.0	-0.11111111111111124
Aggrephagy|R-MMU:9646399	-0.11111111111111124	-0.11111111111111124	-0.11111111111111124	0.6153846153846153	0.6153846153846153	-0.11111111111111124	0.49999999999999983	-0.11111111111111124	-0.1363636363636365	1.0	-0.11111111111111124	-0.11111111111111124	-0.11111111111111124	-0.11111111111111124	-0.1363636363636365	-0.16666666666666685	-0.1538461538461535	-0.1363636363636365	-0.11111111111111124	-0.11111111111111124	-0.11111111111111124	-0.11111111111111124	1.0	-0.1363636363636365	-0.1363636363636365	-0.1538461538461535	-0.1363636363636365	-0.1363636363636365	-0.11111111111111124	-0.11111111111111124	1.0
