# Supplementary material for: The Greatwall kinase safeguards the genome integrity by affecting the kinome activity in mitosis
Source: Oncogene. 2020 Sep 25;39(44):6816–40. doi: 10.1038/s41388-020-01470-1 (PMC7605441; doi:10.1038/s41388-020-01470-1)
Supplement: Supplementary file 8 — File S1 [file 41388_2020_1470_MOESM8_ESM.zip › saved-session/12675/network/associatedUniqueTermMap.txt]

13006	Smc3
13685	Eif4ebp1
15270	H2ax
16319	Incenp
16906	Lmnb1
17215	Mcm3
17219	Mcm6
19386	Ranbp2
19687	Rfc1
228140	Tnks1bp1
234663	Dync1li2
235661	Dync1li1
240087	Mdc1
27050	Rps3
27223	Trp53bp1
27979	Eif3b
51869	Rif1
54127	Rps28
66979	Pole4
72068	Cnot2
