# Supplementary material for: The Greatwall kinase safeguards the genome integrity by affecting the kinome activity in mitosis
Source: Oncogene. 2020 Sep 25;39(44):6816–40. doi: 10.1038/s41388-020-01470-1 (PMC7605441; doi:10.1038/s41388-020-01470-1)
Supplement: Supplementary file 8 — File S1 [file 41388_2020_1470_MOESM8_ESM.zip › saved-session/12675/network/goGroupMap.txt]

ASSOCIATED_NEW_GENE	64|64|64|255
CLUSTER1-2ASSOCIATED_GENE	255|255|255|255
CLUSTER1-2ASSOCIATED_NEW_GENE	64|64|64|255
CLUSTER1ASSOCIATED_NEW_GENE	64|64|64|255
CLUSTER2ASSOCIATED_NEW_GENE	64|64|64|255
R-MMU:110313	203|54|0|255
R-MMU:110314	203|54|0|255
R-MMU:110373	203|54|0|255
R-MMU:141424	200|34|170|255
R-MMU:141444	200|34|170|255
R-MMU:176187	28|248|61|255
R-MMU:2500257	200|34|170|255
R-MMU:2980766	200|34|170|255
R-MMU:3108214	120|159|98|255
R-MMU:3371497	200|34|170|255
R-MMU:429947	139|226|201|255
R-MMU:4615885	200|34|170|255
R-MMU:5651801	203|54|0|255
R-MMU:5656169	203|54|0|255
R-MMU:5693565	203|54|0|255
R-MMU:5693567	203|54|0|255
R-MMU:5693571	203|54|0|255
R-MMU:5693606	203|54|0|255
R-MMU:5696397	203|54|0|255
R-MMU:5696400	203|54|0|255
R-MMU:6791312	139|226|201|255
R-MMU:6804115	139|226|201|255
R-MMU:6811436	200|34|170|255
R-MMU:68962	28|248|61|255
R-MMU:72649	2|6|141|255
R-MMU:72662	2|6|141|255
R-MMU:72695	2|6|141|255
R-MMU:72702	2|6|141|255
R-MMU:73893	203|54|0|255
R-MMU:73933	203|54|0|255
R-MMU:9646399	200|34|170|255
[Group0]	120|159|98|255
[Group1]	28|248|61|255
[Group2]	139|226|201|255
[Group3]	2|6|141|255
[Group4]	200|34|170|255
[Group5]	203|54|0|255
