# Supplementary material for: The Greatwall kinase safeguards the genome integrity by affecting the kinome activity in mitosis
Source: Oncogene. 2020 Sep 25;39(44):6816–40. doi: 10.1038/s41388-020-01470-1 (PMC7605441; doi:10.1038/s41388-020-01470-1)
Supplement: Supplementary file 8 — File S1 [file 41388_2020_1470_MOESM8_ESM.zip › saved-session/12675/network/nodeShapeMap.txt]

13006	Ellipse
13685	Ellipse
15270	Ellipse
16319	Ellipse
16906	Ellipse
17215	Ellipse
17219	Ellipse
19386	Ellipse
19687	Ellipse
228140	Ellipse
234663	Ellipse
235661	Ellipse
240087	Ellipse
27050	Ellipse
27223	Ellipse
27979	Ellipse
51869	Ellipse
54127	Ellipse
66979	Ellipse
72068	Ellipse
R-MMU:110313	Ellipse
R-MMU:110314	Ellipse
R-MMU:110373	Ellipse
R-MMU:141424	Ellipse
R-MMU:141444	Ellipse
R-MMU:176187	Ellipse
R-MMU:2500257	Ellipse
R-MMU:2980766	Ellipse
R-MMU:3108214	Ellipse
R-MMU:3371497	Ellipse
R-MMU:429947	Ellipse
R-MMU:4615885	Ellipse
R-MMU:5651801	Ellipse
R-MMU:5656169	Ellipse
R-MMU:5693565	Ellipse
R-MMU:5693567	Ellipse
R-MMU:5693571	Ellipse
R-MMU:5693606	Ellipse
R-MMU:5696397	Ellipse
R-MMU:5696400	Ellipse
R-MMU:6791312	Ellipse
R-MMU:6804115	Ellipse
R-MMU:6811436	Ellipse
R-MMU:68962	Ellipse
R-MMU:72649	Ellipse
R-MMU:72662	Ellipse
R-MMU:72695	Ellipse
R-MMU:72702	Ellipse
R-MMU:73893	Ellipse
R-MMU:73933	Ellipse
R-MMU:9646399	Ellipse
