# Supplementary material for: The Greatwall kinase safeguards the genome integrity by affecting the kinome activity in mitosis
Source: Oncogene. 2020 Sep 25;39(44):6816–40. doi: 10.1038/s41388-020-01470-1 (PMC7605441; doi:10.1038/s41388-020-01470-1)
Supplement: Supplementary file 8 — File S1 [file 41388_2020_1470_MOESM8_ESM.zip › saved-session/12675/network/addedClueGONodesMap.txt]

R-MMU:110313	12685
R-MMU:110314	12690
R-MMU:110373	12694
R-MMU:141424	12699
R-MMU:141444	12708
R-MMU:176187	12715
R-MMU:2500257	12720
R-MMU:2980766	12729
R-MMU:3108214	12733
R-MMU:3371497	12738
R-MMU:429947	12744
R-MMU:4615885	12749
R-MMU:5651801	12756
R-MMU:5656169	12763
R-MMU:5693565	12771
R-MMU:5693567	12777
R-MMU:5693571	12789
R-MMU:5693606	12797
R-MMU:5696397	12805
R-MMU:5696400	12814
R-MMU:6791312	12824
R-MMU:6804115	12828
R-MMU:6811436	12834
R-MMU:68962	12841
R-MMU:72649	12846
R-MMU:72662	12853
R-MMU:72695	12861
R-MMU:72702	12867
R-MMU:73893	12874
R-MMU:73933	12887
R-MMU:9646399	12900
