# Supplementary material for: The Greatwall kinase safeguards the genome integrity by affecting the kinome activity in mitosis
Source: Oncogene. 2020 Sep 25;39(44):6816–40. doi: 10.1038/s41388-020-01470-1 (PMC7605441; doi:10.1038/s41388-020-01470-1)
Supplement: Supplementary file 8 — File S1 [file 41388_2020_1470_MOESM8_ESM.zip › saved-session/12675/network/addedAssociatedNodesMap.txt]

13006	12721
13685	12854
15270	12772
16319	12700
16906	12730
17215	12716
17219	12718
19386	12702
19687	12686
228140	12745
234663	12704
235661	12706
240087	12736
27050	12847
27223	12775
27979	12849
51869	12793
54127	12851
66979	12688
72068	12747
