# Supplementary material for: The Greatwall kinase safeguards the genome integrity by affecting the kinome activity in mitosis
Source: Oncogene. 2020 Sep 25;39(44):6816–40. doi: 10.1038/s41388-020-01470-1 (PMC7605441; doi:10.1038/s41388-020-01470-1)
Supplement: Supplementary file 8 — File S1 [file 41388_2020_1470_MOESM8_ESM.zip › saved-session/12675/network/addedClueGOEdgesList.txt]

12693	12693
12697	12697
12698	12698
12713	12713
12727	12727
12728	12728
12741	12741
12742	12742
12743	12743
12752	12752
12753	12753
12754	12754
12755	12755
12759	12759
12760	12760
12761	12761
12766	12766
12768	12768
12769	12769
12770	12770
12783	12783
12784	12784
12785	12785
12786	12786
12787	12787
12788	12788
12795	12795
12796	12796
12801	12801
12803	12803
12804	12804
12808	12808
12809	12809
12810	12810
12811	12811
12812	12812
12813	12813
12817	12817
12818	12818
12819	12819
12820	12820
12821	12821
12822	12822
12823	12823
12827	12827
12831	12831
12832	12832
12837	12837
12838	12838
12839	12839
12840	12840
12845	12845
12859	12859
12865	12865
12866	12866
12871	12871
12872	12872
12873	12873
12877	12877
12879	12879
12881	12881
12882	12882
12883	12883
12884	12884
12885	12885
12886	12886
12890	12890
12891	12891
12892	12892
12894	12894
12895	12895
12896	12896
12897	12897
12898	12898
12899	12899
12903	12903
12904	12904
12905	12905
12906	12906
12907	12907
