# Supplementary material for: The Greatwall kinase safeguards the genome integrity by affecting the kinome activity in mitosis
Source: Oncogene. 2020 Sep 25;39(44):6816–40. doi: 10.1038/s41388-020-01470-1 (PMC7605441; doi:10.1038/s41388-020-01470-1)
Supplement: Supplementary file 8 — File S1 [file 41388_2020_1470_MOESM8_ESM.zip › saved-session/12675/network/addedAssociatedEdgesList.txt]

12687	12687
12689	12689
12691	12691
12692	12692
12695	12695
12696	12696
12701	12701
12703	12703
12705	12705
12707	12707
12709	12709
12710	12710
12711	12711
12712	12712
12717	12717
12719	12719
12722	12722
12723	12723
12724	12724
12725	12725
12726	12726
12731	12731
12732	12732
12734	12734
12735	12735
12737	12737
12739	12739
12740	12740
12746	12746
12748	12748
12750	12750
12751	12751
12757	12757
12758	12758
12764	12764
12765	12765
12773	12773
12774	12774
12776	12776
12778	12778
12779	12779
12780	12780
12781	12781
12782	12782
12790	12790
12791	12791
12792	12792
12794	12794
12798	12798
12799	12799
12800	12800
12806	12806
12807	12807
12815	12815
12816	12816
12825	12825
12826	12826
12829	12829
12830	12830
12835	12835
12836	12836
12842	12842
12843	12843
12844	12844
12848	12848
12850	12850
12852	12852
12855	12855
12856	12856
12857	12857
12858	12858
12862	12862
12863	12863
12864	12864
12868	12868
12869	12869
12870	12870
12875	12875
12876	12876
12888	12888
12889	12889
12901	12901
12902	12902
