# Supplementary material for: The Greatwall kinase safeguards the genome integrity by affecting the kinome activity in mitosis
Source: Oncogene. 2020 Sep 25;39(44):6816–40. doi: 10.1038/s41388-020-01470-1 (PMC7605441; doi:10.1038/s41388-020-01470-1)
Supplement: Supplementary file 8 — File S1 [file 41388_2020_1470_MOESM8_ESM.zip › saved-session/13544/input-cluster/Network selection: Significant Regulated.Rat - Merged PPI&Ph default network-cluster-file#1.txt]

A2AJI0
A2APB8
A2AUP1
A2BH40
B1AXD8
D2EAC2
E9PVX6
E9PW37
E9Q5F9
E9Q616
E9Q7G0
F2Z3U3
O08579
O08648
O08715
O09000
O35551
O35691
O55022
O88271
O89032
P05627
P06537
P09450
P14733
P25206
P26645
P27661
P35601
P35821
P54823
P58871
P60840
P62858
P62908
P68433
P70399
P97311
P97789
Q3U7I5
Q3U962
Q3UM45
Q505G8
Q52KI8
Q569Z6
Q5DTT3
Q5DTX6
Q5EBP8
Q5F2E7
Q5PSV9
Q5SV85
Q5SWZ7
Q5U4C3
Q60876
Q61191
Q61316
Q61329
Q61792
Q61850
Q62417
Q62504
Q64213
Q64701
Q67FY2
Q68ED3
Q6A065
Q6P1H6
Q6P3F4
Q6P6L0
Q6P8I4
Q6PDL0
Q6PGH2
Q6PR54
Q6Y7W8
Q7TN02
Q7TPE5
Q7TPV4
Q7TQH0
Q7TSC1
Q80TE4
Q80UG5
Q80YV2
Q8BGK6
Q8BGQ1
Q8BH74
Q8BK63
Q8BTI8
Q8BVY0
Q8BWW4
Q8C0P0
Q8C1B1
Q8C1D8
Q8C263
Q8C551
Q8C5L3
Q8CC35
Q8CFP5
Q8CG79
Q8JZQ9
Q8K124
Q8K1I7
Q8K298
Q8K2K6
Q8K363
Q8K4R9
Q8R080
Q8R1A4
Q8R1Q8
Q8R2M2
Q8VC70
Q8VCQ8
Q8VDP4
Q8VHX6
Q8VIJ6
Q91VE6
Q91W92
Q91XC0
Q921M4
Q923J1
Q99LL5
Q99M54
Q99MI1
Q99NB9
Q9CQ36
Q9CT10
Q9CW03
Q9CW46
Q9CZX5
Q9D620
Q9D902
Q9ERU9
Q9ES00
Q9ESK9
Q9ESU6
Q9ET54
Q9JIH2
Q9JLV1
Q9JM13
Q9QY06
Q9WU42
Q9WU62
Q9WVM1
Q9Z0L0
Q9Z0Q2
