# Supplementary material for: The Greatwall kinase safeguards the genome integrity by affecting the kinome activity in mitosis
Source: Oncogene. 2020 Sep 25;39(44):6816–40. doi: 10.1038/s41388-020-01470-1 (PMC7605441; doi:10.1038/s41388-020-01470-1)
Supplement: Supplementary file 8 — File S1 [file 41388_2020_1470_MOESM8_ESM.zip › saved-session/13544/map-with-groups.txt]

Group00	GO:0000470
Group01	GO:0001825
Group02	GO:0001835
Group03	GO:0019200
Group04	GO:1900119
Group05	GO:1901978
Group06	GO:1990090
Group07	GO:0000727|GO:0006267|GO:1902969
Group08	GO:0010971|GO:0032212|GO:1902075|GO:2001253
Group09	GO:0000723|GO:0016896|GO:0033144|GO:0033146|GO:0071044
Group10	GO:0006406|GO:0010569|GO:0010793|GO:0010971|GO:0018023|GO:0032387|GO:0034968|GO:0046822|GO:0046827|GO:0050658|GO:0051168|GO:2001253
Group11	GO:0000723|GO:0000724|GO:0007004|GO:0010569|GO:0030238|GO:0032210|GO:0032212|GO:0034968|GO:0045830|GO:0051053|GO:0071044|GO:1902075|GO:2000042|GO:2001021
Group12	GO:0000022|GO:0000915|GO:0007020|GO:0007026|GO:0030865|GO:0031109|GO:0031110|GO:0031113|GO:0045618|GO:0051225|GO:0051255|GO:0051983|GO:0051984|GO:0060236|GO:0061640|GO:1902850
Group13	GO:0000022|GO:0016896|GO:0030518|GO:0030520|GO:0030521|GO:0033143|GO:0033144|GO:0033145|GO:0033146|GO:0033630|GO:0042921|GO:0045618|GO:0051984|GO:0060964|GO:0060968|GO:0090050
None
